# Supplementary material for: A Cellular Automata-Based Mathematical Model for Thymocyte Development
Source: PLoS One. 2009 Dec 9;4(12):e8233. doi: 10.1371/journal.pone.0008233 (PMC2784945; doi:10.1371/journal.pone.0008233)
Supplement: File S1 — FORTRAN90 PROGRAM (2.21 MB GZ) [file pone.0008233.s004.gz]

Archive with 15 entries (14 files):
- f90
- f90/S1P_JCM_random.dat
- f90/CCL19_CCL21_medulla.dat
- f90/CCL19_CCL21_medulla_human.dat
- f90/CCL19_CCL21_medulla_random.dat
- f90/CXCL12_SCZ.dat
- f90/CXCL12_SCZ_human.dat
- f90/CXCL12_SCZ_random.dat
- f90/human_prophile.dat
- f90/mice_prophile.dat
- f90/random_prophile.dat
- f90/s1p_jcm.dat
- f90/S1P_JCM_human.dat
- f90/thymus.f90
- f90/readme.txt
