# Supplementary material for: A Cellular Automata-Based Mathematical Model for Thymocyte Development
Source: PLoS One. 2009 Dec 9;4(12):e8233. doi: 10.1371/journal.pone.0008233 (PMC2784945; doi:10.1371/journal.pone.0008233)
Supplement: File S1 — FORTRAN90 PROGRAM (2.21 MB GZ) [file pone.0008233.s004.gz › f90/S1P_JCM_random.dat]

   1   1    0.00000000
   1   2    0.00000000
   1   3    0.00000000
   1   4    0.00000000
   1   5    0.00000000
   1   6    0.00000000
   1   7    0.00000000
   1   8    0.00000000
   1   9    0.00000000
   1  10    0.00000000
   1  11    0.00000000
   1  12    0.00000000
   1  13    0.00000000
   1  14    0.00000000
   1  15    0.00000000
   1  16    0.00000000
   1  17    0.00000000
   1  18    0.00000000
   1  19    0.00000000
   1  20    0.00000000
   1  21    0.00000000
   1  22    0.00000000
   1  23    0.00000000
   1  24    0.00000000
   1  25    0.00000000
   1  26    0.00000000
   1  27    0.00000000
   1  28    0.00000000
   1  29    0.00000000
   1  30    0.00000000
   1  31    0.00000000
   1  32    0.00000000
   1  33    0.00000000
   1  34    0.00000000
   1  35    0.00000000
   1  36    0.00000000
   1  37    0.00000000
   1  38    0.00000000
   1  39    0.00000000
   1  40    0.00000000
   1  41    0.00000000
   1  42    0.00000000
   1  43    0.00000000
   1  44    0.00000000
   1  45    0.00000000
   1  46    0.00000000
   1  47    0.00000000
   1  48    0.00000000
   1  49    0.00000000
   1  50    0.00000000
   1  51    0.00000000
   1  52    0.00000000
   1  53    0.00000000
   1  54    0.00000000
   1  55    0.00000000
   1  56    0.00000000
   1  57    0.00000000
   1  58    0.00000000
   1  59    0.00000000
   1  60    0.00000000
   1  61    0.00000000
   1  62    0.00000000
   1  63    0.00000000
   1  64    0.00000000
   1  65    0.00000000
   1  66    0.00000000
   1  67    0.00000000
   1  68    0.00000000
   1  69    0.00000000
   1  70    0.00000000
   1  71    0.00000000
   1  72    0.00000000
   1  73    0.00000000
   1  74    0.00000000
   1  75    0.00000000
   1  76    0.00000000
   1  77    0.00000000
   1  78    0.00000000
   1  79    0.00000000
   1  80    0.00000000
   1  81    0.00000000
   1  82    0.00000000
   1  83    0.00000000
   1  84    0.00000000
   1  85    0.00000000
   1  86    0.00000000
   1  87    0.00000000
   1  88    0.00000000
   1  89    0.00000000
   1  90    0.00000000
   1  91    0.00000000
   1  92    0.00000000
   1  93    0.00000000
   1  94    0.00000000
   1  95    0.00000000
   1  96    0.00000000
   1  97    0.00000000
   1  98    0.00000000
   1  99    0.00000000
   1 100    0.00000000
   1 101    0.00000000
   1 102    0.00000000
   1 103    0.00000000
   1 104    0.00000000
   1 105    0.00000000
   1 106    0.00000000
   1 107    0.00000000
   1 108    0.00000000
   1 109    0.00000000
   1 110    0.00000000
   1 111    0.00000000
   1 112    0.00000000
   1 113    0.00000000
   1 114    0.00000000
   1 115    0.00000000
   1 116    0.00000000
   1 117    0.00000000
   1 118    0.00000000
   1 119    0.00000000
   1 120    0.00000000
   1 121    0.00000000
   1 122    0.00000000
   1 123    0.00000000
   1 124    0.00000000
   1 125    0.00000000
   1 126    0.00000000
   1 127    0.00000000
   1 128    0.00000000
   1 129    0.00000000
   1 130    0.00000000
   1 131    0.00000000
   1 132    0.00000000
   1 133    0.00000000
   1 134    0.00000000
   1 135    0.00000000
   1 136    0.00000000
   1 137    0.00000000
   1 138    0.00000000
   1 139    0.00000000
   1 140    0.00000000
   1 141    0.00000000
   1 142    0.00000000
   1 143    0.00000000
   1 144    0.00000000
   1 145    0.00000000
   1 146    0.00000000
   1 147    0.00000000
   1 148    0.00000000
   1 149    0.00000000
   1 150    0.00000000
   1 151    0.00000000
   1 152    0.00000000
   1 153    0.00000000
   1 154    0.00000000
   1 155    0.00000000
   1 156    0.00000000
   1 157    0.00000000
   1 158    0.00000000
   1 159    0.00000000
   1 160    0.00000000
   1 161    0.00000000
   1 162    0.00000000
   1 163    0.00000000
   1 164    0.00000000
   1 165    0.00000000
   1 166    0.00000000
   1 167    0.00000000
   1 168    0.00000000
   1 169    0.00000000
   1 170    0.00000000
   1 171    0.00000000
   1 172    0.00000000
   1 173    0.00000000
   1 174    0.00000000
   1 175    0.00000000
   1 176    0.00000000
   1 177    0.00000000
   1 178    0.00000000
   1 179    0.00000000
   1 180    0.00000000
   1 181    0.00000000
   1 182    0.00000000
   1 183    0.00000000
   1 184    0.00000000
   1 185    0.00000000
   1 186    0.00000000
   1 187    0.00000000
   1 188    0.00000000
   1 189    0.00000000
   1 190    0.00000000
   1 191    0.00000000
   1 192    0.00000000
   1 193    0.00000000
   1 194    0.00000000
   1 195    0.00000000
   1 196    0.00000000
   2   1    0.00000000
   2   2    0.00001958
   2   3    0.00005003
   2   4    0.00008675
   2   5    0.00012668
   2   6    0.00016857
   2   7    0.00021204
   2   8    0.00025707
   2   9    0.00030379
   2  10    0.00035236
   2  11    0.00040299
   2  12    0.00045588
   2  13    0.00051125
   2  14    0.00056933
   2  15    0.00063034
   2  16    0.00069454
   2  17    0.00076218
   2  18    0.00083355
   2  19    0.00090894
   2  20    0.00098867
   2  21    0.00107306
   2  22    0.00116249
   2  23    0.00125732
   2  24    0.00135798
   2  25    0.00146489
   2  26    0.00157853
   2  27    0.00169940
   2  28    0.00182802
   2  29    0.00196497
   2  30    0.00211085
   2  31    0.00226631
   2  32    0.00243205
   2  33    0.00260882
   2  34    0.00279739
   2  35    0.00299862
   2  36    0.00321340
   2  37    0.00344272
   2  38    0.00368759
   2  39    0.00394912
   2  40    0.00422850
   2  41    0.00452697
   2  42    0.00484588
   2  43    0.00518669
   2  44    0.00555092
   2  45    0.00594021
   2  46    0.00635634
   2  47    0.00680119
   2  48    0.00727675
   2  49    0.00778520
   2  50    0.00832882
   2  51    0.00891008
   2  52    0.00953162
   2  53    0.01019624
   2  54    0.01090697
   2  55    0.01166703
   2  56    0.01247986
   2  57    0.01334916
   2  58    0.01427888
   2  59    0.01527323
   2  60    0.01633675
   2  61    0.01747426
   2  62    0.01869094
   2  63    0.01999234
   2  64    0.02138439
   2  65    0.02287343
   2  66    0.02446627
   2  67    0.02617017
   2  68    0.02799292
   2  69    0.02994288
   2  70    0.03202896
   2  71    0.03426073
   2  72    0.03664844
   2  73    0.03920305
   2  74    0.04193632
   2  75    0.04486084
   2  76    0.04799010
   2  77    0.05133856
   2  78    0.05492172
   2  79    0.05875618
   2  80    0.06285976
   2  81    0.06725154
   2  82    0.07195201
   2  83    0.07698313
   2  84    0.08236845
   2  85    0.08813329
   2  86    0.09430476
   2  87    0.10091202
   2  88    0.10798635
   2  89    0.11556136
   2  90    0.12367318
   2  91    0.13236061
   2  92    0.14166540
   2  93    0.15163242
   2  94    0.16230998
   2  95    0.17375005
   2  96    0.18600862
   2  97    0.19914599
   2  98    0.21322716
   2  99    0.22832224
   2 100    0.24450686
   2 101    0.26186269
   2 102    0.28047796
   2 103    0.30044804
   2 104    0.32187614
   2 105    0.34487397
   2 106    0.36956262
   2 107    0.39607341
   2 108    0.42454889
   2 109    0.45514403
   2 110    0.48802739
   2 111    0.52338260
   2 112    0.56140997
   2 113    0.60232826
   2 114    0.64637679
   2 115    0.69381777
   2 116    0.74493900
   2 117    0.80005702
   2 118    0.85952062
   2 119    0.92371511
   2 120    0.99306710
   2 121    1.06805030
   2 122    1.14919224
   2 123    1.23708234
   2 124    1.33238157
   2 125    1.43583410
   2 126    1.54828155
   2 127    1.67068044
   2 128    1.80412398
   2 129    1.94986938
   2 130    2.10937268
   2 131    2.28433368
   2 132    2.47675483
   2 133    2.68901974
   2 134    2.92399995
   2 135    3.18520326
   2 136    3.47698497
   2 137    3.80485698
   2 138    4.17595368
   2 139    4.59975470
   2 140    5.08923421
   2 141    5.66271405
   2 142    6.34685707
   2 143    7.18158175
   2 144    8.22963133
   2 145    9.60775642
   2 146   10.65088340
   2 147   10.88783622
   2 148    9.76600985
   2 149    8.06218723
   2 150    6.41143351
   2 151    5.29200700
   2 152    4.47469638
   2 153    3.84631636
   2 154    3.34524682
   2 155    2.93505997
   2 156    2.59268225
   2 157    2.30264353
   2 158    2.05408041
   2 159    1.83907328
   2 160    1.65167010
   2 161    1.48728461
   2 162    1.34230911
   2 163    1.21385605
   2 164    1.09958003
   2 165    0.99755186
   2 166    0.90616733
   2 167    0.82407966
   2 168    0.75014871
   2 169    0.68340205
   2 170    0.62300477
   2 171    0.56823572
   2 172    0.51846862
   2 173    0.47315688
   2 174    0.43182123
   2 175    0.39403967
   2 176    0.35943911
   2 177    0.32768842
   2 178    0.29849267
   2 179    0.27158816
   2 180    0.24673834
   2 181    0.22373022
   2 182    0.20237133
   2 183    0.18248707
   2 184    0.16391849
   2 185    0.14652020
   2 186    0.13015872
   2 187    0.11471084
   2 188    0.10006228
   2 189    0.08610647
   2 190    0.07274341
   2 191    0.05987863
   2 192    0.04742233
   2 193    0.03528842
   2 194    0.02339380
   2 195    0.01165749
   2 196    0.00000000
   3   1    0.00000000
   3   2    0.00002836
   3   3    0.00009399
   3   4    0.00017063
   3   5    0.00025190
   3   6    0.00033623
   3   7    0.00042337
   3   8    0.00051350
   3   9    0.00060694
   3  10    0.00070408
   3  11    0.00080534
   3  12    0.00091111
   3  13    0.00102185
   3  14    0.00113799
   3  15    0.00126001
   3  16    0.00138841
   3  17    0.00152369
   3  18    0.00166642
   3  19    0.00181719
   3  20    0.00197662
   3  21    0.00214539
   3  22    0.00232422
   3  23    0.00251386
   3  24    0.00271514
   3  25    0.00292893
   3  26    0.00315616
   3  27    0.00339784
   3  28    0.00365503
   3  29    0.00392886
   3  30    0.00422056
   3  31    0.00453142
   3  32    0.00486283
   3  33    0.00521627
   3  34    0.00559332
   3  35    0.00599568
   3  36    0.00642515
   3  37    0.00688367
   3  38    0.00737329
   3  39    0.00789622
   3  40    0.00845482
   3  41    0.00905161
   3  42    0.00968929
   3  43    0.01037072
   3  44    0.01109899
   3  45    0.01187738
   3  46    0.01270943
   3  47    0.01359888
   3  48    0.01454977
   3  49    0.01556639
   3  50    0.01665334
   3  51    0.01781556
   3  52    0.01905831
   3  53    0.02038721
   3  54    0.02180829
   3  55    0.02332800
   3  56    0.02495323
   3  57    0.02669137
   3  58    0.02855029
   3  59    0.03053846
   3  60    0.03266491
   3  61    0.03493930
   3  62    0.03737200
   3  63    0.03997408
   3  64    0.04275741
   3  65    0.04573466
   3  66    0.04891943
   3  67    0.05232626
   3  68    0.05597074
   3  69    0.05986952
   3  70    0.06404047
   3  71    0.06850271
   3  72    0.07327671
   3  73    0.07838440
   3  74    0.08384930
   3  75    0.08969656
   3  76    0.09595315
   3  77    0.10264799
   3  78    0.10981204
   3  79    0.11747852
   3  80    0.12568301
   3  81    0.13446368
   3  82    0.14386147
   3  83    0.15392028
   3  84    0.16468721
   3  85    0.17621281
   3  86    0.18855133
   3  87    0.20176101
   3  88    0.21590438
   3  89    0.23104863
   3  90    0.24726593
   3  91    0.26463385
   3  92    0.28323579
   3  93    0.30316145
   3  94    0.32450733
   3  95    0.34737730
   3  96    0.37188322
   3  97    0.39814556
   3  98    0.42629419
   3  99    0.45646914
   3 100    0.48882152
   3 101    0.52351445
   3 102    0.56072413
   3 103    0.60064107
   3 104    0.64347132
   3 105    0.68943800
   3 106    0.73878284
   3 107    0.79176799
   3 108    0.84867804
   3 109    0.90982223
   3 110    0.97553698
   3 111    1.04618868
   3 112    1.12217691
   3 113    1.20393801
   3 114    1.29194923
   3 115    1.38673332
   3 116    1.48886397
   3 117    1.59897187
   3 118    1.71775189
   3 119    1.84597126
   3 120    1.98447924
   3 121    2.13421834
   3 122    2.29623768
   3 123    2.47170883
   3 124    2.66194469
   3 125    2.86842238
   3 126    3.09281099
   3 127    3.33700565
   3 128    3.60316981
   3 129    3.89378813
   3 130    4.21173359
   3 131    4.56035371
   3 132    4.94358284
   3 133    5.36609102
   3 134    5.83348449
   3 135    6.35258169
   3 136    6.93180150
   3 137    7.58172395
   3 138    8.31592357
   3 139    9.15224837
   3 140   10.11484538
   3 141   11.23743844
   3 142   12.56854534
   3 143   14.17859368
   3 144   16.16213863
   3 145   18.58898045
   3 146   20.15058714
   3 147   20.17804659
   3 148   18.15311907
   3 149   15.10358659
   3 150   12.31721121
   3 151   10.30308734
   3 152    8.77837887
   3 153    7.58072290
   3 154    6.61300534
   3 155    5.81406281
   3 156    5.14340662
   3 157    4.57303123
   3 158    4.08282939
   3 159    3.65790626
   3 160    3.28693579
   3 161    2.96111432
   3 162    2.67347040
   3 163    2.41839535
   3 164    2.19131492
   3 165    1.98845430
   3 166    1.80666610
   3 167    1.64330223
   3 168    1.49611673
   3 169    1.36319107
   3 170    1.24287582
   3 171    1.13374470
   3 172    1.03455784
   3 173    0.94423218
   3 174    0.86181738
   3 175    0.78647609
   3 176    0.71746754
   3 177    0.65413399
   3 178    0.59588925
   3 179    0.54220907
   3 180    0.49262293
   3 181    0.44670704
   3 182    0.40407831
   3 183    0.36438916
   3 184    0.32732300
   3 185    0.29259028
   3 186    0.25992500
   3 187    0.22908165
   3 188    0.19983246
   3 189    0.17196497
   3 190    0.14527978
   3 191    0.11958855
   3 192    0.09471213
   3 193    0.07047886
   3 194    0.04672293
   3 195    0.02328286
   3 196    0.00000000
   4   1    0.00000000
   4   2    0.00000000
   4   3    0.00012733
   4   4    0.00025056
   4   5    0.00037508
   4   6    0.00050242
   4   7    0.00063340
   4   8    0.00076866
   4   9    0.00090882
   4  10    0.00105452
   4  11    0.00120638
   4  12    0.00136503
   4  13    0.00153113
   4  14    0.00170534
   4  15    0.00188836
   4  16    0.00208094
   4  17    0.00228386
   4  18    0.00249793
   4  19    0.00272405
   4  20    0.00296316
   4  21    0.00321626
   4  22    0.00348443
   4  23    0.00376882
   4  24    0.00407065
   4  25    0.00439124
   4  26    0.00473199
   4  27    0.00509438
   4  28    0.00548003
   4  29    0.00589063
   4  30    0.00632801
   4  31    0.00679412
   4  32    0.00729104
   4  33    0.00782099
   4  34    0.00838634
   4  35    0.00898964
   4  36    0.00963358
   4  37    0.01032107
   4  38    0.01105519
   4  39    0.01183927
   4  40    0.01267682
   4  41    0.01357162
   4  42    0.01452772
   4  43    0.01554943
   4  44    0.01664137
   4  45    0.01780846
   4  46    0.01905599
   4  47    0.02038959
   4  48    0.02181530
   4  49    0.02333957
   4  50    0.02496929
   4  51    0.02671185
   4  52    0.02857515
   4  53    0.03056762
   4  54    0.03269830
   4  55    0.03497685
   4  56    0.03741361
   4  57    0.04001964
   4  58    0.04280678
   4  59    0.04578768
   4  60    0.04897590
   4  61    0.05238595
   4  62    0.05603332
   4  63    0.05993465
   4  64    0.06410769
   4  65    0.06857149
   4  66    0.07334640
   4  67    0.07845424
   4  68    0.08391834
   4  69    0.08976371
   4  70    0.09601711
   4  71    0.10270720
   4  72    0.10986468
   4  73    0.11752242
   4  74    0.12571564
   4  75    0.13448208
   4  76    0.14386216
   4  77    0.15389920
   4  78    0.16463963
   4  79    0.17613322
   4  80    0.18843330
   4  81    0.20159709
   4  82    0.21568593
   4  83    0.23076561
   4  84    0.24690671
   4  85    0.26418498
   4  86    0.28268171
   4  87    0.30248416
   4  88    0.32368603
   4  89    0.34638797
   4  90    0.37069811
   4  91    0.39673265
   4  92    0.42461654
   4  93    0.45448411
   4  94    0.48647992
   4  95    0.52075952
   4  96    0.55749041
   4  97    0.59685301
   4  98    0.63904176
   4  99    0.68426632
   4 100    0.73275288
   4 101    0.78474560
   4 102    0.84050820
   4 103    0.90032574
   4 104    0.96450655
   4 105    1.03338439
   4 106    1.10732083
   4 107    1.18670791
   4 108    1.27197115
   4 109    1.36357281
   4 110    1.46201567
   4 111    1.56784717
   4 112    1.68166416
   4 113    1.80411823
   4 114    1.93592175
   4 115    2.07785481
   4 116    2.23077309
   4 117    2.39561690
   4 118    2.57342168
   4 119    2.76533010
   4 120    2.97260612
   4 121    3.19665154
   4 122    3.43902547
   4 123    3.70146734
   4 124    3.98592443
   4 125    4.29458492
   4 126    4.62991799
   4 127    4.99472275
   4 128    5.39218860
   4 129    5.82597049
   4 130    6.30028366
   4 131    6.82002438
   4 132    7.39092594
   4 133    8.01976286
   4 134    8.71462261
   4 135    9.48527327
   4 136   10.34367036
   4 137   11.30467099
   4 138   12.38706526
   4 139   13.61511546
   4 140   15.02096041
   4 141   16.64864373
   4 142   18.56161669
   4 143   20.85888015
   4 144   23.71606233
   4 145   26.50986996
   4 146   28.26512115
   4 147   27.60143692
   4 148   24.63751842
   4 149   20.94230369
   4 150   17.50005557
   4 151   14.86600587
   4 152   12.79015752
   4 153   11.11554428
   4 154    9.73846734
   4 155    8.58805882
   4 156    7.61444443
   4 157    6.78155582
   4 158    6.06264732
   4 159    5.43743285
   4 160    4.89021341
   4 161    4.40862279
   4 162    3.98276742
   4 163    3.60462328
   4 164    3.26760404
   4 165    2.96624608
   4 166    2.69597444
   4 167    2.45292621
   4 168    2.23381538
   4 169    2.03582789
   4 170    1.85653922
   4 171    1.69384894
   4 172    1.54592824
   4 173    1.41117732
   4 174    1.28819076
   4 175    1.17572881
   4 176    1.07269371
   4 177    0.97810989
   4 178    0.89110721
   4 179    0.81090695
   4 180    0.73680975
   4 181    0.66818532
   4 182    0.60446364
   4 183    0.54512726
   4 184    0.48970467
   4 185    0.43776444
   4 186    0.38891008
   4 187    0.34277553
   4 188    0.29902108
   4 189    0.25732972
   4 190    0.21740390
   4 191    0.17896249
   4 192    0.14173802
   4 193    0.10547416
   4 194    0.06992330
   4 195    0.03484422
   4 196    0.00000000
   5   1    0.00000000
   5   2    0.00000000
   5   3    0.00016527
   5   4    0.00033021
   5   5    0.00049692
   5   6    0.00066701
   5   7    0.00084169
   5   8    0.00102199
   5   9    0.00120881
   5  10    0.00140301
   5  11    0.00160545
   5  12    0.00181697
   5  13    0.00203842
   5  14    0.00227070
   5  15    0.00251472
   5  16    0.00277148
   5  17    0.00304200
   5  18    0.00332739
   5  19    0.00362883
   5  20    0.00394756
   5  21    0.00428494
   5  22    0.00464238
   5  23    0.00502143
   5  24    0.00542372
   5  25    0.00585099
   5  26    0.00630511
   5  27    0.00678807
   5  28    0.00730201
   5  29    0.00784920
   5  30    0.00843208
   5  31    0.00905322
   5  32    0.00971542
   5  33    0.01042163
   5  34    0.01117501
   5  35    0.01197894
   5  36    0.01283704
   5  37    0.01375315
   5  38    0.01473142
   5  39    0.01577623
   5  40    0.01689231
   5  41    0.01808468
   5  42    0.01935872
   5  43    0.02072019
   5  44    0.02217523
   5  45    0.02373041
   5  46    0.02539278
   5  47    0.02716984
   5  48    0.02906962
   5  49    0.03110074
   5  50    0.03327238
   5  51    0.03559437
   5  52    0.03807723
   5  53    0.04073222
   5  54    0.04357136
   5  55    0.04660754
   5  56    0.04985453
   5  57    0.05332706
   5  58    0.05704090
   5  59    0.06101292
   5  60    0.06526119
   5  61    0.06980500
   5  62    0.07466505
   5  63    0.07986346
   5  64    0.08542391
   5  65    0.09137176
   5  66    0.09773413
   5  67    0.10454007
   5  68    0.11182070
   5  69    0.11960929
   5  70    0.12794152
   5  71    0.13685555
   5  72    0.14639228
   5  73    0.15659551
   5  74    0.16751214
   5  75    0.17919243
   5  76    0.19169023
   5  77    0.20506324
   5  78    0.21937329
   5  79    0.23468665
   5  80    0.25107438
   5  81    0.26861266
   5  82    0.28738315
   5  83    0.30747349
   5  84    0.32897766
   5  85    0.35199649
   5  86    0.37663822
   5  87    0.40301903
   5  88    0.43126365
   5  89    0.46150605
   5  90    0.49389016
   5  91    0.52857064
   5  92    0.56571376
   5  93    0.60549830
   5  94    0.64811658
   5  95    0.69377557
   5  96    0.74269808
   5  97    0.79512411
   5  98    0.85131226
   5  99    0.91154132
   5 100    0.97611203
   5 101    1.04534898
   5 102    1.11960272
   5 103    1.19925205
   5 104    1.28470665
   5 105    1.37640986
   5 106    1.47484189
   5 107    1.58052327
   5 108    1.69401881
   5 109    1.81594195
   5 110    1.94695964
   5 111    2.08779784
   5 112    2.23924774
   5 113    2.40217269
   5 114    2.57751618
   5 115    2.76631084
   5 116    2.96968869
   5 117    3.18889301
   5 118    3.42529184
   5 119    3.68039373
   5 120    3.95586591
   5 121    4.25355565
   5 122    4.57551520
   5 123    4.92403133
   5 124    5.30166041
   5 125    5.71127041
   5 126    6.15609153
   5 127    6.63977764
   5 128    7.16648169
   5 129    7.74094879
   5 130    8.36863253
   5 131    9.05584163
   5 132    9.80992697
   5 133   10.63952302
   5 134   11.55486322
   5 135   12.56819747
   5 136   13.69435180
   5 137   14.95148834
   5 138   16.36214889
   5 139   17.95470280
   5 140   19.76538104
   5 141   21.84122062
   5 142   24.24471831
   5 143   27.06276696
   5 144   30.42831980
   5 145   33.57546154
   5 146   34.91176425
   5 147   33.43557779
   5 148   29.95186273
   5 149   25.61190724
   5 150   21.94477179
   5 151   18.93024662
   5 152   16.45191289
   5 153   14.39733605
   5 154   12.67625379
   5 155   11.21964733
   5 156    9.97524471
   5 157    8.90325367
   5 158    7.97304610
   5 159    7.16073591
   5 160    6.44744263
   5 161    5.81804814
   5 162    5.26030025
   5 163    4.76415922
   5 164    4.32131539
   5 165    3.92482843
   5 166    3.56885405
   5 167    3.24843431
   5 168    2.95933489
   5 169    2.69791735
   5 170    2.46103781
   5 171    2.24596580
   5 172    2.05031874
   5 173    1.87200848
   5 174    1.70919744
   5 175    1.56026229
   5 176    1.42376370
   5 177    1.29842099
   5 178    1.18309075
   5 179    1.07674866
   5 180    0.97847397
   5 181    0.88743626
   5 182    0.80288393
   5 183    0.72413427
   5 184    0.65056478
   5 185    0.58160554
   5 186    0.51673256
   5 187    0.45546180
   5 188    0.39734388
   5 189    0.34195929
   5 190    0.28891411
   5 191    0.23783604
   5 192    0.18837081
   5 193    0.14017879
   5 194    0.09293183
   5 195    0.04631026
   5 196    0.00000000
   6   1    0.00000000
   6   2    0.00000000
   6   3    0.00020419
   6   4    0.00040943
   6   5    0.00061737
   6   6    0.00082966
   6   7    0.00104774
   6   8    0.00127289
   6   9    0.00150624
   6  10    0.00174890
   6  11    0.00200188
   6  12    0.00226625
   6  13    0.00254305
   6  14    0.00283340
   6  15    0.00313842
   6  16    0.00345935
   6  17    0.00379746
   6  18    0.00415413
   6  19    0.00453084
   6  20    0.00492914
   6  21    0.00535070
   6  22    0.00579732
   6  23    0.00627091
   6  24    0.00677351
   6  25    0.00730730
   6  26    0.00787463
   6  27    0.00847796
   6  28    0.00911998
   6  29    0.00980352
   6  30    0.01053162
   6  31    0.01130752
   6  32    0.01213469
   6  33    0.01301681
   6  34    0.01395786
   6  35    0.01496204
   6  36    0.01603387
   6  37    0.01717817
   6  38    0.01840008
   6  39    0.01970511
   6  40    0.02109915
   6  41    0.02258847
   6  42    0.02417981
   6  43    0.02588033
   6  44    0.02769773
   6  45    0.02964021
   6  46    0.03171655
   6  47    0.03393614
   6  48    0.03630902
   6  49    0.03884592
   6  50    0.04155833
   6  51    0.04445853
   6  52    0.04755965
   6  53    0.05087575
   6  54    0.05442185
   6  55    0.05821404
   6  56    0.06226952
   6  57    0.06660668
   6  58    0.07124523
   6  59    0.07620622
   6  60    0.08151222
   6  61    0.08718733
   6  62    0.09325738
   6  63    0.09975001
   6  64    0.10669478
   6  65    0.11412335
   6  66    0.12206961
   6  67    0.13056981
   6  68    0.13966281
   6  69    0.14939016
   6  70    0.15979640
   6  71    0.17092917
   6  72    0.18283955
   6  73    0.19558220
   6  74    0.20921569
   6  75    0.22380276
   6  76    0.23941063
   6  77    0.25611131
   6  78    0.27398200
   6  79    0.29310541
   6  80    0.31357023
   6  81    0.33547152
   6  82    0.35891122
   6  83    0.38399868
   6  84    0.41085116
   6  85    0.43959450
   6  86    0.47036372
   6  87    0.50330378
   6  88    0.53857026
   6  89    0.57633029
   6  90    0.61676337
   6  91    0.66006240
   6  92    0.70643469
   6  93    0.75610316
   6  94    0.80930759
   6  95    0.86630597
   6  96    0.92737601
   6  97    0.99281678
   6  98    1.06295049
   6  99    1.13812447
   6 100    1.21871330
   6 101    1.30512117
   6 102    1.39778453
   6 103    1.49717491
   6 104    1.60380210
   6 105    1.71821767
   6 106    1.84101886
   6 107    1.97285288
   6 108    2.11442173
   6 109    2.26648757
   6 110    2.42987872
   6 111    2.60549638
   6 112    2.79432221
   6 113    2.99742692
   6 114    3.21597984
   6 115    3.45125997
   6 116    3.70466848
   6 117    3.97774295
   6 118    4.27217383
   6 119    4.58982336
   6 120    4.93274745
   6 121    5.30322121
   6 122    5.70376873
   6 123    6.13719820
   6 124    6.60664333
   6 125    7.11561275
   6 126    7.66804908
   6 127    8.26840030
   6 128    8.92170634
   6 129    9.63370523
   6 130   10.41096409
   6 131   11.26104225
   6 132   12.19269628
   6 133   13.21613972
   6 134   14.34337552
   6 135   15.58862471
   6 136   16.96888326
   6 137   18.50464749
   6 138   20.22085327
   6 139   22.14805649
   6 140   24.32378102
   6 141   26.79359174
   6 142   29.61034492
   6 143   32.82750901
   6 144   36.48082348
   6 145   39.58632845
   6 146   40.51068337
   6 147   38.41112344
   6 148   34.24237486
   6 149   29.71124092
   6 150   25.82474470
   6 151   22.53409273
   6 152   19.75578491
   6 153   17.40328023
   6 154   15.40032019
   6 155   13.68395552
   6 156   12.20357435
   6 157   10.91881672
   6 158    9.79747162
   6 159    8.81369369
   6 160    7.94658864
   6 161    7.17912238
   6 162    6.49728848
   6 163    5.88947368
   6 164    5.34597242
   6 165    4.85861322
   6 166    4.42046872
   6 167    4.02562883
   6 168    3.66902172
   6 169    3.34627130
   6 170    3.05358286
   6 171    2.78765056
   6 172    2.54558192
   6 173    2.32483595
   6 174    2.12317188
   6 175    1.93860650
   6 176    1.76937854
   6 177    1.61391851
   6 178    1.47082326
   6 179    1.33883426
   6 180    1.21681902
   6 181    1.10375512
   6 182    0.99871631
   6 183    0.90086056
   6 184    0.80941948
   6 185    0.72368912
   6 186    0.64302181
   6 187    0.56681891
   6 188    0.49452431
   6 189    0.42561865
   6 190    0.35961401
   6 191    0.29604905
   6 192    0.23448463
   6 193    0.17449964
   6 194    0.11568708
   6 195    0.05765042
   6 196    0.00000000
   7   1    0.00000000
   7   2    0.00000000
   7   3    0.00024289
   7   4    0.00048757
   7   5    0.00073594
   7   6    0.00098984
   7   7    0.00125092
   7   8    0.00152067
   7   9    0.00180042
   7  10    0.00209144
   7  11    0.00239495
   7  12    0.00271217
   7  13    0.00304434
   7  14    0.00339275
   7  15    0.00375879
   7  16    0.00414387
   7  17    0.00454956
   7  18    0.00497748
   7  19    0.00542939
   7  20    0.00590718
   7  21    0.00641283
   7  22    0.00694850
   7  23    0.00751649
   7  24    0.00811923
   7  25    0.00875936
   7  26    0.00943966
   7  27    0.01016312
   7  28    0.01093295
   7  29    0.01175254
   7  30    0.01262554
   7  31    0.01355583
   7  32    0.01454758
   7  33    0.01560521
   7  34    0.01673346
   7  35    0.01793740
   7  36    0.01922243
   7  37    0.02059434
   7  38    0.02205929
   7  39    0.02362389
   7  40    0.02529518
   7  41    0.02708070
   7  42    0.02898852
   7  43    0.03102723
   7  44    0.03320605
   7  45    0.03553481
   7  46    0.03802406
   7  47    0.04068503
   7  48    0.04352976
   7  49    0.04657113
   7  50    0.04982290
   7  51    0.05329978
   7  52    0.05701753
   7  53    0.06099298
   7  54    0.06524417
   7  55    0.06979034
   7  56    0.07465214
   7  57    0.07985161
   7  58    0.08541237
   7  59    0.09135966
   7  60    0.09772050
   7  61    0.10452381
   7  62    0.11180055
   7  63    0.11958381
   7  64    0.12790906
   7  65    0.13681422
   7  66    0.14633990
   7  67    0.15652957
   7  68    0.16742977
   7  69    0.17909031
   7  70    0.19156455
   7  71    0.20490960
   7  72    0.21918664
   7  73    0.23446117
   7  74    0.25080337
   7  75    0.26828841
   7  76    0.28699681
   7  77    0.30701485
   7  78    0.32843501
   7  79    0.35135636
   7  80    0.37588514
   7  81    0.40213519
   7  82    0.43022862
   7  83    0.46029636
   7  84    0.49247885
   7  85    0.52692676
   7  86    0.56380174
   7  87    0.60327732
   7  88    0.64553977
   7  89    0.69078911
   7  90    0.73924017
   7  91    0.79112378
   7  92    0.84668799
   7  93    0.90619951
   7  94    0.96994513
   7  95    1.03823341
   7  96    1.11139643
   7  97    1.18979175
   7  98    1.27380453
   7  99    1.36384984
   7 100    1.46037524
   7 101    1.56386358
   7 102    1.67483606
   7 103    1.79385564
   7 104    1.92153079
   7 105    2.05851961
   7 106    2.20553445
   7 107    2.36334697
   7 108    2.53279382
   7 109    2.71478292
   7 110    2.91030054
   7 111    3.12041914
   7 112    3.34630631
   7 113    3.58923464
   7 114    3.85059307
   7 115    4.13189960
   7 116    4.43481581
   7 117    4.76116337
   7 118    5.11294298
   7 119    5.49235611
   7 120    5.90183008
   7 121    6.34404711
   7 122    6.82197823
   7 123    7.33892277
   7 124    7.89855500
   7 125    8.50497911
   7 126    9.16279466
   7 127    9.87717485
   7 128   10.65396070
   7 129   11.49977511
   7 130   12.42216187
   7 131   13.42975629
   7 132   14.53249578
   7 133   15.74188154
   7 134   17.07130535
   7 135   18.53645950
   7 136   20.15585253
   7 137   21.95145779
   7 138   23.94952460
   7 139   26.18156980
   7 140   28.68548730
   7 141   31.50630207
   7 142   34.69412057
   7 143   38.28754215
   7 144   42.22720604
   7 145   44.93684923
   7 146   45.29572229
   7 147   42.60965603
   7 148   38.03237895
   7 149   33.28490084
   7 150   29.21227573
   7 151   25.71582128
   7 152   22.71295603
   7 153   20.12936259
   7 154   17.89945418
   7 155   15.96707081
   7 156   14.28514360
   7 157   12.81468621
   7 158   11.52355908
   7 159   10.38526865
   7 160    9.37791404
   7 161    8.48330948
   7 162    7.68627280
   7 163    6.97405606
   7 164    6.33589269
   7 165    5.76263723
   7 166    5.24647837
   7 167    4.78070922
   7 168    4.35954263
   7 169    3.97796174
   7 170    3.63159835
   7 171    3.31663341
   7 172    3.02971496
   7 173    2.76789019
   7 174    2.52854879
   7 175    2.30937550
   7 176    2.10831006
   7 177    1.92351339
   7 178    1.75333869
   7 179    1.59630679
   7 180    1.45108490
   7 181    1.31646832
   7 182    1.19136451
   7 183    1.07477923
   7 184    0.96580439
   7 185    0.86360732
   7 186    0.76742133
   7 187    0.67653725
   7 188    0.59029588
   7 189    0.50808119
   7 190    0.42931411
   7 191    0.35344690
   7 192    0.27995791
   7 193    0.20834675
   7 194    0.13812965
   7 195    0.06883518
   7 196    0.00000000
   8   1    0.00000000
   8   2    0.00000000
   8   3    0.00028077
   8   4    0.00056397
   8   5    0.00085194
   8   6    0.00114681
   8   7    0.00145045
   8   8    0.00176453
   8   9    0.00209054
   8  10    0.00242987
   8  11    0.00278390
   8  12    0.00315399
   8  13    0.00354156
   8  14    0.00394808
   8  15    0.00437514
   8  16    0.00482440
   8  17    0.00529764
   8  18    0.00579677
   8  19    0.00632382
   8  20    0.00688100
   8  21    0.00747062
   8  22    0.00809520
   8  23    0.00875740
   8  24    0.00946008
   8  25    0.01020630
   8  26    0.01099932
   8  27    0.01184262
   8  28    0.01273992
   8  29    0.01369520
   8  30    0.01471271
   8  31    0.01579697
   8  32    0.01695283
   8  33    0.01818546
   8  34    0.01950038
   8  35    0.02090349
   8  36    0.02240109
   8  37    0.02399993
   8  38    0.02570719
   8  39    0.02753056
   8  40    0.02947826
   8  41    0.03155908
   8  42    0.03378239
   8  43    0.03615825
   8  44    0.03869737
   8  45    0.04141123
   8  46    0.04431209
   8  47    0.04741306
   8  48    0.05072817
   8  49    0.05427242
   8  50    0.05806183
   8  51    0.06211358
   8  52    0.06644599
   8  53    0.07107871
   8  54    0.07603272
   8  55    0.08133047
   8  56    0.08699600
   8  57    0.09305500
   8  58    0.09953497
   8  59    0.10646534
   8  60    0.11387758
   8  61    0.12180540
   8  62    0.13028483
   8  63    0.13935445
   8  64    0.14905557
   8  65    0.15943237
   8  66    0.17053215
   8  67    0.18240554
   8  68    0.19510677
   8  69    0.20869385
   8  70    0.22322892
   8  71    0.23877850
   8  72    0.25541385
   8  73    0.27321125
   8  74    0.29225243
   8  75    0.31262491
   8  76    0.33442247
   8  77    0.35774558
   8  78    0.38270187
   8  79    0.40940673
   8  80    0.43798380
   8  81    0.46856564
   8  82    0.50129435
   8  83    0.53632233
   8  84    0.57381302
   8  85    0.61394175
   8  86    0.65689662
   8  87    0.70287952
   8  88    0.75210713
   8  89    0.80481212
   8  90    0.86124434
   8  91    0.92167221
   8  92    0.98638414
   8  93    1.05569018
   8  94    1.12992367
   8  95    1.20944319
   8  96    1.29463458
   8  97    1.38591319
   8  98    1.48372634
   8  99    1.58855597
   8 100    1.70092160
   8 101    1.82138358
   8 102    1.95054655
   8 103    2.08906342
   8 104    2.23763962
   8 105    2.39703785
   8 106    2.56808333
   8 107    2.75166960
   8 108    2.94876498
   8 109    3.16041976
   8 110    3.38777421
   8 111    3.63206753
   8 112    3.89464785
   8 113    4.17698357
   8 114    4.48067599
   8 115    4.80747370
   8 116    5.15928881
   8 117    5.53821546
   8 118    5.94655086
   8 119    6.38681944
   8 120    6.86180058
   8 121    7.37456054
   8 122    7.92848953
   8 123    8.52734474
   8 124    9.17530064
   8 125    9.87700799
   8 126   10.63766345
   8 127   11.46309199
   8 128   12.35984501
   8 129   13.33531778
   8 130   14.39789039
   8 131   15.55709804
   8 132   16.82383718
   8 133   18.21061589
   8 134   19.73185841
   8 135   21.40427549
   8 136   23.24731368
   8 137   25.28370026
   8 138   27.54011154
   8 139   30.04804191
   8 140   32.84515313
   8 141   35.97816005
   8 142   39.51120854
   8 143   43.55463645
   8 144   47.37268723
   8 145   49.81806746
   8 146   49.30706480
   8 147   45.87000870
   8 148   41.14486587
   8 149   36.31698063
   8 150   32.14060219
   8 151   28.50692687
   8 152   25.34179812
   8 153   22.58235796
   8 154   20.17273262
   8 155   18.06366217
   8 156   16.21244080
   8 157   14.58253552
   8 158   13.14295022
   8 159   11.86749046
   8 160   10.73403859
   8 161    9.72389593
   8 162    8.82121302
   8 163    8.01250924
   8 164    7.28627398
   8 165    6.63263826
   8 166    6.04310521
   8 167    5.51032902
   8 168    5.02793348
   8 169    4.59036245
   8 170    4.19275633
   8 171    3.83084959
   8 172    3.50088531
   8 173    3.19954369
   8 174    2.92388193
   8 175    2.67128338
   8 176    2.43941450
   8 177    2.22618806
   8 178    2.02973171
   8 179    1.84836092
   8 180    1.68055561
   8 181    1.52493989
   8 182    1.38026440
   8 183    1.24539088
   8 184    1.11927860
   8 185    1.00097232
   8 186    0.88959169
   8 187    0.78432174
   8 188    0.68440433
   8 189    0.58913047
   8 190    0.49783332
   8 191    0.40988172
   8 192    0.32467433
   8 193    0.24163401
   8 194    0.16020266
   8 195    0.07983625
   8 196    0.00000000
   9   1    0.00000000
   9   2    0.00000000
   9   3    0.00031734
   9   4    0.00063786
   9   5    0.00096445
   9   6    0.00129958
   9   7    0.00164535
   9   8    0.00200353
   9   9    0.00237570
   9  10    0.00276334
   9  11    0.00316793
   9  12    0.00359096
   9  13    0.00403400
   9  14    0.00449869
   9  15    0.00498682
   9  16    0.00550026
   9  17    0.00604104
   9  18    0.00661133
   9  19    0.00721346
   9  20    0.00784992
   9  21    0.00852337
   9  22    0.00923668
   9  23    0.00999289
   9  24    0.01079527
   9  25    0.01164731
   9  26    0.01255274
   9  27    0.01351553
   9  28    0.01453993
   9  29    0.01563048
   9  30    0.01679204
   9  31    0.01802977
   9  32    0.01934920
   9  33    0.02075624
   9  34    0.02225719
   9  35    0.02385878
   9  36    0.02556822
   9  37    0.02739319
   9  38    0.02934190
   9  39    0.03142313
   9  40    0.03364626
   9  41    0.03602131
   9  42    0.03855900
   9  43    0.04127078
   9  44    0.04416891
   9  45    0.04726646
   9  46    0.05057743
   9  47    0.05411680
   9  48    0.05790056
   9  49    0.06194584
   9  50    0.06627093
   9  51    0.07089541
   9  52    0.07584021
   9  53    0.08112774
   9  54    0.08678195
   9  55    0.09282847
   9  56    0.09929471
   9  57    0.10621000
   9  58    0.11360571
   9  59    0.12151543
   9  60    0.12997507
   9  61    0.13902307
   9  62    0.14870057
   9  63    0.15905158
   9  64    0.17012322
   9  65    0.18196590
   9  66    0.19463358
   9  67    0.20818405
   9  68    0.22267912
   9  69    0.23818501
   9  70    0.25477257
   9  71    0.27251771
   9  72    0.29150168
   9  73    0.31181150
   9  74    0.33354036
   9  75    0.35678809
   9  76    0.38166162
   9  77    0.40827552
   9  78    0.43675252
   9  79    0.46722415
   9  80    0.49983140
   9  81    0.53472535
   9  82    0.57206800
   9  83    0.61203303
   9  84    0.65480671
   9  85    0.70058882
   9  86    0.74959370
   9  87    0.80205134
   9  88    0.85820857
   9  89    0.91833037
   9  90    0.98270129
   9  91    1.05162695
   9  92    1.12543568
   9  93    1.20448038
   9  94    1.28914040
   9  95    1.37982372
   9  96    1.47696924
   9  97    1.58104931
   9  98    1.69257252
   9  99    1.81208667
   9 100    1.94018212
   9 101    2.07749539
   9 102    2.22471313
   9 103    2.38257649
   9 104    2.55188595
   9 105    2.73350660
   9 106    2.92837404
   9 107    3.13750080
   9 108    3.36198359
   9 109    3.60301126
   9 110    3.86187369
   9 111    4.13997171
   9 112    4.43882819
   9 113    4.76010045
   9 114    5.10559426
   9 115    5.47727953
   9 116    5.87730810
   9 117    6.30803384
   9 118    6.77203557
   9 119    7.27214307
   9 120    7.81146693
   9 121    8.39343270
   9 122    9.02182031
   9 123    9.70080954
   9 124   10.43503276
   9 125   11.22963636
   9 126   12.09035242
   9 127   13.02358290
   9 128   14.03649846
   9 129   15.13715526
   9 130   16.33463307
   9 131   17.63919900
   9 132   19.06250174
   9 133   20.61780178
   9 134   22.32024337
   9 135   24.18717318
   9 136   26.23850878
   9 137   28.49715407
   9 138   30.98945011
   9 139   33.74564566
   9 140   36.80043539
   9 141   40.19403314
   9 142   43.97612016
   9 143   48.22150081
   9 144   52.08051940
   9 145   53.85514034
   9 146   52.44188643
   9 147   48.60211181
   9 148   43.52483940
   9 149   38.84296697
   9 150   34.65491663
   9 151   30.94362776
   9 152   27.66642028
   9 153   24.77595836
   9 154   22.22622790
   9 155   19.97473142
   9 156   17.98333660
   9 157   16.21845338
   9 158   14.65084024
   9 159   13.25522185
   9 160   12.00983305
   9 161   10.89595716
   9 162    9.89749430
   9 163    9.00057601
   9 164    8.19323001
   9 165    7.46509375
   9 166    6.80717180
   9 167    6.21163156
   9 168    5.67163169
   9 169    5.18117807
   9 170    4.73500275
   9 171    4.32846205
   9 172    3.95745056
   9 173    3.61832833
   9 174    3.30785907
   9 175    3.02315742
   9 176    2.76164391
   9 177    2.52100630
   9 178    2.29916623
   9 179    2.09425043
   9 180    1.90456569
   9 181    1.72857708
   9 182    1.56488889
   9 183    1.41222786
   9 184    1.26942841
   9 185    1.13541957
   9 186    1.00921331
   9 187    0.88989411
   9 188    0.77660957
   9 189    0.66856193
   9 190    0.56500029
   9 191    0.46521352
   9 192    0.36852367
   9 193    0.27427979
   9 194    0.18185219
   9 195    0.09062682
   9 196    0.00000000
  10   1    0.00000000
  10   2    0.00000000
  10   3    0.00035202
  10   4    0.00070824
  10   5    0.00107226
  10   6    0.00144693
  10   7    0.00183444
  10   8    0.00223656
  10   9    0.00265489
  10  10    0.00309093
  10  11    0.00354620
  10  12    0.00402230
  10  13    0.00452093
  10  14    0.00504389
  10  15    0.00559315
  10  16    0.00617080
  10  17    0.00677912
  10  18    0.00742053
  10  19    0.00809765
  10  20    0.00881327
  10  21    0.00957040
  10  22    0.01037224
  10  23    0.01122223
  10  24    0.01212403
  10  25    0.01308158
  10  26    0.01409906
  10  27    0.01518094
  10  28    0.01633200
  10  29    0.01755735
  10  30    0.01886242
  10  31    0.02025305
  10  32    0.02173543
  10  33    0.02331621
  10  34    0.02500246
  10  35    0.02680176
  10  36    0.02872219
  10  37    0.03077239
  10  38    0.03296158
  10  39    0.03529962
  10  40    0.03779705
  10  41    0.04046513
  10  42    0.04331591
  10  43    0.04636223
  10  44    0.04961786
  10  45    0.05309751
  10  46    0.05681689
  10  47    0.06079282
  10  48    0.06504328
  10  49    0.06958747
  10  50    0.07444598
  10  51    0.07964077
  10  52    0.08519537
  10  53    0.09113493
  10  54    0.09748636
  10  55    0.10427844
  10  56    0.11154195
  10  57    0.11930983
  10  58    0.12761733
  10  59    0.13650214
  10  60    0.14600461
  10  61    0.15616790
  10  62    0.16703819
  10  63    0.17866493
  10  64    0.19110100
  10  65    0.20440301
  10  66    0.21863156
  10  67    0.23385151
  10  68    0.25013227
  10  69    0.26754817
  10  70    0.28617877
  10  71    0.30610926
  10  72    0.32743084
  10  73    0.35024119
  10  74    0.37464492
  10  75    0.40075405
  10  76    0.42868859
  10  77    0.45857709
  10  78    0.49055728
  10  79    0.52477674
  10  80    0.56139361
  10  81    0.60057741
  10  82    0.64250982
  10  83    0.68738566
  10  84    0.73541381
  10  85    0.78681829
  10  86    0.84183940
  10  87    0.90073498
  10  88    0.96378169
  10  89    1.03127650
  10  90    1.10353825
  10  91    1.18090932
  10  92    1.26375751
  10  93    1.35247801
  10  94    1.44749556
  10  95    1.54926687
  10  96    1.65828312
  10  97    1.77507282
  10  98    1.90020481
  10  99    2.03429168
  10 100    2.17799333
  10 101    2.33202105
  10 102    2.49714185
  10 103    2.67418330
  10 104    2.86403883
  10 105    3.06767355
  10 106    3.28613064
  10 107    3.52053854
  10 108    3.77211872
  10 109    4.04219448
  10 110    4.33220054
  10 111    4.64369391
  10 112    4.97836583
  10 113    5.33805526
  10 114    5.72476390
  10 115    6.14067312
  10 116    6.58816297
  10 117    7.06983363
  10 118    7.58852977
  10 119    8.14736804
  10 120    8.74976851
  10 121    9.39949036
  10 122   10.10067289
  10 123   10.85788244
  10 124   11.67616643
  10 125   12.56111575
  10 126   13.51893681
  10 127   14.55653521
  10 128   15.68161286
  10 129   16.90278097
  10 130   18.22969158
  10 131   19.67319058
  10 132   21.24549532
  10 133   22.96039991
  10 134   24.83351044
  10 135   26.88251061
  10 136   29.12745329
  10 137   31.59105987
  10 138   34.29897105
  10 139   37.27977294
  10 140   40.56425874
  10 141   44.18235404
  10 142   48.15381870
  10 143   52.46780634
  10 144   56.08127985
  10 145   57.29572428
  10 146   55.21320630
  10 147   50.76631578
  10 148   45.68368659
  10 149   41.03065864
  10 150   36.83122802
  10 151   33.07014569
  10 152   29.71507333
  10 153   26.72803034
  10 154   24.07048309
  10 155   21.70567792
  10 156   19.59972615
  10 157   17.72203991
  10 158   16.04539755
  10 159   14.54579761
  10 160   13.20220205
  10 161   11.99623279
  10 162   10.91186064
  10 163    9.93510882
  10 164    9.05378201
  10 165    8.25722520
  10 166    7.53611263
  10 167    6.88226513
  10 168    6.28849289
  10 169    5.74846086
  10 170    5.25657352
  10 171    4.80787647
  10 172    4.39797218
  10 173    4.02294782
  10 174    3.67931330
  10 175    3.36394806
  10 176    3.07405507
  10 177    2.80712112
  10 178    2.56088235
  10 179    2.33329426
  10 180    2.12250552
  10 181    1.92683510
  10 182    1.74475206
  10 183    1.57485781
  10 184    1.41587040
  10 185    1.26661046
  10 186    1.12598876
  10 187    0.99299496
  10 188    0.86668748
  10 189    0.74618432
  10 190    0.63065466
  10 191    0.51931112
  10 192    0.41140259
  10 193    0.30620753
  10 194    0.20302763
  10 195    0.10118172
  10 196    0.00000000
  11   1    0.00000000
  11   2    0.00000000
  11   3    0.00038390
  11   4    0.00077364
  11   5    0.00117374
  11   6    0.00158724
  11   7    0.00201624
  11   8    0.00246235
  11   9    0.00292701
  11  10    0.00341166
  11  11    0.00391785
  11  12    0.00444723
  11  13    0.00500162
  11  14    0.00558299
  11  15    0.00619347
  11  16    0.00683539
  11  17    0.00751125
  11  18    0.00822374
  11  19    0.00897575
  11  20    0.00977041
  11  21    0.01061103
  11  22    0.01150118
  11  23    0.01244468
  11  24    0.01344560
  11  25    0.01450830
  11  26    0.01563743
  11  27    0.01683795
  11  28    0.01811518
  11  29    0.01947478
  11  30    0.02092278
  11  31    0.02246566
  11  32    0.02411030
  11  33    0.02586406
  11  34    0.02773480
  11  35    0.02973093
  11  36    0.03186140
  11  37    0.03413581
  11  38    0.03656438
  11  39    0.03915806
  11  40    0.04192853
  11  41    0.04488829
  11  42    0.04805069
  11  43    0.05143000
  11  44    0.05504148
  11  45    0.05890143
  11  46    0.06302730
  11  47    0.06743774
  11  48    0.07215268
  11  49    0.07719343
  11  50    0.08258282
  11  51    0.08834521
  11  52    0.09450669
  11  53    0.10109516
  11  54    0.10814046
  11  55    0.11567450
  11  56    0.12373143
  11  57    0.13234778
  11  58    0.14156261
  11  59    0.15141776
  11  60    0.16195793
  11  61    0.17323101
  11  62    0.18528820
  11  63    0.19818432
  11  64    0.21197800
  11  65    0.22673202
  11  66    0.24251355
  11  67    0.25939450
  11  68    0.27745182
  11  69    0.29676790
  11  70    0.31743094
  11  71    0.33953536
  11  72    0.36318226
  11  73    0.38847988
  11  74    0.41554415
  11  75    0.44449922
  11  76    0.47547807
  11  77    0.50862312
  11  78    0.54408697
  11  79    0.58203311
  11  80    0.62263672
  11  81    0.66608556
  11  82    0.71258083
  11  83    0.76233828
  11  84    0.81558918
  11  85    0.87258154
  11  86    0.93358137
  11  87    0.99887404
  11  88    1.06876570
  11  89    1.14358494
  11  90    1.22368445
  11  91    1.30944295
  11  92    1.40126713
  11  93    1.49959390
  11  94    1.60489275
  11  95    1.71766835
  11  96    1.83846334
  11  97    1.96786142
  11  98    2.10649067
  11  99    2.25502721
  11 100    2.41419916
  11 101    2.58479104
  11 102    2.76764847
  11 103    2.96368348
  11 104    3.17388017
  11 105    3.39930108
  11 106    3.64109412
  11 107    3.90050023
  11 108    4.17886187
  11 109    4.47763234
  11 110    4.79838624
  11 111    5.14283092
  11 112    5.51281936
  11 113    5.91036444
  11 114    6.33765494
  11 115    6.79707337
  11 116    7.29121605
  11 117    7.82291559
  11 118    8.39526632
  11 119    9.01165292
  11 120    9.67578281
  11 121   10.39172294
  11 122   11.16394159
  11 123   11.99735589
  11 124   12.89738620
  11 125   13.87001816
  11 126   14.92187373
  11 127   16.06029270
  11 128   17.29342605
  11 129   18.63034299
  11 130   20.08115347
  11 131   21.65714794
  11 132   23.37095611
  11 133   25.23672565
  11 134   27.27032134
  11 135   29.48954324
  11 136   31.91436033
  11 137   34.56715181
  11 138   37.47293451
  11 139   40.65948467
  11 140   44.15689206
  11 141   47.99421191
  11 142   52.18180234
  11 143   56.62470731
  11 144   59.70561905
  11 145   60.26268295
  11 146   57.56997262
  11 147   52.76952696
  11 148   47.59585022
  11 149   42.92903989
  11 150   38.71666350
  11 151   34.92306667
  11 152   31.51467628
  11 153   28.45762572
  11 154   25.71837453
  11 155   23.26468065
  11 156   21.06632756
  11 157   19.09554170
  11 158   17.32715826
  11 159   15.73861041
  11 160   14.30980643
  11 161   13.02294428
  11 162   11.86229778
  11 163   10.81399684
  11 164    9.86581540
  11 165    9.00697435
  11 166    8.22796303
  11 167    7.52038006
  11 168    6.87679305
  11 169    6.29061580
  11 170    5.75600133
  11 171    5.26774890
  11 172    4.82122339
  11 173    4.41228535
  11 174    4.03723023
  11 175    3.69273570
  11 176    3.37581571
  11 177    3.08378049
  11 178    2.81420158
  11 179    2.56488124
  11 180    2.33382556
  11 181    2.11922079
  11 182    1.91941241
  11 183    1.73288668
  11 184    1.55825407
  11 185    1.39423463
  11 186    1.23964478
  11 187    1.09338544
  11 188    0.95443127
  11 189    0.82182093
  11 190    0.69464805
  11 191    0.57205302
  11 192    0.45321530
  11 193    0.33734618
  11 194    0.22368198
  11 195    0.11147757
  11 196    0.00000000
  12   1    0.00000000
  12   2    0.00000000
  12   3    0.00041146
  12   4    0.00083179
  12   5    0.00126650
  12   6    0.00171840
  12   7    0.00218901
  12   8    0.00267945
  12   9    0.00319085
  12  10    0.00372453
  12  11    0.00428199
  12  12    0.00486496
  12  13    0.00547536
  12  14    0.00611532
  12  15    0.00678716
  12  16    0.00749341
  12  17    0.00823682
  12  18    0.00902034
  12  19    0.00984716
  12  20    0.01072070
  12  21    0.01164461
  12  22    0.01262283
  12  23    0.01365953
  12  24    0.01475922
  12  25    0.01592667
  12  26    0.01716701
  12  27    0.01848568
  12  28    0.01988853
  12  29    0.02138177
  12  30    0.02297205
  12  31    0.02466647
  12  32    0.02647258
  12  33    0.02839849
  12  34    0.03045281
  12  35    0.03264479
  12  36    0.03498426
  12  37    0.03748174
  12  38    0.04014848
  12  39    0.04299650
  12  40    0.04603861
  12  41    0.04928855
  12  42    0.05276096
  12  43    0.05647153
  12  44    0.06043700
  12  45    0.06467528
  12  46    0.06920551
  12  47    0.07404818
  12  48    0.07922515
  12  49    0.08475985
  12  50    0.09067731
  12  51    0.09700429
  12  52    0.10376943
  12  53    0.11100335
  12  54    0.11873881
  12  55    0.12701083
  12  56    0.13585692
  12  57    0.14531714
  12  58    0.15543441
  12  59    0.16625461
  12  60    0.17782684
  12  61    0.19020363
  12  62    0.20344119
  12  63    0.21759966
  12  64    0.23274342
  12  65    0.24894135
  12  66    0.26626715
  12  67    0.28479972
  12  68    0.30462352
  12  69    0.32582894
  12  70    0.34851274
  12  71    0.37277850
  12  72    0.39873713
  12  73    0.42650739
  12  74    0.45621642
  12  75    0.48800040
  12  76    0.52200515
  12  77    0.55838688
  12  78    0.59731290
  12  79    0.63896247
  12  80    0.68352766
  12  81    0.73121427
  12  82    0.78224286
  12  83    0.83684985
  12  84    0.89528870
  12  85    0.95783114
  12  86    1.02476858
  12  87    1.09641359
  12  88    1.17310147
  12  89    1.25519201
  12  90    1.34307132
  12  91    1.43715391
  12  92    1.53788483
  12  93    1.64574208
  12  94    1.76123919
  12  95    1.88492799
  12  96    2.01740169
  12  97    2.15929818
  12  98    2.31130364
  12  99    2.47415646
  12 100    2.64865154
  12 101    2.83564498
  12 102    3.03605921
  12 103    3.25088857
  12 104    3.48120551
  12 105    3.72816730
  12 106    3.99302349
  12 107    4.27712403
  12 108    4.58192835
  12 109    4.90901525
  12 110    5.26009391
  12 111    5.63701608
  12 112    6.04178959
  12 113    6.47659333
  12 114    6.94379405
  12 115    7.44596489
  12 116    7.98590632
  12 117    8.56666934
  12 118    9.19158170
  12 119    9.86427720
  12 120   10.58872874
  12 121   11.36928552
  12 122   12.21071509
  12 123   13.11825079
  12 124   14.09764552
  12 125   15.15523256
  12 126   16.29799450
  12 127   17.53364130
  12 128   18.87069861
  12 129   20.31860745
  12 130   21.88783637
  12 131   23.59000693
  12 132   25.43803293
  12 133   27.44627318
  12 134   29.63069651
  12 135   32.00905694
  12 136   34.60107821
  12 137   37.42865956
  12 138   40.51617229
  12 139   43.89113990
  12 140   47.58641732
  12 141   51.64796821
  12 142   56.16340762
  12 143   60.37032706
  12 144   63.09286766
  12 145   62.72070787
  12 146   59.26498470
  12 147   54.35725861
  12 148   49.19172142
  12 149   44.54487527
  12 150   40.33834111
  12 151   36.53061332
  12 152   33.08912428
  12 153   29.98336620
  12 154   27.18368513
  12 155   24.66149446
  12 156   22.38971142
  12 157   20.34309967
  12 158   18.49846142
  12 159   16.83469681
  12 160   15.33276549
  12 161   13.97558404
  12 162   12.74788604
  12 163   11.63606466
  12 164   10.62801117
  12 165    9.71295775
  12 166    8.88132987
  12 167    8.12461065
  12 168    7.43521815
  12 169    6.80639563
  12 170    6.23211415
  12 171    5.70698649
  12 172    5.22619134
  12 173    4.78540675
  12 174    4.38075166
  12 175    4.00873453
  12 176    3.66620837
  12 177    3.35033101
  12 178    3.05853031
  12 179    2.78847337
  12 180    2.53803935
  12 181    2.30529544
  12 182    2.08847547
  12 183    1.88596090
  12 184    1.69626382
  12 185    1.51801173
  12 186    1.34993384
  12 187    1.19084866
  12 188    1.03965280
  12 189    0.89531065
  12 190    0.75684496
  12 191    0.62332813
  12 192    0.49387409
  12 193    0.36763063
  12 194    0.24377218
  12 195    0.12149292
  12 196    0.00000000
  13   1    0.00000000
  13   2    0.00000000
  13   3    0.00043182
  13   4    0.00087889
  13   5    0.00134714
  13   6    0.00183774
  13   7    0.00235072
  13   8    0.00288630
  13   9    0.00344519
  13  10    0.00402851
  13  11    0.00463777
  13  12    0.00527474
  13  13    0.00594147
  13  14    0.00664025
  13  15    0.00737361
  13  16    0.00814428
  13  17    0.00895526
  13  18    0.00980977
  13  19    0.01071128
  13  20    0.01166354
  13  21    0.01267052
  13  22    0.01373652
  13  23    0.01486611
  13  24    0.01606417
  13  25    0.01733594
  13  26    0.01868698
  13  27    0.02012326
  13  28    0.02165112
  13  29    0.02327734
  13  30    0.02500917
  13  31    0.02685433
  13  32    0.02882107
  13  33    0.03091820
  13  34    0.03315511
  13  35    0.03554186
  13  36    0.03808917
  13  37    0.04080849
  13  38    0.04371207
  13  39    0.04681299
  13  40    0.05012521
  13  41    0.05366367
  13  42    0.05744434
  13  43    0.06148427
  13  44    0.06580170
  13  45    0.07041613
  13  46    0.07534840
  13  47    0.08062078
  13  48    0.08625712
  13  49    0.09228290
  13  50    0.09872535
  13  51    0.10561362
  13  52    0.11297888
  13  53    0.12085446
  13  54    0.12927601
  13  55    0.13828167
  13  56    0.14791223
  13  57    0.15821132
  13  58    0.16922564
  13  59    0.18100512
  13  60    0.19360320
  13  61    0.20707705
  13  62    0.22148783
  13  63    0.23690100
  13  64    0.25338659
  13  65    0.27101956
  13  66    0.28988010
  13  67    0.31005407
  13  68    0.33163333
  13  69    0.35471622
  13  70    0.37940800
  13  71    0.40582137
  13  72    0.43407694
  13  73    0.46430387
  13  74    0.49664045
  13  75    0.53123476
  13  76    0.56824537
  13  77    0.60784212
  13  78    0.65020692
  13  79    0.69553463
  13  80    0.74403403
  13  81    0.79592878
  13  82    0.85145858
  13  83    0.91088033
  13  84    0.97446937
  13  85    1.04252089
  13  86    1.11535140
  13  87    1.19330032
  13  88    1.27673170
  13  89    1.36603609
  13  90    1.46163257
  13  91    1.56397090
  13  92    1.67353389
  13  93    1.79083997
  13  94    1.91644594
  13  95    2.05094998
  13  96    2.19499493
  13  97    2.34927182
  13  98    2.51452372
  13  99    2.69154998
  13 100    2.88121076
  13 101    3.08443208
  13 102    3.30221120
  13 103    3.53562266
  13 104    3.78582476
  13 105    4.05406673
  13 106    4.34169657
  13 107    4.65016967
  13 108    4.98105832
  13 109    5.33606212
  13 110    5.71701952
  13 111    6.12592055
  13 112    6.56492092
  13 113    7.03635757
  13 114    7.54276600
  13 115    8.08689951
  13 116    8.67175059
  13 117    9.30057474
  13 118    9.97691707
  13 119   10.70464205
  13 120   11.48796673
  13 121   12.33149798
  13 122   13.24027421
  13 123   14.21981220
  13 124   15.27615957
  13 125   16.41595368
  13 126   17.64648764
  13 127   18.97578416
  13 128   20.41267798
  13 129   21.96690760
  13 130   23.64921662
  13 131   25.47146497
  13 132   27.44674951
  13 133   29.58953262
  13 134   31.91577600
  13 135   34.44307421
  13 136   37.19077886
  13 137   40.18010043
  13 138   43.43418212
  13 139   46.97822564
  13 140   50.84020532
  13 141   55.05463466
  13 142   59.67841140
  13 143   63.84204869
  13 144   65.82744077
  13 145   64.51343014
  13 146   60.64929695
  13 147   55.42044807
  13 148   50.46586543
  13 149   45.89875652
  13 150   41.72272724
  13 151   37.91818995
  13 152   34.46033031
  13 153   31.32308321
  13 154   28.48034890
  13 155   25.90664537
  13 156   23.57757248
  13 157   21.47013800
  13 158   19.56295885
  13 159   17.83635610
  13 160   16.27236716
  13 161   14.85469866
  13 162   13.56864025
  13 163   12.40095546
  13 164   11.33976146
  13 165   10.37440631
  13 166    9.49534894
  13 167    8.69404551
  13 168    7.96284390
  13 169    7.29488725
  13 170    6.68402657
  13 171    6.12474236
  13 172    5.61207442
  13 173    5.14155947
  13 174    4.70917566
  13 175    4.31129340
  13 176    3.94463173
  13 177    3.60621961
  13 178    3.29336166
  13 179    3.00360763
  13 180    2.73472535
  13 181    2.48467657
  13 182    2.25159540
  13 183    2.03376903
  13 184    1.82962042
  13 185    1.63769275
  13 186    1.45663531
  13 187    1.28519074
  13 188    1.12218340
  13 189    0.96650873
  13 190    0.81712341
  13 191    0.67303626
  13 192    0.53329977
  13 193    0.39700205
  13 194    0.26325927
  13 195    0.13120837
  13 196    0.00000000
  14   1    0.00000000
  14   2    0.00000000
  14   3    0.00043864
  14   4    0.00090832
  14   5    0.00141082
  14   6    0.00194206
  14   7    0.00249924
  14   8    0.00308142
  14   9    0.00368888
  14  10    0.00432270
  14  11    0.00498440
  14  12    0.00567587
  14  13    0.00639932
  14  14    0.00715721
  14  15    0.00795226
  14  16    0.00878745
  14  17    0.00966602
  14  18    0.01059147
  14  19    0.01156756
  14  20    0.01259834
  14  21    0.01368815
  14  22    0.01484162
  14  23    0.01606372
  14  24    0.01735974
  14  25    0.01873534
  14  26    0.02019655
  14  27    0.02174983
  14  28    0.02340203
  14  29    0.02516051
  14  30    0.02703310
  14  31    0.02902815
  14  32    0.03115458
  14  33    0.03342192
  14  34    0.03584033
  14  35    0.03842069
  14  36    0.04117458
  14  37    0.04411438
  14  38    0.04725335
  14  39    0.05060561
  14  40    0.05418626
  14  41    0.05801146
  14  42    0.06209846
  14  43    0.06646570
  14  44    0.07113288
  14  45    0.07612109
  14  46    0.08145285
  14  47    0.08715225
  14  48    0.09324504
  14  49    0.09975876
  14  50    0.10672287
  14  51    0.11416885
  14  52    0.12213038
  14  53    0.13064350
  14  54    0.13974673
  14  55    0.14948128
  14  56    0.15989124
  14  57    0.17102376
  14  58    0.18292929
  14  59    0.19566178
  14  60    0.20927899
  14  61    0.22384268
  14  62    0.23941893
  14  63    0.25607847
  14  64    0.27389695
  14  65    0.29295535
  14  66    0.31334032
  14  67    0.33514457
  14  68    0.35846736
  14  69    0.38341489
  14  70    0.41010085
  14  71    0.43864693
  14  72    0.46918342
  14  73    0.50184977
  14  74    0.53679530
  14  75    0.57417988
  14  76    0.61417471
  14  77    0.65696312
  14  78    0.70274146
  14  79    0.75172004
  14  80    0.80412415
  14  81    0.86019514
  14  82    0.92019161
  14  83    0.98439068
  14  84    1.05308933
  14  85    1.12660591
  14  86    1.20528169
  14  87    1.28948256
  14  88    1.37960094
  14  89    1.47605770
  14  90    1.57930436
  14  91    1.68982538
  14  92    1.80814071
  14  93    1.93480851
  14  94    2.07042808
  14  95    2.21564308
  14  96    2.37114501
  14  97    2.53767692
  14  98    2.71603760
  14  99    2.90708595
  14 100    3.11174584
  14 101    3.33101144
  14 102    3.56595292
  14 103    3.81772276
  14 104    4.08756261
  14 105    4.37681079
  14 106    4.68691056
  14 107    5.01941907
  14 108    5.37601732
  14 109    5.75852099
  14 110    6.16889245
  14 111    6.60925391
  14 112    7.08190195
  14 113    7.58932362
  14 114    8.13421413
  14 115    8.71949655
  14 116    9.34834353
  14 117   10.02420149
  14 118   10.75081741
  14 119   11.53226864
  14 120   12.37299603
  14 121   13.27784082
  14 122   14.25208569
  14 123   15.30150042
  14 124   16.43239268
  14 125   17.65166450
  14 126   18.96687484
  14 127   20.38630882
  14 128   21.91905400
  14 129   23.57508395
  14 130   25.36534911
  14 131   27.30187469
  14 132   29.39786440
  14 133   31.66780839
  14 134   34.12759158
  14 135   36.79459525
  14 136   39.68777463
  14 137   42.82766247
  14 138   46.23614076
  14 139   49.93547623
  14 140   53.94510807
  14 141   58.27239270
  14 142   62.89250722
  14 143   66.74763936
  14 144   68.12498993
  14 145   66.11458702
  14 146   61.64116492
  14 147   56.43127499
  14 148   51.55460127
  14 149   47.04533695
  14 150   42.90267935
  14 151   39.11091350
  14 152   35.64890312
  14 153   32.49370520
  14 154   29.62201731
  14 155   27.01089597
  14 156   24.63819984
  14 157   22.48288752
  14 158   20.52521006
  14 159   18.74681843
  14 160   17.13080301
  14 161   15.66168145
  14 162   14.32534975
  14 163   13.10900892
  14 164   12.00107737
  14 165   10.99109627
  14 166   10.06963349
  14 167    9.22818953
  14 168    8.45910796
  14 169    7.75549164
  14 170    7.11112541
  14 171    6.52040546
  14 172    5.97827528
  14 173    5.48016785
  14 174    5.02195366
  14 175    4.59989413
  14 176    4.21059986
  14 177    3.85099337
  14 178    3.51827571
  14 179    3.20989659
  14 180    2.92352771
  14 181    2.65703875
  14 182    2.40847592
  14 183    2.17604260
  14 184    1.95808190
  14 185    1.75306088
  14 186    1.55955629
  14 187    1.37624149
  14 188    1.20187456
  14 189    1.03528737
  14 190    0.87537545
  14 191    0.72108858
  14 192    0.57142202
  14 193    0.42540813
  14 194    0.28210858
  14 195    0.14060666
  14 196    0.00000000
  15   1    0.00000000
  15   2    0.00000000
  15   3    0.00041620
  15   4    0.00090857
  15   5    0.00145141
  15   6    0.00202821
  15   7    0.00263277
  15   8    0.00326357
  15   9    0.00392100
  15  10    0.00460631
  15  11    0.00532120
  15  12    0.00606776
  15  13    0.00684836
  15  14    0.00766566
  15  15    0.00852261
  15  16    0.00942242
  15  17    0.01036860
  15  18    0.01136493
  15  19    0.01241546
  15  20    0.01352457
  15  21    0.01469692
  15  22    0.01593753
  15  23    0.01725174
  15  24    0.01864524
  15  25    0.02012414
  15  26    0.02169493
  15  27    0.02336454
  15  28    0.02514038
  15  29    0.02703032
  15  30    0.02904280
  15  31    0.03118680
  15  32    0.03347192
  15  33    0.03590838
  15  34    0.03850712
  15  35    0.04127982
  15  36    0.04423892
  15  37    0.04739776
  15  38    0.05077054
  15  39    0.05437245
  15  40    0.05821974
  15  41    0.06232974
  15  42    0.06672099
  15  43    0.07141330
  15  44    0.07642785
  15  45    0.08178729
  15  46    0.08751580
  15  47    0.09363928
  15  48    0.10018537
  15  49    0.10718368
  15  50    0.11466583
  15  51    0.12266564
  15  52    0.13121931
  15  53    0.14036553
  15  54    0.15014567
  15  55    0.16060401
  15  56    0.17178790
  15  57    0.18374797
  15  58    0.19653841
  15  59    0.21021717
  15  60    0.22484625
  15  61    0.24049200
  15  62    0.25722538
  15  63    0.27512232
  15  64    0.29426408
  15  65    0.31473758
  15  66    0.33663586
  15  67    0.36005847
  15  68    0.38511195
  15  69    0.41191032
  15  70    0.44057561
  15  71    0.47123845
  15  72    0.50403866
  15  73    0.53912590
  15  74    0.57666042
  15  75    0.61681377
  15  76    0.65976962
  15  77    0.70572466
  15  78    0.75488953
  15  79    0.80748981
  15  80    0.86376710
  15  81    0.92398024
  15  82    0.98840649
  15  83    1.05734294
  15  84    1.13110795
  15  85    1.21004268
  15  86    1.29451282
  15  87    1.38491040
  15  88    1.48165574
  15  89    1.58519957
  15  90    1.69602532
  15  91    1.81465161
  15  92    1.94163486
  15  93    2.07757225
  15  94    2.22310479
  15  95    2.37892071
  15  96    2.54575916
  15  97    2.72441414
  15  98    2.91573885
  15  99    3.12065034
  15 100    3.34013466
  15 101    3.57525231
  15 102    3.82714438
  15 103    4.09703903
  15 104    4.38625873
  15 105    4.69622804
  15 106    5.02848221
  15 107    5.38467650
  15 108    5.76659648
  15 109    6.17616922
  15 110    6.61547567
  15 111    7.08676415
  15 112    7.59246532
  15 113    8.13520850
  15 114    8.71783978
  15 115    9.34344192
  15 116   10.01535629
  15 117   10.73720723
  15 118   11.51292877
  15 119   12.34679432
  15 120   13.24344944
  15 121   14.20794811
  15 122   15.24579272
  15 123   16.36297837
  15 124   17.56604160
  15 125   18.86211414
  15 126   20.25898185
  15 127   21.76514916
  15 128   23.38990925
  15 129   25.14341981
  15 130   27.03678416
  15 131   29.08213708
  15 132   31.29273418
  15 133   33.68304302
  15 134   36.26883368
  15 135   39.06726629
  15 136   42.09697198
  15 137   45.37811619
  15 138   48.93237192
  15 139   52.78237231
  15 140   56.94835446
  15 141   61.43064374
  15 142   66.12340730
  15 143   69.39826944
  15 144   70.08306532
  15 145   67.44348619
  15 146   62.61631219
  15 147   57.33483678
  15 148   52.48235253
  15 149   48.01368039
  15 150   43.90352222
  15 151   40.13048186
  15 152   36.67340182
  15 153   33.51092208
  15 154   30.62172586
  15 155   27.98487310
  15 156   25.58009484
  15 157   23.38802375
  15 158   21.39035846
  15 159   19.56996689
  15 160   17.91093680
  15 161   16.39858384
  15 162   15.01942713
  15 163   13.76114164
  15 164   12.61249517
  15 165   11.56327631
  15 166   10.60421808
  15 167    9.72692088
  15 168    8.92377708
  15 169    8.18789897
  15 170    7.51305093
  15 171    6.89358651
  15 172    6.32439043
  15 173    5.80082562
  15 174    5.31868494
  15 175    4.87414758
  15 176    4.46373946
  15 177    4.08429770
  15 178    3.73293840
  15 179    3.40702777
  15 180    3.10415596
  15 181    2.82211359
  15 182    2.55887049
  15 183    2.31255645
  15 184    2.08144385
  15 185    1.86393186
  15 186    1.65853195
  15 187    1.46385484
  15 188    1.27859828
  15 189    1.10153603
  15 190    0.93150744
  15 191    0.76740785
  15 192    0.60817955
  15 193    0.45280323
  15 194    0.30028982
  15 195    0.14967268
  15 196    0.00000000
  16   1    0.00000000
  16   2    0.00000000
  16   3    0.00031923
  16   4    0.00086201
  16   5    0.00146384
  16   6    0.00209473
  16   7    0.00275060
  16   8    0.00343216
  16   9    0.00414095
  16  10    0.00487877
  16  11    0.00564766
  16  12    0.00644991
  16  13    0.00728811
  16  14    0.00816516
  16  15    0.00908422
  16  16    0.01004876
  16  17    0.01106256
  16  18    0.01212968
  16  19    0.01325450
  16  20    0.01444169
  16  21    0.01569629
  16  22    0.01702366
  16  23    0.01842953
  16  24    0.01992001
  16  25    0.02150163
  16  26    0.02318135
  16  27    0.02496659
  16  28    0.02686527
  16  29    0.02888582
  16  30    0.03103727
  16  31    0.03332922
  16  32    0.03577193
  16  33    0.03837634
  16  34    0.04115414
  16  35    0.04411781
  16  36    0.04728068
  16  37    0.05065696
  16  38    0.05426187
  16  39    0.05811164
  16  40    0.06222361
  16  41    0.06661632
  16  42    0.07130960
  16  43    0.07632460
  16  44    0.08168396
  16  45    0.08741188
  16  46    0.09353421
  16  47    0.10007861
  16  48    0.10707464
  16  49    0.11455392
  16  50    0.12255023
  16  51    0.13109974
  16  52    0.14024110
  16  53    0.15001565
  16  54    0.16046761
  16  55    0.17164426
  16  56    0.18359620
  16  57    0.19637754
  16  58    0.21004614
  16  59    0.22466393
  16  60    0.24029714
  16  61    0.25701663
  16  62    0.27489820
  16  63    0.29402296
  16  64    0.31447769
  16  65    0.33635524
  16  66    0.35975496
  16  67    0.38478317
  16  68    0.41155364
  16  69    0.44018811
  16  70    0.47081689
  16  71    0.50357944
  16  72    0.53862502
  16  73    0.57611342
  16  74    0.61621567
  16  75    0.65911487
  16  76    0.70500706
  16  77    0.75410211
  16  78    0.80662479
  16  79    0.86281575
  16  80    0.92293274
  16  81    0.98725184
  16  82    1.05606875
  16  83    1.12970027
  16  84    1.20848580
  16  85    1.29278904
  16  86    1.38299975
  16  87    1.47953566
  16  88    1.58284459
  16  89    1.69340665
  16  90    1.81173665
  16  91    1.93838674
  16  92    2.07394920
  16  93    2.21905946
  16  94    2.37439943
  16  95    2.54070102
  16  96    2.71875001
  16  97    2.90939020
  16  98    3.11352794
  16  99    3.33213703
  16 100    3.56626404
  16 101    3.81703410
  16 102    4.08565715
  16 103    4.37343482
  16 104    4.68176784
  16 105    5.01216415
  16 106    5.36624780
  16 107    5.74576852
  16 108    6.15261235
  16 109    6.58881316
  16 110    7.05656523
  16 111    7.55823715
  16 112    8.09638694
  16 113    8.67377870
  16 114    9.29340086
  16 115    9.95848622
  16 116   10.67253403
  16 117   11.43933420
  16 118   12.26299392
  16 119   13.14796703
  16 120   14.09908615
  16 121   15.12159814
  16 122   16.22120294
  16 123   17.40409617
  16 124   18.67701571
  16 125   20.04729260
  16 126   21.52290629
  16 127   23.11254446
  16 128   24.82566733
  16 129   26.67257624
  16 130   28.66448602
  16 131   30.81360029
  16 132   33.13318848
  16 133   35.63766285
  16 134   38.34265440
  16 135   41.26508975
  16 136   44.42328725
  16 137   47.83715254
  16 138   51.52878385
  16 139   55.52462747
  16 140   59.86331518
  16 141   64.62438908
  16 142   69.03696718
  16 143   71.91683675
  16 144   71.64612860
  16 145   68.23002422
  16 146   63.29647684
  16 147   58.03897633
  16 148   53.23643123
  16 149   48.81575685
  16 150   44.74303716
  16 151   40.99477252
  16 152   37.55014066
  16 153   34.38903332
  16 154   31.49170048
  16 155   28.83882728
  16 156   26.41170550
  16 157   24.19239991
  16 158   22.16388024
  16 159   20.31011210
  16 160   18.61610892
  16 161   17.06794997
  16 162   15.65277115
  16 163   14.35873501
  16 164   13.17498586
  16 165   12.09159511
  16 166   11.09950096
  16 167   10.19044545
  16 168    9.35691137
  16 169    8.59206061
  16 170    7.88967512
  16 171    7.24410116
  16 172    6.65019722
  16 173    6.10328577
  16 174    5.59910896
  16 175    5.13378788
  16 176    4.70378555
  16 177    4.30587310
  16 178    3.93709914
  16 179    3.59476187
  16 180    3.27638382
  16 181    2.97968893
  16 182    2.70258171
  16 183    2.44312833
  16 184    2.19953933
  16 185    1.97015392
  16 186    1.75342560
  16 187    1.54790890
  16 188    1.35224722
  16 189    1.16516160
  16 190    0.98544020
  16 191    0.81192853
  16 192    0.64352026
  16 193    0.47914843
  16 194    0.31777714
  16 195    0.15839354
  16 196    0.00000000
  17   1    0.00000000
  17   2    0.00000000
  17   3    0.00000000
  17   4    0.00075983
  17   5    0.00145309
  17   6    0.00214465
  17   7    0.00285376
  17   8    0.00358726
  17   9    0.00434845
  17  10    0.00513971
  17  11    0.00596336
  17  12    0.00682192
  17  13    0.00771821
  17  14    0.00865533
  17  15    0.00963671
  17  16    0.01066609
  17  17    0.01174750
  17  18    0.01288531
  17  19    0.01408422
  17  20    0.01534924
  17  21    0.01668574
  17  22    0.01809945
  17  23    0.01959649
  17  24    0.02118339
  17  25    0.02286711
  17  26    0.02465507
  17  27    0.02655517
  17  28    0.02857585
  17  29    0.03072610
  17  30    0.03301551
  17  31    0.03545433
  17  32    0.03805346
  17  33    0.04082456
  17  34    0.04378007
  17  35    0.04693327
  17  36    0.05029832
  17  37    0.05389038
  17  38    0.05772561
  17  39    0.06182129
  17  40    0.06619588
  17  41    0.07086909
  17  42    0.07586200
  17  43    0.08119714
  17  44    0.08689858
  17  45    0.09299205
  17  46    0.09950507
  17  47    0.10646703
  17  48    0.11390940
  17  49    0.12186579
  17  50    0.13037214
  17  51    0.13946692
  17  52    0.14919122
  17  53    0.15958903
  17  54    0.17070735
  17  55    0.18259649
  17  56    0.19531024
  17  57    0.20890613
  17  58    0.22344572
  17  59    0.23899483
  17  60    0.25562390
  17  61    0.27340826
  17  62    0.29242852
  17  63    0.31277089
  17  64    0.33452765
  17  65    0.35779750
  17  66    0.38268604
  17  67    0.40930630
  17  68    0.43777919
  17  69    0.46823411
  17  70    0.50080956
  17  71    0.53565373
  17  72    0.57292524
  17  73    0.61279385
  17  74    0.65544130
  17  75    0.70106210
  17  76    0.74986448
  17  77    0.80207138
  17  78    0.85792148
  17  79    0.91767037
  17  80    0.98159171
  17  81    1.04997859
  17  82    1.12314491
  17  83    1.20142690
  17  84    1.28518473
  17  85    1.37480428
  17  86    1.47069901
  17  87    1.57331198
  17  88    1.68311804
  17  89    1.80062618
  17  90    1.92638209
  17  91    2.06097082
  17  92    2.20501983
  17  93    2.35920208
  17  94    2.52423956
  17  95    2.70090692
  17  96    2.89003555
  17  97    3.09251791
  17  98    3.30931225
  17  99    3.54144767
  17 100    3.79002972
  17 101    4.05624631
  17 102    4.34137430
  17 103    4.64678651
  17 104    4.97395946
  17 105    5.32448167
  17 106    5.70006279
  17 107    6.10254350
  17 108    6.53390635
  17 109    6.99628746
  17 110    7.49198946
  17 111    8.02349549
  17 112    8.59348457
  17 113    9.20484835
  17 114    9.86070954
  17 115   10.56444189
  17 116   11.31969228
  17 117   12.13040474
  17 118   13.00084678
  17 119   13.93563824
  17 120   14.93978278
  17 121   16.01870231
  17 122   17.17827451
  17 123   18.42487372
  17 124   19.76541532
  17 125   21.20740371
  17 126   22.75898407
  17 127   24.42899779
  17 128   26.22704144
  17 129   28.16352890
  17 130   30.24975610
  17 131   32.49796738
  17 132   34.92142202
  17 133   37.53445887
  17 134   40.35255546
  17 135   43.39237665
  17 136   46.67180577
  17 137   50.20996305
  17 138   54.02730494
  17 139   58.14635937
  17 140   62.59558266
  17 141   67.42538654
  17 142   71.75965989
  17 143   73.87393709
  17 144   72.64145953
  17 145   68.80719854
  17 146   63.55403399
  17 147   58.52054878
  17 148   53.82179810
  17 149   49.46533714
  17 150   45.43724834
  17 151   41.71957365
  17 152   38.29370590
  17 153   35.14106388
  17 154   32.24330836
  17 155   29.58250082
  17 156   27.14125253
  17 157   24.90285663
  17 158   22.85139474
  17 159   20.97181414
  17 160   19.24997580
  17 161   17.67267610
  17 162   16.22764625
  17 163   14.90353384
  17 164   13.68987084
  17 165   12.57703212
  17 166   11.55618766
  17 167   10.61925118
  17 168    9.75882744
  17 169    8.96815961
  17 170    8.24107808
  17 171    7.57195122
  17 172    6.95563891
  17 173    6.38744888
  17 174    5.86309608
  17 175    5.37866514
  17 176    4.93057572
  17 177    4.51555076
  17 178    4.13058736
  17 179    3.77293019
  17 180    3.44004717
  17 181    3.12960727
  17 182    2.83946026
  17 183    2.56761812
  17 184    2.31223816
  17 185    2.07160742
  17 186    1.84412836
  17 187    1.62830577
  17 188    1.42273451
  17 189    1.22608825
  17 190    1.03710891
  17 191    0.85459679
  17 192    0.67740119
  17 193    0.50441159
  17 194    0.33454915
  17 195    0.16675855
  17 196    0.00000000
  18   1    0.00000000
  18   2    0.00000000
  18   3    0.00000000
  18   4    0.00072726
  18   5    0.00144984
  18   6    0.00218562
  18   7    0.00294396
  18   8    0.00372905
  18   9    0.00454328
  18  10    0.00538882
  18  11    0.00626802
  18  12    0.00718353
  18  13    0.00813838
  18  14    0.00913591
  18  15    0.01017980
  18  16    0.01127407
  18  17    0.01242307
  18  18    0.01363145
  18  19    0.01490423
  18  20    0.01624676
  18  21    0.01766478
  18  22    0.01916438
  18  23    0.02075206
  18  24    0.02243478
  18  25    0.02421992
  18  26    0.02611536
  18  27    0.02812949
  18  28    0.03027127
  18  29    0.03255023
  18  30    0.03497655
  18  31    0.03756108
  18  32    0.04031540
  18  33    0.04325185
  18  34    0.04638362
  18  35    0.04972478
  18  36    0.05329036
  18  37    0.05709640
  18  38    0.06116004
  18  39    0.06549958
  18  40    0.07013457
  18  41    0.07508591
  18  42    0.08037594
  18  43    0.08602850
  18  44    0.09206911
  18  45    0.09852502
  18  46    0.10542539
  18  47    0.11280135
  18  48    0.12068623
  18  49    0.12911563
  18  50    0.13812765
  18  51    0.14776299
  18  52    0.15806521
  18  53    0.16908088
  18  54    0.18085980
  18  55    0.19345523
  18  56    0.20692415
  18  57    0.22132750
  18  58    0.23673045
  18  59    0.25320272
  18  60    0.27081889
  18  61    0.28965873
  18  62    0.30980760
  18  63    0.33135679
  18  64    0.35440398
  18  65    0.37905367
  18  66    0.40541769
  18  67    0.43361565
  18  68    0.46377556
  18  69    0.49603441
  18  70    0.53053875
  18  71    0.56744544
  18  72    0.60692233
  18  73    0.64914909
  18  74    0.69431797
  18  75    0.74263479
  18  76    0.79431984
  18  77    0.84960893
  18  78    0.90875452
  18  79    0.97202689
  18  80    1.03971543
  18  81    1.11213002
  18  82    1.18960248
  18  83    1.27248821
  18  84    1.36116782
  18  85    1.45604907
  18  86    1.55756871
  18  87    1.66619475
  18  88    1.78242861
  18  89    1.90680768
  18  90    2.03990793
  18  91    2.18234677
  18  92    2.33478611
  18  93    2.49793574
  18  94    2.67255686
  18  95    2.85946598
  18  96    3.05953907
  18  97    3.27371611
  18  98    3.50300597
  18  99    3.74849168
  18 100    4.01133614
  18 101    4.29278835
  18 102    4.59419009
  18 103    4.91698323
  18 104    5.26271758
  18 105    5.63305951
  18 106    6.02980125
  18 107    6.45487097
  18 108    6.91034386
  18 109    7.39845404
  18 110    7.92160762
  18 111    8.48239689
  18 112    9.08361582
  18 113    9.72827686
  18 114   10.41962936
  18 115   11.16117959
  18 116   11.95671257
  18 117   12.81031589
  18 118   13.72640566
  18 119   14.70975472
  18 120   15.76552338
  18 121   16.89929275
  18 122   18.11710094
  18 123   19.42548217
  18 124   20.83150895
  18 125   22.34283737
  18 126   23.96775554
  18 127   25.71523500
  18 128   27.59498493
  18 129   29.61750872
  18 130   31.79416226
  18 131   34.13721309
  18 132   36.65989889
  18 133   39.37648325
  18 134   42.30230373
  18 135   45.45379887
  18 136   48.84847024
  18 137   52.50462984
  18 138   56.44043905
  18 139   60.67074068
  18 140   65.19790253
  18 141   69.99188606
  18 142   73.98967473
  18 143   75.47358376
  18 144   73.52943059
  18 145   69.07878074
  18 146   63.84638241
  18 147   58.90170323
  18 148   54.28037794
  18 149   49.98460467
  18 150   46.00297637
  18 151   42.31961317
  18 152   38.91737359
  18 153   35.77891292
  18 154   32.88707058
  18 155   30.22506359
  18 156   27.77662086
  18 157   25.52609047
  18 158   23.45852504
  18 159   21.55974515
  18 160   19.81638101
  18 161   18.21589385
  18 162   16.74657949
  18 163   15.39755706
  18 164   14.15874583
  18 165   13.02083337
  18 166   11.97523740
  18 167   11.01406371
  18 168   10.13006197
  18 169    9.31658088
  18 170    8.56752367
  18 171    7.87730484
  18 172    7.24080874
  18 173    6.65335013
  18 174    6.11063722
  18 175    5.60873709
  18 176    5.14404348
  18 177    4.71324713
  18 178    4.31330823
  18 179    3.94143118
  18 180    3.59504136
  18 181    3.27176370
  18 182    2.96940313
  18 183    2.68592649
  18 184    2.41944600
  18 185    2.16820394
  18 186    1.93055856
  18 187    1.70497105
  18 188    1.48999343
  18 189    1.28425724
  18 190    1.08646301
  18 191    0.89537033
  18 192    0.70978843
  18 193    0.52856725
  18 194    0.35058887
  18 195    0.17475922
  18 196    0.00000000
  19   1    0.00000000
  19   2    0.00000000
  19   3    0.00000000
  19   4    0.00070230
  19   5    0.00143920
  19   6    0.00221276
  19   7    0.00301922
  19   8    0.00385660
  19   9    0.00472500
  19  10    0.00562587
  19  11    0.00656146
  19  12    0.00753457
  19  13    0.00854845
  19  14    0.00960669
  19  15    0.01071327
  19  16    0.01187248
  19  17    0.01308899
  19  18    0.01436776
  19  19    0.01571416
  19  20    0.01713386
  19  21    0.01863297
  19  22    0.02021795
  19  23    0.02189570
  19  24    0.02367358
  19  25    0.02555941
  19  26    0.02756152
  19  27    0.02968880
  19  28    0.03195071
  19  29    0.03435734
  19  30    0.03691943
  19  31    0.03964844
  19  32    0.04255661
  19  33    0.04565699
  19  34    0.04896349
  19  35    0.05249098
  19  36    0.05625531
  19  37    0.06027344
  19  38    0.06456345
  19  39    0.06914466
  19  40    0.07403773
  19  41    0.07926471
  19  42    0.08484916
  19  43    0.09081627
  19  44    0.09719298
  19  45    0.10400804
  19  46    0.11129222
  19  47    0.11907841
  19  48    0.12740176
  19  49    0.13629985
  19  50    0.14581288
  19  51    0.15598383
  19  52    0.16685865
  19  53    0.17848648
  19  54    0.19091988
  19  55    0.20421507
  19  56    0.21843217
  19  57    0.23363546
  19  58    0.24989373
  19  59    0.26728053
  19  60    0.28587455
  19  61    0.30575997
  19  62    0.32702683
  19  63    0.34977143
  19  64    0.37409683
  19  65    0.40011327
  19  66    0.42793868
  19  67    0.45769924
  19  68    0.48952998
  19  69    0.52357533
  19  70    0.55998986
  19  71    0.59893899
  19  72    0.64059969
  19  73    0.68516138
  19  74    0.73282676
  19  75    0.78381277
  19  76    0.83835161
  19  77    0.89669182
  19  78    0.95909943
  19  79    1.02585924
  19  80    1.09727614
  19  81    1.17367654
  19  82    1.25540997
  19  83    1.34285066
  19  84    1.43639942
  19  85    1.53648547
  19  86    1.64356855
  19  87    1.75814114
  19  88    1.88073082
  19  89    2.01190287
  19  90    2.15226300
  19  91    2.30246032
  19  92    2.46319060
  19  93    2.63519966
  19  94    2.81928711
  19  95    3.01631038
  19  96    3.22718904
  19  97    3.45290947
  19  98    3.69452990
  19  99    3.95318590
  19 100    4.23009622
  19 101    4.52656920
  19 102    4.84400966
  19 103    5.18392635
  19 104    5.54794006
  19 105    5.93779236
  19 106    6.35535507
  19 107    6.80264061
  19 108    7.28181313
  19 109    7.79520066
  19 110    8.34530822
  19 111    8.93483220
  19 112    9.56667581
  19 113   10.24396598
  19 114   10.97007171
  19 115   11.74862395
  19 116   12.58353723
  19 117   13.47903315
  19 118   14.43966584
  19 119   15.47034954
  19 120   16.57638849
  19 121   17.76350921
  19 122   19.03789528
  19 123   20.40622479
  19 124   21.87571039
  19 125   23.45414210
  19 126   25.14993272
  19 127   26.97216565
  19 128   28.93064500
  19 129   31.03594741
  19 130   33.29947511
  19 131   35.73350937
  19 132   38.35126359
  19 133   41.16693513
  19 134   44.19575594
  19 135   47.45404206
  19 136   50.95923597
  19 137   54.72987578
  19 138   58.78506848
  19 139   63.14118769
  19 140   67.79445340
  19 141   72.63482824
  19 142   76.02982419
  19 143   76.80348917
  19 144   74.21831046
  19 145   69.40870315
  19 146   64.10665287
  19 147   59.19534645
  19 148   54.63074465
  19 149   50.38986578
  19 150   46.45463541
  19 151   42.80797697
  19 152   39.43308769
  19 153   36.31340255
  19 154   33.43267743
  19 155   30.77508337
  19 156   28.32529455
  19 157   26.06856592
  19 158   23.99079784
  19 159   22.07858573
  19 160   20.31925411
  19 161   18.70087530
  19 162   17.21227419
  19 163   15.84302095
  19 164   14.58341373
  19 165   13.42445360
  19 166   12.35781376
  19 167   11.37580463
  19 168   10.47133667
  19 169    9.63788191
  19 170    8.86943526
  19 171    8.16047651
  19 172    7.50593329
  19 173    6.90114570
  19 174    6.34183261
  19 175    5.82405990
  19 176    5.34421077
  19 177    4.89895791
  19 178    4.48523775
  19 179    4.10022647
  19 180    3.74131794
  19 181    3.40610320
  19 182    3.09235156
  19 183    2.79799318
  19 184    2.52110289
  19 185    2.25988527
  19 186    2.01266084
  19 187    1.77785316
  19 188    1.55397685
  19 189    1.33962643
  19 190    1.13346577
  19 191    0.93421817
  19 192    0.74065695
  19 193    0.55159651
  19 194    0.36588362
  19 195    0.18238918
  19 196    0.00000000
  20   1    0.00000000
  20   2    0.00000000
  20   3    0.00000000
  20   4    0.00064555
  20   5    0.00139766
  20   6    0.00221585
  20   7    0.00307565
  20   8    0.00396858
  20   9    0.00489317
  20  10    0.00585071
  20  11    0.00684364
  20  12    0.00787503
  20  13    0.00894838
  20  14    0.01006761
  20  15    0.01123699
  20  16    0.01246114
  20  17    0.01374504
  20  18    0.01509399
  20  19    0.01651369
  20  20    0.01801017
  20  21    0.01958989
  20  22    0.02125969
  20  23    0.02302688
  20  24    0.02489921
  20  25    0.02688495
  20  26    0.02899287
  20  27    0.03123236
  20  28    0.03361338
  20  29    0.03614655
  20  30    0.03884320
  20  31    0.04171540
  20  32    0.04477603
  20  33    0.04803882
  20  34    0.05151843
  20  35    0.05523049
  20  36    0.05919172
  20  37    0.06341993
  20  38    0.06793416
  20  39    0.07275476
  20  40    0.07790343
  20  41    0.08340339
  20  42    0.08927945
  20  43    0.09555809
  20  44    0.10226765
  20  45    0.10943839
  20  46    0.11710268
  20  47    0.12529510
  20  48    0.13405266
  20  49    0.14341488
  20  50    0.15342404
  20  51    0.16412536
  20  52    0.17556717
  20  53    0.18780116
  20  54    0.20088263
  20  55    0.21487070
  20  56    0.22982858
  20  57    0.24582392
  20  58    0.26292904
  20  59    0.28122131
  20  60    0.30078347
  20  61    0.32170405
  20  62    0.34407772
  20  63    0.36800577
  20  64    0.39359654
  20  65    0.42096595
  20  66    0.45023798
  20  67    0.48154531
  20  68    0.51502985
  20  69    0.55084346
  20  70    0.58914860
  20  71    0.63011912
  20  72    0.67394103
  20  73    0.72081337
  20  74    0.77094915
  20  75    0.82457631
  20  76    0.88193879
  20  77    0.94329767
  20  78    1.00893239
  20  79    1.07914205
  20  80    1.15424683
  20  81    1.23458945
  20  82    1.32053684
  20  83    1.41248184
  20  84    1.51084507
  20  85    1.61607692
  20  86    1.72865973
  20  87    1.84911004
  20  88    1.97798113
  20  89    2.11586565
  20  90    2.26339853
  20  91    2.42125999
  20  92    2.59017895
  20  93    2.77093653
  20  94    2.96436997
  20  95    3.17137671
  20  96    3.39291892
  20  97    3.63002828
  20  98    3.88381118
  20  99    4.15545437
  20 100    4.44623096
  20 101    4.75750697
  20 102    5.09074842
  20 103    5.44752892
  20 104    5.82953794
  20 105    6.23858972
  20 106    6.67663293
  20 107    7.14576106
  20 108    7.64822382
  20 109    8.18643925
  20 110    8.76300707
  20 111    9.38072298
  20 112   10.04259423
  20 113   10.75185642
  20 114   11.51199176
  20 115   12.32674880
  20 116   13.20016379
  20 117   14.13658376
  20 118   15.14069149
  20 119   16.21753244
  20 120   17.37254376
  20 121   18.61158547
  20 122   19.94097400
  20 123   21.36751791
  20 124   22.89855614
  20 125   24.54199842
  20 126   26.30636802
  20 127   28.20084654
  20 128   30.23532042
  20 129   32.42042887
  20 130   34.76761262
  20 131   37.28916282
  20 132   39.99826957
  20 133   42.90907033
  20 134   46.03670284
  20 135   49.39738364
  20 136   53.00859678
  20 137   56.88970749
  20 138   61.06414705
  20 139   65.56730577
  20 140   70.47534440
  20 141   75.01397948
  20 142   77.99572833
  20 143   77.79975976
  20 144   74.42878938
  20 145   69.50898127
  20 146   64.23286278
  20 147   59.37930346
  20 148   54.87613016
  20 149   50.69123962
  20 150   46.80372708
  20 151   43.19597494
  20 152   39.85148789
  20 153   36.75433117
  20 154   33.88901780
  20 155   31.24052148
  20 156   28.79432265
  20 157   26.53645948
  20 158   24.45357391
  20 159   22.53294856
  20 160   20.76253278
  20 161   19.13095743
  20 162   17.62753904
  20 163   16.24227435
  20 164   14.96582657
  20 165   13.78950513
  20 166   12.70524014
  20 167   11.70555315
  20 168   10.78352546
  20 169    9.93276493
  20 170    9.14737223
  20 171    8.42190723
  20 172    7.75135601
  20 173    7.13109901
  20 174    6.55688032
  20 175    6.02477871
  20 176    5.53118003
  20 177    5.07275146
  20 178    4.64641728
  20 179    4.24933634
  20 180    3.87888100
  20 181    3.53261764
  20 182    3.20828853
  20 183    2.90379496
  20 184    2.61718160
  20 185    2.34662202
  20 186    2.09040509
  20 187    1.84692242
  20 188    1.61465651
  20 189    1.39216974
  20 190    1.17809387
  20 191    0.97112023
  20 192    0.76999030
  20 193    0.57348679
  20 194    0.38042493
  20 195    0.18964418
  20 196    0.00000000
  21   1    0.00000000
  21   2    0.00000000
  21   3    0.00000000
  21   4    0.00048481
  21   5    0.00129564
  21   6    0.00218620
  21   7    0.00311128
  21   8    0.00406478
  21   9    0.00504798
  21  10    0.00606360
  21  11    0.00711478
  21  12    0.00820504
  21  13    0.00933826
  21  14    0.01051869
  21  15    0.01175094
  21  16    0.01303996
  21  17    0.01439107
  21  18    0.01580992
  21  19    0.01730255
  21  20    0.01887536
  21  21    0.02053516
  21  22    0.02228918
  21  23    0.02414512
  21  24    0.02611114
  21  25    0.02819594
  21  26    0.03040876
  21  27    0.03275944
  21  28    0.03525848
  21  29    0.03791701
  21  30    0.04074695
  21  31    0.04376096
  21  32    0.04697256
  21  33    0.05039618
  21  34    0.05404718
  21  35    0.05794200
  21  36    0.06209815
  21  37    0.06653433
  21  38    0.07127053
  21  39    0.07632808
  21  40    0.08172977
  21  41    0.08749994
  21  42    0.09366462
  21  43    0.10025161
  21  44    0.10729061
  21  45    0.11481338
  21  46    0.12285387
  21  47    0.13144835
  21  48    0.14063564
  21  49    0.15045719
  21  50    0.16095736
  21  51    0.17218355
  21  52    0.18418647
  21  53    0.19702034
  21  54    0.21074312
  21  55    0.22541684
  21  56    0.24110778
  21  57    0.25788688
  21  58    0.27582998
  21  59    0.29501820
  21  60    0.31553832
  21  61    0.33748313
  21  62    0.36095192
  21  63    0.38605087
  21  64    0.41289358
  21  65    0.44160154
  21  66    0.47230475
  21  67    0.50514226
  21  68    0.54026284
  21  69    0.57782563
  21  70    0.61800091
  21  71    0.66097086
  21  72    0.70693040
  21  73    0.75608807
  21  74    0.80866706
  21  75    0.86490613
  21  76    0.92506084
  21  77    0.98940464
  21  78    1.05823017
  21  79    1.13185064
  21  80    1.21060128
  21  81    1.29484089
  21  82    1.38495355
  21  83    1.48135038
  21  84    1.58447153
  21  85    1.69478821
  21  86    1.81280496
  21  87    1.93906200
  21  88    2.07413784
  21  89    2.21865203
  21  90    2.37326813
  21  91    2.53869690
  21  92    2.71569974
  21  93    2.90509239
  21  94    3.10774887
  21  95    3.32460578
  21  96    3.55666692
  21  97    3.80500819
  21  98    4.07078298
  21  99    4.35522791
  21 100    4.65966900
  21 101    4.98552838
  21 102    5.33433151
  21 103    5.70771489
  21 104    6.10743455
  21 105    6.53537501
  21 106    6.99355911
  21 107    7.48415857
  21 108    8.00950534
  21 109    8.57210398
  21 110    9.17464494
  21 111    9.82001889
  21 112   10.51133230
  21 113   11.25192418
  21 114   12.04538417
  21 115   12.89557206
  21 116   13.80663888
  21 117   14.78304954
  21 118   15.82960731
  21 119   16.95148005
  21 120   18.15422836
  21 121   19.44383580
  21 122   20.82674107
  21 123   22.30987236
  21 124   23.90068376
  21 125   25.60719367
  21 126   27.43802522
  21 127   29.40244839
  21 128   31.51042363
  21 129   33.77264657
  21 130   36.20059334
  21 131   38.80656569
  21 132   41.60373478
  21 133   44.60618189
  21 134   47.82893258
  21 135   51.28798023
  21 136   55.00030665
  21 137   58.98399699
  21 138   63.25900756
  21 139   67.85107572
  21 140   72.80782252
  21 141   77.25037325
  21 142   79.45164513
  21 143   78.28254272
  21 144   74.48611920
  21 145   69.24388401
  21 146   64.19370216
  21 147   59.45062945
  21 148   55.02295715
  21 149   50.89820339
  21 150   47.06046069
  21 151   43.49366466
  21 152   40.18212329
  21 153   37.11058094
  21 154   34.26423288
  21 155   31.62874929
  21 156   29.19030769
  21 157   26.93562753
  21 158   24.85200197
  21 159   22.92732386
  21 160   21.15010429
  21 161   19.50948303
  21 162   17.99523095
  21 163   16.59774495
  21 164   15.30803631
  21 165   14.11771345
  21 166   13.01896034
  21 167   12.00451144
  21 168   11.06762437
  21 169   10.20205096
  21 170    9.40200762
  21 171    8.66214550
  21 172    7.97752099
  21 173    7.34356694
  21 174    6.75606475
  21 175    6.21111781
  21 176    5.70512604
  21 177    5.23476192
  21 178    4.79694786
  21 179    4.38883496
  21 180    4.00778312
  21 181    3.65134246
  21 182    3.31723597
  21 183    3.00334332
  21 184    2.70768575
  21 185    2.42841199
  21 186    2.16378507
  21 187    1.91216999
  21 188    1.67202214
  21 189    1.44187640
  21 190    1.22033684
  21 191    1.00606693
  21 192    0.79778028
  21 193    0.59423165
  21 194    0.39420836
  21 195    0.19652196
  21 196    0.00000000
  22   1    0.00000000
  22   2    0.00000000
  22   3    0.00000000
  22   4    0.00000000
  22   5    0.00111908
  22   6    0.00213079
  22   7    0.00313095
  22   8    0.00414755
  22   9    0.00519060
  22  10    0.00626520
  22  11    0.00737532
  22  12    0.00852495
  22  13    0.00971832
  22  14    0.01096007
  22  15    0.01225516
  22  16    0.01360890
  22  17    0.01502697
  22  18    0.01651538
  22  19    0.01808051
  22  20    0.01972914
  22  21    0.02146843
  22  22    0.02330601
  22  23    0.02524995
  22  24    0.02730884
  22  25    0.02949180
  22  26    0.03180853
  22  27    0.03426935
  22  28    0.03688524
  22  29    0.03966790
  22  30    0.04262977
  22  31    0.04578414
  22  32    0.04914516
  22  33    0.05272793
  22  34    0.05654854
  22  35    0.06062417
  22  36    0.06497318
  22  37    0.06961512
  22  38    0.07457091
  22  39    0.07986288
  22  40    0.08551486
  22  41    0.09155234
  22  42    0.09800253
  22  43    0.10489452
  22  44    0.11225939
  22  45    0.12013037
  22  46    0.12854296
  22  47    0.13753513
  22  48    0.14714746
  22  49    0.15742332
  22  50    0.16840912
  22  51    0.18015444
  22  52    0.19271232
  22  53    0.20613946
  22  54    0.22049651
  22  55    0.23584831
  22  56    0.25226423
  22  57    0.26981842
  22  58    0.28859022
  22  59    0.30866446
  22  60    0.33013188
  22  61    0.35308953
  22  62    0.37764122
  22  63    0.40389798
  22  64    0.43197858
  22  65    0.46201006
  22  66    0.49412833
  22  67    0.52847874
  22  68    0.56521682
  22  69    0.60450893
  22  70    0.64653303
  22  71    0.69147955
  22  72    0.73955217
  22  73    0.79096885
  22  74    0.84596277
  22  75    0.90478342
  22  76    0.96769776
  22  77    1.03499145
  22  78    1.10697016
  22  79    1.18396100
  22  80    1.26631402
  22  81    1.35440384
  22  82    1.44863144
  22  83    1.54942593
  22  84    1.65724668
  22  85    1.77258538
  22  86    1.89596838
  22  87    2.02795917
  22  88    2.16916105
  22  89    2.32021998
  22  90    2.48182763
  22  91    2.65472469
  22  92    2.83970442
  22  93    3.03761642
  22  94    3.24937077
  22  95    3.47594237
  22  96    3.71837569
  22  97    3.97778984
  22  98    4.25538408
  22  99    4.55244363
  22 100    4.87034608
  22 101    5.21056814
  22 102    5.57469301
  22 103    5.96441831
  22 104    6.38156455
  22 105    6.82808432
  22 106    7.30607219
  22 107    7.81777535
  22 108    8.36560508
  22 109    8.95214915
  22 110    9.58018512
  22 111   10.25269472
  22 112   10.97287932
  22 113   11.74417659
  22 114   12.57027845
  22 115   13.45515033
  22 116   14.40305195
  22 117   15.41855960
  22 118   16.50658999
  22 119   17.67242588
  22 120   18.92174345
  22 121   20.26064149
  22 122   21.69567247
  22 123   23.23387553
  22 124   24.88281130
  22 125   26.65059859
  22 126   28.54595277
  22 127   30.57822570
  22 128   32.75744699
  22 129   35.09436625
  22 130   37.60049583
  22 131   40.28815345
  22 132   43.17050348
  22 133   46.26159322
  22 134   49.57637261
  22 135   53.13065533
  22 136   56.94087405
  22 137   61.02313843
  22 138   65.39009982
  22 139   70.04184301
  22 140   74.94601955
  22 141   79.03735669
  22 142   80.59606092
  22 143   78.70609043
  22 144   74.28750343
  22 145   69.06398622
  22 146   64.10446427
  22 147   59.44459559
  22 148   55.08717775
  22 149   51.02195272
  22 150   47.23467792
  22 151   43.71024853
  22 152   40.43364908
  22 153   37.39022733
  22 154   34.56577763
  22 155   31.94657675
  22 156   29.51940939
  22 157   27.27159134
  22 158   25.19099010
  22 159   23.26604172
  22 160   21.48576259
  22 161   19.83975549
  22 162   18.31820975
  22 163   16.91189565
  22 164   15.61215371
  22 165   14.41087942
  22 166   13.30050430
  22 167   12.27397404
  22 168   11.32472443
  22 169   10.44665597
  22 170    9.63410746
  22 171    8.88182942
  22 172    8.18495756
  22 173    7.53898666
  22 174    6.93974525
  22 175    6.38337109
  22 176    5.86628775
  22 177    5.38518234
  22 178    4.93698428
  22 179    4.51884543
  22 180    4.12812124
  22 181    3.76235310
  22 182    3.41925180
  22 183    3.09668199
  22 184    2.79264767
  22 185    2.50527849
  22 186    2.23281701
  22 187    1.97360667
  22 188    1.72608045
  22 189    1.48875017
  22 190    1.26019638
  22 191    1.03905868
  22 192    0.82402656
  22 193    0.61383046
  22 194    0.40723332
  22 195    0.20302215
  22 196    0.00000000
  23   1    0.00000000
  23   2    0.00000000
  23   3    0.00000000
  23   4    0.00000000
  23   5    0.00105436
  23   6    0.00209545
  23   7    0.00314670
  23   8    0.00422048
  23   9    0.00532244
  23  10    0.00645635
  23  11    0.00762590
  23  12    0.00883523
  23  13    0.01008893
  23  14    0.01139199
  23  15    0.01274978
  23  16    0.01416801
  23  17    0.01565270
  23  18    0.01721024
  23  19    0.01884738
  23  20    0.02057124
  23  21    0.02238938
  23  22    0.02430978
  23  23    0.02634093
  23  24    0.02849181
  23  25    0.03077198
  23  26    0.03319158
  23  27    0.03576141
  23  28    0.03849293
  23  29    0.04139839
  23  30    0.04449079
  23  31    0.04778399
  23  32    0.05129280
  23  33    0.05503295
  23  34    0.05902128
  23  35    0.06327572
  23  36    0.06781542
  23  37    0.07266080
  23  38    0.07783371
  23  39    0.08335743
  23  40    0.08925686
  23  41    0.09555859
  23  42    0.10229103
  23  43    0.10948454
  23  44    0.11717155
  23  45    0.12538674
  23  46    0.13416717
  23  47    0.14355244
  23  48    0.15358491
  23  49    0.16430985
  23  50    0.17577567
  23  51    0.18803411
  23  52    0.20114052
  23  53    0.21515405
  23  54    0.23013800
  23  55    0.24616002
  23  56    0.26329246
  23  57    0.28161271
  23  58    0.30120353
  23  59    0.32215343
  23  60    0.34455705
  23  61    0.36851565
  23  62    0.39413751
  23  63    0.42153845
  23  64    0.45084234
  23  65    0.48218170
  23  66    0.51569824
  23  67    0.55154359
  23  68    0.58987991
  23  69    0.63088068
  23  70    0.67473147
  23  71    0.72163081
  23  72    0.77179106
  23  73    0.82543943
  23  74    0.88281898
  23  75    0.94418976
  23  76    1.00983000
  23  77    1.08003736
  23  78    1.15513035
  23  79    1.23544976
  23  80    1.32136027
  23  81    1.41325207
  23  82    1.51154274
  23  83    1.61667914
  23  84    1.72913952
  23  85    1.84943568
  23  86    1.97811546
  23  87    2.11576521
  23  88    2.26301256
  23  89    2.42052939
  23  90    2.58903496
  23  91    2.76929934
  23  92    2.96214700
  23  93    3.16846074
  23  94    3.38918593
  23  95    3.62533493
  23  96    3.87799201
  23  97    4.14831850
  23  98    4.43755843
  23  99    4.74704447
  23 100    5.07820443
  23 101    5.43256820
  23 102    5.81177519
  23 103    6.21758235
  23 104    6.65187283
  23 105    7.11666521
  23 106    7.61412353
  23 107    8.14656796
  23 108    8.71648641
  23 109    9.32654687
  23 110    9.97961079
  23 111   10.67874740
  23 112   11.42724913
  23 113   12.22864815
  23 114   13.08673414
  23 115   14.00557332
  23 116   14.98952889
  23 117   16.04328290
  23 118   17.17185961
  23 119   18.38065049
  23 120   19.67544081
  23 121   21.06243793
  23 122   22.54830136
  23 123   24.14017453
  23 124   25.84571821
  23 125   27.67314574
  23 126   29.63125968
  23 127   31.72948998
  23 128   33.97793335
  23 129   36.38739362
  23 130   38.96942281
  23 131   41.73636275
  23 132   44.70138736
  23 133   47.87854652
  23 134   51.28281331
  23 135   54.93012981
  23 136   58.83738730
  23 137   63.02191974
  23 138   67.49823253
  23 139   72.26062478
  23 140   77.19714016
  23 141   80.67343894
  23 142   81.51185840
  23 143   78.97339417
  23 144   74.19126534
  23 145   68.89662567
  23 146   63.97224763
  23 147   59.37412732
  23 148   55.07977483
  23 149   51.07204393
  23 150   47.33517759
  23 151   43.85401848
  23 152   40.61389368
  23 153   37.60061228
  23 154   34.80047509
  23 155   32.20028491
  23 156   29.78735762
  23 157   27.54953391
  23 158   25.47519020
  23 159   23.55324766
  23 160   21.77317794
  23 161   20.12500507
  23 162   18.59930310
  23 163   17.18718949
  23 164   15.88031458
  23 165   14.67084743
  23 166   13.55145868
  23 167   12.51530101
  23 168   11.55598761
  23 169   10.66756948
  23 170    9.84451183
  23 171    9.08167005
  23 172    8.37426575
  23 173    7.71786304
  23 174    7.10834527
  23 175    6.54189258
  23 176    6.01496019
  23 177    5.52425768
  23 178    5.06672920
  23 179    4.63953472
  23 180    4.24003232
  23 181    3.86576137
  23 182    3.51442683
  23 183    3.18388432
  23 184    2.87212622
  23 185    2.57726843
  23 186    2.29753802
  23 187    2.03126156
  23 188    1.77685404
  23 189    1.53280841
  23 190    1.29768565
  23 191    1.07010526
  23 192    0.84873621
  23 193    0.63228812
  23 194    0.41950285
  23 195    0.20914624
  23 196    0.00000000
  24   1    0.00000000
  24   2    0.00000000
  24   3    0.00000000
  24   4    0.00000000
  24   5    0.00100713
  24   6    0.00205835
  24   7    0.00315254
  24   8    0.00428212
  24   9    0.00544366
  24  10    0.00663771
  24  11    0.00786724
  24  12    0.00913653
  24  13    0.01045056
  24  14    0.01181480
  24  15    0.01323503
  24  16    0.01471738
  24  17    0.01626825
  24  18    0.01789442
  24  19    0.01960298
  24  20    0.02140144
  24  21    0.02329770
  24  22    0.02530015
  24  23    0.02741764
  24  24    0.02965958
  24  25    0.03203593
  24  26    0.03455730
  24  27    0.03723494
  24  28    0.04008083
  24  29    0.04310770
  24  30    0.04632913
  24  31    0.04975958
  24  32    0.05341445
  24  33    0.05731016
  24  34    0.06146424
  24  35    0.06589537
  24  36    0.07062350
  24  37    0.07566991
  24  38    0.08105733
  24  39    0.08681004
  24  40    0.09295395
  24  41    0.09951676
  24  42    0.10652805
  24  43    0.11401944
  24  44    0.12202469
  24  45    0.13057993
  24  46    0.13972373
  24  47    0.14949734
  24  48    0.15994485
  24  49    0.17111341
  24  50    0.18305340
  24  51    0.19581871
  24  52    0.20946695
  24  53    0.22405972
  24  54    0.23966290
  24  55    0.25634692
  24  56    0.27418711
  24  57    0.29326402
  24  58    0.31366379
  24  59    0.33547857
  24  60    0.35880686
  24  61    0.38375406
  24  62    0.41043286
  24  63    0.43896381
  24  64    0.46947582
  24  65    0.50210680
  24  66    0.53700422
  24  67    0.57432585
  24  68    0.61424043
  24  69    0.65692845
  24  70    0.70258299
  24  71    0.75141056
  24  72    0.80363209
  24  73    0.85948389
  24  74    0.91921878
  24  75    0.98310720
  24  76    1.05143847
  24  77    1.12452210
  24  78    1.20268925
  24  79    1.28629419
  24  80    1.37571595
  24  81    1.47136009
  24  82    1.57366053
  24  83    1.68308158
  24  84    1.80012003
  24  85    1.92530753
  24  86    2.05921297
  24  87    2.20244517
  24  88    2.35565569
  24  89    2.51954185
  24  90    2.69485001
  24  91    2.88237900
  24  92    3.08298393
  24  93    3.29758016
  24  94    3.52714758
  24  95    3.77273526
  24  96    4.03546640
  24  97    4.31654362
  24  98    4.61725467
  24  99    4.93897857
  24 100    5.28319214
  24 101    5.65147708
  24 102    6.04552756
  24 103    6.46715830
  24 104    6.91831332
  24 105    7.40107532
  24 106    7.91767572
  24 107    8.47050546
  24 108    9.06212658
  24 109    9.69528466
  24 110   10.37292215
  24 111   11.09819269
  24 112   11.87447640
  24 113   12.70539631
  24 114   13.59483599
  24 115   14.54695830
  24 116   15.56622553
  24 117   16.65742087
  24 118   17.82567127
  24 119   19.07647188
  24 120   20.41571191
  24 121   21.84970214
  24 122   23.38520402
  24 123   25.02946036
  24 124   26.79022764
  24 125   28.67580987
  24 126   30.69509392
  24 127   32.85758620
  24 128   35.17345059
  24 129   37.65354733
  24 130   40.30947277
  24 131   43.15359996
  24 132   46.19912123
  24 133   49.46009809
  24 134   52.95154091
  24 135   56.68960376
  24 136   60.69221073
  24 137   64.98126075
  24 138   69.59054898
  24 139   74.59461525
  24 140   79.21757504
  24 141   82.27041731
  24 142   82.13091339
  24 143   78.80057232
  24 144   73.90460022
  24 145   68.63486586
  24 146   63.76991841
  24 147   59.23762548
  24 148   55.00628996
  24 149   51.05576326
  24 150   47.36950028
  24 151   43.93234580
  24 152   40.72991306
  24 153   37.74840603
  24 154   34.97456680
  24 155   32.39566025
  24 156   29.99947099
  24 157   27.77430492
  24 158   25.70899190
  24 159   23.79288808
  24 160   22.01587634
  24 161   20.36836436
  24 162   18.84127977
  24 163   17.42606222
  24 164   16.11465254
  24 165   14.89947916
  24 166   13.77344210
  24 167   12.72989502
  24 168   11.76262572
  24 169   10.86583552
  24 170   10.03411780
  24 171    9.26243624
  24 172    8.54610297
  24 173    7.88075683
  24 174    7.26234205
  24 175    6.68708753
  24 176    6.15148668
  24 177    5.65227815
  24 178    5.18642731
  24 179    4.75110867
  24 180    4.34368904
  24 181    3.96171176
  24 182    3.60288159
  24 183    3.26505054
  24 184    2.94620447
  24 185    2.64445037
  24 186    2.35800444
  24 187    2.08518070
  24 188    1.82438027
  24 189    1.57408116
  24 190    1.33282848
  24 191    1.09922522
  24 192    0.87192323
  24 193    0.64961463
  24 194    0.43102343
  24 195    0.21489739
  24 196    0.00000000
  25   1    0.00000000
  25   2    0.00000000
  25   3    0.00000000
  25   4    0.00000000
  25   5    0.00091984
  25   6    0.00198654
  25   7    0.00313559
  25   8    0.00432895
  25   9    0.00555416
  25  10    0.00681016
  25  11    0.00810033
  25  12    0.00942966
  25  13    0.01080384
  25  14    0.01222891
  25  15    0.01371116
  25  16    0.01525714
  25  17    0.01687366
  25  18    0.01856785
  25  19    0.02034718
  25  20    0.02221952
  25  21    0.02419313
  25  22    0.02627677
  25  23    0.02847969
  25  24    0.03081168
  25  25    0.03328315
  25  26    0.03590512
  25  27    0.03868932
  25  28    0.04164821
  25  29    0.04479506
  25  30    0.04814397
  25  31    0.05170999
  25  32    0.05550913
  25  33    0.05955848
  25  34    0.06387625
  25  35    0.06848187
  25  36    0.07339607
  25  37    0.07864098
  25  38    0.08424022
  25  39    0.09021902
  25  40    0.09660433
  25  41    0.10342491
  25  42    0.11071151
  25  43    0.11849699
  25  44    0.12681645
  25  45    0.13570740
  25  46    0.14520993
  25  47    0.15536692
  25  48    0.16622417
  25  49    0.17783066
  25  50    0.19023875
  25  51    0.20350443
  25  52    0.21768756
  25  53    0.23285212
  25  54    0.24906657
  25  55    0.26640407
  25  56    0.28494288
  25  57    0.30476669
  25  58    0.32596497
  25  59    0.34863344
  25  60    0.37287444
  25  61    0.39879742
  25  62    0.42651945
  25  63    0.45616572
  25  64    0.48787012
  25  65    0.52177588
  25  66    0.55803615
  25  67    0.59681476
  25  68    0.63828693
  25  69    0.68264006
  25  70    0.73007462
  25  71    0.78080501
  25  72    0.83506059
  25  73    0.89308665
  25  74    0.95514561
  25  75    1.02151815
  25  76    1.09250453
  25  77    1.16842593
  25  78    1.24962594
  25  79    1.33647211
  25  80    1.42935763
  25  81    1.52870315
  25  82    1.63495867
  25  83    1.74860566
  25  84    1.87015919
  25  85    2.00017036
  25  86    2.13922881
  25  87    2.28796542
  25  88    2.44705524
  25  89    2.61722059
  25  90    2.79923440
  25  91    2.99392378
  25  92    3.20217386
  25  93    3.42493190
  25  94    3.66321167
  25  95    3.91809819
  25  96    4.19075274
  25  97    4.48241836
  25  98    4.79442558
  25  99    5.12819868
  25 100    5.48526238
  25 101    5.86724897
  25 102    6.27590600
  25 103    6.71310450
  25 104    7.18084780
  25 105    7.68128097
  25 106    8.21670099
  25 107    8.78956751
  25 108    9.40251457
  25 109   10.05836299
  25 110   10.76013371
  25 111   11.51106203
  25 112   12.31461290
  25 113   13.17449716
  25 114   14.09468899
  25 115   15.07944444
  25 116   16.13332130
  25 117   17.26120014
  25 118   18.46830679
  25 119   19.76023612
  25 120   21.14297740
  25 121   22.62294100
  25 122   24.20698667
  25 123   25.90245331
  25 124   27.71719030
  25 125   29.65959025
  25 126   31.73862321
  25 127   33.96387223
  25 128   36.34557013
  25 129   38.89463731
  25 130   41.62272027
  25 131   44.54223029
  25 132   47.66638097
  25 133   51.00922213
  25 134   54.58566667
  25 135   58.41151900
  25 136   62.50360298
  25 137   66.88054879
  25 138   71.56672824
  25 139   76.60838937
  25 140   81.12531494
  25 141   83.38915295
  25 142   82.26965806
  25 143   78.50889931
  25 144   73.28761170
  25 145   68.24313342
  25 146   63.49026969
  25 147   59.03735393
  25 148   54.87224171
  25 149   50.97964635
  25 150   47.34438214
  25 151   43.95185667
  25 152   40.78808949
  25 153   37.83967676
  25 154   35.09376415
  25 155   32.53803064
  25 156   30.16067919
  25 157   27.95043129
  25 158   25.89652333
  25 159   23.98870325
  25 160   22.21722664
  25 161   20.57285128
  25 162   19.04682995
  25 163   17.63090109
  25 164   16.31727735
  25 165   15.09863217
  25 166   13.96808445
  25 167   12.91918179
  25 168   11.94588236
  25 169   11.04253593
  25 170   10.20386424
  25 171    9.42494097
  25 172    8.70117169
  25 173    8.02827383
  25 174    7.40225704
  25 175    6.81940394
  25 176    6.27625143
  25 177    5.76957266
  25 178    5.29635972
  25 179    4.85380704
  25 180    4.43929558
  25 181    4.05037776
  25 182    3.68476319
  25 183    3.34030507
  25 184    3.01498735
  25 185    2.70691254
  25 186    2.41429012
  25 187    2.13542560
  25 188    1.86871002
  25 189    1.61261008
  25 190    1.36565855
  25 191    1.12644522
  25 192    0.89360806
  25 193    0.66582480
  25 194    0.44180466
  25 195    0.22028032
  25 196    0.00000000
  26   1    0.00000000
  26   2    0.00000000
  26   3    0.00000000
  26   4    0.00000000
  26   5    0.00068935
  26   6    0.00184034
  26   7    0.00308688
  26   8    0.00436127
  26   9    0.00565609
  26  10    0.00697573
  26  11    0.00832668
  26  12    0.00971570
  26  13    0.01114949
  26  14    0.01263481
  26  15    0.01417847
  26  16    0.01578745
  26  17    0.01746896
  26  18    0.01923048
  26  19    0.02107986
  26  20    0.02302528
  26  21    0.02507540
  26  22    0.02723933
  26  23    0.02952669
  26  24    0.03194769
  26  25    0.03451313
  26  26    0.03723448
  26  27    0.04012392
  26  28    0.04319441
  26  29    0.04645970
  26  30    0.04993447
  26  31    0.05363431
  26  32    0.05757586
  26  33    0.06177685
  26  34    0.06625617
  26  35    0.07103399
  26  36    0.07613181
  26  37    0.08157259
  26  38    0.08738085
  26  39    0.09358275
  26  40    0.10020623
  26  41    0.10728115
  26  42    0.11483939
  26  43    0.12291503
  26  44    0.13154448
  26  45    0.14076665
  26  46    0.15062311
  26  47    0.16115833
  26  48    0.17241981
  26  49    0.18445835
  26  50    0.19732824
  26  51    0.21108755
  26  52    0.22579834
  26  53    0.24152698
  26  54    0.25834444
  26  55    0.27632659
  26  56    0.29555457
  26  57    0.31611516
  26  58    0.33810113
  26  59    0.36161171
  26  60    0.38675302
  26  61    0.41363852
  26  62    0.44238957
  26  63    0.47313597
  26  64    0.50601651
  26  65    0.54117964
  26  66    0.57878413
  26  67    0.61899977
  26  68    0.66200816
  26  69    0.70800354
  26  70    0.75719364
  26  71    0.80980064
  26  72    0.86606218
  26  73    0.92623243
  26  74    0.99058325
  26  75    1.05940543
  26  76    1.13300997
  26  77    1.21172954
  26  78    1.29591999
  26  79    1.38596192
  26  80    1.48226246
  26  81    1.58525712
  26  82    1.69541174
  26  83    1.81322462
  26  84    1.93922884
  26  85    2.07399462
  26  86    2.21813197
  26  87    2.37229349
  26  88    2.53717728
  26  89    2.71353023
  26  90    2.90215136
  26  91    3.10389553
  26  92    3.31967735
  26  93    3.55047536
  26  94    3.79733654
  26  95    4.06138115
  26  96    4.34380782
  26  97    4.64589913
  26  98    4.96902750
  26  99    5.31466153
  26 100    5.68437275
  26 101    6.07984291
  26 102    6.50287172
  26 103    6.95538519
  26 104    7.43944454
  26 105    7.95725568
  26 106    8.51117944
  26 107    9.10374249
  26 108    9.73764891
  26 109   10.41579275
  26 110   11.14127127
  26 111   11.91739918
  26 112   12.74772378
  26 113   13.63604120
  26 114   14.58641354
  26 115   15.60318733
  26 116   16.69101297
  26 117   17.85486554
  26 118   19.10006678
  26 119   20.43230849
  26 120   21.85767716
  26 121   23.38268015
  26 122   25.01427321
  26 123   26.75988944
  26 124   28.62746975
  26 125   30.62549474
  26 126   32.76301802
  26 127   35.04970086
  26 128   37.49584820
  26 129   40.11244579
  26 130   42.91119826
  26 131   45.90456724
  26 132   49.10580664
  26 133   52.52898392
  26 134   56.18894588
  26 135   60.10108255
  26 136   64.28039810
  26 137   68.73839319
  26 138   73.47397928
  26 139   78.45363938
  26 140   82.61096849
  26 141   84.22511200
  26 142   82.37907466
  26 143   77.99210513
  26 144   72.78725775
  26 145   67.83303223
  26 146   63.16488831
  26 147   58.78566466
  26 148   54.68538527
  26 149   50.85032102
  26 150   47.26609237
  26 151   43.91859268
  26 152   40.79422716
  26 153   37.87995758
  26 154   35.16329797
  26 155   32.63230139
  26 156   30.27554732
  26 157   28.08213138
  26 158   26.04165664
  26 159   24.14422583
  26 160   22.38043355
  26 161   20.74135796
  26 162   19.21855126
  26 163   17.80402903
  26 164   16.49025805
  26 165   15.27014268
  26 166   14.13701002
  26 167   13.08459378
  26 168   12.10701735
  26 169   11.19877597
  26 170   10.35471858
  26 171    9.57002923
  26 172    8.84020851
  26 173    8.16105499
  26 174    7.52864700
  26 175    6.93932468
  26 176    6.38967257
  26 177    5.87650274
  26 178    5.39683852
  26 179    4.94789887
  26 180    4.52708343
  26 181    4.13195824
  26 182    3.76024214
  26 183    3.40979378
  26 184    3.07859935
  26 185    2.76476080
  26 186    2.46648474
  26 187    2.18207180
  26 188    1.90990647
  26 189    1.64844749
  26 190    1.39621854
  26 191    1.15179932
  26 192    0.91381699
  26 193    0.68093781
  26 194    0.45185909
  26 195    0.22530124
  26 196    0.00000000
  27   1    0.00000000
  27   2    0.00000000
  27   3    0.00000000
  27   4    0.00000000
  27   5    0.00000000
  27   6    0.00160596
  27   7    0.00302267
  27   8    0.00439063
  27   9    0.00575585
  27  10    0.00713791
  27  11    0.00854832
  27  12    0.00999585
  27  13    0.01148827
  27  14    0.01303296
  27  15    0.01463722
  27  16    0.01630844
  27  17    0.01805418
  27  18    0.01988227
  27  19    0.02180088
  27  20    0.02381855
  27  21    0.02594427
  27  22    0.02818751
  27  23    0.03055828
  27  24    0.03306717
  27  25    0.03572538
  27  26    0.03854483
  27  27    0.04153814
  27  28    0.04471874
  27  29    0.04810091
  27  30    0.05169983
  27  31    0.05553168
  27  32    0.05961370
  27  33    0.06396424
  27  34    0.06860289
  27  35    0.07355052
  27  36    0.07882942
  27  37    0.08446336
  27  38    0.09047772
  27  39    0.09689959
  27  40    0.10375792
  27  41    0.11108361
  27  42    0.11890969
  27  43    0.12727142
  27  44    0.13620650
  27  45    0.14575523
  27  46    0.15596064
  27  47    0.16686875
  27  48    0.17852876
  27  49    0.19099325
  27  50    0.20431842
  27  51    0.21856438
  27  52    0.23379537
  27  53    0.25008010
  27  54    0.26749203
  27  55    0.28610969
  27  56    0.30601707
  27  57    0.32730397
  27  58    0.35006644
  27  59    0.37440716
  27  60    0.40043596
  27  61    0.42827027
  27  62    0.45803569
  27  63    0.48986652
  27  64    0.52390640
  27  65    0.56030894
  27  66    0.59923841
  27  67    0.64087050
  27  68    0.68539310
  27  69    0.73300715
  27  70    0.78392756
  27  71    0.83838416
  27  72    0.89662277
  27  73    0.95890628
  27  74    1.02551585
  27  75    1.09675220
  27  76    1.17293694
  27  77    1.25441405
  27  78    1.34155141
  27  79    1.43474251
  27  80    1.53440817
  27  81    1.64099852
  27  82    1.75499496
  27  83    1.87691241
  27  84    2.00730160
  27  85    2.14675157
  27  86    2.29589239
  27  87    2.45539794
  27  88    2.62598904
  27  89    2.80843667
  27  90    3.00356551
  27  91    3.21225765
  27  92    3.43545665
  27  93    3.67417175
  27  94    3.92948255
  27  95    4.20254383
  27  96    4.49459087
  27  97    4.80694503
  27  98    5.14101978
  27  99    5.49832712
  27 100    5.88048444
  27 101    6.28922190
  27 102    6.72639029
  27 103    7.19396940
  27 104    7.69407705
  27 105    8.22897863
  27 106    8.80109743
  27 107    9.41302551
  27 108   10.06753543
  27 109   10.76759271
  27 110   11.51636915
  27 111   12.31725693
  27 112   13.17388380
  27 113   14.09012906
  27 114   15.07014072
  27 115   16.11835359
  27 116   17.23950860
  27 117   18.43867321
  27 118   19.72126307
  27 119   21.09306493
  27 120   22.56026081
  27 121   24.12945359
  27 122   25.80769384
  27 123   27.60250820
  27 124   29.52192903
  27 125   31.57452556
  27 126   33.76943652
  27 127   36.11640413
  27 128   38.62580955
  27 129   41.30870980
  27 130   44.17687635
  27 131   47.24283583
  27 132   50.51991431
  27 133   54.02228729
  27 134   57.76503116
  27 135   61.76411222
  27 136   66.03589265
  27 137   70.59387540
  27 138   75.43134644
  27 139   80.43534908
  27 140   83.97058230
  27 141   84.85848961
  27 142   82.35926961
  27 143   77.60546951
  27 144   72.32772243
  27 145   67.40845319
  27 146   62.80349912
  27 147   58.49040917
  27 148   54.45227420
  27 149   50.67376497
  27 150   47.14032729
  27 151   43.83804473
  27 152   40.75360914
  27 153   37.87429993
  27 154   35.18796277
  27 155   32.68298948
  27 156   30.34830075
  27 157   28.17333125
  27 158   26.14801694
  27 159   24.26278344
  27 160   22.50853514
  27 161   20.87664422
  27 162   19.35893925
  27 163   17.94769314
  27 164   16.63561019
  27 165   15.41581222
  27 166   14.28182380
  27 167   13.22755675
  27 168   12.24729382
  27 169   11.33567197
  27 170   10.48766521
  27 171    9.69856731
  27 172    8.96397436
  27 173    8.27976754
  27 174    7.64209603
  27 175    7.04736029
  27 176    6.49219570
  27 177    5.97345675
  27 178    5.48820171
  27 179    5.03367789
  27 180    4.60730748
  27 181    4.20667401
  27 182    3.82950936
  27 183    3.47368140
  27 184    3.13718219
  27 185    2.81811669
  27 186    2.51469207
  27 187    2.22520740
  27 188    1.94804383
  27 189    1.68165527
  27 190    1.42455926
  27 191    1.17532835
  27 192    0.93258169
  27 193    0.69497684
  27 194    0.46120190
  27 195    0.22996765
  27 196    0.00000000
  28   1    0.00000000
  28   2    0.00000000
  28   3    0.00000000
  28   4    0.00000000
  28   5    0.00000000
  28   6    0.00156727
  28   7    0.00301931
  28   8    0.00444031
  28   9    0.00586183
  28  10    0.00730033
  28  11    0.00876706
  28  12    0.01027114
  28  13    0.01182077
  28  14    0.01342371
  28  15    0.01508763
  28  16    0.01682021
  28  17    0.01862934
  28  18    0.02052315
  28  19    0.02251013
  28  20    0.02459913
  28  21    0.02679949
  28  22    0.02912103
  28  23    0.03157412
  28  24    0.03416972
  28  25    0.03691946
  28  26    0.03983565
  28  27    0.04293139
  28  28    0.04622056
  28  29    0.04971795
  28  30    0.05343926
  28  31    0.05740124
  28  32    0.06162170
  28  33    0.06611964
  28  34    0.07091530
  28  35    0.07603029
  28  36    0.08148762
  28  37    0.08731189
  28  38    0.09352934
  28  39    0.10016797
  28  40    0.10725770
  28  41    0.11483048
  28  42    0.12292044
  28  43    0.13156405
  28  44    0.14080026
  28  45    0.15067072
  28  46    0.16121992
  28  47    0.17249543
  28  48    0.18454807
  28  49    0.19743220
  28  50    0.21120591
  28  51    0.22593130
  28  52    0.24167479
  28  53    0.25850736
  28  54    0.27650492
  28  55    0.29574865
  28  56    0.31632533
  28  57    0.33832775
  28  58    0.36185516
  28  59    0.38701366
  28  60    0.41391673
  28  61    0.44268571
  28  62    0.47345036
  28  63    0.50634945
  28  64    0.54153136
  28  65    0.57915478
  28  66    0.61938942
  28  67    0.66241677
  28  68    0.70843090
  28  69    0.75763936
  28  70    0.81026413
  28  71    0.86654258
  28  72    0.92672855
  28  73    0.99109353
  28  74    1.05992785
  28  75    1.13354199
  28  76    1.21226799
  28  77    1.29646097
  28  78    1.38650068
  28  79    1.48279324
  28  80    1.58577298
  28  81    1.69590438
  28  82    1.81368419
  28  83    1.93964363
  28  84    2.07435081
  28  85    2.21841330
  28  86    2.37248083
  28  87    2.53724827
  28  88    2.71345873
  28  89    2.90190689
  28  90    3.10344263
  28  91    3.31897482
  28  92    3.54947542
  28  93    3.79598386
  28  94    4.05961173
  28  95    4.34154776
  28  96    4.64306316
  28  97    4.96551737
  28  98    5.31036414
  28  99    5.67915804
  28 100    6.07356147
  28 101    6.49535205
  28 102    6.94643064
  28 103    7.42882977
  28 104    7.94472273
  28 105    8.49643325
  28 106    9.08644576
  28 107    9.71741647
  28 108   10.39218503
  28 109   11.11378702
  28 110   11.88546726
  28 111   12.71069395
  28 112   13.59317369
  28 113   14.53686747
  28 114   15.54600759
  28 115   16.62511568
  28 116   17.77902170
  28 117   19.01288416
  28 118   20.33221139
  28 119   21.74288406
  28 120   23.25117895
  28 121   24.86379397
  28 122   26.58787449
  28 123   28.43104106
  28 124   30.40141852
  28 125   32.50766648
  28 126   34.75901135
  28 127   37.16527984
  28 128   39.73693397
  28 129   42.48510776
  28 130   45.42164592
  28 131   48.55914594
  28 132   51.91100941
  28 133   55.49152525
  28 134   59.31607066
  28 135   63.40174629
  28 136   67.76959289
  28 137   72.45252748
  28 138   77.52420944
  28 139   82.20789167
  28 140   85.31374058
  28 141   85.21876829
  28 142   81.92381151
  28 143   77.05351349
  28 144   71.79930978
  28 145   66.93946269
  28 146   62.40171131
  28 147   58.15439455
  28 148   54.17756454
  28 149   50.45503534
  28 150   46.97215715
  28 151   43.71517753
  28 152   40.67104235
  28 153   37.82731911
  28 154   35.17215643
  28 155   32.69425586
  28 156   30.38284965
  28 157   28.22768208
  28 158   26.21899318
  28 159   24.34750413
  28 160   22.60440362
  28 161   20.98133470
  28 162   19.47038165
  28 163   18.06405673
  28 164   16.75528641
  28 165   15.53739716
  28 166   14.40410071
  28 167   13.34947880
  28 168   12.36796744
  28 169   11.45434095
  28 170   10.60369565
  28 171    9.81143352
  28 172    9.07324586
  28 173    8.38509699
  28 174    7.74320829
  28 175    7.14404241
  28 176    6.58428797
  28 177    6.06084460
  28 178    5.57080846
  28 179    5.11145836
  28 180    4.68024228
  28 181    4.27476451
  28 182    3.89277327
  28 183    3.53214891
  28 184    3.19089259
  28 185    2.86711546
  28 186    2.55902830
  28 187    2.26493162
  28 188    1.98320618
  28 189    1.71230384
  28 190    1.45073881
  28 191    1.19707916
  28 192    0.94993863
  28 193    0.70796867
  28 194    0.46985065
  28 195    0.23428827
  28 196    0.00000000
  29   1    0.00000000
  29   2    0.00000000
  29   3    0.00000000
  29   4    0.00000000
  29   5    0.00041210
  29   6    0.00165006
  29   7    0.00305911
  29   8    0.00450723
  29   9    0.00597429
  29  10    0.00746375
  29  11    0.00898354
  29  12    0.01054201
  29  13    0.01214728
  29  14    0.01380725
  29  15    0.01552977
  29  16    0.01732278
  29  17    0.01919441
  29  18    0.02115305
  29  19    0.02320747
  29  20    0.02536686
  29  21    0.02764085
  29  22    0.03003960
  29  23    0.03257385
  29  24    0.03525494
  29  25    0.03809489
  29  26    0.04110644
  29  27    0.04430310
  29  28    0.04769924
  29  29    0.05131013
  29  30    0.05515200
  29  31    0.05924214
  29  32    0.06359895
  29  33    0.06824205
  29  34    0.07319235
  29  35    0.07847212
  29  36    0.08410517
  29  37    0.09011685
  29  38    0.09653426
  29  39    0.10338631
  29  40    0.11070388
  29  41    0.11851994
  29  42    0.12686972
  29  43    0.13579085
  29  44    0.14532354
  29  45    0.15551076
  29  46    0.16639843
  29  47    0.17803563
  29  48    0.19047483
  29  49    0.20377209
  29  50    0.21798737
  29  51    0.23318476
  29  52    0.24943278
  29  53    0.26680468
  29  54    0.28537878
  29  55    0.30523884
  29  56    0.32647440
  29  57    0.34918121
  29  58    0.37346165
  29  59    0.39942520
  29  60    0.42718892
  29  61    0.45687800
  29  62    0.48862630
  29  63    0.52257697
  29  64    0.55888309
  29  65    0.59770834
  29  66    0.63922777
  29  67    0.68362857
  29  68    0.73111092
  29  69    0.78188887
  29  70    0.83619133
  29  71    0.89426310
  29  72    0.95636594
  29  73    1.02277979
  29  74    1.09380397
  29  75    1.16975861
  29  76    1.25098601
  29  77    1.33785221
  29  78    1.43074865
  29  79    1.53009390
  29  80    1.63633556
  29  81    1.74995226
  29  82    1.87145579
  29  83    2.00139345
  29  84    2.14035043
  29  85    2.28895250
  29  86    2.44786879
  29  87    2.61781475
  29  88    2.79955541
  29  89    2.99390879
  29  90    3.20174951
  29  91    3.42401277
  29  92    3.66169846
  29  93    3.91587568
  29  94    4.18768746
  29  95    4.47835588
  29  96    4.78918749
  29  97    5.12157912
  29  98    5.47702409
  29  99    5.85711882
  29 100    6.26356990
  29 101    6.69820161
  29 102    7.16296398
  29 103    7.65994137
  29 104    8.19136157
  29 105    8.75960561
  29 106    9.36721807
  29 107   10.01691818
  29 108   10.71161155
  29 109   11.45440271
  29 110   12.24860838
  29 111   13.09777159
  29 112   14.00567669
  29 113   14.97636521
  29 114   16.01415278
  29 115   17.12364685
  29 116   18.30976564
  29 117   19.57775801
  29 118   20.93322452
  29 119   22.38213958
  29 120   23.93087479
  29 121   25.58622359
  29 122   27.35542704
  29 123   29.24620105
  29 124   31.26676491
  29 125   33.42587131
  29 126   35.73283779
  29 127   38.19757985
  29 128   40.83064557
  29 129   43.64325190
  29 130   46.64732209
  29 131   49.85552362
  29 132   53.28130403
  29 133   56.93892194
  29 134   60.84348173
  29 135   65.01107025
  29 136   69.45955487
  29 137   74.21253240
  29 138   79.31547944
  29 139   83.88742833
  29 140   86.19931663
  29 141   85.12024776
  29 142   81.39171795
  29 143   76.19398577
  29 144   71.16402522
  29 145   66.41640240
  29 146   61.95934557
  29 147   57.78074362
  29 148   53.86548125
  29 149   50.19867688
  29 150   46.76616515
  29 151   43.55450167
  29 152   40.55091062
  29 153   37.74323848
  29 154   35.11991745
  29 155   32.66993581
  29 156   30.38281298
  29 157   28.24857800
  29 158   26.25775054
  29 159   24.40132379
  29 160   22.67074865
  29 161   21.05791865
  29 162   19.55515543
  29 163   18.15519429
  29 164   16.85116979
  29 165   15.63660110
  29 166   14.50537717
  29 167   13.45174165
  29 168   12.47027758
  29 169   11.55589196
  29 170   10.70380015
  29 171    9.90951031
  29 172    9.16880788
  29 173    8.47774025
  29 174    7.83260155
  29 175    7.22991787
  29 176    6.66643270
  29 177    6.13909285
  29 178    5.64503472
  29 179    5.18157112
  29 180    4.74617849
  29 181    4.33648465
  29 182    3.95025697
  29 183    3.58539112
  29 184    3.23990016
  29 185    2.91190420
  29 186    2.59962039
  29 187    2.30135340
  29 188    2.01548619
  29 189    1.74047118
  29 190    1.47482175
  29 191    1.21710395
  29 192    0.96592856
  29 193    0.71994326
  29 194    0.47782507
  29 195    0.23827285
  29 196    0.00000000
  30   1    0.00000000
  30   2    0.00000000
  30   3    0.00000000
  30   4    0.00000000
  30   5    0.00000000
  30   6    0.00156838
  30   7    0.00307207
  30   8    0.00457327
  30   9    0.00608827
  30  10    0.00762674
  30  11    0.00919732
  30  12    0.01080830
  30  13    0.01246772
  30  14    0.01418352
  30  15    0.01596362
  30  16    0.01781611
  30  17    0.01974931
  30  18    0.02177186
  30  19    0.02389279
  30  20    0.02612155
  30  21    0.02846812
  30  22    0.03094296
  30  23    0.03355718
  30  24    0.03632247
  30  25    0.03925126
  30  26    0.04235669
  30  27    0.04565272
  30  28    0.04915417
  30  29    0.05287678
  30  30    0.05683731
  30  31    0.06105358
  30  32    0.06554457
  30  33    0.07033052
  30  34    0.07543296
  30  35    0.08087490
  30  36    0.08668083
  30  37    0.09287691
  30  38    0.09949107
  30  39    0.10655311
  30  40    0.11409483
  30  41    0.12215025
  30  42    0.13075564
  30  43    0.13994980
  30  44    0.14977417
  30  45    0.16027302
  30  46    0.17149367
  30  47    0.18348670
  30  48    0.19630617
  30  49    0.21000987
  30  50    0.22465955
  30  51    0.24032127
  30  52    0.25706562
  30  53    0.27496808
  30  54    0.29410935
  30  55    0.31457572
  30  56    0.33645944
  30  57    0.35985917
  30  58    0.38488038
  30  59    0.41163586
  30  60    0.44024622
  30  61    0.47084041
  30  62    0.50355634
  30  63    0.53854146
  30  64    0.57595346
  30  65    0.61596094
  30  66    0.65874422
  30  67    0.70449608
  30  68    0.75342270
  30  69    0.80574454
  30  70    0.86169734
  30  71    0.92153319
  30  72    0.98552163
  30  73    1.05395091
  30  74    1.12712924
  30  75    1.20538619
  30  76    1.28907416
  30  77    1.37856997
  30  78    1.47427653
  30  79    1.57662466
  30  80    1.68607500
  30  81    1.80312010
  30  82    1.92828659
  30  83    2.06213752
  30  84    2.20527493
  30  85    2.35834248
  30  86    2.52202834
  30  87    2.69706826
  30  88    2.88424882
  30  89    3.08441096
  30  90    3.29845367
  30  91    3.52733803
  30  92    3.77209143
  30  93    4.03381212
  30  94    4.31367407
  30  95    4.61293217
  30  96    4.93292771
  30  97    5.27509434
  30  98    5.64096430
  30  99    6.03217518
  30 100    6.45047706
  30 101    6.89774013
  30 102    7.37596285
  30 103    7.88728058
  30 104    8.43397483
  30 105    9.01848304
  30 106    9.64340910
  30 107   10.31153439
  30 108   11.02582962
  30 109   11.78946739
  30 110   12.60583545
  30 111   13.47855088
  30 112   14.41147503
  30 113   15.40872935
  30 114   16.47471219
  30 115   17.61411646
  30 116   18.83194837
  30 117   20.13354715
  30 118   21.52460583
  30 119   23.01119311
  30 120   24.59977637
  30 121   26.29724590
  30 122   28.11094027
  30 123   30.04867309
  30 124   32.11876104
  30 125   34.33005339
  30 126   36.69196309
  30 127   39.21449946
  30 128   41.90830266
  30 129   44.78467992
  30 130   47.85564301
  30 131   51.13394414
  30 132   54.63309972
  30 133   58.36736044
  30 134   62.35148163
  30 135   66.59980270
  30 136   71.12314029
  30 137   75.91971512
  30 138   80.95532708
  30 139   85.16291121
  30 140   86.82099226
  30 141   85.01201000
  30 142   80.65471953
  30 143   75.47176744
  30 144   70.53134401
  30 145   65.86870765
  30 146   61.48661044
  30 147   57.37510746
  30 148   53.52061757
  30 149   49.90902149
  30 150   46.52657682
  30 151   43.36014577
  30 152   40.39722602
  30 153   37.62593083
  30 154   35.03495937
  30 155   32.61356751
  30 156   30.35154137
  30 157   28.23917381
  30 158   26.26724331
  30 159   24.42699486
  30 160   22.71012231
  30 161   21.10875182
  30 162   19.61542603
  30 163   18.22308868
  30 164   16.92506952
  30 165   15.71506931
  30 166   14.58714481
  30 167   13.53569387
  30 168   12.55544032
  30 169   11.64141901
  30 170   10.78896074
  30 171    9.99367739
  30 172    9.25144706
  30 173    8.55839947
  30 174    7.91090157
  30 175    7.30554344
  30 176    6.73912455
  30 177    6.20864033
  30 178    5.71126918
  30 179    5.24435993
  30 180    4.80541963
  30 181    4.39210192
  30 182    4.00219570
  30 183    3.63361435
  30 184    3.28438531
  30 185    2.95264006
  30 186    2.63660457
  30 187    2.33459004
  30 188    2.04498401
  30 189    1.76624180
  30 190    1.49687824
  30 191    1.23545963
  30 192    0.98059598
  30 193    0.73093341
  30 194    0.48514672
  30 195    0.24193211
  30 196    0.00000000
  31   1    0.00000000
  31   2    0.00000000
  31   3    0.00000000
  31   4    0.00000000
  31   5    0.00000000
  31   6    0.00155767
  31   7    0.00309981
  31   8    0.00464381
  31   9    0.00620317
  31  10    0.00778814
  31  11    0.00940751
  31  12    0.01106942
  31  13    0.01278173
  31  14    0.01455227
  31  15    0.01638899
  31  16    0.01830005
  31  17    0.02029393
  31  18    0.02237946
  31  19    0.02456592
  31  20    0.02686304
  31  21    0.02928108
  31  22    0.03183085
  31  23    0.03452378
  31  24    0.03737195
  31  25    0.04038815
  31  26    0.04358595
  31  27    0.04697972
  31  28    0.05058474
  31  29    0.05441723
  31  30    0.05849444
  31  31    0.06283475
  31  32    0.06745769
  31  33    0.07238408
  31  34    0.07763613
  31  35    0.08323749
  31  36    0.08921340
  31  37    0.09559078
  31  38    0.10239837
  31  39    0.10966684
  31  40    0.11742894
  31  41    0.12571965
  31  42    0.13457634
  31  43    0.14403891
  31  44    0.15415001
  31  45    0.16495520
  31  46    0.17650319
  31  47    0.18884601
  31  48    0.20203931
  31  49    0.21614253
  31  50    0.23121924
  31  51    0.24733740
  31  52    0.26456964
  31  53    0.28299364
  31  54    0.30269243
  31  55    0.32375479
  31  56    0.34627566
  31  57    0.37035652
  31  58    0.39610590
  31  59    0.42363984
  31  60    0.45308243
  31  61    0.48456633
  31  62    0.51823342
  31  63    0.55423539
  31  64    0.59273446
  31  65    0.63390407
  31  66    0.67792969
  31  67    0.72500964
  31  68    0.77535598
  31  69    0.82919546
  31  70    0.88677055
  31  71    0.94834050
  31  72    1.01418251
  31  73    1.08459301
  31  74    1.15988892
  31  75    1.24040912
  31  76    1.32651594
  31  77    1.41859678
  31  78    1.51706585
  31  79    1.62236601
  31  80    1.73497074
  31  81    1.85538627
  31  82    1.98415380
  31  83    2.12185193
  31  84    2.26909922
  31  85    2.42655696
  31  86    2.59493205
  31  87    2.77498020
  31  88    2.96750920
  31  89    3.17338254
  31  90    3.39352321
  31  91    3.62891774
  31  92    3.88062058
  31  93    4.14975869
  31  94    4.43753651
  31  95    4.74524121
  31  96    5.07424833
  31  97    5.42602773
  31  98    5.80215003
  31  99    6.20429339
  31 100    6.63425075
  31 101    7.09393759
  31 102    7.58540010
  31 103    8.11082399
  31 104    8.67254378
  31 105    9.27305268
  31 106    9.91501316
  31 107   10.60126809
  31 108   11.33485264
  31 109   12.11900683
  31 110   12.95718895
  31 111   13.85308962
  31 112   14.81064680
  31 113   15.83406160
  31 114   16.92781499
  31 115   18.09668542
  31 116   19.34576743
  31 117   20.68049120
  31 118   22.10664316
  31 119   23.63038756
  31 120   25.25828930
  31 121   26.99733765
  31 122   28.85497139
  31 123   30.83910502
  31 124   32.95815640
  31 125   35.22107580
  31 126   37.63737650
  31 127   40.21716726
  31 128   42.97118669
  31 129   45.91084018
  31 130   49.04824006
  31 131   52.39625077
  31 132   55.96854141
  31 133   59.77964164
  31 134   63.84493723
  31 135   68.18018454
  31 136   72.79826581
  31 137   77.69184355
  31 138   82.74734804
  31 139   86.32888981
  31 140   87.25736282
  31 141   84.79246891
  31 142   80.06632455
  31 143   74.80920973
  31 144   69.90328352
  31 145   65.30421235
  31 146   60.98947372
  31 147   56.94218837
  31 148   53.14715687
  31 149   49.59005061
  31 150   46.25726746
  31 151   43.13589280
  31 152   40.21366751
  31 153   37.47895382
  31 154   34.92070182
  31 155   32.52841834
  31 156   30.29213889
  31 157   28.20240234
  31 158   26.25022820
  31 159   24.42709581
  31 160   22.72492533
  31 161   21.13605982
  31 162   19.65324844
  31 163   18.26963021
  31 164   16.97871837
  31 165   15.77438499
  31 166   14.65084590
  31 167   13.60264567
  31 168   12.62464287
  31 169   11.71199529
  31 170   10.86014546
  31 171   10.06480619
  31 172    9.32194633
  31 173    8.62777687
  31 174    7.97873709
  31 175    7.37148120
  31 176    6.80286521
  31 177    6.26993415
  31 178    5.76990970
  31 179    5.30017822
  31 180    4.85827911
  31 181    4.44189369
  31 182    4.04883437
  31 183    3.67703430
  31 184    3.32453734
  31 185    2.98948854
  31 186    2.67012476
  31 187    2.36476588
  31 188    2.07180613
  31 189    1.78970582
  31 190    1.51698329
  31 191    1.25220714
  31 192    0.99398864
  31 193    0.74097433
  31 194    0.49183881
  31 195    0.24527757
  31 196    0.00000000
  32   1    0.00000000
  32   2    0.00000000
  32   3    0.00000000
  32   4    0.00000000
  32   5    0.00000000
  32   6    0.00156873
  32   7    0.00313812
  32   8    0.00471757
  32   9    0.00631729
  32  10    0.00794634
  32  11    0.00961285
  32  12    0.01132445
  32  13    0.01308867
  32  14    0.01491311
  32  15    0.01680564
  32  16    0.01877446
  32  17    0.02082815
  32  18    0.02297576
  32  19    0.02522676
  32  20    0.02759118
  32  21    0.03007955
  32  22    0.03270303
  32  23    0.03547337
  32  24    0.03840303
  32  25    0.04150517
  32  26    0.04479375
  32  27    0.04828358
  32  28    0.05199038
  32  29    0.05593083
  32  30    0.06012270
  32  31    0.06458487
  32  32    0.06933744
  32  33    0.07440183
  32  34    0.07980085
  32  35    0.08555883
  32  36    0.09170172
  32  37    0.09825719
  32  38    0.10525479
  32  39    0.11272605
  32  40    0.12070462
  32  41    0.12922647
  32  42    0.13833000
  32  43    0.14805622
  32  44    0.15844897
  32  45    0.16955507
  32  46    0.18142459
  32  47    0.19411100
  32  48    0.20767148
  32  49    0.22216713
  32  50    0.23766329
  32  51    0.25422977
  32  52    0.27194125
  32  53    0.29087752
  32  54    0.31112392
  32  55    0.33277169
  32  56    0.35591837
  32  57    0.38066825
  32  58    0.40713286
  32  59    0.43543143
  32  60    0.46569146
  32  61    0.49804927
  32  62    0.53265062
  32  63    0.56965139
  32  64    0.60921823
  32  65    0.65152934
  32  66    0.69677527
  32  67    0.74515975
  32  68    0.79690064
  32  69    0.85223088
  32  70    0.91139953
  32  71    0.97467289
  32  72    1.04233571
  32  73    1.11469241
  32  74    1.19206852
  32  75    1.27481204
  32  76    1.36329507
  32  77    1.45791543
  32  78    1.55909842
  32  79    1.66729875
  32  80    1.78300252
  32  81    1.90672941
  32  82    2.03903497
  32  83    2.18051307
  32  84    2.33179855
  32  85    2.49357002
  32  86    2.66655284
  32  87    2.85152232
  32  88    3.04930715
  32  89    3.26079304
  32  90    3.48692656
  32  91    3.72871935
  32  92    3.98725248
  32  93    4.26368121
  32  94    4.55923998
  32  95    4.87524781
  32  96    5.21311396
  32  97    5.57434405
  32  98    5.96054654
  32  99    6.37343962
  32 100    6.81485855
  32 101    7.28676352
  32 102    7.79124794
  32 103    8.33054728
  32 104    8.90704852
  32 105    9.52330009
  32 106   10.18202252
  32 107   10.88611970
  32 108   11.63869079
  32 109   12.44304292
  32 110   13.30270455
  32 111   14.22143968
  32 112   15.20326285
  32 113   16.25245491
  32 114   17.37357978
  32 115   18.57150200
  32 116   19.85140526
  32 117   21.21881185
  32 118   22.67960311
  32 119   24.24004087
  32 120   25.90678989
  32 121   27.68694146
  32 122   29.58803804
  32 123   31.61809911
  32 124   33.78564835
  32 125   36.09974223
  32 126   38.57000007
  32 127   41.20663610
  32 128   44.02049349
  32 129   47.02308124
  32 130   50.22661563
  32 131   53.64407226
  32 132   57.28927179
  32 133   61.17708540
  32 134   65.32407652
  32 135   69.75072615
  32 136   74.48937944
  32 137   79.61312371
  32 138   84.34465242
  32 139   87.49359842
  32 140   87.43647913
  32 141   84.17368768
  32 142   79.32948595
  32 143   74.09499979
  32 144   69.24826104
  32 145   64.71686284
  32 146   60.46908585
  32 147   56.48501218
  32 148   52.74857235
  32 149   49.24531541
  32 150   45.96176391
  32 151   42.88520676
  32 152   40.00361309
  32 153   37.30558102
  32 154   34.78029838
  32 155   32.41750908
  32 156   30.20748335
  32 157   28.14099100
  32 158   26.20927734
  32 159   24.40404106
  32 160   22.71741407
  32 161   21.14194258
  32 162   19.67056938
  32 163   18.29661702
  32 164   17.01377160
  32 165   15.81606710
  32 166   14.69787016
  32 167   13.65386510
  32 168   12.67903930
  32 169   11.76866871
  32 170   10.91830371
  32 171   10.12375508
  32 172    9.38108033
  32 173    8.68657023
  32 174    8.03673561
  32 175    7.42829451
  32 176    6.85815965
  32 177    6.32342620
  32 178    5.82136000
  32 179    5.34938606
  32 180    4.90507748
  32 181    4.48614473
  32 182    4.09042535
  32 183    3.71587397
  32 184    3.36055270
  32 185    3.02262190
  32 186    2.70033125
  32 187    2.39201113
  32 188    2.09606434
  32 189    1.81095804
  32 190    1.53521596
  32 191    1.26741083
  32 192    1.00615703
  32 193    0.75010334
  32 194    0.49792595
  32 195    0.24832145
  32 196    0.00000000
  33   1    0.00000000
  33   2    0.00000000
  33   3    0.00000000
  33   4    0.00000000
  33   5    0.00000000
  33   6    0.00158542
  33   7    0.00317893
  33   8    0.00478997
  33   9    0.00642736
  33  10    0.00809889
  33  11    0.00981157
  33  12    0.01157222
  33  13    0.01338779
  33  14    0.01526557
  33  15    0.01721329
  33  16    0.01923916
  33  17    0.02135187
  33  18    0.02356064
  33  19    0.02587520
  33  20    0.02830582
  33  21    0.03086337
  33  22    0.03355929
  33  23    0.03640569
  33  24    0.03941539
  33  25    0.04260192
  33  26    0.04597966
  33  27    0.04956380
  33  28    0.05337052
  33  29    0.05741697
  33  30    0.06172140
  33  31    0.06630319
  33  32    0.07118300
  33  33    0.07638284
  33  34    0.08192612
  33  35    0.08783783
  33  36    0.09414462
  33  37    0.10087490
  33  38    0.10805900
  33  39    0.11572929
  33  40    0.12392033
  33  41    0.13266904
  33  42    0.14201483
  33  43    0.15199982
  33  44    0.16266900
  33  45    0.17407044
  33  46    0.18625552
  33  47    0.19927914
  33  48    0.21319999
  33  49    0.22808080
  33  50    0.24398861
  33  51    0.26099510
  33  52    0.27917691
  33  53    0.29861594
  33  54    0.31939979
  33  55    0.34162209
  33  56    0.36538297
  33  57    0.39078946
  33  58    0.41795603
  33  59    0.44700504
  33  60    0.47806734
  33  61    0.51128285
  33  62    0.54680115
  33  63    0.58478221
  33  64    0.62539704
  33  65    0.66882852
  33  66    0.71527217
  33  67    0.76493707
  33  68    0.81804676
  33  69    0.87484023
  33  70    0.93557305
  33  71    1.00051844
  33  72    1.06996852
  33  73    1.14423565
  33  74    1.22365374
  33  75    1.30857980
  33  76    1.39939552
  33  77    1.49650894
  33  78    1.60035629
  33  79    1.71140391
  33  80    1.83015033
  33  81    1.95712844
  33  82    2.09290790
  33  83    2.23809761
  33  84    2.39334843
  33  85    2.55935600
  33  86    2.73686384
  33  87    2.92666659
  33  88    3.12961350
  33  89    3.34661213
  33  90    3.57863232
  33  91    3.82671042
  33  92    4.09195376
  33  93    4.37554547
  33  94    4.67874962
  33  95    5.00291660
  33  96    5.34948898
  33  97    5.72000768
  33  98    6.11611852
  33  99    6.53957927
  33 100    6.99226703
  33 101    7.47618624
  33 102    7.99347704
  33 103    8.54642422
  33 104    9.13746678
  33 105    9.76920796
  33 106   10.44442600
  33 107   11.16608546
  33 108   11.93734928
  33 109   12.76159149
  33 110   13.64241072
  33 111   14.58364442
  33 112   15.58938393
  33 113   16.66399031
  33 114   17.81211111
  33 115   19.03869792
  33 116   20.34902487
  33 117   21.74870804
  33 118   23.24372581
  33 119   24.84044013
  33 120   26.54561884
  33 121   28.36645891
  33 122   30.31061082
  33 123   32.38620401
  33 124   34.60187356
  33 125   36.96678820
  33 126   39.49067990
  33 127   42.18387512
  33 128   45.05732815
  33 129   48.12265629
  33 130   51.39217656
  33 131   54.87894194
  33 132   58.59677459
  33 133   62.56030494
  33 134   66.78511519
  33 135   71.28854631
  33 136   76.09365787
  33 137   81.24539070
  33 138   85.86225587
  33 139   88.21469706
  33 140   87.17136363
  33 141   83.47334852
  33 142   78.30056737
  33 143   73.28971913
  33 144   68.55516833
  33 145   64.10501870
  33 146   59.92711314
  33 147   56.00636836
  33 148   52.32801047
  33 149   48.87805322
  33 150   45.64329710
  33 151   42.61126979
  33 152   39.77017169
  33 153   37.10883049
  33 154   34.61666206
  33 155   32.28363609
  33 156   30.10024530
  33 157   28.05747764
  33 158   26.14679114
  33 159   24.36009091
  33 160   22.68970794
  33 161   21.12837946
  33 162   19.66923053
  33 163   18.30575663
  33 164   17.03180711
  33 165   15.84156925
  33 166   14.72955286
  33 167   13.69057542
  33 168   12.71974745
  33 169   11.81245835
  33 170   10.96436250
  33 171   10.17136564
  33 172    9.42961157
  33 173    8.73546919
  33 174    8.08551974
  33 175    7.47654451
  33 176    6.90551276
  33 177    6.36957002
  33 178    5.86602679
  33 179    5.39234751
  33 180    4.94613995
  33 181    4.52514493
  33 182    4.12722641
  33 183    3.75036191
  33 184    3.39263326
  33 185    3.05221772
  33 186    2.72737934
  33 187    2.41646067
  33 188    2.11787471
  33 189    1.83009713
  33 190    1.55165869
  33 191    1.28113793
  33 192    1.01715396
  33 193    0.75835948
  33 194    0.50343390
  33 195    0.25107654
  33 196    0.00000000
  34   1    0.00000000
  34   2    0.00000000
  34   3    0.00000000
  34   4    0.00000000
  34   5    0.00000000
  34   6    0.00160034
  34   7    0.00321496
  34   8    0.00485517
  34   9    0.00652905
  34  10    0.00824271
  34  11    0.01000161
  34  12    0.01181141
  34  13    0.01367831
  34  14    0.01560922
  34  15    0.01761173
  34  16    0.01969405
  34  17    0.02186502
  34  18    0.02413407
  34  19    0.02651117
  34  20    0.02900688
  34  21    0.03163238
  34  22    0.03439943
  34  23    0.03732049
  34  24    0.04040873
  34  25    0.04367806
  34  26    0.04714325
  34  27    0.05081991
  34  28    0.05472464
  34  29    0.05887504
  34  30    0.06328985
  34  31    0.06798896
  34  32    0.07299357
  34  33    0.07832624
  34  34    0.08401099
  34  35    0.09007347
  34  36    0.09654099
  34  37    0.10344269
  34  38    0.11080968
  34  39    0.11867515
  34  40    0.12707455
  34  41    0.13604573
  34  42    0.14562909
  34  43    0.15586784
  34  44    0.16680809
  34  45    0.17849914
  34  46    0.19099367
  34  47    0.20434797
  34  48    0.21862221
  34  49    0.23388070
  34  50    0.25019218
  34  51    0.26763015
  34  52    0.28627316
  34  53    0.30620521
  34  54    0.32751608
  34  55    0.35030178
  34  56    0.37466495
  34  57    0.40071532
  34  58    0.42857024
  34  59    0.45835516
  34  60    0.49020421
  34  61    0.52426081
  34  62    0.56067833
  34  63    0.59962072
  34  64    0.64126330
  34  65    0.68579351
  34  66    0.73341179
  34  67    0.78433243
  34  68    0.83878454
  34  69    0.89701310
  34  70    0.95928003
  34  71    1.02586535
  34  72    1.09706846
  34  73    1.17320945
  34  74    1.25463050
  34  75    1.34169746
  34  76    1.43480145
  34  77    1.53436055
  34  78    1.64082173
  34  79    1.75466276
  34  80    1.87639437
  34  81    2.00656247
  34  82    2.14575059
  34  83    2.29458241
  34  84    2.45372453
  34  85    2.62388938
  34  86    2.80583834
  34  87    3.00038509
  34  88    3.20839911
  34  89    3.43080950
  34  90    3.66860904
  34  91    3.92285841
  34  92    4.19469085
  34  93    4.48531701
  34  94    4.79603015
  34  95    5.12821168
  34  96    5.48333707
  34  97    5.86298210
  34  98    6.26882957
  34  99    6.70267639
  34 100    7.16644114
  34 101    7.66217206
  34 102    8.19205566
  34 103    8.75842571
  34 104    9.36377287
  34 105   10.01075492
  34 106   10.70220758
  34 107   11.44115592
  34 108   12.23082657
  34 109   13.07466052
  34 110   13.97632669
  34 111   14.93973633
  34 112   15.96905809
  34 113   17.06873399
  34 114   18.24349620
  34 115   19.49838472
  34 116   20.83876583
  34 117   22.27035155
  34 118   23.79921992
  34 119   25.43183623
  34 120   27.17507519
  34 121   29.03624393
  34 122   31.02310614
  34 123   33.14390706
  34 124   35.40739972
  34 125   37.82287230
  34 126   40.40017704
  34 127   43.14976076
  34 128   46.08269744
  34 129   49.21072252
  34 130   52.54626685
  34 131   56.10247986
  34 132   59.89320141
  34 133   63.93273631
  34 134   68.23494088
  34 135   72.81012566
  34 136   77.65599435
  34 137   82.73783225
  34 138   86.98807613
  34 139   88.68478235
  34 140   86.90996430
  34 141   82.58200304
  34 142   77.42323168
  34 143   72.50159339
  34 144   67.85216961
  34 145   63.47760727
  34 146   59.36792805
  34 147   55.50958740
  34 148   51.88856950
  34 149   48.49129783
  34 150   45.30485745
  34 151   42.31701931
  34 152   39.51621335
  34 153   36.89149109
  34 154   34.43248853
  34 155   32.12939175
  34 156   29.97290564
  34 157   27.95422537
  34 158   26.06501054
  34 159   24.29736141
  34 160   22.64379700
  34 161   21.09723491
  34 162   19.65097232
  34 163   18.29866819
  34 164   17.03432641
  34 165   15.85227962
  34 166   14.74717382
  34 167   13.71395338
  34 168   12.74784664
  34 169   11.84435188
  34 170   10.99922366
  34 171   10.20845960
  34 172    9.46828734
  34 173    8.77515205
  34 174    8.12570410
  34 175    7.51678715
  34 176    6.94542656
  34 177    6.40881813
  34 178    5.90431723
  34 179    5.42942823
  34 180    4.98179425
  34 181    4.55918734
  34 182    4.15949889
  34 183    3.78073045
  34 184    3.42098483
  34 185    3.07845746
  34 186    2.75142816
  34 187    2.43825302
  34 188    2.13735668
  34 189    1.84722478
  34 190    1.56639659
  34 191    1.29345791
  34 192    1.02703408
  34 193    0.76578320
  34 194    0.50838936
  34 195    0.25355614
  34 196    0.00000000
  35   1    0.00000000
  35   2    0.00000000
  35   3    0.00000000
  35   4    0.00000000
  35   5    0.00000000
  35   6    0.00160740
  35   7    0.00323827
  35   8    0.00490615
  35   9    0.00661710
  35  10    0.00837429
  35  11    0.01018081
  35  12    0.01204078
  35  13    0.01395959
  35  14    0.01594378
  35  15    0.01800085
  35  16    0.02013913
  35  17    0.02236765
  35  18    0.02469608
  35  19    0.02713467
  35  20    0.02969432
  35  21    0.03238648
  35  22    0.03522330
  35  23    0.03821755
  35  24    0.04138277
  35  25    0.04473324
  35  26    0.04828412
  35  27    0.05205143
  35  28    0.05605219
  35  29    0.06030445
  35  30    0.06482741
  35  31    0.06964147
  35  32    0.07476835
  35  33    0.08023116
  35  34    0.08605453
  35  35    0.09226472
  35  36    0.09888972
  35  37    0.10595938
  35  38    0.11350556
  35  39    0.12156227
  35  40    0.13016581
  35  41    0.13935495
  35  42    0.14917108
  35  43    0.15965845
  35  44    0.17086428
  35  45    0.18283908
  35  46    0.19563679
  35  47    0.20931507
  35  48    0.22393554
  35  49    0.23956406
  35  50    0.25627104
  35  51    0.27413174
  35  52    0.29322662
  35  53    0.31364169
  35  54    0.33546892
  35  55    0.35880661
  35  56    0.38375988
  35  57    0.41044111
  35  58    0.43897046
  35  59    0.46947640
  35  60    0.50209630
  35  61    0.53697701
  35  62    0.57427559
  35  63    0.61415992
  35  64    0.65680953
  35  65    0.70241636
  35  66    0.75118563
  35  67    0.80333677
  35  68    0.85910437
  35  69    0.91873925
  35  70    0.98250958
  35  71    1.05070206
  35  72    1.12362320
  35  73    1.20160071
  35  74    1.28498489
  35  75    1.37415027
  35  76    1.46949721
  35  77    1.57145367
  35  78    1.68047716
  35  79    1.79705670
  35  80    1.92171500
  35  81    2.05501077
  35  82    2.19754117
  35  83    2.34994442
  35  84    2.51290262
  35  85    2.68714471
  35  86    2.87344966
  35  87    3.07264987
  35  88    3.28563478
  35  89    3.51335472
  35  90    3.75682504
  35  91    4.01713047
  35  92    4.29542979
  35  93    4.59296080
  35  94    4.91104562
  35  95    5.25109629
  35  96    5.61462081
  35  97    6.00322947
  35  98    6.41864169
  35  99    6.86269315
  35 100    7.33734352
  35 101    7.84468458
  35 102    8.38694887
  35 103    8.96651885
  35 104    9.58593665
  35 105   10.24791439
  35 106   10.95534515
  35 107   11.71131451
  35 108   12.51911285
  35 109   13.38224830
  35 110   14.30446047
  35 111   15.28973489
  35 112   16.34231828
  35 113   17.46673462
  35 114   18.66780203
  35 115   19.95065055
  35 116   21.32074069
  35 117   22.78388298
  35 118   24.34625825
  35 119   26.01443888
  35 120   27.79541086
  35 121   29.69659674
  35 122   31.72587938
  35 123   33.89162671
  35 124   36.20271733
  35 125   38.66856719
  35 126   41.29915767
  35 127   44.10506526
  35 128   47.09749363
  35 129   50.28830944
  35 130   53.69008396
  35 131   57.31614379
  35 132   61.18062750
  35 133   65.29848498
  35 134   69.68499933
  35 135   74.35255314
  35 136   79.29329656
  35 137   84.39315044
  35 138   88.01573467
  35 139   88.98148615
  35 140   86.54969604
  35 141   81.85212635
  35 142   76.61876586
  35 143   71.73154982
  35 144   67.14598983
  35 145   62.83947734
  35 146   58.79511382
  35 147   54.99774433
  35 148   51.43314434
  35 149   48.08787053
  35 150   44.94921639
  35 151   42.00517416
  35 152   39.24439438
  35 153   36.65614568
  35 154   34.23027705
  35 155   31.95718298
  35 156   29.82777176
  35 157   27.83343649
  35 158   25.96602867
  35 159   24.21783390
  35 160   22.58154961
  35 161   21.05026428
  35 162   19.61743821
  35 163   18.27688535
  35 164   17.02275621
  35 165   15.84952162
  35 166   14.75195717
  35 167   13.72512837
  35 168   12.76437629
  35 169   11.86530368
  35 170   11.02376162
  35 171   10.23583645
  35 172    9.49783720
  35 173    8.80628333
  35 174    8.15789283
  35 175    7.54957068
  35 176    6.97839770
  35 177    6.44161963
  35 178    5.93663670
  35 179    5.46099338
  35 180    5.01236862
  35 181    4.58856629
  35 182    4.18750601
  35 183    3.80721425
  35 184    3.44581577
  35 185    3.10152531
  35 186    2.77263954
  35 187    2.45752933
  35 188    2.15463221
  35 189    1.86244502
  35 190    1.57951684
  35 191    1.30444204
  35 192    1.03585352
  35 193    0.77241606
  35 194    0.51281982
  35 195    0.25577390
  35 196    0.00000000
  36   1    0.00000000
  36   2    0.00000000
  36   3    0.00000000
  36   4    0.00000000
  36   5    0.00000000
  36   6    0.00159743
  36   7    0.00323753
  36   8    0.00493371
  36   9    0.00668541
  36  10    0.00849007
  36  11    0.01034731
  36  12    0.01225952
  36  13    0.01423139
  36  14    0.01626929
  36  15    0.01838085
  36  16    0.02057462
  36  17    0.02285994
  36  18    0.02524679
  36  19    0.02774578
  36  20    0.03036812
  36  21    0.03312562
  36  22    0.03603075
  36  23    0.03909667
  36  24    0.04233724
  36  25    0.04576714
  36  26    0.04940189
  36  27    0.05325792
  36  28    0.05735266
  36  29    0.06170462
  36  30    0.06633344
  36  31    0.07126001
  36  32    0.07650656
  36  33    0.08209676
  36  34    0.08805582
  36  35    0.09441060
  36  36    0.10118974
  36  37    0.10842380
  36  38    0.11614539
  36  39    0.12438929
  36  40    0.13319265
  36  41    0.14259515
  36  42    0.15263913
  36  43    0.16336985
  36  44    0.17483566
  36  45    0.18708820
  36  46    0.20018268
  36  47    0.21417808
  36  48    0.22913745
  36  49    0.24512817
  36  50    0.26222228
  36  51    0.28049678
  36  52    0.30003397
  36  53    0.32092185
  36  54    0.34325451
  36  55    0.36713253
  36  56    0.39266342
  36  57    0.41996218
  36  58    0.44915172
  36  59    0.48036347
  36  60    0.51373795
  36  61    0.54942542
  36  62    0.58758649
  36  63    0.62839295
  36  64    0.67202842
  36  65    0.71868925
  36  66    0.76858537
  36  67    0.82194122
  36  68    0.87899677
  36  69    0.94000858
  36  70    1.00525095
  36  71    1.07501711
  36  72    1.14962057
  36  73    1.22939650
  36  74    1.31470318
  36  75    1.40592363
  36  76    1.50346731
  36  77    1.60777188
  36  78    1.71930518
  36  79    1.83856730
  36  80    1.96609272
  36  81    2.10245272
  36  82    2.24825786
  36  83    2.40416068
  36  84    2.57085850
  36  85    2.74909652
  36  86    2.93967102
  36  87    3.14343285
  36  88    3.36129111
  36  89    3.59421704
  36  90    3.84324828
  36  91    4.10949325
  36  92    4.39413596
  36  93    4.69844102
  36  94    5.02375907
  36  95    5.37153246
  36  96    5.74330136
  36  97    6.14071026
  36  98    6.56551483
  36  99    7.01958923
  36 100    7.50493396
  36 101    8.02368403
  36 102    8.57811777
  36 103    9.17066615
  36 104    9.80392261
  36 105   10.48065355
  36 106   11.20380938
  36 107   11.97653628
  36 108   12.80218860
  36 109   13.68434195
  36 110   14.62680712
  36 111   15.63364463
  36 112   16.70918024
  36 113   17.85802106
  36 114   19.08507272
  36 115   20.39555723
  36 116   21.79503175
  36 117   23.28940820
  36 118   24.88497375
  36 119   26.58841210
  36 120   28.40682559
  36 121   30.34775806
  36 122   32.41921849
  36 123   34.62970531
  36 124   36.98823152
  36 125   39.50435056
  36 126   42.18818321
  36 127   45.05044583
  36 128   48.10248095
  36 129   51.35629227
  36 130   54.82459106
  36 131   58.52087794
  36 132   62.45964730
  36 133   66.65703218
  36 134   71.13303737
  36 135   75.91949893
  36 136   81.08897899
  36 137   85.86364881
  36 138   89.05264134
  36 139   89.03201379
  36 140   85.80175270
  36 141   80.98577671
  36 142   75.77493746
  36 143   70.94706361
  36 144   66.42961538
  36 145   62.19080796
  36 146   58.21072144
  36 147   54.47334295
  36 148   50.96433152
  36 149   47.67036758
  36 150   44.57894026
  36 151   41.67825548
  36 152   38.95717904
  36 153   36.40519157
  36 154   34.01234917
  36 155   31.76924805
  36 156   29.66699245
  36 157   27.69716537
  36 158   25.85180182
  36 159   24.12336424
  36 160   22.50471986
  36 161   20.98911975
  36 162   19.57017921
  36 163   18.24185952
  36 164   16.99845067
  36 165   15.83455501
  36 166   14.74507176
  36 167   13.72518212
  36 168   12.77033507
  36 169   11.87623368
  36 170   11.03882187
  36 171   10.25427172
  36 172    9.51897107
  36 173    8.82951163
  36 174    8.18267742
  36 175    7.57543357
  36 176    7.00491546
  36 177    6.46841828
  36 178    5.96338685
  36 179    5.48740580
  36 180    5.03819009
  36 181    4.61357582
  36 182    4.21151139
  36 183    3.83004887
  36 184    3.46733576
  36 185    3.12160697
  36 186    2.79117702
  36 187    2.47443253
  36 188    2.16982496
  36 189    1.87586349
  36 190    1.59110810
  36 191    1.31416289
  36 192    1.04366945
  36 193    0.77830046
  36 194    0.51675328
  36 195    0.25774376
  36 196    0.00000000
  37   1    0.00000000
  37   2    0.00000000
  37   3    0.00000000
  37   4    0.00000000
  37   5    0.00000000
  37   6    0.00155118
  37   7    0.00319370
  37   8    0.00492549
  37   9    0.00672752
  37  10    0.00858726
  37  11    0.01050027
  37  12    0.01246770
  37  13    0.01449414
  37  14    0.01658629
  37  15    0.01875222
  37  16    0.02100095
  37  17    0.02334223
  37  18    0.02578646
  37  19    0.02834464
  37  20    0.03102835
  37  21    0.03384976
  37  22    0.03682170
  37  23    0.03995767
  37  24    0.04327190
  37  25    0.04677944
  37  26    0.05049618
  37  27    0.05443894
  37  28    0.05862557
  37  29    0.06307499
  37  30    0.06780731
  37  31    0.07284389
  37  32    0.07820746
  37  33    0.08392223
  37  34    0.09001396
  37  35    0.09651012
  37  36    0.10344000
  37  37    0.11083484
  37  38    0.11872795
  37  39    0.12715490
  37  40    0.13615368
  37  41    0.14576481
  37  42    0.15603160
  37  43    0.16700031
  37  44    0.17872034
  37  45    0.19124449
  37  46    0.20462917
  37  47    0.21893469
  37  48    0.23422547
  37  49    0.25057040
  37  50    0.26804308
  37  51    0.28672223
  37  52    0.30669196
  37  53    0.32804221
  37  54    0.35086915
  37  55    0.37527555
  37  56    0.40137134
  37  57    0.42927400
  37  58    0.45910918
  37  59    0.49101119
  37  60    0.52512365
  37  61    0.56160010
  37  62    0.60060472
  37  63    0.64231305
  37  64    0.68691275
  37  65    0.73460448
  37  66    0.78560278
  37  67    0.84013702
  37  68    0.89845242
  37  69    0.96081116
  37  70    1.02749355
  37  71    1.09879923
  37  72    1.17504857
  37  73    1.25658404
  37  74    1.34377176
  37  75    1.43700310
  37  76    1.53669640
  37  77    1.64329887
  37  78    1.75728851
  37  79    1.87917622
  37  80    2.00950809
  37  81    2.14886774
  37  82    2.29787892
  37  83    2.45720820
  37  84    2.62756791
  37  85    2.80971923
  37  86    3.00447550
  37  87    3.21270574
  37  88    3.43533838
  37  89    3.67336533
  37  90    3.92784616
  37  91    4.19991272
  37  92    4.49077391
  37  93    4.80172084
  37  94    5.13413235
  37  95    5.48948076
  37  96    5.86933813
  37  97    6.27538282
  37  98    6.70940647
  37  99    7.17332147
  37 100    7.66916885
  37 101    8.19912666
  37 102    8.76551885
  37 103    9.37082475
  37 104   10.01768904
  37 105   10.70893238
  37 106   11.44756263
  37 107   12.23678674
  37 108   13.08002332
  37 109   13.98091595
  37 110   14.94334720
  37 111   15.97145348
  37 112   17.06964060
  37 113   18.24260025
  37 114   19.49532727
  37 115   20.83313781
  37 116   22.26168827
  37 117   23.78699520
  37 118   25.41545599
  37 119   27.15387030
  37 120   29.00946239
  37 121   30.98990399
  37 122   33.10333788
  37 123   35.35840199
  37 124   37.76425391
  37 125   40.33059592
  37 126   43.06770043
  37 127   45.98643608
  37 128   49.09829461
  37 129   52.41541844
  37 130   55.95062795
  37 131   59.71744743
  37 132   63.73014029
  37 133   68.00385409
  37 134   72.55543601
  37 135   77.40740823
  37 136   82.60415227
  37 137   87.26362287
  37 138   89.65573523
  37 139   88.64865954
  37 140   84.98307483
  37 141   79.83855772
  37 142   74.85154683
  37 143   70.13622414
  37 144   65.70058457
  37 145   61.53242994
  37 146   57.61669700
  37 147   53.93868602
  37 148   50.48453259
  37 149   47.24120038
  37 150   44.19641585
  37 151   41.33860835
  37 152   38.65685945
  37 153   36.14085894
  37 154   33.78086559
  37 155   31.56767179
  37 156   29.49257138
  37 157   27.54733030
  37 158   25.72415974
  37 159   24.01569142
  37 160   22.41495485
  37 161   20.91535616
  37 162   19.51065843
  37 163   18.19496334
  37 164   16.96269379
  37 165   15.80857762
  37 166   14.72763206
  37 167   13.71514895
  37 168   12.76668068
  37 169   11.87802658
  37 170   11.04521997
  37 171   10.26451563
  37 172    9.53237772
  37 173    8.84546810
  37 174    8.20063514
  37 175    7.59490277
  37 176    7.02546000
  37 177    6.48965076
  37 178    5.98496406
  37 179    5.50902449
  37 180    5.05958306
  37 181    4.63450831
  37 182    4.23177776
  37 183    3.84946960
  37 184    3.48575467
  37 185    3.13888873
  37 186    2.80720491
  37 187    2.48910644
  37 188    2.18305961
  37 189    1.88758683
  37 190    1.60125999
  37 191    1.32269387
  37 192    1.05053981
  37 193    0.78347936
  37 194    0.52021817
  37 195    0.25947986
  37 196    0.00000000
  38   1    0.00000000
  38   2    0.00000000
  38   3    0.00000000
  38   4    0.00000000
  38   5    0.00000000
  38   6    0.00141979
  38   7    0.00307338
  38   8    0.00486674
  38   9    0.00673887
  38  10    0.00866557
  38  11    0.01064085
  38  12    0.01266678
  38  13    0.01474921
  38  14    0.01689593
  38  15    0.01911589
  38  16    0.02141880
  38  17    0.02381502
  38  18    0.02631543
  38  19    0.02893147
  38  20    0.03167511
  38  21    0.03455891
  38  22    0.03759605
  38  23    0.04080039
  38  24    0.04418652
  38  25    0.04776985
  38  26    0.05156662
  38  27    0.05559407
  38  28    0.05987042
  38  29    0.06441503
  38  30    0.06924842
  38  31    0.07439245
  38  32    0.07987032
  38  33    0.08570675
  38  34    0.09192808
  38  35    0.09856236
  38  36    0.10563949
  38  37    0.11319137
  38  38    0.12125205
  38  39    0.12985783
  38  40    0.13904750
  38  41    0.14886245
  38  42    0.15934691
  38  43    0.17054811
  38  44    0.18251649
  38  45    0.19530598
  38  46    0.20897418
  38  47    0.22358265
  38  48    0.23919720
  38  49    0.25588815
  38  50    0.27373067
  38  51    0.29280512
  38  52    0.31319742
  38  53    0.33499938
  38  54    0.35830919
  38  55    0.38323181
  38  56    0.40987946
  38  57    0.43837213
  38  58    0.46883808
  38  59    0.50141447
  38  60    0.53624794
  38  61    0.57349526
  38  62    0.61332407
  38  63    0.65591360
  38  64    0.70145545
  38  65    0.75015451
  38  66    0.80222982
  38  67    0.85791557
  38  68    0.91746213
  38  69    0.98113720
  38  70    1.04922693
  38  71    1.12203729
  38  72    1.19989533
  38  73    1.28315071
  38  74    1.37217720
  38  75    1.46737436
  38  76    1.56916927
  38  77    1.67801848
  38  78    1.79440994
  38  79    1.91886523
  38  80    2.05194177
  38  81    2.19423532
  38  82    2.34638259
  38  83    2.50906395
  38  84    2.68300650
  38  85    2.86898713
  38  86    3.06783596
  38  87    3.28043989
  38  88    3.50774646
  38  89    3.75076789
  38  90    4.01058544
  38  91    4.28835403
  38  92    4.58530718
  38  93    4.90276220
  38  94    5.24212580
  38  95    5.60490000
  38  96    5.99268844
  38  97    6.40720306
  38  98    6.85027124
  38  99    7.32384334
  38 100    7.83000071
  38 101    8.37096424
  38 102    8.94910340
  38 103    9.56694578
  38 104   10.22718729
  38 105   10.93270292
  38 106   11.68655812
  38 107   12.49202087
  38 108   13.35257446
  38 109   14.27193097
  38 110   15.25404550
  38 111   16.30313125
  38 112   17.42367534
  38 113   18.62045550
  38 114   19.89855769
  38 115   21.26339443
  38 116   22.72072420
  38 117   24.27667159
  38 118   25.93774828
  38 119   27.71087494
  38 120   29.60340369
  38 121   31.62314132
  38 122   33.77837297
  38 123   36.07788605
  38 124   38.53099445
  38 125   41.14756265
  38 126   43.93802976
  38 127   46.91343332
  38 128   50.08543276
  38 129   53.46633048
  38 130   57.06908144
  38 131   60.90725246
  38 132   64.99478808
  38 133   69.34509562
  38 134   73.96795661
  38 135   78.86048531
  38 136   83.98734637
  38 137   88.28035908
  38 138   90.01699912
  38 139   88.27876390
  38 140   83.98360195
  38 141   78.85350644
  38 142   73.95617391
  38 143   69.32652728
  38 144   64.96713422
  38 145   60.86800635
  38 146   57.01564808
  38 147   53.39614227
  38 148   49.99605274
  38 149   46.80263946
  38 150   43.80387704
  38 151   40.98842258
  38 152   38.34557371
  38 153   35.86522730
  38 154   33.53784119
  38 155   31.35439924
  38 156   29.30637935
  38 157   27.38572433
  38 158   25.58481504
  38 159   23.89644579
  38 160   22.31380154
  38 161   20.83043677
  38 162   19.44025578
  38 163   18.13749431
  38 164   16.91670224
  38 165   15.77272725
  38 166   14.70069940
  38 167   13.69601648
  38 168   12.75432995
  38 169   11.87153164
  38 170   11.04374090
  38 171   10.26729228
  38 172    9.53872374
  38 173    8.85476522
  38 174    8.21232765
  38 175    7.60849239
  38 176    7.04050099
  38 177    6.50574529
  38 178    6.00175795
  38 179    5.52620319
  38 180    5.07686793
  38 181    4.65165319
  38 182    4.24856581
  38 183    3.86571039
  38 184    3.50128157
  38 185    3.15355649
  38 186    2.82088750
  38 187    2.50169512
  38 188    2.19446119
  38 189    1.89772215
  38 190    1.61006260
  38 191    1.33010888
  38 192    1.05652291
  38 193    0.78799606
  38 194    0.52324314
  38 195    0.26099646
  38 196    0.00000000
  39   1    0.00000000
  39   2    0.00000000
  39   3    0.00000000
  39   4    0.00000000
  39   5    0.00000000
  39   6    0.00106028
  39   7    0.00282559
  39   8    0.00474873
  39   9    0.00672261
  39  10    0.00873002
  39  11    0.01077339
  39  12    0.01286008
  39  13    0.01499904
  39  14    0.01719999
  39  15    0.01947313
  39  16    0.02182912
  39  17    0.02427897
  39  18    0.02683414
  39  19    0.02950654
  39  20    0.03230854
  39  21    0.03525310
  39  22    0.03835374
  39  23    0.04162469
  39  24    0.04508088
  39  25    0.04873807
  39  26    0.05261287
  39  27    0.05672289
  39  28    0.06108674
  39  29    0.06572418
  39  30    0.07065618
  39  31    0.07590502
  39  32    0.08149440
  39  33    0.08744956
  39  34    0.09379734
  39  35    0.10056639
  39  36    0.10778720
  39  37    0.11549234
  39  38    0.12371653
  39  39    0.13249682
  39  40    0.14187278
  39  41    0.15188664
  39  42    0.16258351
  39  43    0.17401159
  39  44    0.18622234
  39  45    0.19927076
  39  46    0.21321564
  39  47    0.22811976
  39  48    0.24405027
  39  49    0.26107890
  39  50    0.27928234
  39  51    0.29874258
  39  52    0.31954725
  39  53    0.34179003
  39  54    0.36557109
  39  55    0.39099749
  39  56    0.41818374
  39  57    0.44725221
  39  58    0.47833377
  39  59    0.51156834
  39  60    0.54710551
  39  61    0.58510522
  39  62    0.62573847
  39  63    0.66918809
  39  64    0.71564957
  39  65    0.76533191
  39  66    0.81845855
  39  67    0.87526840
  39  68    0.93601687
  39  69    1.00097703
  39  70    1.07044081
  39  71    1.14472030
  39  72    1.22414914
  39  73    1.30908401
  39  74    1.39990618
  39  75    1.49702323
  39  76    1.60087081
  39  77    1.71191462
  39  78    1.83065238
  39  79    1.95761612
  39  80    2.09337441
  39  81    2.23853493
  39  82    2.39374708
  39  83    2.55970484
  39  84    2.73714977
  39  85    2.92687427
  39  86    3.12972494
  39  87    3.34660631
  39  88    3.57848472
  39  89    3.82639242
  39  90    4.09143207
  39  91    4.37478138
  39  92    4.67769817
  39  93    5.00152565
  39  94    5.34769814
  39  95    5.71774704
  39  96    6.11330731
  39  97    6.53612422
  39  98    6.98806063
  39  99    7.47110463
  39 100    7.98737775
  39 101    8.53914358
  39 102    9.12881697
  39 103    9.75897377
  39 104   10.43236113
  39 105   11.15190848
  39 106   11.92073907
  39 107   12.74218226
  39 108   13.61978645
  39 109   14.55733283
  39 110   15.55884984
  39 111   16.62862849
  39 112   17.77123846
  39 113   18.99154513
  39 114   20.29472745
  39 115   21.68629674
  39 116   23.17211641
  39 117   24.75842256
  39 118   26.45184548
  39 119   28.25943194
  39 120   30.18866824
  39 121   32.24750384
  39 122   34.44437537
  39 123   36.78823080
  39 124   39.28855345
  39 125   41.95538550
  39 126   44.79935069
  39 127   47.83167628
  39 128   51.06421490
  39 129   54.50946869
  39 130   58.18061970
  39 131   62.09156580
  39 132   66.25690334
  39 133   70.69144175
  39 134   75.40697751
  39 135   80.39498773
  39 136   85.54067451
  39 137   89.20694287
  39 138   90.21356673
  39 139   87.81926353
  39 140   83.15533333
  39 141   77.95142193
  39 142   73.08923594
  39 143   68.52416054
  39 144   64.23354737
  39 145   60.20052890
  39 146   56.41003759
  39 147   52.84798063
  39 148   49.50108103
  39 149   46.35682565
  39 150   43.40342118
  39 151   40.62974904
  39 152   38.02532135
  39 153   35.58023987
  39 154   33.28515830
  39 155   31.13124776
  39 156   29.11016534
  39 157   27.21402518
  39 158   25.43537201
  39 159   23.76715663
  39 160   22.20271332
  39 161   20.73573875
  39 162   19.36027247
  39 163   18.07067850
  39 164   16.86162815
  39 165   15.72808378
  39 166   14.66528349
  39 167   13.66872651
  39 168   12.73415940
  39 169   11.85756281
  39 170   11.03513889
  39 171   10.26329914
  39 172    9.53865284
  39 173    8.85799589
  39 174    8.21830004
  39 175    7.61670260
  39 176    7.05049646
  39 177    6.51712050
  39 178    6.01415033
  39 179    5.53928933
  39 180    5.09036007
  39 181    4.66529595
  39 182    4.26213316
  39 183    3.87900291
  39 184    3.51412389
  39 185    3.16579501
  39 186    2.83238832
  39 187    2.51234216
  39 188    2.20415450
  39 189    1.90637648
  39 190    1.61760606
  39 191    1.33648190
  39 192    1.06167722
  39 193    0.79189398
  39 194    0.52585692
  39 195    0.26230787
  39 196    0.00000000
  40   1    0.00000000
  40   2    0.00000000
  40   3    0.00000000
  40   4    0.00000000
  40   5    0.00000000
  40   6    0.00000000
  40   7    0.00243128
  40   8    0.00459898
  40   9    0.00669974
  40  10    0.00879345
  40  11    0.01090574
  40  12    0.01305259
  40  13    0.01524694
  40  14    0.01750071
  40  15    0.01982552
  40  16    0.02223297
  40  17    0.02473481
  40  18    0.02734308
  40  19    0.03007013
  40  20    0.03292878
  40  21    0.03593234
  40  22    0.03909470
  40  23    0.04243041
  40  24    0.04595475
  40  25    0.04968381
  40  26    0.05363458
  40  27    0.05782499
  40  28    0.06227407
  40  29    0.06700194
  40  30    0.07203000
  40  31    0.07738098
  40  32    0.08307903
  40  33    0.08914988
  40  34    0.09562091
  40  35    0.10252130
  40  36    0.10988218
  40  37    0.11773670
  40  38    0.12612027
  40  39    0.13507067
  40  40    0.14462822
  40  41    0.15483597
  40  42    0.16573990
  40  43    0.17738914
  40  44    0.18983615
  40  45    0.20313698
  40  46    0.21735156
  40  47    0.23254389
  40  48    0.24878239
  40  49    0.26614019
  40  50    0.28469547
  40  51    0.30453177
  40  52    0.32573844
  40  53    0.34841094
  40  54    0.37265138
  40  55    0.39856890
  40  56    0.42628019
  40  57    0.45590999
  40  58    0.48759171
  40  59    0.52146794
  40  60    0.55769116
  40  61    0.59642439
  40  62    0.63784194
  40  63    0.68213016
  40  64    0.72948830
  40  65    0.78012939
  40  66    0.83428119
  40  67    0.89218719
  40  68    0.95410774
  40  69    1.02032117
  40  70    1.09112502
  40  71    1.16683742
  40  72    1.24779843
  40  73    1.33437159
  40  74    1.42694552
  40  75    1.52593565
  40  76    1.63178603
  40  77    1.74497130
  40  78    1.86599880
  40  79    1.99541075
  40  80    2.13378670
  40  81    2.28174600
  40  82    2.43995053
  40  83    2.60910761
  40  84    2.78997305
  40  85    2.98335444
  40  86    3.19011465
  40  87    3.41117553
  40  88    3.64752194
  40  89    3.90020590
  40  90    4.17035115
  40  91    4.45915791
  40  92    4.76790799
  40  93    5.09797024
  40  94    5.45080626
  40  95    5.82797660
  40  96    6.23114725
  40  97    6.66209656
  40  98    7.12272263
  40  99    7.61505114
  40 100    8.14124358
  40 101    8.70360613
  40 102    9.30459896
  40 103    9.94684616
  40 104   10.63314620
  40 105   11.36648309
  40 106   12.15003813
  40 107   12.98720240
  40 108   13.88158993
  40 109   14.83705168
  40 110   15.85769025
  40 111   16.94787551
  40 112   18.11226101
  40 113   19.35580134
  40 114   20.68377041
  40 115   22.10178069
  40 116   23.61580338
  40 117   25.23218959
  40 118   26.95769243
  40 119   28.79948998
  40 120   30.76520906
  40 121   32.86294958
  40 122   35.10130929
  40 123   37.48940855
  40 124   40.03691458
  40 125   42.75406474
  40 126   45.65168802
  40 127   48.74122443
  40 128   52.03474319
  40 129   55.54496582
  40 130   59.28531833
  40 131   63.27010257
  40 132   67.51511064
  40 133   72.03983937
  40 134   76.87545381
  40 135   82.09371548
  40 136   86.91592627
  40 137   90.15035616
  40 138   90.17227688
  40 139   86.98101886
  40 140   82.20000021
  40 141   77.01972983
  40 142   72.21783699
  40 143   67.72170260
  40 144   63.49955721
  40 145   59.53156747
  40 146   55.80185879
  40 147   52.29626516
  40 148   49.00166765
  40 149   45.90577384
  40 150   42.99702047
  40 151   40.26451272
  40 152   37.69797631
  40 153   35.28771598
  40 154   33.02457829
  40 155   30.89991782
  40 156   28.90556627
  40 157   27.03380411
  40 158   25.27733452
  40 159   23.62925921
  40 160   22.08305609
  40 161   20.63255844
  40 162   19.27193546
  40 163   17.99567413
  40 164   16.79856210
  40 165   15.67567157
  40 166   14.62234412
  40 167   13.63417632
  40 168   12.70700595
  40 169   11.83689905
  40 170   11.02013745
  40 171   10.25320684
  40 172    9.53278541
  40 173    8.85573291
  40 174    8.21908012
  40 175    7.62001881
  40 176    7.05589197
  40 177    6.52418451
  40 178    6.02251422
  40 179    5.54862308
  40 180    5.10036890
  40 181    4.67571725
  40 182    4.27273357
  40 183    3.88957573
  40 184    3.52448663
  40 185    3.17578720
  40 186    2.84186951
  40 187    2.52119011
  40 188    2.21226361
  40 189    1.91365633
  40 190    1.62398019
  40 191    1.34188670
  40 192    1.06606107
  40 193    0.79521645
  40 194    0.52808823
  40 195    0.26342840
  40 196    0.00000000
  41   1    0.00000000
  41   2    0.00000000
  41   3    0.00000000
  41   4    0.00000000
  41   5    0.00000000
  41   6    0.00000000
  41   7    0.00231028
  41   8    0.00453460
  41   9    0.00671073
  41  10    0.00887352
  41  11    0.01104721
  41  12    0.01324987
  41  13    0.01549647
  41  14    0.01780047
  41  15    0.02017464
  41  16    0.02263144
  41  17    0.02518327
  41  18    0.02784270
  41  19    0.03062254
  41  20    0.03353597
  41  21    0.03659666
  41  22    0.03981884
  41  23    0.04321738
  41  24    0.04680789
  41  25    0.05060679
  41  26    0.05463138
  41  27    0.05889998
  41  28    0.06343193
  41  29    0.06824778
  41  30    0.07336932
  41  31    0.07881969
  41  32    0.08462351
  41  33    0.09080697
  41  34    0.09739797
  41  35    0.10442624
  41  36    0.11192346
  41  37    0.11992342
  41  38    0.12846218
  41  39    0.13757819
  41  40    0.14731254
  41  41    0.15770907
  41  42    0.16881461
  41  43    0.18067919
  41  44    0.19335623
  41  45    0.20690283
  41  46    0.22138000
  41  47    0.23685294
  41  48    0.25339133
  41  49    0.27106964
  41  50    0.28996749
  41  51    0.31016996
  41  52    0.33176803
  41  53    0.35485896
  41  54    0.37954670
  41  55    0.40594242
  41  56    0.43416495
  41  57    0.46434134
  41  58    0.49660745
  41  59    0.53110850
  41  60    0.56799979
  41  61    0.60744734
  41  62    0.64962867
  41  63    0.69473357
  41  64    0.74296496
  41  65    0.79453981
  41  66    0.84969008
  41  67    0.90866375
  41  68    0.97172598
  41  69    1.03916024
  41  70    1.11126957
  41  71    1.18837796
  41  72    1.27083175
  41  73    1.35900122
  41  74    1.45328216
  41  75    1.55409767
  41  76    1.66190003
  41  77    1.77717264
  41  78    1.90043222
  41  79    2.03223104
  41  80    2.17315934
  41  81    2.32384795
  41  82    2.48497100
  41  83    2.65724890
  41  84    2.84145144
  41  85    3.03840116
  41  86    3.24897690
  41  87    3.47411759
  41  88    3.71482630
  41  89    3.97217453
  41  90    4.24730681
  41  91    4.54144558
  41  92    4.85589638
  41  93    5.19205334
  41  94    5.55140512
  41  95    5.93554110
  41  96    6.34615806
  41  97    6.78506719
  41  98    7.25420163
  41  99    7.75562440
  41 100    8.29153687
  41 101    8.86428766
  41 102    9.47638224
  41 103   10.13049292
  41 104   10.82946958
  41 105   11.57635098
  41 106   12.37437676
  41 107   13.22700009
  41 108   14.13790114
  41 109   15.11100131
  41 110   16.15047823
  41 111   17.26078165
  41 112   18.44665029
  41 113   19.71312951
  41 114   21.06559007
  41 115   22.50974785
  41 116   24.05168460
  41 117   25.69786978
  41 118   27.45518338
  41 119   29.33093977
  41 120   31.33291246
  41 121   33.46935950
  41 122   35.74904946
  41 123   38.18128727
  41 124   40.77593956
  41 125   43.54345833
  41 126   46.49490178
  41 127   49.64195028
  41 128   52.99691495
  41 129   56.57273536
  41 130   60.38296388
  41 131   64.44174929
  41 132   68.76392805
  41 133   73.36579910
  41 134   78.26909253
  41 135   83.51719767
  41 136   88.22697066
  41 137   90.66724103
  41 138   89.70521593
  41 139   86.08080719
  41 140   80.97304797
  41 141   76.01804752
  41 142   71.32984011
  41 143   66.91641363
  41 144   62.76566391
  41 145   58.86268961
  41 146   55.19299581
  41 147   51.74294802
  41 148   48.49975347
  41 149   45.45138849
  41 150   42.58653440
  41 151   39.89452436
  41 152   37.36529804
  41 153   34.98936160
  41 154   32.75775162
  41 155   30.66200237
  41 156   28.69411582
  41 157   26.84653395
  41 158   25.11211330
  41 159   23.48410125
  41 160   21.95611405
  41 161   20.52211629
  41 162   19.17640171
  41 163   17.91357524
  41 164   16.72853605
  41 165   15.61646171
  41 166   14.57279305
  41 167   13.59321998
  41 168   12.67366792
  41 169   11.81028499
  41 170   10.99942969
  41 171   10.23765924
  41 172    9.52171837
  41 173    8.84852860
  41 174    8.21517796
  41 175    7.61891113
  41 176    7.05711992
  41 177    6.52733421
  41 178    6.02721312
  41 179    5.55453656
  41 180    5.10719712
  41 181    4.68319215
  41 182    4.28061620
  41 183    3.89765368
  41 184    3.53257176
  41 185    3.18371352
  41 186    2.84949126
  41 187    2.52838003
  41 188    2.21891142
  41 189    1.91966733
  41 190    1.62927408
  41 191    1.34639655
  41 192    1.06973242
  41 193    0.79800659
  41 194    0.52996561
  41 195    0.26437225
  41 196    0.00000000
  42   1    0.00000000
  42   2    0.00000000
  42   3    0.00000000
  42   4    0.00000000
  42   5    0.00000000
  42   6    0.00000000
  42   7    0.00228448
  42   8    0.00453656
  42   9    0.00676194
  42  10    0.00897821
  42  11    0.01120395
  42  12    0.01345627
  42  13    0.01575063
  42  14    0.01810134
  42  15    0.02052192
  42  16    0.02302548
  42  17    0.02562498
  42  18    0.02833340
  42  19    0.03116396
  42  20    0.03413017
  42  21    0.03724603
  42  22    0.04052606
  42  23    0.04398544
  42  24    0.04764007
  42  25    0.05150670
  42  26    0.05560294
  42  27    0.05994743
  42  28    0.06455989
  42  29    0.06946121
  42  30    0.07467358
  42  31    0.08022054
  42  32    0.08612717
  42  33    0.09242011
  42  34    0.09912776
  42  35    0.10628035
  42  36    0.11391015
  42  37    0.12205153
  42  38    0.13074118
  42  39    0.14001825
  42  40    0.14992452
  42  41    0.16050463
  42  42    0.17180623
  42  43    0.18388021
  42  44    0.19678095
  42  45    0.21056655
  42  46    0.22529909
  42  47    0.24104492
  42  48    0.25787493
  42  49    0.27586493
  42  50    0.29509591
  42  51    0.31565447
  42  52    0.33763318
  42  53    0.36113101
  42  54    0.38625375
  42  55    0.41311452
  42  56    0.44183424
  42  57    0.47254220
  42  58    0.50537665
  42  59    0.54048539
  42  60    0.57802643
  42  61    0.61816873
  42  62    0.66109294
  42  63    0.70699219
  42  64    0.75607301
  42  65    0.80855616
  42  66    0.86467772
  42  67    0.92469005
  42  68    0.98886300
  42  69    1.05748504
  42  70    1.13086458
  42  71    1.20933135
  42  72    1.29323782
  42  73    1.38296082
  42  74    1.47890317
  42  75    1.58149547
  42  76    1.69119802
  42  77    1.80850281
  42  78    1.93393574
  42  79    2.06805889
  42  80    2.21147302
  42  81    2.36482016
  42  82    2.52878647
  42  83    2.70410518
  42  84    2.89155984
  42  85    3.09198764
  42  86    3.30628313
  42  87    3.53540202
  42  88    3.78036532
  42  89    4.04226371
  42  90    4.32226222
  42  91    4.62160521
  42  92    4.94162162
  42  93    5.28373063
  42  94    5.64944763
  42  95    6.04039056
  42  96    6.45828673
  42  97    6.90497994
  42  98    7.38243815
  42  99    7.89276154
  42 100    8.43819117
  42 101    9.02111806
  42 102    9.64409289
  42 103   10.30983623
  42 104   11.02124946
  42 105   11.78142627
  42 106   12.59366490
  42 107   13.46148101
  42 108   14.38862146
  42 109   15.37907872
  42 110   16.43710628
  42 111   17.56723483
  42 112   18.77428945
  42 113   20.06340779
  42 114   21.44005923
  42 115   22.91006517
  42 116   24.47962045
  42 117   26.15531593
  42 118   27.94416220
  42 119   29.85361448
  42 120   31.89159861
  42 121   34.06653798
  42 122   36.38738113
  42 123   38.86362956
  42 124   41.50536508
  42 125   44.32327542
  42 126   47.32867626
  42 127   50.53352654
  42 128   53.95043084
  42 129   57.59261427
  42 130   61.47382617
  42 131   65.60802768
  42 132   70.00838424
  42 133   74.68409343
  42 134   79.63130932
  42 135   84.81341521
  42 136   89.16077884
  42 137   90.94945338
  42 138   89.25971869
  42 139   85.00861392
  42 140   79.91755337
  42 141   75.05394874
  42 142   70.45266729
  42 143   66.11638151
  42 144   62.03530916
  42 145   58.19621773
  42 146   54.58547979
  42 147   51.18995664
  42 148   47.99720292
  42 149   44.99547982
  42 150   42.17372093
  42 151   39.52149010
  42 152   37.02894071
  42 153   34.68677831
  42 154   32.48622638
  42 155   30.41899502
  42 156   28.47725203
  42 157   26.65359620
  42 158   24.94103248
  42 159   23.33294888
  42 160   21.82309495
  42 161   20.40556161
  42 162   19.07476226
  42 163   17.82541507
  42 164   16.65252630
  42 165   15.55137455
  42 166   14.51749592
  42 167   13.54666993
  42 168   12.63490620
  42 169   11.77843172
  42 170   10.97367884
  42 171   10.21727368
  42 172    9.50602522
  42 173    8.83691471
  42 174    8.20708561
  42 175    7.61383397
  42 176    7.05459912
  42 177    6.52695477
  42 178    6.02860047
  42 179    5.55735333
  42 180    5.11114011
  42 181    4.68798955
  42 182    4.28602500
  42 183    3.90345725
  42 184    3.53857766
  42 185    3.18975147
  42 186    2.85541133
  42 187    2.53405100
  42 188    2.22421923
  42 189    1.92451384
  42 190    1.63357589
  42 191    1.35008398
  42 192    1.07274868
  42 193    0.80030708
  42 194    0.53151738
  42 195    0.26515353
  42 196    0.00000000
  43   1    0.00000000
  43   2    0.00000000
  43   3    0.00000000
  43   4    0.00000000
  43   5    0.00000000
  43   6    0.00000000
  43   7    0.00230023
  43   8    0.00458338
  43   9    0.00684935
  43  10    0.00910936
  43  11    0.01137898
  43  12    0.01367449
  43  13    0.01601152
  43  14    0.01840481
  43  15    0.02086838
  43  16    0.02341578
  43  17    0.02606036
  43  18    0.02881543
  43  19    0.03169450
  43  20    0.03471139
  43  21    0.03788035
  43  22    0.04121619
  43  23    0.04473435
  43  24    0.04845102
  43  25    0.05238322
  43  26    0.05654888
  43  27    0.06096694
  43  28    0.06565747
  43  29    0.07064172
  43  30    0.07594222
  43  31    0.08158295
  43  32    0.08758937
  43  33    0.09398860
  43  34    0.10080949
  43  35    0.10808282
  43  36    0.11584135
  43  37    0.12412006
  43  38    0.13295625
  43  39    0.14238972
  43  40    0.15246297
  43  41    0.16322137
  43  42    0.17471337
  43  43    0.18699072
  43  44    0.20010872
  43  45    0.21412643
  43  46    0.22910699
  43  47    0.24511784
  43  48    0.26223109
  43  49    0.28052379
  43  50    0.30007831
  43  51    0.32098271
  43  52    0.34333110
  43  53    0.36722412
  43  54    0.39276934
  43  55    0.42008177
  43  56    0.44928438
  43  57    0.48050864
  43  58    0.51389511
  43  59    0.54959408
  43  60    0.58776623
  43  61    0.62858336
  43  62    0.67222917
  43  63    0.71890006
  43  64    0.76880602
  43  65    0.82217157
  43  66    0.87923675
  43  67    0.94025820
  43  68    1.00551034
  43  69    1.07528651
  43  70    1.14990036
  43  71    1.22968720
  43  72    1.31500550
  43  73    1.40623846
  43  74    1.50379577
  43  75    1.60811535
  43  76    1.71966532
  43  77    1.83894609
  43  78    1.96649252
  43  79    2.10287629
  43  80    2.24870842
  43  81    2.40464196
  43  82    2.57137480
  43  83    2.74965278
  43  84    2.94027289
  43  85    3.14408676
  43  86    3.36200433
  43  87    3.59499780
  43  88    3.84410584
  43  89    4.11043800
  43  90    4.39517952
  43  91    4.69959634
  43  92    5.02504054
  43  93    5.37295602
  43  94    5.74488460
  43  95    6.14247254
  43  96    6.56747738
  43  97    7.02177528
  43  98    7.50736878
  43  99    8.02639508
  43 100    8.58113477
  43 101    9.17402113
  43 102    9.80765001
  43 103   10.48479028
  43 104   11.20839488
  43 105   11.98161263
  43 106   12.80780063
  43 107   13.69053743
  43 108   14.63363705
  43 109   15.64116373
  43 110   16.71744758
  43 111   17.86710120
  43 112   19.09503724
  43 113   20.40648695
  43 114   21.80701997
  43 115   23.30256513
  43 116   24.89943261
  43 117   26.60433730
  43 118   28.42442356
  43 119   30.36729133
  43 120   32.44102361
  43 121   34.65421524
  43 122   37.01600273
  43 123   39.53609489
  43 124   42.22480344
  43 125   45.09307258
  43 126   48.15250553
  43 127   51.41538525
  43 128   54.89468534
  43 129   58.60406579
  43 130   62.55784029
  43 131   66.77084586
  43 132   71.25780167
  43 133   76.02991645
  43 134   81.07748023
  43 135   86.28396826
  43 136   90.01027623
  43 137   91.07423697
  43 138   88.73298780
  43 139   84.11675128
  43 140   78.95459308
  43 141   74.12804311
  43 142   69.59259157
  43 143   65.32586622
  43 144   61.31136312
  43 145   57.53441026
  43 146   53.98130947
  43 147   50.63916062
  43 148   47.49580277
  43 149   44.53976902
  43 150   41.76024317
  43 151   39.14701861
  43 152   36.69046044
  43 153   34.38147055
  43 154   32.21145556
  43 155   30.17229708
  43 156   28.25632413
  43 157   26.45628746
  43 158   24.76533553
  43 159   23.17699206
  43 160   21.68513503
  43 161   20.28397688
  43 162   18.96804607
  43 163   17.73216953
  43 164   16.57145632
  43 165   15.48128204
  43 166   14.45727426
  43 167   13.49529856
  43 168   12.59144543
  43 169   11.74201776
  43 170   10.94351891
  43 171   10.19264145
  43 172    9.48625630
  43 173    8.82140244
  43 174    8.19527701
  43 175    7.60522586
  43 176    7.04873446
  43 177    6.52341924
  43 178    6.02701920
  43 179    5.55738783
  43 180    5.11248545
  43 181    4.69037168
  43 182    4.28919826
  43 183    3.90720211
  43 184    3.54269863
  43 185    3.19407515
  43 186    2.85978468
  43 187    2.53833974
  43 188    2.22830644
  43 189    1.92829869
  43 190    1.63697251
  43 191    1.35302053
  43 192    1.07516652
  43 193    0.80216011
  43 194    0.53277148
  43 195    0.26578618
  43 196    0.00000000
  44   1    0.00000000
  44   2    0.00000000
  44   3    0.00000000
  44   4    0.00000000
  44   5    0.00000000
  44   6    0.00000000
  44   7    0.00234228
  44   8    0.00466573
  44   9    0.00697015
  44  10    0.00926737
  44  11    0.01157368
  44  12    0.01390595
  44  13    0.01628026
  44  14    0.01871170
  44  15    0.02121457
  44  16    0.02380268
  44  17    0.02648958
  44  18    0.02928882
  44  19    0.03221412
  44  20    0.03527952
  44  21    0.03849947
  44  22    0.04188903
  44  23    0.04546387
  44  24    0.04924044
  44  25    0.05323602
  44  26    0.05746883
  44  27    0.06195811
  44  28    0.06672424
  44  29    0.07178881
  44  30    0.07717472
  44  31    0.08290632
  44  32    0.08900948
  44  33    0.09551175
  44  34    0.10244245
  44  35    0.10983283
  44  36    0.11771621
  44  37    0.12612810
  44  38    0.13510640
  44  39    0.14469155
  44  40    0.15492674
  44  41    0.16585805
  44  42    0.17753471
  44  43    0.19000930
  44  44    0.20333801
  44  45    0.21758084
  44  46    0.23280193
  44  47    0.24906982
  44  48    0.26645776
  44  49    0.28504404
  44  50    0.30491236
  44  51    0.32615216
  44  52    0.34885910
  44  53    0.37313539
  44  54    0.39909036
  44  55    0.42684086
  44  56    0.45651182
  44  57    0.48823683
  44  58    0.52215871
  44  59    0.55843016
  44  60    0.59721446
  44  61    0.63868617
  44  62    0.68303194
  44  63    0.73045135
  44  64    0.78115776
  44  65    0.83537932
  44  66    0.89335996
  44  67    0.95536048
  44  68    1.02165970
  44  69    1.09255576
  44  70    1.16836736
  44  71    1.24943527
  44  72    1.33612378
  44  73    1.42882234
  44  74    1.52794730
  44  75    1.63394372
  44  76    1.74728739
  44  77    1.86848687
  44  78    1.99808580
  44  79    2.13666524
  44  80    2.28484626
  44  81    2.44329264
  44  82    2.61271379
  44  83    2.79386787
  44  84    2.98756506
  44  85    3.19467111
  44  86    3.41611110
  44  87    3.65287341
  44  88    3.90601405
  44  89    4.17666115
  44  90    4.46601982
  44  91    4.77537731
  44  92    5.10610847
  44  93    5.45968163
  44  94    5.83766476
  44  95    6.24173210
  44  96    6.67367117
  44  97    7.13539022
  44  98    7.62892616
  44  99    8.15645296
  44 100    8.72029059
  44 101    9.32291449
  44 102    9.96696562
  44 103   10.65526113
  44 104   11.39080562
  44 105   12.17680318
  44 106   13.01667004
  44 107   13.91404800
  44 108   14.87281874
  44 109   15.89711884
  44 110   16.99135584
  44 111   18.16022512
  44 112   19.40872795
  44 113   20.74219046
  44 114   22.16628396
  44 115   23.68704635
  44 116   25.31090499
  44 117   27.04470097
  44 118   28.89571491
  44 119   30.87169442
  44 120   32.98088326
  44 121   35.23205226
  44 122   37.63453190
  44 123   40.19824652
  44 124   42.93374950
  44 125   45.85225879
  44 126   48.96569087
  44 127   52.28669098
  44 128   55.82865804
  44 129   59.60577419
  44 130   63.63310518
  44 131   67.92706455
  44 132   72.50737666
  44 133   77.40471459
  44 134   82.68936145
  44 135   87.58018275
  44 136   90.88252239
  44 137   90.96889209
  44 138   87.83653152
  44 139   83.10761414
  44 140   77.97215908
  44 141   73.20784806
  44 142   68.74243868
  44 143   64.54469372
  44 144   60.59535781
  44 145   56.87911875
  44 146   53.38232860
  44 147   50.09233302
  44 148   46.99725189
  44 149   44.08588776
  44 150   41.34767230
  44 151   38.77262557
  44 152   36.35132063
  44 153   34.07485144
  44 154   31.93480303
  44 155   29.92322360
  44 156   28.03259839
  44 157   26.25582507
  44 158   24.58619062
  44 159   23.01734959
  44 160   21.54330358
  44 161   20.15838196
  44 162   18.85722374
  44 163   17.63476035
  44 164   16.48619957
  44 165   15.40701016
  44 166   14.39290750
  44 167   13.43983985
  44 168   12.54397542
  44 169   11.70169005
  44 170   10.90955549
  44 171   10.16432827
  44 172    9.46293910
  44 173    8.80248268
  44 174    8.18020806
  44 175    7.59350933
  44 176    7.03991678
  44 177    6.51708834
  44 178    6.02280145
  44 179    5.55494516
  44 180    5.11151261
  44 181    4.69059372
  44 182    4.29036820
  44 183    3.90909877
  44 184    3.54512458
  44 185    3.19685493
  44 186    2.86276309
  44 187    2.54138036
  44 188    2.23129025
  44 189    1.93112287
  44 190    1.63954938
  44 191    1.35527660
  44 192    1.07704175
  44 193    0.80360722
  44 194    0.53375547
  44 195    0.26628393
  44 196    0.00000000
  45   1    0.00000000
  45   2    0.00000000
  45   3    0.00000000
  45   4    0.00000000
  45   5    0.00000000
  45   6    0.00000000
  45   7    0.00241253
  45   8    0.00478580
  45   9    0.00712606
  45  10    0.00945339
  45  11    0.01178877
  45  12    0.01415106
  45  13    0.01655706
  45  14    0.01902207
  45  15    0.02156047
  45  16    0.02418608
  45  17    0.02691252
  45  18    0.02975344
  45  19    0.03272265
  45  20    0.03583434
  45  21    0.03910315
  45  22    0.04254431
  45  23    0.04617370
  45  24    0.05000800
  45  25    0.05406474
  45  26    0.05836240
  45  27    0.06292051
  45  28    0.06775974
  45  29    0.07290200
  45  30    0.07837054
  45  31    0.08419007
  45  32    0.09038687
  45  33    0.09698889
  45  34    0.10402590
  45  35    0.11152962
  45  36    0.11953388
  45  37    0.12807473
  45  38    0.13719065
  45  39    0.14692270
  45  40    0.15731471
  45  41    0.16841347
  45  42    0.18026896
  45  43    0.19293458
  45  44    0.20646734
  45  45    0.22092818
  45  46    0.23638222
  45  47    0.25289903
  45  48    0.27055299
  45  49    0.28942359
  45  50    0.30959578
  45  51    0.33116041
  45  52    0.35421456
  45  53    0.37886203
  45  54    0.40521382
  45  55    0.43338855
  45  56    0.46351308
  45  57    0.49572305
  45  58    0.53016346
  45  59    0.56698936
  45  60    0.60636653
  45  61    0.64847221
  45  62    0.69349594
  45  63    0.74164035
  45  64    0.79312210
  45  65    0.84817286
  45  66    0.90704032
  45  67    0.96998931
  45  68    1.03730297
  45  69    1.10928405
  45  70    1.18625620
  45  71    1.26856549
  45  72    1.35658186
  45  73    1.45070084
  45  74    1.55134527
  45  75    1.65896717
  45  76    1.77404978
  45  77    1.89710963
  45  78    2.02869892
  45  79    2.16940784
  45  80    2.31986727
  45  81    2.48075150
  45  82    2.65278118
  45  83    2.83672651
  45  84    3.03341059
  45  85    3.24371301
  45  86    3.46857366
  45  87    3.70899681
  45  88    3.96605550
  45  89    4.24089610
  45  90    4.53474327
  45  91    4.84890522
  45  92    5.18477928
  45  93    5.54385786
  45  94    5.92773474
  45  95    6.33811186
  45  96    6.77680639
  45  97    7.24575841
  45  98    7.74703893
  45  99    8.28285848
  45 100    8.85557622
  45 101    9.46770961
  45 102   10.12194464
  45 103   10.82114670
  45 104   11.56837213
  45 105   12.36688041
  45 106   13.22014713
  45 107   14.13187770
  45 108   15.10602188
  45 109   16.14678920
  45 110   17.25866527
  45 111   18.44642913
  45 112   19.71517160
  45 113   21.07031481
  45 114   22.51763295
  45 115   24.06327434
  45 116   25.71378500
  45 117   27.47613378
  45 118   29.35773926
  45 119   31.36649858
  45 120   33.51081836
  45 121   35.79964791
  45 122   38.24251492
  45 123   40.84956372
  45 124   43.63159618
  45 125   46.60011485
  45 126   49.76736700
  45 127   53.14638590
  45 128   56.75101984
  45 129   60.59592951
  45 130   64.69652892
  45 131   69.06891073
  45 132   73.73024567
  45 133   78.70213260
  45 134   84.02615679
  45 135   88.81555033
  45 136   91.33463248
  45 137   90.44651730
  45 138   86.88832990
  45 139   81.83777791
  45 140   76.93078189
  45 141   72.28187588
  45 142   67.89986640
  45 143   63.77354939
  45 144   59.88887970
  45 145   56.23212256
  45 146   52.79029621
  45 147   49.55116090
  45 148   46.50316122
  45 149   43.63537788
  45 150   40.93748896
  45 151   38.39973648
  45 152   36.01289591
  45 153   33.76824741
  45 154   31.65754861
  45 155   29.67300862
  45 156   27.80726340
  45 157   26.05335223
  45 158   24.40469551
  45 159   22.85507367
  45 160   21.39860721
  45 161   20.02973790
  45 162   18.74321096
  45 163   17.53405823
  45 164   16.39758225
  45 165   15.32934127
  45 166   14.32513499
  45 167   13.38099109
  45 168   12.49315248
  45 169   11.65806515
  45 170   10.87236663
  45 171   10.13287507
  45 172    9.43657879
  45 173    8.78062630
  45 174    8.16231680
  45 175    7.57909108
  45 176    7.02852284
  45 177    6.50831035
  45 178    6.01626842
  45 179    5.55032078
  45 180    5.10849262
  45 181    4.68890355
  45 182    4.28976072
  45 183    3.90935222
  45 184    3.54604068
  45 185    3.19825711
  45 186    2.86449491
  45 187    2.54330405
  45 188    2.23328544
  45 189    1.93308540
  45 190    1.64139029
  45 191    1.35692127
  45 192    1.07842913
  45 193    0.80468921
  45 194    0.53449640
  45 195    0.26666025
  45 196    0.00000000
  46   1    0.00000000
  46   2    0.00000000
  46   3    0.00000000
  46   4    0.00000000
  46   5    0.00000000
  46   6    0.00000000
  46   7    0.00253172
  46   8    0.00495805
  46   9    0.00732341
  46  10    0.00966923
  46  11    0.01202415
  46  12    0.01440911
  46  13    0.01684113
  46  14    0.01933523
  46  15    0.02190548
  46  16    0.02456549
  46  17    0.02732876
  46  18    0.03020888
  46  19    0.03321971
  46  20    0.03637552
  46  21    0.03969105
  46  22    0.04318169
  46  23    0.04686350
  46  24    0.05075337
  46  25    0.05486903
  46  26    0.05922922
  46  27    0.06385373
  46  28    0.06876352
  46  29    0.07398080
  46  30    0.07952917
  46  31    0.08543367
  46  32    0.09172095
  46  33    0.09841938
  46  34    0.10555916
  46  35    0.11317245
  46  36    0.12129358
  46  37    0.12995911
  46  38    0.13920809
  46  39    0.14908217
  46  40    0.15962581
  46  41    0.17088648
  46  42    0.18291490
  46  43    0.19576521
  46  44    0.20949528
  46  45    0.22416693
  46  46    0.23984620
  46  47    0.25660371
  46  48    0.27451489
  46  49    0.29366038
  46  50    0.31412640
  46  51    0.33600509
  46  52    0.35939497
  46  53    0.38440134
  46  54    0.41113680
  46  55    0.43972173
  46  56    0.47028482
  46  57    0.50296370
  46  58    0.53790550
  46  59    0.57526752
  46  60    0.61521797
  46  61    0.65793670
  46  62    0.70361602
  46  63    0.75246154
  46  64    0.80469311
  46  65    0.86054580
  46  66    0.92027095
  46  67    0.98413730
  46  68    1.05243219
  46  69    1.12546283
  46  70    1.20355769
  46  71    1.28706796
  46  72    1.37636909
  46  73    1.47186251
  46  74    1.57397736
  46  75    1.68317244
  46  76    1.79993821
  46  77    1.92479901
  46  78    2.05831531
  46  79    2.20108625
  46  80    2.35375225
  46  81    2.51699784
  46  82    2.69155465
  46  83    2.87820466
  46  84    3.07778358
  46  85    3.29118452
  46  86    3.51936189
  46  87    3.76333553
  46  88    4.02419515
  46  89    4.30310504
  46  90    4.60130907
  46  91    4.92013606
  46  92    5.26100546
  46  93    5.62543341
  46  94    6.01503918
  46  95    6.43155202
  46  96    6.87681849
  46  97    7.35281015
  46  98    7.86163184
  46  99    8.40553040
  46 100    8.98690397
  46 101    9.60831185
  46 102   10.27248492
  46 103   10.98233682
  46 104   11.74097559
  46 105   12.55171624
  46 106   13.41809391
  46 107   14.34387790
  46 108   15.33308647
  46 109   16.39000261
  46 110   17.51919068
  46 111   18.72551409
  46 112   20.01415413
  46 113   21.39062986
  46 114   22.86081939
  46 115   24.43098252
  46 116   26.10778499
  46 117   27.89832444
  46 118   29.81015828
  46 119   31.85133387
  46 120   34.03042115
  46 121   36.35654805
  46 122   38.83943933
  46 123   41.48945908
  46 124   44.31765775
  46 125   47.33582448
  46 126   50.55654513
  46 127   53.99326414
  46 128   57.66033721
  46 129   61.57302145
  46 130   65.74721544
  46 131   70.19835600
  46 132   74.93777891
  46 133   79.96253702
  46 134   85.23402385
  46 135   89.67684714
  46 136   91.55964414
  46 137   89.95636296
  46 138   85.78039411
  46 139   80.75206452
  46 140   75.93934586
  46 141   71.37842412
  46 142   67.07347299
  46 143   63.01610729
  46 144   59.19428438
  46 145   55.59534924
  46 146   52.20694535
  46 147   49.01725618
  46 148   46.01505307
  46 149   43.18968984
  46 150   40.53108305
  46 151   38.02968820
  46 152   35.67647491
  46 153   33.46290189
  46 154   31.38089232
  46 155   29.42280973
  46 156   27.58143476
  46 157   25.84994268
  46 158   24.22188204
  46 159   22.69115416
  46 160   21.25199379
  46 161   19.89895063
  46 162   18.62687189
  46 163   17.43088579
  46 164   16.30638592
  46 165   15.24901642
  46 166   14.25465799
  46 167   13.31941459
  46 168   12.43960091
  46 169   11.61173037
  46 170   10.83250380
  46 171   10.09879867
  46 172    9.40765880
  46 173    8.75628460
  46 174    8.14202370
  46 175    7.56236205
  46 176    7.01491539
  46 177    6.49742108
  46 178    6.00773028
  46 179    5.54380041
  46 180    5.10368796
  46 181    4.68554153
  46 182    4.28759514
  46 183    3.90816177
  46 184    3.54562717
  46 185    3.19844375
  46 186    2.86512483
  46 187    2.54423890
  46 188    2.23440415
  46 189    1.93428307
  46 190    1.64257725
  46 191    1.35802219
  46 192    1.07938233
  46 193    0.80544604
  46 194    0.53502082
  46 195    0.26692839
  46 196    0.00000000
  47   1    0.00000000
  47   2    0.00000000
  47   3    0.00000000
  47   4    0.00000000
  47   5    0.00000000
  47   6    0.00000000
  47   7    0.00276642
  47   8    0.00521112
  47   9    0.00756962
  47  10    0.00991468
  47  11    0.01227763
  47  12    0.01467781
  47  13    0.01713054
  47  14    0.01964966
  47  15    0.02224844
  47  16    0.02494001
  47  17    0.02773757
  47  18    0.03065457
  47  19    0.03370482
  47  20    0.03690261
  47  21    0.04026277
  47  22    0.04380079
  47  23    0.04753290
  47  24    0.05147615
  47  25    0.05564848
  47  26    0.06006886
  47  27    0.06475734
  47  28    0.06973513
  47  29    0.07502475
  47  30    0.08065009
  47  31    0.08663655
  47  32    0.09301114
  47  33    0.09980260
  47  34    0.10704155
  47  35    0.11476060
  47  36    0.12299452
  47  37    0.13178041
  47  38    0.14115783
  47  39    0.15116900
  47  40    0.16185901
  47  41    0.17327599
  47  42    0.18547133
  47  43    0.19849994
  47  44    0.21242047
  47  45    0.22729561
  47  46    0.24319231
  47  47    0.26018215
  47  48    0.27834162
  47  49    0.29775247
  47  50    0.31850211
  47  51    0.34068397
  47  52    0.36439790
  47  53    0.38975070
  47  54    0.41685650
  47  55    0.44583738
  47  56    0.47682381
  47  57    0.50995532
  47  58    0.54538108
  47  59    0.58326061
  47  60    0.62376446
  47  61    0.66707499
  47  62    0.71338718
  47  63    0.76290954
  47  64    0.81586498
  47  65    0.87249189
  47  66    0.93304514
  47  67    0.99779725
  47  68    1.06703960
  47  69    1.14108376
  47  70    1.22026283
  47  71    1.30493299
  47  72    1.39547503
  47  73    1.49229608
  47  74    1.59583143
  47  75    1.70654643
  47  76    1.82493859
  47  77    1.95153978
  47  78    2.08691857
  47  79    2.23168276
  47  80    2.38648208
  47  81    2.55201102
  47  82    2.72901193
  47  83    2.91827825
  47  84    3.12065800
  47  85    3.33705752
  47  86    3.56844538
  47  87    3.81585667
  47  88    4.08039743
  47  89    4.36324948
  47  90    4.66567557
  47  91    4.98902474
  47  92    5.33473818
  47  93    5.70435540
  47  94    6.09952077
  47  95    6.52199052
  47  96    6.97364020
  47  97    7.45647255
  47  98    7.97262589
  47  99    8.52438309
  47 100    9.11418102
  47 101    9.74462059
  47 102   10.41847747
  47 103   11.13871338
  47 104   11.90848808
  47 105   12.73117216
  47 106   13.61036048
  47 107   14.54988645
  47 108   15.55383723
  47 109   16.62656973
  47 110   17.77272764
  47 111   18.99725948
  47 112   20.30543774
  47 113   21.70287929
  47 114   23.19556703
  47 115   24.78987311
  47 116   26.49258370
  47 117   28.31092571
  47 118   30.25259554
  47 119   32.32579036
  47 120   34.53924225
  47 121   36.90225558
  47 122   39.42474856
  47 123   42.11729948
  47 124   44.99119935
  47 125   48.05851304
  47 126   51.33215352
  47 127   54.82597756
  47 128   58.55491567
  47 129   62.53514227
  47 130   66.78420752
  47 131   71.32059343
  47 132   76.16002814
  47 133   81.29638304
  47 134   86.61183184
  47 135   90.45723672
  47 136   91.63733920
  47 137   89.39908194
  47 138   84.86828413
  47 139   79.77407180
  47 140   75.00017438
  47 141   70.50480127
  47 142   66.26805661
  47 143   62.27543915
  47 144   58.51381546
  47 145   54.97064867
  47 146   51.63391660
  47 147   48.49213072
  47 148   45.53434949
  47 149   42.75017705
  47 150   40.12975182
  47 151   37.66372940
  47 152   35.34326239
  47 153   33.15997853
  47 154   31.10595826
  47 155   29.17371229
  47 156   27.35615939
  47 157   25.64660498
  47 158   24.03872031
  47 159   22.52652264
  47 160   21.10435625
  47 161   19.76687441
  47 162   18.50902224
  47 163   17.32602047
  47 164   16.21335006
  47 165   15.16673764
  47 166   14.18214166
  47 167   13.25573938
  47 168   12.38391442
  47 169   11.56324503
  47 170   10.79049292
  47 171   10.06259263
  47 172    9.37664146
  47 173    8.72988980
  47 174    8.11973205
  47 175    7.54369776
  47 176    6.99944334
  47 177    6.48474402
  47 178    5.99748619
  47 179    5.53566003
  47 180    5.09735248
  47 181    4.68074040
  47 182    4.28408407
  47 183    3.90572087
  47 184    3.54405917
  47 185    3.19757248
  47 186    2.86479373
  47 187    2.54430971
  47 188    2.23475573
  47 189    1.93481037
  47 190    1.64319033
  47 191    1.35864545
  47 192    1.07995380
  47 193    0.80591683
  47 194    0.53535465
  47 195    0.26710128
  47 196    0.00000000
  48   1    0.00000000
  48   2    0.00000000
  48   3    0.00000000
  48   4    0.00000000
  48   5    0.00000000
  48   6    0.00126724
  48   7    0.00333391
  48   8    0.00557125
  48   9    0.00785959
  48  10    0.01018194
  48  11    0.01254305
  48  12    0.01495272
  48  13    0.01742215
  48  14    0.01996311
  48  15    0.02258770
  48  16    0.02530839
  48  17    0.02813799
  48  18    0.03108974
  48  19    0.03417736
  48  20    0.03741510
  48  21    0.04081785
  48  22    0.04440119
  48  23    0.04818149
  48  24    0.05217594
  48  25    0.05640270
  48  26    0.06088093
  48  27    0.06563092
  48  28    0.07067413
  48  29    0.07603337
  48  30    0.08173282
  48  31    0.08779821
  48  32    0.09425688
  48  33    0.10113795
  48  34    0.10847243
  48  35    0.11629336
  48  36    0.12463597
  48  37    0.13353782
  48  38    0.14303900
  48  39    0.15318228
  48  40    0.16401334
  48  41    0.17558092
  48  42    0.18793711
  48  43    0.20113753
  48  44    0.21524160
  48  45    0.23031281
  48  46    0.24641902
  48  47    0.26363273
  48  48    0.28203144
  48  49    0.30169798
  48  50    0.32272090
  48  51    0.34519485
  48  52    0.36922103
  48  53    0.39490760
  48  54    0.42237024
  48  55    0.45173261
  48  56    0.48312692
  48  57    0.51669453
  48  58    0.55258661
  48  59    0.59096477
  48  60    0.63200183
  48  61    0.67588258
  48  62    0.72280459
  48  63    0.77297913
  48  64    0.82663212
  48  65    0.88400511
  48  66    0.94535639
  48  67    1.01096213
  48  68    1.08111764
  48  69    1.15613867
  48  70    1.23636282
  48  71    1.32215109
  48  72    1.41388943
  48  73    1.51199052
  48  74    1.61689556
  48  75    1.72907628
  48  76    1.84903701
  48  77    1.97731692
  48  78    2.11449245
  48  79    2.26117981
  48  80    2.41803776
  48  81    2.58577050
  48  82    2.76513077
  48  83    2.95692319
  48  84    3.16200779
  48  85    3.38130376
  48  86    3.61579353
  48  87    3.86652705
  48  88    4.13462633
  48  89    4.42129038
  48  90    4.72780037
  48  91    5.05552521
  48  92    5.40592744
  48  93    5.78056950
  48  94    6.18112048
  48  95    6.60936318
  48  96    7.06720174
  48  97    7.55666969
  48  98    8.07993850
  48  99    8.63932672
  48 100    9.23730964
  48 101    9.87652954
  48 102   10.55980663
  48 103   11.29015059
  48 104   12.07077284
  48 105   12.90509953
  48 106   13.79678532
  48 107   14.74972801
  48 108   15.76808391
  48 109   16.85628430
  48 110   18.01905276
  48 111   19.26142354
  48 112   20.58876112
  48 113   22.00678093
  48 114   23.52157149
  48 115   25.13961794
  48 116   26.86782742
  48 117   28.71355623
  48 118   30.68463931
  48 119   32.78942240
  48 120   35.03679717
  48 121   37.43624027
  48 122   39.99785669
  48 123   42.73242877
  48 124   45.65147208
  48 125   48.76730129
  48 126   52.09311251
  48 127   55.64310035
  48 128   59.43265976
  48 129   63.47881540
  48 130   67.80128317
  48 131   72.42535002
  48 132   77.39030227
  48 133   82.77664621
  48 134   87.80647788
  48 135   91.26511986
  48 136   91.50031027
  48 137   88.49229577
  48 138   83.85940163
  48 139   78.79517990
  48 140   74.08277958
  48 141   69.65485149
  48 142   65.48385060
  48 143   61.55312838
  48 144   57.84917919
  48 145   54.35961609
  48 146   51.07268409
  48 147   47.97716328
  48 148   45.06235685
  48 149   42.31808895
  48 150   39.73469746
  48 151   37.30302093
  48 152   35.01438129
  48 153   32.86056425
  48 154   30.83379831
  48 155   28.92673343
  48 156   27.13241973
  48 157   25.44428664
  48 158   23.85612271
  48 159   22.36205612
  48 160   20.95653608
  48 161   19.63431517
  48 162   18.39043239
  48 163   17.22019724
  48 164   16.11917455
  48 165   15.08317008
  48 166   14.10821699
  48 167   13.19056287
  48 168   12.32665759
  48 169   11.51314170
  48 170   10.74683540
  48 171   10.02472815
  48 172    9.34396869
  48 173    8.70185562
  48 174    8.09582837
  48 175    7.52345860
  48 176    6.98244199
  48 177    6.47059041
  48 178    5.98582437
  48 179    5.52616585
  48 180    5.08973134
  48 181    4.67472523
  48 182    4.27943338
  48 183    3.90221698
  48 184    3.54150659
  48 185    3.19579637
  48 186    2.86363853
  48 187    2.54363790
  48 188    2.23444668
  48 189    1.93475934
  48 190    1.64330759
  48 191    1.35885550
  48 192    1.08019471
  48 193    0.80613973
  48 194    0.53552325
  48 195    0.26719155
  48 196    0.00000000
  49   1    0.00000000
  49   2    0.00000000
  49   3    0.00000000
  49   4    0.00000000
  49   5    0.00000000
  49   6    0.00174014
  49   7    0.00374409
  49   8    0.00590268
  49   9    0.00814702
  49  10    0.01045120
  49  11    0.01281014
  49  12    0.01522775
  49  13    0.01771201
  49  14    0.02027284
  49  15    0.02292130
  49  16    0.02566919
  49  17    0.02852893
  49  18    0.03151354
  49  19    0.03463661
  49  20    0.03791238
  49  21    0.04135576
  49  22    0.04498242
  49  23    0.04880883
  49  24    0.05285235
  49  25    0.05713129
  49  26    0.06166502
  49  27    0.06647405
  49  28    0.07158009
  49  29    0.07700621
  49  30    0.08277687
  49  31    0.08891812
  49  32    0.09545762
  49  33    0.10242485
  49  34    0.10985119
  49  35    0.11777009
  49  36    0.12621722
  49  37    0.13523059
  49  38    0.14485080
  49  39    0.15512114
  49  40    0.16608784
  49  41    0.17780028
  49  42    0.19031117
  49  43    0.20367682
  49  44    0.21795740
  49  45    0.23321720
  49  46    0.24952489
  49  47    0.26695390
  49  48    0.28558268
  49  49    0.30549511
  49  50    0.32678083
  49  51    0.34953568
  49  52    0.37386211
  49  53    0.39986966
  49  54    0.42767543
  49  55    0.45740464
  49  56    0.48919116
  49  57    0.52317813
  49  58    0.55951861
  49  59    0.59837626
  49  60    0.63992606
  49  61    0.68435514
  49  62    0.73186357
  49  63    0.78266530
  49  64    0.83698910
  49  65    0.89507961
  49  66    0.95719839
  49  67    1.02362515
  49  68    1.09465896
  49  69    1.17061963
  49  70    1.25184910
  49  71    1.33871302
  49  72    1.43160232
  49  73    1.53093502
  49  74    1.63715807
  49  75    1.75074935
  49  76    1.87221979
  49  77    2.00211564
  49  78    2.14102093
  49  79    2.28956004
  49  80    2.44840050
  49  81    2.61825589
  49  82    2.79988907
  49  83    2.99411550
  49  84    3.20180688
  49  85    3.42389495
  49  86    3.66137559
  49  87    3.91531325
  49  88    4.18684553
  49  89    4.47718818
  49  90    4.78764045
  49  91    5.11959065
  49  92    5.47452221
  49  93    5.85402012
  49  94    6.25977770
  49  95    6.69360389
  49  96    7.15743100
  49  97    7.65332290
  49  98    8.18348381
  49  99    8.75026756
  49 100    9.35618750
  49 101   10.00392696
  49 102   10.69635043
  49 103   11.43651533
  49 104   12.22768457
  49 105   13.07333985
  49 106   13.97719568
  49 107   14.94321431
  49 108   15.97562156
  49 109   17.07892344
  49 110   18.25792392
  49 111   19.51774363
  49 112   20.86383975
  49 113   22.30202709
  49 114   23.83850051
  49 115   25.47985888
  49 116   27.23313070
  49 117   29.10580166
  49 118   31.10584452
  49 119   33.24175173
  49 120   35.52257126
  49 121   37.95794649
  49 122   40.55816076
  49 123   43.33418765
  49 124   46.29774761
  49 125   49.46137199
  49 126   52.83847595
  49 127   56.44344676
  49 128   60.29177625
  49 129   64.40034586
  49 130   68.78823637
  49 131   73.47921262
  49 132   78.50905579
  49 133   83.94485969
  49 134   88.92389111
  49 135   91.66188048
  49 136   90.97285389
  49 137   87.56471278
  49 138   82.61762010
  49 139   77.77996281
  49 140   73.17754033
  49 141   68.82687283
  49 142   64.72156353
  49 143   60.85050356
  49 144   57.20178518
  49 145   53.76360855
  49 146   50.52453563
  49 147   47.47358224
  49 148   44.60025555
  49 149   41.89456623
  49 150   39.34702605
  49 151   36.94863701
  49 152   34.69087534
  49 153   32.56567271
  49 154   30.56539595
  49 155   28.68282614
  49 156   26.91113776
  49 157   25.24387819
  49 158   23.67494781
  49 159   22.19858080
  49 160   20.80932686
  49 161   19.50203367
  49 162   18.27183027
  49 163   17.11411130
  49 164   16.02452204
  49 165   14.99894424
  49 166   14.03348270
  49 167   13.12445259
  49 168   12.26836738
  49 169   11.46192744
  49 170   10.70200921
  49 171    9.98565492
  49 172    9.31006283
  49 173    8.67257790
  49 174    8.07068295
  49 175    7.50199023
  49 176    6.96423333
  49 177    6.45525952
  49 178    5.97302231
  49 179    5.51557445
  49 180    5.08106111
  49 181    4.66771341
  49 182    4.27384210
  49 183    3.89783158
  49 184    3.53813405
  49 185    3.19326387
  49 186    2.86179215
  49 187    2.54234142
  49 188    2.23358049
  49 189    1.93421951
  49 190    1.64300499
  49 191    1.35871510
  49 192    1.08015493
  49 193    0.80615192
  49 194    0.53555128
  49 195    0.26721152
  49 196    0.00000000
  50   1    0.00000000
  50   2    0.00000000
  50   3    0.00000000
  50   4    0.00000000
  50   5    0.00000000
  50   6    0.00195619
  50   7    0.00401462
  50   8    0.00617199
  50   9    0.00840722
  50  10    0.01070757
  50  11    0.01306983
  50  12    0.01549710
  50  13    0.01799620
  50  14    0.02057613
  50  15    0.02324725
  50  16    0.02602092
  50  17    0.02890924
  50  18    0.03192505
  50  19    0.03508185
  50  20    0.03839385
  50  21    0.04187599
  50  22    0.04554401
  50  23    0.04941450
  50  24    0.05350495
  50  25    0.05783384
  50  26    0.06242072
  50  27    0.06728632
  50  28    0.07245259
  50  29    0.07794283
  50  30    0.08378179
  50  31    0.08999580
  50  32    0.09661285
  50  33    0.10366274
  50  34    0.11117724
  50  35    0.11919016
  50  36    0.12773759
  50  37    0.13685800
  50  38    0.14659244
  50  39    0.15698473
  50  40    0.16808163
  50  41    0.17993310
  50  42    0.19259247
  50  43    0.20611671
  50  44    0.22056670
  50  45    0.23600748
  50  46    0.25250855
  50  47    0.27014418
  50  48    0.28899376
  50  49    0.30914215
  50  50    0.33068006
  50  51    0.35370446
  50  52    0.37831902
  50  53    0.40463456
  50  54    0.43276959
  50  55    0.46285081
  50  56    0.49501367
  50  57    0.52940303
  50  58    0.56617377
  50  59    0.60549149
  50  60    0.64753328
  50  61    0.69248850
  50  62    0.74055963
  50  63    0.79196318
  50  64    0.84693069
  50  65    0.90570973
  50  66    0.96856504
  50  67    1.03577970
  50  68    1.10765644
  50  69    1.18451895
  50  70    1.26671335
  50  71    1.35460977
  50  72    1.44860394
  50  73    1.54911904
  50  74    1.65660755
  50  75    1.77155328
  50  76    1.89447353
  50  77    2.02592139
  50  78    2.16648824
  50  79    2.31680635
  50  80    2.47755169
  50  81    2.64944699
  50  82    2.83326487
  50  83    3.02983132
  50  84    3.24002934
  50  85    3.46480284
  50  86    3.70516081
  50  87    3.96218177
  50  88    4.23701849
  50  89    4.53090307
  50  90    4.84515234
  50  91    5.18117357
  50  92    5.54047065
  50  93    5.92465059
  50  94    6.33543048
  50  95    6.77464491
  50  96    7.24425384
  50  97    7.74635105
  50  98    8.28317299
  50  99    8.85710833
  50 100    9.47070805
  50 101   10.12669614
  50 102   10.82798102
  50 103   11.57766757
  50 104   12.37906998
  50 105   13.23572533
  50 106   14.15140796
  50 107   15.13014471
  50 108   16.17623103
  50 109   17.29424806
  50 110   18.48908065
  50 111   19.76593645
  50 112   21.13036608
  50 113   22.58828457
  50 114   24.14599403
  50 115   25.81020784
  50 116   27.58807642
  50 117   29.48721494
  50 118   31.51573332
  50 119   33.68226884
  50 120   35.99602217
  50 121   38.46679743
  50 122   41.10504727
  50 123   43.92192373
  50 124   46.92933508
  50 125   50.14000666
  50 126   53.56753799
  50 127   57.22643431
  50 128   61.13206112
  50 129   65.30041468
  50 130   69.74753220
  50 131   74.48841938
  50 132   79.53619917
  50 133   84.90596121
  50 134   89.63839803
  50 135   91.85267163
  50 136   90.52876771
  50 137   86.52669082
  50 138   81.59720450
  50 139   76.84094219
  50 140   72.31354926
  50 141   68.02911906
  50 142   63.98417255
  50 143   60.16918281
  50 144   56.57288563
  50 145   53.18376699
  50 146   49.99056811
  50 147   46.98245890
  50 148   44.14909649
  50 149   41.48064039
  50 150   38.96774917
  50 151   36.60156821
  50 152   34.37371274
  50 153   32.27624840
  50 154   30.30167063
  50 155   28.44288358
  50 156   26.69317929
  50 157   25.04621715
  50 158   23.49600410
  50 159   22.03687563
  50 160   20.66347753
  50 161   19.37074861
  50 162   18.15390421
  50 163   17.00842062
  50 164   15.93002033
  50 165   14.91465796
  50 166   13.95850711
  50 167   13.05794778
  50 168   12.20955449
  50 169   11.41008507
  50 170   10.65646996
  50 171    9.94580211
  50 172    9.27532734
  50 173    8.64243522
  50 174    8.04465035
  50 175    7.47962403
  50 176    6.94512642
  50 177    6.43903891
  50 178    5.95934691
  50 179    5.50413290
  50 180    5.07156984
  50 181    4.65991473
  50 182    4.26750251
  50 183    3.89274012
  50 184    3.53410085
  50 185    3.19011876
  50 186    2.85938342
  50 187    2.54053466
  50 188    2.23225763
  50 189    1.93327783
  50 190    1.64235636
  50 191    1.35828528
  50 192    1.07988294
  50 193    0.80598958
  50 194    0.53546279
  50 195    0.26717318
  50 196    0.00000000
  51   1    0.00000000
  51   2    0.00000000
  51   3    0.00000000
  51   4    0.00000000
  51   5    0.00000000
  51   6    0.00207782
  51   7    0.00420228
  51   8    0.00638815
  51   9    0.00863597
  51  10    0.01094491
  51  11    0.01331684
  51  12    0.01575667
  51  13    0.01827162
  51  14    0.02087060
  51  15    0.02356375
  51  16    0.02636217
  51  17    0.02927782
  51  18    0.03232340
  51  19    0.03551236
  51  20    0.03885890
  51  21    0.04237801
  51  22    0.04608550
  51  23    0.04999807
  51  24    0.05413333
  51  25    0.05850995
  51  26    0.06314765
  51  27    0.06806735
  51  28    0.07329122
  51  29    0.07884281
  51  30    0.08474713
  51  31    0.09103078
  51  32    0.09772206
  51  33    0.10485111
  51  34    0.11245000
  51  35    0.12055296
  51  36    0.12919644
  51  37    0.13841935
  51  38    0.14826319
  51  39    0.15877227
  51  40    0.16999386
  51  41    0.18197847
  51  42    0.19478003
  51  43    0.20845615
  51  44    0.22306837
  51  45    0.23868246
  51  46    0.25536869
  51  47    0.27320216
  51  48    0.29226316
  51  49    0.31263748
  51  50    0.33441685
  51  51    0.35769933
  51  52    0.38258973
  51  53    0.40920014
  51  54    0.43765039
  51  55    0.46806858
  51  56    0.50059172
  51  57    0.53536629
  51  58    0.57254890
  51  59    0.61230704
  51  60    0.65481980
  51  61    0.70027868
  51  62    0.74888847
  51  63    0.80086814
  51  64    0.85645186
  51  65    0.91589005
  51  66    0.97945046
  51  67    1.04741945
  51  68    1.12010322
  51  69    1.19782920
  51  70    1.28094753
  51  71    1.36983262
  51  72    1.46488484
  51  73    1.56653233
  51  74    1.67523288
  51  75    1.79147600
  51  76    1.91578513
  51  77    2.04871995
  51  78    2.19087892
  51  79    2.34290191
  51  80    2.50547307
  51  81    2.67932391
  51  82    2.86523651
  51  83    3.06404703
  51  84    3.27664941
  51  85    3.50399935
  51  86    3.74711852
  51  87    4.00709911
  51  88    4.28510862
  51  89    4.58239502
  51  90    4.90029226
  51  91    5.24022609
  51  92    5.60372031
  51  93    5.99240344
  51  94    6.40801581
  51  95    6.85241711
  51  96    7.32759445
  51  97    7.83567089
  51  98    8.37891461
  51  99    8.95974861
  51 100    9.58076098
  51 101   10.24471588
  51 102   10.95456522
  51 103   11.71346098
  51 104   12.52476830
  51 105   13.39207944
  51 106   14.31922843
  51 107   15.31030669
  51 108   16.36967949
  51 109   17.50200337
  51 110   18.71224454
  51 111   20.00569831
  51 112   21.38800961
  51 113   22.86519465
  51 114   24.44366387
  51 115   26.13024621
  51 116   27.93221495
  51 117   29.85731530
  51 118   31.91379410
  51 119   34.11043209
  51 120   36.45657937
  51 121   38.96219501
  51 122   41.63789195
  51 123   44.49498850
  51 124   47.54556756
  51 125   50.80254238
  51 126   54.27971970
  51 127   57.99182626
  51 128   61.95439228
  51 129   66.18318267
  51 130   70.69232778
  51 131   75.48898546
  51 132   80.55982358
  51 133   85.84435178
  51 134   90.22998070
  51 135   91.94941878
  51 136   90.12533207
  51 137   85.76253154
  51 138   80.73028044
  51 139   75.98072366
  51 140   71.49613922
  51 141   67.26427049
  51 142   63.27301768
  51 143   59.51008716
  51 144   55.96332559
  51 145   52.62095371
  51 146   49.47167337
  51 147   46.50470674
  51 148   43.70980429
  51 149   41.07723832
  51 150   38.59778905
  51 151   36.26272675
  51 152   34.06379150
  51 153   31.99317177
  51 154   30.04348258
  51 155   28.20774369
  51 156   26.47935828
  51 157   24.85209217
  51 158   23.32005393
  51 159   21.87767583
  51 160   20.51969567
  51 161   19.24113958
  51 162   18.03730563
  51 163   16.90374845
  51 164   15.83626455
  51 165   14.83087852
  51 166   13.88382993
  51 167   12.99156100
  51 168   12.15070484
  51 169   11.35807442
  51 170   10.61065201
  51 171    9.90557924
  51 172    9.24014766
  51 173    8.61178966
  51 174    8.01806999
  51 175    7.45667758
  51 176    6.92541773
  51 177    6.42220474
  51 178    5.94505475
  51 179    5.49207898
  51 180    5.06147721
  51 181    4.65153149
  51 182    4.26060018
  51 183    3.88711211
  51 184    3.52956102
  51 185    3.18650016
  51 186    2.85653707
  51 187    2.53832850
  51 188    2.23057551
  51 189    1.93201866
  51 190    1.64143337
  51 191    1.35762528
  51 192    1.07942584
  51 193    0.80568784
  51 194    0.53528111
  51 195    0.26708816
  51 196    0.00000000
  52   1    0.00000000
  52   2    0.00000000
  52   3    0.00000000
  52   4    0.00000000
  52   5    0.00000000
  52   6    0.00216114
  52   7    0.00434536
  52   8    0.00656793
  52   9    0.00883818
  52  10    0.01116306
  52  11    0.01354928
  52  12    0.01600421
  52  13    0.01853618
  52  14    0.02115447
  52  15    0.02386931
  52  16    0.02669176
  52  17    0.02963370
  52  18    0.03270779
  52  19    0.03592747
  52  20    0.03930697
  52  21    0.04286133
  52  22    0.04660644
  52  23    0.05055912
  52  24    0.05473713
  52  25    0.05915926
  52  26    0.06384543
  52  27    0.06881674
  52  28    0.07409558
  52  29    0.07970574
  52  30    0.08567246
  52  31    0.09202262
  52  32    0.09878480
  52  33    0.10598944
  52  34    0.11366896
  52  35    0.12185792
  52  36    0.13059317
  52  37    0.13991400
  52  38    0.14986236
  52  39    0.16048301
  52  40    0.17182373
  52  41    0.18393554
  52  42    0.19687294
  52  43    0.21069414
  52  44    0.22546133
  52  45    0.24124097
  52  46    0.25810407
  52  47    0.27612653
  52  48    0.29538946
  52  49    0.31597957
  52  50    0.33798955
  52  51    0.36151849
  52  52    0.38667233
  52  53    0.41356433
  52  54    0.44231558
  52  55    0.47305556
  52  56    0.50592273
  52  57    0.54106511
  52  58    0.57864099
  52  59    0.61881966
  52  60    0.66178210
  52  61    0.70772188
  52  62    0.75684598
  52  63    0.80937572
  52  64    0.86554781
  52  65    0.92561536
  52  66    0.98984904
  52  67    1.05853830
  52  68    1.13199269
  52  69    1.21054321
  52  70    1.29454385
  52  71    1.38437315
  52  72    1.48043589
  52  73    1.58316497
  52  74    1.69302326
  52  75    1.81050578
  52  76    1.93614184
  52  77    2.07049746
  52  78    2.21417788
  52  79    2.36783028
  52  80    2.53214670
  52  81    2.70786709
  52  82    2.89578265
  52  83    3.09673933
  52  84    3.31164165
  52  85    3.54145666
  52  86    3.78721830
  52  87    4.05003198
  52  88    4.33107945
  52  89    4.63162408
  52  90    4.95301640
  52  91    5.29670010
  52  92    5.66421837
  52  93    6.05722065
  52  94    6.47746994
  52  95    6.92685040
  52  96    7.40737566
  52  97    7.92119749
  52  98    8.47061518
  52  99    9.05808540
  52 100    9.68623277
  52 101   10.35786107
  52 102   11.07596514
  52 103   11.84374356
  52 104   12.66461204
  52 105   13.54221764
  52 106   14.48045388
  52 107   15.48347666
  52 108   16.55572113
  52 109   17.70191948
  52 110   18.92711973
  52 111   20.23670555
  52 112   21.63641708
  52 113   23.13237290
  52 114   24.73109313
  52 115   26.43952380
  52 116   28.26506258
  52 117   30.21558603
  52 118   32.29947867
  52 119   34.52566436
  52 120   36.90364050
  52 121   39.44351609
  52 122   42.15605531
  52 123   45.05272886
  52 124   48.14577693
  52 125   51.44828921
  52 126   54.97430838
  52 127   58.73895826
  52 128   62.75856472
  52 129   67.05059369
  52 130   71.63266317
  52 131   76.51762934
  52 132   81.69231976
  52 133   87.02536277
  52 134   90.84903542
  52 135   91.95785658
  52 136   89.62147246
  52 137   85.01121635
  52 138   79.90390644
  52 139   75.15975991
  52 140   70.71228432
  52 141   66.52813242
  52 142   62.58688596
  52 143   58.87310119
  52 144   55.37345327
  52 145   52.07574340
  52 146   48.96854969
  52 147   46.04109542
  52 148   43.28318986
  52 149   40.68519298
  52 150   38.23798767
  52 151   35.93295436
  52 152   33.76194631
  52 153   31.71726540
  52 154   29.79163845
  52 155   27.97819426
  52 156   26.27044143
  52 157   24.66224719
  52 158   23.14781721
  52 159   21.72167639
  52 160   20.37865070
  52 161   19.11385000
  52 162   17.92265174
  52 163   16.80068568
  52 164   15.74381939
  52 165   14.74814454
  52 166   13.80996402
  52 167   12.92577971
  52 168   12.09228093
  52 169   11.30633353
  52 170   10.56496950
  52 171    9.86537719
  52 172    9.20489197
  52 173    8.58098740
  52 174    7.99126677
  52 175    7.43345512
  52 176    6.90539159
  52 177    6.40502210
  52 178    5.93039240
  52 179    5.47964138
  52 180    5.05099469
  52 181    4.64275860
  52 182    4.25331407
  52 183    3.88111112
  52 184    3.52466334
  52 185    3.18254255
  52 186    2.85337378
  52 187    2.53583023
  52 188    2.22862847
  52 189    1.93052376
  52 190    1.64030546
  52 191    1.35679258
  52 192    1.07882932
  52 193    0.80528083
  52 194    0.53502890
  52 195    0.26696778
  52 196    0.00000000
  53   1    0.00000000
  53   2    0.00000000
  53   3    0.00000000
  53   4    0.00000000
  53   5    0.00000000
  53   6    0.00223003
  53   7    0.00446750
  53   8    0.00672632
  53   9    0.00902115
  53  10    0.01136459
  53  11    0.01376726
  53  12    0.01623880
  53  13    0.01878862
  53  14    0.02142650
  53  15    0.02416283
  53  16    0.02700873
  53  17    0.02997608
  53  18    0.03307755
  53  19    0.03632662
  53  20    0.03973756
  53  21    0.04332551
  53  22    0.04710644
  53  23    0.05109729
  53  24    0.05531596
  53  25    0.05978140
  53  26    0.06451369
  53  27    0.06953414
  53  28    0.07486532
  53  29    0.08053124
  53  30    0.08655739
  53  31    0.09297090
  53  32    0.09980061
  53  33    0.10707727
  53  34    0.11483361
  53  35    0.12310451
  53  36    0.13192720
  53  37    0.14134134
  53  38    0.15138930
  53  39    0.16211626
  53  40    0.17357049
  53  41    0.18580350
  53  42    0.19887032
  53  43    0.21282975
  53  44    0.22774460
  53  45    0.24368196
  53  46    0.26071355
  53  47    0.27891603
  53  48    0.29837131
  53  49    0.31916696
  53  50    0.34139659
  53  51    0.36516028
  53  52    0.39056501
  53  53    0.41772517
  53  54    0.44676307
  53  55    0.47780948
  53  56    0.51100423
  53  57    0.54649684
  53  58    0.58444719
  53  59    0.62502625
  53  60    0.66841685
  53  61    0.71481449
  53  62    0.76442825
  53  63    0.81748171
  53  64    0.87421396
  53  65    0.93488071
  53  66    0.99975539
  53  67    1.06913042
  53  68    1.14331852
  53  69    1.22265412
  53  70    1.30749488
  53  71    1.39822326
  53  72    1.49524829
  53  73    1.59900738
  53  74    1.70996830
  53  75    1.82863130
  53  76    1.95553132
  53  77    2.09124044
  53  78    2.23637042
  53  79    2.39157544
  53  80    2.55755509
  53  81    2.73505742
  53  82    2.92488239
  53  83    3.12788537
  53  84    3.34498101
  53  85    3.57714733
  53  86    3.82543008
  53  87    4.09094739
  53  88    4.37489478
  53  89    4.67855047
  53  90    5.00328105
  53  91    5.35054756
  53  92    5.72191195
  53  93    6.11904401
  53  94    6.54372870
  53  95    6.99787403
  53  96    7.48351945
  53  97    8.00284475
  53  98    8.55817960
  53  99    9.15201365
  53 100    9.78700735
  53 101   10.46600339
  53 102   11.19203893
  53 103   11.96835849
  53 104   12.79842780
  53 105   13.68594829
  53 106   14.63487258
  53 107   15.64942085
  53 108   16.73409807
  53 109   17.89371224
  53 110   19.13339362
  53 111   20.45861494
  53 112   21.87521257
  53 113   23.38940885
  53 114   25.00783534
  53 115   26.73755725
  53 116   28.58609899
  53 117   30.56147088
  53 118   32.67219742
  53 119   34.92734710
  53 120   37.33656451
  53 121   39.91010555
  53 122   42.65887737
  53 123   45.59448602
  53 124   48.72929798
  53 125   52.07652832
  53 126   55.65038371
  53 127   59.46632472
  53 128   63.54160020
  53 129   67.89643506
  53 130   72.55691934
  53 131   77.56292588
  53 132   82.99355975
  53 133   88.06419404
  53 134   91.54670155
  53 135   91.77969931
  53 136   88.75032960
  53 137   84.09734023
  53 138   79.03430463
  53 139   74.34306520
  53 140   69.94823802
  53 141   65.81546783
  53 142   61.92389070
  53 143   58.25770650
  53 144   54.80335844
  53 145   51.54852844
  53 146   48.48175686
  53 147   45.59228413
  53 148   42.86997284
  53 149   40.30525975
  53 150   37.88911936
  53 151   35.61303241
  53 152   33.46895694
  53 153   31.44930112
  53 154   29.54689742
  53 155   27.75497828
  53 156   26.06715294
  53 157   24.47738570
  53 158   22.97997528
  53 159   21.56953550
  53 160   20.24097696
  53 161   18.98948991
  53 162   17.81052801
  53 163   16.69979316
  53 164   15.65322109
  53 165   14.66696785
  53 166   13.73739704
  53 167   12.86106776
  53 168   12.03472319
  53 169   11.25527987
  53 170   10.51981745
  53 171    9.82556905
  53 172    9.16991207
  53 173    8.55035950
  53 174    7.96455163
  53 175    7.41024814
  53 176    6.88532062
  53 177    6.38774541
  53 178    5.91559668
  53 179    5.46703995
  53 180    5.04032579
  53 181    4.63378376
  53 182    4.24581667
  53 183    3.87489497
  53 184    3.51955141
  53 185    3.17837585
  53 186    2.85001021
  53 187    2.53314365
  53 188    2.22650782
  53 189    1.92887226
  53 190    1.63903995
  53 191    1.35584285
  53 192    1.07813767
  53 193    0.80480160
  53 194    0.53472814
  53 195    0.26682300
  53 196    0.00000000
  54   1    0.00000000
  54   2    0.00000000
  54   3    0.00000000
  54   4    0.00000000
  54   5    0.00000000
  54   6    0.00230042
  54   7    0.00458617
  54   8    0.00687563
  54   9    0.00919163
  54  10    0.01155237
  54  11    0.01397152
  54  12    0.01646011
  54  13    0.01902823
  54  14    0.02168588
  54  15    0.02444354
  54  16    0.02731240
  54  17    0.03030436
  54  18    0.03343216
  54  19    0.03670935
  54  20    0.04015027
  54  21    0.04377017
  54  22    0.04758514
  54  23    0.05161223
  54  24    0.05586950
  54  25    0.06037605
  54  26    0.06515213
  54  27    0.07021921
  54  28    0.07560009
  54  29    0.08131896
  54  30    0.08740155
  54  31    0.09387522
  54  32    0.10076909
  54  33    0.10811417
  54  34    0.11594348
  54  35    0.12429225
  54  36    0.13319800
  54  37    0.14270081
  54  38    0.15284339
  54  39    0.16367137
  54  40    0.17523343
  54  41    0.18758159
  54  42    0.20077138
  54  43    0.21486213
  54  44    0.22991723
  54  45    0.24600441
  54  46    0.26319605
  54  47    0.28156951
  54  48    0.30120748
  54  49    0.32219832
  54  50    0.34463654
  54  51    0.36862312
  54  52    0.39426608
  54  53    0.42168085
  54  54    0.45099090
  54  55    0.48232821
  54  56    0.51583394
  54  57    0.55165901
  54  58    0.58996480
  54  59    0.63092391
  54  60    0.67472089
  54  61    0.72155309
  54  62    0.77163159
  54  63    0.82518209
  54  64    0.88244598
  54  65    0.94368140
  54  66    1.00916441
  54  67    1.07919026
  54  68    1.15407470
  54  69    1.23415540
  54  70    1.31979350
  54  71    1.41137522
  54  72    1.50931360
  54  73    1.61405039
  54  74    1.72605799
  54  75    1.84584164
  54  76    1.97394166
  54  77    2.11093591
  54  78    2.25744235
  54  79    2.41412187
  54  80    2.58168124
  54  81    2.76087630
  54  82    2.95251535
  54  83    3.15746280
  54  84    3.37664301
  54  85    3.61104450
  54  86    3.86172434
  54  87    4.12981290
  54  88    4.41651892
  54  89    4.72313491
  54  90    5.05104293
  54  91    5.40172075
  54  92    5.77674844
  54  93    6.17781542
  54  94    6.60672793
  54  95    7.06541710
  54  96    7.55594741
  54  97    8.08052589
  54  98    8.64151180
  54  99    9.24142695
  54 100    9.88296680
  54 101   10.56901215
  54 102   11.30264164
  54 103   12.08714504
  54 104   12.92603734
  54 105   13.82307373
  54 106   14.78226541
  54 107   15.80789645
  54 108   16.90454145
  54 109   18.07708428
  54 110   19.33073777
  54 111   20.67106438
  54 112   22.10399786
  54 113   23.63586587
  54 114   25.27341360
  54 115   27.02382817
  54 116   28.89476408
  54 117   30.89436936
  54 118   33.03131266
  54 119   35.31481135
  54 120   37.75466063
  54 121   40.36126447
  54 122   43.14566893
  54 123   46.11960038
  54 124   49.29551296
  54 125   52.68665702
  54 126   56.30719779
  54 127   60.17246014
  54 128   64.29949712
  54 129   68.70848463
  54 130   73.42617146
  54 131   78.49415735
  54 132   83.98710589
  54 133   89.04376149
  54 134   91.86043080
  54 135   91.23139583
  54 136   87.85816307
  54 137   82.93023646
  54 138   78.10936034
  54 139   73.52762819
  54 140   69.20220778
  54 141   65.12513559
  54 142   61.28344602
  54 143   57.66373979
  54 144   54.25317844
  54 145   51.03965557
  54 146   48.01178633
  54 147   45.15886309
  54 148   42.47080916
  54 149   39.93813625
  54 150   37.55190580
  54 151   35.30369370
  54 152   33.18555778
  54 153   31.19000784
  54 154   29.30997774
  54 155   27.53879953
  54 156   25.87017935
  54 157   24.29817493
  54 158   22.81717464
  54 159   21.42187788
  54 160   20.10727670
  54 161   18.86863865
  54 162   17.70149067
  54 163   16.60160390
  54 164   15.56497953
  54 165   14.58783534
  54 166   13.66659314
  54 167   12.79786686
  54 168   11.97845129
  54 169   11.20531150
  54 170   10.47557278
  54 171    9.78651110
  54 172    9.13554413
  54 173    8.52022259
  54 174    7.93822220
  54 175    7.38733584
  54 176    6.86546622
  54 177    6.37061878
  54 178    5.90089503
  54 179    5.45448602
  54 180    5.02966624
  54 181    4.62478768
  54 182    4.23827413
  54 183    3.86861576
  54 184    3.51436379
  54 185    3.17412545
  54 186    2.84655900
  54 187    2.53036905
  54 188    2.22430183
  54 189    1.92714074
  54 190    1.63770193
  54 191    1.35483000
  54 192    1.07739378
  54 193    0.80428218
  54 194    0.53440012
  54 195    0.26666445
  54 196    0.00000000
  55   1    0.00000000
  55   2    0.00000000
  55   3    0.00000000
  55   4    0.00000000
  55   5    0.00000000
  55   6    0.00239467
  55   7    0.00471951
  55   8    0.00702593
  55   9    0.00935416
  55  10    0.01172801
  55  11    0.01416225
  55  12    0.01666783
  55  13    0.01925449
  55  14    0.02193206
  55  15    0.02471094
  55  16    0.02760231
  55  17    0.03061814
  55  18    0.03377126
  55  19    0.03707531
  55  20    0.04054478
  55  21    0.04419500
  55  22    0.04804224
  55  23    0.05210366
  55  24    0.05639746
  55  25    0.06094292
  55  26    0.06576043
  55  27    0.07087165
  55  28    0.07629956
  55  29    0.08206855
  55  30    0.08820458
  55  31    0.09473522
  55  32    0.10168984
  55  33    0.10909971
  55  34    0.11699814
  55  35    0.12542065
  55  36    0.13440509
  55  37    0.14399187
  55  38    0.15422407
  55  39    0.16514772
  55  40    0.17681192
  55  41    0.18926913
  55  42    0.20257537
  55  43    0.21679047
  55  44    0.23197838
  55  45    0.24820741
  55  46    0.26555057
  55  47    0.28408590
  55  48    0.30389679
  55  49    0.32507240
  55  50    0.34770803
  55  51    0.37190558
  55  52    0.39777397
  55  53    0.42542967
  55  54    0.45499722
  55  55    0.48660977
  55  56    0.52040971
  55  57    0.55654929
  55  58    0.59519133
  55  59    0.63650993
  55  60    0.68069128
  55  61    0.72793451
  55  62    0.77845255
  55  63    0.83247313
  55  64    0.89023979
  55  65    0.95201299
  55  66    1.01807129
  55  67    1.08871260
  55  68    1.16425553
  55  69    1.24504084
  55  70    1.33143296
  55  71    1.42382167
  55  72    1.52262382
  55  73    1.62828524
  55  74    1.74128277
  55  75    1.86212636
  55  76    1.99136145
  55  77    2.12957137
  55  78    2.27738000
  55  79    2.43545459
  55  80    2.60450876
  55  81    2.78530575
  55  82    2.97866182
  55  83    3.18544995
  55  84    3.40660382
  55  85    3.64312195
  55  86    3.89607223
  55  87    4.16659673
  55  88    4.45591685
  55  89    4.76533878
  55  90    5.09625941
  55  91    5.45017258
  55  92    5.82867577
  55  93    6.23347728
  55  94    6.66640389
  55  95    7.12940897
  55  96    7.62458124
  55  97    8.15415408
  55  98    8.72051539
  55  99    9.32621827
  55 100    9.97399220
  55 101   10.66675514
  55 102   11.40762628
  55 103   12.19993967
  55 104   13.04725871
  55 105   13.95339150
  55 106   14.92240713
  55 107   15.95865296
  55 108   17.06677285
  55 109   18.25172638
  55 110   19.51880916
  55 111   20.87367399
  55 112   22.32235311
  55 113   23.87128130
  55 114   25.52731986
  55 115   27.29778129
  55 116   29.19045457
  55 117   31.21363098
  55 118   33.37613003
  55 119   35.68732564
  55 120   38.15717204
  55 121   40.79622942
  55 122   43.61568894
  55 123   46.62739669
  55 124   49.84387589
  55 125   53.27834662
  55 126   56.94474453
  55 127   60.85775171
  55 128   65.03289898
  55 129   69.48694392
  55 130   74.23912323
  55 131   79.31471713
  55 132   84.75322968
  55 133   89.61984683
  55 134   91.98767388
  55 135   90.79258102
  55 136   86.87247484
  55 137   81.98813521
  55 138   77.25802229
  55 139   72.75028437
  55 140   68.48491523
  55 141   64.46018205
  55 142   60.66639719
  55 143   57.09151404
  55 144   53.72318991
  55 145   50.54949207
  55 146   47.55910921
  55 147   44.74138902
  55 148   42.08631777
  55 149   39.58448276
  55 150   37.22703189
  55 151   35.00563493
  55 152   32.91244776
  55 153   30.94007966
  55 154   29.08156345
  55 155   27.33032824
  55 156   25.68017430
  55 157   24.12525002
  55 158   22.66003054
  55 159   21.27929795
  55 160   19.97812291
  55 161   18.75184745
  55 162   17.59606895
  55 163   16.50662515
  55 164   15.47958003
  55 165   14.51121059
  55 166   13.59799442
  55 167   12.73659795
  55 168   11.92386537
  55 169   11.15680818
  55 170   10.43259530
  55 171    9.74854369
  55 172    9.10210949
  55 173    8.49087954
  55 174    7.91256341
  55 175    7.36498573
  55 176    6.84607897
  55 177    6.35387647
  55 178    5.88650584
  55 179    5.44218264
  55 180    5.01920428
  55 181    4.61594424
  55 182    4.23084650
  55 183    3.86242011
  55 184    3.50923408
  55 185    3.16991235
  55 186    2.84312895
  55 187    2.52760333
  55 188    2.22209583
  55 189    1.92540322
  55 190    1.63635440
  55 191    1.35380619
  55 192    1.07663916
  55 193    0.80375359
  55 194    0.53406544
  55 195    0.26650241
  55 196    0.00000000
  56   1    0.00000000
  56   2    0.00000000
  56   3    0.00000000
  56   4    0.00000000
  56   5    0.00000000
  56   6    0.00256836
  56   7    0.00489014
  56   8    0.00718255
  56   9    0.00950854
  56  10    0.01189021
  56  11    0.01433837
  56  12    0.01686119
  56  13    0.01946693
  56  14    0.02216475
  56  15    0.02496480
  56  16    0.02787827
  56  17    0.03091723
  56  18    0.03409464
  56  19    0.03742431
  56  20    0.04092086
  56  21    0.04459980
  56  22    0.04847751
  56  23    0.05257133
  56  24    0.05689960
  56  25    0.06148174
  56  26    0.06633832
  56  27    0.07149117
  56  28    0.07696344
  56  29    0.08277973
  56  30    0.08896616
  56  31    0.09555056
  56  32    0.10256251
  56  33    0.11003353
  56  34    0.11799719
  56  35    0.12648930
  56  36    0.13554801
  56  37    0.14521404
  56  38    0.15553083
  56  39    0.16654477
  56  40    0.17830537
  56  41    0.19086548
  56  42    0.20428160
  56  43    0.21861403
  56  44    0.23392724
  56  45    0.25029010
  56  46    0.26777620
  56  47    0.28646420
  56  48    0.30643819
  56  49    0.32778804
  56  50    0.35060984
  56  51    0.37500629
  56  52    0.40108723
  56  53    0.42897007
  56  54    0.45878035
  56  55    0.49065233
  56  56    0.52472956
  56  57    0.56116554
  56  58    0.60012443
  56  59    0.64178177
  56  60    0.68632530
  56  61    0.73395577
  56  62    0.78488790
  56  63    0.83935131
  56  64    0.89759157
  56  65    0.95987135
  56  66    1.02647152
  56  67    1.09769253
  56  68    1.17385567
  56  69    1.25530461
  56  70    1.34240691
  56  71    1.43555567
  56  72    1.53517135
  56  73    1.64170365
  56  74    1.75563357
  56  75    1.87747556
  56  76    2.00777984
  56  77    2.14713494
  56  78    2.29617034
  56  79    2.45555930
  56  80    2.62602194
  56  81    2.80832849
  56  82    3.00330278
  56  83    3.21182594
  56  84    3.43484044
  56  85    3.67335433
  56  86    3.92844579
  56  87    4.20126802
  56  88    4.49305447
  56  89    4.80512439
  56  90    5.13888880
  56  91    5.49585689
  56  92    5.87764281
  56  93    6.28597293
  56  94    6.72269368
  56  95    7.18977982
  56  96    7.68934337
  56  97    8.22364304
  56  98    8.79509442
  56  99    9.40628075
  56 100   10.05996450
  56 101   10.75909966
  56 102   11.50684484
  56 103   12.30657726
  56 104   13.16190762
  56 105   14.07669588
  56 106   15.05506804
  56 107   16.10143394
  56 108   17.22050602
  56 109   18.41731924
  56 110   19.69725189
  56 111   21.06604758
  56 112   22.52983807
  56 113   24.09516707
  56 114   25.76901476
  56 115   27.55882297
  56 116   29.47252065
  56 117   31.51854946
  56 118   33.70588902
  56 119   36.04408135
  56 120   38.54325393
  56 121   41.21414050
  56 122   44.06809813
  56 123   47.11711784
  56 124   50.37382236
  56 125   53.85143578
  56 126   57.56368899
  56 127   61.52457788
  56 128   65.74779517
  56 129   70.24549488
  56 130   75.02591415
  56 131   80.08993471
  56 132   85.43060115
  56 133   90.05356052
  56 134   92.04615590
  56 135   90.44231341
  56 136   86.19885781
  56 137   81.22008807
  56 138   76.49365069
  56 139   72.02186421
  56 140   67.80120061
  56 141   63.82237904
  56 142   60.07335516
  56 143   56.54132392
  56 144   53.21368296
  56 145   50.07841397
  56 146   47.12419627
  56 147   44.34041072
  56 148   41.71710393
  56 149   39.24494156
  56 150   36.91516125
  56 151   34.71952908
  56 152   32.65030025
  56 153   30.70018378
  56 154   28.86231087
  56 155   27.13020641
  56 156   25.49776311
  56 157   23.95921792
  56 158   22.50913040
  56 159   21.14236289
  56 160   19.85406204
  56 161   18.63964175
  56 162   17.49476727
  56 163   16.41534031
  56 164   15.39748514
  56 165   14.43753552
  56 166   13.53202244
  56 167   12.67766255
  56 168   11.87134727
  56 169   11.11013245
  56 170   10.39122870
  56 171    9.71199209
  56 172    9.06991549
  56 173    8.46262020
  56 174    7.88784810
  56 175    7.34345414
  56 176    6.82739919
  56 177    6.33774323
  56 178    5.87263883
  56 179    5.43032493
  56 180    5.00912090
  56 181    4.60742078
  56 182    4.22368783
  56 183    3.85644924
  56 184    3.50429107
  56 185    3.16585327
  56 186    2.83982500
  56 187    2.52494003
  56 188    2.21997222
  56 189    1.92373123
  56 190    1.63505824
  56 191    1.35282184
  56 192    1.07591394
  56 193    0.80324579
  56 194    0.53374404
  56 195    0.26634684
  56 196    0.00000000
  57   1    0.00000000
  57   2    0.00000000
  57   3    0.00000000
  57   4    0.00000000
  57   5    0.00111173
  57   6    0.00299890
  57   7    0.00510975
  57   8    0.00733435
  57   9    0.00964530
  57  10    0.01203355
  57  11    0.01449724
  57  12    0.01703913
  57  13    0.01966525
  57  14    0.02238394
  57  15    0.02520522
  57  16    0.02814036
  57  17    0.03120166
  57  18    0.03440229
  57  19    0.03775626
  57  20    0.04127841
  57  21    0.04498439
  57  22    0.04889077
  57  23    0.05301504
  57  24    0.05737569
  57  25    0.06199229
  57  26    0.06688558
  57  27    0.07207753
  57  28    0.07759148
  57  29    0.08345219
  57  30    0.08968601
  57  31    0.09632093
  57  32    0.10338677
  57  33    0.11091527
  57  34    0.11894027
  57  35    0.12749780
  57  36    0.13662633
  57  37    0.14636687
  57  38    0.15676320
  57  39    0.16786202
  57  40    0.17971322
  57  41    0.19237007
  57  42    0.20588945
  57  43    0.22033215
  57  44    0.23576311
  57  45    0.25225170
  57  46    0.26987209
  57  47    0.28870352
  57  48    0.30883071
  57  49    0.33034421
  57  50    0.35334083
  57  51    0.37792406
  57  52    0.40420455
  57  53    0.43230061
  57  54    0.46233875
  57  55    0.49445422
  57  56    0.52879168
  57  57    0.56550580
  57  58    0.60476199
  57  59    0.64673714
  57  60    0.69162041
  57  61    0.73961413
  57  62    0.79093466
  57  63    0.84581339
  57  64    0.90449782
  57  65    0.96725263
  57  66    1.03436092
  57  67    1.10612547
  57  68    1.18287014
  57  69    1.26494128
  57  70    1.35270939
  57  71    1.44657071
  57  72    1.54694908
  57  73    1.65429784
  57  74    1.76910189
  57  75    1.89187987
  57  76    2.02318655
  57  77    2.16361535
  57  78    2.31380099
  57  79    2.47442240
  57  80    2.64620582
  57  81    2.82992807
  57  82    3.02642009
  57  83    3.23657074
  57  84    3.46133078
  57  85    3.70171726
  57  86    3.95881808
  57  87    4.23379699
  57  88    4.52789883
  57  89    4.84245523
  57  90    5.17889065
  57  91    5.53872883
  57  92    5.92359974
  57  93    6.33524700
  57  94    6.77553576
  57  95    7.24646119
  57  96    7.75015754
  57  97    8.28890780
  57  98    8.86515407
  57  99    9.48150859
  57 100   10.14076554
  57 101   10.84591363
  57 102   11.60014961
  57 103   12.40689250
  57 104   13.26979896
  57 105   14.19277950
  57 106   15.18001577
  57 107   16.23597893
  57 108   17.36544905
  57 109   18.57353568
  57 110   19.86569947
  57 111   21.24777492
  57 112   22.72599410
  57 113   24.30701129
  57 114   25.99792838
  57 115   27.80632082
  57 116   29.74026369
  57 117   31.80835760
  57 118   34.01975375
  57 119   36.38417745
  57 120   38.91194920
  57 121   41.61400212
  57 122   44.50189408
  57 123   47.58781132
  57 124   50.88455694
  57 125   54.40550652
  57 126   58.16448303
  57 127   62.17542030
  57 128   66.45146339
  57 129   71.00258952
  57 130   75.82950786
  57 131   80.90918686
  57 132   86.16774418
  57 133   90.47821304
  57 134   92.06962897
  57 135   90.09379033
  57 136   85.60569552
  57 137   80.52491415
  57 138   75.78090910
  57 139   71.33069699
  57 140   67.14712028
  57 141   63.21032339
  57 142   59.50385446
  57 143   56.01313523
  57 144   52.72487184
  57 145   49.62679876
  57 146   46.70753669
  57 147   43.95649284
  57 148   41.36378115
  57 149   38.92015521
  57 150   36.61695092
  57 151   34.44603705
  57 152   32.39977233
  57 153   30.47096799
  57 154   28.65285464
  57 155   26.93905289
  57 156   25.32354698
  57 157   23.80066094
  57 158   22.36503691
  57 159   21.01161527
  57 160   19.73561635
  57 161   18.53252345
  57 162   17.39806720
  57 163   16.32821078
  57 164   15.31913629
  57 165   14.36723185
  57 166   13.46907954
  57 167   12.62144397
  57 168   11.82126162
  57 169   11.06563068
  57 170   10.35180146
  57 171    9.67716735
  57 172    9.03925616
  57 173    8.43572204
  57 174    7.86433763
  57 175    7.32298676
  57 176    6.80965736
  57 177    6.32243478
  57 178    5.85949538
  57 179    5.41910042
  57 180    4.99959015
  57 181    4.59937827
  57 182    4.21694645
  57 183    3.85083921
  57 184    3.49965887
  57 185    3.16206073
  57 186    2.83674844
  57 187    2.52246944
  57 188    2.21801058
  57 189    1.92219386
  57 190    1.63387227
  57 191    1.35192570
  57 192    1.07525695
  57 193    0.80278780
  57 194    0.53345520
  57 195    0.26620735
  57 196    0.00000000
  58   1    0.00000000
  58   2    0.00000000
  58   3    0.00000000
  58   4    0.00000000
  58   5    0.00145249
  58   6    0.00321776
  58   7    0.00523605
  58   8    0.00742916
  58   9    0.00974339
  58  10    0.01214961
  58  11    0.01463596
  58  12    0.01720108
  58  13    0.01984974
  58  14    0.02259017
  58  15    0.02543268
  58  16    0.02838897
  58  17    0.03147169
  58  18    0.03469435
  58  19    0.03807123
  58  20    0.04161739
  58  21    0.04534871
  58  22    0.04928191
  58  23    0.05343464
  58  24    0.05782555
  58  25    0.06247437
  58  26    0.06740197
  58  27    0.07263049
  58  28    0.07818342
  58  29    0.08408571
  58  30    0.09036385
  58  31    0.09704605
  58  32    0.10416233
  58  33    0.11174464
  58  34    0.11982703
  58  35    0.12844582
  58  36    0.13763970
  58  37    0.14744999
  58  38    0.15792074
  58  39    0.16909900
  58  40    0.18103500
  58  41    0.19378236
  58  42    0.20739837
  58  43    0.22194423
  58  44    0.23748533
  58  45    0.25409153
  58  46    0.27183751
  58  47    0.29080305
  58  48    0.31107348
  58  49    0.33273996
  58  50    0.35589999
  58  51    0.38065777
  58  52    0.40712473
  58  53    0.43542002
  58  54    0.46567101
  58  55    0.49801392
  58  56    0.53259442
  58  57    0.56956827
  58  58    0.60910206
  58  59    0.65137391
  58  60    0.69657434
  58  61    0.74490711
  58  62    0.79659012
  58  63    0.85185643
  58  64    0.91095529
  58  65    0.97415332
  58  66    1.04173564
  58  67    1.11400725
  58  68    1.19129434
  58  69    1.27394582
  58  70    1.36233491
  58  71    1.45686078
  58  72    1.55795042
  58  73    1.66606057
  58  74    1.78167975
  58  75    1.90533057
  58  76    2.03757201
  58  77    2.17900205
  58  78    2.33026033
  58  79    2.49203108
  58  80    2.66504628
  58  81    2.85008891
  58  82    3.04799659
  58  83    3.25966539
  58  84    3.48605388
  58  85    3.72818754
  58  86    3.98716342
  58  87    4.26415516
  58  88    4.56041835
  58  89    4.87729628
  58  90    5.21622603
  58  91    5.57874512
  58  92    5.96649846
  58  93    6.38124594
  58  94    6.82487045
  58  95    7.29938650
  58  96    7.80694945
  58  97    8.34986538
  58  98    8.93060160
  58  99    9.55179801
  58 100   10.21627908
  58 101   10.92706682
  58 102   11.68739450
  58 103   12.50072142
  58 104   13.37074855
  58 105   14.30143533
  58 106   15.29701747
  58 107   16.36202589
  58 108   17.50130690
  58 109   18.72004346
  58 110   20.02377773
  58 111   21.41843472
  58 112   22.91034710
  58 113   24.50628098
  58 114   26.21346247
  58 115   28.03960486
  58 116   29.99293583
  58 117   32.08222430
  58 118   34.31680618
  58 119   36.70660791
  58 120   39.26216689
  58 121   41.99464735
  58 122   44.91585051
  58 123   48.03821821
  58 124   51.37482955
  58 125   54.93939021
  58 126   58.74620713
  58 127   62.81010756
  58 128   67.14612052
  58 129   71.76818662
  58 130   76.68396258
  58 131   81.87352141
  58 132   87.19799168
  58 133   90.98419362
  58 134   92.02900380
  58 135   89.61825932
  58 136   84.94798536
  58 137   79.81538600
  58 138   75.07780164
  58 139   70.65850280
  58 140   66.51511746
  58 141   62.62103419
  58 142   58.95685775
  58 143   55.50676753
  58 144   52.25698103
  58 145   49.19507844
  58 146   46.30967605
  58 147   43.59024478
  58 148   41.02699336
  58 149   38.61078367
  58 150   36.33306460
  58 151   34.18581793
  58 152   32.16151286
  58 153   30.25306711
  58 154   28.45381297
  58 155   26.75746761
  58 156   25.15810656
  58 157   23.65013989
  58 158   22.22829073
  58 159   20.88757555
  58 160   19.62328611
  58 161   18.43097282
  58 162   17.30642921
  58 163   16.24567753
  58 164   15.24495527
  58 165   14.30070253
  58 166   13.40955014
  58 167   12.56830847
  58 168   11.77395695
  58 169   11.02363402
  58 170   10.31462779
  58 171    9.64436709
  58 172    9.01041299
  58 173    8.41045082
  58 174    7.84228247
  58 175    7.30381918
  58 176    6.79307461
  58 177    6.30815821
  58 178    5.84726895
  58 179    5.40868929
  58 180    4.99077940
  58 181    4.59197162
  58 182    4.21076518
  58 183    3.84572107
  58 184    3.49545711
  58 185    3.15864326
  58 186    2.83399694
  58 187    2.52027868
  58 188    2.21628771
  58 189    1.92085784
  58 190    1.63285332
  58 191    1.35116486
  58 192    1.07470567
  58 193    0.80240765
  58 194    0.53321755
  58 195    0.26609325
  58 196    0.00000000
  59   1    0.00000000
  59   2    0.00000000
  59   3    0.00000000
  59   4    0.00000000
  59   5    0.00148630
  59   6    0.00319646
  59   7    0.00520852
  59   8    0.00743261
  59   9    0.00978848
  59  10    0.01223420
  59  11    0.01475449
  59  12    0.01734838
  59  13    0.02002194
  59  14    0.02278476
  59  15    0.02564822
  59  16    0.02862481
  59  17    0.03172778
  59  18    0.03497109
  59  19    0.03836935
  59  20    0.04193786
  59  21    0.04569273
  59  22    0.04965084
  59  23    0.05383002
  59  24    0.05824905
  59  25    0.06292781
  59  26    0.06788732
  59  27    0.07314986
  59  28    0.07873906
  59  29    0.08468003
  59  30    0.09099945
  59  31    0.09772568
  59  32    0.10488892
  59  33    0.11252134
  59  34    0.12065720
  59  35    0.12933303
  59  36    0.13858778
  59  37    0.14846302
  59  38    0.15900309
  59  39    0.17025533
  59  40    0.18227027
  59  41    0.19510190
  59  42    0.20880786
  59  43    0.22344974
  59  44    0.23909334
  59  45    0.25580898
  59  46    0.27367179
  59  47    0.29276209
  59  48    0.31316572
  59  49    0.33497446
  59  50    0.35828641
  59  51    0.38320645
  59  52    0.40984673
  59  53    0.43832714
  59  54    0.46877589
  59  55    0.50133009
  59  56    0.53613632
  59  57    0.57335138
  59  58    0.61314290
  59  59    0.65569020
  59  60    0.70118502
  59  61    0.74983245
  59  62    0.80185183
  59  63    0.85747773
  59  64    0.91696108
  59  65    0.98057022
  59  66    1.04859220
  59  67    1.12133402
  59  68    1.19912409
  59  69    1.28231365
  59  70    1.37127844
  59  71    1.46642036
  59  72    1.56816930
  59  73    1.67698516
  59  74    1.79335984
  59  75    1.91781959
  59  76    2.05092732
  59  77    2.19328524
  59  78    2.34553756
  59  79    2.50837344
  59  80    2.68253016
  59  81    2.86879646
  59  82    3.06801617
  59  83    3.28109207
  59  84    3.50898999
  59  85    3.75274327
  59  86    4.01345751
  59  87    4.29231557
  59  88    4.59058308
  59  89    4.90961421
  59  90    5.25085788
  59  91    5.61586447
  59  92    6.00629292
  59  93    6.42391838
  59  94    6.87064040
  59  95    7.34849168
  59  96    7.85964745
  59  97    8.40643554
  59  98    8.99134712
  59  99    9.61704820
  59 100   10.28639199
  59 101   11.00243208
  59 102   11.76843655
  59 103   12.58790306
  59 104   13.46457502
  59 105   14.40245882
  59 106   15.40584220
  59 107   16.47931389
  59 108   17.62778451
  59 109   18.85650867
  59 110   20.17110855
  59 111   21.57759862
  59 112   23.08241173
  59 113   24.69242630
  59 114   26.41499449
  59 115   28.25797103
  59 116   30.22974229
  59 117   32.33925496
  59 118   34.59604339
  59 119   37.01025453
  59 120   39.59266899
  59 121   42.35471661
  59 122   45.30848567
  59 123   48.46672668
  59 124   51.84285787
  59 125   55.45099519
  59 126   59.30606777
  59 127   63.42417421
  59 128   67.82357785
  59 129   72.52743399
  59 130   77.57167734
  59 131   83.03076642
  59 132   88.11564865
  59 133   91.59586705
  59 134   91.81241780
  59 135   88.76108968
  59 136   84.09273270
  59 137   79.03042398
  59 138   74.35702049
  59 139   69.99331206
  59 140   65.90013938
  59 141   62.05257304
  59 142   58.43183832
  59 143   55.02234542
  59 144   51.81044349
  59 145   48.78383524
  59 146   45.93126842
  59 147   43.24235239
  59 148   40.70743609
  59 149   38.31751926
  59 150   36.06418362
  59 151   33.93953735
  59 152   31.93616892
  59 153   30.04710801
  59 154   28.26579170
  59 155   26.58603505
  59 156   25.00200491
  59 157   23.50819660
  59 158   22.09941274
  59 159   20.77074401
  59 160   19.51755145
  59 161   18.33545021
  59 162   17.22029432
  59 163   16.16816263
  59 164   15.17534561
  59 165   14.23833294
  59 166   13.35380190
  59 167   12.51860640
  59 168   11.72976665
  59 169   10.98445933
  59 170   10.28000841
  59 171    9.61387631
  59 172    8.98365563
  59 173    8.38706125
  59 174    7.82192277
  59 175    7.28617741
  59 176    6.77786318
  59 177    6.29511238
  59 178    5.83614541
  59 179    5.39926482
  59 180    4.98284964
  59 181    4.58534991
  59 182    4.20528150
  59 183    3.84122104
  59 184    3.49180109
  59 185    3.15570547
  59 186    2.83166474
  59 187    2.51845182
  59 188    2.21487776
  59 189    1.91978759
  59 190    1.63205627
  59 191    1.35058481
  59 192    1.07429635
  59 193    0.80213241
  59 194    0.53304912
  59 195    0.26601354
  59 196    0.00000000
  60   1    0.00000000
  60   2    0.00000000
  60   3    0.00000000
  60   4    0.00000000
  60   5    0.00130218
  60   6    0.00288609
  60   7    0.00498979
  60   8    0.00733405
  60   9    0.00978293
  60  10    0.01229321
  60  11    0.01485852
  60  12    0.01748545
  60  13    0.02018505
  60  14    0.02296993
  60  15    0.02585332
  60  16    0.02884887
  60  17    0.03197059
  60  18    0.03523292
  60  19    0.03865083
  60  20    0.04223991
  60  21    0.04601644
  60  22    0.04999751
  60  23    0.05420107
  60  24    0.05864606
  60  25    0.06335247
  60  26    0.06834146
  60  27    0.07363545
  60  28    0.07925821
  60  29    0.08523498
  60  30    0.09159259
  60  31    0.09835958
  60  32    0.10556631
  60  33    0.11324513
  60  34    0.12143050
  60  35    0.13015916
  60  36    0.13947029
  60  37    0.14940567
  60  38    0.16000992
  60  39    0.17133065
  60  40    0.18341868
  60  41    0.19632830
  60  42    0.21011751
  60  43    0.22484823
  60  44    0.24058665
  60  45    0.25740350
  60  46    0.27537436
  60  47    0.29458000
  60  48    0.31510678
  60  49    0.33704699
  60  50    0.36049932
  60  51    0.38556926
  60  52    0.41236961
  60  53    0.44102098
  60  54    0.47165232
  60  55    0.50440154
  60  56    0.53941610
  60  57    0.57685370
  60  58    0.61688300
  60  59    0.65968435
  60  60    0.70545064
  60  61    0.75438818
  60  62    0.80671762
  60  63    0.86267495
  60  64    0.92251258
  60  65    0.98650050
  60  66    1.05492747
  60  67    1.12810238
  60  68    1.20635564
  60  69    1.29004064
  60  70    1.37953545
  60  71    1.47524445
  60  72    1.57760024
  60  73    1.68706557
  60  74    1.80413549
  60  75    1.92933958
  60  76    2.06324437
  60  77    2.20645596
  60  78    2.35962277
  60  79    2.52343850
  60  80    2.69864532
  60  81    2.88603727
  60  82    3.08646392
  60  83    3.30083422
  60  84    3.53012073
  60  85    3.77536406
  60  86    4.03767767
  60  87    4.31825299
  60  88    4.61836491
  60  89    4.93937770
  60  90    5.28275126
  60  91    5.65004790
  60  92    6.04293959
  60  93    6.46321566
  60  94    6.91279117
  60  95    7.39371575
  60  96    7.90818319
  60  97    8.45854163
  60  98    9.04730453
  60  99    9.67716239
  60 100   10.35099537
  60 101   11.07188675
  60 102   11.84313741
  60 103   12.66828126
  60 104   13.55110188
  60 105   14.49565023
  60 106   15.50626367
  60 107   16.58758622
  60 108   17.74459029
  60 109   18.98259971
  60 110   20.30731439
  60 111   21.72483628
  60 112   23.24169697
  60 113   24.86488658
  60 114   26.60188390
  60 115   28.46068750
  60 116   30.44984737
  60 117   32.57849636
  60 118   34.85638057
  60 119   37.29388706
  60 120   39.90206715
  60 121   42.69265290
  60 122   45.67806426
  60 123   48.87140594
  60 124   52.28645907
  60 125   55.93769094
  60 126   59.84035631
  60 127   64.01089433
  60 128   68.46814856
  60 129   73.23669430
  60 130   78.35514369
  60 131   83.89467383
  60 132   88.99078486
  60 133   91.83795837
  60 134   91.23132796
  60 135   87.87634869
  60 136   82.96813942
  60 137   78.17299486
  60 138   73.62427012
  60 139   69.33783908
  60 140   65.30341939
  60 141   61.50573904
  60 142   57.92953841
  60 143   54.56064205
  60 144   51.38606150
  60 145   48.39388128
  60 146   45.57311898
  60 147   42.91360282
  60 148   40.40587211
  60 149   38.04109717
  60 150   35.81101443
  60 151   33.70787298
  60 152   31.72439003
  60 153   29.85371304
  60 154   28.08938712
  60 155   26.42532656
  60 156   24.85578957
  60 157   23.37535579
  60 158   21.97890577
  60 159   20.66160243
  60 160   19.41887384
  60 161   18.24639746
  60 162   17.14008535
  60 163   16.09607046
  60 164   15.11069374
  60 165   14.18049205
  60 166   13.30218679
  60 167   12.47267315
  60 168   11.68900995
  60 169   10.94841007
  60 170   10.24823139
  60 171    9.58596810
  60 172    8.95924258
  60 173    8.36579761
  60 174    7.80348896
  60 175    7.27027839
  60 176    6.76422690
  60 177    6.28348838
  60 178    5.82630345
  60 179    5.39099363
  60 180    4.97595576
  60 181    4.57965664
  60 182    4.20062783
  60 183    3.83746076
  60 184    3.48880191
  60 185    3.15334824
  60 186    2.82984271
  60 187    2.51707000
  60 188    2.21385232
  60 189    1.91904531
  60 190    1.63153412
  60 191    1.35022950
  60 192    1.07406400
  60 193    0.80198826
  60 194    0.53296730
  60 195    0.26597690
  60 196    0.00000000
  61   1    0.00000000
  61   2    0.00000000
  61   3    0.00000000
  61   4    0.00000000
  61   5    0.00084157
  61   6    0.00206746
  61   7    0.00455047
  61   8    0.00716024
  61   9    0.00975513
  61  10    0.01234641
  61  11    0.01496041
  61  12    0.01761986
  61  13    0.02034371
  61  14    0.02314855
  61  15    0.02604979
  61  16    0.02906229
  61  17    0.03220079
  61  18    0.03548023
  61  19    0.03891591
  61  20    0.04252363
  61  21    0.04631988
  61  22    0.05032187
  61  23    0.05454771
  61  24    0.05901645
  61  25    0.06374821
  61  26    0.06876425
  61  27    0.07408711
  61  28    0.07974069
  61  29    0.08575037
  61  30    0.09214310
  61  31    0.09894757
  61  32    0.10619430
  61  33    0.11391581
  61  34    0.12214673
  61  35    0.13092399
  61  36    0.14028697
  61  37    0.15027768
  61  38    0.16094096
  61  39    0.17232467
  61  40    0.18447990
  61  41    0.19746123
  61  42    0.21132694
  61  43    0.22613930
  61  44    0.24196485
  61  45    0.25887467
  61  46    0.27694475
  61  47    0.29625629
  61  48    0.31689609
  61  49    0.33895695
  61  50    0.36253806
  61  51    0.38774549
  61  52    0.41469262
  61  53    0.44350069
  61  54    0.47429937
  61  55    0.50722727
  61  56    0.54243266
  61  57    0.58007407
  61  58    0.62032105
  61  59    0.66335493
  61  60    0.70936964
  61  61    0.75857259
  61  62    0.81118563
  61  63    0.86744602
  61  64    0.92760755
  61  65    0.99194167
  61  66    1.06073874
  61  67    1.13430933
  61  68    1.21298568
  61  69    1.29712316
  61  70    1.38710193
  61  71    1.48332864
  61  72    1.58623834
  61  73    1.69629642
  61  74    1.81400074
  61  75    1.93988394
  61  76    2.07451585
  61  77    2.21850613
  61  78    2.37250700
  61  79    2.53721632
  61  80    2.71338072
  61  81    2.90179910
  61  82    3.10332622
  61  83    3.31887672
  61  84    3.54942928
  61  85    3.79603115
  61  86    4.05980300
  61  87    4.34194409
  61  88    4.64373783
  61  89    4.96655772
  61  90    5.31187372
  61  91    5.68125912
  61  92    6.07639783
  61  93    6.49909225
  61  94    6.95127170
  61  95    7.43500143
  61  96    7.95249233
  61  97    8.50611130
  61  98    9.09839241
  61  99    9.73204885
  61 100   10.40998576
  61 101   11.13531403
  61 102   11.91136505
  61 103   12.74170655
  61 104   13.63015967
  61 105   14.58081720
  61 106   15.59806316
  61 107   16.68659380
  61 108   17.85144011
  61 109   19.09799192
  61 110   20.43202357
  61 111   21.85972147
  61 112   23.38771315
  61 113   25.02309827
  61 114   26.77348109
  61 115   28.64700443
  61 116   30.65238463
  61 117   32.79894700
  61 118   35.09666059
  61 119   37.55617085
  61 120   40.18882768
  61 121   43.00670514
  61 122   46.02260769
  61 123   49.25005505
  61 124   52.70323673
  61 125   56.39692794
  61 126   60.34637321
  61 127   64.56719814
  61 128   69.07557451
  61 129   73.88929099
  61 130   79.03126362
  61 131   84.53791498
  61 132   89.47117808
  61 133   91.90157318
  61 134   90.76387760
  61 135   86.89669499
  61 136   82.06268619
  61 137   77.38215094
  61 138   72.92401794
  61 139   68.70798374
  61 140   64.73143522
  61 141   60.98369454
  61 142   57.45188435
  61 143   54.12308390
  61 144   50.98502917
  61 145   48.02627872
  61 146   45.23619838
  61 147   42.60489405
  61 148   40.12313762
  61 149   37.78229960
  61 150   35.57429138
  61 151   33.49151657
  61 152   31.52682977
  61 153   29.67350140
  61 154   27.92518722
  61 155   26.27590160
  61 156   24.71999372
  61 157   23.25212622
  61 158   21.86725577
  61 159   20.56061523
  61 160   19.32769728
  61 161   18.16423909
  61 162   17.06620813
  61 163   16.02978884
  61 164   15.05137011
  61 165   14.12753349
  61 166   13.25504209
  61 167   12.43083008
  61 168   11.65199275
  61 169   10.91577711
  61 170   10.21957295
  61 171    9.56090438
  61 172    8.93742183
  61 173    8.34689433
  61 174    7.78720228
  61 175    7.25633051
  61 176    6.75236166
  61 177    6.27346991
  61 178    5.81791491
  61 179    5.38403604
  61 180    4.97024690
  61 181    4.57503002
  61 182    4.19693177
  61 183    3.83455748
  61 184    3.48656675
  61 185    3.15166889
  61 186    2.82861857
  61 187    2.51621152
  61 188    2.21328047
  61 189    1.91869108
  61 190    1.63133807
  61 191    1.35014139
  61 192    1.07404245
  61 193    0.80200050
  61 194    0.53298893
  61 195    0.26599175
  61 196    0.00000000
  62   1    0.00000000
  62   2    0.00000000
  62   3    0.00000000
  62   4    0.00000000
  62   5    0.00000000
  62   6    0.00000000
  62   7    0.00400262
  62   8    0.00702999
  62   9    0.00976999
  62  10    0.01242635
  62  11    0.01507673
  62  12    0.01776043
  62  13    0.02050282
  62  14    0.02332347
  62  15    0.02623931
  62  16    0.02926606
  62  17    0.03241899
  62  18    0.03571338
  62  19    0.03916475
  62  20    0.04278910
  62  21    0.04660303
  62  22    0.05062388
  62  23    0.05486987
  62  24    0.05936014
  62  25    0.06411491
  62  26    0.06915555
  62  27    0.07450470
  62  28    0.08018637
  62  29    0.08622604
  62  30    0.09265081
  62  31    0.09948948
  62  32    0.10677272
  62  33    0.11453319
  62  34    0.12280569
  62  35    0.13162731
  62  36    0.14103762
  62  37    0.15107883
  62  38    0.16179598
  62  39    0.17323715
  62  40    0.18545368
  62  41    0.19850040
  62  42    0.21243587
  62  43    0.22732266
  62  44    0.24322759
  62  45    0.26022211
  62  46    0.27838256
  62  47    0.29779052
  62  48    0.31853320
  62  49    0.34070384
  62  50    0.36440210
  62  51    0.38973454
  62  52    0.41681510
  62  53    0.44576559
  62  54    0.47671628
  62  55    0.50980646
  62  56    0.54518510
  62  57    0.58301148
  62  58    0.62345596
  62  59    0.66670075
  62  60    0.71294071
  62  61    0.76238425
  62  62    0.81525427
  62  63    0.87178921
  62  64    0.93224407
  62  65    0.99689163
  62  66    1.06602368
  62  67    1.13995231
  62  68    1.21901140
  62  69    1.30355808
  62  70    1.39397442
  62  71    1.49066911
  62  72    1.59407938
  62  73    1.70467299
  62  74    1.82295037
  62  75    1.94944689
  62  76    2.08473536
  62  77    2.22942860
  62  78    2.38418231
  62  79    2.54969807
  62  80    2.72672656
  62  81    2.91607099
  62  82    3.11859088
  62  83    3.33520596
  62  84    3.56690044
  62  85    3.81472758
  62  86    4.07981456
  62  87    4.36336772
  62  88    4.66667815
  62  89    4.99112773
  62  90    5.33819554
  62  91    5.70946480
  62  92    6.10663027
  62  93    6.53150621
  62  94    6.98603487
  62  95    7.47229573
  62  96    7.99251522
  62  97    8.54907734
  62  98    9.14453496
  62  99    9.78162199
  62 100   10.46326643
  62 101   11.19260442
  62 102   11.97299535
  62 103   12.80803806
  62 104   13.70158827
  62 105   14.65777740
  62 106   15.68103268
  62 107   16.77609890
  62 108   17.94806170
  62 109   19.20237270
  62 110   20.54487644
  62 111   21.98183928
  62 112   23.51998038
  62 113   25.16650485
  62 114   26.92913890
  62 115   28.81616721
  62 116   30.83647200
  62 117   32.99957352
  62 118   35.31567110
  62 119   37.79568316
  62 120   40.45128380
  62 121   43.29493134
  62 122   46.33988101
  62 123   49.60016727
  62 124   53.09052886
  62 125   56.82622442
  62 126   60.82263759
  62 127   65.09447786
  62 128   69.65423922
  62 129   74.50948457
  62 130   79.65914634
  62 131   85.09303453
  62 132   89.81268229
  62 133   91.90125294
  62 134   90.38933323
  62 135   86.23180219
  62 136   81.33233876
  62 137   76.67874324
  62 138   72.27365501
  62 139   68.11374979
  62 140   64.18982816
  62 141   60.48989853
  62 142   57.00125814
  62 143   53.71148909
  62 144   50.60883683
  62 145   47.68230349
  62 146   44.92162768
  62 147   42.31722755
  62 148   39.86013795
  62 149   37.54195272
  62 150   35.35477455
  62 151   33.29117232
  62 152   31.34414463
  62 153   29.50708839
  62 154   27.77377134
  62 155   26.13830772
  62 156   24.59513644
  62 157   23.13900122
  62 158   21.76493242
  62 159   20.46823025
  62 160   19.24444914
  62 161   18.08938318
  62 162   16.99905242
  62 163   15.96969002
  62 164   14.99773012
  62 165   14.07979641
  62 166   13.21269124
  62 167   12.39338544
  62 168   11.61900851
  62 169   10.88683948
  62 170   10.19429811
  62 171    9.53893656
  62 172    8.91843151
  62 173    8.33057660
  62 174    7.77327531
  62 175    7.24453408
  62 176    6.74245581
  62 177    6.26523369
  62 178    5.81114519
  62 179    5.37854642
  62 180    4.96586667
  62 181    4.57160321
  62 182    4.19431627
  62 183    3.83262422
  62 184    3.48519893
  62 185    3.15076130
  62 186    2.82807695
  62 187    2.51595197
  62 188    2.21322895
  62 189    1.91878292
  62 190    1.63151759
  62 191    1.35036150
  62 192    1.07426440
  62 193    0.80219356
  62 194    0.53313026
  62 195    0.26606619
  62 196    0.00000000
  63   1    0.00000000
  63   2    0.00000000
  63   3    0.00000000
  63   4    0.00000000
  63   5    0.00000000
  63   6    0.00169313
  63   7    0.00444604
  63   8    0.00721525
  63   9    0.00990763
  63  10    0.01256200
  63  11    0.01522012
  63  12    0.01791343
  63  13    0.02066577
  63  14    0.02349660
  63  15    0.02642297
  63  16    0.02946082
  63  17    0.03262554
  63  18    0.03593254
  63  19    0.03939744
  63  20    0.04303631
  63  21    0.04686584
  63  22    0.05090346
  63  23    0.05516744
  63  24    0.05967700
  63  25    0.06445245
  63  26    0.06951524
  63  27    0.07488809
  63  28    0.08059510
  63  29    0.08666187
  63  30    0.09311559
  63  31    0.09998518
  63  32    0.10730144
  63  33    0.11509714
  63  34    0.12340724
  63  35    0.13226899
  63  36    0.14172210
  63  37    0.15180896
  63  38    0.16257481
  63  39    0.17406792
  63  40    0.18633984
  63  41    0.19944563
  63  42    0.21344409
  63  43    0.22839806
  63  44    0.24437464
  63  45    0.26144557
  63  46    0.27968750
  63  47    0.29918237
  63  48    0.32001776
  63  49    0.34228728
  63  50    0.36609102
  63  51    0.39153598
  63  52    0.41873658
  63  53    0.44781514
  63  54    0.47890248
  63  55    0.51213848
  63  56    0.54767271
  63  57    0.58566516
  63  58    0.62628689
  63  59    0.66972089
  63  60    0.71616283
  63  61    0.76582201
  63  62    0.81892229
  63  63    0.87570311
  63  64    0.93642059
  63  65    1.00134867
  63  66    1.07078039
  63  67    1.14502921
  63  68    1.22443045
  63  69    1.30934281
  63  70    1.40015003
  63  71    1.49726263
  63  72    1.60111977
  63  73    1.71219133
  63  74    1.83097996
  63  75    1.95802350
  63  76    2.09389737
  63  77    2.23921723
  63  78    2.39464185
  63  79    2.56087611
  63  80    2.73867426
  63  81    2.92884339
  63  82    3.13224721
  63  83    3.34980997
  63  84    3.58252082
  63  85    3.83143835
  63  86    4.09769554
  63  87    4.38250501
  63  88    4.68716473
  63  89    5.01306401
  63  90    5.36169007
  63  91    5.73463500
  63  92    6.13360323
  63  93    6.56041960
  63  94    7.01703797
  63  95    7.50555049
  63  96    8.02819753
  63  97    8.58737842
  63  98    9.18566287
  63  99    9.82580338
  63 100   10.51074850
  63 101   11.24365711
  63 102   12.02791381
  63 103   12.86714549
  63 104   13.76523918
  63 105   14.72636125
  63 106   15.75497820
  63 107   16.85587898
  63 108   18.03419919
  63 109   19.29544713
  63 110   20.64553198
  63 111   22.09079420
  63 112   23.63803837
  63 113   25.29456862
  63 114   27.06822683
  63 115   28.96743356
  63 116   31.00123199
  63 117   33.17933443
  63 118   35.51217123
  63 119   38.01094096
  63 120   40.68766012
  63 121   43.55520850
  63 122   46.62736282
  63 123   49.91880345
  63 124   53.44506170
  63 125   57.22233573
  63 126   61.26700895
  63 127   65.59447504
  63 128   70.21631583
  63 129   75.13359800
  63 130   80.32175820
  63 131   85.70310739
  63 132   90.14487395
  63 133   91.86939606
  63 134   90.02231946
  63 135   85.65411427
  63 136   80.68177844
  63 137   76.03385027
  63 138   71.66749308
  63 139   67.55625998
  63 140   63.68124543
  63 141   60.02701509
  63 142   56.57999386
  63 143   53.32783852
  63 144   50.25916356
  63 145   47.36339085
  63 146   44.63064770
  63 147   42.05168886
  63 148   39.61783407
  63 149   37.32091690
  63 150   35.15324244
  63 151   33.10755152
  63 152   31.17699013
  63 153   29.35508269
  63 154   27.63570831
  63 155   26.01307940
  63 156   24.48172213
  63 157   23.03645846
  63 158   21.67238933
  63 159   20.38487908
  63 160   19.16954071
  63 161   18.02222203
  63 162   16.93899261
  63 163   15.91613139
  63 164   14.95011493
  63 165   14.03760635
  63 166   13.17544471
  63 167   12.36063507
  63 168   11.59033892
  63 169   10.86186515
  63 170   10.17266146
  63 171    9.52030618
  63 172    8.90250047
  63 173    8.31706093
  63 174    7.76191251
  63 175    7.23508182
  63 176    6.73469065
  63 177    6.25894988
  63 178    5.80615360
  63 179    5.37467350
  63 180    4.96295350
  63 181    4.56950460
  63 182    4.19289994
  63 183    3.83177004
  63 184    3.48479819
  63 185    3.15071611
  63 186    2.82829957
  63 187    2.51636436
  63 188    2.21376220
  63 189    1.91937688
  63 190    1.63212045
  63 191    1.35092948
  63 192    1.07476143
  63 193    0.80259109
  63 194    0.53340701
  63 195    0.26620808
  63 196    0.00000000
  64   1    0.00000000
  64   2    0.00000000
  64   3    0.00000000
  64   4    0.00000000
  64   5    0.00000000
  64   6    0.00233326
  64   7    0.00489097
  64   8    0.00750623
  64   9    0.01012296
  64  10    0.01274419
  64  11    0.01538925
  64  12    0.01807912
  64  13    0.02083299
  64  14    0.02366824
  64  15    0.02660098
  64  16    0.02964665
  64  17    0.03282046
  64  18    0.03613768
  64  19    0.03961389
  64  20    0.04326518
  64  21    0.04710823
  64  22    0.05116050
  64  23    0.05544031
  64  24    0.05996693
  64  25    0.06476072
  64  26    0.06984320
  64  27    0.07523716
  64  28    0.08096679
  64  29    0.08705775
  64  30    0.09353733
  64  31    0.10043456
  64  32    0.10778033
  64  33    0.11560755
  64  34    0.12395128
  64  35    0.13284890
  64  36    0.14234028
  64  37    0.15246796
  64  38    0.16327732
  64  39    0.17481684
  64  40    0.18713823
  64  41    0.20029676
  64  42    0.21435145
  64  43    0.22936534
  64  44    0.24540581
  64  45    0.26254485
  64  46    0.28085938
  64  47    0.30043165
  64  48    0.32134954
  64  49    0.34370702
  64  50    0.36760454
  64  51    0.39314949
  64  52    0.42045671
  64  53    0.44964897
  64  54    0.48085755
  64  55    0.51422285
  64  56    0.54989500
  64  57    0.58803455
  64  58    0.62881322
  64  59    0.67241464
  64  60    0.71903522
  64  61    0.76888502
  64  62    0.82218873
  64  63    0.87918669
  64  64    0.94013595
  64  65    1.00531147
  64  66    1.07500741
  64  67    1.14953839
  64  68    1.22924099
  64  69    1.31447529
  64  70    1.40562648
  64  71    1.50310664
  64  72    1.60735666
  64  73    1.71884820
  64  74    1.83808590
  64  75    1.96560972
  64  76    2.10199735
  64  77    2.24786694
  64  78    2.40387991
  64  79    2.57074402
  64  80    2.74921663
  64  81    2.94010822
  64  82    3.14428612
  64  83    3.36267855
  64  84    3.59627895
  64  85    3.84615056
  64  86    4.11343141
  64  87    4.39933964
  64  88    4.70517917
  64  89    5.03234584
  64  90    5.38233397
  64  91    5.75674340
  64  92    6.15728702
  64  93    6.58579895
  64  94    7.04424318
  64  95    7.53472298
  64  96    8.05949095
  64  97    8.62095983
  64  98    9.22171415
  64  99    9.86452273
  64 100   10.55235217
  64 101   11.28838135
  64 102   12.07601710
  64 103   12.91891103
  64 104   13.82097777
  64 105   14.78641464
  64 106   15.81972287
  64 107   16.92573063
  64 108   18.10961795
  64 109   19.37694370
  64 110   20.73367495
  64 111   22.18621880
  64 112   23.74145707
  64 113   25.40678401
  64 114   27.19014753
  64 115   29.10009395
  64 116   31.14581704
  64 117   33.33721118
  64 118   35.68492930
  64 119   38.20044530
  64 120   40.89612079
  64 121   43.78527495
  64 122   46.88225447
  64 123   50.20249712
  64 124   53.76257301
  64 125   57.58016633
  64 126   61.67390081
  64 127   66.06273807
  64 128   70.76409748
  64 129   75.78766864
  64 130   81.11278972
  64 131   86.59591848
  64 132   90.55525053
  64 133   91.77698335
  64 134   89.53688401
  64 135   85.02351645
  64 136   80.02986063
  64 137   75.41182617
  64 138   71.09316401
  64 139   67.03304719
  64 140   63.20685846
  64 141   59.59727096
  64 142   56.19041021
  64 143   52.97423247
  64 144   49.93782594
  64 145   47.07109188
  64 146   44.36458471
  64 147   41.80942128
  64 148   39.39722253
  64 149   37.12007150
  64 150   34.97048053
  64 151   32.94136397
  64 152   31.02601449
  64 153   29.21808181
  64 154   27.51155331
  64 155   25.90073590
  64 156   24.38023916
  64 157   22.94495923
  64 158   21.59006370
  64 159   20.31097718
  64 160   19.10336750
  64 161   17.96313268
  64 162   16.88638842
  64 163   15.86945625
  64 164   14.90885219
  64 165   14.00127596
  64 166   13.14360072
  64 167   12.33286326
  64 168   11.56625472
  64 169   10.84111169
  64 170   10.15490779
  64 171    9.50524557
  64 172    8.88984891
  64 173    8.30655567
  64 174    7.75331072
  64 175    7.22815933
  64 176    6.72924081
  64 177    6.25478243
  64 178    5.80309369
  64 179    5.37256069
  64 180    4.96164091
  64 181    4.56885807
  64 182    4.19279725
  64 183    3.83210022
  64 184    3.48546086
  64 185    3.15162084
  64 186    2.82936540
  64 187    2.51751922
  64 188    2.21494252
  64 189    1.92052716
  64 190    1.63319288
  64 191    1.35188366
  64 192    1.07556411
  64 193    0.80321592
  64 194    0.53383439
  64 195    0.26642500
  64 196    0.00000000
  65   1    0.00000000
  65   2    0.00000000
  65   3    0.00000000
  65   4    0.00000000
  65   5    0.00000000
  65   6    0.00275828
  65   7    0.00529794
  65   8    0.00782580
  65   9    0.01037431
  65  10    0.01295356
  65  11    0.01557521
  65  12    0.01825320
  65  13    0.02100225
  65  14    0.02383716
  65  15    0.02677255
  65  16    0.02982305
  65  17    0.03300337
  65  18    0.03632851
  65  19    0.03981390
  65  20    0.04347551
  65  21    0.04733001
  65  22    0.05139485
  65  23    0.05568834
  65  24    0.06022980
  65  25    0.06503961
  65  26    0.07013933
  65  27    0.07555183
  65  28    0.08130133
  65  29    0.08741358
  65  30    0.09391595
  65  31    0.10083753
  65  32    0.10820933
  65  33    0.11606433
  65  34    0.12443772
  65  35    0.13336698
  65  36    0.14289210
  65  37    0.15305575
  65  38    0.16390346
  65  39    0.17548384
  65  40    0.18784878
  65  41    0.20105372
  65  42    0.21515786
  65  43    0.23022443
  65  44    0.24632103
  65  45    0.26351985
  65  46    0.28189809
  65  47    0.30153822
  65  48    0.32252841
  65  49    0.34496293
  65  50    0.36894252
  65  51    0.39457492
  65  52    0.42197531
  65  53    0.45126686
  65  54    0.48258126
  65  55    0.51605932
  65  56    0.55185167
  65  57    0.59011933
  65  58    0.63103457
  65  59    0.67478158
  65  60    0.72155740
  65  61    0.77157274
  65  62    0.82505299
  65  63    0.88223923
  65  64    0.94338934
  65  65    1.00877914
  65  66    1.07870372
  65  67    1.15347869
  65  68    1.23344173
  65  69    1.31895405
  65  70    1.41040208
  65  71    1.50819926
  65  72    1.61278788
  65  73    1.72464117
  65  74    1.84426544
  65  75    1.97220243
  65  76    2.10903179
  65  77    2.25537374
  65  78    2.41189198
  65  79    2.57929670
  65  80    2.75834791
  65  81    2.94985894
  65  82    3.15470022
  65  83    3.37380335
  65  84    3.60816538
  65  85    3.85885353
  65  86    4.12701011
  65  87    4.41385794
  65  88    4.72070602
  65  89    5.04895574
  65  90    5.40010746
  65  91    5.77576761
  65  92    6.17765632
  65  93    6.60761556
  65  94    7.06761799
  65  95    7.55977636
  65  96    8.08635368
  65  97    8.64977416
  65  98    9.25263495
  65  99    9.89771880
  65 100   10.58800775
  65 101   11.32669775
  65 102   12.11721462
  65 103   12.96323112
  65 104   13.86868550
  65 105   14.83780154
  65 106   15.87511025
  65 107   16.98547343
  65 108   18.17410927
  65 109   19.44662015
  65 110   20.80902305
  65 111   22.26778271
  65 112   23.82984797
  65 113   25.50269171
  65 114   27.29435477
  65 115   29.21349459
  65 116   31.26943901
  65 117   33.47224628
  65 118   35.83277210
  65 119   38.36274488
  65 120   41.07485105
  65 121   43.98283245
  65 122   47.10159975
  65 123   50.44736854
  65 124   54.03783246
  65 125   57.89240700
  65 126   62.03263244
  65 127   66.48299443
  65 128   71.27300712
  65 129   76.44364352
  65 130   82.07058951
  65 131   87.35925671
  65 132   91.06580993
  65 133   91.51387821
  65 134   88.68322286
  65 135   84.21364138
  65 136   79.32276137
  65 137   74.79237904
  65 138   70.54494692
  65 139   66.54430689
  65 140   62.76895079
  65 141   59.20342781
  65 142   55.83513019
  65 143   52.65296427
  65 144   49.64676711
  65 145   46.80703887
  65 146   44.12481395
  65 147   41.59159412
  65 148   39.19930991
  65 149   36.94029495
  65 150   34.80726615
  65 151   32.79330670
  65 152   30.89185033
  65 153   29.09666609
  65 154   27.40184358
  65 155   25.80177841
  65 156   24.29115794
  65 157   22.86494729
  65 158   21.51837578
  65 159   20.24692367
  65 160   19.04630940
  65 161   17.91247721
  65 162   16.84158530
  65 163   15.82999437
  65 164   14.87425673
  65 165   13.97110576
  65 166   13.11744597
  65 167   12.31034336
  65 168   11.54701633
  65 169   10.82482697
  65 170   10.14127272
  65 171    9.49397845
  65 172    8.88068893
  65 173    8.29926159
  65 174    7.74765965
  65 175    7.22394556
  65 176    6.72627473
  65 177    6.25288954
  65 178    5.80211364
  65 179    5.37234642
  65 180    4.96205781
  65 181    4.56978324
  65 182    4.19411876
  65 183    3.83371647
  65 184    3.48727997
  65 185    3.15356010
  65 186    2.83135074
  65 187    2.51948477
  65 188    2.21683015
  65 189    1.92228614
  65 190    1.63477955
  65 191    1.35326113
  65 192    1.07670199
  65 193    0.80409017
  65 194    0.53442710
  65 195    0.26672432
  65 196    0.00000000
  66   1    0.00000000
  66   2    0.00000000
  66   3    0.00000000
  66   4    0.00000000
  66   5    0.00130185
  66   6    0.00341295
  66   7    0.00573792
  66   8    0.00815604
  66   9    0.01063647
  66  10    0.01317241
  66  11    0.01576720
  66  12    0.01842929
  66  13    0.02116976
  66  14    0.02400102
  66  15    0.02693623
  66  16    0.02998905
  66  17    0.03317362
  66  18    0.03650456
  66  19    0.03999708
  66  20    0.04366703
  66  21    0.04753098
  66  22    0.05160633
  66  23    0.05591139
  66  24    0.06046548
  66  25    0.06528900
  66  26    0.07040354
  66  27    0.07583199
  66  28    0.08159865
  66  29    0.08772930
  66  30    0.09425138
  66  31    0.10119406
  66  32    0.10858839
  66  33    0.11646746
  66  34    0.12486654
  66  35    0.13382319
  66  36    0.14337753
  66  37    0.15357231
  66  38    0.16445320
  66  39    0.17606891
  66  40    0.18847150
  66  41    0.20171651
  66  42    0.21586332
  66  43    0.23097532
  66  44    0.24712028
  66  45    0.26437059
  66  46    0.28280363
  66  47    0.30250209
  66  48    0.32355438
  66  49    0.34605499
  66  50    0.37010493
  66  51    0.39581223
  66  52    0.42329236
  66  53    0.45266878
  66  54    0.48407355
  66  55    0.51764783
  66  56    0.55354262
  66  57    0.59191938
  66  58    0.63295080
  66  59    0.67682156
  66  60    0.72372918
  66  61    0.77388492
  66  62    0.82751476
  66  63    0.88486040
  66  64    0.94618036
  66  65    1.01175120
  66  66    1.08186875
  66  67    1.15684947
  66  68    1.23703190
  66  69    1.32277819
  66  70    1.41447580
  66  71    1.51253926
  66  72    1.61741203
  66  73    1.72956863
  66  74    1.84951671
  66  75    1.97779949
  66  76    2.11499820
  66  77    2.26173479
  66  78    2.41867479
  66  79    2.58653040
  66  80    2.76606379
  66  81    2.95809065
  66  82    3.16348393
  66  83    3.38317797
  66  84    3.61817282
  66  85    3.86953892
  66  86    4.13842213
  66  87    4.42604908
  66  88    4.73373296
  66  89    5.06287968
  66  90    5.41499457
  66  91    5.79168948
  66  92    6.19469043
  66  93    6.62584591
  66  94    7.08713564
  66  95    7.58068017
  66  96    8.10875105
  66  97    8.67378191
  66  98    9.27838026
  66  99    9.92534030
  66 100   10.61765670
  66 101   11.35853944
  66 102   12.15142990
  66 103   13.00001817
  66 104   13.90826184
  66 105   14.88040638
  66 106   15.92100716
  66 107   17.03495349
  66 108   18.22749475
  66 109   19.50426892
  66 110   20.87133379
  66 111   22.33520130
  66 112   23.90287521
  66 113   25.58189296
  66 114   27.38037199
  66 115   29.30706157
  66 116   31.37140108
  66 117   33.58358586
  66 118   35.95464250
  66 119   38.49651568
  66 120   41.22216994
  66 121   44.14571149
  66 122   47.28253853
  66 123   50.64953631
  66 124   54.26534900
  66 125   58.15079823
  66 126   62.32960643
  66 127   66.82979830
  66 128   71.68667046
  66 129   76.94938946
  66 130   82.69527909
  66 131   88.05449574
  66 132   91.19948216
  66 133   90.89591865
  66 134   87.82357582
  66 135   83.16225663
  66 136   78.57277309
  66 137   74.18945071
  66 138   70.03240002
  66 139   66.09672635
  66 140   62.37253715
  66 141   58.84941006
  66 142   55.51728255
  66 143   52.36655001
  66 144   49.38802521
  66 145   46.57289813
  66 146   43.91271405
  66 147   41.39936425
  66 148   39.02508226
  66 149   36.78244134
  66 150   34.66435084
  66 151   32.66405090
  66 152   30.77510514
  66 153   28.99139180
  66 154   27.30709360
  66 155   25.71668665
  66 156   24.21492880
  66 157   22.79684757
  66 158   21.45772813
  66 159   20.19310110
  66 160   18.99873071
  66 161   17.87060311
  66 162   16.80491497
  66 163   15.79806258
  66 164   14.84663117
  66 165   13.94738476
  66 166   13.09725635
  66 167   12.29333854
  66 168   11.53287458
  66 169   10.81324979
  66 170   10.13198336
  66 171    9.48672051
  66 172    8.87522510
  66 173    8.29537240
  66 174    7.74514240
  66 175    7.22261324
  66 176    6.72595503
  66 177    6.25342396
  66 178    5.80335659
  66 179    5.37416443
  66 180    4.96432879
  66 181    4.57239573
  66 182    4.19697136
  66 183    3.83671714
  66 184    3.49034554
  66 185    3.15661573
  66 186    2.83432944
  66 187    2.52232698
  66 188    2.21948337
  66 189    1.92470455
  66 190    1.63692373
  66 191    1.35509777
  66 192    1.07820369
  66 193    0.80523523
  66 194    0.53519939
  66 195    0.26711312
  66 196    0.00000000
  67   1    0.00000000
  67   2    0.00000000
  67   3    0.00000000
  67   4    0.00000000
  67   5    0.00179967
  67   6    0.00386743
  67   7    0.00610771
  67   8    0.00845663
  67   9    0.01088571
  67  10    0.01338516
  67  11    0.01595500
  67  12    0.01860078
  67  13    0.02133123
  67  14    0.02415704
  67  15    0.02709015
  67  16    0.03014338
  67  17    0.03333031
  67  18    0.03666520
  67  19    0.04016299
  67  20    0.04383939
  67  21    0.04771085
  67  22    0.05179473
  67  23    0.05610929
  67  24    0.06067384
  67  25    0.06550878
  67  26    0.07063572
  67  27    0.07607759
  67  28    0.08185869
  67  29    0.08800487
  67  30    0.09454360
  67  31    0.10150410
  67  32    0.10891750
  67  33    0.11681693
  67  34    0.12523773
  67  35    0.13421756
  67  36    0.14379659
  67  37    0.15401768
  67  38    0.16492657
  67  39    0.17657210
  67  40    0.18900641
  67  41    0.20228518
  67  42    0.21646789
  67  43    0.23161808
  67  44    0.24780365
  67  45    0.26509714
  67  46    0.28357608
  67  47    0.30332336
  67  48    0.32442754
  67  49    0.34698331
  67  50    0.37109191
  67  51    0.39686155
  67  52    0.42440796
  67  53    0.45385486
  67  54    0.48533455
  67  55    0.51898849
  67  56    0.55496799
  67  57    0.59343483
  67  58    0.63456204
  67  59    0.67853467
  67  60    0.72555064
  67  61    0.77582165
  67  62    0.82957412
  67  63    0.88705022
  67  64    0.94850901
  67  65    1.01422761
  67  66    1.08450243
  67  67    1.15965058
  67  68    1.24001127
  67  69    1.32594742
  67  70    1.41784725
  67  71    1.51612615
  67  72    1.62122850
  67  73    1.73362979
  67  74    1.85383875
  67  75    1.98239973
  67  76    2.11989519
  67  77    2.26694841
  67  78    2.42422636
  67  79    2.59244280
  67  80    2.77236156
  67  81    2.96480013
  67  82    3.17063347
  67  83    3.39079803
  67  84    3.62629617
  67  85    3.87820086
  67  86    4.14766068
  67  87    4.43590523
  67  88    4.74425093
  67  89    5.07410724
  67  90    5.42698333
  67  91    5.80449524
  67  92    6.20837360
  67  93    6.64047191
  67  94    7.10277542
  67  95    7.59741069
  67  96    8.12665593
  67  97    8.69295204
  67  98    9.29891456
  67  99    9.94734655
  67 100   10.64125245
  67 101   11.38385306
  67 102   12.17860174
  67 103   13.02920193
  67 104   13.93962606
  67 105   14.91413619
  67 106   15.95730630
  67 107   17.07404665
  67 108   18.26963029
  67 109   19.54972215
  67 110   20.92041082
  67 111   22.38824371
  67 112   23.96026584
  67 113   25.64406295
  67 114   27.44780976
  67 115   29.38032422
  67 116   31.45112910
  67 117   33.67052241
  67 118   36.04965891
  67 119   38.60064559
  67 120   41.33665530
  67 121   44.27206466
  67 122   47.42262607
  67 123   50.80569011
  67 124   54.44050769
  67 125   58.34866651
  67 126   62.55476476
  67 127   67.08750865
  67 128   71.98152070
  67 129   77.28007047
  67 130   83.03775387
  67 131   88.31653559
  67 132   91.14686745
  67 133   90.41068603
  67 134   86.90455111
  67 135   82.37201827
  67 136   77.93122936
  67 137   73.65730555
  67 138   69.57888612
  67 139   65.70231290
  67 140   62.02480129
  67 141   58.54002602
  67 142   55.24033139
  67 143   52.11760388
  67 144   49.16363544
  67 145   46.37029246
  67 146   43.72960657
  67 147   41.23382979
  67 148   38.87547014
  67 149   36.64731434
  67 150   34.54244119
  67 151   32.55422792
  67 152   30.67635117
  67 153   28.90278402
  67 154   27.22779009
  67 155   25.64591553
  67 156   24.15197969
  67 157   22.74106475
  67 158   21.40850489
  67 159   20.14987515
  67 160   18.96098025
  67 161   17.83784350
  67 162   16.77669585
  67 163   15.77396531
  67 164   14.82626659
  67 165   13.93039115
  67 166   13.08329759
  67 167   12.28210244
  67 168   11.52407134
  67 169   10.80661056
  67 170   10.12725891
  67 171    9.48368002
  67 172    8.87365497
  67 173    8.29507522
  67 174    7.74593590
  67 175    7.22432933
  67 176    6.72843896
  67 177    6.25653343
  67 178    5.80696098
  67 179    5.37814411
  67 180    4.96857436
  67 181    4.57680745
  67 182    4.20145848
  67 183    3.84119742
  67 184    3.49474469
  67 185    3.16086694
  67 186    2.83837297
  67 187    2.52610975
  67 188    2.22295861
  67 189    1.92783149
  67 190    1.63966728
  67 191    1.35742833
  67 192    1.08009692
  67 193    0.80667183
  67 194    0.53616503
  67 195    0.26759831
  67 196    0.00000000
  68   1    0.00000000
  68   2    0.00000000
  68   3    0.00000000
  68   4    0.00000000
  68   5    0.00203661
  68   6    0.00416488
  68   7    0.00639333
  68   8    0.00871091
  68   9    0.01110816
  68  10    0.01358110
  68  11    0.01613077
  68  12    0.01876208
  68  13    0.02148276
  68  14    0.02430250
  68  15    0.02723241
  68  16    0.03028470
  68  17    0.03347249
  68  18    0.03680973
  68  19    0.04031112
  68  20    0.04399221
  68  21    0.04786936
  68  22    0.05195983
  68  23    0.05628186
  68  24    0.06085474
  68  25    0.06569885
  68  26    0.07083581
  68  27    0.07628855
  68  28    0.08208142
  68  29    0.08824026
  68  30    0.09479260
  68  31    0.10176768
  68  32    0.10919668
  68  33    0.11711277
  68  34    0.12555135
  68  35    0.13455013
  68  36    0.14414935
  68  37    0.15439193
  68  38    0.16532368
  68  39    0.17699351
  68  40    0.18945365
  68  41    0.20275987
  68  42    0.21697173
  68  43    0.23215287
  68  44    0.24837130
  68  45    0.26569968
  68  46    0.28421566
  68  47    0.30400223
  68  48    0.32514811
  68  49    0.34774813
  68  50    0.37190368
  68  51    0.39772314
  68  52    0.42532241
  68  53    0.45482538
  68  54    0.48636457
  68  55    0.52008164
  68  56    0.55612811
  68  57    0.59466602
  68  58    0.63586864
  68  59    0.67992129
  68  60    0.72702218
  68  61    0.77738332
  68  62    0.83123145
  68  63    0.88880910
  68  64    0.95037570
  68  65    1.01620876
  68  66    1.08660514
  68  67    1.16188238
  68  68    1.24238021
  68  69    1.32846205
  68  70    1.42051671
  68  71    1.51896016
  68  72    1.62423744
  68  73    1.73682475
  68  74    1.85723156
  68  75    1.98600303
  68  76    2.12372250
  68  77    2.27101418
  68  78    2.42854607
  68  79    2.59703302
  68  80    2.77724005
  68  81    2.96998594
  68  82    3.17614702
  68  83    3.39666127
  68  84    3.63253269
  68  85    3.88483601
  68  86    4.15472174
  68  87    4.44342160
  68  88    4.75225430
  68  89    5.08263178
  68  90    5.43606593
  68  91    5.81417577
  68  92    6.21869518
  68  93    6.65148120
  68  94    7.11452296
  68  95    7.60995131
  68  96    8.14004910
  68  97    8.70726236
  68  98    9.31421228
  68  99    9.96370810
  68 100   10.65876110
  68 101   11.40259959
  68 102   12.19868526
  68 103   13.05073072
  68 104   13.96271861
  68 105   14.93892228
  68 106   15.98392833
  68 107   17.10266106
  68 108   18.30040931
  68 109   19.58285573
  68 110   20.95610904
  68 111   22.42673952
  68 112   24.00181849
  68 113   25.68896217
  68 114   27.49638102
  68 115   29.43293540
  68 116   31.50819915
  68 117   33.73253268
  68 118   36.11716811
  68 119   38.67430961
  68 120   41.41725314
  68 121   44.36053131
  68 122   47.52009137
  68 123   50.91351656
  68 124   54.56030518
  68 125   58.48222365
  68 126   62.70374700
  68 127   67.25256950
  68 128   72.16004755
  68 129   77.46104755
  68 130   83.19161386
  68 131   88.38064506
  68 132   91.02571845
  68 133   90.05741168
  68 134   86.35989051
  68 135   81.81985388
  68 136   77.43485749
  68 137   73.22458016
  68 138   69.20212016
  68 139   65.37191019
  68 140   61.73267665
  68 141   58.27995586
  68 142   55.00759563
  68 143   51.90857778
  68 144   48.97547163
  68 145   46.20069656
  68 146   43.57668349
  68 147   41.09597862
  68 148   38.75131172
  68 149   36.53564070
  68 150   34.44217975
  68 151   32.46441568
  68 152   30.59611584
  68 153   28.83132990
  68 154   27.16438738
  68 155   25.58989205
  68 156   24.10271431
  68 157   22.69798217
  68 158   21.37107127
  68 159   20.11759453
  68 160   18.93339149
  68 161   17.81451758
  68 162   16.75723358
  68 163   15.75799525
  68 164   14.81344317
  68 165   13.92039301
  68 166   13.07582600
  68 167   12.27687989
  68 168   11.52084022
  68 169   10.80513191
  68 170   10.12731128
  68 171    9.48505838
  68 172    8.87616970
  68 173    8.29855114
  68 174    7.75021139
  68 175    7.22925547
  68 176    6.73387874
  68 177    6.26236099
  68 178    5.81306091
  68 179    5.38441077
  68 180    4.97491130
  68 181    4.58312677
  68 182    4.20768036
  68 183    3.84724954
  68 184    3.50056183
  68 185    3.16639050
  68 186    2.84355061
  68 187    2.53089500
  68 188    2.22731058
  68 189    1.93171455
  68 190    1.64305082
  68 191    1.36028652
  68 192    1.08240852
  68 193    0.80842006
  68 194    0.53733741
  68 195    0.26818656
  68 196    0.00000000
  69   1    0.00000000
  69   2    0.00000000
  69   3    0.00000000
  69   4    0.00000000
  69   5    0.00219004
  69   6    0.00437882
  69   7    0.00661541
  69   8    0.00892039
  69   9    0.01129942
  69  10    0.01375470
  69  11    0.01628947
  69  12    0.01890914
  69  13    0.02162126
  69  14    0.02443509
  69  15    0.02736132
  69  16    0.03041178
  69  17    0.03359927
  69  18    0.03693748
  69  19    0.04044097
  69  20    0.04412512
  69  21    0.04800620
  69  22    0.05210141
  69  23    0.05642895
  69  24    0.06100806
  69  25    0.06585912
  69  26    0.07100375
  69  27    0.07646486
  69  28    0.08226682
  69  29    0.08843549
  69  30    0.09499839
  69  31    0.10198483
  69  32    0.10942597
  69  33    0.11735505
  69  34    0.12580748
  69  35    0.13482101
  69  36    0.14443593
  69  37    0.15469519
  69  38    0.16564466
  69  39    0.17733330
  69  40    0.18981339
  69  41    0.20314076
  69  42    0.21737503
  69  43    0.23257992
  69  44    0.24882349
  69  45    0.26617848
  69  46    0.28472263
  69  47    0.30453901
  69  48    0.32571643
  69  49    0.34834981
  69  50    0.37254064
  69  51    0.39839742
  69  52    0.42603613
  69  53    0.45558082
  69  54    0.48716410
  69  55    0.52092779
  69  56    0.55702355
  69  57    0.59561354
  69  58    0.63687122
  69  59    0.68098207
  69  60    0.72814449
  69  61    0.77857065
  69  62    0.83248751
  69  63    0.89013782
  69  64    0.95178124
  69  65    1.01769551
  69  66    1.08817775
  69  67    1.16354579
  69  68    1.24413964
  69  69    1.33032303
  69  70    1.42248513
  69  71    1.52104224
  69  72    1.62643982
  69  73    1.73915445
  69  74    1.85969606
  69  75    1.98861029
  69  76    2.12648098
  69  77    2.27393290
  69  78    2.43163464
  69  79    2.60030168
  69  80    2.78069976
  69  81    2.97364839
  69  82    3.18002472
  69  83    3.40076759
  69  84    3.63688198
  69  85    3.88944363
  69  86    4.15960421
  69  87    4.44859662
  69  88    4.75774093
  69  89    5.08845052
  69  90    5.44223886
  69  91    5.82072671
  69  92    6.22564983
  69  93    6.65886730
  69  94    7.12237051
  69  95    7.61829276
  69  96    8.14891958
  69  97    8.71669995
  69  98    9.32425824
  69  99    9.97440722
  69 100   10.67016197
  69 101   11.41475501
  69 102   12.21165257
  69 103   13.06457227
  69 104   13.97750215
  69 105   14.95472151
  69 106   16.00082338
  69 107   17.12073907
  69 108   18.31976506
  69 109   19.60359227
  69 110   20.97833843
  69 111   22.45058361
  69 112   24.02740980
  69 113   25.71644494
  69 114   27.52591236
  69 115   29.46468682
  69 116   31.54235839
  69 117   33.76930624
  69 118   36.15678453
  69 119   38.71702372
  69 120   41.46335118
  69 121   44.41033585
  69 122   47.57396216
  69 123   50.97183753
  69 124   54.62343251
  69 125   58.55033899
  69 126   62.77649616
  69 127   67.32825438
  69 128   72.23398158
  69 129   77.52261270
  69 130   83.22010851
  69 131   88.34258884
  69 132   90.88241695
  69 133   89.79394201
  69 134   86.00353071
  69 135   81.44025630
  69 136   77.07381606
  69 137   72.89722897
  69 138   68.91018977
  69 139   65.11228044
  69 140   61.50121714
  69 141   58.07287832
  69 142   54.82176813
  69 143   51.74148216
  69 144   48.82507471
  69 145   46.06532646
  69 146   43.45493344
  69 147   40.98663795
  69 148   38.65331782
  69 149   36.44804584
  69 150   34.36412805
  69 151   32.39512688
  69 152   30.53487358
  69 153   28.77747314
  69 154   27.11730380
  69 155   25.54901300
  69 156   24.06751072
  69 157   22.66796115
  69 158   21.34577334
  69 159   20.09659117
  69 160   18.91628297
  69 161   17.80093114
  69 162   16.74682168
  69 163   15.75043401
  69 164   14.80843093
  69 165   13.91764902
  69 166   13.07508915
  69 167   12.27790759
  69 168   11.52340724
  69 169   10.80902938
  69 170   10.13234571
  69 171    9.49105073
  69 172    8.88295452
  69 173    8.30597570
  69 174    7.75813492
  69 175    7.23754841
  69 176    6.74242202
  69 177    6.27104539
  69 178    5.82178641
  69 179    5.39308597
  69 180    4.98345284
  69 181    4.59145885
  69 182    4.21573420
  69 183    3.85496297
  69 184    3.50787884
  69 185    3.17326087
  69 186    2.84992953
  69 187    2.53674279
  69 188    2.23259233
  69 189    1.93639989
  69 190    1.64711371
  69 191    1.36370500
  69 192    1.08516456
  69 193    0.81049941
  69 194    0.53872947
  69 195    0.26888434
  69 196    0.00000000
  70   1    0.00000000
  70   2    0.00000000
  70   3    0.00000000
  70   4    0.00000000
  70   5    0.00235351
  70   6    0.00456247
  70   7    0.00679560
  70   8    0.00909155
  70   9    0.01145967
  70  10    0.01390387
  70  11    0.01642848
  70  12    0.01903948
  70  13    0.02174461
  70  14    0.02455311
  70  15    0.02747556
  70  16    0.03052359
  70  17    0.03370985
  70  18    0.03704787
  70  19    0.04055208
  70  20    0.04423776
  70  21    0.04812112
  70  22    0.05221929
  70  23    0.05655042
  70  24    0.06113371
  70  25    0.06598954
  70  26    0.07113949
  70  27    0.07660650
  70  28    0.08241490
  70  29    0.08859057
  70  30    0.09516104
  70  31    0.10215561
  70  32    0.10960548
  70  33    0.11754387
  70  34    0.12600624
  70  35    0.13503034
  70  36    0.14465647
  70  37    0.15492764
  70  38    0.16588971
  70  39    0.17759169
  70  40    0.19008587
  70  41    0.20342811
  70  42    0.21767809
  70  43    0.23289953
  70  44    0.24916055
  70  45    0.26653392
  70  46    0.28509740
  70  47    0.30493414
  70  48    0.32613296
  70  49    0.34878884
  70  50    0.37300332
  70  51    0.39888494
  70  52    0.42654974
  70  53    0.45612181
  70  54    0.48773384
  70  55    0.52152768
  70  56    0.55765506
  70  57    0.59627822
  70  58    0.63757066
  70  59    0.68171795
  70  60    0.72891853
  70  61    0.77938468
  70  62    0.83334341
  70  63    0.89103755
  70  64    0.95272685
  70  65    1.01868914
  70  66    1.08922163
  70  67    1.16464223
  70  68    1.24529105
  70  69    1.33153194
  70  70    1.42375415
  70  71    1.52237413
  70  72    1.62783743
  70  73    1.74062076
  70  74    1.86123419
  70  75    1.99022349
  70  76    2.12817267
  70  77    2.27570664
  70  78    2.43349417
  70  79    2.60225093
  70  80    2.78274284
  70  81    2.97578964
  70  82    3.18226869
  70  83    3.40311910
  70  84    3.63934608
  70  85    3.89202569
  70  86    4.16230990
  70  87    4.45143196
  70  88    4.76071228
  70  89    5.09156468
  70  90    5.44550305
  70  91    5.82414861
  70  92    6.22923764
  70  93    6.66262979
  70  94    7.12631703
  70  95    7.62243330
  70  96    8.15326483
  70  97    8.72126131
  70  98    9.32904789
  70  99    9.97943813
  70 100   10.67544793
  70 101   11.42031062
  70 102   12.21749327
  70 103   13.07071422
  70 104   13.98396220
  70 105   14.96151701
  70 106   16.00797196
  70 107   17.12825832
  70 108   18.32767200
  70 109   19.61190274
  70 110   20.98706614
  70 111   22.45973891
  70 112   24.03699803
  70 113   25.72646418
  70 114   27.53635054
  70 115   29.47551784
  70 116   31.55353710
  70 117   33.78076182
  70 118   36.16841196
  70 119   38.72867269
  70 120   41.47481146
  70 121   44.42131790
  70 122   47.58407026
  70 123   50.98053034
  70 124   54.62996078
  70 125   58.55363944
  70 126   62.77500161
  70 127   67.31955289
  70 128   72.21423684
  70 129   77.48571402
  70 130   83.15683231
  70 131   88.24090892
  70 132   90.73131210
  70 133   89.59194400
  70 134   85.76439252
  70 135   81.18991169
  70 136   76.83152536
  70 137   72.67221071
  70 138   68.70504618
  70 139   64.92651450
  70 140   61.33328430
  70 141   57.92109621
  70 142   54.68462300
  70 143   51.61768114
  70 144   48.71351439
  70 145   45.96504687
  70 146   43.36507959
  70 147   40.90643261
  70 148   38.58204382
  70 149   36.38503493
  70 150   34.30875386
  70 151   32.34680043
  70 152   30.49304024
  70 153   28.74161038
  70 154   27.08691947
  70 155   25.52364380
  70 156   24.04672083
  70 157   22.65134099
  70 158   21.33293835
  70 159   20.08718065
  70 160   18.90995897
  70 161   17.79737734
  70 162   16.74574235
  70 163   15.75155296
  70 164   14.81149056
  70 165   13.92240929
  70 166   13.08132673
  70 167   12.28541487
  70 168   11.53199153
  70 169   10.81851205
  70 170   10.14256139
  70 171    9.50184655
  70 172    8.89418932
  70 173    8.31751940
  70 174    7.76986777
  70 175    7.24936040
  70 176    6.75421223
  70 177    6.28272143
  70 178    5.83326384
  70 179    5.40428780
  70 180    4.99430902
  70 181    4.60190582
  70 182    4.22571443
  70 183    3.86442460
  70 184    3.51677524
  70 185    3.18155036
  70 186    2.85757500
  70 187    2.54371142
  70 188    2.23885536
  70 189    1.94193234
  70 190    1.65189417
  70 191    1.36771549
  70 192    1.08839031
  70 193    0.81292878
  70 194    0.54035381
  70 195    0.26969793
  70 196    0.00000000
  71   1    0.00000000
  71   2    0.00000000
  71   3    0.00000000
  71   4    0.00089166
  71   5    0.00267093
  71   6    0.00474024
  71   7    0.00694017
  71   8    0.00922694
  71   9    0.01158971
  71  10    0.01402831
  71  11    0.01654688
  71  12    0.01915193
  71  13    0.02185164
  71  14    0.02465552
  71  15    0.02757422
  71  16    0.03061939
  71  17    0.03380363
  71  18    0.03714041
  71  19    0.04064408
  71  20    0.04432987
  71  21    0.04821391
  71  22    0.05231330
  71  23    0.05664614
  71  24    0.06123161
  71  25    0.06609005
  71  26    0.07124303
  71  27    0.07671347
  71  28    0.08252569
  71  29    0.08870556
  71  30    0.09528061
  71  31    0.10228013
  71  32    0.10973530
  71  33    0.11767938
  71  34    0.12614778
  71  35    0.13517829
  71  36    0.14481120
  71  37    0.15508950
  71  38    0.16605909
  71  39    0.17776895
  71  40    0.19027139
  71  41    0.20362227
  71  42    0.21788126
  71  43    0.23311210
  71  44    0.24938290
  71  45    0.26676643
  71  46    0.28534047
  71  47    0.30518813
  71  48    0.32639826
  71  49    0.34906583
  71  50    0.37329237
  71  51    0.39918640
  71  52    0.42686398
  71  53    0.45644917
  71  54    0.48807464
  71  55    0.52188224
  71  56    0.55802366
  71  57    0.59666112
  71  58    0.63796810
  71  59    0.68213012
  71  60    0.72934561
  71  61    0.77982678
  71  62    0.83380060
  71  63    0.89150985
  71  64    0.95321420
  71  65    1.01919142
  71  66    1.08973863
  71  67    1.16517367
  71  68    1.24583654
  71  69    1.33209099
  71  70    1.42432613
  71  71    1.52295829
  71  72    1.62843287
  71  73    1.74122642
  71  74    1.86184883
  71  75    1.99084568
  71  76    2.12880076
  71  77    2.27633877
  71  78    2.43412820
  71  79    2.60288446
  71  80    2.78337316
  71  81    2.97641371
  71  82    3.18288313
  71  83    3.40372013
  71  84    3.63992950
  71  85    3.89258686
  71  86    4.16284364
  71  87    4.45193257
  71  88    4.76117348
  71  89    5.09197951
  71  90    5.44586386
  71  91    5.82444696
  71  92    6.22946423
  71  93    6.66277438
  71  94    7.12636833
  71  95    7.62237884
  71  96    8.15309084
  71  97    8.72095254
  71  98    9.32858744
  71  99    9.97880719
  71 100   10.67462552
  71 101   11.41927327
  71 102   12.21621456
  71 103   13.06916433
  71 104   13.98210726
  71 105   14.95931835
  71 106   16.00538511
  71 107   17.12523185
  71 108   18.32414595
  71 109   19.60780671
  71 110   20.98231677
  71 111   22.45423676
  71 112   24.03062346
  71 113   25.71907208
  71 114   27.52776344
  71 115   29.46551700
  71 116   31.54185083
  71 117   33.76705027
  71 118   36.15224730
  71 119   38.70951337
  71 120   41.45196939
  71 121   44.39391717
  71 122   47.55099745
  71 123   50.94037903
  71 124   54.58097945
  71 125   58.49370538
  71 126   62.70166934
  71 127   67.23026650
  71 128   72.10684500
  71 129   77.35942734
  71 130   83.01355809
  71 131   88.08621939
  71 132   90.57326708
  71 133   89.43685589
  71 134   85.61558468
  71 135   81.04855732
  71 136   76.69779671
  71 137   72.54602218
  71 138   68.58636505
  71 139   64.81541310
  71 140   61.22988809
  71 141   57.82551551
  71 142   54.59690399
  71 143   51.53778243
  71 144   48.64130393
  71 145   45.90031131
  71 146   43.30753939
  71 147   40.85575859
  71 148   38.53787259
  71 149   36.34698202
  71 150   34.27642442
  71 151   32.31979746
  71 152   30.47097082
  71 153   28.72409020
  71 154   27.07357605
  71 155   25.51411867
  71 156   24.04067097
  71 157   22.64843968
  71 158   21.33287559
  71 159   20.08966327
  71 160   18.91471048
  71 161   17.80413768
  71 162   16.75426743
  71 163   15.76161421
  71 164   14.82287432
  71 165   13.93491625
  71 166   13.09477128
  71 167   12.29962448
  71 168   11.54680610
  71 169   10.83378327
  71 170   10.15815212
  71 171    9.51763017
  71 172    8.91004918
  71 173    8.33334818
  71 174    7.78556694
  71 175    7.26483966
  71 176    6.76938898
  71 177    6.29752028
  71 178    5.84761614
  71 179    5.41813115
  71 180    5.00758686
  71 181    4.61456701
  71 182    4.23771289
  71 183    3.87571892
  71 184    3.52732837
  71 185    3.19132926
  71 186    2.86655042
  71 187    2.55185758
  71 188    2.24614972
  71 189    1.94835543
  71 190    1.65742935
  71 191    1.37234880
  71 192    1.09211035
  71 193    0.81572654
  71 194    0.54222266
  71 195    0.27063345
  71 196    0.00000000
  72   1    0.00000000
  72   2    0.00000000
  72   3    0.00000000
  72   4    0.00089927
  72   5    0.00270902
  72   6    0.00480637
  72   7    0.00702568
  72   8    0.00932326
  72   9    0.01169034
  72  10    0.01412895
  72  11    0.01664505
  72  12    0.01924640
  72  13    0.02194200
  72  14    0.02474183
  72  15    0.02765681
  72  16    0.03069873
  72  17    0.03388023
  72  18    0.03721478
  72  19    0.04071671
  72  20    0.04440122
  72  21    0.04828440
  72  22    0.05238332
  72  23    0.05671603
  72  24    0.06130171
  72  25    0.06616064
  72  26    0.07131438
  72  27    0.07678582
  72  28    0.08259926
  72  29    0.08878056
  72  30    0.09535722
  72  31    0.10235851
  72  32    0.10981562
  72  33    0.11776175
  72  34    0.12623232
  72  35    0.13526510
  72  36    0.14490035
  72  37    0.15518106
  72  38    0.16615309
  72  39    0.17786542
  72  40    0.19037031
  72  41    0.20372362
  72  42    0.21798497
  72  43    0.23321809
  72  44    0.24949104
  72  45    0.26687657
  72  46    0.28545241
  72  47    0.30530162
  72  48    0.32651302
  72  49    0.34918152
  72  50    0.37340858
  72  51    0.39930267
  72  52    0.42697977
  72  53    0.45656388
  72  54    0.48818756
  72  55    0.52199258
  72  56    0.55813054
  72  57    0.59676353
  72  58    0.63806492
  72  59    0.68222009
  72  60    0.72942732
  72  61    0.77989865
  72  62    0.83386090
  72  63    0.89155665
  72  64    0.95324535
  72  65    1.01920456
  72  66    1.08973113
  72  67    1.16514264
  72  68    1.24577881
  72  69    1.33200303
  72  70    1.42420411
  72  71    1.52279796
  72  72    1.62822959
  72  73    1.74097509
  72  74    1.86154388
  72  75    1.99048100
  72  76    2.12836966
  72  77    2.27583394
  72  78    2.43354166
  72  79    2.60220749
  72  80    2.78259625
  72  81    2.97552649
  72  82    3.18187427
  72  83    3.40257730
  72  84    3.63863925
  72  85    3.89113452
  72  86    4.16121327
  72  87    4.45010678
  72  88    4.75913331
  72  89    5.08970433
  72  90    5.44333117
  72  91    5.82163225
  72  92    6.22634075
  72  93    6.65931295
  72  94    7.12253707
  72  95    7.61814292
  72  96    8.14841215
  72  97    8.71578931
  72  98    9.32289384
  72  99    9.97253284
  72 100   10.66771494
  72 101   11.41166518
  72 102   12.20784114
  72 103   13.05995025
  72 104   13.97196860
  72 105   14.94816118
  72 106   15.99310393
  72 107   17.11170751
  72 108   18.30924321
  72 109   19.59137110
  72 110   20.96417074
  72 111   22.43417477
  72 112   24.00840570
  72 113   25.69441650
  72 114   27.50033543
  72 115   29.43491595
  72 116   31.50759266
  72 117   33.72854456
  72 118   36.10876733
  72 119   38.66015715
  72 120   41.39560943
  72 121   44.32913736
  72 122   47.47601773
  72 123   50.85297438
  72 124   54.47841506
  72 125   58.37274236
  72 126   62.55876159
  72 127   67.06218905
  72 128   71.91216541
  72 129   77.14133973
  72 130   82.78413995
  72 131   87.86984108
  72 132   90.40133668
  72 133   89.32473334
  72 134   85.55533816
  72 135   81.01545494
  72 136   76.67218030
  72 137   72.51819083
  72 138   68.55359880
  72 139   64.77840597
  72 140   61.19050418
  72 141   57.78570734
  72 142   54.55830126
  72 143   51.50159816
  72 144   48.60836758
  72 145   45.87114010
  72 146   43.28241162
  72 147   40.83477642
  72 148   38.52101172
  72 149   36.33412962
  72 150   34.26740728
  72 151   32.31440277
  72 152   30.46896127
  72 153   28.72521494
  72 154   27.07757858
  72 155   25.52074250
  72 156   24.04966365
  72 157   22.65955562
  72 158   21.34587800
  72 159   20.10432543
  72 160   18.93081660
  72 161   17.82148330
  72 162   16.77265965
  72 163   15.78087169
  72 164   14.84282712
  72 165   13.95540558
  72 166   13.11564918
  72 167   12.32075343
  72 168   11.56805858
  72 169   10.85504133
  72 170   10.17930692
  72 171    9.53858149
  72 172    8.93070493
  72 173    8.35362397
  72 174    7.80538559
  72 175    7.28413075
  72 176    6.78808843
  72 177    6.31556988
  72 178    5.86496318
  72 179    5.43472801
  72 180    5.02339065
  72 181    4.62953922
  72 182    4.25181902
  72 183    3.88892821
  72 184    3.53961348
  72 185    3.20266600
  72 186    2.87691751
  72 187    2.56123640
  72 188    2.25452413
  72 189    1.95571153
  72 190    1.66375537
  72 191    1.37763490
  72 192    1.09634855
  72 193    0.81891057
  72 194    0.54434788
  72 195    0.27169682
  72 196    0.00000000
  73   1    0.00000000
  73   2    0.00000000
  73   3    0.00000000
  73   4    0.00000000
  73   5    0.00247033
  73   6    0.00476981
  73   7    0.00706105
  73   8    0.00938743
  73   9    0.01176623
  73  10    0.01420869
  73  11    0.01672461
  73  12    0.01932370
  73  13    0.02201597
  73  14    0.02481205
  73  15    0.02772320
  73  16    0.03076141
  73  17    0.03393942
  73  18    0.03727077
  73  19    0.04076979
  73  20    0.04445167
  73  21    0.04833249
  73  22    0.05242927
  73  23    0.05676007
  73  24    0.06134399
  73  25    0.06620133
  73  26    0.07135358
  73  27    0.07682362
  73  28    0.08263571
  73  29    0.08881568
  73  30    0.09539101
  73  31    0.10239093
  73  32    0.10984660
  73  33    0.11779119
  73  34    0.12626009
  73  35    0.13529103
  73  36    0.14492423
  73  37    0.15520264
  73  38    0.16617209
  73  39    0.17788148
  73  40    0.19038307
  73  41    0.20373262
  73  42    0.21798974
  73  43    0.23321805
  73  44    0.24948558
  73  45    0.26686498
  73  46    0.28543392
  73  47    0.30527537
  73  48    0.32647805
  73  49    0.34913677
  73  50    0.37335288
  73  51    0.39923474
  73  52    0.42689819
  73  53    0.45646708
  73  54    0.48807384
  73  55    0.52186006
  73  56    0.55797714
  73  57    0.59658700
  73  58    0.63786277
  73  59    0.68198961
  73  60    0.72916554
  73  61    0.77960233
  73  62    0.83352650
  73  63    0.89118028
  73  64    0.95282281
  73  65    1.01873122
  73  66    1.08920198
  73  67    1.16455220
  73  68    1.24512110
  73  69    1.33127157
  73  70    1.42339182
  73  71    1.52189714
  73  72    1.62723187
  73  73    1.73987136
  73  74    1.86032423
  73  75    1.98913466
  73  76    2.12688494
  73  77    2.27419812
  73  78    2.43174093
  73  79    2.60022685
  73  80    2.78041940
  73  81    2.97313574
  73  82    3.17925041
  73  83    3.39969946
  73  84    3.63548479
  73  85    3.88767884
  73  86    4.15742965
  73  87    4.44596620
  73  88    4.75460425
  73  89    5.08475252
  73  90    5.43791937
  73  91    5.81571995
  73  92    6.21988388
  73  93    6.65226350
  73  94    7.11484276
  73  95    7.60974672
  73  96    8.13925179
  73  97    8.70579677
  73  98    9.31199468
  73  99    9.96064547
  73 100   10.65474979
  73 101   11.39752375
  73 102   12.19241482
  73 103   13.04311905
  73 104   13.95359950
  73 105   14.92810634
  73 106   15.97119837
  73 107   17.08776641
  73 108   18.28305857
  73 109   19.56270768
  73 110   20.93276097
  73 111   22.39971239
  73 112   23.97053782
  73 113   25.65273334
  73 114   27.45435728
  73 115   29.38407622
  73 116   31.45121584
  73 117   33.66581720
  73 118   36.03869996
  73 119   38.58153392
  73 120   41.30692199
  73 121   44.22849918
  73 122   47.36105589
  73 123   50.72070122
  73 124   54.32509587
  73 125   58.19381209
  73 126   62.34893118
  73 127   66.81607998
  73 128   71.62622449
  73 129   76.81850046
  73 130   82.44328895
  73 131   87.55949952
  73 132   90.19947255
  73 133   89.26305926
  73 134   85.60814360
  73 135   81.11013022
  73 136   76.76427445
  73 137   72.59132517
  73 138   68.60592228
  73 139   64.81348078
  73 140   61.21302237
  73 141   57.79988264
  73 142   54.56744720
  73 143   51.50815400
  73 144   48.61405622
  73 145   45.87713814
  73 146   43.28949354
  73 147   40.84342636
  73 148   38.53150655
  73 149   36.34659945
  73 150   34.28187915
  73 151   32.33083208
  73 152   30.48725440
  73 153   28.74524560
  73 154   27.09919956
  73 155   25.54379425
  73 156   24.07398047
  73 157   22.68497012
  73 158   21.37222434
  73 159   20.13144166
  73 160   18.95854626
  73 161   17.84967654
  73 162   16.80117400
  73 163   15.80957244
  73 164   14.87158763
  73 165   13.98410728
  73 166   13.14418154
  73 167   12.34901381
  73 168   11.59595200
  73 169   10.88248021
  73 170   10.20621072
  73 171    9.56487644
  73 172    8.95632366
  73 173    8.37850513
  73 174    7.82947349
  73 175    7.30737502
  73 176    6.81044364
  73 177    6.33699519
  73 178    5.88542202
  73 179    5.45418773
  73 180    5.04182221
  73 181    4.64691688
  73 182    4.26812008
  73 183    3.90413270
  73 184    3.55370395
  73 185    3.21562726
  73 186    2.88873639
  73 187    2.57190160
  73 188    2.26402598
  73 189    1.96404186
  73 190    1.67090737
  73 191    1.38360296
  73 192    1.10112815
  73 193    0.82249823
  73 194    0.54674104
  73 195    0.27289381
  73 196    0.00000000
  74   1    0.00000000
  74   2    0.00000000
  74   3    0.00000000
  74   4    0.00000000
  74   5    0.00241241
  74   6    0.00476055
  74   7    0.00708958
  74   8    0.00943675
  74   9    0.01182557
  74  10    0.01427184
  74  11    0.01678799
  74  12    0.01938517
  74  13    0.02207430
  74  14    0.02486655
  74  15    0.02777353
  74  16    0.03080744
  74  17    0.03398118
  74  18    0.03730833
  74  19    0.04080326
  74  20    0.04448117
  74  21    0.04835813
  74  22    0.05245115
  74  23    0.05677824
  74  24    0.06135850
  74  25    0.06621216
  74  26    0.07136070
  74  27    0.07682695
  74  28    0.08263515
  74  29    0.08881107
  74  30    0.09538215
  74  31    0.10237758
  74  32    0.10982848
  74  33    0.11776797
  74  34    0.12623138
  74  35    0.13525639
  74  36    0.14488318
  74  37    0.15515462
  74  38    0.16611648
  74  39    0.17781760
  74  40    0.19031015
  74  41    0.20364983
  74  42    0.21789613
  74  43    0.23311261
  74  44    0.24936718
  74  45    0.26673239
  74  46    0.28528578
  74  47    0.30511021
  74  48    0.32629425
  74  49    0.34893257
  74  50    0.37312634
  74  51    0.39898376
  74  52    0.42662047
  74  53    0.45616013
  74  54    0.48773492
  74  55    0.52148620
  74  56    0.55756511
  74  57    0.59613329
  74  58    0.63736355
  74  59    0.68144073
  74  60    0.72856248
  74  61    0.77894018
  74  62    0.83279991
  74  63    0.89038347
  74  64    0.95194948
  74  65    1.01777454
  74  66    1.08815454
  74  67    1.16340595
  74  68    1.24386731
  74  69    1.32990076
  74  70    1.42189372
  74  71    1.52026061
  74  72    1.62544482
  74  73    1.73792070
  74  74    1.85819576
  74  75    1.98681298
  74  76    2.12435337
  74  77    2.27143857
  74  78    2.42873380
  74  79    2.59695088
  74  80    2.77685158
  74  81    2.96925111
  74  82    3.17502191
  74  83    3.39509777
  74  84    3.63047810
  74  85    3.88223269
  74  86    4.15150665
  74  87    4.43952579
  74  88    4.74760242
  74  89    5.07714151
  74  90    5.42964730
  74  91    5.80673047
  74  92    6.21011575
  74  93    6.64165011
  74  94    7.10331161
  74  95    7.59721885
  74  96    8.12564112
  74  97    8.69100937
  74  98    9.29592789
  74  99    9.94318702
  74 100   10.63577666
  74 101   11.37690092
  74 102   12.16999384
  74 103   13.01873631
  74 104   13.92707430
  74 105   14.89923852
  74 106   15.93976555
  74 107   17.05352067
  74 108   18.24572243
  74 109   19.52196924
  74 110   20.88826791
  74 111   22.35106457
  74 112   23.91727798
  74 113   25.59433542
  74 114   27.39021148
  74 115   29.31346980
  74 116   31.37330806
  74 117   33.57960654
  74 118   35.94298050
  74 119   38.47483719
  74 120   41.18743854
  74 121   44.09397258
  74 122   47.20863930
  74 123   50.54676466
  74 124   54.12497301
  74 125   57.96148723
  74 126   62.07671643
  74 127   66.49450705
  74 128   71.24494380
  74 129   76.37073029
  74 130   81.94111915
  74 131   87.07598409
  74 132   89.93515379
  74 133   89.27729720
  74 134   85.84682212
  74 135   81.37741318
  74 136   76.99082657
  74 137   72.76756911
  74 138   68.73998274
  74 139   64.91608595
  74 140   61.29331909
  74 141   57.86478462
  74 142   54.62193917
  74 143   51.55575330
  74 144   48.65721604
  74 145   45.91755494
  74 146   43.32832934
  74 147   40.88146617
  74 148   38.56926900
  74 149   36.38441442
  74 150   34.31994258
  74 151   32.36924478
  74 152   30.52604976
  74 153   28.78440957
  74 154   27.13868511
  74 155   25.58353194
  74 156   24.11388617
  74 157   22.72495075
  74 158   21.41218206
  74 159   20.17127699
  74 160   18.99816033
  74 161   17.88897279
  74 162   16.84005933
  74 163   15.84795805
  74 164   14.90938957
  74 165   14.02124680
  74 166   13.18058526
  74 167   12.38461378
  74 168   11.63068565
  74 169   10.91629027
  74 170   10.23904501
  74 171    9.59668771
  74 172    8.98706930
  74 173    8.40814696
  74 174    7.85797746
  74 175    7.33471096
  74 176    6.83658495
  74 177    6.36191859
  74 178    5.90910723
  74 179    5.47661726
  74 180    5.06298105
  74 181    4.66679228
  74 182    4.28670129
  74 183    3.92141074
  74 184    3.56967141
  74 185    3.23027809
  74 186    2.90206571
  74 187    2.58390553
  74 188    2.27470148
  74 189    1.97338661
  74 190    1.67891960
  74 191    1.39028136
  74 192    1.10647179
  74 193    0.82650645
  74 194    0.54941341
  74 195    0.27423005
  74 196    0.00000000
  75   1    0.00000000
  75   2    0.00000000
  75   3    0.00000000
  75   4    0.00000000
  75   5    0.00242841
  75   6    0.00478949
  75   7    0.00712833
  75   8    0.00948222
  75   9    0.01187480
  75  10    0.01432227
  75  11    0.01683755
  75  12    0.01943230
  75  13    0.02211791
  75  14    0.02490588
  75  15    0.02780812
  75  16    0.03083702
  75  17    0.03400558
  75  18    0.03732748
  75  19    0.04081713
  75  20    0.04448972
  75  21    0.04836134
  75  22    0.05244897
  75  23    0.05677060
  75  24    0.06134528
  75  25    0.06619321
  75  26    0.07133585
  75  27    0.07679596
  75  28    0.08259773
  75  29    0.08876690
  75  30    0.09533084
  75  31    0.10231869
  75  32    0.10976151
  75  33    0.11769236
  75  34    0.12614651
  75  35    0.13516155
  75  36    0.14477759
  75  37    0.15503743
  75  38    0.16598674
  75  39    0.17767428
  75  40    0.19015211
  75  41    0.20347582
  75  42    0.21770479
  75  43    0.23290246
  75  44    0.24913660
  75  45    0.26647962
  75  46    0.28500889
  75  47    0.30480712
  75  48    0.32596267
  75  49    0.34857003
  75  50    0.37273016
  75  51    0.39855102
  75  52    0.42614801
  75  53    0.45564449
  75  54    0.48717239
  75  55    0.52087273
  75  56    0.55689632
  75  57    0.59540441
  75  58    0.63656943
  75  59    0.68057577
  75  60    0.72762062
  75  61    0.77791487
  75  62    0.83168403
  75  63    0.88916932
  75  64    0.95062870
  75  65    1.01633811
  75  66    1.08659266
  75  67    1.16170802
  75  68    1.24202186
  75  69    1.32789538
  75  70    1.41971494
  75  71    1.51789389
  75  72    1.62287440
  75  73    1.73512951
  75  74    1.85516534
  75  75    1.98352335
  75  76    2.12078289
  75  77    2.26756384
  75  78    2.42452946
  75  79    2.59238951
  75  80    2.77190347
  75  81    2.96388408
  75  82    3.16920116
  75  83    3.38878557
  75  84    3.62363362
  75  85    3.87481166
  75  86    4.14346111
  75  87    4.43080376
  75  88    4.73814756
  75  89    5.06689268
  75  90    5.41853818
  75  91    5.79468907
  75  92    6.19706386
  75  93    6.62750277
  75  94    7.08797641
  75  95    7.58059524
  75  96    8.10761958
  75  97    8.67147051
  75  98    9.27474144
  75  99    9.92021063
  75 100   10.61085461
  75 101   11.34986260
  75 102   12.14065201
  75 103   12.98688512
  75 104   13.89248694
  75 105   14.86166451
  75 106   15.89892753
  75 107   17.00911064
  75 108   18.19739720
  75 109   19.46934498
  75 110   20.83091357
  75 111   22.28849376
  75 112   23.84893898
  75 113   25.51959871
  75 114   27.30835396
  75 115   29.22365469
  75 116   31.27455892
  75 117   33.47077326
  75 118   35.82269417
  75 119   38.34144919
  75 120   41.03893708
  75 121   43.92786574
  75 122   47.02178765
  75 123   50.33513455
  75 124   53.88326092
  75 125   57.68252541
  75 126   61.75049570
  75 127   66.10653229
  75 128   70.77357844
  75 129   75.78414646
  75 130   81.20256584
  75 131   86.21681652
  75 132   89.54796207
  75 133   89.42162032
  75 134   86.46816553
  75 135   81.88770931
  75 136   77.36232115
  75 137   73.03950362
  75 138   68.94558881
  75 139   65.07748548
  75 140   61.42480211
  75 141   57.97568840
  75 142   54.71847805
  75 143   51.64213342
  75 144   48.73632342
  75 145   45.99139033
  75 146   43.39828952
  75 147   40.94852957
  75 148   38.63412036
  75 149   36.44753000
  75 150   34.38164918
  75 151   32.42976127
  75 152   30.58551674
  75 153   28.84291070
  75 154   27.19626279
  75 155   25.64019880
  75 156   24.16963363
  75 157   22.77975544
  75 158   21.46601065
  75 159   20.22408977
  75 160   19.04991401
  75 161   17.93962249
  75 162   16.88956014
  75 163   15.89626616
  75 164   14.95646305
  75 165   14.06704622
  75 166   13.22507404
  75 167   12.42775842
  75 168   11.67245589
  75 169   10.95665906
  75 170   10.27798854
  75 171    9.63418526
  75 172    9.02310315
  75 173    8.44270219
  75 174    7.89104182
  75 175    7.36627463
  75 176    6.86664033
  75 177    6.39046012
  75 178    5.93613116
  75 179    5.50212142
  75 180    5.08696467
  75 181    4.68925576
  75 182    4.30764602
  75 183    3.94083891
  75 184    3.58758583
  75 185    3.24668202
  75 186    2.91696270
  75 187    2.59729929
  75 188    2.28659573
  75 189    1.98378496
  75 190    1.68782544
  75 191    1.39769780
  75 192    1.11240152
  75 193    0.83095171
  75 194    0.55237593
  75 195    0.27571102
  75 196    0.00000000
  76   1    0.00000000
  76   2    0.00000000
  76   3    0.00000000
  76   4    0.00000000
  76   5    0.00252147
  76   6    0.00485982
  76   7    0.00718059
  76   8    0.00952696
  76   9    0.01191669
  76  10    0.01436224
  76  11    0.01687504
  76  12    0.01946639
  76  13    0.02214770
  76  14    0.02493068
  76  15    0.02782740
  76  16    0.03085040
  76  17    0.03401281
  76  18    0.03732835
  76  19    0.04081147
  76  20    0.04447739
  76  21    0.04834218
  76  22    0.05242280
  76  23    0.05673721
  76  24    0.06130442
  76  25    0.06614461
  76  26    0.07127916
  76  27    0.07673079
  76  28    0.08252364
  76  29    0.08868338
  76  30    0.09523732
  76  31    0.10221453
  76  32    0.10964599
  76  33    0.11756470
  76  34    0.12600583
  76  35    0.13500689
  76  36    0.14460789
  76  37    0.15485154
  76  38    0.16578338
  76  39    0.17745208
  76  40    0.18990955
  76  41    0.20321126
  76  42    0.21741645
  76  43    0.23258839
  76  44    0.24879469
  76  45    0.26610758
  76  46    0.28460423
  76  47    0.30436713
  76  48    0.32548444
  76  49    0.34805038
  76  50    0.37216567
  76  51    0.39793796
  76  52    0.42548234
  76  53    0.45492186
  76  54    0.48638806
  76  55    0.52002159
  76  56    0.55597284
  76  57    0.59440260
  76  58    0.63548281
  76  59    0.67939733
  76  60    0.72634278
  76  61    0.77652941
  76  62    0.83018209
  76  63    0.88754130
  76  64    0.94886423
  76  65    1.01442595
  76  66    1.08452068
  76  67    1.15946310
  76  68    1.23958981
  76  69    1.32526084
  76  70    1.41686133
  76  71    1.51480326
  76  72    1.61952735
  76  73    1.73150508
  76  74    1.85124083
  76  75    1.97927424
  76  76    2.11618264
  76  77    2.26258376
  76  78    2.41913854
  76  79    2.58655417
  76  80    2.76558740
  76  81    2.95704801
  76  82    3.16180256
  76  83    3.38077845
  76  84    3.61496818
  76  85    3.86543398
  76  86    4.13331279
  76  87    4.41982156
  76  88    4.72626293
  76  89    5.05403132
  76  90    5.40461953
  76  91    5.77962572
  76  92    6.18076093
  76  93    6.60985723
  76  94    7.06887632
  76  95    7.55991884
  76  96    8.08523440
  76  97    8.64723227
  76  98    9.24849283
  76  99    9.89178002
  76 100   10.58005445
  76 101   11.31648775
  76 102   12.10447771
  76 103   12.94766475
  76 104   13.84994940
  76 105   14.81551120
  76 106   15.84882881
  76 107   16.95470170
  76 108   18.13827321
  76 109   19.40505526
  76 110   20.76095468
  76 111   22.21230114
  76 112   23.76587672
  76 113   25.42894706
  76 114   27.20929373
  76 115   29.11524770
  76 116   31.15572313
  76 117   33.34025054
  76 118   35.67900796
  76 119   38.18284767
  76 120   40.86331490
  76 121   43.73265303
  76 122   46.80378646
  76 123   50.09026706
  76 124   53.60615951
  76 125   57.36581885
  76 126   61.38345790
  76 127   65.67223881
  76 128   70.24206891
  76 129   75.09315130
  76 130   80.19331665
  76 131   85.38596656
  76 132   88.97680805
  76 133   89.75110101
  76 134   87.06272928
  76 135   82.67081612
  76 136   77.84100414
  76 137   73.37498588
  76 138   69.20144183
  76 139   65.28403557
  76 140   61.59866064
  76 141   58.12682374
  76 142   54.85324424
  76 143   51.76475423
  76 144   48.84969432
  76 145   46.09754315
  76 146   43.49867577
  76 147   41.04420029
  76 148   38.72584405
  76 149   36.53587211
  76 150   34.46702714
  76 151   32.51248328
  76 152   30.66580975
  76 153   28.92094083
  76 154   27.27215051
  76 155   25.71403029
  76 156   24.24146942
  76 157   22.84963697
  76 158   21.53396531
  76 159   20.29013477
  76 160   19.11405938
  76 161   18.00187334
  76 162   16.94991845
  76 163   15.95473210
  76 164   15.01303600
  76 165   14.12172552
  76 166   13.27785951
  76 167   12.47865078
  76 168   11.72145699
  76 169   11.00377205
  76 170   10.32321794
  76 171    9.67753695
  76 172    9.06458437
  76 173    8.48232145
  76 174    7.92880878
  76 175    7.40219998
  76 176    6.90073569
  76 177    6.42273783
  76 178    5.96660417
  76 179    5.53080310
  76 180    5.11386868
  76 181    4.71439586
  76 182    4.33103594
  76 183    3.96249220
  76 184    3.60751569
  76 185    3.26490119
  76 186    2.93348333
  76 187    2.61213280
  76 188    2.29975274
  76 189    1.99527514
  76 190    1.69765747
  76 191    1.40587926
  76 192    1.11893883
  76 193    0.83585008
  76 194    0.55563930
  76 195    0.27734204
  76 196    0.00000000
  77   1    0.00000000
  77   2    0.00000000
  77   3    0.00000000
  77   4    0.00093536
  77   5    0.00280774
  77   6    0.00496721
  77   7    0.00723599
  77   8    0.00956650
  77   9    0.01195046
  77  10    0.01439247
  77  11    0.01690157
  77  12    0.01948846
  77  13    0.02216452
  77  14    0.02494156
  77  15    0.02783181
  77  16    0.03084792
  77  17    0.03400308
  77  18    0.03731109
  77  19    0.04078642
  77  20    0.04444429
  77  21    0.04830075
  77  22    0.05237274
  77  23    0.05667818
  77  24    0.06123606
  77  25    0.06606649
  77  26    0.07119079
  77  27    0.07663163
  77  28    0.08241308
  77  29    0.08856074
  77  30    0.09510185
  77  31    0.10206539
  77  32    0.10948226
  77  33    0.11738535
  77  34    0.12580974
  77  35    0.13479285
  77  36    0.14437457
  77  37    0.15459746
  77  38    0.16550698
  77  39    0.17715161
  77  40    0.18958315
  77  41    0.20285689
  77  42    0.21703189
  77  43    0.23217125
  77  44    0.24834237
  77  45    0.26561726
  77  46    0.28407287
  77  47    0.30379143
  77  48    0.32486083
  77  49    0.34737499
  77  50    0.37143432
  77  51    0.39714614
  77  52    0.42462516
  77  53    0.45399404
  77  54    0.48538390
  77  55    0.51893491
  77  56    0.55479697
  77  57    0.59313033
  77  58    0.63410636
  77  59    0.67790828
  77  60    0.72473203
  77  61    0.77478714
  77  62    0.82829768
  77  63    0.88550329
  77  64    0.94666022
  77  65    1.01204256
  77  66    1.08194344
  77  67    1.15667639
  77  68    1.23657675
  77  69    1.32200320
  77  70    1.41333940
  77  71    1.51099576
  77  72    1.61541127
  77  73    1.72705557
  77  74    1.84643104
  77  75    1.97407514
  77  76    2.11056288
  77  77    2.25650943
  77  78    2.41257299
  77  79    2.57945780
  77  80    2.75791737
  77  81    2.94875801
  77  82    3.15284251
  77  83    3.37109415
  77  84    3.60450101
  77  85    3.85412050
  77  86    4.12108433
  77  87    4.40660376
  77  88    4.71197525
  77  89    5.03858651
  77  90    5.38792303
  77  91    5.76157497
  77  92    6.16124472
  77  93    6.58875482
  77  94    7.04605659
  77  95    7.53523935
  77  96    8.05854024
  77  97    8.61835487
  77  98    9.21724862
  77  99    9.85796887
  77 100   10.54345802
  77 101   11.27686749
  77 102   12.06157272
  77 103   12.90118927
  77 104   13.79958999
  77 105   14.76092344
  77 106   15.78963359
  77 107   16.89048084
  77 108   18.06856439
  77 109   19.32934610
  77 110   20.67867572
  77 111   22.12281754
  77 112   23.66847839
  77 113   25.32283667
  77 114   27.09357231
  77 115   28.98889685
  77 116   31.01758301
  77 117   33.18899230
  77 118   35.51309834
  77 119   38.00050290
  77 120   40.66243871
  77 121   43.51075073
  77 122   46.55784066
  77 123   49.81654937
  77 124   53.29993049
  77 125   57.02082558
  77 126   60.99105788
  77 127   65.21984805
  77 128   69.71055664
  77 129   74.45374646
  77 130   79.41267728
  77 131   84.49881079
  77 132   88.57846609
  77 133   89.90261019
  77 134   87.70943398
  77 135   83.22283605
  77 136   78.26756912
  77 137   73.71178770
  77 138   69.47823989
  77 139   65.51995190
  77 140   61.80562245
  77 141   58.31244170
  77 142   55.02255355
  77 143   51.92121122
  77 144   48.99575088
  77 145   46.23498693
  77 146   43.62883902
  77 147   41.16809294
  77 148   38.84424186
  77 149   36.64937705
  77 150   34.57611010
  77 151   32.61751510
  77 152   30.76708418
  77 153   29.01869194
  77 154   27.36656594
  77 155   25.80526152
  77 156   24.32963974
  77 157   22.93484777
  77 158   21.61630093
  77 159   20.36966643
  77 160   19.19084816
  77 161   18.07597262
  77 162   17.02137576
  77 163   16.02359060
  77 164   15.07933561
  77 165   14.18550378
  77 166   13.33915229
  77 167   12.53749276
  77 168   11.77788201
  77 169   11.05781337
  77 170   10.37490841
  77 171    9.72690914
  77 172    9.11167058
  77 173    8.52715371
  77 174    7.97141885
  77 175    7.44261927
  77 176    6.93899519
  77 177    6.45886801
  77 178    6.00063489
  77 179    5.56276349
  77 180    5.14378704
  77 181    4.74229952
  77 182    4.35695118
  77 183    3.98644410
  77 184    3.62952804
  77 185    3.28499639
  77 186    2.95168229
  77 187    2.62845484
  77 188    2.31421549
  77 189    2.00789449
  77 190    1.70844747
  77 191    1.41485208
  77 192    1.12610469
  77 193    0.84121722
  77 194    0.55921393
  77 195    0.27912831
  77 196    0.00000000
  78   1    0.00000000
  78   2    0.00000000
  78   3    0.00000000
  78   4    0.00093745
  78   5    0.00281818
  78   6    0.00498515
  78   7    0.00725865
  78   8    0.00959090
  78   9    0.01197404
  78  10    0.01441322
  78  11    0.01691798
  78  12    0.01949938
  78  13    0.02216909
  78  14    0.02493911
  78  15    0.02782179
  78  16    0.03082989
  78  17    0.03397666
  78  18    0.03727592
  78  19    0.04074214
  78  20    0.04439055
  78  21    0.04823717
  78  22    0.05229892
  78  23    0.05659367
  78  24    0.06114035
  78  25    0.06595901
  78  26    0.07107094
  78  27    0.07649870
  78  28    0.08226630
  78  29    0.08839926
  78  30    0.09492473
  78  31    0.10187160
  78  32    0.10927066
  78  33    0.11715470
  78  34    0.12555869
  78  35    0.13451992
  78  36    0.14407814
  78  37    0.15427578
  78  38    0.16515815
  78  39    0.17677356
  78  40    0.18917364
  78  41    0.20241349
  78  42    0.21655198
  78  43    0.23165197
  78  44    0.24778064
  78  45    0.26500976
  78  46    0.28341599
  78  47    0.30308127
  78  48    0.32409319
  78  49    0.34654533
  78  50    0.37053772
  78  51    0.39617729
  78  52    0.42357834
  78  53    0.45286305
  78  54    0.48416206
  78  55    0.51761501
  78  56    0.55337121
  78  57    0.59159030
  78  58    0.63244297
  78  59    0.67611173
  78  60    0.72279174
  78  61    0.77269169
  78  62    0.82603472
  78  63    0.88305950
  78  64    0.94402123
  78  65    1.00919284
  78  66    1.07886624
  78  67    1.15335361
  78  68    1.23298886
  78  69    1.31812911
  78  70    1.40915634
  78  71    1.50647913
  78  72    1.61053453
  78  73    1.72179003
  78  74    1.84074573
  78  75    1.96793661
  78  76    2.10393500
  78  77    2.24935316
  78  78    2.40484616
  78  79    2.57111482
  78  80    2.74890900
  78  81    2.93903100
  78  82    3.14233930
  78  83    3.35975252
  78  84    3.59225364
  78  85    3.84089459
  78  86    4.10680110
  78  87    4.39117795
  78  88    4.69531456
  78  89    5.02059098
  78  90    5.36848436
  78  91    5.74057580
  78  92    6.13855780
  78  93    6.56424212
  78  94    7.01956833
  78  95    7.50661285
  78  96    8.02759877
  78  97    8.58490627
  78  98    9.18108381
  78  99    9.81886018
  78 100   10.50115732
  78 101   11.23110408
  78 102   12.01205100
  78 103   12.84758604
  78 104   13.74155145
  78 105   14.69806177
  78 106   15.72152304
  78 107   16.81665323
  78 108   17.98850402
  78 109   19.24248381
  78 110   20.58438205
  78 111   22.02039478
  78 112   23.55715130
  78 113   25.20174169
  78 114   26.96174477
  78 115   28.84525602
  78 116   30.86091432
  78 117   33.01792615
  78 118   35.32608482
  78 119   37.79578104
  78 120   40.43799890
  78 121   43.26428775
  78 122   46.28669386
  78 123   49.51762494
  78 124   52.96960064
  78 125   56.65480671
  78 126   60.58430843
  78 127   64.76667943
  78 128   69.20568450
  78 129   73.89671375
  78 130   78.82280391
  78 131   83.95646682
  78 132   88.29030388
  78 133   89.93141009
  78 134   88.00074935
  78 135   83.57674957
  78 136   78.60803225
  78 137   74.02149823
  78 138   69.75796931
  78 139   65.77425184
  78 140   62.03890552
  78 141   58.52825034
  78 142   55.22362757
  78 143   52.10967899
  78 144   49.17329024
  78 145   46.40293974
  78 146   43.78829048
  78 147   41.31992783
  78 148   38.98918589
  78 149   36.78802840
  78 150   34.70896401
  78 151   32.74498349
  78 152   30.88951146
  78 153   29.13636778
  78 154   27.47973564
  78 155   25.91413446
  78 156   24.43439625
  78 157   23.03564464
  78 158   21.71327597
  78 159   20.46294208
  78 160   19.28053444
  78 161   18.16216949
  78 162   17.10417504
  78 163   16.10307745
  78 164   15.15558977
  78 165   14.25860052
  78 166   13.40916315
  78 167   12.60448613
  78 168   11.84192360
  78 169   11.11896653
  78 170   10.43323438
  78 171    9.78246722
  78 172    9.16451825
  78 173    8.57734672
  78 174    8.01901124
  78 175    7.48766335
  78 176    6.98154154
  78 177    6.49896547
  78 178    6.03833045
  78 179    5.59810227
  78 180    5.17681220
  78 181    4.77305220
  78 182    4.38547040
  78 183    4.01276671
  78 184    3.65368862
  78 185    3.30702720
  78 186    2.97161316
  78 187    2.64631313
  78 188    2.33002602
  78 189    2.02167947
  78 190    1.72022648
  78 191    1.42464196
  78 192    1.13391957
  78 193    0.84706843
  78 194    0.56310999
  78 195    0.28107492
  78 196    0.00000000
  79   1    0.00000000
  79   2    0.00000000
  79   3    0.00000000
  79   4    0.00000000
  79   5    0.00255367
  79   6    0.00491652
  79   7    0.00725163
  79   8    0.00960279
  79   9    0.01198952
  79  10    0.01442611
  79  11    0.01692549
  79  12    0.01950008
  79  13    0.02216211
  79  14    0.02492384
  79  15    0.02779775
  79  16    0.03079664
  79  17    0.03393379
  79  18    0.03722303
  79  19    0.04067881
  79  20    0.04431634
  79  21    0.04815162
  79  22    0.05220150
  79  23    0.05648383
  79  24    0.06101746
  79  25    0.06582238
  79  26    0.07091980
  79  27    0.07633223
  79  28    0.08208356
  79  29    0.08819923
  79  30    0.09470628
  79  31    0.10163352
  79  32    0.10901159
  79  33    0.11687320
  79  34    0.12525315
  79  35    0.13418860
  79  36    0.14371916
  79  37    0.15388711
  79  38    0.16473756
  79  39    0.17631865
  79  40    0.18868180
  79  41    0.20188192
  79  42    0.21597762
  79  43    0.23103155
  79  44    0.24711059
  79  45    0.26428623
  79  46    0.28263484
  79  47    0.30223803
  79  48    0.32318301
  79  49    0.34556298
  79  50    0.36947757
  79  51    0.39503325
  79  52    0.42234385
  79  53    0.45153103
  79  54    0.48272486
  79  55    0.51606438
  79  56    0.55169825
  79  57    0.58978542
  79  58    0.63049580
  79  59    0.67401110
  79  60    0.72052559
  79  61    0.77024700
  79  62    0.82339747
  79  63    0.88021453
  79  64    0.94095221
  79  65    1.00588215
  79  66    1.07529485
  79  67    1.14950099
  79  68    1.22883286
  79  69    1.31364583
  79  70    1.40431998
  79  71    1.50126184
  79  72    1.60490626
  79  73    1.71571834
  79  74    1.83419559
  79  75    1.96087022
  79  76    2.09631151
  79  77    2.24112849
  79  78    2.39597267
  79  79    2.56154109
  79  80    2.73857944
  79  81    2.92788558
  79  82    3.13031312
  79  83    3.34677544
  79  84    3.57824984
  79  85    3.82578207
  79  86    4.09049118
  79  87    4.37357468
  79  88    4.67631411
  79  89    5.00008096
  79  90    5.34634305
  79  91    5.71667137
  79  92    6.11274737
  79  93    6.53637081
  79  94    6.98946812
  79  95    7.47410146
  79  96    7.99247826
  79  97    8.54696162
  79  98    9.14008127
  79  99    9.77454549
  79 100   10.45325367
  79 101   11.17930991
  79 102   11.95603747
  79 103   12.78699423
  79 104   13.67598924
  79 105   14.62710026
  79 106   15.64469260
  79 107   16.73343897
  79 108   17.89834070
  79 109   19.14475006
  79 110   20.47839383
  79 111   21.90539797
  79 112   23.43231329
  79 113   25.06614189
  79 114   26.81436400
  79 115   28.68496466
  79 116   30.68645932
  79 117   32.82791708
  79 118   35.11897955
  79 119   37.56987200
  79 120   40.19140202
  79 121   42.99493790
  79 122   45.99235420
  79 123   49.19592466
  79 124   52.61813095
  79 125   56.27133828
  79 126   60.16726951
  79 127   64.31620280
  79 128   68.72588804
  79 129   73.40050286
  79 130   78.34096464
  79 131   83.55011073
  79 132   88.04838729
  79 133   89.89206266
  79 134   88.13775914
  79 135   83.81002230
  79 136   78.88105896
  79 137   74.30458603
  79 138   70.03719847
  79 139   66.04354103
  79 140   62.29590147
  79 141   58.77237392
  79 142   55.45514305
  79 143   52.32923428
  79 144   49.38168143
  79 145   46.60098888
  79 146   43.97678382
  79 147   41.49958716
  79 148   39.16065833
  79 149   36.95188608
  79 150   34.86570887
  79 151   32.89505443
  79 152   31.03329212
  79 153   29.27419421
  79 154   27.61190335
  79 155   26.04090474
  79 156   24.55600159
  79 157   23.15229339
  79 158   21.82515629
  79 159   20.57022519
  79 160   19.38337736
  79 161   18.26071729
  79 162   17.19856264
  79 163   16.19343117
  79 164   15.24202855
  79 165   14.34123687
  79 166   13.48810400
  79 167   12.67983344
  79 168   11.91377485
  79 169   11.18741515
  79 170   10.49837007
  79 171    9.84437614
  79 172    9.22328325
  79 173    8.63304743
  79 174    8.07172417
  79 175    7.53746197
  79 176    7.02849629
  79 177    6.54314376
  79 178    6.07979667
  79 179    5.63691778
  79 180    5.21303527
  79 181    4.80673800
  79 182    4.41667095
  79 183    4.04153084
  79 184    3.68006193
  79 185    3.33105197
  79 186    2.99332836
  79 187    2.66575435
  79 188    2.34722541
  79 189    2.03666573
  79 190    1.73302479
  79 191    1.43527399
  79 192    1.14240342
  79 193    0.85341859
  79 194    0.56733737
  79 195    0.28318679
  79 196    0.00000000
  80   1    0.00000000
  80   2    0.00000000
  80   3    0.00000000
  80   4    0.00000000
  80   5    0.00249022
  80   6    0.00489530
  80   7    0.00725758
  80   8    0.00961758
  80   9    0.01200314
  80  10    0.01443397
  80  11    0.01692557
  80  12    0.01949142
  80  13    0.02214417
  80  14    0.02489620
  80  15    0.02776003
  80  16    0.03074845
  80  17    0.03387471
  80  18    0.03715262
  80  19    0.04059661
  80  20    0.04422184
  80  21    0.04804425
  80  22    0.05208066
  80  23    0.05634884
  80  24    0.06086758
  80  25    0.06565681
  80  26    0.07073764
  80  27    0.07613247
  80  28    0.08186514
  80  29    0.08796096
  80  30    0.09444686
  80  31    0.10135153
  80  32    0.10870549
  80  33    0.11654130
  80  34    0.12489362
  80  35    0.13379946
  80  36    0.14329826
  80  37    0.15343211
  80  38    0.16424593
  80  39    0.17578766
  80  40    0.18810849
  80  41    0.20126309
  80  42    0.21530983
  80  43    0.23031106
  80  44    0.24633337
  80  45    0.26344794
  80  46    0.28173079
  80  47    0.30126316
  80  48    0.32213185
  80  49    0.34442965
  80  50    0.36825571
  80  51    0.39371602
  80  52    0.42092385
  80  53    0.45000030
  80  54    0.48107479
  80  55    0.51428572
  80  56    0.54978101
  80  57    0.58771882
  80  58    0.62826822
  80  59    0.67161002
  80  60    0.71793749
  80  61    0.76745732
  80  62    0.82039051
  80  63    0.87697334
  80  64    0.93745852
  80  65    1.00211625
  80  66    1.07123549
  80  67    1.14512526
  80  68    1.22411602
  80  69    1.30856121
  80  70    1.39883880
  80  71    1.49535306
  80  72    1.59853638
  80  73    1.70885121
  80  74    1.82679221
  80  75    1.95288848
  80  76    2.08770597
  80  77    2.23185009
  80  78    2.38596844
  80  79    2.55075383
  80  80    2.72694739
  80  81    2.91534201
  80  82    3.11678596
  80  83    3.33218679
  80  84    3.56251554
  80  85    3.80881112
  80  86    4.07218521
  80  87    4.35382730
  80  88    4.65501023
  80  89    4.97709604
  80  90    5.32154230
  80  91    5.68990883
  80  92    6.08386497
  80  93    6.50519726
  80  94    6.95581776
  80  95    7.43777293
  80  96    7.95325312
  80  97    8.50460273
  80  98    9.09433110
  80  99    9.72512415
  80 100   10.39985683
  80 101   11.12160642
  80 102   11.89366675
  80 103   12.71956336
  80 104   13.60306972
  80 105   14.54822442
  80 106   15.55934953
  80 107   16.64107011
  80 108   17.79833478
  80 109   19.03643757
  80 110   20.36104082
  80 111   21.77819928
  80 112   23.29438507
  80 113   24.91651351
  80 114   26.65196952
  80 115   28.50863403
  80 116   30.49490992
  80 117   32.61974643
  80 118   34.89266085
  80 119   37.32375530
  80 120   39.92372582
  80 121   42.70385956
  80 122   45.67601395
  80 123   48.85256925
  80 124   52.24634341
  80 125   55.87045663
  80 126   59.73813853
  80 127   63.86249656
  80 128   68.25634074
  80 129   72.93234095
  80 130   77.90411859
  80 131   83.18915917
  80 132   87.81361800
  80 133   89.81062232
  80 134   88.20110621
  80 135   83.98009718
  80 136   79.11743537
  80 137   74.57610435
  80 138   70.32312676
  80 139   66.33125096
  80 140   62.57821848
  80 141   59.04552565
  80 142   55.71737906
  80 143   52.57996012
  80 144   49.62093676
  80 145   46.82914110
  80 146   44.19435197
  80 147   41.70714320
  80 148   39.35877363
  80 149   37.14110421
  80 150   35.04653342
  80 151   33.06794519
  80 152   31.19866583
  80 153   29.43242757
  80 154   27.76333701
  80 155   26.18584745
  80 156   24.69473430
  80 157   23.28507292
  80 158   21.95221862
  80 159   20.69178830
  80 160   19.49964365
  80 161   18.37187565
  80 162   17.30479016
  80 163   16.29489462
  80 164   15.33888552
  80 165   14.43363680
  80 166   13.57618898
  80 167   12.76373886
  80 168   11.99363001
  80 169   11.26334363
  80 170   10.57049011
  80 171    9.91280096
  80 172    9.28812124
  80 173    8.69440234
  80 174    8.12969526
  80 175    7.59214411
  80 176    7.07998003
  80 177    6.59151537
  80 178    6.12513823
  80 179    5.67930714
  80 180    5.25254610
  80 181    4.84343978
  80 182    4.45062894
  80 183    4.07280609
  80 184    3.70871126
  80 185    3.35712795
  80 186    3.01687927
  80 187    2.68682418
  80 188    2.36585383
  80 189    2.05288807
  80 190    1.74687200
  80 191    1.44677265
  80 192    1.15157570
  80 193    0.86028225
  80 194    0.57190573
  80 195    0.28546874
  80 196    0.00000000
  81   1    0.00000000
  81   2    0.00000000
  81   3    0.00000000
  81   4    0.00000000
  81   5    0.00252188
  81   6    0.00493649
  81   7    0.00729489
  81   8    0.00964531
  81   9    0.01201954
  81  10    0.01443886
  81  11    0.01691916
  81  12    0.01947391
  81  13    0.02211560
  81  14    0.02485645
  81  15    0.02770886
  81  16    0.03068552
  81  17    0.03379962
  81  18    0.03706490
  81  19    0.04049573
  81  20    0.04410722
  81  21    0.04791525
  81  22    0.05193658
  81  23    0.05618890
  81  24    0.06069095
  81  25    0.06546253
  81  26    0.07052469
  81  27    0.07589973
  81  28    0.08161137
  81  29    0.08768480
  81  30    0.09414685
  81  31    0.10102605
  81  32    0.10835281
  81  33    0.11615950
  81  34    0.12448066
  81  35    0.13335310
  81  36    0.14281608
  81  37    0.15291148
  81  38    0.16368402
  81  39    0.17518142
  81  40    0.18745461
  81  41    0.20055799
  81  42    0.21454965
  81  43    0.22949164
  81  44    0.24545023
  81  45    0.26249623
  81  46    0.28070528
  81  47    0.30015821
  81  48    0.32094140
  81  49    0.34314716
  81  50    0.36687411
  81  51    0.39222770
  81  52    0.41932062
  81  53    0.44827331
  81  54    0.47921453
  81  55    0.51228191
  81  56    0.54762258
  81  57    0.58539384
  81  58    0.62576385
  81  59    0.66891239
  81  60    0.71503167
  81  61    0.76432720
  81  62    0.81701873
  81  63    0.87334121
  81  64    0.93354586
  81  65    0.99790132
  81  66    1.06669484
  81  67    1.14023361
  81  68    1.21884612
  81  69    1.30288366
  81  70    1.39272191
  81  71    1.48876264
  81  72    1.59143554
  81  73    1.70120017
  81  74    1.81854805
  81  75    1.94400489
  81  76    2.07813299
  81  77    2.22153378
  81  78    2.37485061
  81  79    2.53877163
  81  80    2.71403299
  81  81    2.90142215
  81  82    3.10178152
  81  83    3.31601233
  81  84    3.54507871
  81  85    3.79001217
  81  86    4.05191629
  81  87    4.33197183
  81  88    4.63144214
  81  89    4.95167898
  81  90    5.29412874
  81  91    5.66033912
  81  92    6.05196624
  81  93    6.47078233
  81  94    6.91868385
  81  95    7.39770027
  81  96    7.91000343
  81  97    8.45791755
  81  98    9.04392999
  81  99    9.67070263
  81 100   10.34108416
  81 101   11.05812315
  81 102   11.82508203
  81 103   12.64545194
  81 104   13.52296861
  81 105   14.46162930
  81 106   15.46571071
  81 107   16.53978807
  81 108   17.68875535
  81 109   18.91784657
  81 110   20.23265831
  81 111   21.63917328
  81 112   23.14378500
  81 113   24.75332339
  81 114   26.47508114
  81 115   28.31684072
  81 116   30.28690163
  81 117   32.39410747
  81 118   34.64787249
  81 119   37.05820701
  81 120   39.63574115
  81 121   42.39174701
  81 122   45.33815974
  81 123   48.48760087
  81 124   51.85341141
  81 125   55.44971185
  81 126   59.29152318
  81 127   63.39500986
  81 128   67.77793607
  81 129   72.46042302
  81 130   77.46593804
  81 131   82.82187908
  81 132   87.55790933
  81 133   89.69530453
  81 134   88.22910379
  81 135   84.12808152
  81 136   79.34926752
  81 137   74.85787227
  81 138   70.62952734
  81 139   66.64570816
  81 140   62.89075929
  81 141   59.35054966
  81 142   56.01198004
  81 143   52.86282076
  81 144   49.89164685
  81 145   47.08779087
  81 146   44.44129412
  81 147   41.94285563
  81 148   39.58378147
  81 149   37.35593686
  81 150   35.25170188
  81 151   33.26393125
  81 152   31.38591802
  81 153   29.61136080
  81 154   27.93433418
  81 155   26.34926200
  81 156   24.85089305
  81 157   23.43427891
  81 158   22.09475376
  81 159   20.82791574
  81 160   19.62960995
  81 161   18.49591255
  81 162   17.42311621
  81 163   16.40771646
  81 164   15.44639906
  81 165   14.53602819
  81 166   13.67363536
  81 167   12.85640910
  81 168   12.08168523
  81 169   11.34693771
  81 170   10.64977006
  81 171    9.98790725
  81 172    9.35918807
  81 173    8.76155786
  81 174    8.19306176
  81 175    7.65183816
  81 176    7.13611259
  81 177    6.64419193
  81 178    6.17445882
  81 179    5.72536643
  81 180    5.29543344
  81 181    4.88323922
  81 182    4.48741927
  81 183    4.10666086
  81 184    3.73969876
  81 185    3.38531125
  81 186    3.04231619
  81 187    2.70956732
  81 188    2.38595055
  81 189    2.07038049
  81 190    1.76179698
  81 191    1.45916181
  81 192    1.16145538
  81 193    0.86767355
  81 194    0.57682447
  81 195    0.28792548
  81 196    0.00000000
  82   1    0.00000000
  82   2    0.00000000
  82   3    0.00000000
  82   4    0.00000000
  82   5    0.00267090
  82   6    0.00505367
  82   7    0.00736938
  82   8    0.00968783
  82   9    0.01203899
  82  10    0.01444058
  82  11    0.01690606
  82  12    0.01944745
  82  13    0.02207640
  82  14    0.02480468
  82  15    0.02764438
  82  16    0.03060803
  82  17    0.03370869
  82  18    0.03696002
  82  19    0.04037634
  82  20    0.04397266
  82  21    0.04776480
  82  22    0.05176946
  82  23    0.05600423
  82  24    0.06048777
  82  25    0.06523979
  82  26    0.07028123
  82  27    0.07563429
  82  28    0.08132256
  82  29    0.08737112
  82  30    0.09380664
  82  31    0.10065753
  82  32    0.10795403
  82  33    0.11572835
  82  34    0.12401485
  82  35    0.13285014
  82  36    0.14227329
  82  37    0.15232598
  82  38    0.16305266
  82  39    0.17450081
  82  40    0.18672110
  82  41    0.19976763
  82  42    0.21369820
  82  43    0.22857450
  82  44    0.24446246
  82  45    0.26143249
  82  46    0.27955982
  82  47    0.29892485
  82  48    0.31961345
  82  49    0.34171742
  82  50    0.36533484
  82  51    0.39057055
  82  52    0.41753658
  82  53    0.44635268
  82  54    0.47714688
  82  55    0.51005598
  82  56    0.54522625
  82  57    0.58281404
  82  58    0.62298651
  82  59    0.66592234
  82  60    0.71181257
  82  61    0.76086146
  82  62    0.81328736
  82  63    0.86932377
  82  64    0.92922032
  82  65    0.99324392
  82  66    1.06168000
  82  67    1.13483373
  82  68    1.21303146
  82  69    1.29662216
  82  70    1.38597900
  82  71    1.48150104
  82  72    1.58361507
  82  73    1.69277749
  82  74    1.80947641
  82  75    1.93423386
  82  76    2.06760816
  82  77    2.21019648
  82  78    2.36263749
  82  79    2.52561436
  82  80    2.69985778
  82  81    2.88614938
  82  82    3.08532521
  82  83    3.29827962
  82  84    3.52596933
  82  85    3.76941777
  82  86    4.02971984
  82  87    4.30804682
  82  88    4.60565184
  82  89    4.92387554
  82  90    5.26415228
  82  91    5.62801667
  82  92    6.01711065
  82  93    6.43319102
  82  94    6.87813748
  82  95    7.35396128
  82  96    7.86281444
  82  97    8.40699961
  82  98    8.98898061
  82  99    9.61139374
  82 100   10.27705976
  82 101   10.98899678
  82 102   11.75043397
  82 103   12.56482618
  82 104   13.43586951
  82 105   14.36751789
  82 106   15.36400070
  82 107   16.42984150
  82 108   17.56987783
  82 109   18.78928220
  82 110   20.09358421
  82 111   21.48869387
  82 112   22.98092609
  82 113   24.57702631
  82 114   26.28419725
  82 115   28.11012684
  82 116   30.06301730
  82 117   32.15161546
  82 118   34.38524487
  82 119   36.77384029
  82 120   39.32798646
  82 121   42.05896432
  82 122   44.97881130
  82 123   48.10040763
  82 124   51.43761078
  82 125   55.00547705
  82 126   58.82063599
  82 127   62.90191753
  82 128   67.27135380
  82 129   71.95560884
  82 130   76.98750541
  82 131   82.40612894
  82 132   87.25141794
  82 133   89.54272304
  82 134   88.24519260
  82 135   84.29070678
  82 136   79.61139574
  82 137   75.17632110
  82 138   70.97420310
  82 139   66.99814474
  82 140   63.24037573
  82 141   59.69157353
  82 142   56.34144288
  82 143   53.17935897
  82 144   50.19480537
  82 145   47.37762111
  82 146   44.71812116
  82 147   42.20714308
  82 148   39.83605339
  82 149   37.59673321
  82 150   35.48155396
  82 151   33.48334885
  82 152   31.59538356
  82 153   29.81132743
  82 154   28.12522609
  82 155   26.53147588
  82 156   25.02480007
  82 157   23.60022688
  82 158   22.25306923
  82 159   20.97890603
  82 160   19.77356489
  82 161   18.63310611
  82 162   17.55380789
  82 163   16.53215251
  82 164   15.56481353
  82 165   14.64864384
  82 166   13.78066446
  82 167   12.95805407
  82 168   12.17813923
  82 169   11.43838512
  82 170   10.73638690
  82 171   10.06986155
  82 172    9.43664014
  82 173    8.83466060
  82 174    8.26196082
  82 175    7.71667216
  82 176    7.19701329
  82 177    6.70128431
  82 178    6.22786124
  82 179    5.77519071
  82 180    5.34178494
  82 181    4.92621689
  82 182    4.52711573
  82 183    4.14316241
  82 184    3.77308544
  82 185    3.41565688
  82 186    3.06968838
  82 187    2.73402748
  82 188    2.40755393
  82 189    2.08917615
  82 190    1.77782787
  82 191    1.47246470
  82 192    1.17206093
  82 193    0.87560627
  82 194    0.58210274
  82 195    0.29056155
  82 196    0.00000000
  83   1    0.00000000
  83   2    0.00000000
  83   3    0.00000000
  83   4    0.00116803
  83   5    0.00311874
  83   6    0.00525813
  83   7    0.00747065
  83   8    0.00973643
  83   9    0.01205622
  83  10    0.01443622
  83  11    0.01688473
  83  12    0.01941128
  83  13    0.02202627
  83  14    0.02474081
  83  15    0.02756663
  83  16    0.03051607
  83  17    0.03360206
  83  18    0.03683816
  83  19    0.04023860
  83  20    0.04381833
  83  21    0.04759310
  83  22    0.05157950
  83  23    0.05579505
  83  24    0.06025830
  83  25    0.06498886
  83  26    0.07000756
  83  27    0.07533648
  83  28    0.08099909
  83  29    0.08702031
  83  30    0.09342668
  83  31    0.10024644
  83  32    0.10750967
  83  33    0.11524840
  83  34    0.12349679
  83  35    0.13229126
  83  36    0.14167065
  83  37    0.15167638
  83  38    0.16235269
  83  39    0.17374676
  83  40    0.18590897
  83  41    0.19889313
  83  42    0.21275666
  83  43    0.22756092
  83  44    0.24337144
  83  45    0.26025822
  83  46    0.27829604
  83  47    0.29756480
  83  48    0.31814987
  83  49    0.34014247
  83  50    0.36364009
  83  51    0.38874691
  83  52    0.41557427
  83  53    0.44424117
  83  54    0.47487481
  83  55    0.50761114
  83  56    0.54259547
  83  57    0.57998316
  83  58    0.61994024
  83  59    0.66264424
  83  60    0.70828493
  83  61    0.75706518
  83  62    0.80920190
  83  63    0.86492697
  83  64    0.92448831
  83  65    0.98815101
  83  66    1.05619847
  83  67    1.12893373
  83  68    1.20668082
  83  69    1.28978620
  83  70    1.37862034
  83  71    1.47357941
  83  72    1.57508702
  83  73    1.68359620
  83  74    1.79959138
  83  75    1.92359065
  83  76    2.05614804
  83  77    2.19785610
  83  78    2.34934853
  83  79    2.51130309
  83  80    2.68444465
  83  81    2.86954852
  83  82    3.06744396
  83  83    3.27901794
  83  84    3.50521919
  83  85    3.74706253
  83  86    4.00563348
  83  87    4.28209322
  83  88    4.57768390
  83  89    4.89373429
  83  90    5.23166585
  83  91    5.59299923
  83  92    5.97936122
  83  93    6.39249214
  83  94    6.83425387
  83  95    7.30663823
  83  96    7.81177619
  83  97    8.35194748
  83  98    8.92959103
  83  99    9.54731602
  83 100   10.20791374
  83 101   10.91437022
  83 102   11.66987968
  83 103   12.47785893
  83 104   13.34196264
  83 105   14.26609964
  83 106   15.25445023
  83 107   16.31148456
  83 108   17.44198215
  83 109   18.65105255
  83 110   19.94415724
  83 111   21.32713271
  83 112   22.80621491
  83 113   24.38806502
  83 114   26.07979674
  83 115   27.88900517
  83 116   29.82379771
  83 117   31.89282741
  83 118   34.10532989
  83 119   36.47116545
  83 120   39.00086949
  83 121   41.70571677
  83 122   44.59780886
  83 123   47.69020182
  83 124   50.99710343
  83 125   54.53419173
  83 126   58.31914429
  83 127   62.37253002
  83 128   66.71930756
  83 129   71.39126368
  83 130   76.43060412
  83 131   81.89366782
  83 132   86.84826550
  83 133   89.33750652
  83 134   88.27157092
  83 135   84.51565762
  83 136   79.94805191
  83 137   75.56281960
  83 138   71.37700022
  83 139   67.40055283
  83 140   63.63424010
  83 141   60.07293114
  83 142   56.70845036
  83 143   53.53129725
  83 144   50.53157477
  83 145   47.69946724
  83 146   45.02547787
  83 147   42.50053971
  83 148   40.11605951
  83 149   37.86392613
  83 150   35.73650017
  83 151   33.72659408
  83 152   31.82744799
  83 153   30.03270395
  83 154   28.33638040
  83 155   26.73284751
  83 156   25.21680387
  83 157   23.78325470
  83 158   22.42749163
  83 159   21.14507389
  83 160   19.93181090
  83 161   18.78374616
  83 162   17.69714225
  83 163   16.66846696
  83 164   15.69438029
  83 165   14.77172242
  83 166   13.89750240
  83 167   13.06888760
  83 168   12.28319381
  83 169   11.53787597
  83 170   10.83051941
  83 171   10.15883166
  83 172    9.52063469
  83 173    8.91385759
  83 174    8.33652968
  83 175    7.78677397
  83 176    7.26280095
  83 177    6.76290274
  83 178    6.28544750
  83 179    5.82887414
  83 180    5.39168724
  83 181    4.97245226
  83 182    4.56979093
  83 183    4.18237683
  83 184    3.80893117
  83 185    3.44821875
  83 186    3.09904403
  83 187    2.76024736
  83 188    2.43070137
  83 189    2.10930740
  83 190    1.79499208
  83 191    1.48670397
  83 192    1.18341030
  83 193    0.88409378
  83 194    0.58774941
  83 195    0.29338138
  83 196    0.00000000
  84   1    0.00000000
  84   2    0.00000000
  84   3    0.00000000
  84   4    0.00155808
  84   5    0.00339039
  84   6    0.00541052
  84   7    0.00754858
  84   8    0.00977001
  84   9    0.01206152
  84  10    0.01442114
  84  11    0.01685297
  84  12    0.01936440
  84  13    0.02196479
  84  14    0.02466472
  84  15    0.02747565
  84  16    0.03040975
  84  17    0.03347986
  84  18    0.03669946
  84  19    0.04008269
  84  20    0.04364443
  84  21    0.04740033
  84  22    0.05136690
  84  23    0.05556157
  84  24    0.06000277
  84  25    0.06471002
  84  26    0.06970399
  84  27    0.07500664
  84  28    0.08064131
  84  29    0.08663277
  84  30    0.09300740
  84  31    0.09979327
  84  32    0.10702027
  84  33    0.11472024
  84  34    0.12292714
  84  35    0.13167716
  84  36    0.14100890
  84  37    0.15096354
  84  38    0.16158502
  84  39    0.17292025
  84  40    0.18501929
  84  41    0.19793560
  84  42    0.21172627
  84  43    0.22645224
  84  44    0.24217863
  84  45    0.25897499
  84  46    0.27691562
  84  47    0.29607989
  84  48    0.31655262
  84  49    0.33842443
  84  50    0.36179215
  84  51    0.38675927
  84  52    0.41343638
  84  53    0.44194167
  84  54    0.47240147
  84  55    0.50495078
  84  56    0.53973391
  84  57    0.57690512
  84  58    0.61662930
  84  59    0.65908269
  84  60    0.70445370
  84  61    0.75294374
  84  62    0.80476813
  84  63    0.86015706
  84  64    0.91935662
  84  65    0.98262989
  84  66    1.05025816
  84  67    1.12254216
  84  68    1.19980344
  84  69    1.28238578
  84  70    1.37065677
  84  71    1.46500944
  84  72    1.56586407
  84  73    1.67367003
  84  74    1.78890785
  84  75    1.91209137
  84  76    2.04377008
  84  77    2.18453158
  84  78    2.33500425
  84  79    2.49586008
  84  80    2.66781773
  84  81    2.85164579
  84  82    3.04816624
  84  83    3.25825820
  84  84    3.48286188
  84  85    3.72298293
  84  86    3.97969689
  84  87    4.25415420
  84  88    4.54758532
  84  89    4.86130640
  84  90    5.19672521
  84  91    5.55534758
  84  92    5.93878422
  84  93    6.34875804
  84  94    6.78711198
  84  95    7.25581740
  84  96    7.75698299
  84  97    8.29286433
  84  98    8.86587412
  84  99    9.47859306
  84 100   10.13378150
  84 101   10.83439186
  84 102   11.58358185
  84 103   12.38472862
  84 104   13.24144376
  84 105   14.15758933
  84 106   15.13729489
  84 107   16.18497560
  84 108   17.30535141
  84 109   18.50346752
  84 110   19.78471599
  84 111   21.15485876
  84 112   22.62005199
  84 113   24.18687204
  84 114   25.86234314
  84 115   27.65396709
  84 116   29.56975556
  84 117   31.61826559
  84 118   33.80863972
  84 119   36.15065281
  84 120   38.65476894
  84 121   41.33221429
  84 122   44.19507538
  84 123   47.25643911
  84 124   50.53060199
  84 125   54.03339731
  84 126   57.78272949
  84 127   61.79949057
  84 128   66.10922711
  84 129   70.74538512
  84 130   75.75600802
  84 131   81.21757530
  84 132   86.25821055
  84 133   89.04517436
  84 134   88.34136669
  84 135   84.89070190
  84 136   80.42244700
  84 137   76.05245901
  84 138   71.85621916
  84 139   67.86269834
  84 140   64.07789246
  84 141   60.49799284
  84 142   57.11519102
  84 143   53.92014446
  84 144   50.90305786
  84 145   48.05418406
  84 146   45.36406559
  84 147   42.82365072
  84 148   40.42434368
  84 149   38.15801895
  84 150   36.01701560
  84 151   33.99412076
  84 152   32.08254759
  84 153   30.27591104
  84 154   28.56820304
  84 155   26.95376833
  84 156   25.42728137
  84 157   23.98372468
  84 158   22.61836848
  84 159   21.32675197
  84 160   20.10466573
  84 161   18.94813557
  84 162   17.85340743
  84 163   16.81693339
  84 164   15.83535861
  84 165   14.90550919
  84 166   14.02438078
  84 167   13.18912799
  84 168   12.39705441
  84 169   11.64560324
  84 170   10.93234856
  84 171   10.25498701
  84 172    9.61133003
  84 173    8.99929652
  84 174    8.41690585
  84 175    7.86227136
  84 176    7.33359409
  84 177    6.82915689
  84 178    6.34731885
  84 179    5.88650994
  84 180    5.44522596
  84 181    5.02202371
  84 182    4.61551637
  84 183    4.22436907
  84 184    3.84729464
  84 185    3.48304961
  84 186    3.13043019
  84 187    2.78826860
  84 188    2.45542934
  84 189    2.13080568
  84 190    1.81331623
  84 191    1.50190155
  84 192    1.19552091
  84 193    0.89314907
  84 194    0.59377310
  84 195    0.29638928
  84 196    0.00000000
  85   1    0.00000000
  85   2    0.00000000
  85   3    0.00000000
  85   4    0.00168012
  85   5    0.00348779
  85   6    0.00546663
  85   7    0.00757336
  85   8    0.00977263
  85   9    0.01204699
  85  10    0.01439161
  85  11    0.01680908
  85  12    0.01930610
  85  13    0.02189172
  85  14    0.02457638
  85  15    0.02737150
  85  16    0.03028918
  85  17    0.03334223
  85  18    0.03654406
  85  19    0.03990876
  85  20    0.04345111
  85  21    0.04718668
  85  22    0.05113189
  85  23    0.05530404
  85  24    0.05972146
  85  25    0.06440354
  85  26    0.06937082
  85  27    0.07464513
  85  28    0.08024962
  85  29    0.08620895
  85  30    0.09254929
  85  31    0.09929854
  85  32    0.10648640
  85  33    0.11414450
  85  34    0.12230658
  85  35    0.13100858
  85  36    0.14028885
  85  37    0.15018830
  85  38    0.16075059
  85  39    0.17202230
  85  40    0.18405316
  85  41    0.19689627
  85  42    0.21060832
  85  43    0.22524985
  85  44    0.24088553
  85  45    0.25758443
  85  46    0.27542032
  85  47    0.29447203
  85  48    0.31482377
  85  49    0.33656553
  85  50    0.35979344
  85  51    0.38461023
  85  52    0.41112572
  85  53    0.43945721
  85  54    0.46973010
  85  55    0.50207841
  85  56    0.53664537
  85  57    0.57358406
  85  58    0.61305813
  85  59    0.65524248
  85  60    0.70032406
  85  61    0.74850273
  85  62    0.79999213
  85  63    0.85502061
  85  64    0.91383231
  85  65    0.97668822
  85  66    1.04386735
  85  67    1.11566798
  85  68    1.19240902
  85  69    1.27443139
  85  70    1.36209962
  85  71    1.45580343
  85  72    1.55595950
  85  73    1.66301337
  85  74    1.77744140
  85  75    1.89975293
  85  76    2.03049260
  85  77    2.17024277
  85  78    2.31962617
  85  79    2.47930868
  85  80    2.65000236
  85  81    2.83246867
  85  82    3.02752189
  85  83    3.23603279
  85  84    3.45893262
  85  85    3.69721724
  85  86    3.95195170
  85  87    4.22427501
  85  88    4.51540534
  85  89    4.82664547
  85  90    5.15938873
  85  91    5.51512530
  85  92    5.89544896
  85  93    6.30206426
  85  94    6.73679425
  85  95    7.20158873
  85  96    7.69853303
  85  97    8.22985739
  85  98    8.79794705
  85  99    9.40535292
  85 100   10.05480305
  85 101   10.74921482
  85 102   11.49170796
  85 103   12.28561844
  85 104   13.13451323
  85 105   14.04220607
  85 106   15.01277421
  85 107   16.05057625
  85 108   17.16027108
  85 109   18.34683807
  85 110   19.61559853
  85 111   20.97223848
  85 112   22.42283303
  85 113   23.97387236
  85 114   25.63228961
  85 115   27.40549110
  85 116   29.30138929
  85 117   31.32843933
  85 118   33.49568052
  85 119   35.81278448
  85 120   38.29011305
  85 121   40.93879041
  85 122   43.77079652
  85 123   46.79909224
  85 124   50.03779288
  85 125   53.50241596
  85 126   57.21024810
  85 127   61.18092109
  85 128   65.43742682
  85 129   70.00830649
  85 130   74.93379490
  85 131   80.28761033
  85 132   85.26720528
  85 133   88.60015092
  85 134   88.51173877
  85 135   85.62323903
  85 136   81.12058701
  85 137   76.67286466
  85 138   72.42043168
  85 139   68.38785145
  85 140   64.57320672
  85 141   60.96819096
  85 142   57.56286590
  85 143   54.34692817
  85 144   51.31014423
  85 145   48.44255469
  85 146   45.73458762
  85 147   43.17711998
  85 148   40.76150477
  85 149   38.47957525
  85 150   36.32363482
  85 151   34.28643836
  85 152   32.36116924
  85 153   30.54141446
  85 154   28.82113960
  85 155   27.19466439
  85 156   25.65663957
  85 157   24.20202508
  85 158   22.82606970
  85 159   21.52429217
  85 160   20.29246363
  85 161   19.12659136
  85 162   18.02290363
  85 163   16.97783563
  85 164   15.98801642
  85 165   15.05025666
  85 166   14.16153722
  85 167   13.31899851
  85 168   12.51993045
  85 169   11.76176307
  85 170   11.04205774
  85 171   10.35849879
  85 172    9.70888571
  85 173    9.09112581
  85 174    8.50322717
  85 175    7.94329211
  85 176    7.40951090
  85 177    6.90015586
  85 178    6.41357575
  85 179    5.94819041
  85 180    5.50248565
  85 181    5.07500846
  85 182    4.66436233
  85 183    4.26920281
  85 184    3.88823332
  85 185    3.52020098
  85 186    3.16389279
  85 187    2.81813175
  85 188    2.48177325
  85 189    2.15370151
  85 190    1.83282613
  85 191    1.51807870
  85 192    1.20840959
  85 193    0.90278466
  85 194    0.60018210
  85 195    0.29958936
  85 196    0.00000000
  86   1    0.00000000
  86   2    0.00000000
  86   3    0.00041992
  86   4    0.00168134
  86   5    0.00342799
  86   6    0.00541673
  86   7    0.00753593
  86   8    0.00973930
  86   9    0.01201043
  86  10    0.01434686
  86  11    0.01675295
  86  12    0.01923651
  86  13    0.02180726
  86  14    0.02447601
  86  15    0.02725436
  86  16    0.03015454
  86  17    0.03318933
  86  18    0.03637213
  86  19    0.03971696
  86  20    0.04323854
  86  21    0.04695234
  86  22    0.05087465
  86  23    0.05502268
  86  24    0.05941462
  86  25    0.06406972
  86  26    0.06900839
  86  27    0.07425229
  86  28    0.07982444
  86  29    0.08574928
  86  30    0.09205284
  86  31    0.09876280
  86  32    0.10590866
  86  33    0.11352183
  86  34    0.12163580
  86  35    0.13028628
  86  36    0.13951133
  86  37    0.14935159
  86  38    0.15985038
  86  39    0.17105397
  86  40    0.18301173
  86  41    0.19577637
  86  42    0.20940416
  86  43    0.22395522
  86  44    0.23949373
  86  45    0.25608824
  86  46    0.27381199
  86  47    0.29274321
  86  48    0.31296547
  86  49    0.33456808
  86  50    0.35764644
  86  51    0.38230250
  86  52    0.40864519
  86  53    0.43679093
  86  54    0.46686412
  86  55    0.49899772
  86  56    0.53333381
  86  57    0.57002426
  86  58    0.60923137
  86  59    0.65112863
  86  60    0.69590144
  86  61    0.74374802
  86  62    0.79488020
  86  63    0.84952443
  86  64    0.90792278
  86  65    0.97033400
  86  66    1.03703469
  86  67    1.10832054
  86  68    1.18450766
  86  69    1.26593398
  86  70    1.35296075
  86  71    1.44597419
  86  72    1.54538722
  86  73    1.65164128
  86  74    1.76520833
  86  75    1.88659297
  86  76    2.01633472
  86  77    2.15501040
  86  78    2.30323677
  86  79    2.46167326
  86  80    2.63102498
  86  81    2.81204586
  86  82    3.00554205
  86  83    3.21237556
  86  84    3.43346813
  86  85    3.66980538
  86  86    3.92244127
  86  87    4.19250284
  86  88    4.48119526
  86  89    4.78980731
  86  90    5.11971714
  86  91    5.47239853
  86  92    5.84942746
  86  93    6.25248927
  86  94    6.68338618
  86  95    7.14404544
  86  96    7.63652796
  86  97    8.16303755
  86  98    8.72593080
  86  99    9.32772760
  86 100    9.97112243
  86 101   10.65899630
  86 102   11.39442957
  86 103   12.18071561
  86 104   13.02137530
  86 105   13.92017257
  86 106   14.88113085
  86 107   15.90855067
  86 108   17.00702837
  86 109   18.18147599
  86 110   19.43714252
  86 111   20.77963654
  86 112   22.21495043
  86 113   23.74948623
  86 114   25.39008362
  86 115   27.14405011
  86 116   29.01919404
  86 117   31.02386112
  86 118   33.16697541
  86 119   35.45808610
  86 120   37.90742211
  86 121   40.52595689
  86 122   43.32548649
  86 123   46.31872421
  86 124   49.51941284
  86 125   52.94244945
  86 126   56.60399592
  86 127   60.52148752
  86 128   64.71326433
  86 129   69.19693267
  86 130   73.98328999
  86 131   79.05333778
  86 132   84.26425957
  86 133   87.93124066
  86 134   88.83659981
  86 135   86.31276426
  86 136   82.08860451
  86 137   77.40497940
  86 138   73.05476316
  86 139   68.96889429
  86 140   65.11744341
  86 141   61.48281526
  86 142   58.05163541
  86 143   54.81216342
  86 144   51.75348222
  86 145   48.86526705
  86 146   46.13773169
  86 147   43.56161818
  86 148   41.12818941
  86 149   38.82921486
  86 150   36.65695005
  86 151   34.60411165
  86 152   32.66385080
  86 153   30.82972593
  86 154   29.09567646
  86 155   27.45599760
  86 156   25.90531673
  86 157   24.43857138
  86 158   23.05098874
  86 159   21.73806673
  86 160   20.49555639
  86 161   19.31944558
  86 162   18.20594387
  86 163   17.15146842
  86 164   16.15263087
  86 165   15.20622510
  86 166   14.30921580
  86 167   13.45872771
  86 168   12.65203564
  86 169   11.88655502
  86 170   11.15983299
  86 171   10.46954016
  86 172    9.81346265
  86 173    9.18949475
  86 174    8.59563188
  86 175    8.02996398
  86 176    7.49066924
  86 177    6.97600816
  86 178    6.48431788
  86 179    6.01400686
  86 180    5.56354975
  86 181    5.13148251
  86 182    4.71639779
  86 183    4.31694045
  86 184    3.93180332
  86 185    3.55972312
  86 186    3.19947648
  86 187    2.84987617
  86 188    2.50976744
  86 189    2.17802442
  86 190    1.85354670
  86 191    1.53525594
  86 192    1.22209258
  86 193    0.91301262
  86 194    0.60698443
  86 195    0.30298563
  86 196    0.00000000
  87   1    0.00000000
  87   2    0.00000000
  87   3    0.00000000
  87   4    0.00120408
  87   5    0.00313981
  87   6    0.00525807
  87   7    0.00744450
  87   8    0.00967721
  87   9    0.01195666
  87  10    0.01428990
  87  11    0.01668642
  87  12    0.01915676
  87  13    0.02171210
  87  14    0.02436403
  87  15    0.02712454
  87  16    0.03000601
  87  17    0.03302130
  87  18    0.03618380
  87  19    0.03950745
  87  20    0.04300688
  87  21    0.04669748
  87  22    0.05059540
  87  23    0.05471773
  87  24    0.05908251
  87  25    0.06370886
  87  26    0.06861704
  87  27    0.07382853
  87  28    0.07936617
  87  29    0.08525424
  87  30    0.09151856
  87  31    0.09818661
  87  32    0.10528766
  87  33    0.11285290
  87  34    0.12091555
  87  35    0.12951107
  87  36    0.13867722
  87  37    0.14845434
  87  38    0.15888542
  87  39    0.17001638
  87  40    0.18189620
  87  41    0.19457719
  87  42    0.20811520
  87  43    0.22256986
  87  44    0.23800485
  87  45    0.25448819
  87  46    0.27209253
  87  47    0.29089548
  87  48    0.31097995
  87  49    0.33243450
  87  50    0.35535377
  87  51    0.37983886
  87  52    0.40599783
  87  53    0.43394611
  87  54    0.46380706
  87  55    0.49571252
  87  56    0.52980337
  87  57    0.56623017
  87  58    0.60515384
  87  59    0.64674633
  87  60    0.69119146
  87  61    0.73868567
  87  62    0.78943892
  87  63    0.84367564
  87  64    0.90163571
  87  65    0.96357552
  87  66    1.02976915
  87  67    1.10050956
  87  68    1.17610989
  87  69    1.25690491
  87  70    1.34325246
  87  71    1.43553506
  87  72    1.53416164
  87  73    1.63956936
  87  74    1.75222556
  87  75    1.87262984
  87  76    2.00131632
  87  77    2.13885602
  87  78    2.28585941
  87  79    2.44297917
  87  80    2.61091309
  87  81    2.79040719
  87  82    2.98225911
  87  83    3.18732164
  87  84    3.40650658
  87  85    3.64078880
  87  86    3.89121065
  87  87    4.15888660
  87  88    4.44500827
  87  89    4.75084976
  87  90    5.07777338
  87  91    5.42723572
  87  92    5.80079423
  87  93    6.20011417
  87  94    6.62697607
  87  95    7.08328368
  87  96    7.57107251
  87  97    8.09251888
  87  98    8.64994964
  87  99    9.24585252
  87 100    9.88288720
  87 101   10.56389705
  87 102   11.29192177
  87 103   12.07021076
  87 104   12.90223744
  87 105   13.79171448
  87 106   14.74261005
  87 107   15.75916513
  87 108   16.84591196
  87 109   18.00769369
  87 110   19.24968541
  87 111   20.57741650
  87 112   21.99679465
  87 113   23.51413155
  87 114   25.13617055
  87 115   26.87011657
  87 116   28.72366862
  87 117   30.70505539
  87 118   32.82307460
  87 119   35.08713672
  87 120   37.50731390
  87 121   40.09439463
  87 122   42.85994379
  87 123   45.81636563
  87 124   48.97696078
  87 125   52.35595487
  87 126   55.96844125
  87 127   59.83009704
  87 128   63.95632248
  87 129   68.35993469
  87 130   73.04532402
  87 131   77.99472113
  87 132   83.14264899
  87 133   87.37602939
  87 134   88.94635767
  87 135   87.04821035
  87 136   82.84477049
  87 137   78.11361514
  87 138   73.71725884
  87 139   69.59167088
  87 140   65.70558788
  87 141   62.04016871
  87 142   58.58113606
  87 143   55.31607602
  87 144   52.23357535
  87 145   49.32295634
  87 146   46.57418956
  87 147   43.97785257
  87 148   41.52509726
  87 149   39.20761707
  87 150   37.01761343
  87 151   34.94776243
  87 152   32.99118256
  87 153   31.14140435
  87 154   29.39234192
  87 155   27.73826675
  87 156   26.17378338
  87 157   24.69380711
  87 158   23.29354342
  87 159   21.96846894
  87 160   20.71431389
  87 161   19.52704584
  87 162   18.40285453
  87 163   17.33813786
  87 164   16.32948873
  87 165   15.37368287
  87 166   14.46766731
  87 167   13.60854969
  87 168   12.79358821
  87 169   12.02018217
  87 170   11.28586307
  87 171   10.58828628
  87 172    9.92522312
  87 173    9.29455343
  87 174    8.69425856
  87 175    8.12241470
  87 176    7.57718660
  87 177    7.05682161
  87 178    6.55964398
  87 179    6.08404953
  87 180    5.62850046
  87 181    5.19152053
  87 182    4.77169034
  87 183    4.36764291
  87 184    3.97805936
  87 185    3.60166484
  87 186    3.23722455
  87 187    2.88353994
  87 188    2.53944504
  87 189    2.20380285
  87 190    1.87550193
  87 191    1.55345295
  87 192    1.23658543
  87 193    0.92384451
  87 194    0.61418773
  87 195    0.30658189
  87 196    0.00000000
  88   1    0.00000000
  88   2    0.00000000
  88   3    0.00000000
  88   4    0.00000000
  88   5    0.00268166
  88   6    0.00505230
  88   7    0.00733661
  88   8    0.00960712
  88   9    0.01189696
  88  10    0.01422689
  88  11    0.01661287
  88  12    0.01906872
  88  13    0.02160729
  88  14    0.02424103
  88  15    0.02698235
  88  16    0.02984380
  88  17    0.03283830
  88  18    0.03597918
  88  19    0.03928033
  88  20    0.04275628
  88  21    0.04642226
  88  22    0.05029432
  88  23    0.05438941
  88  24    0.05872541
  88  25    0.06332128
  88  26    0.06819711
  88  27    0.07337422
  88  28    0.07887526
  88  29    0.08472431
  88  30    0.09094698
  88  31    0.09757055
  88  32    0.10462405
  88  33    0.11213840
  88  34    0.12014660
  88  35    0.12868377
  88  36    0.13778742
  88  37    0.14749753
  88  38    0.15785677
  88  39    0.16891066
  88  40    0.18070781
  88  41    0.19330009
  88  42    0.20674288
  88  43    0.22109533
  88  44    0.23642059
  88  45    0.25278611
  88  46    0.27026393
  88  47    0.28893099
  88  48    0.30886950
  88  49    0.33016726
  88  50    0.35291810
  88  51    0.37722224
  88  52    0.40318677
  88  53    0.43092613
  88  54    0.46056258
  88  55    0.49222677
  88  56    0.52605832
  88  57    0.56220642
  88  58    0.60083051
  88  59    0.64210098
  88  60    0.68619993
  88  61    0.73332197
  88  62    0.78367510
  88  63    0.83748159
  88  64    0.89497905
  88  65    0.95642139
  88  66    1.02208004
  88  67    1.09224508
  88  68    1.16722659
  88  69    1.24735598
  88  70    1.33298750
  88  71    1.42449983
  88  72    1.52229771
  88  73    1.62681382
  88  74    1.73851063
  88  75    1.85788252
  88  76    1.98545797
  88  77    2.12180192
  88  78    2.26751828
  88  79    2.42325262
  88  80    2.58969510
  88  81    2.76758350
  88  82    2.95770652
  88  83    3.16090736
  88  84    3.37808741
  88  85    3.61021033
  88  86    3.85830635
  88  87    4.12347685
  88  88    4.40689930
  88  89    4.70983253
  88  90    5.03362231
  88  91    5.37970740
  88  92    5.74962597
  88  93    6.14502240
  88  94    6.56765468
  88  95    7.01940220
  88  96    7.50227412
  88  97    8.01841830
  88  98    8.57013079
  88  99    9.15986609
  88 100    9.79024790
  88 101   10.46408082
  88 102   11.18436259
  88 103   11.95429740
  88 104   12.77730983
  88 105   13.65705995
  88 106   14.59745922
  88 107   15.60268761
  88 108   16.67721174
  88 109   17.82580430
  88 110   19.05356474
  88 111   20.36594145
  88 112   21.76875538
  88 113   23.26822546
  88 114   24.87099580
  88 115   26.58416507
  88 116   28.41531816
  88 117   30.37256038
  88 118   32.46455460
  88 119   34.70056132
  88 120   37.09048160
  88 121   39.64490204
  88 122   42.37513982
  88 123   45.29328265
  88 124   48.41221374
  88 125   51.74560145
  88 126   55.30781505
  88 127   59.11369688
  88 128   63.17807525
  88 129   67.51487304
  88 130   72.13582407
  88 131   77.04986490
  88 132   82.26848940
  88 133   86.83372423
  88 134   88.88073271
  88 135   87.43749040
  88 136   83.46036277
  88 137   78.80021908
  88 138   74.40415038
  88 139   70.25358786
  88 140   66.33615398
  88 141   62.63954474
  88 142   59.15122320
  88 143   55.85891505
  88 144   52.75093025
  88 145   49.81628273
  88 146   47.04470090
  88 147   44.42659278
  88 148   41.95299665
  88 149   39.61553018
  88 150   37.40634287
  88 151   35.31807305
  88 152   33.34380950
  88 153   31.47705729
  88 154   29.71170720
  88 155   28.04200824
  88 156   26.46254286
  88 157   24.96820438
  88 158   23.55417634
  88 159   22.21591354
  88 160   20.94912461
  88 161   19.74975573
  88 162   18.61397566
  88 163   17.53816171
  88 164   16.51888668
  88 165   15.55290664
  88 166   14.63714947
  88 167   13.76870421
  88 168   12.94481092
  88 169   12.16285123
  88 170   11.42033949
  88 171   10.71491432
  88 172   10.04433075
  88 173    9.40645272
  88 174    8.79924607
  88 175    8.22077184
  88 176    7.66917995
  88 177    7.14270324
  88 178    6.63965176
  88 179    6.15840736
  88 180    5.69741857
  88 181    5.25519567
  88 182    4.83030601
  88 183    4.42136955
  88 184    4.02705454
  88 185    3.64607341
  88 186    3.27717879
  88 187    2.91915970
  88 188    2.57083786
  88 189    2.23106406
  88 190    1.89871473
  88 191    1.57268852
  88 192    1.25190298
  88 193    0.93529135
  88 194    0.62179928
  88 195    0.31038177
  88 196    0.00000000
  89   1    0.00000000
  89   2    0.00000000
  89   3    0.00000000
  89   4    0.00000000
  89   5    0.00254526
  89   6    0.00495309
  89   7    0.00727190
  89   8    0.00955616
  89   9    0.01184481
  89  10    0.01416479
  89  11    0.01653596
  89  12    0.01897431
  89  13    0.02149383
  89  14    0.02410752
  89  15    0.02682805
  89  16    0.02966805
  89  17    0.03264040
  89  18    0.03575836
  89  19    0.03903571
  89  20    0.04248683
  89  21    0.04612683
  89  22    0.04997161
  89  23    0.05403795
  89  24    0.05834357
  89  25    0.06290727
  89  26    0.06774896
  89  27    0.07288977
  89  28    0.07835215
  89  29    0.08415999
  89  30    0.09033867
  89  31    0.09691524
  89  32    0.10391849
  89  33    0.11137908
  89  34    0.11932972
  89  35    0.12780526
  89  36    0.13684286
  89  37    0.14648218
  89  38    0.15676552
  89  39    0.16773802
  89  40    0.17944785
  89  41    0.19194644
  89  42    0.20528871
  89  43    0.21953327
  89  44    0.23474271
  89  45    0.25098390
  89  46    0.26832822
  89  47    0.28685194
  89  48    0.30663651
  89  49    0.32776895
  89  50    0.35034222
  89  51    0.37445562
  89  52    0.40021526
  89  53    0.42773450
  89  54    0.45713445
  89  55    0.48854454
  89  56    0.52210305
  89  57    0.55795774
  89  58    0.59626653
  89  59    0.63719813
  89  60    0.68093286
  89  61    0.72766342
  89  62    0.77759573
  89  63    0.83094986
  89  64    0.88796099
  89  65    0.94888048
  89  66    1.01397695
  89  67    1.08353750
  89  68    1.15786898
  89  69    1.23729932
  89  70    1.32217903
  89  71    1.41288274
  89  72    1.50981086
  89  73    1.61339134
  89  74    1.72408161
  89  75    1.84237061
  89  76    1.96878092
  89  77    2.10387113
  89  78    2.24823831
  89  79    2.40252066
  89  80    2.56740036
  89  81    2.74360659
  89  82    2.93191880
  89  83    3.13317015
  89  84    3.34825124
  89  85    3.57811406
  89  86    3.82377623
  89  87    4.08632555
  89  88    4.36692480
  89  89    4.66681692
  89  90    4.98733057
  89  91    5.32988600
  89  92    5.69600136
  89  93    6.08729947
  89  94    6.50551496
  89  95    6.95250204
  89  96    7.43024263
  89  97    7.94085517
  89  98    8.48660399
  89  99    9.06990927
  89 100    9.69335771
  89 101   10.35971394
  89 102   11.07193263
  89 103   11.83317146
  89 104   12.64680494
  89 105   13.51643918
  89 106   14.44592756
  89 107   15.43938758
  89 108   16.50121872
  89 109   17.63612161
  89 110   18.84911837
  89 111   20.14557450
  89 112   21.53122216
  89 113   23.01218516
  89 114   24.59500567
  89 115   26.28667287
  89 116   28.09465362
  89 117   30.02692522
  89 118   32.09201031
  89 119   34.29901357
  89 120   36.65765956
  89 121   39.17833049
  89 122   41.87210104
  89 123   44.75076589
  89 124   47.82685279
  89 125   51.11361173
  89 126   54.62497336
  89 127   58.37549164
  89 128   62.38037389
  89 129   66.65598799
  89 130   71.22206645
  89 131   76.10893298
  89 132   81.37712285
  89 133   86.15732803
  89 134   88.66123737
  89 135   87.71075583
  89 136   84.09314675
  89 137   79.53826442
  89 138   75.14345029
  89 139   70.96367184
  89 140   67.01150569
  89 141   63.28144205
  89 142   59.76213871
  89 143   56.44109005
[truncated: 312,272 more chars]
