# Supplementary material for: A Cellular Automata-Based Mathematical Model for Thymocyte Development
Source: PLoS One. 2009 Dec 9;4(12):e8233. doi: 10.1371/journal.pone.0008233 (PMC2784945; doi:10.1371/journal.pone.0008233)
Supplement: File S1 — FORTRAN90 PROGRAM (2.21 MB GZ) [file pone.0008233.s004.gz › f90/CCL19_CCL21_medulla.dat]

   1   1    0.00000000
   1   2    0.00000000
   1   3    0.00000000
   1   4    0.00000000
   1   5    0.00000000
   1   6    0.00000000
   1   7    0.00000000
   1   8    0.00000000
   1   9    0.00000000
   1  10    0.00000000
   1  11    0.00000000
   1  12    0.00000000
   1  13    0.00000000
   1  14    0.00000000
   1  15    0.00000000
   1  16    0.00000000
   1  17    0.00000000
   1  18    0.00000000
   1  19    0.00000000
   1  20    0.00000000
   1  21    0.00000000
   1  22    0.00000000
   1  23    0.00000000
   1  24    0.00000000
   1  25    0.00000000
   1  26    0.00000000
   1  27    0.00000000
   1  28    0.00000000
   1  29    0.00000000
   1  30    0.00000000
   1  31    0.00000000
   1  32    0.00000000
   1  33    0.00000000
   1  34    0.00000000
   1  35    0.00000000
   1  36    0.00000000
   1  37    0.00000000
   1  38    0.00000000
   1  39    0.00000000
   1  40    0.00000000
   1  41    0.00000000
   1  42    0.00000000
   1  43    0.00000000
   1  44    0.00000000
   1  45    0.00000000
   1  46    0.00000000
   1  47    0.00000000
   1  48    0.00000000
   1  49    0.00000000
   1  50    0.00000000
   1  51    0.00000000
   1  52    0.00000000
   1  53    0.00000000
   1  54    0.00000000
   1  55    0.00000000
   1  56    0.00000000
   1  57    0.00000000
   1  58    0.00000000
   1  59    0.00000000
   1  60    0.00000000
   1  61    0.00000000
   1  62    0.00000000
   1  63    0.00000000
   1  64    0.00000000
   1  65    0.00000000
   1  66    0.00000000
   1  67    0.00000000
   1  68    0.00000000
   1  69    0.00000000
   1  70    0.00000000
   1  71    0.00000000
   1  72    0.00000000
   1  73    0.00000000
   1  74    0.00000000
   1  75    0.00000000
   1  76    0.00000000
   1  77    0.00000000
   1  78    0.00000000
   1  79    0.00000000
   1  80    0.00000000
   1  81    0.00000000
   1  82    0.00000000
   1  83    0.00000000
   1  84    0.00000000
   1  85    0.00000000
   1  86    0.00000000
   1  87    0.00000000
   1  88    0.00000000
   1  89    0.00000000
   1  90    0.00000000
   1  91    0.00000000
   1  92    0.00000000
   1  93    0.00000000
   1  94    0.00000000
   1  95    0.00000000
   1  96    0.00000000
   1  97    0.00000000
   1  98    0.00000000
   1  99    0.00000000
   1 100    0.00000000
   1 101    0.00000000
   1 102    0.00000000
   1 103    0.00000000
   1 104    0.00000000
   1 105    0.00000000
   1 106    0.00000000
   1 107    0.00000000
   1 108    0.00000000
   1 109    0.00000000
   1 110    0.00000000
   1 111    0.00000000
   1 112    0.00000000
   1 113    0.00000000
   1 114    0.00000000
   1 115    0.00000000
   1 116    0.00000000
   1 117    0.00000000
   1 118    0.00000000
   1 119    0.00000000
   1 120    0.00000000
   1 121    0.00000000
   1 122    0.00000000
   1 123    0.00000000
   1 124    0.00000000
   1 125    0.00000000
   1 126    0.00000000
   1 127    0.00000000
   1 128    0.00000000
   1 129    0.00000000
   1 130    0.00000000
   1 131    0.00000000
   1 132    0.00000000
   1 133    0.00000000
   1 134    0.00000000
   1 135    0.00000000
   1 136    0.00000000
   1 137    0.00000000
   1 138    0.00000000
   1 139    0.00000000
   1 140    0.00000000
   1 141    0.00000000
   1 142    0.00000000
   1 143    0.00000000
   1 144    0.00000000
   1 145    0.00000000
   1 146    0.00000000
   1 147    0.00000000
   1 148    0.00000000
   1 149    0.00000000
   1 150    0.00000000
   1 151    0.00000000
   1 152    0.00000000
   1 153    0.00000000
   1 154    0.00000000
   1 155    0.00000000
   1 156    0.00000000
   1 157    0.00000000
   1 158    0.00000000
   1 159    0.00000000
   1 160    0.00000000
   1 161    0.00000000
   1 162    0.00000000
   1 163    0.00000000
   1 164    0.00000000
   1 165    0.00000000
   1 166    0.00000000
   1 167    0.00000000
   1 168    0.00000000
   1 169    0.00000000
   1 170    0.00000000
   1 171    0.00000000
   1 172    0.00000000
   1 173    0.00000000
   1 174    0.00000000
   1 175    0.00000000
   1 176    0.00000000
   1 177    0.00000000
   1 178    0.00000000
   1 179    0.00000000
   1 180    0.00000000
   1 181    0.00000000
   1 182    0.00000000
   1 183    0.00000000
   1 184    0.00000000
   1 185    0.00000000
   1 186    0.00000000
   1 187    0.00000000
   1 188    0.00000000
   1 189    0.00000000
   1 190    0.00000000
   1 191    0.00000000
   1 192    0.00000000
   1 193    0.00000000
   1 194    0.00000000
   1 195    0.00000000
   1 196    0.00000000
   2   1    0.00000000
   2   2    0.00001946
   2   3    0.00004971
   2   4    0.00008620
   2   5    0.00012586
   2   6    0.00016746
   2   7    0.00021062
   2   8    0.00025531
   2   9    0.00030164
   2  10    0.00034978
   2  11    0.00039993
   2  12    0.00045228
   2  13    0.00050704
   2  14    0.00056443
   2  15    0.00062467
   2  16    0.00068799
   2  17    0.00075465
   2  18    0.00082492
   2  19    0.00089906
   2  20    0.00097739
   2  21    0.00106022
   2  22    0.00114788
   2  23    0.00124076
   2  24    0.00133922
   2  25    0.00144369
   2  26    0.00155461
   2  27    0.00167245
   2  28    0.00179771
   2  29    0.00193092
   2  30    0.00207267
   2  31    0.00222356
   2  32    0.00238424
   2  33    0.00255540
   2  34    0.00273779
   2  35    0.00293221
   2  36    0.00313948
   2  37    0.00336052
   2  38    0.00359628
   2  39    0.00384778
   2  40    0.00411613
   2  41    0.00440250
   2  42    0.00470812
   2  43    0.00503432
   2  44    0.00538254
   2  45    0.00575429
   2  46    0.00615118
   2  47    0.00657495
   2  48    0.00702744
   2  49    0.00751063
   2  50    0.00802662
   2  51    0.00857767
   2  52    0.00916617
   2  53    0.00979469
   2  54    0.01046598
   2  55    0.01118296
   2  56    0.01194877
   2  57    0.01276674
   2  58    0.01364045
   2  59    0.01457372
   2  60    0.01557061
   2  61    0.01663550
   2  62    0.01777303
   2  63    0.01898819
   2  64    0.02028629
   2  65    0.02167302
   2  66    0.02315446
   2  67    0.02473710
   2  68    0.02642790
   2  69    0.02823428
   2  70    0.03016419
   2  71    0.03222612
   2  72    0.03442916
   2  73    0.03678302
   2  74    0.03929812
   2  75    0.04198558
   2  76    0.04485730
   2  77    0.04792604
   2  78    0.05120544
   2  79    0.05471010
   2  80    0.05845569
   2  81    0.06245895
   2  82    0.06673784
   2  83    0.07131160
   2  84    0.07620086
   2  85    0.08142773
   2  86    0.08701592
   2  87    0.09299087
   2  88    0.09937989
   2  89    0.10621228
   2  90    0.11351952
   2  91    0.12133540
   2  92    0.12969626
   2  93    0.13864117
   2  94    0.14821215
   2  95    0.15845442
   2  96    0.16941668
   2  97    0.18115137
   2  98    0.19371506
   2  99    0.20716873
   2 100    0.22157822
   2 101    0.23701464
   2 102    0.25355484
   2 103    0.27128196
   2 104    0.29028603
   2 105    0.31066457
   2 106    0.33252338
   2 107    0.35597733
   2 108    0.38115123
   2 109    0.40818093
   2 110    0.43721438
   2 111    0.46841297
   2 112    0.50195295
   2 113    0.53802712
   2 114    0.57684662
   2 115    0.61864310
   2 116    0.66367113
   2 117    0.71221093
   2 118    0.76457154
   2 119    0.82109446
   2 120    0.88215781
   2 121    0.94818115
   2 122    1.01963110
   2 123    1.09702772
   2 124    1.18095212
   2 125    1.27205509
   2 126    1.37106735
   2 127    1.47881126
   2 128    1.59621463
   2 129    1.72432655
   2 130    1.86433572
   2 131    2.01759141
   2 132    2.18562707
   2 133    2.37018651
   2 134    2.57325176
   2 135    2.79707113
   2 136    3.04418385
   2 137    3.31743500
   2 138    3.61996900
   2 139    3.95518074
   2 140    4.32658897
   2 141    4.73757217
   2 142    5.19087117
   2 143    5.68771409
   2 144    6.22637053
   2 145    6.79995500
   2 146    7.39357131
   2 147    7.98194915
   2 148    8.53152895
   2 149    9.01529500
   2 150    9.44387086
   2 151    9.86734534
   2 152   10.39523621
   2 153   11.27511611
   2 154   12.18765948
   2 155   13.35511260
   2 156   13.95667047
   2 157   14.74362154
   2 158   15.32978880
   2 159   15.68548084
   2 160   15.66090313
   2 161   15.18200906
   2 162   14.17247068
   2 163   13.05401986
   2 164   12.14849033
   2 165   11.86698632
   2 166   12.05597976
   2 167   12.78881168
   2 168   13.41929582
   2 169   13.40532446
   2 170   12.91433982
   2 171   12.55448534
   2 172   12.87028486
   2 173   13.05110146
   2 174   12.88539645
   2 175   12.55618857
   2 176   12.25071547
   2 177   12.69616969
   2 178   13.37476381
   2 179   14.30157443
   2 180   14.21123579
   2 181   12.98052161
   2 182   11.17174878
   2 183    9.39438543
   2 184    8.13397172
   2 185    7.16309033
   2 186    6.36309926
   2 187    5.66367995
   2 188    5.01979312
   2 189    4.40199141
   2 190    3.79174941
   2 191    3.17852301
   2 192    2.55744680
   2 193    1.92742457
   2 194    1.28959378
   2 195    0.64621554
   2 196    0.00000000
   3   1    0.00000000
   3   2    0.00002819
   3   3    0.00009341
   3   4    0.00016955
   3   5    0.00025029
   3   6    0.00033404
   3   7    0.00042055
   3   8    0.00050999
   3   9    0.00060267
   3  10    0.00069897
   3  11    0.00079926
   3  12    0.00090396
   3  13    0.00101349
   3  14    0.00112827
   3  15    0.00124875
   3  16    0.00137540
   3  17    0.00150873
   3  18    0.00164926
   3  19    0.00179754
   3  20    0.00195419
   3  21    0.00211983
   3  22    0.00229516
   3  23    0.00248089
   3  24    0.00267780
   3  25    0.00288671
   3  26    0.00310852
   3  27    0.00334417
   3  28    0.00359465
   3  29    0.00386105
   3  30    0.00414450
   3  31    0.00444623
   3  32    0.00476753
   3  33    0.00510981
   3  34    0.00547453
   3  35    0.00586329
   3  36    0.00627777
   3  37    0.00671976
   3  38    0.00719120
   3  39    0.00769413
   3  40    0.00823074
   3  41    0.00880336
   3  42    0.00941449
   3  43    0.01006679
   3  44    0.01076311
   3  45    0.01150647
   3  46    0.01230011
   3  47    0.01314750
   3  48    0.01405232
   3  49    0.01501853
   3  50    0.01605033
   3  51    0.01715222
   3  52    0.01832902
   3  53    0.01958584
   3  54    0.02092817
   3  55    0.02236188
   3  56    0.02389322
   3  57    0.02552886
   3  58    0.02727597
   3  59    0.02914215
   3  60    0.03113558
   3  61    0.03326496
   3  62    0.03553960
   3  63    0.03796946
   3  64    0.04056518
   3  65    0.04333811
   3  66    0.04630042
   3  67    0.04946510
   3  68    0.05284604
   3  69    0.05645809
   3  70    0.06031713
   3  71    0.06444016
   3  72    0.06884534
   3  73    0.07355210
   3  74    0.07858124
   3  75    0.08395500
   3  76    0.08969720
   3  77    0.09583332
   3  78    0.10239063
   3  79    0.10939835
   3  80    0.11688776
   3  81    0.12489235
   3  82    0.13344802
   3  83    0.14259324
   3  84    0.15236922
   3  85    0.16282017
   3  86    0.17399349
   3  87    0.18594002
   3  88    0.19871434
   3  89    0.21237500
   3  90    0.22698491
   3  91    0.24261164
   3  92    0.25932777
   3  93    0.27721139
   3  94    0.29634645
   3  95    0.31682331
   3  96    0.33873925
   3  97    0.36219909
   3  98    0.38731577
   3  99    0.41421115
   3 100    0.44301672
   3 101    0.47387449
   3 102    0.50693798
   3 103    0.54237320
   3 104    0.58035988
   3 105    0.62109277
   3 106    0.66478306
   3 107    0.71166002
   3 108    0.76197281
   3 109    0.81599246
   3 110    0.87401423
   3 111    0.93636006
   3 112    1.00338155
   3 113    1.07546316
   3 114    1.15302594
   3 115    1.23653170
   3 116    1.32648783
   3 117    1.42345273
   3 118    1.52804211
   3 119    1.64093615
   3 120    1.76288777
   3 121    1.89473224
   3 122    2.03739812
   3 123    2.19192019
   3 124    2.35945419
   3 125    2.54129423
   3 126    2.73889279
   3 127    2.95388424
   3 128    3.18811197
   3 129    3.44366006
   3 130    3.72288974
   3 131    4.02848128
   3 132    4.36348163
   3 133    4.73135744
   3 134    5.13605273
   3 135    5.58204841
   3 136    6.07441817
   3 137    6.61887019
   3 138    7.22175462
   3 139    7.89000154
   3 140    8.63092666
   3 141    9.45179778
   3 142   10.35898271
   3 143   11.35638829
   3 144   12.44274345
   3 145   13.60710519
   3 146   14.82198498
   3 147   16.03465610
   3 148   17.16303191
   3 149   18.12187747
   3 150   18.93065641
   3 151   19.66978317
   3 152   20.48010595
   3 153   21.56271436
   3 154   23.16920865
   3 155   24.32959437
   3 156   25.78383030
   3 157   26.74706043
   3 158   27.95143337
   3 159   28.81403615
   3 160   28.83882893
   3 161   27.95545127
   3 162   26.51060044
   3 163   24.94738679
   3 164   23.72159775
   3 165   23.31099065
   3 166   23.61639322
   3 167   24.73117760
   3 168   25.53677805
   3 169   25.34133719
   3 170   24.74925855
   3 171   24.48358489
   3 172   24.92708533
   3 173   25.50098119
   3 174   24.98588896
   3 175   24.13891739
   3 176   23.79955555
   3 177   24.21003500
   3 178   25.55486373
   3 179   26.67756168
   3 180   26.61974898
   3 181   24.59107593
   3 182   21.35681980
   3 183   18.30943639
   3 184   16.01097956
   3 185   14.18397138
   3 186   12.65110465
   3 187   11.29450482
   3 188   10.03360039
   3 189    8.81404869
   3 190    7.60166540
   3 191    6.37762266
   3 192    5.13407964
   3 193    3.87037513
   3 194    2.58989854
   3 195    1.29785582
   3 196    0.00000000
   4   1    0.00000000
   4   2    0.00000000
   4   3    0.00012654
   4   4    0.00024900
   4   5    0.00037271
   4   6    0.00049920
   4   7    0.00062924
   4   8    0.00076348
   4   9    0.00090251
   4  10    0.00104694
   4  11    0.00119738
   4  12    0.00135444
   4  13    0.00151874
   4  14    0.00169092
   4  15    0.00187166
   4  16    0.00206165
   4  17    0.00226165
   4  18    0.00247244
   4  19    0.00269486
   4  20    0.00292982
   4  21    0.00317826
   4  22    0.00344122
   4  23    0.00371977
   4  24    0.00401509
   4  25    0.00432841
   4  26    0.00466105
   4  27    0.00501444
   4  28    0.00539008
   4  29    0.00578957
   4  30    0.00621464
   4  31    0.00666712
   4  32    0.00714895
   4  33    0.00766222
   4  34    0.00820916
   4  35    0.00879213
   4  36    0.00941367
   4  37    0.01007648
   4  38    0.01078343
   4  39    0.01153761
   4  40    0.01234228
   4  41    0.01320097
   4  42    0.01411740
   4  43    0.01509556
   4  44    0.01613973
   4  45    0.01725444
   4  46    0.01844455
   4  47    0.01971526
   4  48    0.02107209
   4  49    0.02252097
   4  50    0.02406821
   4  51    0.02572056
   4  52    0.02748522
   4  53    0.02936989
   4  54    0.03138279
   4  55    0.03353271
   4  56    0.03582902
   4  57    0.03828175
   4  58    0.04090161
   4  59    0.04370003
   4  60    0.04668926
   4  61    0.04988235
   4  62    0.05329326
   4  63    0.05693691
   4  64    0.06082926
   4  65    0.06498735
   4  66    0.06942941
   4  67    0.07417490
   4  68    0.07924466
   4  69    0.08466096
   4  70    0.09044761
   4  71    0.09663007
   4  72    0.10323559
   4  73    0.11029330
   4  74    0.11783437
   4  75    0.12589215
   4  76    0.13450233
   4  77    0.14370311
   4  78    0.15353539
   4  79    0.16404295
   4  80    0.17527266
   4  81    0.18727474
   4  82    0.20010299
   4  83    0.21381505
   4  84    0.22847270
   4  85    0.24414217
   4  86    0.26089451
   4  87    0.27880589
   4  88    0.29795808
   4  89    0.31843882
   4  90    0.34034235
   4  91    0.36376988
   4  92    0.38883016
   4  93    0.41564012
   4  94    0.44432552
   4  95    0.47502168
   4  96    0.50787426
   4  97    0.54304019
   4  98    0.58068860
   4  99    0.62100187
   4 100    0.66417684
   4 101    0.71042604
   4 102    0.75997917
   4 103    0.81308463
   4 104    0.87001129
   4 105    0.93105043
   4 106    0.99651787
   4 107    1.06675639
   4 108    1.14213845
   4 109    1.22306913
   4 110    1.30998956
   4 111    1.40338069
   4 112    1.50376757
   4 113    1.61172421
   4 114    1.72787901
   4 115    1.85292102
   4 116    1.98760702
   4 117    2.13276957
   4 118    2.28932632
   4 119    2.45829056
   4 120    2.64078352
   4 121    2.83804841
   4 122    3.05146672
   4 123    3.28257716
   4 124    3.53309750
   4 125    3.80495018
   4 126    4.10029189
   4 127    4.42154828
   4 128    4.77145416
   4 129    5.15310042
   4 130    5.56998834
   4 131    6.02609241
   4 132    6.52593212
   4 133    7.07465325
   4 134    7.67811809
   4 135    8.34300213
   4 136    9.07689225
   4 137    9.88837494
   4 138   10.78709370
   4 139   11.78373575
   4 140   12.88987661
   4 141   14.11755463
   4 142   15.47835098
   4 143   16.98158395
   4 144   18.63093060
   4 145   20.41822025
   4 146   22.31195460
   4 147   24.23586119
   4 148   26.03278597
   4 149   27.45108665
   4 150   28.56289256
   4 151   29.47978289
   4 152   30.37469249
   4 153   31.41276394
   4 154   32.68963599
   4 155   34.10764174
   4 156   35.20523449
   4 157   36.61645183
   4 158   38.02676576
   4 159   38.89577299
   4 160   39.04039596
   4 161   38.40230041
   4 162   37.07324157
   4 163   35.60321855
   4 164   34.57450461
   4 165   34.13232263
   4 166   34.46198500
   4 167   35.08175121
   4 168   35.75755094
   4 169   35.77545452
   4 170   35.35686842
   4 171   35.80154273
   4 172   36.95329852
   4 173   37.14195503
   4 174   36.51830441
   4 175   35.31068883
   4 176   34.69384784
   4 177   34.88648810
   4 178   36.05941622
   4 179   37.34087665
   4 180   37.10570808
   4 181   34.50567612
   4 182   30.44053091
   4 183   26.54887182
   4 184   23.48064677
   4 185   20.96750368
   4 186   18.81349822
   4 187   16.87485754
   4 188   15.04622951
   4 189   13.25422906
   4 190   11.45367795
   4 191    9.62175862
   4 192    7.75143082
   4 193    5.84559479
   4 194    3.91213939
   4 195    1.96050583
   4 196    0.00000000
   5   1    0.00000000
   5   2    0.00000000
   5   3    0.00016426
   5   4    0.00032819
   5   5    0.00049384
   5   6    0.00066280
   5   7    0.00083627
   5   8    0.00101522
   5   9    0.00120056
   5  10    0.00139311
   5  11    0.00159369
   5  12    0.00180311
   5  13    0.00202219
   5  14    0.00225179
   5  15    0.00249280
   5  16    0.00274615
   5  17    0.00301282
   5  18    0.00329388
   5  19    0.00359044
   5  20    0.00390369
   5  21    0.00423491
   5  22    0.00458546
   5  23    0.00495679
   5  24    0.00535045
   5  25    0.00576810
   5  26    0.00621150
   5  27    0.00668254
   5  28    0.00718323
   5  29    0.00771571
   5  30    0.00828227
   5  31    0.00888535
   5  32    0.00952755
   5  33    0.01021165
   5  34    0.01094062
   5  35    0.01171761
   5  36    0.01254600
   5  37    0.01342939
   5  38    0.01437161
   5  39    0.01537677
   5  40    0.01644924
   5  41    0.01759368
   5  42    0.01881509
   5  43    0.02011877
   5  44    0.02151042
   5  45    0.02299609
   5  46    0.02458225
   5  47    0.02627582
   5  48    0.02808419
   5  49    0.03001522
   5  50    0.03207735
   5  51    0.03427957
   5  52    0.03663147
   5  53    0.03914331
   5  54    0.04182606
   5  55    0.04469140
   5  56    0.04775186
   5  57    0.05102079
   5  58    0.05451245
   5  59    0.05824210
   5  60    0.06222602
   5  61    0.06648164
   5  62    0.07102755
   5  63    0.07588365
   5  64    0.08107117
   5  65    0.08661284
   5  66    0.09253294
   5  67    0.09885743
   5  68    0.10561404
   5  69    0.11283246
   5  70    0.12054442
   5  71    0.12878384
   5  72    0.13758701
   5  73    0.14699275
   5  74    0.15704259
   5  75    0.16778096
   5  76    0.17925540
   5  77    0.19151680
   5  78    0.20461964
   5  79    0.21862221
   5  80    0.23358698
   5  81    0.24958081
   5  82    0.26667536
   5  83    0.28494738
   5  84    0.30447915
   5  85    0.32535887
   5  86    0.34768111
   5  87    0.37154730
   5  88    0.39706629
   5  89    0.42435489
   5  90    0.45353853
   5  91    0.48475189
   5  92    0.51813974
   5  93    0.55385765
   5  94    0.59207293
   5  95    0.63296560
   5  96    0.67672945
   5  97    0.72357316
   5  98    0.77372164
   5  99    0.82741741
   5 100    0.88492210
   5 101    0.94651821
   5 102    1.01251099
   5 103    1.08323046
   5 104    1.15903376
   5 105    1.24030772
   5 106    1.32747164
   5 107    1.42098053
   5 108    1.52132859
   5 109    1.62905322
   5 110    1.74473939
   5 111    1.86902470
   5 112    2.00260493
   5 113    2.14624043
   5 114    2.30076329
   5 115    2.46708546
   5 116    2.64620804
   5 117    2.83923184
   5 118    3.04736949
   5 119    3.27195926
   5 120    3.51448105
   5 121    3.77657470
   5 122    4.06006129
   5 123    4.36696767
   5 124    4.69955503
   5 125    5.06035212
   5 126    5.45219391
   5 127    5.87826674
   5 128    6.34216091
   5 129    6.84793213
   5 130    7.40017307
   5 131    8.00409641
   5 132    8.66563104
   5 133    9.39153232
   5 134   10.18950745
   5 135   11.06835521
   5 136   12.03811765
   5 137   13.11023673
   5 138   14.29770106
   5 139   15.61515327
   5 140   17.07890051
   5 141   18.70671991
   5 142   20.51725803
   5 143   22.52866024
   5 144   24.75577305
   5 145   27.20464526
   5 146   29.86108914
   5 147   32.66108860
   5 148   35.38539951
   5 149   37.19670485
   5 150   38.50441023
   5 151   39.42980051
   5 152   40.24773756
   5 153   41.14978976
   5 154   42.19981907
   5 155   43.34266926
   5 156   44.45397600
   5 157   45.63335908
   5 158   46.79566418
   5 159   47.85763294
   5 160   48.18099940
   5 161   47.69387579
   5 162   46.92528830
   5 163   45.96029666
   5 164   44.97931597
   5 165   44.31847620
   5 166   44.15545888
   5 167   44.51675877
   5 168   44.77939338
   5 169   44.78930660
   5 170   45.24278692
   5 171   46.55576863
   5 172   48.09057214
   5 173   48.74395256
   5 174   47.78090426
   5 175   46.03306980
   5 176   44.91757321
   5 177   44.72233898
   5 178   45.59981847
   5 179   46.67033363
   5 180   46.10510201
   5 181   43.02355042
   5 182   38.47263990
   5 183   34.07117500
   5 184   30.48924864
   5 185   27.47585231
   5 186   24.83585632
   5 187   22.41276460
   5 188   20.08247622
   5 189   17.75603006
   5 190   15.38291929
   5 191   12.94282862
   5 192   10.43532701
   5 193    7.87183958
   5 194    5.26822262
   5 195    2.63987800
   5 196    0.00000000
   6   1    0.00000000
   6   2    0.00000000
   6   3    0.00020298
   6   4    0.00040698
   6   5    0.00061363
   6   6    0.00082455
   6   7    0.00104114
   6   8    0.00126465
   6   9    0.00149620
   6  10    0.00173682
   6  11    0.00198753
   6  12    0.00224932
   6  13    0.00252322
   6  14    0.00281028
   6  15    0.00311159
   6  16    0.00342831
   6  17    0.00376169
   6  18    0.00411301
   6  19    0.00448369
   6  20    0.00487522
   6  21    0.00528918
   6  22    0.00572727
   6  23    0.00619132
   6  24    0.00668325
   6  25    0.00720514
   6  26    0.00775919
   6  27    0.00834775
   6  28    0.00897335
   6  29    0.00963866
   6  30    0.01034653
   6  31    0.01110003
   6  32    0.01190240
   6  33    0.01275711
   6  34    0.01366786
   6  35    0.01463861
   6  36    0.01567357
   6  37    0.01677724
   6  38    0.01795441
   6  39    0.01921020
   6  40    0.02055008
   6  41    0.02197989
   6  42    0.02350584
   6  43    0.02513458
   6  44    0.02687322
   6  45    0.02872932
   6  46    0.03071097
   6  47    0.03282681
   6  48    0.03508606
   6  49    0.03749857
   6  50    0.04007485
   6  51    0.04282614
   6  52    0.04576444
   6  53    0.04890256
   6  54    0.05225418
   6  55    0.05583394
   6  56    0.05965744
   6  57    0.06374137
   6  58    0.06810357
   6  59    0.07276308
   6  60    0.07774025
   6  61    0.08305683
   6  62    0.08873607
   6  63    0.09480279
   6  64    0.10128354
   6  65    0.10820671
   6  66    0.11560260
   6  67    0.12350364
   6  68    0.13194450
   6  69    0.14096222
   6  70    0.15059643
   6  71    0.16088950
   6  72    0.17188676
   6  73    0.18363667
   6  74    0.19619109
   6  75    0.20960549
   6  76    0.22393926
   6  77    0.23925590
   6  78    0.25562343
   6  79    0.27311465
   6  80    0.29180751
   6  81    0.31178550
   6  82    0.33313802
   6  83    0.35596090
   6  84    0.38035680
   6  85    0.40643579
   6  86    0.43431586
   6  87    0.46412359
   6  88    0.49599475
   6  89    0.53007505
   6  90    0.56652093
   6  91    0.60550038
   6  92    0.64719389
   6  93    0.69179544
   6  94    0.73951360
   6  95    0.79057276
   6  96    0.84521439
   6  97    0.90369854
   6  98    0.96630540
   6  99    1.03333699
   6 100    1.10511915
   6 101    1.18200359
   6 102    1.26437021
   6 103    1.35262971
   6 104    1.44722636
   6 105    1.54864123
   6 106    1.65739565
   6 107    1.77405510
   6 108    1.89923359
   6 109    2.03359850
   6 110    2.17787604
   6 111    2.33285737
   6 112    2.49940545
   6 113    2.67846286
   6 114    2.87106053
   6 115    3.07832771
   6 116    3.30150326
   6 117    3.54194857
   6 118    3.80116222
   6 119    4.08079689
   6 120    4.38267870
   6 121    4.70882949
   6 122    5.06149258
   6 123    5.44316255
   6 124    5.85661986
   6 125    6.30497103
   6 126    6.79169551
   6 127    7.32070045
   6 128    7.89638463
   6 129    8.52371328
   6 130    9.20830570
   6 131    9.95653757
   6 132   10.77566052
   6 133   11.67394128
   6 134   12.66082300
   6 135   13.74711133
   6 136   14.94518710
   6 137   16.26924670
   6 138   17.73556859
   6 139   19.36279889
   6 140   21.17223626
   6 141   23.18806825
   6 142   25.43745217
   6 143   27.95023080
   6 144   30.75797833
   6 145   33.89242612
   6 146   37.38623201
   6 147   41.29277968
   6 148   44.79270192
   6 149   47.59485879
   6 150   48.98241480
   6 151   49.64514847
   6 152   50.19781959
   6 153   50.90360242
   6 154   51.78614951
   6 155   52.78278446
   6 156   53.81263508
   6 157   54.85006045
   6 158   55.85226899
   6 159   56.74971733
   6 160   57.32500985
   6 161   57.45788154
   6 162   57.16162824
   6 163   56.51738904
   6 164   55.24408376
   6 165   54.18425872
   6 166   53.50141418
   6 167   53.22867689
   6 168   53.23325407
   6 169   53.53892818
   6 170   54.45035633
   6 171   56.27458220
   6 172   58.30182372
   6 173   59.15754980
   6 174   58.01960522
   6 175   56.30742951
   6 176   54.40088636
   6 177   53.66454458
   6 178   54.12976690
   6 179   54.82240560
   6 180   53.80542092
   6 181   50.18305013
   6 182   45.50934788
   6 183   40.91036077
   6 184   37.05139956
   6 185   33.72081404
   6 186   30.74075303
   6 187   27.94760914
   6 188   25.19529102
   6 189   22.37559090
   6 190   19.44073380
   6 191   16.38313271
   6 192   13.21699210
   6 193    9.96973280
   6 194    6.67012750
   6 195    3.34135362
   6 196    0.00000000
   7   1    0.00000000
   7   2    0.00000000
   7   3    0.00024149
   7   4    0.00048474
   7   5    0.00073162
   7   6    0.00098392
   7   7    0.00124327
   7   8    0.00151111
   7   9    0.00178875
   7  10    0.00207740
   7  11    0.00237824
   7  12    0.00269244
   7  13    0.00302120
   7  14    0.00336576
   7  15    0.00372742
   7  16    0.00410756
   7  17    0.00450765
   7  18    0.00492926
   7  19    0.00537406
   7  20    0.00584384
   7  21    0.00634049
   7  22    0.00686607
   7  23    0.00742275
   7  24    0.00801285
   7  25    0.00863886
   7  26    0.00930342
   7  27    0.01000936
   7  28    0.01075969
   7  29    0.01155763
   7  30    0.01240661
   7  31    0.01331028
   7  32    0.01427256
   7  33    0.01529760
   7  34    0.01638984
   7  35    0.01755402
   7  36    0.01879519
   7  37    0.02011876
   7  38    0.02153047
   7  39    0.02303646
   7  40    0.02464329
   7  41    0.02635795
   7  42    0.02818791
   7  43    0.03014114
   7  44    0.03222615
   7  45    0.03445203
   7  46    0.03682846
   7  47    0.03936582
   7  48    0.04207515
   7  49    0.04496828
   7  50    0.04805780
   7  51    0.05135719
   7  52    0.05488084
   7  53    0.05864411
   7  54    0.06266341
   7  55    0.06695628
   7  56    0.07154145
   7  57    0.07643892
   7  58    0.08167007
   7  59    0.08725774
   7  60    0.09322634
   7  61    0.09960193
   7  62    0.10641239
   7  63    0.11368749
   7  64    0.12145905
   7  65    0.12976110
   7  66    0.13862998
   7  67    0.14810456
   7  68    0.15822639
   7  69    0.16903989
   7  70    0.18059256
   7  71    0.19293518
   7  72    0.20612208
   7  73    0.22021136
   7  74    0.23526514
   7  75    0.25134994
   7  76    0.26853688
   7  77    0.28690209
   7  78    0.30652706
   7  79    0.32749901
   7  80    0.34991133
   7  81    0.37386403
   7  82    0.39946422
   7  83    0.42682666
   7  84    0.45607431
   7  85    0.48733898
   7  86    0.52076197
   7  87    0.55649480
   7  88    0.59470002
   7  89    0.63555205
   7  90    0.67923812
   7  91    0.72595924
   7  92    0.77593138
   7  93    0.82938657
   7  94    0.88657430
   7  95    0.94776289
   7  96    1.01324105
   7  97    1.08331964
   7  98    1.15833350
   7  99    1.23864350
   7 100    1.32463884
   7 101    1.41673953
   7 102    1.51539912
   7 103    1.62110773
   7 104    1.73439543
   7 105    1.85583597
   7 106    1.98605084
   7 107    2.12571395
   7 108    2.27555670
   7 109    2.43637368
   7 110    2.60902913
   7 111    2.79446405
   7 112    2.99370428
   7 113    3.20786961
   7 114    3.43818401
   7 115    3.68598722
   7 116    3.95274797
   7 117    4.24007892
   7 118    4.54975379
   7 119    4.88372692
   7 120    5.24415564
   7 121    5.63342615
   7 122    6.05418321
   7 123    6.50936455
   7 124    7.00224077
   7 125    7.53646174
   7 126    8.11611063
   7 127    8.74576705
   7 128    9.43058103
   7 129   10.17635966
   7 130   10.98966897
   7 131   11.87795366
   7 132   12.84967799
   7 133   13.91449177
   7 134   15.08342594
   7 135   16.36912351
   7 136   17.78611332
   7 137   19.35113652
   7 138   21.08354102
   7 139   23.00576616
   7 140   25.14395111
   7 141   27.52870976
   7 142   30.19610329
   7 143   33.18874528
   7 144   36.55663844
   7 145   40.35655428
   7 146   44.64832772
   7 147   49.49643268
   7 148   54.07711985
   7 149   57.59818361
   7 150   59.38136751
   7 151   60.16933835
   7 152   60.19578219
   7 153   60.68446904
   7 154   61.46574404
   7 155   62.40102647
   7 156   63.37918544
   7 157   64.32159853
   7 158   65.23726672
   7 159   66.19118366
   7 160   67.14097069
   7 161   67.88107389
   7 162   67.97482947
   7 163   66.92984338
   7 164   65.51656886
   7 165   63.89001472
   7 166   62.65148212
   7 167   61.87640839
   7 168   61.59916402
   7 169   61.89716579
   7 170   62.96314749
   7 171   65.01570379
   7 172   66.91803149
   7 173   67.80168478
   7 174   67.06484805
   7 175   65.00161186
   7 176   62.93181952
   7 177   61.62005915
   7 178   61.64903478
   7 179   61.90361009
   7 180   60.32656307
   7 181   56.59481444
   7 182   51.65356034
   7 183   47.17332589
   7 184   43.23352874
   7 185   39.75026955
   7 186   36.58181871
   7 187   33.55353026
   7 188   30.47636987
   7 189   27.19990066
   7 190   23.69913310
   7 191   19.99757443
   7 192   16.13269678
   7 193   12.15989086
   7 194    8.12790819
   7 195    4.06878776
   7 196    0.00000000
   8   1    0.00000000
   8   2    0.00000000
   8   3    0.00027921
   8   4    0.00056082
   8   5    0.00084711
   8   6    0.00114019
   8   7    0.00144189
   8   8    0.00175383
   8   9    0.00207745
   8  10    0.00241410
   8  11    0.00276511
   8  12    0.00313178
   8  13    0.00351547
   8  14    0.00391761
   8  15    0.00433969
   8  16    0.00478330
   8  17    0.00525015
   8  18    0.00574206
   8  19    0.00626097
   8  20    0.00680897
   8  21    0.00738827
   8  22    0.00800127
   8  23    0.00865048
   8  24    0.00933863
   8  25    0.01006862
   8  26    0.01084352
   8  27    0.01166665
   8  28    0.01254150
   8  29    0.01347184
   8  30    0.01446166
   8  31    0.01551523
   8  32    0.01663711
   8  33    0.01783213
   8  34    0.01910549
   8  35    0.02046271
   8  36    0.02190968
   8  37    0.02345269
   8  38    0.02509845
   8  39    0.02685411
   8  40    0.02872733
   8  41    0.03072625
   8  42    0.03285958
   8  43    0.03513661
   8  44    0.03756726
   8  45    0.04016212
   8  46    0.04293250
   8  47    0.04589047
   8  48    0.04904893
   8  49    0.05242164
   8  50    0.05602330
   8  51    0.05986962
   8  52    0.06397736
   8  53    0.06836443
   8  54    0.07304998
   8  55    0.07805442
   8  56    0.08339960
   8  57    0.08910884
   8  58    0.09520706
   8  59    0.10172086
   8  60    0.10867870
   8  61    0.11611097
   8  62    0.12405014
   8  63    0.13253092
   8  64    0.14159040
   8  65    0.15126821
   8  66    0.16160673
   8  67    0.17265124
   8  68    0.18445015
   8  69    0.19705524
   8  70    0.21052183
   8  71    0.22490911
   8  72    0.24028035
   8  73    0.25670325
   8  74    0.27425020
   8  75    0.29299864
   8  76    0.31303145
   8  77    0.33443728
   8  78    0.35731104
   8  79    0.38175430
   8  80    0.40787581
   8  81    0.43579202
   8  82    0.46562762
   8  83    0.49751621
   8  84    0.53160093
   8  85    0.56803517
   8  86    0.60698336
   8  87    0.64862183
   8  88    0.69313967
   8  89    0.74073978
   8  90    0.79163991
   8  91    0.84607384
   8  92    0.90429263
   8  93    0.96656604
   8  94    1.03318399
   8  95    1.10445828
   8  96    1.18072431
   8  97    1.26234310
   8  98    1.34970342
   8  99    1.44322419
   8 100    1.54335704
   8 101    1.65058921
   8 102    1.76544665
   8 103    1.88849757
   8 104    2.02035621
   8 105    2.16168714
   8 106    2.31320996
   8 107    2.47570455
   8 108    2.65001690
   8 109    2.83706565
   8 110    3.03784932
   8 111    3.25345445
   8 112    3.48506481
   8 113    3.73397163
   8 114    4.00158517
   8 115    4.28944790
   8 116    4.59924928
   8 117    4.93284264
   8 118    5.29226435
   8 119    5.67975580
   8 120    6.09778842
   8 121    6.54909254
   8 122    7.03669054
   8 123    7.56393518
   8 124    8.13455394
   8 125    8.75270057
   8 126    9.42301515
   8 127   10.15069419
   8 128   10.94157286
   8 129   11.80222154
   8 130   12.74005955
   8 131   13.76348948
   8 132   14.88205618
   8 133   16.10663557
   8 134   17.44965956
   8 135   18.92538551
   8 136   20.55022180
   8 137   22.34312707
   8 138   24.32611139
   8 139   26.52488880
   8 140   28.96976874
   8 141   31.69694148
   8 142   34.75041126
   8 143   38.18489647
   8 144   42.06964881
   8 145   46.49041264
   8 146   51.53286403
   8 147   57.16568737
   8 148   62.63768621
   8 149   66.57001165
   8 150   69.01329654
   8 151   69.69597351
   8 152   69.97252593
   8 153   70.41572840
   8 154   71.23744025
   8 155   72.22624591
   8 156   73.23525222
   8 157   74.07742543
   8 158   74.84522600
   8 159   75.90180969
   8 160   77.43544807
   8 161   78.22240996
   8 162   78.19894389
   8 163   76.97857351
   8 164   75.26466220
   8 165   73.46356506
   8 166   71.58894799
   8 167   70.27406394
   8 168   69.63647115
   8 169   69.73525996
   8 170   70.74146877
   8 171   72.16737711
   8 172   73.82085377
   8 173   74.33778799
   8 174   73.70501826
   8 175   71.96261708
   8 176   69.95669998
   8 177   68.48156468
   8 178   68.18954596
   8 179   68.06429923
   8 180   66.24395465
   8 181   62.44269010
   8 182   57.54357424
   8 183   53.08473589
   8 184   49.13222720
   8 185   45.62407695
   8 186   42.42919577
   8 187   39.34267178
   8 188   36.07878505
   8 189   32.35741730
   8 190   28.25321492
   8 191   23.85540550
   8 192   19.22092514
   8 193   14.45791391
   8 194    9.64537080
   8 195    4.82218069
   8 196    0.00000000
   9   1    0.00000000
   9   2    0.00000000
   9   3    0.00031566
   9   4    0.00063445
   9   5    0.00095921
   9   6    0.00129240
   9   7    0.00163605
   9   8    0.00199188
   9   9    0.00236143
   9  10    0.00274613
   9  11    0.00314738
   9  12    0.00356664
   9  13    0.00400538
   9  14    0.00446521
   9  15    0.00494780
   9  16    0.00545495
   9  17    0.00598861
   9  18    0.00655084
   9  19    0.00714387
   9  20    0.00777006
   9  21    0.00843195
   9  22    0.00913227
   9  23    0.00987391
   9  24    0.01065998
   9  25    0.01149377
   9  26    0.01237883
   9  27    0.01331892
   9  28    0.01431805
   9  29    0.01538051
   9  30    0.01651087
   9  31    0.01771400
   9  32    0.01899511
   9  33    0.02035974
   9  34    0.02181379
   9  35    0.02336359
   9  36    0.02501586
   9  37    0.02677778
   9  38    0.02865702
   9  39    0.03066175
   9  40    0.03280069
   9  41    0.03508317
   9  42    0.03751911
   9  43    0.04011914
   9  44    0.04289457
   9  45    0.04585750
   9  46    0.04902085
   9  47    0.05239839
   9  48    0.05600485
   9  49    0.05985595
   9  50    0.06396847
   9  51    0.06836034
   9  52    0.07305071
   9  53    0.07806002
   9  54    0.08341013
   9  55    0.08912436
   9  56    0.09522764
   9  57    0.10174659
   9  58    0.10870966
   9  59    0.11614724
   9  60    0.12409179
   9  61    0.13257802
   9  62    0.14164299
   9  63    0.15132632
   9  64    0.16167034
   9  65    0.17272030
   9  66    0.18452456
   9  67    0.19713480
   9  68    0.21060629
   9  69    0.22499808
   9  70    0.24037334
   9  71    0.25679960
   9  72    0.27434906
   9  73    0.29309894
   9  74    0.31313186
   9  75    0.33453616
   9  76    0.35740637
   9  77    0.38184363
   9  78    0.40795619
   9  79    0.43585989
   9  80    0.46567874
   9  81    0.49754552
   9  82    0.53160241
   9  83    0.56800171
   9  84    0.60690657
   9  85    0.64849182
   9  86    0.69294485
   9  87    0.74046656
   9  88    0.79127238
   9  89    0.84559341
   9  90    0.90367764
   9  91    0.96579126
   9  92    1.03222006
   9  93    1.10327108
   9  94    1.17927423
   9  95    1.26058419
   9  96    1.34758244
   9  97    1.44067944
   9  98    1.54031712
   9  99    1.64697147
   9 100    1.76115554
   9 101    1.88342257
   9 102    2.01436958
   9 103    2.15464125
   9 104    2.30493422
   9 105    2.46600182
   9 106    2.63865940
   9 107    2.82379010
   9 108    3.02235140
   9 109    3.23538234
   9 110    3.46401159
   9 111    3.70946648
   9 112    3.97308311
   9 113    4.25631774
   9 114    4.56075951
   9 115    4.88814491
   9 116    5.24037404
   9 117    5.61952912
   9 118    6.02789543
   9 119    6.46798527
   9 120    6.94256526
   9 121    7.45468763
   9 122    8.00772617
   9 123    8.60541772
   9 124    9.25191001
   9 125    9.95181731
   9 126   10.71028500
   9 127   11.53306511
   9 128   12.42660479
   9 129   13.39815023
   9 130   14.45586947
   9 131   15.60899760
   9 132   16.86800950
   9 133   18.24482580
   9 134   19.75305973
   9 135   21.40831447
   9 136   23.22854450
   9 137   25.23450053
   9 138   27.45029053
   9 139   29.90411469
   9 140   32.62928864
   9 141   35.66579085
   9 142   39.06284458
   9 143   42.88367301
   9 144   47.21509476
   9 145   52.18873124
   9 146   58.03336617
   9 147   64.22465823
   9 148   69.98872752
   9 149   74.29742686
   9 150   76.68216301
   9 151   77.90779619
   9 152   78.86278993
   9 153   80.05042323
   9 154   81.12727765
   9 155   82.32045889
   9 156   83.55138633
   9 157   84.20423132
   9 158   84.46408275
   9 159   85.43929218
   9 160   86.78665382
   9 161   87.68737686
   9 162   86.93307152
   9 163   85.82906709
   9 164   84.40130140
   9 165   82.40478375
   9 166   80.25332329
   9 167   78.27580586
   9 168   77.21622141
   9 169   76.94515442
   9 170   77.38333964
   9 171   78.38044061
   9 172   79.15579748
   9 173   79.32124398
   9 174   78.74993514
   9 175   77.47527683
   9 176   75.73090557
   9 177   74.43415410
   9 178   73.83631638
   9 179   73.19261597
   9 180   71.40750727
   9 181   67.63843787
   9 182   63.22371533
   9 183   58.70236775
   9 184   54.78329285
   9 185   51.36729429
   9 186   48.33810231
   9 187   45.46670425
   9 188   42.28314087
   9 189   38.02732781
   9 190   33.21402978
   9 191   28.04542465
   9 192   22.51464503
   9 193   16.86335838
   9 194   11.21210054
   9 195    5.59387222
   9 196    0.00000000
  10   1    0.00000000
  10   2    0.00000000
  10   3    0.00035024
  10   4    0.00070463
  10   5    0.00106674
  10   6    0.00143934
  10   7    0.00182458
  10   8    0.00222420
  10   9    0.00263972
  10  10    0.00307259
  10  11    0.00352427
  10  12    0.00399628
  10  13    0.00449025
  10  14    0.00500792
  10  15    0.00555115
  10  16    0.00612195
  10  17    0.00672248
  10  18    0.00735507
  10  19    0.00802220
  10  20    0.00872655
  10  21    0.00947097
  10  22    0.01025852
  10  23    0.01109245
  10  24    0.01197627
  10  25    0.01291369
  10  26    0.01390867
  10  27    0.01496547
  10  28    0.01608859
  10  29    0.01728286
  10  30    0.01855341
  10  31    0.01990573
  10  32    0.02134566
  10  33    0.02287943
  10  34    0.02451369
  10  35    0.02625555
  10  36    0.02811255
  10  37    0.03009278
  10  38    0.03220484
  10  39    0.03445793
  10  40    0.03686186
  10  41    0.03942709
  10  42    0.04216479
  10  43    0.04508689
  10  44    0.04820613
  10  45    0.05153609
  10  46    0.05509128
  10  47    0.05888719
  10  48    0.06294038
  10  49    0.06726850
  10  50    0.07189041
  10  51    0.07682628
  10  52    0.08209760
  10  53    0.08772737
  10  54    0.09374013
  10  55    0.10016210
  10  56    0.10702129
  10  57    0.11434761
  10  58    0.12217302
  10  59    0.13053169
  10  60    0.13946007
  10  61    0.14899717
  10  62    0.15918462
  10  63    0.17006693
  10  64    0.18169168
  10  65    0.19410967
  10  66    0.20737524
  10  67    0.22154646
  10  68    0.23668538
  10  69    0.25285836
  10  70    0.27013632
  10  71    0.28859511
  10  72    0.30831582
  10  73    0.32938517
  10  74    0.35189591
  10  75    0.37594724
  10  76    0.40164529
  10  77    0.42910360
  10  78    0.45844367
  10  79    0.48979551
  10  80    0.52329832
  10  81    0.55910108
  10  82    0.59736333
  10  83    0.63825592
  10  84    0.68196186
  10  85    0.72867725
  10  86    0.77861222
  10  87    0.83199201
  10  88    0.88905813
  10  89    0.95006961
  10  90    1.01530433
  10  91    1.08506051
  10  92    1.15965829
  10  93    1.23944149
  10  94    1.32477947
  10  95    1.41606921
  10  96    1.51373753
  10  97    1.61824360
  10  98    1.73008157
  10  99    1.84978353
  10 100    1.97792274
  10 101    2.11511717
  10 102    2.26203339
  10 103    2.41939083
  10 104    2.58796655
  10 105    2.76860042
  10 106    2.96220092
  10 107    3.16975152
  10 108    3.39231776
  10 109    3.63105520
  10 110    3.88721813
  10 111    4.16216947
  10 112    4.45739166
  10 113    4.77449902
  10 114    5.11525152
  10 115    5.48157033
  10 116    5.87555534
  10 117    6.29950498
  10 118    6.75593869
  10 119    7.24762244
  10 120    7.77759779
  10 121    8.34921514
  10 122    8.96617177
  10 123    9.63255563
  10 124   10.35289578
  10 125   11.13222078
  10 126   11.97612644
  10 127   12.89085492
  10 128   13.88338711
  10 129   14.96155139
  10 130   16.13415186
  10 131   17.41112045
  10 132   18.80369799
  10 133   20.32465077
  10 134   21.98853043
  10 135   23.81198715
  10 136   25.81414836
  10 137   28.01707908
  10 138   30.44634656
  10 139   33.13172701
  10 140   36.10812807
  10 141   39.41689468
  10 142   43.10791101
  10 143   47.24356263
  10 144   51.90737541
  10 145   57.22501528
  10 146   63.41957703
  10 147   69.96800766
  10 148   76.07537396
  10 149   80.24629245
  10 150   82.81716815
  10 151   84.70220146
  10 152   86.83618129
  10 153   89.11641920
  10 154   91.22562217
  10 155   92.70653715
  10 156   93.78014301
  10 157   94.06118487
  10 158   93.70577603
  10 159   93.94672174
  10 160   94.93199228
  10 161   95.15847275
  10 162   94.36497861
  10 163   93.34698189
  10 164   92.44463571
  10 165   90.83089434
  10 166   88.06509022
  10 167   85.67303145
  10 168   84.31662828
  10 169   83.75388539
  10 170   83.77613798
  10 171   84.12908381
  10 172   84.41759169
  10 173   84.35905792
  10 174   83.81351655
  10 175   82.76786085
  10 176   81.36071824
  10 177   79.98586443
  10 178   78.82459040
  10 179   77.75540455
  10 180   75.84093654
  10 181   72.75066337
  10 182   68.26362947
  10 183   63.95277146
  10 184   60.15063470
  10 185   56.92937992
  10 186   54.28276088
  10 187   52.08495093
  10 188   48.72904824
  10 189   44.40698486
  10 190   38.66314086
  10 191   32.70991227
  10 192   26.01902070
  10 193   19.33629498
  10 194   12.79069408
  10 195    6.36360552
  10 196    0.00000000
  11   1    0.00000000
  11   2    0.00000000
  11   3    0.00038207
  11   4    0.00076993
  11   5    0.00116803
  11   6    0.00157939
  11   7    0.00200603
  11   8    0.00244951
  11   9    0.00291122
  11  10    0.00339254
  11  11    0.00389492
  11  12    0.00441997
  11  13    0.00496941
  11  14    0.00554512
  11  15    0.00614916
  11  16    0.00678372
  11  17    0.00745121
  11  18    0.00815420
  11  19    0.00889544
  11  20    0.00967791
  11  21    0.01050478
  11  22    0.01137944
  11  23    0.01230553
  11  24    0.01328692
  11  25    0.01432774
  11  26    0.01543240
  11  27    0.01660562
  11  28    0.01785241
  11  29    0.01917813
  11  30    0.02058848
  11  31    0.02208955
  11  32    0.02368783
  11  33    0.02539024
  11  34    0.02720416
  11  35    0.02913747
  11  36    0.03119857
  11  37    0.03339642
  11  38    0.03574058
  11  39    0.03824125
  11  40    0.04090932
  11  41    0.04375640
  11  42    0.04679490
  11  43    0.05003805
  11  44    0.05349999
  11  45    0.05719579
  11  46    0.06114157
  11  47    0.06535451
  11  48    0.06985298
  11  49    0.07465659
  11  50    0.07978626
  11  51    0.08526436
  11  52    0.09111477
  11  53    0.09736299
  11  54    0.10403626
  11  55    0.11116368
  11  56    0.11877632
  11  57    0.12690738
  11  58    0.13559233
  11  59    0.14486906
  11  60    0.15477805
  11  61    0.16536254
  11  62    0.17666876
  11  63    0.18874607
  11  64    0.20164725
  11  65    0.21542867
  11  66    0.23015061
  11  67    0.24587748
  11  68    0.26267811
  11  69    0.28062609
  11  70    0.29980010
  11  71    0.32028424
  11  72    0.34216845
  11  73    0.36554888
  11  74    0.39052836
  11  75    0.41721690
  11  76    0.44573214
  11  77    0.47619994
  11  78    0.50875497
  11  79    0.54354132
  11  80    0.58071324
  11  81    0.62043580
  11  82    0.66288575
  11  83    0.70825235
  11  84    0.75673830
  11  85    0.80856074
  11  86    0.86395233
  11  87    0.92316242
  11  88    0.98645832
  11  89    1.05412664
  11  90    1.12647483
  11  91    1.20383274
  11  92    1.28655439
  11  93    1.37501986
  11  94    1.46963738
  11  95    1.57084558
  11  96    1.67911590
  11  97    1.79495532
  11  98    1.91890928
  11  99    2.05156487
  11 100    2.19355434
  11 101    2.34555894
  11 102    2.50831316
  11 103    2.68260938
  11 104    2.86930295
  11 105    3.06931788
  11 106    3.28365302
  11 107    3.51338899
  11 108    3.75969579
  11 109    4.02384132
  11 110    4.30720072
  11 111    4.61126695
  11 112    4.93766246
  11 113    5.28815228
  11 114    5.66465872
  11 115    6.06927778
  11 116    6.50429774
  11 117    6.97222001
  11 118    7.47578273
  11 119    8.01798753
  11 120    8.60212987
  11 121    9.23183366
  11 122    9.91109072
  11 123   10.64430604
  11 124   11.43634974
  11 125   12.29261703
  11 126   13.21909754
  11 127   14.22245605
  11 128   15.31012649
  11 129   16.49042247
  11 130   17.77266734
  11 131   19.16734854
  11 132   20.68630134
  11 133   22.34292884
  11 134   24.15246622
  11 135   26.13229861
  11 136   28.30234269
  11 137   30.68550138
  11 138   33.30819694
  11 139   36.20097827
  11 140   39.39917906
  11 141   42.94357419
  11 142   46.88094641
  11 143   51.26445450
  11 144   56.15366634
  11 145   61.61350664
  11 146   67.70585126
  11 147   74.43257363
  11 148   80.40307431
  11 149   85.11650733
  11 150   87.96961596
  11 151   90.58680819
  11 152   94.01100701
  11 153   97.71027260
  11 154  100.31752248
  11 155  101.87112187
  11 156  103.17695978
  11 157  102.93121048
  11 158  101.72631308
  11 159  101.08598956
  11 160  101.21622892
  11 161  101.03055817
  11 162  100.39922606
  11 163  100.12300784
  11 164   99.56951393
  11 165   97.77275497
  11 166   94.85572479
  11 167   92.37763660
  11 168   90.96097900
  11 169   90.31297177
  11 170   90.17368310
  11 171   90.27901818
  11 172   90.36443596
  11 173   90.22165347
  11 174   89.71280196
  11 175   88.75333467
  11 176   87.28401075
  11 177   85.64425874
  11 178   84.03639021
  11 179   82.47480828
  11 180   80.75383838
  11 181   77.55094357
  11 182   73.40069559
  11 183   68.95052107
  11 184   65.17793797
  11 185   62.14477529
  11 186   59.99595876
  11 187   58.06983869
  11 188   55.33622763
  11 189   50.38622830
  11 190   44.47644389
  11 191   37.24303351
  11 192   29.61941080
  11 193   21.74952936
  11 194   14.30198926
  11 195    7.09533570
  11 196    0.00000000
  12   1    0.00000000
  12   2    0.00000000
  12   3    0.00040963
  12   4    0.00082806
  12   5    0.00126076
  12   6    0.00171048
  12   7    0.00217867
  12   8    0.00266642
  12   9    0.00317478
  12  10    0.00370500
  12  11    0.00425852
  12  12    0.00483697
  12  13    0.00544219
  12  14    0.00607621
  12  15    0.00674125
  12  16    0.00743973
  12  17    0.00817428
  12  18    0.00894771
  12  19    0.00976307
  12  20    0.01062362
  12  21    0.01153286
  12  22    0.01249451
  12  23    0.01351258
  12  24    0.01459133
  12  25    0.01573531
  12  26    0.01694937
  12  27    0.01823869
  12  28    0.01960879
  12  29    0.02106555
  12  30    0.02261526
  12  31    0.02426460
  12  32    0.02602071
  12  33    0.02789119
  12  34    0.02988417
  12  35    0.03200828
  12  36    0.03427277
  12  37    0.03668748
  12  38    0.03926292
  12  39    0.04201029
  12  40    0.04494156
  12  41    0.04806950
  12  42    0.05140772
  12  43    0.05497078
  12  44    0.05877419
  12  45    0.06283453
  12  46    0.06716950
  12  47    0.07179798
  12  48    0.07674015
  12  49    0.08201753
  12  50    0.08765315
  12  51    0.09367155
  12  52    0.10009896
  12  53    0.10696341
  12  54    0.11429481
  12  55    0.12212513
  12  56    0.13048850
  12  57    0.13942140
  12  58    0.14896277
  12  59    0.15915423
  12  60    0.17004024
  12  61    0.18166831
  12  62    0.19408918
  12  63    0.20735709
  12  64    0.22152997
  12  65    0.23666974
  12  66    0.25284259
  12  67    0.27011923
  12  68    0.28857524
  12  69    0.30829142
  12  70    0.32935415
  12  71    0.35185573
  12  72    0.37589489
  12  73    0.40157718
  12  74    0.42901545
  12  75    0.45833040
  12  76    0.48965114
  12  77    0.52311576
  12  78    0.55887199
  12  79    0.59707792
  12  80    0.63790269
  12  81    0.68152735
  12  82    0.72814572
  12  83    0.77796528
  12  84    0.83120823
  12  85    0.88811256
  12  86    0.94893321
  12  87    1.01394338
  12  88    1.08343586
  12  89    1.15772454
  12  90    1.23714603
  12  91    1.32206139
  12  92    1.41285802
  12  93    1.50995176
  12  94    1.61378906
  12  95    1.72484949
  12  96    1.84364834
  12  97    1.97073951
  12  98    2.10671869
  12  99    2.25222682
  12 100    2.40795380
  12 101    2.57464270
  12 102    2.75309424
  12 103    2.94417175
  12 104    3.14880670
  12 105    3.36800468
  12 106    3.60285204
  12 107    3.85452324
  12 108    4.12428895
  12 109    4.41352503
  12 110    4.72372252
  12 111    5.05649869
  12 112    5.41360937
  12 113    5.79696272
  12 114    6.20863460
  12 115    6.65088575
  12 116    7.12618108
  12 117    7.63721139
  12 118    8.18691776
  12 119    8.77851912
  12 120    9.41554345
  12 121   10.10186320
  12 122   10.84173547
  12 123   11.63984792
  12 124   12.50137132
  12 125   13.43201973
  12 126   14.43811998
  12 127   15.52669201
  12 128   16.70554216
  12 129   17.98337237
  12 130   19.36990833
  12 131   20.87605117
  12 132   22.51405801
  12 133   24.29775821
  12 134   26.24281359
  12 135   28.36703223
  12 136   30.69074511
  12 137   33.23725166
  12 138   36.03332771
  12 139   39.10975895
  12 140   42.50179020
  12 141   46.24922287
  12 142   50.39555743
  12 143   54.98490571
  12 144   60.05416833
  12 145   65.61619442
  12 146   71.62884227
  12 147   77.95138960
  12 148   84.30977657
  12 149   89.18785346
  12 150   92.71021088
  12 151   96.02711827
  12 152  100.28718645
  12 153  104.78737405
  12 154  107.86474507
  12 155  109.69136047
  12 156  110.53848473
  12 157  110.17252121
  12 158  108.58958885
  12 159  106.85944320
  12 160  106.22164588
  12 161  105.75283175
  12 162  105.48035854
  12 163  105.57720244
  12 164  105.33633394
  12 165  103.22636935
  12 166  100.58722010
  12 167   98.39069162
  12 168   97.20088750
  12 169   96.72495312
  12 170   96.68766028
  12 171   96.81034740
  12 172   96.90130008
  12 173   96.81156591
  12 174   96.42191358
  12 175   95.60403383
  12 176   93.72721689
  12 177   91.61368954
  12 178   89.53838549
  12 179   87.68382944
  12 180   85.47200384
  12 181   82.60909123
  12 182   78.13158495
  12 183   73.54675743
  12 184   69.72679356
  12 185   66.72465245
  12 186   64.72668425
  12 187   63.09472933
  12 188   60.38136178
  12 189   55.52700347
  12 190   48.79145676
  12 191   41.31548833
  12 192   32.58465588
  12 193   23.82750761
  12 194   15.62966312
  12 195    7.74415776
  12 196    0.00000000
  13   1    0.00000000
  13   2    0.00000000
  13   3    0.00043003
  13   4    0.00087525
  13   5    0.00134151
  13   6    0.00182993
  13   7    0.00234050
  13   8    0.00287337
  13   9    0.00342919
  13  10    0.00400900
  13  11    0.00461423
  13  12    0.00524656
  13  13    0.00590796
  13  14    0.00660060
  13  15    0.00732690
  13  16    0.00808947
  13  17    0.00889119
  13  18    0.00973513
  13  19    0.01062461
  13  20    0.01156319
  13  21    0.01255469
  13  22    0.01360320
  13  23    0.01471306
  13  24    0.01588894
  13  25    0.01713580
  13  26    0.01845894
  13  27    0.01986400
  13  28    0.02135701
  13  29    0.02294438
  13  30    0.02463296
  13  31    0.02643004
  13  32    0.02834341
  13  33    0.03038134
  13  34    0.03255269
  13  35    0.03486688
  13  36    0.03733398
  13  37    0.03996471
  13  38    0.04277053
  13  39    0.04576364
  13  40    0.04895709
  13  41    0.05236477
  13  42    0.05600155
  13  43    0.05988325
  13  44    0.06402680
  13  45    0.06845024
  13  46    0.07317287
  13  47    0.07821524
  13  48    0.08359935
  13  49    0.08934866
  13  50    0.09548821
  13  51    0.10204477
  13  52    0.10904691
  13  53    0.11652515
  13  54    0.12451208
  13  55    0.13304252
  13  56    0.14215365
  13  57    0.15188518
  13  58    0.16227956
  13  59    0.17338210
  13  60    0.18524123
  13  61    0.19790868
  13  62    0.21143971
  13  63    0.22589338
  13  64    0.24133279
  13  65    0.25782537
  13  66    0.27544316
  13  67    0.29426315
  13  68    0.31436766
  13  69    0.33584462
  13  70    0.35878806
  13  71    0.38329848
  13  72    0.40948330
  13  73    0.43745741
  13  74    0.46734362
  13  75    0.49927327
  13  76    0.53338683
  13  77    0.56983452
  13  78    0.60877706
  13  79    0.65038636
  13  80    0.69484641
  13  81    0.74235405
  13  82    0.79311999
  13  83    0.84736979
  13  84    0.90534494
  13  85    0.96730405
  13  86    1.03352411
  13  87    1.10430186
  13  88    1.17995528
  13  89    1.26082516
  13  90    1.34727690
  13  91    1.43970229
  13  92    1.53852164
  13  93    1.64418593
  13  94    1.75717924
  13  95    1.87802130
  13  96    2.00727043
  13  97    2.14552652
  13  98    2.29343447
  13  99    2.45168782
  13 100    2.62103281
  13 101    2.80227272
  13 102    2.99627273
  13 103    3.20396516
  13 104    3.42635527
  13 105    3.66452761
  13 106    3.91965306
  13 107    4.19299651
  13 108    4.48592540
  13 109    4.79991912
  13 110    5.13657946
  13 111    5.49764215
  13 112    5.88498971
  13 113    6.30066569
  13 114    6.74689061
  13 115    7.22607970
  13 116    7.74086270
  13 117    8.29410615
  13 118    8.88893825
  13 119    9.52877695
  13 120   10.21736151
  13 121   10.95878813
  13 122   11.75755038
  13 123   12.61858487
  13 124   13.54732342
  13 125   14.54975244
  13 126   15.63248095
  13 127   16.80281877
  13 128   18.06886684
  13 129   19.43962202
  13 130   20.92509962
  13 131   22.53647759
  13 132   24.28626772
  13 133   26.18852073
  13 134   28.25907404
  13 135   30.51585330
  13 136   32.97923975
  13 137   35.67251453
  13 138   38.62238090
  13 139   41.85953523
  13 140   45.41917727
  13 141   49.34115174
  13 142   53.66893877
  13 143   58.44560237
  13 144   63.70236398
  13 145   69.43098795
  13 146   75.52873596
  13 147   81.74648365
  13 148   88.03436560
  13 149   92.97202760
  13 150   97.02746791
  13 151  100.90876055
  13 152  105.72479678
  13 153  110.70686115
  13 154  114.09461417
  13 155  115.93029489
  13 156  116.55569400
  13 157  116.07193201
  13 158  114.03487107
  13 159  111.96841417
  13 160  110.48339156
  13 161  109.70219918
  13 162  109.61451769
  13 163  109.79184102
  13 164  109.39401714
  13 165  107.62248721
  13 166  105.27884629
  13 167  103.79097902
  13 168  103.11611900
  13 169  103.08558006
  13 170  103.42879531
  13 171  103.76104009
  13 172  104.00684426
  13 173  104.08903043
  13 174  103.94532638
  13 175  102.89646913
  13 176  100.78241762
  13 177   97.91171865
  13 178   95.17814483
  13 179   92.60120658
  13 180   90.18348658
  13 181   86.61259970
  13 182   82.28263472
  13 183   77.67261169
  13 184   73.73701277
  13 185   70.56752247
  13 186   68.35056239
  13 187   66.45366414
  13 188   63.80925392
  13 189   58.77129741
  13 190   52.04225254
  13 191   43.80823459
  13 192   34.70668585
  13 193   25.44158754
  13 194   16.70757907
  13 195    8.28263986
  13 196    0.00000000
  14   1    0.00000000
  14   2    0.00000000
  14   3    0.00043698
  14   4    0.00090489
  14   5    0.00140546
  14   6    0.00193457
  14   7    0.00248939
  14   8    0.00306890
  14   9    0.00367332
  14  10    0.00430364
  14  11    0.00496130
  14  12    0.00564810
  14  13    0.00636614
  14  14    0.00711777
  14  15    0.00790560
  14  16    0.00873247
  14  17    0.00960148
  14  18    0.01051598
  14  19    0.01147958
  14  20    0.01249614
  14  21    0.01356980
  14  22    0.01470499
  14  23    0.01590643
  14  24    0.01717918
  14  25    0.01852862
  14  26    0.01996049
  14  27    0.02148090
  14  28    0.02309638
  14  29    0.02481387
  14  30    0.02664079
  14  31    0.02858503
  14  32    0.03065502
  14  33    0.03285971
  14  34    0.03520870
  14  35    0.03771218
  14  36    0.04038103
  14  37    0.04322687
  14  38    0.04626209
  14  39    0.04949990
  14  40    0.05295440
  14  41    0.05664064
  14  42    0.06057467
  14  43    0.06477365
  14  44    0.06925587
  14  45    0.07404085
  14  46    0.07914946
  14  47    0.08460395
  14  48    0.09042810
  14  49    0.09664728
  14  50    0.10328860
  14  51    0.11038100
  14  52    0.11795539
  14  53    0.12604476
  14  54    0.13468439
  14  55    0.14391192
  14  56    0.15376756
  14  57    0.16429428
  14  58    0.17553796
  14  59    0.18754761
  14  60    0.20037561
  14  61    0.21407788
  14  62    0.22871420
  14  63    0.24434842
  14  64    0.26104876
  14  65    0.27888811
  14  66    0.29794439
  14  67    0.31830081
  14  68    0.34004635
  14  69    0.36327607
  14  70    0.38809159
  14  71    0.41460154
  14  72    0.44292201
  14  73    0.47317712
  14  74    0.50549960
  14  75    0.54003134
  14  76    0.57692406
  14  77    0.61634006
  14  78    0.65845289
  14  79    0.70344823
  14  80    0.75152469
  14  81    0.80289482
  14  82    0.85778606
  14  83    0.91644182
  14  84    0.97912270
  14  85    1.04610768
  14  86    1.11769555
  14  87    1.19420631
  14  88    1.27598277
  14  89    1.36339229
  14  90    1.45682861
  14  91    1.55671381
  14  92    1.66350057
  14  93    1.77767443
  14  94    1.89975639
  14  95    2.03030566
  14  96    2.16992268
  14  97    2.31925238
  14  98    2.47898776
  14  99    2.64987376
  14 100    2.83271151
  14 101    3.02836295
  14 102    3.23775590
  14 103    3.46188958
  14 104    3.70184073
  14 105    3.95877022
  14 106    4.23393039
  14 107    4.52867312
  14 108    4.84445867
  14 109    5.18286548
  14 110    5.54560093
  14 111    5.93451334
  14 112    6.35160515
  14 113    6.79904761
  14 114    7.27919704
  14 115    7.79461298
  14 116    8.34807833
  14 117    8.94262188
  14 118    9.58154348
  14 119   10.26844220
  14 120   11.00724784
  14 121   11.80225649
  14 122   12.65817031
  14 123   13.58014262
  14 124   14.57382860
  14 125   15.64544295
  14 126   16.80182512
  14 127   18.05051384
  14 128   19.39983221
  14 129   20.85898558
  14 130   22.43817474
  14 131   24.14872801
  14 132   26.00325688
  14 133   28.01584188
  14 134   30.20225800
  14 135   32.58025278
  14 136   35.16989507
  14 137   37.99401872
  14 138   41.07879030
  14 139   44.45442958
  14 140   48.15609047
  14 141   52.22483021
  14 142   56.70833420
  14 143   61.66021745
  14 144   67.13376182
  14 145   73.15465940
  14 146   79.61104736
  14 147   85.79875670
  14 148   91.46166453
  14 149   97.01068382
  14 150  100.90737098
  14 151  105.25969836
  14 152  110.41970149
  14 153  115.66393034
  14 154  119.33339090
  14 155  120.84369629
  14 156  121.14875387
  14 157  119.98939427
  14 158  117.96614536
  14 159  115.94427285
  14 160  114.48368296
  14 161  113.39730379
  14 162  112.92256901
  14 163  113.02123379
  14 164  112.26342052
  14 165  111.02163694
  14 166  109.53623576
  14 167  108.79383869
  14 168  108.79990678
  14 169  109.48520791
  14 170  110.59503013
  14 171  111.21363302
  14 172  111.69245027
  14 173  112.00915807
  14 174  111.79008992
  14 175  110.66609658
  14 176  107.99779902
  14 177  104.46466156
  14 178  101.04236228
  14 179   97.73014108
  14 180   94.40923127
  14 181   90.72198349
  14 182   86.04320258
  14 183   81.43504328
  14 184   77.27636666
  14 185   73.74041494
  14 186   70.92805464
  14 187   68.82619168
  14 188   65.88618487
  14 189   60.94200022
  14 190   54.00639879
  14 191   45.34391998
  14 192   36.13123113
  14 193   26.62644584
  14 194   17.54332300
  14 195    8.71198634
  14 196    0.00000000
  15   1    0.00000000
  15   2    0.00000000
  15   3    0.00041476
  15   4    0.00090549
  15   5    0.00144649
  15   6    0.00202126
  15   7    0.00262356
  15   8    0.00325179
  15   9    0.00390628
  15  10    0.00458817
  15  11    0.00529910
  15  12    0.00604103
  15  13    0.00681623
  15  14    0.00762725
  15  15    0.00847690
  15  16    0.00936828
  15  17    0.01030472
  15  18    0.01128985
  15  19    0.01232756
  15  20    0.01342202
  15  21    0.01457771
  15  22    0.01579940
  15  23    0.01709219
  15  24    0.01846153
  15  25    0.01991321
  15  26    0.02145342
  15  27    0.02308875
  15  28    0.02482621
  15  29    0.02667329
  15  30    0.02863797
  15  31    0.03072874
  15  32    0.03295465
  15  33    0.03532538
  15  34    0.03785120
  15  35    0.04054310
  15  36    0.04341278
  15  37    0.04647274
  15  38    0.04973630
  15  39    0.05321766
  15  40    0.05693200
  15  41    0.06089549
  15  42    0.06512540
  15  43    0.06964017
  15  44    0.07445947
  15  45    0.07960430
  15  46    0.08509709
  15  47    0.09096176
  15  48    0.09722389
  15  49    0.10391075
  15  50    0.11105148
  15  51    0.11867721
  15  52    0.12682116
  15  53    0.13551882
  15  54    0.14480808
  15  55    0.15472943
  15  56    0.16532609
  15  57    0.17664425
  15  58    0.18873323
  15  59    0.20164572
  15  60    0.21543801
  15  61    0.23017021
  15  62    0.24590657
  15  63    0.26271571
  15  64    0.28067094
  15  65    0.29985062
  15  66    0.32033843
  15  67    0.34222383
  15  68    0.36560240
  15  69    0.39057627
  15  70    0.41725463
  15  71    0.44575414
  15  72    0.47619952
  15  73    0.50872408
  15  74    0.54347035
  15  75    0.58059069
  15  76    0.62024803
  15  77    0.66261659
  15  78    0.70788268
  15  79    0.75624557
  15  80    0.80791843
  15  81    0.86312930
  15  82    0.92212218
  15  83    0.98515818
  15  84    1.05251676
  15  85    1.12449706
  15  86    1.20141937
  15  87    1.28362665
  15  88    1.37148624
  15  89    1.46539166
  15  90    1.56576457
  15  91    1.67305688
  15  92    1.78775307
  15  93    1.91037265
  15  94    2.04147287
  15  95    2.18165162
  15  96    2.33155063
  15  97    2.49185886
  15  98    2.66331631
  15  99    2.84671806
  15 100    3.04291872
  15 101    3.25283726
  15 102    3.47746231
  15 103    3.71785796
  15 104    3.97517004
  15 105    4.25063307
  15 106    4.54557784
  15 107    4.86143974
  15 108    5.19976793
  15 109    5.56223540
  15 110    5.95065004
  15 111    6.36696694
  15 112    6.81330180
  15 113    7.29194597
  15 114    7.80538291
  15 115    8.35630652
  15 116    8.94764148
  15 117    9.58256585
  15 118   10.26453615
  15 119   10.99731539
  15 120   11.78500425
  15 121   12.63207594
  15 122   13.54341514
  15 123   14.52436163
  15 124   15.58075910
  15 125   16.71901004
  15 126   17.94613732
  15 127   19.26985360
  15 128   20.69863961
  15 129   22.24183281
  15 130   23.90972829
  15 131   25.71369444
  15 132   27.66630705
  15 133   29.78150744
  15 134   32.07479328
  15 135   34.56345623
  15 136   37.26688944
  15 137   40.20700317
  15 138   43.40881166
  15 139   46.90129804
  15 140   50.71874201
  15 141   54.90285289
  15 142   59.50641078
  15 143   64.60005917
  15 144   70.28661033
  15 145   76.73575204
  15 146   83.28080033
  15 147   89.71936986
  15 148   95.36906490
  15 149  100.09010337
  15 150  104.73566737
  15 151  109.22442069
  15 152  114.47250142
  15 153  119.65888668
  15 154  123.20913420
  15 155  124.44620416
  15 156  123.69131103
  15 157  122.25118390
  15 158  120.36838016
  15 159  118.82309028
  15 160  117.56815680
  15 161  116.93480728
  15 162  116.10936323
  15 163  115.55964209
  15 164  115.06629740
  15 165  114.10893538
  15 166  113.48920467
  15 167  113.48384417
  15 168  114.24009681
  15 169  115.89869392
  15 170  117.69530724
  15 171  119.25131146
  15 172  119.98738279
  15 173  119.91354679
  15 174  119.98738664
  15 175  118.42313575
  15 176  115.51044398
  15 177  111.32504321
  15 178  107.20107571
  15 179  103.25907608
  15 180   99.37932888
  15 181   95.18615160
  15 182   90.07766618
  15 183   85.07405844
  15 184   80.50241054
  15 185   76.48497292
  15 186   73.07904578
  15 187   70.31244344
  15 188   67.23110222
  15 189   62.34813182
  15 190   54.91366428
  15 191   46.61137265
  15 192   36.99254244
  15 193   27.49625411
  15 194   18.19752426
  15 195    9.05686534
  15 196    0.00000000
  16   1    0.00000000
  16   2    0.00000000
  16   3    0.00031823
  16   4    0.00085944
  16   5    0.00145954
  16   6    0.00208853
  16   7    0.00274229
  16   8    0.00342145
  16   9    0.00412746
  16  10    0.00486204
  16  11    0.00562711
  16  12    0.00642486
  16  13    0.00725778
  16  14    0.00812863
  16  15    0.00904043
  16  16    0.00999653
  16  17    0.01100054
  16  18    0.01205634
  16  19    0.01316814
  16  20    0.01434042
  16  21    0.01557798
  16  22    0.01688597
  16  23    0.01826984
  16  24    0.01973545
  16  25    0.02128900
  16  26    0.02293713
  16  27    0.02468690
  16  28    0.02654583
  16  29    0.02852192
  16  30    0.03062372
  16  31    0.03286033
  16  32    0.03524144
  16  33    0.03777738
  16  34    0.04047917
  16  35    0.04335857
  16  36    0.04642809
  16  37    0.04970110
  16  38    0.05319184
  16  39    0.05691554
  16  40    0.06088840
  16  41    0.06512774
  16  42    0.06965203
  16  43    0.07448099
  16  44    0.07963567
  16  45    0.08513853
  16  46    0.09101355
  16  47    0.09728633
  16  48    0.10398422
  16  49    0.11113639
  16  50    0.11877402
  16  51    0.12693039
  16  52    0.13564102
  16  53    0.14494388
  16  54    0.15487949
  16  55    0.16549115
  16  56    0.17682509
  16  57    0.18893069
  16  58    0.20186069
  16  59    0.21567143
  16  60    0.23042310
  16  61    0.24617999
  16  62    0.26301077
  16  63    0.28098881
  16  64    0.30019250
  16  65    0.32070558
  16  66    0.34261753
  16  67    0.36602395
  16  68    0.39102701
  16  69    0.41773587
  16  70    0.44626720
  16  71    0.47674567
  16  72    0.50930455
  16  73    0.54408627
  16  74    0.58124307
  16  75    0.62093774
  16  76    0.66334427
  16  77    0.70864871
  16  78    0.75705002
  16  79    0.80876095
  16  80    0.86400906
  16  81    0.92303773
  16  82    0.98610736
  16  83    1.05349653
  16  84    1.12550337
  16  85    1.20244692
  16  86    1.28466870
  16  87    1.37253433
  16  88    1.46643533
  16  89    1.56679098
  16  90    1.67405045
  16  91    1.78869498
  16  92    1.91124033
  16  93    2.04223937
  16  94    2.18228488
  16  95    2.33201268
  16  96    2.49210488
  16  97    2.66329353
  16  98    2.84636449
  16  99    3.04216173
  16 100    3.25159190
  16 101    3.47562941
  16 102    3.71532190
  16 103    3.97179623
  16 104    4.24626500
  16 105    4.54003373
  16 106    4.85450866
  16 107    5.19120530
  16 108    5.55175781
  16 109    5.93792936
  16 110    6.35162335
  16 111    6.79489592
  16 112    7.26996963
  16 113    7.77924855
  16 114    8.32533489
  16 115    8.91104739
  16 116    9.53944163
  16 117   10.21383252
  16 118   10.93781913
  16 119   11.71531226
  16 120   12.55056504
  16 121   13.44820676
  16 122   14.41328059
  16 123   15.45128526
  16 124   16.56822155
  16 125   17.77064377
  16 126   19.06571693
  16 127   20.46128020
  16 128   21.96591725
  16 129   23.58903415
  16 130   25.34094582
  16 131   27.23297214
  16 132   29.27754545
  16 133   31.48833284
  16 134   33.88037907
  16 135   36.47028163
  16 136   39.27642008
  16 137   42.31928186
  16 138   45.62196419
  16 139   49.21100189
  16 140   53.11780471
  16 141   57.38125979
  16 142   62.05266079
  16 143   67.20565702
  16 144   72.95829616
  16 145   79.52818838
  16 146   86.39048875
  16 147   92.78809422
  16 148   98.58697997
  16 149  103.64575857
  16 150  108.14013650
  16 151  112.86715066
  16 152  118.04534518
  16 153  122.76909544
  16 154  125.89138496
  16 155  126.53895824
  16 156  125.41436272
  16 157  123.44514437
  16 158  121.91505662
  16 159  120.88731947
  16 160  120.50179007
  16 161  120.13261275
  16 162  119.48533691
  16 163  118.50437525
  16 164  117.79391755
  16 165  117.31549517
  16 166  117.28221463
  16 167  117.86662631
  16 168  119.23536021
  16 169  121.63822256
  16 170  124.50744594
  16 171  126.58640555
  16 172  127.57265260
  16 173  128.15039401
  16 174  127.30320412
  16 175  126.00278252
  16 176  122.75830225
  16 177  118.56973754
  16 178  113.60705482
  16 179  109.13920841
  16 180  105.06077183
  16 181   99.94675361
  16 182   94.36792344
  16 183   88.62175066
  16 184   83.49657613
  16 185   78.92426657
  16 186   74.88332091
  16 187   71.39496539
  16 188   67.64684238
  16 189   62.55540275
  16 190   55.90862839
  16 191   47.38199603
  16 192   37.87943016
  16 193   28.27859900
  16 194   18.76651758
  16 195    9.35421447
  16 196    0.00000000
  17   1    0.00000000
  17   2    0.00000000
  17   3    0.00000000
  17   4    0.00075795
  17   5    0.00144954
  17   6    0.00213939
  17   7    0.00284661
  17   8    0.00357795
  17   9    0.00433661
  17  10    0.00512488
  17  11    0.00594496
  17  12    0.00679926
  17  13    0.00769048
  17  14    0.00862159
  17  15    0.00959587
  17  16    0.01061691
  17  17    0.01168860
  17  18    0.01281512
  17  19    0.01400096
  17  20    0.01525094
  17  21    0.01657021
  17  22    0.01796425
  17  23    0.01943892
  17  24    0.02100044
  17  25    0.02265546
  17  26    0.02441105
  17  27    0.02627475
  17  28    0.02825456
  17  29    0.03035904
  17  30    0.03259729
  17  31    0.03497900
  17  32    0.03751449
  17  33    0.04021479
  17  34    0.04309163
  17  35    0.04615752
  17  36    0.04942580
  17  37    0.05291071
  17  38    0.05662742
  17  39    0.06059214
  17  40    0.06482212
  17  41    0.06933581
  17  42    0.07415288
  17  43    0.07929433
  17  44    0.08478256
  17  45    0.09064149
  17  46    0.09689666
  17  47    0.10357534
  17  48    0.11070662
  17  49    0.11832158
  17  50    0.12645340
  17  51    0.13513752
  17  52    0.14441176
  17  53    0.15431654
  17  54    0.16489500
  17  55    0.17619323
  17  56    0.18826044
  17  57    0.20114920
  17  58    0.21491565
  17  59    0.22961976
  17  60    0.24532560
  17  61    0.26210158
  17  62    0.28002080
  17  63    0.29916135
  17  64    0.31960664
  17  65    0.34144578
  17  66    0.36477399
  17  67    0.38969300
  17  68    0.41631149
  17  69    0.44474562
  17  70    0.47511947
  17  71    0.50756569
  17  72    0.54222600
  17  73    0.57925188
  17  74    0.61880525
  17  75    0.66105916
  17  76    0.70619861
  17  77    0.75442140
  17  78    0.80593897
  17  79    0.86097745
  17  80    0.91977861
  17  81    0.98260106
  17  82    1.04972137
  17  83    1.12143543
  17  84    1.19805979
  17  85    1.27993315
  17  86    1.36741799
  17  87    1.46090229
  17  88    1.56080136
  17  89    1.66755992
  17  90    1.78165417
  17  91    1.90359422
  17  92    2.03392654
  17  93    2.17323674
  17  94    2.32215248
  17  95    2.48134672
  17  96    2.65154109
  17  97    2.83350972
  17  98    3.02808326
  17  99    3.23615329
  17 100    3.45867713
  17 101    3.69668303
  17 102    3.95127583
  17 103    4.22364314
  17 104    4.51506206
  17 105    4.82690652
  17 106    5.16065525
  17 107    5.51790057
  17 108    5.90035793
  17 109    6.30987636
  17 110    6.74844999
  17 111    7.21823055
  17 112    7.72154125
  17 113    8.26089186
  17 114    8.83899538
  17 115    9.45878638
  17 116   10.12344111
  17 117   10.83639971
  17 118   11.60139065
  17 119   12.42245765
  17 120   13.30398939
  17 121   14.25075217
  17 122   15.26792601
  17 123   16.36114428
  17 124   17.53653731
  17 125   18.80078029
  17 126   20.16114563
  17 127   21.62556009
  17 128   23.20266667
  17 129   24.90189129
  17 130   26.73351397
  17 131   28.70874379
  17 132   30.83979718
  17 133   33.13997881
  17 134   35.62376571
  17 135   38.30689830
  17 136   41.20649035
  17 137   44.34118658
  17 138   47.73143191
  17 139   51.39998166
  17 140   55.37289906
  17 141   59.68147560
  17 142   64.36577466
  17 143   69.48070370
  17 144   75.10485422
  17 145   81.34664778
  17 146   88.31077994
  17 147   94.82706224
  17 148  100.93974487
  17 149  106.18081248
  17 150  110.74496298
  17 151  115.51062080
  17 152  120.54528728
  17 153  124.97233292
  17 154  127.55242158
  17 155  127.91054365
  17 156  126.48419687
  17 157  124.69424913
  17 158  123.44753087
  17 159  122.79337422
  17 160  122.90156094
  17 161  123.08952824
  17 162  122.67341619
  17 163  121.65309648
  17 164  120.76114970
  17 165  120.54664486
  17 166  120.92713085
  17 167  121.93702468
  17 168  123.67391403
  17 169  126.39843011
  17 170  129.60837676
  17 171  132.52106470
  17 172  134.07722950
  17 173  134.32528725
  17 174  133.58197586
  17 175  132.03100362
  17 176  129.44176971
  17 177  125.06330359
  17 178  119.97308075
  17 179  115.06692477
  17 180  110.19846019
  17 181  104.57235479
  17 182   98.20337288
  17 183   91.90328649
  17 184   86.27219740
  17 185   81.14820941
  17 186   76.43483905
  17 187   72.02312056
  17 188   67.67675740
  17 189   62.56848051
  17 190   56.00730890
  17 191   48.31827063
  17 192   39.01625258
  17 193   29.08542180
  17 194   19.31087379
  17 195    9.63092927
  17 196    0.00000000
  18   1    0.00000000
  18   2    0.00000000
  18   3    0.00000000
  18   4    0.00072586
  18   5    0.00144707
  18   6    0.00218143
  18   7    0.00293821
  18   8    0.00372147
  18   9    0.00453352
  18  10    0.00537642
  18  11    0.00625239
  18  12    0.00716398
  18  13    0.00811408
  18  14    0.00910589
  18  15    0.01014297
  18  16    0.01122916
  18  17    0.01236863
  18  18    0.01356587
  18  19    0.01482570
  18  20    0.01615325
  18  21    0.01755402
  18  22    0.01903385
  18  23    0.02059897
  18  24    0.02225602
  18  25    0.02401206
  18  26    0.02587461
  18  27    0.02785167
  18  28    0.02995177
  18  29    0.03218396
  18  30    0.03455792
  18  31    0.03708393
  18  32    0.03977295
  18  33    0.04263668
  18  34    0.04568757
  18  35    0.04893889
  18  36    0.05240479
  18  37    0.05610038
  18  38    0.06004174
  18  39    0.06424607
  18  40    0.06873168
  18  41    0.07351812
  18  42    0.07862627
  18  43    0.08407837
  18  44    0.08989821
  18  45    0.09611114
  18  46    0.10274425
  18  47    0.10982645
  18  48    0.11738860
  18  49    0.12546366
  18  50    0.13408681
  18  51    0.14329561
  18  52    0.15313020
  18  53    0.16363340
  18  54    0.17485099
  18  55    0.18683180
  18  56    0.19962803
  18  57    0.21329541
  18  58    0.22789347
  18  59    0.24348577
  18  60    0.26014023
  18  61    0.27792939
  18  62    0.29693072
  18  63    0.31722699
  18  64    0.33890662
  18  65    0.36206406
  18  66    0.38680021
  18  67    0.41322289
  18  68    0.44144726
  18  69    0.47159639
  18  70    0.50380177
  18  71    0.53820391
  18  72    0.57495295
  18  73    0.61420935
  18  74    0.65614457
  18  75    0.70094191
  18  76    0.74879725
  18  77    0.79992000
  18  78    0.85453401
  18  79    0.91287861
  18  80    0.97520968
  18  81    1.04180085
  18  82    1.11294473
  18  83    1.18895427
  18  84    1.27016424
  18  85    1.35693276
  18  86    1.44964298
  18  87    1.54870492
  18  88    1.65455738
  18  89    1.76767007
  18  90    1.88854585
  18  91    2.01772318
  18  92    2.15577871
  18  93    2.30333020
  18  94    2.46103951
  18  95    2.62961594
  18  96    2.80981982
  18  97    3.00246639
  18  98    3.20842999
  18  99    3.42864862
  18 100    3.66412887
  18 101    3.91595128
  18 102    4.18527616
  18 103    4.47334992
  18 104    4.78151192
  18 105    5.11120198
  18 106    5.46396854
  18 107    5.84147752
  18 108    6.24552203
  18 109    6.67803295
  18 110    7.14109051
  18 111    7.63693688
  18 112    8.16799005
  18 113    8.73685889
  18 114    9.34635977
  18 115    9.99953466
  18 116   10.69967101
  18 117   11.45032355
  18 118   12.25533812
  18 119   13.11887788
  18 120   14.04545192
  18 121   15.03994659
  18 122   16.10765985
  18 123   17.25433862
  18 124   18.48621948
  18 125   19.81007285
  18 126   21.23325054
  18 127   22.76373669
  18 128   24.41020160
  18 129   26.18205767
  18 130   28.08951609
  18 131   30.14364179
  18 132   32.35640334
  18 133   34.74071215
  18 134   37.31044435
  18 135   40.08043649
  18 136   43.06644738
  18 137   46.28508452
  18 138   49.75371204
  18 139   53.49039954
  18 140   57.51404759
  18 141   61.84493375
  18 142   66.50597940
  18 143   71.52472994
  18 144   76.93448939
  18 145   82.76848091
  18 146   89.03251771
  18 147   95.64931787
  18 148  101.56828797
  18 149  106.81793192
  18 150  111.59170543
  18 151  116.34758728
  18 152  121.13551405
  18 153  125.52291712
  18 154  127.94614521
  18 155  128.57875226
  18 156  127.42407523
  18 157  125.89940072
  18 158  124.88172794
  18 159  124.42875079
  18 160  124.71364960
  18 161  125.14337407
  18 162  124.95688799
  18 163  124.16054428
  18 164  123.53446807
  18 165  123.66547300
  18 166  124.42683195
  18 167  125.76866390
  18 168  127.62003200
  18 169  130.17930695
  18 170  133.52551875
  18 171  136.34286191
  18 172  138.42675921
  18 173  139.02938866
  18 174  138.20327123
  18 175  136.62613910
  18 176  134.43275478
  18 177  130.76938035
  18 178  125.63541254
  18 179  120.41767818
  18 180  114.53502448
  18 181  108.35954061
  18 182  101.36313352
  18 183   94.88380616
  18 184   88.88615179
  18 185   83.28645240
  18 186   77.99075072
  18 187   72.87430129
  18 188   67.73956418
  18 189   62.28497743
  18 190   56.45810956
  18 191   49.06099155
  18 192   39.93810897
  18 193   29.85241996
  18 194   19.83794734
  18 195    9.89719111
  18 196    0.00000000
  19   1    0.00000000
  19   2    0.00000000
  19   3    0.00000000
  19   4    0.00070132
  19   5    0.00143725
  19   6    0.00220979
  19   7    0.00301510
  19   8    0.00385108
  19   9    0.00471774
  19  10    0.00561641
  19  11    0.00654923
  19  12    0.00751887
  19  13    0.00852844
  19  14    0.00958140
  19  15    0.01068156
  19  16    0.01183308
  19  17    0.01304041
  19  18    0.01430837
  19  19    0.01564208
  19  20    0.01704703
  19  21    0.01852905
  19  22    0.02009436
  19  23    0.02174957
  19  24    0.02350172
  19  25    0.02535830
  19  26    0.02732726
  19  27    0.02941709
  19  28    0.03163679
  19  29    0.03399598
  19  30    0.03650486
  19  31    0.03917432
  19  32    0.04201597
  19  33    0.04504214
  19  34    0.04826601
  19  35    0.05170162
  19  36    0.05536393
  19  37    0.05926888
  19  38    0.06343351
  19  39    0.06787597
  19  40    0.07261561
  19  41    0.07767311
  19  42    0.08307050
  19  43    0.08883134
  19  44    0.09498071
  19  45    0.10154545
  19  46    0.10855415
  19  47    0.11603736
  19  48    0.12402771
  19  49    0.13256001
  19  50    0.14167143
  19  51    0.15140168
  19  52    0.16179314
  19  53    0.17289108
  19  54    0.18474384
  19  55    0.19740303
  19  56    0.21092379
  19  57    0.22536499
  19  58    0.24078952
  19  59    0.25726454
  19  60    0.27486178
  19  61    0.29365785
  19  62    0.31373461
  19  63    0.33517946
  19  64    0.35808578
  19  65    0.38255333
  19  66    0.40868867
  19  67    0.43660563
  19  68    0.46642582
  19  69    0.49827919
  19  70    0.53230454
  19  71    0.56865021
  19  72    0.60747467
  19  73    0.64894727
  19  74    0.69324900
  19  75    0.74057323
  19  76    0.79112667
  19  77    0.84513023
  19  78    0.90282002
  19  79    0.96444847
  19  80    1.03028540
  19  81    1.10061931
  19  82    1.17575865
  19  83    1.25603326
  19  84    1.34179589
  19  85    1.43342382
  19  86    1.53132063
  19  87    1.63591804
  19  88    1.74767802
  19  89    1.86709490
  19  90    1.99469774
  19  91    2.13105289
  19  92    2.27676669
  19  93    2.43248840
  19  94    2.59891343
  19  95    2.77678670
  19  96    2.96690639
  19  97    3.17012791
  19  98    3.38736826
  19  99    3.61961065
  19 100    3.86790963
  19 101    4.13339654
  19 102    4.41728549
  19 103    4.72087977
  19 104    5.04557890
  19 105    5.39288622
  19 106    5.76441716
  19 107    6.16190823
  19 108    6.58722680
  19 109    7.04238178
  19 110    7.52953517
  19 111    8.05101475
  19 112    8.60932783
  19 113    9.20717631
  19 114    9.84747302
  19 115   10.53335965
  19 116   11.26822625
  19 117   12.05573248
  19 118   12.89983083
  19 119   13.80479189
  19 120   14.77523185
  19 121   15.81614243
  19 122   16.93292333
  19 123   18.13141731
  19 124   19.41794805
  19 125   20.79936070
  19 126   22.28306501
  19 127   23.87708063
  19 128   25.59008392
  19 129   27.43145478
  19 130   29.41132144
  19 131   31.54059924
  19 132   33.83101740
  19 133   36.29512405
  19 134   38.94625424
  19 135   41.79843816
  19 136   44.86621642
  19 137   48.16431773
  19 138   51.70714628
  19 139   55.50803264
  19 140   59.57824450
  19 141   63.92585979
  19 142   68.55476947
  19 143   73.46413258
  19 144   78.64793851
  19 145   84.09167410
  19 146   89.75797870
  19 147   95.55238382
  19 148  101.27283709
  19 149  106.35862123
  19 150  110.90315319
  19 151  115.61836508
  19 152  120.61129164
  19 153  124.54027057
  19 154  127.64278681
  19 155  128.54907480
  19 156  128.24415762
  19 157  127.10165230
  19 158  126.25125636
  19 159  125.82446462
  19 160  125.88026659
  19 161  126.31450505
  19 162  126.35054532
  19 163  125.99486392
  19 164  126.04533781
  19 165  126.64910421
  19 166  127.84426562
  19 167  129.59434524
  19 168  131.36923427
  19 169  133.69448543
  19 170  136.50616611
  19 171  139.44402237
  19 172  141.81181811
  19 173  142.71891122
  19 174  142.12894776
  19 175  140.38457841
  19 176  138.43199928
  19 177  135.46965164
  19 178  130.88455559
  19 179  124.91550383
  19 180  118.62301763
  19 181  111.40152171
  19 182  104.41167284
  19 183   97.76256799
  19 184   91.45805175
  19 185   85.45417698
  19 186   79.67968543
  19 187   74.03555872
  19 188   68.39345011
  19 189   62.62314479
  19 190   56.70521886
  19 191   49.72591748
  19 192   40.98268415
  19 193   30.66773096
  19 194   20.37073570
  19 195   10.15951623
  19 196    0.00000000
  20   1    0.00000000
  20   2    0.00000000
  20   3    0.00000000
  20   4    0.00064499
  20   5    0.00139658
  20   6    0.00221423
  20   7    0.00307338
  20   8    0.00396544
  20   9    0.00488884
  20  10    0.00584475
  20  11    0.00683548
  20  12    0.00786395
  20  13    0.00893356
  20  14    0.01004806
  20  15    0.01121158
  20  16    0.01242856
  20  17    0.01370379
  20  18    0.01504240
  20  19    0.01644986
  20  20    0.01793199
  20  21    0.01949498
  20  22    0.02114542
  20  23    0.02289031
  20  24    0.02473710
  20  25    0.02669368
  20  26    0.02876847
  20  27    0.03097041
  20  28    0.03330902
  20  29    0.03579442
  20  30    0.03843738
  20  31    0.04124940
  20  32    0.04424268
  20  33    0.04743025
  20  34    0.05082598
  20  35    0.05444467
  20  36    0.05830209
  20  37    0.06241503
  20  38    0.06680145
  20  39    0.07148045
  20  40    0.07647244
  20  41    0.08179919
  20  42    0.08748393
  20  43    0.09355143
  20  44    0.10002817
  20  45    0.10694237
  20  46    0.11432417
  20  47    0.12220576
  20  48    0.13062148
  20  49    0.13960800
  20  50    0.14920449
  20  51    0.15945275
  20  52    0.17039743
  20  53    0.18208620
  20  54    0.19456997
  20  55    0.20790310
  20  56    0.22214364
  20  57    0.23735361
  20  58    0.25359921
  20  59    0.27095118
  20  60    0.28948503
  20  61    0.30928144
  20  62    0.33042659
  20  63    0.35301250
  20  64    0.37713749
  20  65    0.40290657
  20  66    0.43043189
  20  67    0.45983330
  20  68    0.49123879
  20  69    0.52478511
  20  70    0.56061835
  20  71    0.59889458
  20  72    0.63978056
  20  73    0.68345447
  20  74    0.73010668
  20  75    0.77994061
  20  76    0.83317365
  20  77    0.89003812
  20  78    0.95078228
  20  79    1.01567150
  20  80    1.08498942
  20  81    1.15903922
  20  82    1.23814504
  20  83    1.32265339
  20  84    1.41293480
  20  85    1.50938545
  20  86    1.61242907
  20  87    1.72251883
  20  88    1.84013948
  20  89    1.96580961
  20  90    2.10008410
  20  91    2.24355671
  20  92    2.39686292
  20  93    2.56068298
  20  94    2.73574516
  20  95    2.92282931
  20  96    3.12277063
  20  97    3.33646383
  20  98    3.56486751
  20  99    3.80900902
  20 100    4.06998958
  20 101    4.34898991
  20 102    4.64727631
  20 103    4.96620719
  20 104    5.30724021
  20 105    5.67193998
  20 106    6.06198640
  20 107    6.47918374
  20 108    6.92547046
  20 109    7.40292992
  20 110    7.91380193
  20 111    8.46049541
  20 112    9.04560202
  20 113    9.67191106
  20 114   10.34242567
  20 115   11.06038030
  20 116   11.82925989
  20 117   12.65282051
  20 118   13.53511182
  20 119   14.48050143
  20 120   15.49370125
  20 121   16.57979586
  20 122   17.74427323
  20 123   18.99305751
  20 124   20.33254425
  20 125   21.76963762
  20 126   23.31178964
  20 127   24.96704085
  20 128   26.74406147
  20 129   28.65219176
  20 130   30.70147871
  20 131   32.90270500
  20 132   35.26740252
  20 133   37.80783825
  20 134   40.53695135
  20 135   43.46820661
  20 136   46.61530693
  20 137   49.99167383
  20 138   53.60955834
  20 139   57.47859465
  20 140   61.60358950
  20 141   65.98145085
  20 142   70.59759970
  20 143   75.42324309
  20 144   80.41636463
  20 145   85.52900170
  20 146   90.71473049
  20 147   95.91199376
  20 148  101.01755220
  20 149  105.86642309
  20 150  110.48797771
  20 151  115.07436463
  20 152  119.63394496
  20 153  123.88274649
  20 154  127.04673889
  20 155  129.24531357
  20 156  129.41531828
  20 157  128.52071004
  20 158  127.70269114
  20 159  127.24138641
  20 160  127.17247221
  20 161  127.38959803
  20 162  127.64183244
  20 163  127.92751223
  20 164  128.50760112
  20 165  129.54844394
  20 166  131.21867004
  20 167  132.91411346
  20 168  135.09407736
  20 169  137.25854766
  20 170  139.90720916
  20 171  142.67357781
  20 172  145.22539475
  20 173  146.47693745
  20 174  145.77811509
  20 175  143.91332793
  20 176  141.99529460
  20 177  139.33509238
  20 178  135.04171667
  20 179  129.23692612
  20 180  122.11498758
  20 181  114.65790793
  20 182  107.53753292
  20 183  100.68818294
  20 184   94.09550867
  20 185   87.73467721
  20 186   81.55729309
  20 187   75.49123673
  20 188   69.44938039
  20 189   63.35967610
  20 190   57.24075153
  20 191   50.35387814
  20 192   41.76307402
  20 193   31.58787775
  20 194   20.89931281
  20 195   10.41081684
  20 196    0.00000000
  21   1    0.00000000
  21   2    0.00000000
  21   3    0.00000000
  21   4    0.00048462
  21   5    0.00129544
  21   6    0.00218603
  21   7    0.00311107
  21   8    0.00406434
  21   9    0.00504701
  21  10    0.00606167
  21  11    0.00711133
  21  12    0.00819938
  21  13    0.00932956
  21  14    0.01050595
  21  15    0.01173302
  21  16    0.01301555
  21  17    0.01435866
  21  18    0.01576781
  21  19    0.01724883
  21  20    0.01880788
  21  21    0.02045152
  21  22    0.02218670
  21  23    0.02402082
  21  24    0.02596172
  21  25    0.02801773
  21  26    0.03019771
  21  27    0.03251107
  21  28    0.03496782
  21  29    0.03757861
  21  30    0.04035477
  21  31    0.04330836
  21  32    0.04645225
  21  33    0.04980010
  21  34    0.05336650
  21  35    0.05716700
  21  36    0.06121815
  21  37    0.06553763
  21  38    0.07014426
  21  39    0.07505815
  21  40    0.08030071
  21  41    0.08589481
  21  42    0.09186486
  21  43    0.09823688
  21  44    0.10503867
  21  45    0.11229988
  21  46    0.12005217
  21  47    0.12832933
  21  48    0.13716744
  21  49    0.14660502
  21  50    0.15668319
  21  51    0.16744585
  21  52    0.17893990
  21  53    0.19121540
  21  54    0.20432580
  21  55    0.21832819
  21  56    0.23328354
  21  57    0.24925696
  21  58    0.26631796
  21  59    0.28454081
  21  60    0.30400481
  21  61    0.32479467
  21  62    0.34700084
  21  63    0.37071994
  21  64    0.39605518
  21  65    0.42311678
  21  66    0.45202249
  21  67    0.48289806
  21  68    0.51587785
  21  69    0.55110535
  21  70    0.58873387
  21  71    0.62892718
  21  72    0.67186022
  21  73    0.71771993
  21  74    0.76670598
  21  75    0.81903176
  21  76    0.87492524
  21  77    0.93463002
  21  78    0.99840641
  21  79    1.06653259
  21  80    1.13930585
  21  81    1.21704392
  21  82    1.30008643
  21  83    1.38879638
  21  84    1.48356185
  21  85    1.58479771
  21  86    1.69294755
  21  87    1.80848570
  21  88    1.93191938
  21  89    2.06379108
  21  90    2.20468109
  21  91    2.35521013
  21  92    2.51604235
  21  93    2.68788842
  21  94    2.87150886
  21  95    3.06771776
  21  96    3.27738658
  21  97    3.50144846
  21  98    3.74090269
  21  99    3.99681964
  21 100    4.27034601
  21 101    4.56271059
  21 102    4.87523035
  21 103    5.20931718
  21 104    5.56648499
  21 105    5.94835757
  21 106    6.35667695
  21 107    6.79331254
  21 108    7.26027100
  21 109    7.75970686
  21 110    8.29393413
  21 111    8.86543880
  21 112    9.47689239
  21 113   10.13116664
  21 114   10.83134939
  21 115   11.58076180
  21 116   12.38297692
  21 117   13.24183978
  21 118   14.16148914
  21 119   15.14638077
  21 120   16.20131269
  21 121   17.33145212
  21 122   18.54236434
  21 123   19.84004354
  21 124   21.23094542
  21 125   22.72202160
  21 126   24.32075561
  21 127   26.03519978
  21 128   27.87401269
  21 129   29.84649555
  21 130   31.96262550
  21 131   34.23308210
  21 132   36.66926025
  21 133   39.28325781
  21 134   42.08781643
  21 135   45.09617687
  21 136   48.32177876
  21 137   51.77767918
  21 138   55.47547149
  21 139   59.42334265
  21 140   63.62272905
  21 141   68.06294441
  21 142   72.71360848
  21 143   77.51687042
  21 144   82.38726270
  21 145   87.23569606
  21 146   92.02316997
  21 147   96.74734056
  21 148  101.42342955
  21 149  106.02543084
  21 150  110.55036427
  21 151  115.01792899
  21 152  119.44639192
  21 153  123.80605858
  21 154  127.92480436
  21 155  130.48762108
  21 156  131.16927139
  21 157  130.37777588
  21 158  129.30873388
  21 159  128.77539272
  21 160  128.68783691
  21 161  128.93965091
  21 162  129.41075263
  21 163  130.07797373
  21 164  131.02365546
  21 165  132.33711291
  21 166  134.09325725
  21 167  136.28154987
  21 168  138.37533132
  21 169  140.88800249
  21 170  143.75073411
  21 171  146.68895055
  21 172  148.52072874
  21 173  149.77182301
  21 174  149.17694339
  21 175  147.07155320
  21 176  144.86930855
  21 177  142.39160493
  21 178  138.25100017
  21 179  132.39296160
  21 180  125.43104754
  21 181  118.03668026
  21 182  110.82294869
  21 183  103.76027809
  21 184   96.87788158
  21 185   90.18302011
  21 186   83.65012876
  21 187   77.22498192
  21 188   70.83123426
  21 189   64.37912007
  21 190   57.77342526
  21 191   50.88738666
  21 192   42.29507556
  21 193   32.14787122
  21 194   21.31150187
  21 195   10.62612327
  21 196    0.00000000
  22   1    0.00000000
  22   2    0.00000000
  22   3    0.00000000
  22   4    0.00000000
  22   5    0.00111972
  22   6    0.00213214
  22   7    0.00313298
  22   8    0.00415011
  22   9    0.00519341
  22  10    0.00626785
  22  11    0.00737728
  22  12    0.00852552
  22  13    0.00971669
  22  14    0.01095524
  22  15    0.01224598
  22  16    0.01359407
  22  17    0.01500497
  22  18    0.01648450
  22  19    0.01803883
  22  20    0.01967449
  22  21    0.02139840
  22  22    0.02321788
  22  23    0.02514073
  22  24    0.02717518
  22  25    0.02933000
  22  26    0.03161449
  22  27    0.03403851
  22  28    0.03661259
  22  29    0.03934789
  22  30    0.04225629
  22  31    0.04535045
  22  32    0.04864384
  22  33    0.05215080
  22  34    0.05588661
  22  35    0.05986756
  22  36    0.06411102
  22  37    0.06863548
  22  38    0.07346069
  22  39    0.07860770
  22  40    0.08409895
  22  41    0.08995842
  22  42    0.09621164
  22  43    0.10288591
  22  44    0.11001033
  22  45    0.11761597
  22  46    0.12573599
  22  47    0.13440579
  22  48    0.14366316
  22  49    0.15354846
  22  50    0.16410475
  22  51    0.17537803
  22  52    0.18741740
  22  53    0.20027532
  22  54    0.21400776
  22  55    0.22867452
  22  56    0.24433945
  22  57    0.26107073
  22  58    0.27894120
  22  59    0.29802860
  22  60    0.31841599
  22  61    0.34019206
  22  62    0.36345154
  22  63    0.38829561
  22  64    0.41483231
  22  65    0.44317706
  22  66    0.47345312
  22  67    0.50579214
  22  68    0.54033477
  22  69    0.57723121
  22  70    0.61664191
  22  71    0.65873826
  22  72    0.70370336
  22  73    0.75173278
  22  74    0.80303546
  22  75    0.85783462
  22  76    0.91636874
  22  77    0.97889258
  22  78    1.04567838
  22  79    1.11701700
  22  80    1.19321924
  22  81    1.27461724
  22  82    1.36156592
  22  83    1.45444460
  22  84    1.55365869
  22  85    1.65964152
  22  86    1.77285630
  22  87    1.89379821
  22  88    2.02299666
  22  89    2.16101769
  22  90    2.30846658
  22  91    2.46599064
  22  92    2.63428220
  22  93    2.81408179
  22  94    3.00618165
  22  95    3.21142943
  22  96    3.43073215
  22  97    3.66506057
  22  98    3.91545375
  22  99    4.18302411
  22 100    4.46896272
  22 101    4.77454518
  22 102    5.10113779
  22 103    5.45020431
  22 104    5.82331324
  22 105    6.22214559
  22 106    6.64850343
  22 107    7.10431894
  22 108    7.59166429
  22 109    8.11276228
  22 110    8.66999787
  22 111    9.26593051
  22 112    9.90330761
  22 113   10.58507894
  22 114   11.31441223
  22 115   12.09471002
  22 116   12.92962768
  22 117   13.82309296
  22 118   14.77932684
  22 119   15.80286599
  22 120   16.89858676
  22 121   18.07173078
  22 122   19.32793219
  22 123   20.67324652
  22 124   22.11418106
  22 125   23.65772685
  22 126   25.31139180
  22 127   27.08323501
  22 128   28.98190164
  22 129   31.01665775
  22 130   33.19742413
  22 131   35.53480705
  22 132   38.04012245
  22 133   40.72540666
  22 134   43.60339947
  22 135   46.68747096
  22 136   49.99143268
  22 137   53.52911067
  22 138   57.31342981
  22 139   61.35450674
  22 140   65.65578529
  22 141   70.20651359
  22 142   74.96816499
  22 143   79.85374529
  22 144   84.70999864
  22 145   89.35264195
  22 146   93.76337394
  22 147   98.01814572
  22 148  102.30949442
  22 149  106.68603272
  22 150  111.11276366
  22 151  115.46112742
  22 152  119.80589900
  22 153  124.46601151
  22 154  128.87101036
  22 155  132.13356796
  22 156  132.92157264
  22 157  132.03442137
  22 158  130.89682850
  22 159  130.37923088
  22 160  130.37909843
  22 161  130.78669096
  22 162  131.50171462
  22 163  132.47080736
  22 164  133.69655336
  22 165  135.21297333
  22 166  137.07260616
  22 167  139.28916933
  22 168  141.79175097
  22 169  144.73151303
  22 170  148.09435277
  22 171  150.39810472
  22 172  151.99142425
  22 173  152.51236948
  22 174  151.68358737
  22 175  149.91550806
  22 176  147.59883877
  22 177  144.68115521
  22 178  140.73127505
  22 179  135.18297455
  22 180  128.68178718
  22 181  121.70743624
  22 182  114.40103906
  22 183  107.06755572
  22 184   99.86061892
  22 185   92.83048608
  22 186   85.97015538
  22 187   79.23653710
  22 188   72.55506322
  22 189   65.80991894
  22 190   58.81776780
  22 191   51.33092100
  22 192   42.55132000
  22 193   32.52574990
  22 194   21.65803151
  22 195   10.82472143
  22 196    0.00000000
  23   1    0.00000000
  23   2    0.00000000
  23   3    0.00000000
  23   4    0.00000000
  23   5    0.00105578
  23   6    0.00209837
  23   7    0.00315114
  23   8    0.00422632
  23   9    0.00532946
  23  10    0.00646415
  23  11    0.00763396
  23  12    0.00884287
  23  13    0.01009534
  23  14    0.01139619
  23  15    0.01275064
  23  16    0.01416420
  23  17    0.01564273
  23  18    0.01719240
  23  19    0.01881973
  23  20    0.02053163
  23  21    0.02233537
  23  22    0.02423867
  23  23    0.02624969
  23  24    0.02837709
  23  25    0.03063005
  23  26    0.03301830
  23  27    0.03555220
  23  28    0.03824274
  23  29    0.04110162
  23  30    0.04414126
  23  31    0.04737490
  23  32    0.05081663
  23  33    0.05448145
  23  34    0.05838535
  23  35    0.06254533
  23  36    0.06697957
  23  37    0.07170740
  23  38    0.07674946
  23  39    0.08212774
  23  40    0.08786573
  23  41    0.09398845
  23  42    0.10052262
  23  43    0.10749675
  23  44    0.11494125
  23  45    0.12288861
  23  46    0.13137347
  23  47    0.14043283
  23  48    0.15010619
  23  49    0.16043571
  23  50    0.17146639
  23  51    0.18324632
  23  52    0.19582679
  23  53    0.20926261
  23  54    0.22361228
  23  55    0.23893828
  23  56    0.25530733
  23  57    0.27279067
  23  58    0.29146438
  23  59    0.31140970
  23  60    0.33271341
  23  61    0.35546817
  23  62    0.37977293
  23  63    0.40573338
  23  64    0.43346239
  23  65    0.46308051
  23  66    0.49471648
  23  67    0.52850782
  23  68    0.56460138
  23  69    0.60315404
  23  70    0.64433332
  23  71    0.68831819
  23  72    0.73529980
  23  73    0.78548231
  23  74    0.83908382
  23  75    0.89633731
  23  76    0.95749164
  23  77    1.02281267
  23  78    1.09258442
  23  79    1.16711032
  23  80    1.24671455
  23  81    1.33174346
  23  82    1.42256713
  23  83    1.51958101
  23  84    1.62320764
  23  85    1.73389860
  23  86    1.85213645
  23  87    1.97843697
  23  88    2.11335145
  23  89    2.25746915
  23  90    2.41142001
  23  91    2.57587751
  23  92    2.75156168
  23  93    2.93924248
  23  94    3.13974330
  23  95    3.35394473
  23  96    3.58278869
  23  97    3.82728282
  23  98    4.08850514
  23  99    4.36760916
  23 100    4.66582934
  23 101    4.98448693
  23 102    5.32499629
  23 103    5.68887169
  23 104    6.07773462
  23 105    6.49332164
  23 106    6.93749289
  23 107    7.41224122
  23 108    7.91970198
  23 109    8.46216366
  23 110    9.04207926
  23 111    9.66207861
  23 112   10.32498150
  23 113   11.03381197
  23 114   11.79181354
  23 115   12.60246562
  23 116   13.46950111
  23 117   14.39692525
  23 118   15.38903575
  23 119   16.45044433
  23 120   17.58609959
  23 121   18.80131133
  23 122   20.10177625
  23 123   21.49360503
  23 124   22.98335074
  23 125   24.57803856
  23 126   26.28519665
  23 127   28.11288823
  23 128   30.06974475
  23 129   32.16500050
  23 130   34.40852885
  23 131   36.81088103
  23 132   39.38332866
  23 133   42.13791160
  23 134   45.08749202
  23 135   48.24581165
  23 136   51.62753622
  23 137   55.24823182
  23 138   59.12411355
  23 139   63.27113291
  23 140   67.70227783
  23 141   72.42026684
  23 142   77.39896544
  23 143   82.53968182
  23 144   87.58552382
  23 145   92.05926753
  23 146   96.03496706
  23 147   99.64483902
  23 148  103.52001735
  23 149  107.72361327
  23 150  112.19842619
  23 151  116.37022487
  23 152  120.32976848
  23 153  124.87944052
  23 154  129.47565769
  23 155  132.78313112
  23 156  133.88124839
  23 157  133.47017483
  23 158  132.38903933
  23 159  131.98764285
  23 160  132.18467345
  23 161  132.84997035
  23 162  133.86514094
  23 163  135.13740140
  23 164  136.61409884
  23 165  138.28701421
  23 166  140.24386401
  23 167  142.56848475
  23 168  145.33872496
  23 169  148.73145148
  23 170  152.09002963
  23 171  154.41988595
  23 172  155.14306837
  23 173  155.21330347
  23 174  154.73687025
  23 175  152.90831523
  23 176  150.52036964
  23 177  147.58220604
  23 178  143.37345890
  23 179  138.46714756
  23 180  132.92093279
  23 181  126.19755555
  23 182  118.46427781
  23 183  110.67698575
  23 184  103.06639463
  23 185   95.67984357
  23 186   88.50769444
  23 187   81.51321131
  23 188   74.63307334
  23 189   67.75122788
  23 190   60.59231257
  23 191   52.27273878
  23 192   43.22390918
  23 193   32.87601013
  23 194   22.05687170
  23 195   11.05807318
  23 196    0.00000000
  24   1    0.00000000
  24   2    0.00000000
  24   3    0.00000000
  24   4    0.00000000
  24   5    0.00100925
  24   6    0.00206283
  24   7    0.00315949
  24   8    0.00429152
  24   9    0.00545529
  24  10    0.00665120
  24  11    0.00788209
  24  12    0.00915208
  24  13    0.01046601
  24  14    0.01182918
  24  15    0.01324723
  24  16    0.01472608
  24  17    0.01627198
  24  18    0.01789146
  24  19    0.01959143
  24  20    0.02137913
  24  21    0.02326222
  24  22    0.02524879
  24  23    0.02734738
  24  24    0.02956707
  24  25    0.03191743
  24  26    0.03440867
  24  27    0.03705159
  24  28    0.03985768
  24  29    0.04283915
  24  30    0.04600897
  24  31    0.04938095
  24  32    0.05296981
  24  33    0.05679119
  24  34    0.06086176
  24  35    0.06519929
  24  36    0.06982272
  24  37    0.07475221
  24  38    0.08000930
  24  39    0.08561693
  24  40    0.09159958
  24  41    0.09798336
  24  42    0.10479613
  24  43    0.11206762
  24  44    0.11982955
  24  45    0.12811579
  24  46    0.13696247
  24  47    0.14640817
  24  48    0.15649409
  24  49    0.16726417
  24  50    0.17876536
  24  51    0.19104778
  24  52    0.20416492
  24  53    0.21817394
  24  54    0.23313582
  24  55    0.24911571
  24  56    0.26618318
  24  57    0.28441249
  24  58    0.30388296
  24  59    0.32467931
  24  60    0.34689198
  24  61    0.37061757
  24  62    0.39595923
  24  63    0.42302714
  24  64    0.45193894
  24  65    0.48282027
  24  66    0.51580533
  24  67    0.55103741
  24  68    0.58866957
  24  69    0.62886527
  24  70    0.67179907
  24  71    0.71765742
  24  72    0.76663947
  24  73    0.81895791
  24  74    0.87483990
  24  75    0.93452809
  24  76    0.99828164
  24  77    1.06637739
  24  78    1.13911103
  24  79    1.21679843
  24  80    1.29977701
  24  81    1.38840721
  24  82    1.48307411
  24  83    1.58418907
  24  84    1.69219161
  24  85    1.80755131
  24  86    1.93076988
  24  87    2.06238345
  24  88    2.20296488
  24  89    2.35312636
  24  90    2.51352216
  24  91    2.68485151
  24  92    2.86786179
  24  93    3.06335191
  24  94    3.27217587
  24  95    3.49524670
  24  96    3.73354058
  24  97    3.98810134
  24  98    4.26004520
  24  99    4.55056598
  24 100    4.86094054
  24 101    5.19253480
  24 102    5.54681005
  24 103    5.92532981
  24 104    6.32976718
  24 105    6.76191274
  24 106    7.22368303
  24 107    7.71712971
  24 108    8.24444927
  24 109    8.80799364
  24 110    9.41028145
  24 111   10.05401015
  24 112   10.74206907
  24 113   11.47755333
  24 114   12.26377880
  24 115   13.10429814
  24 116   14.00291784
  24 117   14.96371653
  24 118   15.99106435
  24 119   17.08964363
  24 120   18.26447075
  24 121   19.52091923
  24 122   20.86474406
  24 123   22.30210710
  24 124   23.83960375
  24 125   25.48429057
  24 126   27.24371406
  24 127   29.12594061
  24 128   31.13958802
  24 129   33.29385946
  24 130   35.59858164
  24 131   38.06425047
  24 132   40.70209056
  24 133   43.52413946
  24 134   46.54337585
  24 135   49.77392384
  24 136   53.23138561
  24 137   56.93338099
  24 138   60.90039285
  24 139   65.15697139
  24 140   69.73300650
  24 141   74.66328153
  24 142   79.97765391
  24 143   85.65098198
  24 144   90.38384008
  24 145   94.63254297
  24 146   98.05691216
  24 147  101.40520431
  24 148  104.81661726
  24 149  108.92130263
  24 150  113.03634595
  24 151  116.95752425
  24 152  120.74531044
  24 153  124.74634219
  24 154  128.88746984
  24 155  132.17371463
  24 156  133.88617606
  24 157  134.11040536
  24 158  133.73159739
  24 159  133.52610683
  24 160  134.05125015
  24 161  135.09530788
  24 162  136.50747399
  24 163  138.14064918
  24 164  139.88242984
  24 165  141.63082243
  24 166  143.60888793
  24 167  145.97302553
  24 168  148.84514949
  24 169  152.36105965
  24 170  155.72339744
  24 171  157.66663893
  24 172  158.56885332
  24 173  159.08238048
  24 174  158.76184203
  24 175  157.07275850
  24 176  154.59480271
  24 177  151.34476017
  24 178  147.28727489
  24 179  142.94564704
  24 180  137.86945685
  24 181  131.20287090
  24 182  123.05586237
  24 183  114.55286595
  24 184  106.46080855
  24 185   98.69790162
  24 186   91.22195268
  24 187   84.00191960
  24 188   77.01162209
  24 189   70.24088288
  24 190   62.77012769
  24 191   54.15311262
  24 192   44.36863654
  24 193   33.82914542
  24 194   22.72368778
  24 195   11.39497614
  24 196    0.00000000
  25   1    0.00000000
  25   2    0.00000000
  25   3    0.00000000
  25   4    0.00000000
  25   5    0.00092245
  25   6    0.00199246
  25   7    0.00314514
  25   8    0.00434215
  25   9    0.00557081
  25  10    0.00682992
  25  11    0.00812269
  25  12    0.00945399
  25  13    0.01082936
  25  14    0.01225467
  25  15    0.01373605
  25  16    0.01527988
  25  17    0.01689279
  25  18    0.01858169
  25  19    0.02035384
  25  20    0.02221685
  25  21    0.02417874
  25  22    0.02624797
  25  23    0.02843349
  25  24    0.03074474
  25  25    0.03319175
  25  26    0.03578514
  25  27    0.03853618
  25  28    0.04145684
  25  29    0.04455985
  25  30    0.04785872
  25  31    0.05136785
  25  32    0.05510255
  25  33    0.05907911
  25  34    0.06331490
  25  35    0.06782842
  25  36    0.07263936
  25  37    0.07776874
  25  38    0.08323896
  25  39    0.08907391
  25  40    0.09529907
  25  41    0.10194161
  25  42    0.10903053
  25  43    0.11659677
  25  44    0.12467334
  25  45    0.13329550
  25  46    0.14250084
  25  47    0.15232953
  25  48    0.16282441
  25  49    0.17403125
  25  50    0.18599888
  25  51    0.19877946
  25  52    0.21242867
  25  53    0.22700597
  25  54    0.24257483
  25  55    0.25920304
  25  56    0.27696297
  25  57    0.29593193
  25  58    0.31619243
  25  59    0.33783261
  25  60    0.36094658
  25  61    0.38563484
  25  62    0.41200472
  25  63    0.44017081
  25  64    0.47025552
  25  65    0.50238954
  25  66    0.53671244
  25  67    0.57337329
  25  68    0.61253127
  25  69    0.65435637
  25  70    0.69903014
  25  71    0.74674646
  25  72    0.79771239
  25  73    0.85214907
  25  74    0.91029265
  25  75    0.97239536
  25  76    1.03872658
  25  77    1.10957399
  25  78    1.18524488
  25  79    1.26606743
  25  80    1.35239216
  25  81    1.44459347
  25  82    1.54307125
  25  83    1.64825266
  25  84    1.76059397
  25  85    1.88058258
  25  86    2.00873914
  25  87    2.14561985
  25  88    2.29181893
  25  89    2.44797120
  25  90    2.61475490
  25  91    2.79289473
  25  92    2.98316501
  25  93    3.18639316
  25  94    3.40346338
  25  95    3.63532059
  25  96    3.88297471
  25  97    4.14750513
  25  98    4.43006560
  25  99    4.73188949
  25 100    5.05429527
  25 101    5.39869262
  25 102    5.76658876
  25 103    6.15959537
  25 104    6.57943596
  25 105    7.02795382
  25 106    7.50712046
  25 107    8.01904473
  25 108    8.56598256
  25 109    9.15034743
  25 110    9.77472154
  25 111   10.44186779
  25 112   11.15474260
  25 113   11.91650964
  25 114   12.73055442
  25 115   13.60049995
  25 116   14.53022334
  25 117   15.52387347
  25 118   16.58588978
  25 119   17.72102209
  25 120   18.93435156
  25 121   20.23131264
  25 122   21.61771616
  25 123   23.09977329
  25 124   24.68412045
  25 125   26.37784512
  25 126   28.18851236
  25 127   30.12419252
  25 128   32.19349029
  25 129   34.40557644
  25 130   36.77022465
  25 131   39.29785808
  25 132   41.99961499
  25 133   44.88745066
  25 134   47.97430795
  25 135   51.27441725
  25 136   54.80384008
  25 137   58.58147516
  25 138   62.63095090
  25 139   66.98424209
  25 140   71.68870650
  25 141   76.82115097
  25 142   82.51761754
  25 143   88.04569900
  25 144   93.02820882
  25 145   96.40906121
  25 146   99.54755459
  25 147  102.50847567
  25 148  105.83963092
  25 149  109.54475540
  25 150  113.52072871
  25 151  117.14651416
  25 152  120.43107155
  25 153  123.97263286
  25 154  127.67023083
  25 155  130.66730561
  25 156  132.91541668
  25 157  133.89065179
  25 158  134.43629992
  25 159  134.86857603
  25 160  135.93565419
  25 161  137.51345922
  25 162  139.47537444
  25 163  141.58840723
  25 164  143.70423873
  25 165  145.31204814
  25 166  147.16285036
  25 167  149.45405654
  25 168  152.30376442
  25 169  155.75429453
  25 170  158.39937869
  25 171  160.58571692
  25 172  162.01823584
  25 173  163.42248962
  25 174  163.79104196
  25 175  162.65499403
  25 176  160.06032076
  25 177  156.52074209
  25 178  152.07497233
  25 179  147.73106382
  25 180  142.96040654
  25 181  136.21394568
  25 182  127.49615099
  25 183  118.47647730
  25 184  109.95234152
  25 185  101.82418850
  25 186   94.04554813
  25 187   86.59723636
  25 188   79.47896741
  25 189   72.71179864
  25 190   65.34553453
  25 191   56.41777678
  25 192   46.44603114
  25 193   35.48369926
  25 194   23.70474361
  25 195   11.84376914
  25 196    0.00000000
  26   1    0.00000000
  26   2    0.00000000
  26   3    0.00000000
  26   4    0.00000000
  26   5    0.00069177
  26   6    0.00184741
  26   7    0.00309904
  26   8    0.00437851
  26   9    0.00567818
  26  10    0.00700232
  26  11    0.00835729
  26  12    0.00974969
  26  13    0.01118612
  26  14    0.01267314
  26  15    0.01421743
  26  16    0.01582579
  26  17    0.01750524
  26  18    0.01926307
  26  19    0.02110688
  26  20    0.02304464
  26  21    0.02508473
  26  22    0.02723598
  26  23    0.02950770
  26  24    0.03190976
  26  25    0.03445258
  26  26    0.03714723
  26  27    0.04000544
  26  28    0.04303965
  26  29    0.04626310
  26  30    0.04968985
  26  31    0.05333487
  26  32    0.05721406
  26  33    0.06134437
  26  34    0.06574384
  26  35    0.07043169
  26  36    0.07542841
  26  37    0.08075581
  26  38    0.08643719
  26  39    0.09249734
  26  40    0.09896275
  26  41    0.10586165
  26  42    0.11322416
  26  43    0.12108243
  26  44    0.12947075
  26  45    0.13842573
  26  46    0.14798645
  26  47    0.15819462
  26  48    0.16909474
  26  49    0.18073435
  26  50    0.19316419
  26  51    0.20643842
  26  52    0.22061490
  26  53    0.23575536
  26  54    0.25192575
  26  55    0.26919648
  26  56    0.28764271
  26  57    0.30734473
  26  58    0.32838825
  26  59    0.35086480
  26  60    0.37487213
  26  61    0.40051459
  26  62    0.42790365
  26  63    0.45715832
  26  64    0.48840569
  26  65    0.52178148
  26  66    0.55743060
  26  67    0.59550783
  26  68    0.63617841
  26  69    0.67961884
  26  70    0.72601758
  26  71    0.77557586
  26  72    0.82850861
  26  73    0.88504533
  26  74    0.94543109
  26  75    1.00992761
  26  76    1.07881438
  26  77    1.15238986
  26  78    1.23097281
  26  79    1.31490359
  26  80    1.40454572
  26  81    1.50028740
  26  82    1.60254323
  26  83    1.71175595
  26  84    1.82839846
  26  85    1.95297576
  26  86    2.08602723
  26  87    2.22812896
  26  88    2.37989625
  26  89    2.54198628
  26  90    2.71510102
  26  91    2.89999027
  26  92    3.09745496
  26  93    3.30835067
  26  94    3.53359136
  26  95    3.77415343
  26  96    4.03107999
  26  97    4.30548548
  26  98    4.59856060
  26  99    4.91157759
  26 100    5.24589587
  26 101    5.60296805
  26 102    5.98434644
  26 103    6.39168998
  26 104    6.82677157
  26 105    7.29148608
  26 106    7.78785880
  26 107    8.31805447
  26 108    8.88438704
  26 109    9.48933002
  26 110   10.13552752
  26 111   10.82580613
  26 112   11.56318754
  26 113   12.35090196
  26 114   13.19240249
  26 115   14.09138037
  26 116   15.05178116
  26 117   16.07782187
  26 118   17.17400917
  26 119   18.34515846
  26 120   19.59641398
  26 121   20.93326988
  26 122   22.36159209
  26 123   23.88764102
  26 124   25.51809498
  26 125   27.26007409
  26 126   29.12116467
  26 127   31.10944423
  26 128   33.23350704
  26 129   35.50249143
  26 130   37.92611057
  26 131   40.51469099
  26 132   43.27922730
  26 133   46.23146977
  26 134   49.38407739
  26 135   52.75090011
  26 136   56.34751712
  26 137   60.19228915
  26 138   64.30846808
  26 139   68.72854476
  26 140   73.50346832
  26 141   78.72259053
  26 142   84.55636715
  26 143   90.33852302
  26 144   94.64672035
  26 145   97.81396072
  26 146  100.61435817
  26 147  103.65195722
  26 148  106.91245768
  26 149  110.33597701
  26 150  113.80983681
  26 151  117.14578727
  26 152  120.34203525
  26 153  123.53927380
  26 154  126.66470715
  26 155  129.43305275
  26 156  131.74972712
  26 157  133.63658395
  26 158  134.79265796
  26 159  136.11625754
  26 160  137.85361830
  26 161  140.09810482
  26 162  142.85061733
  26 163  145.60028714
  26 164  147.60946209
  26 165  149.33211111
  26 166  150.86564950
  26 167  152.97500051
  26 168  155.77138202
  26 169  158.57661622
  26 170  161.16833764
  26 171  162.90160009
  26 172  165.14460520
  26 173  167.45264453
  26 174  168.98066217
  26 175  168.34712616
  26 176  166.11162642
  26 177  162.22962482
  26 178  157.36971735
  26 179  152.53474518
  26 180  147.59957387
  26 181  140.74175550
  26 182  131.74881373
  26 183  122.37893107
  26 184  113.48814137
  26 185  105.00866721
  26 186   96.91537374
  26 187   89.20924601
  26 188   81.91344666
  26 189   75.07294809
  26 190   67.74407882
  26 191   58.95232586
  26 192   48.69998207
  26 193   37.09695374
  26 194   24.86273215
  26 195   12.32277933
  26 196    0.00000000
  27   1    0.00000000
  27   2    0.00000000
  27   3    0.00000000
  27   4    0.00000000
  27   5    0.00000000
  27   6    0.00161376
  27   7    0.00303752
  27   8    0.00441220
  27   9    0.00578383
  27  10    0.00717194
  27  11    0.00858791
  27  12    0.01004041
  27  13    0.01153706
  27  14    0.01308510
  27  15    0.01469167
  27  16    0.01636398
  27  17    0.01810941
  27  18    0.01993560
  27  19    0.02185048
  27  20    0.02386237
  27  21    0.02598000
  27  22    0.02821255
  27  23    0.03056973
  27  24    0.03306178
  27  25    0.03569954
  27  26    0.03849451
  27  27    0.04145887
  27  28    0.04460555
  27  29    0.04794829
  27  30    0.05150168
  27  31    0.05528126
  27  32    0.05930353
  27  33    0.06358609
  27  34    0.06814763
  27  35    0.07300812
  27  36    0.07818878
  27  37    0.08371227
  27  38    0.08960272
  27  39    0.09588588
  27  40    0.10258920
  27  41    0.10974195
  27  42    0.11737539
  27  43    0.12552285
  27  44    0.13421989
  27  45    0.14350449
  27  46    0.15341716
  27  47    0.16400115
  27  48    0.17530263
  27  49    0.18737088
  27  50    0.20025852
  27  51    0.21402173
  27  52    0.22872048
  27  53    0.24441880
  27  54    0.26118506
  27  55    0.27909228
  27  56    0.29821839
  27  57    0.31864665
  27  58    0.34046591
  27  59    0.36377109
  27  60    0.38866352
  27  61    0.41525141
  27  62    0.44365031
  27  63    0.47398360
  27  64    0.50638303
  27  65    0.54098930
  27  66    0.57795262
  27  67    0.61743342
  27  68    0.65960298
  27  69    0.70464422
  27  70    0.75275244
  27  71    0.80413621
  27  72    0.85901822
  27  73    0.91763627
  27  74    0.98024427
  27  75    1.04711335
  27  76    1.11853303
  27  77    1.19481245
  27  78    1.27628171
  27  79    1.36329328
  27  80    1.45622353
  27  81    1.55547435
  27  82    1.66147489
  27  83    1.77468335
  27  84    1.89558906
  27  85    2.02471448
  27  86    2.16261753
  27  87    2.30989396
  27  88    2.46717994
  27  89    2.63515478
  27  90    2.81454389
  27  91    3.00612193
  27  92    3.21071612
  27  93    3.42920985
  27  94    3.66254649
  27  95    3.91173350
  27  96    4.17784679
  27  97    4.46203537
  27  98    4.76552639
  27  99    5.08963040
  27 100    5.43574714
  27 101    5.80537156
  27 102    6.20010034
  27 103    6.62163888
  27 104    7.07180868
  27 105    7.55255529
  27 106    8.06595679
  27 107    8.61423283
  27 108    9.19975425
  27 109    9.82505339
  27 110   10.49283507
  27 111   11.20598826
  27 112   11.96759852
  27 113   12.78096122
  27 114   13.64959565
  27 115   14.57725984
  27 116   15.56796644
  27 117   16.62599936
  27 118   17.75593138
  27 119   18.96264267
  27 120   20.25134015
  27 121   21.62757771
  27 122   23.09727719
  27 123   24.66674995
  27 124   26.34271894
  27 125   28.13234102
  27 126   30.04322928
  27 127   32.08347502
  27 128   34.26166930
  27 129   36.58692379
  27 130   39.06889152
  27 131   41.71778901
  27 132   44.54442366
  27 133   47.56023473
  27 134   50.77736576
  27 135   54.20880352
  27 136   57.86865482
  27 137   61.77270642
  27 138   65.93957889
  27 139   70.39318994
  27 140   75.16833967
  27 141   80.32458126
  27 142   85.98530157
  27 143   91.46702141
  27 144   95.78515468
  27 145   98.97735068
  27 146  101.84682045
  27 147  104.98756022
  27 148  108.25034351
  27 149  111.51864385
  27 150  114.69254930
  27 151  117.75381509
  27 152  120.73385840
  27 153  123.67237171
  27 154  126.52343722
  27 155  129.16872162
  27 156  131.54138156
  27 157  133.64838036
  27 158  135.52120081
  27 159  137.49518792
  27 160  139.81642310
  27 161  142.73567784
  27 162  145.80067739
  27 163  148.93564606
  27 164  151.39224028
  27 165  153.13921109
  27 166  154.59670273
  27 167  156.42142652
  27 168  158.85385621
  27 169  161.24739211
  27 170  163.44107427
  27 171  165.35999928
  27 172  167.86718004
  27 173  170.93330222
  27 174  173.00843533
  27 175  173.31528462
  27 176  171.47454559
  27 177  167.56598151
  27 178  162.26963606
  27 179  157.04937543
  27 180  151.75237759
  27 181  144.96821930
  27 182  135.90594015
  27 183  126.29229762
  27 184  117.06703267
  27 185  108.22742038
  27 186   99.78608318
  27 187   91.76812146
  27 188   84.22060691
  27 189   77.22306063
  27 190   69.87675436
  27 191   61.18351111
  27 192   50.49961248
  27 193   38.48993786
  27 194   25.42600239
  27 195   12.63395648
  27 196    0.00000000
  28   1    0.00000000
  28   2    0.00000000
  28   3    0.00000000
  28   4    0.00000000
  28   5    0.00000000
  28   6    0.00157658
  28   7    0.00303725
  28   8    0.00446658
  28   9    0.00589617
  28  10    0.00734240
  28  11    0.00881640
  28  12    0.01032718
  28  13    0.01188281
  28  14    0.01349092
  28  15    0.01515899
  28  16    0.01689457
  28  17    0.01870534
  28  18    0.02059925
  28  19    0.02258456
  28  20    0.02466991
  28  21    0.02686437
  28  22    0.02917747
  28  23    0.03161929
  28  24    0.03420046
  28  25    0.03693224
  28  26    0.03982653
  28  27    0.04289598
  28  28    0.04615399
  28  29    0.04961480
  28  30    0.05329354
  28  31    0.05720630
  28  32    0.06137018
  28  33    0.06580340
  28  34    0.07052535
  28  35    0.07555668
  28  36    0.08091940
  28  37    0.08663694
  28  38    0.09273432
  28  39    0.09923819
  28  40    0.10617696
  28  41    0.11358098
  28  42    0.12148258
  28  43    0.12991627
  28  44    0.13891890
  28  45    0.14852977
  28  46    0.15879083
  28  47    0.16974686
  28  48    0.18144566
  28  49    0.19393826
  28  50    0.20727914
  28  51    0.22152644
  28  52    0.23674228
  28  53    0.25299294
  28  54    0.27034920
  28  55    0.28888666
  28  56    0.30868601
  28  57    0.32983341
  28  58    0.35242088
  28  59    0.37654666
  28  60    0.40231566
  28  61    0.42983988
  28  62    0.45923895
  28  63    0.49064056
  28  64    0.52418110
  28  65    0.56000618
  28  66    0.59827129
  28  67    0.63914244
  28  68    0.68279692
  28  69    0.72942400
  28  70    0.77922579
  28  71    0.83241809
  28  72    0.88923131
  28  73    0.94991148
  28  74    1.01472127
  28  75    1.08394115
  28  76    1.15787056
  28  77    1.23682924
  28  78    1.32115854
  28  79    1.41122291
  28  80    1.50741149
  28  81    1.61013973
  28  82    1.71985116
  28  83    1.83701936
  28  84    1.96214989
  28  85    2.09578254
  28  86    2.23849358
  28  87    2.39089824
  28  88    2.55365336
  28  89    2.72746017
  28  90    2.91306729
  28  91    3.11127398
  28  92    3.32293347
  28  93    3.54895669
  28  94    3.79031610
  28  95    4.04804990
  28  96    4.32326641
  28  97    4.61714885
  28  98    4.93096035
  28  99    5.26604939
  28 100    5.62385550
  28 101    6.00591543
  28 102    6.41386971
  28 103    6.84946959
  28 104    7.31458452
  28 105    7.81121006
  28 106    8.34147638
  28 107    8.90765724
  28 108    9.51217958
  28 109   10.15763378
  28 110   10.84678448
  28 111   11.58258215
  28 112   12.36817536
  28 113   13.20692380
  28 114   14.10241207
  28 115   15.05846431
  28 116   16.07915961
  28 117   17.16884832
  28 118   18.33216915
  28 119   19.57406720
  28 120   20.89981268
  28 121   22.31502053
  28 122   23.82567061
  28 123   25.43812841
  28 124   27.15916615
  28 125   28.99598379
  28 126   30.95622960
  28 127   33.04801965
  28 128   35.27995524
  28 129   37.66113711
  28 130   40.20117470
  28 131   42.91018809
  28 132   45.79879964
  28 133   48.87811113
  28 134   52.15966020
  28 135   55.65534565
  28 136   59.37729856
  28 137   63.33764099
  28 138   67.54797346
  28 139   72.01815108
  28 140   76.75309352
  28 141   81.74371321
  28 142   86.93752198
  28 143   92.12534070
  28 144   96.43305045
  28 145   99.85977259
  28 146  103.21580781
  28 147  106.62149034
  28 148  110.01614711
  28 149  113.24222669
  28 150  116.14713091
  28 151  118.91455216
  28 152  121.65063044
  28 153  124.38810211
  28 154  127.09454879
  28 155  129.69420704
  28 156  132.12538940
  28 157  134.42948380
  28 158  136.69120443
  28 159  139.07740156
  28 160  141.74103389
  28 161  144.79902031
  28 162  148.26455484
  28 163  151.54571840
  28 164  154.49081704
  28 165  156.84896029
  28 166  158.57952964
  28 167  159.88645869
  28 168  161.61127570
  28 169  163.76365696
  28 170  165.64298678
  28 171  167.89224488
  28 172  170.70295433
  28 173  174.08936666
  28 174  176.49721880
  28 175  177.12498652
  28 176  175.59187461
  28 177  171.96105445
  28 178  166.74319828
  28 179  161.26956924
  28 180  155.99995892
  28 181  149.05325733
  28 182  140.15859791
  28 183  130.32296149
  28 184  120.72900820
  28 185  111.48124150
  28 186  102.63296104
  28 187   94.22398968
  28 188   86.31501856
  28 189   79.03113463
  28 190   71.63615371
  28 191   62.65033078
  28 192   51.82721956
  28 193   39.09129668
  28 194   25.81918891
  28 195   12.83763062
  28 196    0.00000000
  29   1    0.00000000
  29   2    0.00000000
  29   3    0.00000000
  29   4    0.00000000
  29   5    0.00041499
  29   6    0.00166161
  29   7    0.00308049
  29   8    0.00453860
  29   9    0.00601548
  29  10    0.00751448
  29  11    0.00904339
  29  12    0.01061046
  29  13    0.01222367
  29  14    0.01389078
  29  15    0.01561951
  29  16    0.01741760
  29  17    0.01929302
  29  18    0.02125398
  29  19    0.02330903
  29  20    0.02546712
  29  21    0.02773765
  29  22    0.03013050
  29  23    0.03265611
  29  24    0.03532549
  29  25    0.03815029
  29  26    0.04114286
  29  27    0.04431628
  29  28    0.04768443
  29  29    0.05126204
  29  30    0.05506477
  29  31    0.05910926
  29  32    0.06341322
  29  33    0.06799547
  29  34    0.07287608
  29  35    0.07807640
  29  36    0.08361918
  29  37    0.08952868
  29  38    0.09583074
  29  39    0.10255293
  29  40    0.10972463
  29  41    0.11737720
  29  42    0.12554408
  29  43    0.13426095
  29  44    0.14356591
  29  45    0.15349958
  29  46    0.16410533
  29  47    0.17542947
  29  48    0.18752141
  29  49    0.20043390
  29  50    0.21422326
  29  51    0.22894962
  29  52    0.24467717
  29  53    0.26147445
  29  54    0.27941464
  29  55    0.29857586
  29  56    0.31904154
  29  57    0.34090076
  29  58    0.36424864
  29  59    0.38918672
  29  60    0.41582344
  29  61    0.44427460
  29  62    0.47466383
  29  63    0.50712313
  29  64    0.54179345
  29  65    0.57882531
  29  66    0.61837939
  29  67    0.66062728
  29  68    0.70575218
  29  69    0.75394968
  29  70    0.80542865
  29  71    0.86041204
  29  72    0.91913794
  29  73    0.98186051
  29  74    1.04885113
  29  75    1.12039951
  29  76    1.19681495
  29  77    1.27842767
  29  78    1.36559021
  29  79    1.45867889
  29  80    1.55809549
  29  81    1.66426890
  29  82    1.77765697
  29  83    1.89874845
  29  84    2.02806507
  29  85    2.16616374
  29  86    2.31363895
  29  87    2.47112524
  29  88    2.63929993
  29  89    2.81888599
  29  90    3.01065507
  29  91    3.21543076
  29  92    3.43409213
  29  93    3.66757736
  29  94    3.91688777
  29  95    4.18309200
  29  96    4.46733049
  29  97    4.77082034
  29  98    5.09486037
  29  99    5.44083658
  29 100    5.81022796
  29 101    6.20461268
  29 102    6.62567465
  29 103    7.07521057
  29 104    7.55513737
  29 105    8.06750018
  29 106    8.61448075
  29 107    9.19840646
  29 108    9.82175987
  29 109   10.48718889
  29 110   11.19751749
  29 111   11.95575720
  29 112   12.76511920
  29 113   13.62902711
  29 114   14.55113064
  29 115   15.53531987
  29 116   16.58574040
  29 117   17.70680929
  29 118   18.90323179
  29 119   20.18001893
  29 120   21.54250578
  29 121   22.99637058
  29 122   24.54765439
  29 123   26.20278131
  29 124   27.96857888
  29 125   29.85229843
  29 126   31.86163457
  29 127   34.00474315
  29 128   36.29025597
  29 129   38.72729006
  29 130   41.32544775
  29 131   44.09480157
  29 132   47.04585428
  29 133   50.18945810
  29 134   53.53666575
  29 135   57.09846456
  29 136   60.88529974
  29 137   64.90618971
  29 138   69.16698526
  29 139   73.66670839
  29 140   78.38948981
  29 141   83.28695825
  29 142   88.24383066
  29 143   93.03263920
  29 144   97.34805216
  29 145  101.21272038
  29 146  104.94842440
  29 147  108.69335911
  29 148  112.39103302
  29 149  115.74040725
  29 150  118.20424910
  29 151  120.58276655
  29 152  123.05309871
  29 153  125.63290798
  29 154  128.28133590
  29 155  130.90746448
  29 156  133.36551582
  29 157  135.79121723
  29 158  138.28404372
  29 159  140.93904651
  29 160  143.83882227
  29 161  147.03459055
  29 162  150.50645517
  29 163  154.09864534
  29 164  157.79493109
  29 165  160.81430727
  29 166  162.62094995
  29 167  163.57378896
  29 168  164.58822317
  29 169  166.20868363
  29 170  168.13820624
  29 171  170.53528036
  29 172  173.64652110
  29 173  176.92104582
  29 174  179.47278230
  29 175  179.80477725
  29 176  178.50998250
  29 177  175.63169617
  29 178  171.14017383
  29 179  165.93146835
  29 180  160.54925602
  29 181  153.68306305
  29 182  144.91342828
  29 183  134.63375590
  29 184  124.52819661
  29 185  114.78194774
  29 186  105.45147260
  29 187   96.55713091
  29 188   88.12994873
  29 189   80.26674661
  29 190   72.27322654
  29 191   63.20529091
  29 192   52.27515470
  29 193   39.38536209
  29 194   26.02520610
  29 195   12.94877901
  29 196    0.00000000
  30   1    0.00000000
  30   2    0.00000000
  30   3    0.00000000
  30   4    0.00000000
  30   5    0.00000000
  30   6    0.00158103
  30   7    0.00309684
  30   8    0.00461000
  30   9    0.00613677
  30  10    0.00768673
  30  11    0.00926845
  30  12    0.01089008
  30  13    0.01255956
  30  14    0.01428466
  30  15    0.01607319
  30  16    0.01793305
  30  17    0.01987241
  30  18    0.02189972
  30  19    0.02402379
  30  20    0.02625387
  30  21    0.02859967
  30  22    0.03107142
  30  23    0.03367991
  30  24    0.03643653
  30  25    0.03935333
  30  26    0.04244308
  30  27    0.04571930
  30  28    0.04919633
  30  29    0.05288942
  30  30    0.05681472
  30  31    0.06098944
  30  32    0.06543186
  30  33    0.07016144
  30  34    0.07519889
  30  35    0.08056627
  30  36    0.08628707
  30  37    0.09238633
  30  38    0.09889075
  30  39    0.10582878
  30  40    0.11323076
  30  41    0.12112908
  30  42    0.12955826
  30  43    0.13855514
  30  44    0.14815903
  30  45    0.15841190
  30  46    0.16935853
  30  47    0.18104670
  30  48    0.19352743
  30  49    0.20685520
  30  50    0.22108814
  30  51    0.23628832
  30  52    0.25252203
  30  53    0.26986001
  30  54    0.28837781
  30  55    0.30815609
  30  56    0.32928098
  30  57    0.35184443
  30  58    0.37594464
  30  59    0.40168643
  30  60    0.42918176
  30  61    0.45855013
  30  62    0.48991919
  30  63    0.52342519
  30  64    0.55921362
  30  65    0.59743983
  30  66    0.63826968
  30  67    0.68188027
  30  68    0.72846066
  30  69    0.77821274
  30  70    0.83135201
  30  71    0.88810859
  30  72    0.94872812
  30  73    1.01347288
  30  74    1.08262283
  30  75    1.15647688
  30  76    1.23535411
  30  77    1.31959513
  30  78    1.40956355
  30  79    1.50564751
  30  80    1.60826130
  30  81    1.71784716
  30  82    1.83487712
  30  83    1.95985501
  30  84    2.09331857
  30  85    2.23584173
  30  86    2.38803704
  30  87    2.55055822
  30  88    2.72410291
  30  89    2.90941564
  30  90    3.10729090
  30  91    3.31857648
  30  92    3.54417704
  30  93    3.78505786
  30  94    4.04224887
  30  95    4.31684893
  30  96    4.61003042
  30  97    4.92304404
  30  98    5.25722405
  30  99    5.61399374
  30 100    5.99487127
  30 101    6.40147596
  30 102    6.83553486
  30 103    7.29888983
  30 104    7.79350502
  30 105    8.32147484
  30 106    8.88503238
  30 107    9.48655842
  30 108   10.12859093
  30 109   10.81383515
  30 110   11.54517429
  30 111   12.32568088
  30 112   13.15862870
  30 113   14.04750549
  30 114   14.99602630
  30 115   16.00814761
  30 116   17.08808220
  30 117   18.24031478
  30 118   19.46961843
  30 119   20.78107183
  30 120   22.18007722
  30 121   23.67237917
  30 122   25.26408397
  30 123   26.96167959
  30 124   28.77205596
  30 125   30.70252520
  30 126   32.76084122
  30 127   34.95521754
  30 128   37.29434177
  30 129   39.78738365
  30 130   42.44399195
  30 131   45.27427192
  30 132   48.28872959
  30 133   51.49816004
  30 134   54.91344118
  30 135   58.54516958
  30 136   62.40303111
  30 137   66.49471752
  30 138   70.82401437
  30 139   75.38716920
  30 140   80.16507094
  30 141   85.10428064
  30 142   90.07153189
  30 143   94.78583635
  30 144   99.10358061
  30 145  103.09988853
  30 146  107.09202424
  30 147  111.24769734
  30 148  115.56423279
  30 149  118.58754524
  30 150  120.81998200
  30 151  122.64198015
  30 152  124.83879498
  30 153  127.31212991
  30 154  130.00406135
  30 155  132.81295321
  30 156  135.17198825
  30 157  137.62953418
  30 158  140.26839658
  30 159  143.12023904
  30 160  146.21654937
  30 161  149.58279157
  30 162  153.23065842
  30 163  157.16448832
  30 164  161.40776628
  30 165  164.63628891
  30 166  166.16730891
  30 167  166.85447415
  30 168  167.61815633
  30 169  169.01014841
  30 170  170.83910027
  30 171  173.14697319
  30 172  176.12208530
  30 173  179.18390585
  30 174  181.38669710
  30 175  181.83129675
  30 176  180.72633667
  30 177  178.61880394
  30 178  174.93957851
  30 179  170.43126462
  30 180  165.22537363
  30 181  158.83165821
  30 182  149.75853023
  30 183  139.30951134
  30 184  128.46668601
  30 185  118.12646766
  30 186  108.25607883
  30 187   98.80972781
  30 188   89.73377150
  30 189   80.95406492
  30 190   72.27409724
  30 191   62.87552588
  30 192   51.89205617
  30 193   39.30749004
  30 194   26.05169943
  30 195   12.98412627
  30 196    0.00000000
  31   1    0.00000000
  31   2    0.00000000
  31   3    0.00000000
  31   4    0.00000000
  31   5    0.00000000
  31   6    0.00157198
  31   7    0.00312826
  31   8    0.00468624
  31   9    0.00625943
  31  10    0.00785802
  31  11    0.00949069
  31  12    0.01116547
  31  13    0.01289011
  31  14    0.01467232
  31  15    0.01651988
  31  16    0.01844082
  31  17    0.02044343
  31  18    0.02253637
  31  19    0.02472873
  31  20    0.02703002
  31  21    0.02945026
  31  22    0.03200002
  31  23    0.03469043
  31  24    0.03753327
  31  25    0.04054099
  31  26    0.04372676
  31  27    0.04710456
  31  28    0.05068918
  31  29    0.05449634
  31  30    0.05854274
  31  31    0.06284612
  31  32    0.06742534
  31  33    0.07230047
  31  34    0.07749287
  31  35    0.08302530
  31  36    0.08892198
  31  37    0.09520874
  31  38    0.10191310
  31  39    0.10906440
  31  40    0.11669395
  31  41    0.12483511
  31  42    0.13352349
  31  43    0.14279708
  31  44    0.15269642
  31  45    0.16326476
  31  46    0.17454829
  31  47    0.18659627
  31  48    0.19946131
  31  49    0.21319958
  31  50    0.22787101
  31  51    0.24353961
  31  52    0.26027371
  31  53    0.27814627
  31  54    0.29723517
  31  55    0.31762358
  31  56    0.33940030
  31  57    0.36266014
  31  58    0.38750433
  31  59    0.41404097
  31  60    0.44238546
  31  61    0.47266103
  31  62    0.50499925
  31  63    0.53954061
  31  64    0.57643509
  31  65    0.61584285
  31  66    0.65793487
  31  67    0.70289369
  31  68    0.75091423
  31  69    0.80220455
  31  70    0.85698681
  31  71    0.91549817
  31  72    0.97799180
  31  73    1.04473799
  31  74    1.11602526
  31  75    1.19216162
  31  76    1.27347584
  31  77    1.36031886
  31  78    1.45306527
  31  79    1.55211490
  31  80    1.65789451
  31  81    1.77085957
  31  82    1.89149619
  31  83    2.02032316
  31  84    2.15789412
  31  85    2.30479990
  31  86    2.46167099
  31  87    2.62918013
  31  88    2.80804518
  31  89    2.99903208
  31  90    3.20295800
  31  91    3.42069480
  31  92    3.65317258
  31  93    3.90138355
  31  94    4.16638609
  31  95    4.44930913
  31  96    4.75135679
  31  97    5.07381324
  31  98    5.41804801
  31  99    5.78552150
  31 100    6.17779092
  31 101    6.59651657
  31 102    7.04346852
  31 103    7.52053366
  31 104    8.02972328
  31 105    8.57318099
  31 106    9.15319122
  31 107    9.77218815
  31 108   10.43276520
  31 109   11.13768512
  31 110   11.88989058
  31 111   12.69251540
  31 112   13.54889645
  31 113   14.46258613
  31 114   15.43736562
  31 115   16.47725877
  31 116   17.58654676
  31 117   18.76978349
  31 118   20.03181175
  31 119   21.37778023
  31 120   22.81316122
  31 121   24.34376921
  31 122   25.97578023
  31 123   27.71575180
  31 124   29.57064359
  31 125   31.54783824
  31 126   33.65516211
  31 127   35.90090487
  31 128   38.29383662
  31 129   40.84321967
  31 130   43.55881041
  31 131   46.45084294
  31 132   49.52998042
  31 133   52.80721014
  31 134   56.29364301
  31 135   60.00015659
  31 136   63.93679959
  31 137   68.11188002
  31 138   72.53076514
  31 139   77.19473366
  31 140   82.10032537
  31 141   87.23431939
  31 142   92.51282669
  31 143   97.31511660
  31 144  101.57735656
  31 145  105.40404125
  31 146  109.50088362
  31 147  114.08660947
  31 148  118.49337522
  31 149  121.70038396
  31 150  123.32991723
  31 151  124.81743607
  31 152  126.84782622
  31 153  129.28251364
  31 154  132.13036317
  31 155  134.70008237
  31 156  137.42117901
  31 157  139.83760389
  31 158  142.60140463
  31 159  145.63001772
  31 160  148.90979630
  31 161  152.44829805
  31 162  156.28243482
  31 163  160.55017052
  31 164  164.68163416
  31 165  167.81497757
  31 166  169.22285722
  31 167  169.72672843
  31 168  170.69092340
  31 169  172.05137075
  31 170  173.74511373
  31 171  175.78470803
  31 172  178.21613462
  31 173  181.02324829
  31 174  182.78507658
  31 175  183.13542927
  31 176  182.66889251
  31 177  180.89279486
  31 178  178.26853046
  31 179  174.31104546
  31 180  169.75087877
  31 181  163.29562857
  31 182  154.57915687
  31 183  143.93686909
  31 184  132.41694956
  31 185  121.47413695
  31 186  111.07010503
  31 187  101.08756458
  31 188   91.40063893
  31 189   81.86578476
  31 190   72.28295740
  31 191   62.38241305
  31 192   51.31783009
  31 193   39.05822983
  31 194   25.99428643
  31 195   12.98801513
  31 196    0.00000000
  32   1    0.00000000
  32   2    0.00000000
  32   3    0.00000000
  32   4    0.00000000
  32   5    0.00000000
  32   6    0.00158494
  32   7    0.00317049
  32   8    0.00476604
  32   9    0.00638177
  32  10    0.00802668
  32  11    0.00970882
  32  12    0.01143570
  32  13    0.01321472
  32  14    0.01505336
  32  15    0.01695936
  32  16    0.01894074
  32  17    0.02100596
  32  18    0.02316386
  32  19    0.02542375
  32  20    0.02779544
  32  21    0.03028925
  32  22    0.03291608
  32  23    0.03568743
  32  24    0.03861543
  32  25    0.04171292
  32  26    0.04499351
  32  27    0.04847159
  32  28    0.05216243
  32  29    0.05608223
  32  30    0.06024819
  32  31    0.06467859
  32  32    0.06939287
  32  33    0.07441171
  32  34    0.07975711
  32  35    0.08545251
  32  36    0.09152286
  32  37    0.09799476
  32  38    0.10489657
  32  39    0.11225849
  32  40    0.12011276
  32  41    0.12849375
  32  42    0.13743814
  32  43    0.14698503
  32  44    0.15717619
  32  45    0.16805616
  32  46    0.17967248
  32  47    0.19207591
  32  48    0.20532062
  32  49    0.21946444
  32  50    0.23456910
  32  51    0.25070053
  32  52    0.26792907
  32  53    0.28632988
  32  54    0.30598314
  32  55    0.32697452
  32  56    0.34939546
  32  57    0.37334359
  32  58    0.39892316
  32  59    0.42624548
  32  60    0.45542939
  32  61    0.48660180
  32  62    0.51989819
  32  63    0.55546323
  32  64    0.59345135
  32  65    0.63402746
  32  66    0.67736762
  32  67    0.72365980
  32  68    0.77310467
  32  69    0.82591646
  32  70    0.88232389
  32  71    0.94257112
  32  72    1.00691880
  32  73    1.07564515
  32  74    1.14904718
  32  75    1.22744193
  32  76    1.31116777
  32  77    1.40058591
  32  78    1.49608184
  32  79    1.59806700
  32  80    1.70698050
  32  81    1.82329096
  32  82    1.94749848
  32  83    2.08013670
  32  84    2.22177507
  32  85    2.37302120
  32  86    2.53452341
  32  87    2.70697338
  32  88    2.89110903
  32  89    3.08771761
  32  90    3.29763889
  32  91    3.52176863
  32  92    3.76106227
  32  93    4.01653882
  32  94    4.28928503
  32  95    4.58045978
  32  96    4.89129881
  32  97    5.22311970
  32  98    5.57732713
  32  99    5.95541858
  32 100    6.35899024
  32 101    6.78974337
  32 102    7.24949105
  32 103    7.74016526
  32 104    8.26382449
  32 105    8.82266169
  32 106    9.41901278
  32 107   10.05536562
  32 108   10.73436944
  32 109   11.45884490
  32 110   12.23179467
  32 111   13.05641458
  32 112   13.93610539
  32 113   14.87448521
  32 114   15.87540255
  32 115   16.94295011
  32 116   18.08147920
  32 117   19.29561495
  32 118   20.59027233
  32 119   21.97067284
  32 120   23.44236220
  32 121   25.01122880
  32 122   26.68352306
  32 123   28.46587778
  32 124   30.36532932
  32 125   32.38933975
  32 126   34.54581952
  32 127   36.84315059
  32 128   39.29020884
  32 129   41.89638442
  32 130   44.67159673
  32 131   47.62629837
  32 132   50.77145724
  32 133   54.11849740
  32 134   57.67916409
  32 135   61.46525507
  32 136   65.48813385
  32 137   69.75795809
  32 138   74.28284599
  32 139   79.06976297
  32 140   84.13590754
  32 141   89.56913143
  32 142   94.80076063
  32 143   99.77409693
  32 144  103.89340396
  32 145  107.86007451
  32 146  111.85930151
  32 147  116.56128496
  32 148  121.09672264
  32 149  123.87798700
  32 150  125.47568040
  32 151  126.94979020
  32 152  128.96045943
  32 153  131.35738297
  32 154  134.06384586
  32 155  136.97517379
  32 156  139.52527650
  32 157  142.25820810
  32 158  145.24057695
  32 159  148.47173411
  32 160  151.94055550
  32 161  155.62857315
  32 162  159.52636781
  32 163  163.71496835
  32 164  167.61300822
  32 165  170.39106185
  32 166  171.85998302
  32 167  172.81824546
  32 168  174.05088525
  32 169  175.44819187
  32 170  177.00095203
  32 171  178.73445330
  32 172  180.64807502
  32 173  182.63269395
  32 174  184.32680387
  32 175  184.98972626
  32 176  184.65241625
  32 177  183.73924805
  32 178  181.64449095
  32 179  178.49145017
  32 180  173.85115065
  32 181  167.67465682
  32 182  158.94453517
  32 183  148.01818243
  32 184  136.32030423
  32 185  124.76940849
  32 186  113.90736492
  32 187  103.47454159
  32 188   93.28140342
  32 189   83.15326874
  32 190   72.89895580
  32 191   62.30311828
  32 192   51.14409812
  32 193   38.76970206
  32 194   25.98328258
  32 195   13.02565189
  32 196    0.00000000
  33   1    0.00000000
  33   2    0.00000000
  33   3    0.00000000
  33   4    0.00000000
  33   5    0.00000000
  33   6    0.00160364
  33   7    0.00321541
  33   8    0.00484475
  33   9    0.00650047
  33  10    0.00819027
  33  11    0.00992107
  33  12    0.01169958
  33  13    0.01353261
  33  14    0.01542733
  33  15    0.01739134
  33  16    0.01943268
  33  17    0.02155992
  33  18    0.02378209
  33  19    0.02610877
  33  20    0.02855003
  33  21    0.03111650
  33  22    0.03381943
  33  23    0.03667066
  33  24    0.03968270
  33  25    0.04286879
  33  26    0.04624293
  33  27    0.04981996
  33  28    0.05361559
  33  29    0.05764651
  33  30    0.06193043
  33  31    0.06648616
  33  32    0.07133370
  33  33    0.07649434
  33  34    0.08199071
  33  35    0.08784692
  33  36    0.09408865
  33  37    0.10074326
  33  38    0.10783992
  33  39    0.11540971
  33  40    0.12348578
  33  41    0.13210350
  33  42    0.14130058
  33  43    0.15111726
  33  44    0.16159649
  33  45    0.17278409
  33  46    0.18472897
  33  47    0.19748334
  33  48    0.21110292
  33  49    0.22564719
  33  50    0.24117966
  33  51    0.25776813
  33  52    0.27548497
  33  53    0.29440748
  33  54    0.31461817
  33  55    0.33620512
  33  56    0.35926241
  33  57    0.38389046
  33  58    0.41019652
  33  59    0.43829507
  33  60    0.46830837
  33  61    0.50036695
  33  62    0.53461017
  33  63    0.57118683
  33  64    0.61025579
  33  65    0.65198667
  33  66    0.69656055
  33  67    0.74417076
  33  68    0.79502370
  33  69    0.84933971
  33  70    0.90735401
  33  71    0.96931770
  33  72    1.03549883
  33  73    1.10618352
  33  74    1.18167719
  33  75    1.26230581
  33  76    1.34841734
  33  77    1.44038312
  33  78    1.53859949
  33  79    1.64348942
  33  80    1.75550429
  33  81    1.87512577
  33  82    2.00286785
  33  83    2.13927896
  33  84    2.28494424
  33  85    2.44048802
  33  86    2.60657632
  33  87    2.78391966
  33  88    2.97327597
  33  89    3.17545369
  33  90    3.39131507
  33  91    3.62177973
  33  92    3.86782835
  33  93    4.13050668
  33  94    4.41092973
  33  95    4.71028632
  33  96    5.02984377
  33  97    5.37095299
  33  98    5.73505388
  33  99    6.12368098
  33 100    6.53846950
  33 101    6.98116178
  33 102    7.45361403
  33 103    7.95780350
  33 104    8.49583610
  33 105    9.06995446
  33 106    9.68254638
  33 107   10.33615384
  33 108   11.03348249
  33 109   11.77741163
  33 110   12.57100479
  33 111   13.41752080
  33 112   14.32042555
  33 113   15.28340426
  33 114   16.31037445
  33 115   17.40549956
  33 116   18.57320328
  33 117   19.81818452
  33 118   21.14543329
  33 119   22.56024726
  33 120   24.06824927
  33 121   25.67540579
  33 122   27.38804638
  33 123   29.21288442
  33 124   31.15703909
  33 125   33.22805895
  33 126   35.43394724
  33 127   37.78318925
  33 128   40.28478189
  33 129   42.94826574
  33 130   45.78375899
  33 131   48.80199248
  33 132   52.01434191
  33 133   55.43284881
  33 134   59.07020852
  33 135   62.93967287
  33 136   67.05473741
  33 137   71.42828367
  33 138   76.07032659
  33 139   80.98216034
  33 140   86.14129092
  33 141   91.46417335
  33 142   96.72657012
  33 143  101.48660242
  33 144  105.77807745
  33 145  109.71542352
  33 146  113.96284806
  33 147  118.66921809
  33 148  122.93911518
  33 149  125.73516897
  33 150  127.24743230
  33 151  129.05389242
  33 152  131.20319654
  33 153  133.64866847
  33 154  136.32925573
  33 155  139.15993958
  33 156  142.00520490
  33 157  144.99897753
  33 158  148.21250485
  33 159  151.67026771
  33 160  155.36048908
  33 161  159.22220869
  33 162  163.11823916
  33 163  166.82584227
  33 164  170.33549172
  33 165  172.95852512
  33 166  174.69589563
  33 167  176.32735013
  33 168  177.94308075
  33 169  179.39205475
  33 170  180.78476177
  33 171  182.21973162
  33 172  183.73233385
  33 173  185.26391068
  33 174  186.63776401
  33 175  187.58495530
  33 176  187.95114722
  33 177  187.50298286
  33 178  185.80604041
  33 179  182.87379413
  33 180  178.18371757
  33 181  171.27868291
  33 182  162.14255913
  33 183  151.46368666
  33 184  139.62250350
  33 185  127.87540511
  33 186  116.77149014
  33 187  106.03614593
  33 188   95.47066356
  33 189   84.89987702
  33 190   74.14836650
  33 191   63.03646810
  33 192   51.39052324
  33 193   39.04843176
  33 194   26.24752709
  33 195   13.18346461
  33 196    0.00000000
  34   1    0.00000000
  34   2    0.00000000
  34   3    0.00000000
  34   4    0.00000000
  34   5    0.00000000
  34   6    0.00162062
  34   7    0.00325565
  34   8    0.00491647
  34   9    0.00661113
  34  10    0.00834564
  34  11    0.01012535
  34  12    0.01195577
  34  13    0.01384300
  34  14    0.01579380
  34  15    0.01781561
  34  16    0.01991653
  34  17    0.02210526
  34  18    0.02439106
  34  19    0.02678375
  34  20    0.02929371
  34  21    0.03193190
  34  22    0.03470990
  34  23    0.03763990
  34  24    0.04073481
  34  25    0.04400824
  34  26    0.04747461
  34  27    0.05114919
  34  28    0.05504814
  34  29    0.05918861
  34  30    0.06358883
  34  31    0.06826813
  34  32    0.07324706
  34  33    0.07854751
  34  34    0.08419275
  34  35    0.09020754
  34  36    0.09661828
  34  37    0.10345309
  34  38    0.11074193
  34  39    0.11851674
  34  40    0.12681160
  34  41    0.13566282
  34  42    0.14510918
  34  43    0.15519201
  34  44    0.16595545
  34  45    0.17744657
  34  46    0.18971564
  34  47    0.20281629
  34  48    0.21680578
  34  49    0.23174523
  34  50    0.24769990
  34  51    0.26473945
  34  52    0.28293826
  34  53    0.30237573
  34  54    0.32313665
  34  55    0.34531155
  34  56    0.36899707
  34  57    0.39429643
  34  58    0.42131981
  34  59    0.45018485
  34  60    0.48101719
  34  61    0.51395094
  34  62    0.54912930
  34  63    0.58670517
  34  64    0.62684178
  34  65    0.66971343
  34  66    0.71550617
  34  67    0.76441865
  34  68    0.81666293
  34  69    0.87246542
  34  70    0.93206777
  34  71    0.99572799
  34  72    1.06372144
  34  73    1.13634208
  34  74    1.21390367
  34  75    1.29674107
  34  76    1.38521171
  34  77    1.47969705
  34  78    1.58060415
  34  79    1.68836744
  34  80    1.80345050
  34  81    1.92634799
  34  82    2.05758768
  34  83    2.19773272
  34  84    2.34738386
  34  85    2.50718204
  34  86    2.67781093
  34  87    2.85999981
  34  88    3.05452652
  34  89    3.26222063
  34  90    3.48396682
  34  91    3.72070849
  34  92    3.97345153
  34  93    4.24326837
  34  94    4.53130230
  34  95    4.83877201
  34  96    5.16697646
  34  97    5.51729995
  34  98    5.89121761
  34  99    6.29030118
  34 100    6.71622506
  34 101    7.17077284
  34 102    7.65584410
  34 103    8.17346168
  34 104    8.72577934
  34 105    9.31508981
  34 106    9.94383338
  34 107   10.61460687
  34 108   11.33017315
  34 109   12.09347116
  34 110   12.90762640
  34 111   13.77596210
  34 112   14.70201080
  34 113   15.68952664
  34 114   16.74249822
  34 115   17.86516211
  34 116   19.06201701
  34 117   20.33783866
  34 118   21.69769547
  34 119   23.14696497
  34 120   24.69135121
  34 121   26.33690313
  34 122   28.09003410
  34 123   29.95754294
  34 124   31.94663659
  34 125   34.06495502
  34 126   36.32059893
  34 127   38.72216131
  34 128   41.27876419
  34 129   44.00010268
  34 130   46.89649939
  34 131   49.97897402
  34 132   53.25933475
  34 133   56.75030077
  34 134   60.46566566
  34 135   64.42050119
  34 136   68.63134670
  34 137   73.11611173
  34 138   77.89260226
  34 139   82.97151379
  34 140   88.32783255
  34 141   93.78592386
  34 142   98.54203768
  34 143  103.07401797
  34 144  107.44041576
  34 145  111.69999509
  34 146  116.06375685
  34 147  120.68877620
  34 148  124.74759973
  34 149  127.37958557
  34 150  129.23448666
  34 151  131.33188296
  34 152  133.67510398
  34 153  136.23996846
  34 154  138.99043190
  34 155  141.88732090
  34 156  144.90521543
  34 157  148.10056877
  34 158  151.53364069
  34 159  155.24363118
  34 160  159.23098846
  34 161  163.41905976
  34 162  167.55166397
  34 163  170.80264124
  34 164  173.62661529
  34 165  176.10417795
  34 166  178.33720734
  34 167  180.55819414
  34 168  182.71451771
  34 169  184.11047114
  34 170  185.25017163
  34 171  186.35698613
  34 172  187.53328313
  34 173  188.79464837
  34 174  190.12268456
  34 175  191.51227468
  34 176  191.81679163
  34 177  191.26625851
  34 178  189.94686186
  34 179  186.74619579
  34 180  181.44469097
  34 181  173.79959868
  34 182  164.53255128
  34 183  153.67796283
  34 184  142.38966707
  34 185  130.85023198
  34 186  119.73459812
  34 187  108.85245761
  34 188   98.04749282
  34 189   87.16714873
  34 190   76.05505545
  34 191   64.55626267
  34 192   52.53886284
  34 193   39.94232475
  34 194   26.88002463
  34 195   13.51346610
  34 196    0.00000000
  35   1    0.00000000
  35   2    0.00000000
  35   3    0.00000000
  35   4    0.00000000
  35   5    0.00000000
  35   6    0.00162967
  35   7    0.00328313
  35   8    0.00497404
  35   9    0.00670840
  35  10    0.00848922
  35  11    0.01031945
  35  12    0.01220304
  35  13    0.01414525
  35  14    0.01615248
  35  15    0.01823210
  35  16    0.02039233
  35  17    0.02264205
  35  18    0.02499080
  35  19    0.02744869
  35  20    0.03002644
  35  21    0.03273535
  35  22    0.03558733
  35  23    0.03859496
  35  24    0.04177150
  35  25    0.04513097
  35  26    0.04868819
  35  27    0.05245885
  35  28    0.05645957
  35  29    0.06070797
  35  30    0.06522276
  35  31    0.07002379
  35  32    0.07513219
  35  33    0.08057041
  35  34    0.08636234
  35  35    0.09253341
  35  36    0.09911071
  35  37    0.10612312
  35  38    0.11360137
  35  39    0.12157828
  35  40    0.13008879
  35  41    0.13917021
  35  42    0.14886232
  35  43    0.15920755
  35  44    0.17025121
  35  45    0.18204161
  35  46    0.19463034
  35  47    0.20807247
  35  48    0.22242677
  35  49    0.23775597
  35  50    0.25412705
  35  51    0.27161153
  35  52    0.29028576
  35  53    0.31023124
  35  54    0.33153500
  35  55    0.35428998
  35  56    0.37859538
  35  57    0.40455715
  35  58    0.43228840
  35  59    0.46190989
  35  60    0.49355059
  35  61    0.52734817
  35  62    0.56344963
  35  63    0.60201192
  35  64    0.64320262
  35  65    0.68720063
  35  66    0.73419694
  35  67    0.78439547
  35  68    0.83801390
  35  69    0.89528461
  35  70    0.95645569
  35  71    1.02179193
  35  72    1.09157601
  35  73    1.16610962
  35  74    1.24571480
  35  75    1.33073525
  35  76    1.42153780
  35  77    1.51851391
  35  78    1.62208135
  35  79    1.73268593
  35  80    1.85080332
  35  81    1.97694110
  35  82    2.11164077
  35  83    2.25548009
  35  84    2.40907538
  35  85    2.57308410
  35  86    2.74820751
  35  87    2.93519358
  35  88    3.13484000
  35  89    3.34799742
  35  90    3.57557292
  35  91    3.81853363
  35  92    4.07791062
  35  93    4.35480303
  35  94    4.65038242
  35  95    4.96589744
  35  96    5.30267870
  35  97    5.66214401
  35  98    6.04580390
  35  99    6.45526746
  35 100    6.89224853
  35 101    7.35857221
  35 102    7.85618187
  35 103    8.38714636
  35 104    8.95366781
  35 105    9.55808972
  35 106   10.20290561
  35 107   10.89076804
  35 108   11.62449816
  35 109   12.40709575
  35 110   13.24174976
  35 111   14.13184941
  35 112   15.08099582
  35 113   16.09301421
  35 114   17.17196673
  35 115   18.32216583
  35 116   19.54818840
  35 117   20.85489044
  35 118   22.24742261
  35 119   23.73124648
  35 120   25.31215175
  35 121   26.99627448
  35 122   28.79011656
  35 123   30.70056678
  35 124   32.73492379
  35 125   34.90092183
  35 126   37.20675996
  35 127   39.66113656
  35 128   42.27329124
  35 129   45.05305798
  35 130   48.01093564
  35 131   51.15818548
  35 132   54.50697291
  35 133   58.07058230
  35 134   61.86375695
  35 135   65.90325949
  35 136   70.20883668
  35 137   74.80497151
  35 138   79.72433923
  35 139   85.01567829
  35 140   90.76626664
  35 141   96.18517110
  35 142  100.97620149
  35 143  105.23972481
  35 144  109.63976442
  35 145  114.02763146
  35 146  118.36812783
  35 147  122.75776849
  35 148  126.48241190
  35 149  129.31111529
  35 150  131.49650125
  35 151  133.88990219
  35 152  136.46060365
  35 153  139.19117490
  35 154  142.06170080
  35 155  145.06181410
  35 156  148.20796823
  35 157  151.55743676
  35 158  155.18459928
  35 159  159.16122403
  35 160  163.53833537
  35 161  168.32570854
  35 162  172.53759328
  35 163  175.89033791
  35 164  177.95935194
  35 165  180.19948589
  35 166  182.70462459
  35 167  185.57665713
  35 168  187.97791451
  35 169  189.82231956
  35 170  190.49020996
  35 171  191.17093230
  35 172  192.00004821
  35 173  193.01464968
  35 174  194.30730322
  35 175  195.29148316
  35 176  195.30552135
  35 177  194.56422858
  35 178  192.72950076
  35 179  189.46716877
  35 180  183.77575712
  35 181  175.63836389
  35 182  166.16887349
  35 183  155.94127353
  35 184  144.97809879
  35 185  133.92518249
  35 186  122.94363059
  35 187  112.02743927
  35 188  101.09228394
  35 189   90.01518726
  35 190   78.65296868
  35 191   66.85314783
  35 192   54.47670651
  35 193   41.46190902
  35 194   27.92440830
  35 195   14.04448315
  35 196    0.00000000
  36   1    0.00000000
  36   2    0.00000000
  36   3    0.00000000
  36   4    0.00000000
  36   5    0.00000000
  36   6    0.00162145
  36   7    0.00328631
  36   8    0.00500809
  36   9    0.00678606
  36  10    0.00861740
  36  11    0.01050150
  36  12    0.01244056
  36  13    0.01443912
  36  14    0.01650344
  36  15    0.01864100
  36  16    0.02086028
  36  17    0.02317047
  36  18    0.02558145
  36  19    0.02810369
  36  20    0.03074825
  36  21    0.03352680
  36  22    0.03645161
  36  23    0.03953563
  36  24    0.04279250
  36  25    0.04623664
  36  26    0.04988327
  36  27    0.05374850
  36  28    0.05784938
  36  29    0.06220402
  36  30    0.06683159
  36  31    0.07175247
  36  32    0.07698833
  36  33    0.08256220
  36  34    0.08849858
  36  35    0.09482355
  36  36    0.10156489
  36  37    0.10875221
  36  38    0.11641703
  36  39    0.12459300
  36  40    0.13331596
  36  41    0.14262415
  36  42    0.15255837
  36  43    0.16316214
  36  44    0.17448190
  36  45    0.18656721
  36  46    0.19947096
  36  47    0.21324962
  36  48    0.22796345
  36  49    0.24367679
  36  50    0.26045834
  36  51    0.27838141
  36  52    0.29752431
  36  53    0.31797062
  36  54    0.33980961
  36  55    0.36313655
  36  56    0.38805322
  36  57    0.41466824
  36  58    0.44309762
  36  59    0.47346522
  36  60    0.50590328
  36  61    0.54055302
  36  62    0.57756518
  36  63    0.61710074
  36  64    0.65933154
  36  65    0.70444108
  36  66    0.75262522
  36  67    0.80409311
  36  68    0.85906798
  36  69    0.91778817
  36  70    0.98050809
  36  71    1.04749931
  36  72    1.11905171
  36  73    1.19547469
  36  74    1.27709851
  36  75    1.36427561
  36  76    1.45738216
  36  77    1.55681958
  36  78    1.66301625
  36  79    1.77642928
  36  80    1.89754639
  36  81    2.02688798
  36  82    2.16500924
  36  83    2.31250245
  36  84    2.46999943
  36  85    2.63817411
  36  86    2.81774528
  36  87    3.00947953
  36  88    3.21419438
  36  89    3.43276153
  36  90    3.66611041
  36  91    3.91523190
  36  92    4.18118226
  36  93    4.46508735
  36  94    4.76814708
  36  95    5.09164010
  36  96    5.43692883
  36  97    5.80546475
  36  98    6.19879395
  36  99    6.61856317
  36 100    7.06652595
  36 101    7.54454937
  36 102    8.05462099
  36 103    8.59885626
  36 104    9.17950633
  36 105    9.79896628
  36 106   10.45978378
  36 107   11.16466820
  36 108   11.91650024
  36 109   12.71834198
  36 110   13.57344750
  36 111   14.48527395
  36 112   15.45749322
  36 113   16.49400416
  36 114   17.59894526
  36 115   18.77670812
  36 116   20.03195134
  36 117   21.36961516
  36 118   22.79493682
  36 119   24.31346660
  36 120   25.93108479
  36 121   27.65401967
  36 122   29.48886664
  36 123   31.44260901
  36 124   33.52264074
  36 125   35.73679198
  36 126   38.09335856
  36 127   40.60113711
  36 128   43.26946864
  36 129   46.10829502
  36 130   49.12823569
  36 131   52.34069694
  36 132   55.75803525
  36 133   59.39381343
  36 134   63.26322308
  36 135   67.38382008
  36 136   71.77688550
  36 137   76.47011780
  36 138   81.50332147
  36 139   86.94099664
  36 140   92.89981314
  36 141   98.59741823
  36 142  103.34218150
  36 143  107.69029566
  36 144  112.29028373
  36 145  116.85920561
  36 146  121.09730101
  36 147  124.98328065
  36 148  128.61960018
  36 149  131.40372472
  36 150  134.07701338
  36 151  136.80671664
  36 152  139.63262234
  36 153  142.55974873
  36 154  145.57219795
  36 155  148.67109458
  36 156  151.90083196
  36 157  155.34344736
  36 158  159.10745542
  36 159  163.31561249
  36 160  168.09022864
  36 161  173.48182257
  36 162  178.07350396
  36 163  180.96603083
  36 164  182.83351867
  36 165  184.75130860
  36 166  187.43669807
  36 167  190.80894501
  36 168  193.55082801
  36 169  195.47073199
  36 170  196.48013993
  36 171  196.60193412
  36 172  197.05009673
  36 173  197.72943040
  36 174  198.57840274
  36 175  198.82278133
  36 176  198.33158615
  36 177  196.73466971
  36 178  194.71143355
  36 179  191.37584875
  36 180  185.28864374
  36 181  177.51248302
  36 182  168.22864614
  36 183  158.56454852
  36 184  148.23676498
  36 185  137.46500560
  36 186  126.57956931
  36 187  115.66994327
  36 188  104.68379033
  36 189   93.50876888
  36 190   82.00341099
  36 191   69.99433374
  36 192   57.27103132
  36 193   43.67021016
  36 194   29.42302585
  36 195   14.79629238
  36 196    0.00000000
  37   1    0.00000000
  37   2    0.00000000
  37   3    0.00000000
  37   4    0.00000000
  37   5    0.00000000
  37   6    0.00157631
  37   7    0.00324573
  37   8    0.00500599
  37   9    0.00683752
  37  10    0.00872732
  37  11    0.01067062
  37  12    0.01266839
  37  13    0.01472506
  37  14    0.01684722
  37  15    0.01904283
  37  16    0.02132083
  37  17    0.02369087
  37  18    0.02616327
  37  19    0.02874889
  37  20    0.03145920
  37  21    0.03430623
  37  22    0.03730264
  37  23    0.04046175
  37  24    0.04379759
  37  25    0.04732496
  37  26    0.05105949
  37  27    0.05501770
  37  28    0.05921708
  37  29    0.06367619
  37  30    0.06841469
  37  31    0.07345348
  37  32    0.07881473
  37  33    0.08452206
  37  34    0.09060057
  37  35    0.09707698
  37  36    0.10397976
  37  37    0.11133923
  37  38    0.11918769
  37  39    0.12755960
  37  40    0.13649169
  37  41    0.14602314
  37  42    0.15619573
  37  43    0.16705405
  37  44    0.17864567
  37  45    0.19102137
  37  46    0.20423535
  37  47    0.21834544
  37  48    0.23341338
  37  49    0.24950510
  37  50    0.26669096
  37  51    0.28504610
  37  52    0.30465073
  37  53    0.32559050
  37  54    0.34795685
  37  55    0.37184742
  37  56    0.39736646
  37  57    0.42462530
  37  58    0.45374279
  37  59    0.48484583
  37  60    0.51806995
  37  61    0.55355982
  37  62    0.59146991
  37  63    0.63196518
  37  64    0.67522170
  37  65    0.72142750
  37  66    0.77078328
  37  67    0.82350335
  37  68    0.87981646
  37  69    0.93996683
  37  70    1.00421515
  37  71    1.07283970
  37  72    1.14613751
  37  73    1.22442562
  37  74    1.30804243
  37  75    1.39734908
  37  76    1.49273101
  37  77    1.59459952
  37  78    1.70339352
  37  79    1.81958136
  37  80    1.94366276
  37  81    2.07617086
  37  82    2.21767446
  37  83    2.36878032
  37  84    2.53013567
  37  85    2.70243088
  37  86    2.88640221
  37  87    3.08283486
  37  88    3.29256611
  37  89    3.51648871
  37  90    3.75555443
  37  91    4.01077791
  37  92    4.28324064
  37  93    4.57409527
  37  94    4.88457012
  37  95    5.21597400
  37  96    5.56970128
  37  97    5.94723729
  37  98    6.35016399
  37  99    6.78016605
  37 100    7.23903714
  37 101    7.72868675
  37 102    8.25114720
  37 103    8.80858122
  37 104    9.40328976
  37 105   10.03772040
  37 106   10.71447604
  37 107   11.43632412
  37 108   12.20620633
  37 109   13.02724873
  37 110   13.90277244
  37 111   14.83630475
  37 112   15.83159084
  37 113   16.89260599
  37 114   18.02356830
  37 115   19.22895208
  37 116   20.51350168
  37 117   21.88224607
  37 118   23.34051393
  37 119   24.89394952
  37 120   26.54852933
  37 121   28.31057958
  37 122   30.18679487
  37 123   32.18425823
  37 124   34.31046296
  37 125   36.57333704
  37 126   38.98127115
  37 127   41.54315180
  37 128   44.26840233
  37 129   47.16703556
  37 130   50.24972481
  37 131   53.52790372
  37 132   57.01391313
  37 133   60.72122617
  37 134   64.66480806
  37 135   68.86171735
  37 136   73.33216240
  37 137   78.10147938
  37 138   83.20417186
  37 139   88.69328577
  37 140   94.66654228
  37 141  100.35729165
  37 142  105.51859316
  37 143  110.32018501
  37 144  115.42147999
  37 145  120.48951098
  37 146  124.66346406
  37 147  127.95888649
  37 148  131.12397687
  37 149  134.13331108
  37 150  137.13795583
  37 151  140.17510333
  37 152  143.26250997
  37 153  146.41380955
  37 154  149.57911937
  37 155  152.74481401
  37 156  155.98902925
  37 157  159.43006110
  37 158  163.22322948
  37 159  167.55745828
  37 160  172.69817810
  37 161  178.13247110
  37 162  183.02157620
  37 163  185.79135153
  37 164  187.38944948
  37 165  189.27527676
  37 166  192.23241143
  37 167  195.43559662
  37 168  198.72069884
  37 169  200.81230611
  37 170  202.14439096
  37 171  202.49376249
  37 172  202.65796360
  37 173  203.06628190
  37 174  203.24920477
  37 175  202.88574050
  37 176  201.25749271
  37 177  199.11915699
  37 178  196.78534039
  37 179  192.80241865
  37 180  187.23238259
  37 181  179.60503903
  37 182  171.34226775
  37 183  162.48640253
  37 184  152.53294764
  37 185  141.66891607
  37 186  130.74652290
  37 187  119.85211709
  37 188  108.88331959
  37 189   97.70709643
  37 190   86.18591466
  37 191   74.13000245
  37 192   61.17218831
  37 193   46.69973014
  37 194   31.41900250
  37 195   15.77690491
  37 196    0.00000000
  38   1    0.00000000
  38   2    0.00000000
  38   3    0.00000000
  38   4    0.00000000
  38   5    0.00000000
  38   6    0.00144439
  38   7    0.00312729
  38   8    0.00495267
  38   9    0.00685810
  38  10    0.00881867
  38  11    0.01082802
  38  12    0.01288804
  38  13    0.01500447
  38  14    0.01718501
  38  15    0.01943853
  38  16    0.02177470
  38  17    0.02420379
  38  18    0.02673661
  38  19    0.02938452
  38  20    0.03215938
  38  21    0.03507363
  38  22    0.03814032
  38  23    0.04137315
  38  24    0.04478652
  38  25    0.04839561
  38  26    0.05221646
  38  27    0.05626600
  38  28    0.06056216
  38  29    0.06512393
  38  30    0.06997145
  38  31    0.07512611
  38  32    0.08061063
  38  33    0.08644917
  38  34    0.09266742
  38  35    0.09929275
  38  36    0.10635428
  38  37    0.11388305
  38  38    0.12191213
  38  39    0.13047678
  38  40    0.13961459
  38  41    0.14936566
  38  42    0.15977276
  38  43    0.17088153
  38  44    0.18274066
  38  45    0.19540212
  38  46    0.20892139
  38  47    0.22335766
  38  48    0.23877413
  38  49    0.25523828
  38  50    0.27282215
  38  51    0.29160263
  38  52    0.31166184
  38  53    0.33308746
  38  54    0.35597309
  38  55    0.38041868
  38  56    0.40653097
  38  57    0.43442391
  38  58    0.46421918
  38  59    0.49604671
  38  60    0.53004522
  38  61    0.56636284
  38  62    0.60515773
  38  63    0.64659874
  38  64    0.69086618
  38  65    0.73815252
  38  66    0.78866328
  38  67    0.84261786
  38  68    0.90025048
  38  69    0.96181117
  38  70    1.02756687
  38  71    1.09780248
  38  72    1.17282214
  38  73    1.25295047
  38  74    1.33853392
  38  75    1.42994228
  38  76    1.52757018
  38  77    1.63183873
  38  78    1.74319734
  38  79    1.86212551
  38  80    1.98913486
  38  81    2.12477125
  38  82    2.26961699
  38  83    2.42429329
  38  84    2.58946274
  38  85    2.76583207
  38  86    2.95415500
  38  87    3.15523528
  38  88    3.36992995
  38  89    3.59915279
  38  90    3.84387794
  38  91    4.10514383
  38  92    4.38405723
  38  93    4.68179765
  38  94    4.99962197
  38  95    5.33886928
  38  96    5.70096611
  38  97    6.08743189
  38  98    6.49988477
  38  99    6.94004770
  38 100    7.40975496
  38 101    7.91095896
  38 102    8.44573748
  38 103    9.01630124
  38 104    9.62500191
  38 105   10.27434060
  38 106   10.96697665
  38 107   11.70573699
  38 108   12.49362592
  38 109   13.33383534
  38 110   14.22975554
  38 111   15.18498640
  38 112   16.20334917
  38 113   17.28889871
  38 114   18.44593631
  38 115   19.67902300
  38 116   20.99299339
  38 117   22.39297012
  38 118   23.88437882
  38 119   25.47296371
  38 120   27.16480385
  38 121   28.96633012
  38 122   30.88434309
  38 123   32.92603199
  38 124   35.09899507
  38 125   37.41126189
  38 126   39.87131836
  38 127   42.48813557
  38 128   45.27120417
  38 129   48.23057711
  38 130   51.37692439
  38 131   54.72160595
  38 132   58.27677134
  38 133   62.05549809
  38 134   66.07198381
  38 135   70.34180145
  38 136   74.88218964
  38 137   79.71218414
  38 138   84.85175065
  38 139   90.31656060
  38 140   96.09482380
  38 141  102.04844393
  38 142  107.47721136
  38 143  113.09209371
  38 144  119.04808833
  38 145  124.49633478
  38 146  128.60731078
  38 147  131.57717230
  38 148  134.30913069
  38 149  137.40465723
  38 150  140.71549651
  38 151  144.05449256
  38 152  147.40212834
  38 153  150.84010164
  38 154  154.18457139
  38 155  157.35160371
  38 156  160.50499064
  38 157  163.80289695
  38 158  167.45148961
  38 159  171.66371382
  38 160  176.70403862
  38 161  182.04155069
  38 162  186.82179738
  38 163  189.53225896
  38 164  191.40795910
  38 165  193.48579655
  38 166  196.55177364
  38 167  199.76285616
  38 168  202.87974314
  38 169  205.71745596
  38 170  207.60074231
  38 171  208.38154715
  38 172  208.83315660
  38 173  209.44160709
  38 174  209.28020460
  38 175  208.02583857
  38 176  205.49932304
  38 177  202.49639908
  38 178  199.29628171
  38 179  195.58808455
  38 180  189.98310819
  38 181  183.05216209
  38 182  175.73503844
  38 183  167.15644247
  38 184  157.35044953
  38 185  146.49843107
  38 186  135.40899877
  38 187  124.58857099
  38 188  113.72624377
  38 189  102.64160223
  38 190   91.24823754
  38 191   79.46438991
  38 192   65.83292303
  38 193   50.72450552
  38 194   33.90215092
  38 195   16.95549556
  38 196    0.00000000
  39   1    0.00000000
  39   2    0.00000000
  39   3    0.00000000
  39   4    0.00000000
  39   5    0.00000000
  39   6    0.00107974
  39   7    0.00287889
  39   8    0.00483915
  39   9    0.00685098
  39  10    0.00889655
  39  11    0.01097810
  39  12    0.01310289
  39  13    0.01527984
  39  14    0.01751862
  39  15    0.01982942
  39  16    0.02222284
  39  17    0.02470987
  39  18    0.02730193
  39  19    0.03001085
  39  20    0.03284893
  39  21    0.03582904
  39  22    0.03896459
  39  23    0.04226966
  39  24    0.04575904
  39  25    0.04944829
  39  26    0.05335382
  39  27    0.05749299
  39  28    0.06188413
  39  29    0.06654667
  39  30    0.07150124
  39  31    0.07676969
  39  32    0.08237528
  39  33    0.08834270
  39  34    0.09469825
  39  35    0.10146988
  39  36    0.10868741
  39  37    0.11638255
  39  38    0.12458913
  39  39    0.13334321
  39  40    0.14268324
  39  41    0.15265020
  39  42    0.16328785
  39  43    0.17464286
  39  44    0.18676501
  39  45    0.19970746
  39  46    0.21352694
  39  47    0.22828399
  39  48    0.24404325
  39  49    0.26087373
  39  50    0.27884910
  39  51    0.29804801
  39  52    0.31855445
  39  53    0.34045809
  39  54    0.36385468
  39  55    0.38884645
  39  56    0.41554258
  39  57    0.44405962
  39  58    0.47452205
  39  59    0.50706277
  39  60    0.54182368
  39  61    0.57895632
  39  62    0.61862247
  39  63    0.66099487
  39  64    0.70625798
  39  65    0.75460870
  39  66    0.80625728
  39  67    0.86142817
  39  68    0.92036102
  39  69    0.98331161
  39  70    1.05055305
  39  71    1.12237682
  39  72    1.19909410
  39  73    1.28103700
  39  74    1.36856000
  39  75    1.46204144
  39  76    1.56188508
  39  77    1.66852179
  39  78    1.78241137
  39  79    1.90404443
  39  80    2.03394444
  39  81    2.17266987
  39  82    2.32081653
  39  83    2.47901998
  39  84    2.64795814
  39  85    2.82835407
  39  86    3.02097888
  39  87    3.22665487
  39  88    3.44625884
  39  89    3.68072557
  39  90    3.93105163
  39  91    4.19829925
  39  92    4.48360058
  39  93    4.78816209
  39  94    5.11326933
  39  95    5.46029189
  39  96    5.83068867
  39  97    6.22601351
  39  98    6.64792105
  39  99    7.09817300
  39 100    7.57864472
  39 101    8.09133218
  39 102    8.63835929
  39 103    9.22198564
  39 104    9.84461460
  39 105   10.50880195
  39 106   11.21726480
  39 107   11.97289111
  39 108   12.77874955
  39 109   13.63809991
  39 110   14.55440398
  39 111   15.53133690
  39 112   16.57279899
  39 113   17.68292820
  39 114   18.86611285
  39 115   20.12700511
  39 116   21.47053480
  39 117   22.90192375
  39 118   24.42670067
  39 119   26.05071650
  39 120   27.78016023
  39 121   29.62157526
  39 122   31.58187643
  39 123   33.66836755
  39 124   35.88875994
  39 125   38.25119193
  39 126   40.76424978
  39 127   43.43699060
  39 128   46.27896777
  39 129   49.30025975
  39 130   52.51150309
  39 131   55.92392991
  39 132   59.54940861
  39 133   63.40048153
  39 134   67.49038014
  39 135   71.83296389
  39 136   76.44243918
  39 137   81.33248478
  39 138   86.51383279
  39 139   91.98801005
  39 140   97.73251248
  39 141  103.67305133
  39 142  109.68005383
  39 143  115.97571136
  39 144  122.65911389
  39 145  128.33891287
  39 146  132.20721620
  39 147  134.96019679
  39 148  137.66849069
  39 149  141.01085947
  39 150  144.82830584
  39 151  148.50203684
  39 152  152.04160794
  39 153  155.96386169
  39 154  159.58481652
  39 155  162.60207528
  39 156  165.51909533
  39 157  168.48091392
  39 158  171.78659465
  39 159  175.62921100
  39 160  180.12023558
  39 161  185.23679077
  39 162  189.43983895
  39 163  192.86681578
  39 164  194.99072968
  39 165  197.48289464
  39 166  200.51302456
  39 167  203.98416253
  39 168  207.13029296
  39 169  210.40072582
  39 170  212.99080940
  39 171  214.43288779
  39 172  215.68767740
  39 173  216.42539034
  39 174  216.24212680
  39 175  214.27102245
  39 176  211.04038195
  39 177  206.88163100
  39 178  203.11328598
  39 179  199.05366515
  39 180  193.82049670
  39 181  187.61840431
  39 182  180.09292528
  39 183  171.72317446
  39 184  161.84400882
  39 185  151.15194023
  39 186  140.34464833
  39 187  129.86577750
  39 188  119.24684261
  39 189  108.29580858
  39 190   97.06640170
  39 191   84.96457238
  39 192   71.23420367
  39 193   54.66631912
  39 194   36.64534446
  39 195   18.21081627
  39 196    0.00000000
  40   1    0.00000000
  40   2    0.00000000
  40   3    0.00000000
  40   4    0.00000000
  40   5    0.00000000
  40   6    0.00000000
  40   7    0.00248091
  40   8    0.00469342
  40   9    0.00683756
  40  10    0.00897409
  40  11    0.01112890
  40  12    0.01331806
  40  13    0.01555456
  40  14    0.01785035
  40  15    0.02021708
  40  16    0.02266633
  40  17    0.02520988
  40  18    0.02785971
  40  19    0.03062817
  40  20    0.03352800
  40  21    0.03657246
  40  22    0.03977535
  40  23    0.04315112
  40  24    0.04671491
  40  25    0.05048267
  40  26    0.05447118
  40  27    0.05869820
  40  28    0.06318247
  40  29    0.06794385
  40  30    0.07300342
  40  31    0.07838353
  40  32    0.08410792
  40  33    0.09020184
  40  34    0.09669215
  40  35    0.10360742
  40  36    0.11097809
  40  37    0.11883660
  40  38    0.12721750
  40  39    0.13615762
  40  40    0.14569625
  40  41    0.15587528
  40  42    0.16673940
  40  43    0.17833630
  40  44    0.19071687
  40  45    0.20393541
  40  46    0.21804989
  40  47    0.23312217
  40  48    0.24921831
  40  49    0.26640883
  40  50    0.28476901
  40  51    0.30437924
  40  52    0.32532535
  40  53    0.34769897
  40  54    0.37159796
  40  55    0.39712682
  40  56    0.42439711
  40  57    0.45352797
  40  58    0.48464663
  40  59    0.51788892
  40  60    0.55339989
  40  61    0.59133443
  40  62    0.63185792
  40  63    0.67514694
  40  64    0.72139002
  40  65    0.77078847
  40  66    0.82355721
  40  67    0.87992571
  40  68    0.94013893
  40  69    1.00445840
  40  70    1.07316330
  40  71    1.14655167
  40  72    1.22494161
  40  73    1.30867270
  40  74    1.39810736
  40  75    1.49363242
  40  76    1.59566070
  40  77    1.70463275
  40  78    1.82101871
  40  79    1.94532021
  40  80    2.07807251
  40  81    2.21984665
  40  82    2.37125184
  40  83    2.53293796
  40  84    2.70559821
  40  85    2.88997193
  40  86    3.08684760
  40  87    3.29706604
  40  88    3.52152378
  40  89    3.76117668
  40  90    4.01704370
  40  91    4.29021098
  40  92    4.58183610
  40  93    4.89315262
  40  94    5.22547494
  40  95    5.58020331
  40  96    5.95882929
  40  97    6.36294141
  40  98    6.79423123
  40  99    7.25449964
  40 100    7.74566367
  40 101    8.26976348
  40 102    8.82896990
  40 103    9.42559229
  40 104   10.06208679
  40 105   10.74106507
  40 106   11.46530347
  40 107   12.23775260
  40 108   13.06154741
  40 109   13.94001778
  40 110   14.87669947
  40 111   15.87534574
  40 112   16.93993928
  40 113   18.07470475
  40 114   19.28412178
  40 115   20.57293842
  40 116   21.94618505
  40 117   23.40918880
  40 118   24.96758824
  40 119   26.62734858
  40 120   28.39477716
  40 121   30.27653919
  40 122   32.27967377
  40 123   34.41161012
  40 124   36.68018398
  40 125   39.09365403
  40 126   41.66071845
  40 127   44.39053119
  40 128   47.29271774
  40 129   50.37738949
  40 130   53.65515459
  40 131   57.13712163
  40 132   60.83488774
  40 133   64.76049506
  40 134   68.92632309
  40 135   73.34485428
  40 136   78.02819424
  40 137   82.98713864
  40 138   88.22948742
  40 139   93.75745471
  40 140   99.56548614
  40 141  105.64630240
  40 142  112.03340067
  40 143  118.93595125
  40 144  125.76487061
  40 145  131.50685617
  40 146  135.45180259
  40 147  137.92828917
  40 148  140.94500100
  40 149  144.70659219
  40 150  148.66472370
  40 151  152.67834381
  40 152  156.90718013
  40 153  161.01340059
  40 154  165.22773601
  40 155  168.60384495
  40 156  171.15114062
  40 157  173.48966706
  40 158  176.27259830
  40 159  179.64952005
  40 160  183.63210413
  40 161  188.08722673
  40 162  192.59246979
  40 163  196.27667506
  40 164  198.98599288
  40 165  201.73275012
  40 166  204.83612241
  40 167  208.34722988
  40 168  212.08589092
  40 169  215.60679036
  40 170  218.38169777
  40 171  220.53010740
  40 172  221.92288923
  40 173  223.19671824
  40 174  222.85772419
  40 175  220.63368456
  40 176  216.35455790
  40 177  211.70481193
  40 178  207.03483249
  40 179  202.48980507
  40 180  197.40286723
  40 181  191.25925806
  40 182  184.01617675
  40 183  175.48690158
  40 184  165.79849514
  40 185  155.52588572
  40 186  145.51381737
  40 187  135.80303118
  40 188  125.57700546
  40 189  114.66200464
  40 190  103.14564258
  40 191   90.43349274
  40 192   75.75822219
  40 193   58.28010699
  40 194   38.94881965
  40 195   19.31534126
  40 196    0.00000000
  41   1    0.00000000
  41   2    0.00000000
  41   3    0.00000000
  41   4    0.00000000
  41   5    0.00000000
  41   6    0.00000000
  41   7    0.00236126
  41   8    0.00463487
  41   9    0.00685911
  41  10    0.00906928
  41  11    0.01128990
  41  12    0.01353920
  41  13    0.01583226
  41  14    0.01818264
  41  15    0.02060315
  41  16    0.02310630
  41  17    0.02570454
  41  18    0.02841041
  41  19    0.03123674
  41  20    0.03419669
  41  21    0.03730389
  41  22    0.04057250
  41  23    0.04401732
  41  24    0.04765386
  41  25    0.05149842
  41  26    0.05556815
  41  27    0.05988118
  41  28    0.06445667
  41  29    0.06931490
  41  30    0.07447738
  41  31    0.07996693
  41  32    0.08580780
  41  33    0.09202577
  41  34    0.09864823
  41  35    0.10570439
  41  36    0.11322531
  41  37    0.12124409
  41  38    0.12979602
  41  39    0.13891869
  41  40    0.14865222
  41  41    0.15903938
  41  42    0.17012579
  41  43    0.18196015
  41  44    0.19459439
  41  45    0.20808398
  41  46    0.22248809
  41  47    0.23786991
  41  48    0.25429686
  41  49    0.27184097
  41  50    0.29057910
  41  51    0.31059334
  41  52    0.33197133
  41  53    0.35480666
  41  54    0.37919926
  41  55    0.40525584
  41  56    0.43309035
  41  57    0.46282446
  41  58    0.49458809
  41  59    0.52852001
  41  60    0.56476834
  41  61    0.60349130
  41  62    0.64485781
  41  63    0.68904822
  41  64    0.73625514
  41  65    0.78668419
  41  66    0.84055492
  41  67    0.89810174
  41  68    0.95957491
  41  69    1.02524161
  41  70    1.09538705
  41  71    1.17031572
  41  72    1.25035265
  41  73    1.33584476
  41  74    1.42716236
  41  75    1.52470069
  41  76    1.62888157
  41  77    1.74015517
  41  78    1.85900187
  41  79    1.98593428
  41  80    2.12149935
  41  81    2.26628064
  41  82    2.42090072
  41  83    2.58602371
  41  84    2.76235804
  41  85    2.95065930
  41  86    3.15173329
  41  87    3.36643936
  41  88    3.59569377
  41  89    3.84047343
  41  90    4.10181978
  41  91    4.38084289
  41  92    4.67872589
  41  93    4.99672957
  41  94    5.33619731
  41  95    5.69856027
  41  96    6.08534293
  41  97    6.49816887
  41  98    6.93876693
  41  99    7.40897773
  41 100    7.91076050
  41 101    8.44620032
  41 102    9.01751578
  41 103    9.62706693
  41 104   10.27736383
  41 105   10.97107535
  41 106   11.71103853
  41 107   12.50026841
  41 108   13.34196823
  41 109   14.23954020
  41 110   15.19659676
  41 111   16.21697227
  41 112   17.30473521
  41 113   18.46420093
  41 114   19.69994480
  41 115   21.01681585
  41 116   22.41995082
  41 117   23.91478864
  41 118   25.50708522
  41 119   27.20292844
  41 120   29.00875347
  41 121   30.93135796
  41 122   32.97791728
  41 123   35.15599942
  41 124   37.47357942
  41 125   39.93905293
  41 126   42.56124850
  41 127   45.34943782
  41 128   48.31334277
  41 129   51.46313714
  41 130   54.80943962
  41 131   58.36329154
  41 132   62.13610883
  41 133   66.13958919
  41 134   70.38554416
  41 135   74.88560899
  41 136   79.65077008
  41 137   84.69066899
  41 138   90.01279477
  41 139   95.62224046
  41 140  101.52433558
  41 141  107.73627972
  41 142  114.31987741
  41 143  121.44604239
  41 144  128.46112420
  41 145  133.99839260
  41 146  137.70719841
  41 147  140.90842176
  41 148  144.04097634
  41 149  147.78519040
  41 150  152.04090713
  41 151  156.25075930
  41 152  160.52362519
  41 153  165.59952288
  41 154  170.37045451
  41 155  174.10951839
  41 156  176.67724503
  41 157  178.74866875
  41 158  180.87040767
  41 159  183.78348418
  41 160  187.40669788
  41 161  191.64064427
  41 162  196.33727949
  41 163  200.44731442
  41 164  203.74055742
  41 165  206.43372933
  41 166  209.57164979
  41 167  213.31696683
  41 168  217.10844327
  41 169  220.42213743
  41 170  223.27348515
  41 171  225.26595829
  41 172  227.16563404
  41 173  228.47454981
  41 174  228.25069044
  41 175  225.93485189
  41 176  221.90563771
  41 177  216.39589327
  41 178  210.66039533
  41 179  205.27862546
  41 180  199.83231100
  41 181  193.76538680
  41 182  186.96242364
  41 183  179.11241025
  41 184  170.00104233
  41 185  160.26201642
  41 186  150.96434219
  41 187  141.79928029
  41 188  132.09895426
  41 189  121.08866910
  41 190  108.83366682
  41 191   95.22762989
  41 192   79.38842163
  41 193   60.98042078
  41 194   40.71043714
  41 195   20.17906782
  41 196    0.00000000
  42   1    0.00000000
  42   2    0.00000000
  42   3    0.00000000
  42   4    0.00000000
  42   5    0.00000000
  42   6    0.00000000
  42   7    0.00233872
  42   8    0.00464424
  42   9    0.00692220
  42  10    0.00919033
  42  11    0.01146743
  42  12    0.01377079
  42  13    0.01611604
  42  14    0.01851759
  42  15    0.02098908
  42  16    0.02354371
  42  17    0.02619447
  42  18    0.02895442
  42  19    0.03183677
  42  20    0.03485506
  42  21    0.03802326
  42  22    0.04135588
  42  23    0.04486805
  42  24    0.04857561
  42  25    0.05249519
  42  26    0.05664431
  42  27    0.06104147
  42  28    0.06570621
  42  29    0.07065923
  42  30    0.07592247
  42  31    0.08151920
  42  32    0.08747417
  42  33    0.09381365
  42  34    0.10056562
  42  35    0.10775984
  42  36    0.11542801
  42  37    0.12360390
  42  38    0.13232349
  42  39    0.14162515
  42  40    0.15154978
  42  41    0.16214102
  42  42    0.17344543
  42  43    0.18551266
  42  44    0.19839573
  42  45    0.21215120
  42  46    0.22683944
  42  47    0.24252493
  42  48    0.25927647
  42  49    0.27716753
  42  50    0.29627655
  42  51    0.31668730
  42  52    0.33848919
  42  53    0.36177773
  42  54    0.38665490
  42  55    0.41322959
  42  56    0.44161808
  42  57    0.47194456
  42  58    0.50434162
  42  59    0.53895087
  42  60    0.57592351
  42  61    0.61542101
  42  62    0.65761579
  42  63    0.70269196
  42  64    0.75084609
  42  65    0.80228811
  42  66    0.85724212
  42  67    0.91594743
  42  68    0.97865951
  42  69    1.04565114
  42  70    1.11721351
  42  71    1.19365748
  42  72    1.27531492
  42  73    1.36254005
  42  74    1.45571099
  42  75    1.55523132
  42  76    1.66153178
  42  77    1.77507207
  42  78    1.89634276
  42  79    2.02586736
  42  80    2.16420446
  42  81    2.31195004
  42  82    2.46973997
  42  83    2.63825258
  42  84    2.81821145
  42  85    3.01038837
  42  86    3.21560648
  42  87    3.43474357
  42  88    3.66873568
  42  89    3.91858077
  42  90    4.18534279
  42  91    4.47015583
  42  92    4.77422865
  42  93    5.09884939
  42  94    5.44539060
  42  95    5.81531460
  42  96    6.21017904
  42  97    6.63164290
  42  98    7.08147275
  42  99    7.56154942
  42 100    8.07387498
  42 101    8.62058016
  42 102    9.20393212
  42 103    9.82634266
  42 104   10.49037686
  42 105   11.19876218
  42 106   11.95439796
  42 107   12.76036541
  42 108   13.61993818
  42 109   14.53659322
  42 110   15.51402235
  42 111   16.55614418
  42 112   17.66711659
  42 113   18.85134971
  42 114   20.11351932
  42 115   21.45858078
  42 116   22.89178331
  42 117   24.41868466
  42 118   26.04516602
  42 119   27.77744714
  42 120   29.62210148
  42 121   31.58607118
  42 122   33.67668168
  42 123   35.90165563
  42 124   38.26912573
  42 125   40.78764591
  42 126   43.46620021
  42 127   46.31420817
  42 128   49.34152518
  42 129   52.55843532
  42 130   55.97563242
  42 131   59.60418297
  42 132   63.45546007
  42 133   67.54103189
  42 134   71.87247937
  42 135   76.46110976
  42 136   81.31753010
  42 137   86.45107426
  42 138   91.86919382
  42 139   97.57724865
  42 140  103.57983986
  42 141  109.88597999
  42 142  116.52152413
  42 143  123.55348716
  42 144  130.14955010
  42 145  135.85492173
  42 146  140.02155688
  42 147  143.52142103
  42 148  147.10203287
  42 149  150.94401845
  42 150  155.07172753
  42 151  159.38578978
  42 152  163.97977571
  42 153  169.15367242
  42 154  174.22720477
  42 155  178.48366430
  42 156  181.40706881
  42 157  183.67306565
  42 158  185.40108532
  42 159  187.94318098
  42 160  191.32093613
  42 161  195.49870293
  42 162  200.45482477
  42 163  205.23733760
  42 164  208.91097109
  42 165  211.51652152
  42 166  214.53890635
  42 167  218.09466641
  42 168  221.47808101
  42 169  224.58240212
  42 170  226.91813506
  42 171  228.99657243
  42 172  230.90871098
  42 173  232.19996957
  42 174  232.64955258
  42 175  230.85403893
  42 176  226.82575890
  42 177  221.17917816
  42 178  214.77571521
  42 179  207.95392690
  42 180  201.68249392
  42 181  195.78339193
  42 182  189.70431909
  42 183  182.71644028
  42 184  174.51193238
  42 185  165.19848525
  42 186  155.88671653
  42 187  146.89855845
  42 188  137.45978696
  42 189  126.24489022
  42 190  113.30849615
  42 191   98.63623021
  42 192   81.90528522
  42 193   62.78688321
  42 194   41.89644508
  42 195   20.77128995
  42 196    0.00000000
  43   1    0.00000000
  43   2    0.00000000
  43   3    0.00000000
  43   4    0.00000000
  43   5    0.00000000
  43   6    0.00000000
  43   7    0.00235873
  43   8    0.00469977
  43   9    0.00702283
  43  10    0.00933919
  43  11    0.01166463
  43  12    0.01401564
  43  13    0.01640804
  43  14    0.01885675
  43  15    0.02137593
  43  16    0.02397924
  43  17    0.02668012
  43  18    0.02949196
  43  19    0.03242833
  43  20    0.03550307
  43  21    0.03873046
  43  22    0.04212531
  43  23    0.04570305
  43  24    0.04947982
  43  25    0.05347260
  43  26    0.05769924
  43  27    0.06217859
  43  28    0.06693057
  43  29    0.07197627
  43  30    0.07733805
  43  31    0.08303965
  43  32    0.08910626
  43  33    0.09556468
  43  34    0.10244342
  43  35    0.10977282
  43  36    0.11758518
  43  37    0.12591492
  43  38    0.13479872
  43  39    0.14427569
  43  40    0.15438753
  43  41    0.16517872
  43  42    0.17669672
  43  43    0.18899215
  43  44    0.20211904
  43  45    0.21613508
  43  46    0.23110182
  43  47    0.24708497
  43  48    0.26415470
  43  49    0.28238591
  43  50    0.30185859
  43  51    0.32265812
  43  52    0.34487571
  43  53    0.36860873
  43  54    0.39396118
  43  55    0.42104410
  43  56    0.44997608
  43  57    0.48088375
  43  58    0.51390235
  43  59    0.54917630
  43  60    0.58685981
  43  61    0.62711759
  43  62    0.67012549
  43  63    0.71607130
  43  64    0.76515557
  43  65    0.81759240
  43  66    0.87361043
  43  67    0.93345380
  43  68    0.99738313
  43  69    1.06567672
  43  70    1.13863168
  43  71    1.21656519
  43  72    1.29981586
  43  73    1.38874514
  43  74    1.48373890
  43  75    1.58520897
  43  76    1.69359494
  43  77    1.80936596
  43  78    1.93302272
  43  79    2.06509954
  43  80    2.20616656
  43  81    2.35683216
  43  82    2.51774540
  43  83    2.68959876
  43  84    2.87313093
  43  85    3.06912987
  43  86    3.27843597
  43  87    3.50194550
  43  88    3.74061422
  43  89    3.99546120
  43  90    4.26757291
  43  91    4.55810752
  43  92    4.86829952
  43  93    5.19946454
  43  94    5.55300449
  43  95    5.93041304
  43  96    6.33328132
  43  97    6.76330406
  43  98    7.22228600
  43  99    7.71214870
  43 100    8.23493769
  43 101    8.79283007
  43 102    9.38814246
  43 103   10.02333943
  43 104   10.70104230
  43 105   11.42403846
  43 106   12.19529115
  43 107   13.01794967
  43 108   13.89536013
  43 109   14.83107673
  43 110   15.82887345
  43 111   16.89275638
  43 112   18.02697649
  43 113   19.23604287
  43 114   20.52473659
  43 115   21.89812488
  43 116   23.36157578
  43 117   24.92077318
  43 118   26.58173201
  43 119   28.35081363
  43 120   30.23474115
  43 121   32.24061436
  43 122   34.37592421
  43 123   36.64856608
  43 124   39.06685169
  43 125   41.63951868
  43 126   44.37573711
  43 127   47.28511173
  43 128   50.37767815
  43 129   53.66389074
  43 130   57.15459845
  43 131   60.86100322
  43 132   64.79459255
  43 133   68.96703349
  43 134   73.39000940
  43 135   78.07497117
  43 136   83.03276205
  43 137   88.27305460
  43 138   93.80350222
  43 139   99.62842017
  43 140  105.74652935
  43 141  112.14626016
  43 142  118.79330463
  43 143  125.59154071
  43 144  132.24978665
  43 145  137.79415103
  43 146  142.56333325
  43 147  146.62833299
  43 148  150.49071283
  43 149  154.42150347
  43 150  158.53710262
  43 151  162.87907796
  43 152  167.51259115
  43 153  172.48547835
  43 154  177.59863429
  43 155  181.90551456
  43 156  185.52065492
  43 157  187.87086746
  43 158  189.86003369
  43 159  192.01974359
  43 160  195.20121257
  43 161  199.36118417
  43 162  204.54860101
  43 163  209.95801127
  43 164  213.98594825
  43 165  217.02939232
  43 166  219.83180237
  43 167  222.91796341
  43 168  226.01361139
  43 169  228.41048386
  43 170  230.72866170
  43 171  232.81038862
  43 172  234.19722734
  43 173  235.69679455
  43 174  236.22504117
  43 175  234.93033290
  43 176  231.27239208
  43 177  225.60494762
  43 178  218.16932332
  43 179  210.91152139
  43 180  203.96788342
  43 181  197.76528544
  43 182  192.11459740
  43 183  186.26869681
  43 184  178.83050818
  43 185  169.79473109
  43 186  160.10965129
  43 187  151.03663246
  43 188  141.14713447
  43 189  129.62809374
  43 190  115.97288506
  43 191  100.49844947
  43 192   83.13755492
  43 193   63.61678070
  43 194   42.48492357
  43 195   21.09281523
  43 196    0.00000000
  44   1    0.00000000
  44   2    0.00000000
  44   3    0.00000000
  44   4    0.00000000
  44   5    0.00000000
  44   6    0.00000000
  44   7    0.00240587
  44   8    0.00479211
  44   9    0.00715828
  44  10    0.00951638
  44  11    0.01188297
  44  12    0.01427521
  44  13    0.01670943
  44  14    0.01920094
  44  15    0.02176422
  44  16    0.02441322
  44  17    0.02716162
  44  18    0.03002306
  44  19    0.03301135
  44  20    0.03614058
  44  21    0.03942528
  44  22    0.04288052
  44  23    0.04652200
  44  24    0.05036616
  44  25    0.05443026
  44  26    0.05873250
  44  27    0.06329205
  44  28    0.06812920
  44  29    0.07326542
  44  30    0.07872349
  44  31    0.08452757
  44  32    0.09070332
  44  33    0.09727804
  44  34    0.10428076
  44  35    0.11174236
  44  36    0.11969577
  44  37    0.12817603
  44  38    0.13722051
  44  39    0.14686904
  44  40    0.15716410
  44  41    0.16815099
  44  42    0.17987806
  44  43    0.19239688
  44  44    0.20576250
  44  45    0.22003368
  44  46    0.23527312
  44  47    0.25154777
  44  48    0.26892913
  44  49    0.28749351
  44  50    0.30732240
  44  51    0.32850281
  44  52    0.35112768
  44  53    0.37529623
  44  54    0.40111442
  44  55    0.42869542
  44  56    0.45816008
  44  57    0.48963746
  44  58    0.52326539
  44  59    0.55919106
  44  60    0.59757165
  44  61    0.63857503
  44  62    0.68238046
  44  63    0.72917936
  44  64    0.77917615
  44  65    0.83258912
  44  66    0.88965136
  44  67    0.95061174
  44  68    1.01573601
  44  69    1.08530792
  44  70    1.15963039
  44  71    1.23902687
  44  72    1.32384264
  44  73    1.41444632
  44  74    1.51123140
  44  75    1.61461791
  44  76    1.72505421
  44  77    1.84301882
  44  78    1.96902245
  44  79    2.10361017
  44  80    2.24736360
  44  81    2.40090339
  44  82    2.56489178
  44  83    2.74003529
  44  84    2.92708768
  44  85    3.12685301
  44  86    3.34018890
  44  87    3.56801005
  44  88    3.81129195
  44  89    4.07107475
  44  90    4.34846750
  44  91    4.64465250
  44  92    4.96089006
  44  93    5.29852342
  44  94    5.65898404
  44  95    6.04379713
  44  96    6.45458761
  44  97    6.89308631
  44  98    7.36113656
  44  99    7.86070115
  44 100    8.39386972
  44 101    8.96286648
  44 102    9.57005839
  44 103   10.21796379
  44 104   10.90926145
  44 105   11.64680011
  44 106   12.43360851
  44 107   13.27290590
  44 108   14.16811304
  44 109   15.12286380
  44 110   16.14101721
  44 111   17.22667009
  44 112   18.38417019
  44 113   19.61812990
  44 114   20.93344043
  44 115   22.33528654
  44 116   23.82916161
  44 117   25.42088315
  44 118   27.11660857
  44 119   28.92285102
  44 120   30.84649514
  44 121   32.89481248
  44 122   35.07547605
  44 123   37.39657380
  44 124   39.86662011
  44 125   42.49456480
  44 126   45.28979848
  44 127   48.26215329
  44 128   51.42189739
  44 129   54.77972147
  44 130   58.34671465
  44 131   62.13432665
  44 132   66.15431122
  44 133   70.41864442
  44 134   74.93940747
  44 135   79.72861599
  44 136   84.79795584
  44 137   90.15832554
  44 138   95.81892991
  44 139  101.78531308
  44 140  108.05500675
  44 141  114.60826078
  44 142  121.38954243
  44 143  128.27245344
  44 144  134.99343346
  44 145  141.06029086
  44 146  146.38011627
  44 147  150.52496531
  44 148  154.41354743
  44 149  158.33248433
  44 150  162.41088476
  44 151  166.73299680
  44 152  171.37675370
  44 153  176.36764811
  44 154  181.48744517
  44 155  185.74745520
  44 156  189.64199432
  44 157  192.18195133
  44 158  193.90863878
  44 159  195.84339495
  44 160  198.88457286
  44 161  202.99446321
  44 162  208.23939728
  44 163  213.90083100
  44 164  218.90221893
  44 165  222.65228376
  44 166  225.72115485
  44 167  228.62433794
  44 168  231.15287674
  44 169  233.23181677
  44 170  235.69947781
  44 171  237.25126677
  44 172  238.31074191
  44 173  239.10867106
  44 174  239.56933070
  44 175  238.31052146
  44 176  234.65454453
  44 177  228.70222008
  44 178  221.25865995
  44 179  213.39944253
  44 180  206.32892119
  44 181  199.98712203
  44 182  194.48931591
  44 183  189.15906202
  44 184  182.46271053
  44 185  173.72013845
  44 186  164.36160482
  44 187  154.59593693
  44 188  144.02917845
  44 189  131.66649664
  44 190  116.92085678
  44 191  100.64952391
  44 192   82.86258743
  44 193   63.31248295
  44 194   42.50376307
  44 195   21.19950314
  44 196    0.00000000
  45   1    0.00000000
  45   2    0.00000000
  45   3    0.00000000
  45   4    0.00000000
  45   5    0.00000000
  45   6    0.00000000
  45   7    0.00248229
  45   8    0.00492370
  45   9    0.00733047
  45  10    0.00972316
  45  11    0.01212324
  45  12    0.01454995
  45  13    0.01702043
  45  14    0.01955024
  45  15    0.02215395
  45  16    0.02484555
  45  17    0.02763883
  45  18    0.03054753
  45  19    0.03358561
  45  20    0.03676734
  45  21    0.04010743
  45  22    0.04362118
  45  23    0.04732454
  45  24    0.05123421
  45  25    0.05536773
  45  26    0.05974360
  45  27    0.06438132
  45  28    0.06930153
  45  29    0.07452608
  45  30    0.08007812
  45  31    0.08598226
  45  32    0.09226459
  45  33    0.09895291
  45  34    0.10607673
  45  35    0.11366753
  45  36    0.12175877
  45  37    0.13038615
  45  38    0.13958769
  45  39    0.14940393
  45  40    0.15987811
  45  41    0.17105636
  45  42    0.18298788
  45  43    0.19572518
  45  44    0.20932428
  45  45    0.22384502
  45  46    0.23935122
  45  47    0.25591107
  45  48    0.27359733
  45  49    0.29248772
  45  50    0.31266520
  45  51    0.33421838
  45  52    0.35724189
  45  53    0.38183676
  45  54    0.40811091
  45  55    0.43617958
  45  56    0.46616584
  45  57    0.49820114
  45  58    0.53242586
  45  59    0.56898990
  45  60    0.60805338
  45  61    0.64978728
  45  62    0.69437420
  45  63    0.74200915
  45  64    0.79290039
  45  65    0.84727028
  45  66    0.90535631
  45  67    0.96741205
  45  68    1.03370828
  45  69    1.10453412
  45  70    1.18019827
  45  71    1.26103033
  45  72    1.34738219
  45  73    1.43962953
  45  74    1.53817343
  45  75    1.64344201
  45  76    1.75589230
  45  77    1.87601210
  45  78    2.00432208
  45  79    2.14137794
  45  80    2.28777272
  45  81    2.44413926
  45  82    2.61115286
  45  83    2.78953406
  45  84    2.98005158
  45  85    3.18352552
  45  86    3.40083069
  45  87    3.63290019
  45  88    3.88072920
  45  89    4.14537896
  45  90    4.42798110
  45  91    4.72974213
  45  92    5.05194823
  45  93    5.39597037
  45  94    5.76326970
  45  95    6.15540323
  45  96    6.57402990
  45  97    7.02091697
  45  98    7.49794679
  45  99    8.00712391
  45 100    8.55058267
  45 101    9.13059510
  45 102    9.74957939
  45 103   10.41010866
  45 104   11.11492033
  45 105   11.86692586
  45 106   12.66922112
  45 107   13.52509714
  45 108   14.43805151
  45 109   15.41180024
  45 110   16.45029021
  45 111   17.55771223
  45 112   18.73851457
  45 113   19.99741716
  45 114   21.33942629
  45 115   22.76984984
  45 116   24.29431302
  45 117   25.91877456
  45 118   27.64954311
  45 119   29.49329394
  45 120   31.45708543
  45 121   33.54837532
  45 122   35.77503608
  45 123   38.14536899
  45 124   40.66811628
  45 125   43.35247034
  45 126   46.20807925
  45 127   49.24504741
  45 128   52.47393015
  45 129   55.90572132
  45 130   59.55183254
  45 131   63.42406362
  45 132   67.53456339
  45 133   71.89578204
  45 134   76.52041779
  45 135   81.42136320
  45 136   86.61165116
  45 137   92.10435614
  45 138   97.91223819
  45 139  104.04644431
  45 140  110.51257650
  45 141  117.30112572
  45 142  124.37019509
  45 143  131.62890061
  45 144  138.93171715
  45 145  145.63826867
  45 146  150.95798227
  45 147  155.28056715
  45 148  158.92429975
  45 149  162.71796559
  45 150  166.69124914
  45 151  170.93287039
  45 152  175.57997197
  45 153  180.82709204
  45 154  185.96271957
  45 155  190.69860032
  45 156  193.87724316
  45 157  196.07580208
  45 158  197.52558616
  45 159  199.34478235
  45 160  202.29555538
  45 161  206.30548920
  45 162  211.34748531
  45 163  217.36015635
  45 164  222.94629810
  45 165  227.84786962
  45 166  231.67998377
  45 167  234.62076956
  45 168  236.66727795
  45 169  238.59828983
  45 170  240.52990769
  45 171  242.13441382
  45 172  242.63999965
  45 173  242.81520922
  45 174  242.59232571
  45 175  241.04207406
  45 176  237.27260227
  45 177  231.20645288
  45 178  223.64957448
  45 179  215.95311984
  45 180  208.78737866
  45 181  202.16571485
  45 182  196.47521822
  45 183  191.17291851
  45 184  184.87171492
  45 185  176.95708354
  45 186  167.67879714
  45 187  157.57533478
  45 188  146.28383919
  45 189  132.61505080
  45 190  116.86267311
  45 191   99.71920307
  45 192   81.68257008
  45 193   62.52030405
  45 194   42.18832788
  45 195   21.28631714
  45 196    0.00000000
  46   1    0.00000000
  46   2    0.00000000
  46   3    0.00000000
  46   4    0.00000000
  46   5    0.00000000
  46   6    0.00000000
  46   7    0.00260953
  46   8    0.00510965
  46   9    0.00754608
  46  10    0.00996151
  46  11    0.01238540
  46  12    0.01483919
  46  13    0.01734026
  46  14    0.01990393
  46  15    0.02254447
  46  16    0.02527570
  46  17    0.02811127
  46  18    0.03106494
  46  19    0.03415071
  46  20    0.03738294
  46  21    0.04077651
  46  22    0.04434690
  46  23    0.04811026
  46  24    0.05208354
  46  25    0.05628455
  46  26    0.06073206
  46  27    0.06544590
  46  28    0.07044702
  46  29    0.07575764
  46  30    0.08140131
  46  31    0.08740301
  46  32    0.09378932
  46  33    0.10058846
  46  34    0.10783048
  46  35    0.11554736
  46  36    0.12377316
  46  37    0.13254417
  46  38    0.14189906
  46  39    0.15187909
  46  40    0.16252822
  46  41    0.17389338
  46  42    0.18602461
  46  43    0.19897534
  46  44    0.21280258
  46  45    0.22756716
  46  46    0.24333406
  46  47    0.26017262
  46  48    0.27815690
  46  49    0.29736595
  46  50    0.31788421
  46  51    0.33980184
  46  52    0.36321513
  46  53    0.38822689
  46  54    0.41494696
  46  55    0.44349260
  46  56    0.47398910
  46  57    0.50657021
  46  58    0.54137883
  46  59    0.57856754
  46  60    0.61829933
  46  61    0.66074825
  46  62    0.70610019
  46  63    0.75455368
  46  64    0.80632074
  46  65    0.86162777
  46  66    0.92071659
  46  67    0.98384539
  46  68    1.05128991
  46  69    1.12334457
  46  70    1.20032375
  46  71    1.28256315
  46  72    1.37042117
  46  73    1.46428049
  46  74    1.56454963
  46  75    1.67166476
  46  76    1.78609146
  46  77    1.90832676
  46  78    2.03890115
  46  79    2.17838089
  46  80    2.32737032
  46  81    2.48651441
  46  82    2.65650142
  46  83    2.83806580
  46  84    3.03199119
  46  85    3.23911364
  46  86    3.46032509
  46  87    3.69657698
  46  88    3.94888414
  46  89    4.21832891
  46  90    4.50606549
  46  91    4.81332459
  46  92    5.14141837
  46  93    5.49174563
  46  94    5.86579732
  46  95    6.26516244
  46  96    6.69153422
  46  97    7.14671666
  46  98    7.63263152
  46  99    8.15132560
  46 100    8.70497849
  46 101    9.29591081
  46 102    9.92659276
  46 103   10.59965326
  46 104   11.31788952
  46 105   12.08427710
  46 106   12.90198057
  46 107   13.77436459
  46 108   14.70500565
  46 109   15.69770433
  46 110   16.75649820
  46 111   17.88567519
  46 112   19.08978779
  46 113   20.37366764
  46 114   21.74244088
  46 115   23.20154407
  46 116   24.75674062
  46 117   26.41413783
  46 118   28.18020427
  46 119   30.06178746
  46 120   32.06613162
  46 121   34.20089513
  46 122   36.47416733
  46 123   38.89448403
  46 124   41.47084097
  46 125   44.21270450
  46 126   47.13001812
  46 127   50.23320431
  46 128   53.53316034
  46 129   57.04124785
  46 130   60.76927637
  46 131   64.72948211
  46 132   68.93450534
  46 133   73.39737359
  46 134   78.13150650
  46 135   83.15077933
  46 136   88.46972288
  46 137   94.10399588
  46 138  100.07126340
  46 139  106.39225189
  46 140  113.09022203
  46 141  120.18314473
  46 142  127.65919037
  46 143  135.46827945
  46 144  143.02254905
  46 145  150.18622062
  46 146  156.13741338
  46 147  160.33676533
  46 148  163.92145237
  46 149  167.57535256
  46 150  171.37070827
  46 151  175.41167959
  46 152  179.88619468
  46 153  185.12206097
  46 154  190.58233624
  46 155  194.97054135
  46 156  197.86886123
  46 157  199.50351601
  46 158  200.56401470
  46 159  202.51277025
  46 160  205.45736935
  46 161  209.41050095
  46 162  214.33113462
  46 163  220.11632196
  46 164  226.56762542
  46 165  232.02521668
  46 166  236.45778869
  46 167  239.45090112
  46 168  241.24479243
  46 169  242.91950547
  46 170  244.65053205
  46 171  246.08598839
  46 172  246.27116524
  46 173  245.89207358
  46 174  244.91402956
  46 175  242.95798025
  46 176  239.13737810
  46 177  233.12716629
  46 178  226.07555907
  46 179  218.84076091
  46 180  211.53774429
  46 181  204.22261287
  46 182  197.85961121
  46 183  191.95113605
  46 184  185.63437422
  46 185  178.26622056
  46 186  169.49255205
  46 187  159.37369814
  46 188  147.50151385
  46 189  133.17818547
  46 190  116.66350042
  46 191   99.08132128
  46 192   80.95524313
  46 193   62.14816686
  46 194   42.61184949
  46 195   21.84266805
  46 196    0.00000000
  47   1    0.00000000
  47   2    0.00000000
  47   3    0.00000000
  47   4    0.00000000
  47   5    0.00000000
  47   6    0.00000000
  47   7    0.00285664
  47   8    0.00537973
  47   9    0.00781289
  47  10    0.01023130
  47  11    0.01266724
  47  12    0.01514056
  47  13    0.01766692
  47  14    0.02026043
  47  15    0.02293458
  47  16    0.02570270
  47  17    0.02857818
  47  18    0.03157465
  47  19    0.03470607
  47  20    0.03798688
  47  21    0.04143205
  47  22    0.04505721
  47  23    0.04887870
  47  24    0.05291369
  47  25    0.05718023
  47  26    0.06169737
  47  27    0.06648522
  47  28    0.07156508
  47  29    0.07695949
  47  30    0.08269238
  47  31    0.08878913
  47  32    0.09527674
  47  33    0.10218390
  47  34    0.10954112
  47  35    0.11738093
  47  36    0.12573793
  47  37    0.13464901
  47  38    0.14415348
  47  39    0.15429326
  47  40    0.16511307
  47  41    0.17666058
  47  42    0.18898669
  47  43    0.20214571
  47  44    0.21619558
  47  45    0.23119817
  47  46    0.24721954
  47  47    0.26433019
  47  48    0.28260542
  47  49    0.30212563
  47  50    0.32297666
  47  51    0.34525022
  47  52    0.36904420
  47  53    0.39446319
  47  54    0.42161887
  47  55    0.45063053
  47  56    0.48162558
  47  57    0.51474008
  47  58    0.55011938
  47  59    0.58791870
  47  60    0.62830383
  47  61    0.67145184
  47  62    0.71755187
  47  63    0.76680588
  47  64    0.81942961
  47  65    0.87565345
  47  66    0.93572344
  47  67    0.99990234
  47  68    1.06847076
  47  69    1.14172836
  47  70    1.21999512
  47  71    1.30361274
  47  72    1.39294604
  47  73    1.48838459
  47  74    1.59034432
  47  75    1.69926928
  47  76    1.81563356
  47  77    1.93994326
  47  78    2.07273865
  47  79    2.21459640
  47  80    2.36613207
  47  81    2.52800264
  47  82    2.70090926
  47  83    2.88560018
  47  84    3.08287383
  47  85    3.29358219
  47  86    3.51863421
  47  87    3.75899961
  47  88    4.01571283
  47  89    4.28987725
  47  90    4.58266964
  47  91    4.89534495
  47  92    5.22924131
  47  93    5.58578542
  47  94    5.96649818
  47  95    6.37300073
  47  96    6.80702080
  47  97    7.27039943
  47  98    7.76509813
  47  99    8.29320640
  47 100    8.85694967
  47 101    9.45869775
  47 102   10.10097370
  47 103   10.78646316
  47 104   11.51802426
  47 105   12.29869796
  47 106   13.13171905
  47 107   14.02052760
  47 108   14.96878106
  47 109   15.98036693
  47 110   17.05941613
  47 111   18.21031688
  47 112   19.43772936
  47 113   20.74660097
  47 114   22.14218235
  47 115   23.63004401
  47 116   25.21609364
  47 117   26.90659419
  47 118   28.70818233
  47 119   30.62788754
  47 120   32.67315139
  47 121   34.85184679
  47 122   37.17229682
  47 123   39.64329248
  47 124   42.27410852
  47 125   45.07451641
  47 126   48.05479322
  47 127   51.22572535
  47 128   54.59860604
  47 129   58.18522676
  47 130   61.99786342
  47 131   66.04926021
  47 132   70.35261634
  47 133   74.92158386
  47 134   79.77029420
  47 135   84.91346079
  47 136   90.36669829
  47 137   96.14743391
  47 138  102.27725340
  47 139  108.78707283
  47 140  115.72572873
  47 141  123.16325460
  47 142  131.12629017
  47 143  139.10489331
  47 144  147.07664185
  47 145  154.54799766
  47 146  160.69386017
  47 147  165.64961747
  47 148  169.50573404
  47 149  172.96225644
  47 150  176.49072083
  47 151  180.15929411
  47 152  184.15133128
  47 153  188.93385041
  47 154  194.03711553
  47 155  198.51303050
  47 156  200.91641216
  47 157  202.30419893
  47 158  203.51724555
  47 159  205.49577658
  47 160  208.43330299
  47 161  212.38649116
  47 162  217.30841304
  47 163  223.08771814
  47 164  229.08984264
  47 165  235.15661294
  47 166  239.62183118
  47 167  242.43901621
  47 168  243.90743034
  47 169  245.15705830
  47 170  247.04630840
  47 171  248.27317178
  47 172  248.45267011
  47 173  247.55244318
  47 174  246.19437550
  47 175  243.71124406
  47 176  240.14927068
  47 177  235.02271725
  47 178  228.58994208
  47 179  221.67285974
  47 180  214.14722276
  47 181  206.14508931
  47 182  198.58170843
  47 183  191.90621340
  47 184  185.19170618
  47 185  177.69465113
  47 186  169.33014124
  47 187  159.56352483
  47 188  147.76092930
  47 189  133.46592280
  47 190  116.99894299
  47 191   99.38406054
  47 192   81.23305943
  47 193   62.75411228
  47 194   43.43885319
  47 195   22.55996371
  47 196    0.00000000
  48   1    0.00000000
  48   2    0.00000000
  48   3    0.00000000
  48   4    0.00000000
  48   5    0.00000000
  48   6    0.00131174
  48   7    0.00344875
  48   8    0.00576129
  48   9    0.00812574
  48  10    0.01052451
  48  11    0.01296244
  48  12    0.01544952
  48  13    0.01799718
  48  14    0.02061741
  48  15    0.02332255
  48  16    0.02612525
  48  17    0.02903853
  48  18    0.03207582
  48  19    0.03525101
  48  20    0.03857855
  48  21    0.04207349
  48  22    0.04575159
  48  23    0.04962935
  48  24    0.05372415
  48  25    0.05805426
  48  26    0.06263900
  48  27    0.06749876
  48  28    0.07265513
  48  29    0.07813102
  48  30    0.08395068
  48  31    0.09013991
  48  32    0.09672611
  48  33    0.10373840
  48  34    0.11120779
  48  35    0.11916730
  48  36    0.12765208
  48  37    0.13669959
  48  38    0.14634977
  48  39    0.15664521
  48  40    0.16763131
  48  41    0.17935654
  48  42    0.19187258
  48  43    0.20523460
  48  44    0.21950150
  48  45    0.23473613
  48  46    0.25100560
  48  47    0.26838156
  48  48    0.28694053
  48  49    0.30676419
  48  50    0.32793980
  48  51    0.35056054
  48  52    0.37472592
  48  53    0.40054222
  48  54    0.42812297
  48  55    0.45758941
  48  56    0.48907104
  48  57    0.52270619
  48  58    0.55864259
  48  59    0.59703807
  48  60    0.63806117
  48  61    0.68189192
  48  62    0.72872262
  48  63    0.77875866
  48  64    0.83221939
  48  65    0.88933910
  48  66    0.95036801
  48  67    1.01557338
  48  68    1.08524060
  48  69    1.15967448
  48  70    1.23920051
  48  71    1.32416630
  48  72    1.41494302
  48  73    1.51192702
  48  74    1.61554151
  48  75    1.72623837
  48  76    1.84450004
  48  77    1.97084163
  48  78    2.10581302
  48  79    2.25000124
  48  80    2.40403293
  48  81    2.56857696
  48  82    2.74434726
  48  83    2.93210576
  48  84    3.13266563
  48  85    3.34689459
  48  86    3.57571856
  48  87    3.82012546
  48  88    4.08116926
  48  89    4.35997431
  48  90    4.65773992
  48  91    4.97574523
  48  92    5.31535440
  48  93    5.67802206
  48  94    6.06529913
  48  95    6.47883903
  48  96    6.92040415
  48  97    7.39187284
  48  98    7.89524667
  48  99    8.43265823
  48 100    9.00637930
  48 101    9.61882950
  48 102   10.27258547
  48 103   10.97039048
  48 104   11.71516460
  48 105   12.51001547
  48 106   13.35824954
  48 107   14.26338396
  48 108   15.22915911
  48 109   16.25955167
  48 110   17.35878849
  48 111   18.53136103
  48 112   19.78204053
  48 113   21.11589401
  48 114   22.53830095
  48 115   24.05497075
  48 116   25.67196111
  48 117   27.39569708
  48 118   29.23299101
  48 119   31.19106318
  48 120   33.27756304
  48 121   35.50059074
  48 122   37.86871871
  48 123   40.39101247
  48 124   43.07704993
  48 125   45.93693794
  48 126   48.98132461
  48 127   52.22140584
  48 128   55.66892474
  48 129   59.33616364
  48 130   63.23593003
  48 131   67.38154050
  48 132   71.78680811
  48 133   76.46603767
  48 134   81.43402622
  48 135   86.70606520
  48 136   92.29800421
  48 137   98.22676280
  48 138  104.51276202
  48 139  111.18864119
  48 140  118.32573176
  48 141  126.11100095
  48 142  134.10285260
  48 143  142.30533836
  48 144  150.22002288
  48 145  157.85407882
  48 146  165.08383104
  48 147  170.72537213
  48 148  175.16831154
  48 149  178.96975992
  48 150  182.17729409
  48 151  185.30480331
  48 152  188.36332863
  48 153  192.18138580
  48 154  196.89617039
  48 155  200.92289995
  48 156  203.78402813
  48 157  205.08964886
  48 158  206.51987588
  48 159  208.34259349
  48 160  211.22814270
  48 161  215.24414408
  48 162  220.29841202
  48 163  225.72953907
  48 164  231.46469076
  48 165  236.83112932
  48 166  241.39335367
  48 167  243.74662906
  48 168  244.76546078
  48 169  245.73659889
  48 170  247.09364594
  48 171  248.50180702
  48 172  248.70870576
  48 173  247.66185456
  48 174  245.58554853
  48 175  243.51917065
  48 176  240.68730198
  48 177  236.16552191
  48 178  230.50390736
  48 179  224.00109228
  48 180  216.09064408
  48 181  207.45421898
  48 182  199.21104179
  48 183  191.66869622
  48 184  184.27309433
  48 185  176.70202666
  48 186  168.24783554
  48 187  158.42822368
  48 188  147.10439108
  48 189  133.46003157
  48 190  117.95075244
  48 191  100.62085265
  48 192   82.16407927
  48 193   63.44763738
  48 194   44.00341663
  48 195   23.04866378
  48 196    0.00000000
  49   1    0.00000000
  49   2    0.00000000
  49   3    0.00000000
  49   4    0.00000000
  49   5    0.00000000
  49   6    0.00180347
  49   7    0.00387913
  49   8    0.00611400
  49   9    0.00843681
  49  10    0.01082072
  49  11    0.01326038
  49  12    0.01575975
  49  13    0.01832693
  49  14    0.02097204
  49  15    0.02370634
  49  16    0.02654183
  49  17    0.02949115
  49  18    0.03256752
  49  19    0.03578475
  49  20    0.03915729
  49  21    0.04270025
  49  22    0.04642949
  49  23    0.05036169
  49  24    0.05451440
  49  25    0.05890613
  49  26    0.06355641
  49  27    0.06848594
  49  28    0.07371660
  49  29    0.07927159
  49  30    0.08517556
  49  31    0.09145465
  49  32    0.09813666
  49  33    0.10525117
  49  34    0.11282963
  49  35    0.12090555
  49  36    0.12951461
  49  37    0.13869485
  49  38    0.14848680
  49  39    0.15893369
  49  40    0.17008164
  49  41    0.18197982
  49  42    0.19468073
  49  43    0.20824039
  49  44    0.22271858
  49  45    0.23817914
  49  46    0.25469020
  49  47    0.27232454
  49  48    0.29115984
  49  49    0.31127909
  49  50    0.33277089
  49  51    0.35572987
  49  52    0.38025712
  49  53    0.40646059
  49  54    0.43445559
  49  55    0.46436528
  49  56    0.49632122
  49  57    0.53046395
  49  58    0.56694355
  49  59    0.60592036
  49  60    0.64756565
  49  61    0.69206235
  49  62    0.73960586
  49  63    0.79040490
  49  64    0.84468239
  49  65    0.90267645
  49  66    0.96464142
  49  67    1.03084893
  49  68    1.10158910
  49  69    1.17717179
  49  70    1.25792792
  49  71    1.34421090
  49  72    1.43639815
  49  73    1.53489271
  49  74    1.64012497
  49  75    1.75255449
  49  76    1.87267200
  49  77    2.00100145
  49  78    2.13810225
  49  79    2.28457163
  49  80    2.44104720
  49  81    2.60820962
  49  82    2.78678542
  49  83    2.97755015
  49  84    3.18133152
  49  85    3.39901296
  49  86    3.63153719
  49  87    3.87991022
  49  88    4.14520546
  49  89    4.42856816
  49  90    4.73122009
  49  91    5.05446457
  49  92    5.39969171
  49  93    5.76838411
  49  94    6.16212275
  49  95    6.58259339
  49  96    7.03159327
  49  97    7.51103819
  49  98    8.02297007
  49  99    8.56956495
  49 100    9.15314136
  49 101    9.77616931
  49 102   10.44127968
  49 103   11.15127416
  49 104   11.90913577
  49 105   12.71803995
  49 106   13.58136616
  49 107   14.50271025
  49 108   15.48589735
  49 109   16.53499546
  49 110   17.65432981
  49 111   18.84849785
  49 112   20.12238509
  49 113   21.48118173
  49 114   22.93040012
  49 115   24.47589315
  49 116   26.12387360
  49 117   27.88093448
  49 118   29.75407046
  49 119   31.75070029
  49 120   33.87869034
  49 121   36.14637895
  49 122   38.56260133
  49 123   41.13671454
  49 124   43.87862147
  49 125   46.79879250
  49 126   49.90828287
  49 127   53.21874339
  49 128   56.74242207
  49 129   60.49215526
  49 130   64.48134950
  49 131   68.72395961
  49 132   73.23447262
  49 133   78.02790281
  49 134   83.11977000
  49 135   88.52594104
  49 136   94.26205216
  49 137  100.34215141
  49 138  106.77686024
  49 139  113.57419794
  49 140  120.75133288
  49 141  128.35711384
  49 142  136.40572931
  49 143  144.36337581
  49 144  152.24551409
  49 145  160.19651211
  49 146  167.72300939
  49 147  174.68331356
  49 148  180.17375475
  49 149  184.28777326
  49 150  187.67333095
  49 151  190.26125762
  49 152  192.57000170
  49 153  195.30168883
  49 154  199.23165339
  49 155  203.30286692
  49 156  206.02310365
  49 157  207.57167232
  49 158  208.95692208
  49 159  210.96078341
  49 160  213.73828860
  49 161  217.92536888
  49 162  222.79362766
  49 163  227.97115737
  49 164  233.13503760
  49 165  238.25813276
  49 166  242.34036513
  49 167  244.36464809
  49 168  244.65122676
  49 169  244.91416092
  49 170  246.07923344
  49 171  246.92670689
  49 172  247.21432207
  49 173  245.79235987
  49 174  243.95011895
  49 175  242.06763983
  49 176  239.87895763
  49 177  236.39376879
  49 178  231.18201177
  49 179  224.63385926
  49 180  216.62527013
  49 181  208.20074831
  49 182  199.93718537
  49 183  192.05187763
  49 184  184.26777850
  49 185  176.30004130
  49 186  167.20461561
  49 187  157.43149055
  49 188  146.35738636
  49 189  133.85343450
  49 190  119.19545785
  49 191  102.38740468
  49 192   83.68375293
  49 193   64.12298594
  49 194   44.25470203
  49 195   22.72356174
  49 196    0.00000000
  50   1    0.00000000
  50   2    0.00000000
  50   3    0.00000000
  50   4    0.00000000
  50   5    0.00000000
  50   6    0.00203023
  50   7    0.00416584
  50   8    0.00640324
  50   9    0.00872055
  50  10    0.01110450
  50  11    0.01355170
  50  12    0.01606527
  50  13    0.01865213
  50  14    0.02132147
  50  15    0.02408385
  50  16    0.02695084
  50  17    0.02993479
  50  18    0.03304875
  50  19    0.03630647
  50  20    0.03972239
  50  21    0.04331169
  50  22    0.04709034
  50  23    0.05107517
  50  24    0.05528391
  50  25    0.05973528
  50  26    0.06444907
  50  27    0.06944620
  50  28    0.07474888
  50  29    0.08038060
  50  30    0.08636636
  50  31    0.09273265
  50  32    0.09950767
  50  33    0.10672141
  50  34    0.11440577
  50  35    0.12259475
  50  36    0.13132454
  50  37    0.14063372
  50  38    0.15056342
  50  39    0.16115750
  50  40    0.17246273
  50  41    0.18452903
  50  42    0.19740965
  50  43    0.21116143
  50  44    0.22584506
  50  45    0.24152530
  50  46    0.25827131
  50  47    0.27615693
  50  48    0.29526102
  50  49    0.31566780
  50  50    0.33746720
  50  51    0.36075528
  50  52    0.38563465
  50  53    0.41221489
  50  54    0.44061307
  50  55    0.47095422
  50  56    0.50337190
  50  57    0.53800881
  50  58    0.57501733
  50  59    0.61456029
  50  60    0.65681158
  50  61    0.70195699
  50  62    0.75019496
  50  63    0.80173746
  50  64    0.85681093
  50  65    0.91565723
  50  66    0.97853471
  50  67    1.04571933
  50  68    1.11750584
  50  69    1.19420905
  50  70    1.27616522
  50  71    1.36373346
  50  72    1.45729732
  50  73    1.55726643
  50  74    1.66407823
  50  75    1.77819987
  50  76    1.90013021
  50  77    2.03040194
  50  78    2.16958385
  50  79    2.31828326
  50  80    2.47714861
  50  81    2.64687215
  50  82    2.82819297
  50  83    3.02190000
  50  84    3.22883543
  50  85    3.44989819
  50  86    3.68604771
  50  87    3.93830794
  50  88    4.20777162
  50  89    4.49560478
  50  90    4.80305155
  50  91    5.13143933
  50  92    5.48218417
  50  93    5.85679654
  50  94    6.25688752
  50  95    6.68417526
  50  96    7.14049188
  50  97    7.62779080
  50  98    8.14815450
  50  99    8.70380271
  50 100    9.29710111
  50 101    9.93057054
  50 102   10.60689670
  50 103   11.32894045
  50 104   12.09974862
  50 105   12.92256546
  50 106   13.80084475
  50 107   14.73826245
  50 108   15.73873017
  50 109   16.80640921
  50 110   17.94572544
  50 111   19.16138493
  50 112   20.45839037
  50 113   21.84205845
  50 114   23.31803808
  50 115   24.89232972
  50 116   26.57130576
  50 117   28.36173218
  50 118   30.27079147
  50 119   32.30610711
  50 120   34.47576951
  50 121   36.78836363
  50 122   39.25299793
  50 123   41.87933447
  50 124   44.67761910
  50 125   47.65871028
  50 126   50.83410396
  50 127   54.21595085
  50 128   57.81706177
  50 129   61.65089667
  50 130   65.73153670
  50 131   70.07364683
  50 132   74.69245109
  50 133   79.60375499
  50 134   84.82402184
  50 135   90.37033505
  50 136   96.25953761
  50 137  102.50470083
  50 138  109.10586458
  50 139  116.03470903
  50 140  123.23177682
  50 141  130.67433462
  50 142  138.34574412
  50 143  146.07495304
  50 144  153.81173723
  50 145  161.60487364
  50 146  169.59994449
  50 147  176.81055069
  50 148  183.27703709
  50 149  188.07213644
  50 150  191.71844364
  50 151  194.25870140
  50 152  196.12478282
  50 153  198.00570320
  50 154  201.22361178
  50 155  204.84783623
  50 156  207.25876460
  50 157  209.04813253
  50 158  210.61202109
  50 159  212.65001735
  50 160  215.69466842
  50 161  219.79798927
  50 162  224.87163898
  50 163  230.13922264
  50 164  234.77964317
  50 165  239.67998556
  50 166  243.31565783
  50 167  244.69880850
  50 168  244.54022178
  50 169  244.17022190
  50 170  244.36772229
  50 171  244.90016061
  50 172  244.41936292
  50 173  243.32729756
  50 174  241.33170487
  50 175  239.89155193
  50 176  238.32759630
  50 177  235.29510549
  50 178  230.12216541
  50 179  223.62649777
  50 180  216.44319738
  50 181  208.61995540
  50 182  201.08562310
  50 183  193.10282694
  50 184  185.18390971
  50 185  176.73165053
  50 186  167.50858303
  50 187  157.36609291
  50 188  146.62624488
  50 189  134.93681193
  50 190  121.06749890
  50 191  104.45951489
  50 192   85.39561192
  50 193   65.36260014
  50 194   44.34603982
  50 195   22.68186637
  50 196    0.00000000
  51   1    0.00000000
  51   2    0.00000000
  51   3    0.00000000
  51   4    0.00000000
  51   5    0.00000000
  51   6    0.00215973
  51   7    0.00436744
  51   8    0.00663823
  51   9    0.00897257
  51  10    0.01136951
  51  11    0.01383093
  51  12    0.01636181
  51  13    0.01896954
  51  14    0.02166321
  51  15    0.02445319
  51  16    0.02735082
  51  17    0.03036829
  51  18    0.03351856
  51  19    0.03681536
  51  20    0.04027315
  51  21    0.04390719
  51  22    0.04773357
  51  23    0.05176925
  51  24    0.05603216
  51  25    0.06054121
  51  26    0.06531642
  51  27    0.07037900
  51  28    0.07575140
  51  29    0.08145744
  51  30    0.08752242
  51  31    0.09397321
  51  32    0.10083839
  51  33    0.10814833
  51  34    0.11593539
  51  35    0.12423402
  51  36    0.13308091
  51  37    0.14251518
  51  38    0.15257853
  51  39    0.16331542
  51  40    0.17477330
  51  41    0.18700276
  51  42    0.20005783
  51  43    0.21399613
  51  44    0.22887921
  51  45    0.24477276
  51  46    0.26174692
  51  47    0.27987658
  51  48    0.29924174
  51  49    0.31992782
  51  50    0.34202605
  51  51    0.36563388
  51  52    0.39085539
  51  53    0.41780178
  51  54    0.44659179
  51  55    0.47735232
  51  56    0.51021887
  51  57    0.54533623
  51  58    0.58285906
  51  59    0.62295258
  51  60    0.66579328
  51  61    0.71156971
  51  62    0.76048330
  51  63    0.81274922
  51  64    0.86859731
  51  65    0.92827311
  51  66    0.99203892
  51  67    1.06017491
  51  68    1.13298037
  51  69    1.21077498
  51  70    1.29390021
  51  71    1.38272079
  51  72    1.47762628
  51  73    1.57903276
  51  74    1.68738463
  51  75    1.80315647
  51  76    1.92685516
  51  77    2.05902199
  51  78    2.20023498
  51  79    2.35111139
  51  80    2.51231031
  51  81    2.68453551
  51  82    2.86853839
  51  83    3.06512116
  51  84    3.27514029
  51  85    3.49951007
  51  86    3.73920646
  51  87    3.99527122
  51  88    4.26881624
  51  89    4.56102819
  51  90    4.87317345
  51  91    5.20660335
  51  92    5.56275976
  51  93    5.94318100
  51  94    6.34950814
  51  95    6.78349171
  51  96    7.24699874
  51  97    7.74202034
  51  98    8.27067966
  51  99    8.83524033
  51 100    9.43811545
  51 101   10.08187707
  51 102   10.76926621
  51 103   11.50320346
  51 104   12.28680022
  51 105   13.12337054
  51 106   14.01644355
  51 107   14.96977670
  51 108   15.98736962
  51 109   17.07347870
  51 110   18.23263258
  51 111   19.46964832
  51 112   20.78964850
  51 113   22.19807930
  51 114   23.70072954
  51 115   25.30375086
  51 116   27.01367917
  51 117   28.83745750
  51 118   30.78246052
  51 119   32.85652095
  51 120   35.06795810
  51 121   37.42560889
  51 122   39.93886146
  51 123   42.61769134
  51 124   45.47269955
  51 125   48.51515125
  51 126   51.75701178
  51 127   55.21097519
  51 128   58.89047726
  51 129   62.80968339
  51 130   66.98344316
  51 131   71.42721510
  51 132   76.15699880
  51 133   81.18937799
  51 134   86.54186307
  51 135   92.23368291
  51 136   98.28648600
  51 137  104.72167897
  51 138  111.54404857
  51 139  118.69160024
  51 140  125.96015130
  51 141  133.28592430
  51 142  140.78189644
  51 143  148.36383974
  51 144  155.93747099
  51 145  163.45836731
  51 146  170.94042313
  51 147  178.38985783
  51 148  184.78554851
  51 149  189.75833339
  51 150  193.63724722
  51 151  196.70813419
  51 152  198.45000941
  51 153  200.16554504
  51 154  202.61495449
  51 155  205.42631322
  51 156  207.94585095
  51 157  209.58710173
  51 158  211.63630380
  51 159  214.18404804
  51 160  217.45602082
  51 161  221.58035286
  51 162  226.65610335
  51 163  231.85592945
  51 164  237.10438555
  51 165  241.32618816
  51 166  244.51770903
  51 167  245.55448137
  51 168  244.61977004
  51 169  243.83644121
  51 170  243.29972260
  51 171  242.86743160
  51 172  242.21432762
  51 173  240.74004610
  51 174  239.12414420
  51 175  237.79979349
  51 176  236.19903483
  51 177  233.27901404
  51 178  228.30645675
  51 179  222.20217045
  51 180  215.76770569
  51 181  209.58556801
  51 182  202.48767237
  51 183  194.86308184
  51 184  186.37486002
  51 185  177.64170236
  51 186  168.40267813
  51 187  158.52814766
  51 188  148.43178044
  51 189  136.74035701
  51 190  123.16296571
  51 191  106.40580040
  51 192   87.41850411
  51 193   66.84747501
  51 194   45.26255247
  51 195   22.74868221
  51 196    0.00000000
  52   1    0.00000000
  52   2    0.00000000
  52   3    0.00000000
  52   4    0.00000000
  52   5    0.00000000
  52   6    0.00224990
  52   7    0.00452344
  52   8    0.00683624
  52   9    0.00919790
  52  10    0.01161555
  52  11    0.01409607
  52  12    0.01664702
  52  13    0.01927696
  52  14    0.02199539
  52  15    0.02481278
  52  16    0.02774046
  52  17    0.03079057
  52  18    0.03397606
  52  19    0.03731067
  52  20    0.04080891
  52  21    0.04448616
  52  22    0.04835861
  52  23    0.05244340
  52  24    0.05675861
  52  25    0.06132337
  52  26    0.06615795
  52  27    0.07128377
  52  28    0.07672358
  52  29    0.08250149
  52  30    0.08864312
  52  31    0.09517567
  52  32    0.10212809
  52  33    0.10953116
  52  34    0.11741765
  52  35    0.12582245
  52  36    0.13478276
  52  37    0.14433819
  52  38    0.15453102
  52  39    0.16540628
  52  40    0.17701207
  52  41    0.18939966
  52  42    0.20262380
  52  43    0.21674290
  52  44    0.23181933
  52  45    0.24791968
  52  46    0.26511506
  52  47    0.28348137
  52  48    0.30309971
  52  49    0.32405668
  52  50    0.34644477
  52  51    0.37036278
  52  52    0.39591625
  52  53    0.42321790
  52  54    0.45238817
  52  55    0.48355571
  52  56    0.51685795
  52  57    0.55244172
  52  58    0.59046387
  52  59    0.63109198
  52  60    0.67450508
  52  61    0.72089441
  52  62    0.77046431
  52  63    0.82343305
  52  64    0.88003384
  52  65    0.94051581
  52  66    1.00514508
  52  67    1.07420598
  52  68    1.14800221
  52  69    1.22685824
  52  70    1.31112063
  52  71    1.40115962
  52  72    1.49737066
  52  73    1.60017617
  52  74    1.71002733
  52  75    1.82740608
  52  76    1.95282712
  52  77    2.08684020
  52  78    2.23003243
  52  79    2.38303085
  52  80    2.54650505
  52  81    2.72117009
  52  82    2.90778954
  52  83    3.10717872
  52  84    3.32020818
  52  85    3.54780738
  52  86    3.79096864
  52  87    4.05075132
  52  88    4.32828629
  52  89    4.62478068
  52  90    4.94152292
  52  91    5.27988813
  52  92    5.64134384
  52  93    6.02745608
  52  94    6.43989581
  52  95    6.88044583
  52  96    7.35100805
  52  97    7.85361126
  52  98    8.39041930
  52  99    8.96373984
  52 100    9.57603356
  52 101   10.22992397
  52 102   10.92820778
  52 103   11.67386582
  52 104   12.47007468
  52 105   13.32021895
  52 106   14.22790411
  52 107   15.19697025
  52 108   16.23150638
  52 109   17.33586568
  52 110   18.51468141
  52 111   19.77288381
  52 112   21.11571784
  52 113   22.54876192
  52 114   24.07794775
  52 115   25.70958135
  52 116   27.45036544
  52 117   29.30742342
  52 118   31.28832526
  52 119   33.40111572
  52 120   35.65434530
  52 121   38.05710466
  52 122   40.61906305
  52 123   43.35051128
  52 124   46.26240940
  52 125   49.36643824
  52 126   52.67505202
  52 127   56.20152585
  52 128   59.95998641
  52 129   63.96540672
  52 130   68.23353943
  52 131   72.78076647
  52 132   77.62388397
  52 133   82.77997771
  52 134   88.26688352
  52 135   94.10535157
  52 136  100.32458400
  52 137  106.97078654
  52 138  114.10367332
  52 139  121.70273372
  52 140  129.13564882
  52 141  136.26099221
  52 142  143.69576893
  52 143  151.25508791
  52 144  158.74031398
  52 145  166.00518948
  52 146  172.99796905
  52 147  179.73718271
  52 148  185.45684784
  52 149  190.29819456
  52 150  194.13940201
  52 151  197.27419891
  52 152  199.59617027
  52 153  201.39297673
  52 154  203.45561907
  52 155  206.11913901
  52 156  208.34384031
  52 157  210.55730726
  52 158  213.00943700
  52 159  215.85144402
  52 160  219.23570879
  52 161  223.29850665
  52 162  228.22402409
  52 163  233.45235837
  52 164  238.40514837
  52 165  242.96894358
  52 166  245.85355867
  52 167  246.36483908
  52 168  245.52739439
  52 169  244.23237244
  52 170  243.10146840
  52 171  242.02795778
  52 172  240.80029703
  52 173  239.25833916
  52 174  237.58248641
  52 175  235.93659436
  52 176  234.33547744
  52 177  231.24950923
  52 178  226.53661709
  52 179  220.99772003
  52 180  215.70382173
  52 181  210.30612005
  52 182  204.22717802
  52 183  196.26720064
  52 184  187.55699188
  52 185  178.76889889
  52 186  169.60656451
  52 187  160.54678654
  52 188  150.42669366
  52 189  138.97737891
  52 190  124.93135156
  52 191  108.00826617
  52 192   89.37515316
  52 193   68.61390088
  52 194   46.28924429
  52 195   23.14139584
  52 196    0.00000000
  53   1    0.00000000
  53   2    0.00000000
  53   3    0.00000000
  53   4    0.00000000
  53   5    0.00000000
  53   6    0.00232545
  53   7    0.00465828
  53   8    0.00701278
  53   9    0.00940408
  53  10    0.01184523
  53  11    0.01434721
  53  12    0.01691992
  53  13    0.01957306
  53  14    0.02231669
  53  15    0.02516145
  53  16    0.02811874
  53  17    0.03120076
  53  18    0.03442049
  53  19    0.03779172
  53  20    0.04132908
  53  21    0.04504804
  53  22    0.04896495
  53  23    0.05309710
  53  24    0.05746276
  53  25    0.06208127
  53  26    0.06697312
  53  27    0.07215998
  53  28    0.07766486
  53  29    0.08351216
  53  30    0.08972781
  53  31    0.09633935
  53  32    0.10337607
  53  33    0.11086914
  53  34    0.11885173
  53  35    0.12735918
  53  36    0.13642914
  53  37    0.14610175
  53  38    0.15641980
  53  39    0.16742892
  53  40    0.17917779
  53  41    0.19171837
  53  42    0.20510611
  53  43    0.21940017
  53  44    0.23466373
  53  45    0.25096426
  53  46    0.26837377
  53  47    0.28696919
  53  48    0.30683267
  53  49    0.32805195
  53  50    0.35072075
  53  51    0.37493917
  53  52    0.40081417
  53  53    0.42845998
  53  54    0.45799865
  53  55    0.48956055
  53  56    0.52328500
  53  57    0.55932080
  53  58    0.59782694
  53  59    0.63897330
  53  60    0.68294136
  53  61    0.72992500
  53  62    0.78013140
  53  63    0.83378187
  53  64    0.89111286
  53  65    0.95237702
  53  66    1.01784422
  53  67    1.08780282
  53  68    1.16256087
  53  69    1.24244747
  53  70    1.32781420
  53  71    1.41903665
  53  72    1.51651605
  53  73    1.62068102
  53  74    1.73198942
  53  75    1.85093032
  53  76    1.97802616
  53  77    2.11383497
  53  78    2.25895277
  53  79    2.41401619
  53  80    2.57970516
  53  81    2.75674584
  53  82    2.94591377
  53  83    3.14803717
  53  84    3.36400046
  53  85    3.59474807
  53  86    3.84128845
  53  87    4.10469835
  53  88    4.38612740
  53  89    4.68680295
  53  90    5.00803529
  53  91    5.35122309
  53  92    5.71785936
  53  93    6.10953762
  53  94    6.52795854
  53  95    6.97493707
  53  96    7.45240984
  53  97    7.96244322
  53  98    8.50724173
  53  99    9.08915702
  53 100    9.71069745
  53 101   10.37453814
  53 102   11.08353170
  53 103   11.84071956
  53 104   12.64934397
  53 105   13.51286067
  53 106   14.43495229
  53 107   15.41954252
  53 108   16.47081101
  53 109   17.59320910
  53 110   18.79147643
  53 111   20.07065839
  53 112   21.43612456
  53 113   22.89358811
  53 114   24.44912639
  53 115   26.10920262
  53 116   27.88068920
  53 117   29.77089252
  53 118   31.78757997
  53 119   33.93900957
  53 120   36.23396286
  53 121   38.68178221
  53 122   41.29241371
  53 123   44.07645697
  53 124   47.04522342
  53 125   50.21080372
  53 126   53.58614334
  53 127   57.18512093
  53 128   61.02261583
  53 129   65.11453542
  53 130   69.47774873
  53 131   74.12984190
  53 132   79.08859924
  53 133   84.37121675
  53 134   89.99376269
  53 135   95.97305408
  53 136  102.33741196
  53 137  109.16152134
  53 138  116.65399604
  53 139  124.36731077
  53 140  132.13577772
  53 141  139.47221640
  53 142  147.06045760
  53 143  154.82605499
  53 144  162.39910442
  53 145  169.48879306
  53 146  176.00176548
  53 147  181.82372456
  53 148  186.74903557
  53 149  190.60014975
  53 150  194.12530234
  53 151  197.44297590
  53 152  200.06667994
  53 153  202.16095087
  53 154  204.51004319
  53 155  207.07608536
  53 156  209.58727362
  53 157  212.13192234
  53 158  214.84558361
  53 159  217.84085232
  53 160  221.21468436
  53 161  225.04802903
  53 162  229.40293794
  53 163  234.25907578
  53 164  239.04948120
  53 165  243.26372779
  53 166  246.54714168
  53 167  247.51036775
  53 168  246.87568872
  53 169  245.44209319
  53 170  243.81920008
  53 171  242.31171505
  53 172  240.66472896
  53 173  238.86851850
  53 174  236.96214921
  53 175  234.97331120
  53 176  232.89505158
  53 177  229.77285238
  53 178  225.49983591
  53 179  220.43314663
  53 180  215.60742016
  53 181  210.54997902
  53 182  204.66544549
  53 183  197.20740554
  53 184  188.56798693
  53 185  179.98612822
  53 186  171.38699988
  53 187  162.26857033
  53 188  152.35313788
  53 189  140.36757942
  53 190  126.07702109
  53 191  109.75322512
  53 192   90.81779997
  53 193   70.21846140
  53 194   47.32447029
  53 195   23.62031509
  53 196    0.00000000
  54   1    0.00000000
  54   2    0.00000000
  54   3    0.00000000
  54   4    0.00000000
  54   5    0.00000000
  54   6    0.00240293
  54   7    0.00479012
  54   8    0.00718058
  54   9    0.00959807
  54  10    0.01206151
  54  11    0.01458506
  54  12    0.01718012
  54  13    0.01985706
  54  14    0.02262620
  54  15    0.02549832
  54  16    0.02848489
  54  17    0.03159816
  54  18    0.03485122
  54  19    0.03825797
  54  20    0.04183314
  54  21    0.04559235
  54  22    0.04955211
  54  23    0.05372988
  54  24    0.05814414
  54  25    0.06281442
  54  26    0.06776143
  54  27    0.07300710
  54  28    0.07857468
  54  29    0.08448888
  54  30    0.09077589
  54  31    0.09746359
  54  32    0.10458162
  54  33    0.11216151
  54  34    0.12023683
  54  35    0.12884334
  54  36    0.13801915
  54  37    0.14780487
  54  38    0.15824381
  54  39    0.16938217
  54  40    0.18126923
  54  41    0.19395758
  54  42    0.20750333
  54  43    0.22196641
  54  44    0.23741077
  54  45    0.25390471
  54  46    0.27152115
  54  47    0.29033798
  54  48    0.31043839
  54  49    0.33191122
  54  50    0.35485137
  54  51    0.37936025
  54  52    0.40554614
  54  53    0.43352475
  54  54    0.46341971
  54  55    0.49536307
  54  56    0.52949593
  54  57    0.56596905
  54  58    0.60494350
  54  59    0.64659137
  54  60    0.69109654
  54  61    0.73865547
  54  62    0.78947807
  54  63    0.84378862
  54  64    0.90182675
  54  65    0.96384850
  54  66    1.03012742
  54  67    1.10095579
  54  68    1.17664588
  54  69    1.25753134
  54  70    1.34396862
  54  71    1.43633856
  54  72    1.53504801
  54  73    1.64053166
  54  74    1.75325388
  54  75    1.87371076
  54  76    2.00243227
  54  77    2.13998454
  54  78    2.28697236
  54  79    2.44404172
  54  80    2.61188269
  54  81    2.79123236
  54  82    2.98287799
  54  83    3.18766047
  54  84    3.40647788
  54  85    3.64028937
  54  86    3.89011927
  54  87    4.15706146
  54  88    4.44228407
  54  89    4.74703443
  54  90    5.07264438
  54  91    5.42053592
  54  92    5.79222724
  54  93    6.18933910
  54  94    6.61360166
  54  95    7.06686174
  54  96    7.55109051
  54  97    8.06839172
  54  98    8.62101039
  54  99    9.21134209
  54 100    9.84194275
  54 101   10.51553913
  54 102   11.23503983
  54 103   12.00354705
  54 104   12.82436900
  54 105   13.70103301
  54 106   14.63729947
  54 107   15.63717646
  54 108   16.70493523
  54 109   17.84512656
  54 110   19.06259796
  54 111   20.36251176
  54 112   21.75036422
  54 113   23.23200562
  54 114   24.81366146
  54 115   26.50195491
  54 116   28.30393062
  54 117   30.22708026
  54 118   32.27937015
  54 119   34.46927167
  54 120   36.80579529
  54 121   39.29852963
  54 122   41.95768759
  54 123   44.79416178
  54 124   47.81959285
  54 125   51.04645416
  54 126   54.48815582
  54 127   58.15916816
  54 128   62.07515537
  54 129   66.25308927
  54 130   70.71126739
  54 131   75.46906934
  54 132   80.54612543
  54 133   85.96035005
  54 134   91.72423182
  54 135   97.83996661
  54 136  104.30024783
  54 137  111.12097402
  54 138  118.45056181
  54 139  126.47470282
  54 140  134.09700710
  54 141  141.99008541
  54 142  149.83662079
  54 143  158.20949419
  54 144  166.19150235
  54 145  173.22774669
  54 146  179.40128704
  54 147  184.53493745
  54 148  188.86316406
  54 149  191.99123034
  54 150  195.09596022
  54 151  198.09628491
  54 152  200.86769055
  54 153  203.48355690
  54 154  206.16637652
  54 155  208.91701914
  54 156  211.63643479
  54 157  214.38690199
  54 158  217.26036540
  54 159  220.32393298
  54 160  223.61989184
  54 161  227.17708043
  54 162  230.99915318
  54 163  235.06949993
  54 164  239.22712800
  54 165  243.46337369
  54 166  246.54808830
  54 167  248.24483406
  54 168  248.01139083
  54 169  246.82386270
  54 170  245.39777678
  54 171  243.70519050
  54 172  241.64200784
  54 173  239.54528722
  54 174  237.37307818
  54 175  235.04028377
  54 176  232.43107808
  54 177  229.36702424
  54 178  225.15962982
  54 179  220.51022568
  54 180  215.60602628
  54 181  210.46397338
  54 182  204.49670070
  54 183  197.11860835
  54 184  189.27644911
  54 185  180.94129241
  54 186  172.37297073
  54 187  163.43708105
  54 188  152.95973072
  54 189  140.62481217
  54 190  126.76074117
  54 191  110.54926564
  54 192   92.28799505
  54 193   71.39882946
  54 194   48.35934776
  54 195   24.10997009
  54 196    0.00000000
  55   1    0.00000000
  55   2    0.00000000
  55   3    0.00000000
  55   4    0.00000000
  55   5    0.00000000
  55   6    0.00250576
  55   7    0.00493786
  55   8    0.00735010
  55   9    0.00978454
  55  10    0.01226599
  55  11    0.01480979
  55  12    0.01742723
  55  13    0.02012837
  55  14    0.02292334
  55  15    0.02582284
  55  16    0.02883838
  55  17    0.03198231
  55  18    0.03526782
  55  19    0.03870897
  55  20    0.04232066
  55  21    0.04611866
  55  22    0.05011966
  55  23    0.05434132
  55  24    0.05880230
  55  25    0.06352235
  55  26    0.06852240
  55  27    0.07382462
  55  28    0.07945252
  55  29    0.08543106
  55  30    0.09178674
  55  31    0.09854775
  55  32    0.10574405
  55  33    0.11340754
  55  34    0.12157216
  55  35    0.13027409
  55  36    0.13955186
  55  37    0.14944657
  55  38    0.16000202
  55  39    0.17126494
  55  40    0.18328519
  55  41    0.19611598
  55  42    0.20981408
  55  43    0.22444013
  55  44    0.24005883
  55  45    0.25673929
  55  46    0.27455531
  55  47    0.29358571
  55  48    0.31391468
  55  49    0.33563213
  55  50    0.35883412
  55  51    0.38362326
  55  52    0.41010919
  55  53    0.43840902
  55  54    0.46864790
  55  55    0.50095951
  55  56    0.53548671
  55  57    0.57238212
  55  58    0.61180883
  55  59    0.65394110
  55  60    0.69896513
  55  61    0.74707985
  55  62    0.79849787
  55  63    0.85344633
  55  64    0.91216794
  55  65    0.97492206
  55  66    1.04198579
  55  67    1.11365525
  55  68    1.19024682
  55  69    1.27209855
  55  70    1.35957165
  55  71    1.45305205
  55  72    1.55295212
  55  73    1.65971244
  55  74    1.77380373
  55  75    1.89572892
  55  76    2.02602536
  55  77    2.16526709
  55  78    2.31406743
  55  79    2.47308159
  55  80    2.64300953
  55  81    2.82459901
  55  82    3.01864882
  55  83    3.22601225
  55  84    3.44760078
  55  85    3.68438800
  55  86    3.93741385
  55  87    4.20778905
  55  88    4.49669992
  55  89    4.80541346
  55  90    5.13528276
  55  91    5.48775281
  55  92    5.86436667
  55  93    6.26677201
  55  94    6.69672815
  55  95    7.15611346
  55  96    7.64693334
  55  97    8.17132863
  55  98    8.73158459
  55  99    9.33014044
  55 100    9.96959953
  55 101   10.65274007
  55 102   11.38252659
  55 103   12.16212207
  55 104   12.99490078
  55 105   13.88446190
  55 106   14.83464394
  55 107   15.84953992
  55 108   16.93351351
  55 109   18.09121593
  55 110   19.32760382
  55 111   20.64795806
  55 112   22.05790349
  55 113   23.56342973
  55 114   25.17091294
  55 115   26.88713888
  55 116   28.71932716
  55 117   30.67515709
  55 118   32.76279544
  55 119   34.99092680
  55 120   37.36878753
  55 121   39.90620493
  55 122   42.61364401
  55 123   45.50226572
  55 124   48.58400191
  55 125   51.87165445
  55 126   55.37902843
  55 127   59.12111008
  55 128   63.11429739
  55 129   67.37667654
  55 130   71.92829043
  55 131   76.79122110
  55 132   81.98899010
  55 133   87.54401181
  55 134   93.47011215
  55 135   99.75408435
  55 136  106.32025735
  55 137  113.01649395
  55 138  120.02685091
  55 139  127.49033685
  55 140  135.32438743
  55 141  143.12302624
  55 142  151.68639240
  55 143  160.61727013
  55 144  168.59509557
  55 145  175.52300894
  55 146  181.55902206
  55 147  186.79045278
  55 148  190.93366178
  55 149  194.17438101
  55 150  196.95218834
  55 151  199.77169131
  55 152  202.62851552
  55 153  205.55395869
  55 154  208.58037789
  55 155  211.62568450
  55 156  214.50193758
  55 157  217.37729148
  55 158  220.35495443
  55 159  223.45680030
  55 160  226.65924456
  55 161  229.95086565
  55 162  233.27201601
  55 163  236.73386203
  55 164  240.28402359
  55 165  243.78937903
  55 166  246.92418334
  55 167  248.90346274
  55 168  249.09421650
  55 169  248.43247377
  55 170  247.22542757
  55 171  245.44505894
  55 172  243.62036030
  55 173  241.25668470
  55 174  238.89503529
  55 175  236.32476992
  55 176  233.35260773
  55 177  230.02292321
  55 178  226.16297356
  55 179  221.72502386
  55 180  216.70577332
  55 181  211.04588617
  55 182  204.55758120
  55 183  197.28314180
  55 184  189.23577244
  55 185  180.85411125
  55 186  172.41669169
  55 187  162.80145517
  55 188  152.03634318
  55 189  139.97425973
  55 190  126.29941630
  55 191  110.83774094
  55 192   92.75560666
  55 193   72.01539485
  55 194   48.79775224
  55 195   24.55675392
  55 196    0.00000000
  56   1    0.00000000
  56   2    0.00000000
  56   3    0.00000000
  56   4    0.00000000
  56   5    0.00000000
  56   6    0.00269230
  56   7    0.00512523
  56   8    0.00752686
  56   9    0.00996318
  56  10    0.01245723
  56  11    0.01502017
  56  12    0.01766041
  56  13    0.02038645
  56  14    0.02320772
  56  15    0.02613471
  56  16    0.02917895
  56  17    0.03235292
  56  18    0.03567000
  56  19    0.03914443
  56  20    0.04279132
  56  21    0.04662662
  56  22    0.05066724
  56  23    0.05493102
  56  24    0.05943682
  56  25    0.06420463
  56  26    0.06925557
  56  27    0.07461205
  56  28    0.08029784
  56  29    0.08633816
  56  30    0.09275979
  56  31    0.09959121
  56  32    0.10686271
  56  33    0.11460652
  56  34    0.12285697
  56  35    0.13165061
  56  36    0.14102642
  56  37    0.15102591
  56  38    0.16169340
  56  39    0.17307612
  56  40    0.18522450
  56  41    0.19819231
  56  42    0.21203699
  56  43    0.22681985
  56  44    0.24260631
  56  45    0.25946629
  56  46    0.27747441
  56  47    0.29671040
  56  48    0.31725940
  56  49    0.33921237
  56  50    0.36266647
  56  51    0.38772552
  56  52    0.41450042
  56  53    0.44310965
  56  54    0.47367982
  56  55    0.50634621
  56  56    0.54125336
  56  57    0.57855571
  56  58    0.61841829
  56  59    0.66101747
  56  60    0.70654167
  56  61    0.75519226
  56  62    0.80718442
  56  63    0.86274808
  56  64    0.92212895
  56  65    0.98558959
  56  66    1.05341057
  56  67    1.12589170
  56  68    1.20335335
  56  69    1.28613788
  56  70    1.37461110
  56  71    1.46916391
  56  72    1.57021401
  56  73    1.67820773
  56  74    1.79362198
  56  75    1.91696635
  56  76    2.04878535
  56  77    2.18966077
  56  78    2.34021423
  56  79    2.50110991
  56  80    2.67305745
  56  81    2.85681504
  56  82    3.05319271
  56  83    3.26305590
  56  84    3.48732919
  56  85    3.72700031
  56  86    3.98312449
  56  87    4.25682897
  56  88    4.54931792
  56  89    4.86187763
  56  90    5.19588208
  56  91    5.55279889
  56  92    5.93419557
  56  93    6.34174632
  56  94    6.77723919
  56  95    7.24258372
  56  96    7.73981912
  56  97    8.27112290
  56  98    8.83882019
  56  99    9.44539348
  56 100   10.09349317
  56 101   10.78594863
  56 102   11.52578007
  56 103   12.31621105
  56 104   13.16068179
  56 105   14.06286333
  56 106   15.02667243
  56 107   16.05628741
  56 108   17.15616483
  56 109   18.33105712
  56 110   19.58603113
  56 111   20.92648767
  56 112   22.35818191
  56 113   23.88724493
  56 114   25.52020613
  56 115   27.26401673
  56 116   29.12607437
  56 117   31.11424896
  56 118   33.23691008
  56 119   35.50295636
  56 120   37.92184791
  56 121   40.50364315
  56 122   43.25904299
  56 123   46.19944646
  56 124   49.33702515
  56 125   52.68482762
  56 126   56.25693125
  56 127   60.06866749
  56 128   64.13695750
  56 129   68.48080557
  56 130   73.12199785
  56 131   78.08600692
  56 132   83.40288632
  56 133   89.10712155
  56 134   95.23237533
  56 135  101.78541705
  56 136  108.63591002
  56 137  115.05041206
  56 138  121.63059903
  56 139  128.64587809
  56 140  136.12901893
  56 141  144.06430491
  56 142  152.77600539
  56 143  161.62121059
  56 144  169.72365633
  56 145  176.41296630
  56 146  182.24830257
  56 147  187.88209958
  56 148  192.67114847
  56 149  196.59791860
  56 150  199.55531822
  56 151  202.20966317
  56 152  205.13204696
  56 153  208.34642336
  56 154  211.81064857
  56 155  215.35075351
  56 156  218.22720623
  56 157  221.13575150
  56 158  224.20766272
  56 159  227.38379119
  56 160  230.51696502
  56 161  233.61584585
  56 162  236.33820530
  56 163  239.25779197
  56 164  242.34782354
  56 165  245.46206921
  56 166  248.44448875
  56 167  250.34722756
  56 168  251.02691294
  56 169  250.58111300
  56 170  249.61629242
  56 171  248.21202044
  56 172  246.11314667
  56 173  243.93204876
  56 174  241.58214509
  56 175  238.95739826
  56 176  235.56600455
  56 177  232.13010004
  56 178  228.64987484
  56 179  224.40891082
  56 180  219.31384779
  56 181  213.30124538
  56 182  206.22364556
  56 183  198.01052773
  56 184  189.28708842
  56 185  180.54682909
  56 186  171.32858678
  56 187  161.96756247
  56 188  151.01868125
  56 189  138.49692479
  56 190  125.13062677
  56 191  110.19046994
  56 192   92.25268964
  56 193   71.39774099
  56 194   48.45489882
  56 195   24.41761871
  56 196    0.00000000
  57   1    0.00000000
  57   2    0.00000000
  57   3    0.00000000
  57   4    0.00000000
  57   5    0.00116800
  57   6    0.00314898
  57   7    0.00536443
  57   8    0.00769906
  57   9    0.01012397
  57  10    0.01262946
  57  11    0.01521340
  57  12    0.01787850
  57  13    0.02063094
  57  14    0.02347931
  57  15    0.02643397
  57  16    0.02950661
  57  17    0.03270996
  57  18    0.03605765
  57  19    0.03956418
  57  20    0.04324489
  57  21    0.04711597
  57  22    0.05119453
  57  23    0.05549863
  57  24    0.06004734
  57  25    0.06486084
  57  26    0.06996049
  57  27    0.07536893
  57  28    0.08111016
  57  29    0.08720964
  57  30    0.09369445
  57  31    0.10059334
  57  32    0.10793692
  57  33    0.11575775
  57  34    0.12409050
  57  35    0.13297211
  57  36    0.14244194
  57  37    0.15254198
  57  38    0.16331697
  57  39    0.17481466
  57  40    0.18708599
  57  41    0.20018534
  57  42    0.21417073
  57  43    0.22910413
  57  44    0.24505169
  57  45    0.26208405
  57  46    0.28027666
  57  47    0.29971010
  57  48    0.32047046
  57  49    0.34264968
  57  50    0.36634601
  57  51    0.39166439
  57  52    0.41871696
  57  53    0.44762354
  57  54    0.47851215
  57  55    0.51151957
  57  56    0.54679199
  57  57    0.58448560
  57  58    0.62476732
  57  59    0.66781552
  57  60    0.71382081
  57  61    0.76298689
  57  62    0.81553143
  57  63    0.87168707
  57  64    0.93170240
  57  65    0.99584309
  57  66    1.06439305
  57  67    1.13765569
  57  68    1.21595524
  57  69    1.29963822
  57  70    1.38907490
  57  71    1.48466101
  57  72    1.58681942
  57  73    1.69600204
  57  74    1.81269178
  57  75    1.93740470
  57  76    2.07069228
  57  77    2.21314381
  57  78    2.36538902
  57  79    2.52810082
  57  80    2.70199826
  57  81    2.88784968
  57  82    3.08647609
  57  83    3.29875475
  57  84    3.52562304
  57  85    3.76808250
  57  86    4.02720329
  57  87    4.30412879
  57  88    4.60008063
  57  89    4.91636402
  57  90    5.25437340
  57  91    5.61559852
  57  92    6.00163094
  57  93    6.41417089
  57  94    6.85503466
  57  95    7.32616246
  57  96    7.82962677
  57  97    8.36764129
  57  98    8.94257045
  57  99    9.55693951
  57 100   10.21344542
  57 101   10.91496821
  57 102   11.66458330
  57 103   12.46557442
  57 104   13.32144743
  57 105   14.23594496
  57 106   15.21306191
  57 107   16.25706190
  57 108   17.37249463
  57 109   18.56421421
  57 110   19.83739849
  57 111   21.19756931
  57 112   22.65061380
  57 113   24.20280659
  57 114   25.86083294
  57 115   27.63181278
  57 116   29.52332554
  57 117   31.54343589
  57 118   33.70072028
  57 119   36.00429466
  57 120   38.46384382
  57 121   41.08965354
  57 122   43.89264774
  57 123   46.88443475
  57 124   50.07737026
  57 125   53.48464990
  57 126   57.12045443
  57 127   61.00018634
  57 128   65.14086420
  57 129   69.56178782
  57 130   74.28566928
  57 131   79.34057912
  57 132   84.76337222
  57 133   90.60599800
  57 134   96.94816141
  57 135  103.92684775
  57 136  110.82253226
  57 137  117.37930755
  57 138  123.28626450
  57 139  129.84865618
  57 140  137.02656648
  57 141  144.80600316
  57 142  153.34382942
  57 143  162.01504250
  57 144  169.94492710
  57 145  176.86325562
  57 146  182.86884531
  57 147  188.57077523
  57 148  194.04237002
  57 149  198.77800557
  57 150  202.26052312
  57 151  205.18924452
  57 152  208.16493537
  57 153  211.72325917
  57 154  215.81313024
  57 155  219.60174007
  57 156  222.79416496
  57 157  225.61627403
  57 158  228.85388219
  57 159  232.26418237
  57 160  235.33196937
  57 161  237.59274624
  57 162  240.15346654
  57 163  242.56926620
  57 164  245.35777111
  57 165  248.24941666
  57 166  251.03924766
  57 167  253.01643717
  57 168  254.09020750
  57 169  254.25210070
  57 170  253.44607336
  57 171  251.66742569
  57 172  249.67359526
  57 173  247.75292352
  57 174  245.51139398
  57 175  242.31345992
  57 176  238.76711941
  57 177  235.21104747
  57 178  231.81303000
  57 179  227.84543102
  57 180  222.71759520
  57 181  216.47566108
  57 182  208.85094829
  57 183  200.04107012
  57 184  190.11313073
  57 185  180.44044015
  57 186  171.06926424
  57 187  161.37004549
  57 188  150.17857398
  57 189  137.41867368
  57 190  124.03671959
  57 191  108.98202552
  57 192   91.03632110
  57 193   70.15385751
  57 194   47.40049696
  57 195   23.75659034
  57 196    0.00000000
  58   1    0.00000000
  58   2    0.00000000
  58   3    0.00000000
  58   4    0.00000000
  58   5    0.00152770
  58   6    0.00338381
  58   7    0.00550594
  58   8    0.00781180
  58   9    0.01024471
  58  10    0.01277381
  58  11    0.01538638
  58  12    0.01808086
  58  13    0.02086209
  58  14    0.02373860
  58  15    0.02672111
  58  16    0.02982173
  58  17    0.03305363
  58  18    0.03643083
  58  19    0.03996816
  58  20    0.04368123
  58  21    0.04758649
  58  22    0.05170127
  58  23    0.05604384
  58  24    0.06063349
  58  25    0.06549060
  58  26    0.07063676
  58  27    0.07609480
  58  28    0.08188897
  58  29    0.08804499
  58  30    0.09459018
  58  31    0.10155358
  58  32    0.10896607
  58  33    0.11686055
  58  34    0.12527203
  58  35    0.13423780
  58  36    0.14379761
  58  37    0.15399387
  58  38    0.16487175
  58  39    0.17647950
  58  40    0.18886857
  58  41    0.20209386
  58  42    0.21621401
  58  43    0.23129160
  58  44    0.24739345
  58  45    0.26459095
  58  46    0.28296030
  58  47    0.30258293
  58  48    0.32354582
  58  49    0.34594186
  58  50    0.36987034
  58  51    0.39543729
  58  52    0.42275605
  58  53    0.45194770
  58  54    0.48314162
  58  55    0.51647606
  58  56    0.55209878
  58  57    0.59016766
  58  58    0.63085144
  58  59    0.67433042
  58  60    0.72079730
  58  61    0.77045805
  58  62    0.82353274
  58  63    0.88025660
  58  64    0.94088102
  58  65    1.00567467
  58  66    1.07492469
  58  67    1.14893794
  58  68    1.22804240
  58  69    1.31258860
  58  70    1.40295114
  58  71    1.49953040
  58  72    1.60275426
  58  73    1.71308002
  58  74    1.83099642
  58  75    1.95702577
  58  76    2.09172632
  58  77    2.23569462
  58  78    2.38956826
  58  79    2.55402862
  58  80    2.72980390
  58  81    2.91767229
  58  82    3.11846547
  58  83    3.33307221
  58  84    3.56244231
  58  85    3.80759078
  58  86    4.06960230
  58  87    4.34963601
  58  88    4.64893055
  58  89    4.96880957
  58  90    5.31068749
  58  91    5.67607574
  58  92    6.06658933
  58  93    6.48395400
  58  94    6.93001369
  58  95    7.40673867
  58  96    7.91623407
  58  97    8.46074912
  58  98    9.04268689
  58  99    9.66461474
  58 100   10.32927545
  58 101   11.03959907
  58 102   11.79871553
  58 103   12.60996811
  58 104   13.47692768
  58 105   14.40340794
  58 106   15.39348150
  58 107   16.45149699
  58 108   17.58209712
  58 109   18.79023781
  58 110   20.08120832
  58 111   21.46065243
  58 112   22.93459054
  58 113   24.50944282
  58 114   26.19205315
  58 115   27.98971379
  58 116   29.91019065
  58 117   31.96174883
  58 118   34.15317832
  58 119   36.49381951
  58 120   38.99358855
  58 121   41.66300260
  58 122   44.51320601
  58 123   47.55600003
  58 124   50.80388124
  58 125   54.27010006
  58 126   57.96876079
  58 127   61.91500423
  58 128   66.12534945
  58 129   70.61833792
  58 130   75.41575246
  58 131   80.54494805
  58 132   86.04341835
  58 133   91.96812363
  58 134   98.41560540
  58 135  105.56740382
  58 136  112.79179758
  58 137  118.82800865
  58 138  124.78013394
  58 139  130.95583022
  58 140  137.87124258
  58 141  145.36911569
  58 142  153.39225596
  58 143  161.79891181
  58 144  169.85821413
  58 145  176.93444501
  58 146  183.52525543
  58 147  189.24482417
  58 148  194.92649725
  58 149  200.00711853
  58 150  204.32937614
  58 151  207.94343500
  58 152  211.44868411
  58 153  215.41628852
  58 154  219.98098983
  58 155  224.32819786
  58 156  227.62350830
  58 157  230.58466599
  58 158  234.24374155
  58 159  237.41707348
  58 160  239.89625403
  58 161  242.22102558
  58 162  244.07522389
  58 163  246.47928355
  58 164  249.24699158
  58 165  252.13257036
  58 166  254.45181026
  58 167  256.60214483
  58 168  258.08275745
  58 169  258.90903541
  58 170  258.26327377
  58 171  256.34569113
  58 172  254.16057929
  58 173  251.88665982
  58 174  249.38007603
  58 175  245.98815213
  58 176  241.93399027
  58 177  238.07572645
  58 178  234.47394700
  58 179  230.35448211
  58 180  225.12720310
  58 181  218.89962490
  58 182  211.49965647
  58 183  201.99063901
  58 184  191.44513798
  58 185  180.75502084
  58 186  170.82294661
  58 187  160.91090759
  58 188  149.50821114
  58 189  136.51270132
  58 190  123.11219593
  58 191  108.10095595
  58 192   90.12122155
  58 193   69.06176734
  58 194   46.42643297
  58 195   23.30336716
  58 196    0.00000000
  59   1    0.00000000
  59   2    0.00000000
  59   3    0.00000000
  59   4    0.00000000
  59   5    0.00156509
  59   6    0.00336616
  59   7    0.00548574
  59   8    0.00782879
  59   9    0.01031030
  59  10    0.01288582
  59  11    0.01553906
  59  12    0.01826885
  59  13    0.02108150
  59  14    0.02398696
  59  15    0.02699711
  59  16    0.03012496
  59  17    0.03338434
  59  18    0.03678976
  59  19    0.04035643
  59  20    0.04410029
  59  21    0.04803803
  59  22    0.05218724
  59  23    0.05656638
  59  24    0.06119495
  59  25    0.06609355
  59  26    0.07128396
  59  27    0.07678923
  59  28    0.08263383
  59  29    0.08884371
  59  30    0.09544644
  59  31    0.10247132
  59  32    0.10994954
  59  33    0.11791427
  59  34    0.12640085
  59  35    0.13544692
  59  36    0.14509262
  59  37    0.15538071
  59  38    0.16635683
  59  39    0.17806966
  59  40    0.19057114
  59  41    0.20391672
  59  42    0.21816557
  59  43    0.23338089
  59  44    0.24963014
  59  45    0.26698541
  59  46    0.28552364
  59  47    0.30532706
  59  48    0.32648349
  59  49    0.34908677
  59  50    0.37323714
  59  51    0.39904173
  59  52    0.42661497
  59  53    0.45607919
  59  54    0.48756506
  59  55    0.52121225
  59  56    0.55717002
  59  57    0.59559787
  59  58    0.63666628
  59  59    0.68055742
  59  60    0.72746602
  59  61    0.77760018
  59  62    0.83118231
  59  63    0.88845013
  59  64    0.94965772
  59  65    1.01507662
  59  66    1.08499709
  59  67    1.15972933
  59  68    1.23960492
  59  69    1.32497825
  59  70    1.41622810
  59  71    1.51375931
  59  72    1.61800463
  59  73    1.72942654
  59  74    1.84851941
  59  75    1.97581160
  59  76    2.11186787
  59  77    2.25729182
  59  78    2.41272862
  59  79    2.57886786
  59  80    2.75644656
  59  81    2.94625249
  59  82    3.14912764
  59  83    3.36597194
  59  84    3.59774725
  59  85    3.84548162
  59  86    4.11027385
  59  87    4.39329835
  59  88    4.69581033
  59  89    5.01915135
  59  90    5.36475529
  59  91    5.73415463
  59  92    6.12898730
  59  93    6.55100386
  59  94    7.00207525
  59  95    7.48420106
  59  96    7.99951836
  59  97    8.55031111
  59  98    9.13902021
  59  99    9.76825427
  59 100   10.44080104
  59 101   11.15963968
  59 102   11.92795375
  59 103   12.74914516
  59 104   13.62684892
  59 105   14.56494894
  59 106   15.56759475
  59 107   16.63921930
  59 108   17.78455783
  59 109   19.00866777
  59 110   20.31694982
  59 111   21.71517009
  59 112   23.20948330
  59 113   24.80645691
  59 114   26.51309612
  59 115   28.33686952
  59 116   30.28573497
  59 117   32.36816545
  59 118   34.59317411
  59 119   36.97033792
  59 120   39.50981879
  59 121   42.22238112
  59 122   45.11940475
  59 123   48.21289254
  59 124   51.51547357
  59 125   55.04040601
  59 126   58.80159158
  59 127   62.81362828
  59 128   67.09195761
  59 129   71.65321806
  59 130   76.51601959
  59 131   81.70254458
  59 132   87.24174770
  59 133   93.17571350
  59 134   99.57278926
  59 135  106.55805687
  59 136  113.40086444
  59 137  119.83658336
  59 138  125.55005258
  59 139  131.84763587
  59 140  138.68549497
  59 141  145.98901961
  59 142  153.67135016
  59 143  161.57797819
  59 144  169.43468560
  59 145  177.19950110
  59 146  183.78774314
  59 147  189.71450585
  59 148  195.19216281
  59 149  200.79542449
  59 150  205.92456359
  59 151  210.63904163
  59 152  215.11671898
  59 153  219.37474869
  59 154  224.24714752
  59 155  229.00476427
  59 156  232.69840986
  59 157  235.77840204
  59 158  239.05725746
  59 159  242.21473494
  59 160  244.57549330
  59 161  246.28973217
  59 162  248.42439810
  59 163  251.01255661
  59 164  254.01632730
  59 165  256.59160281
  59 166  259.05210432
  59 167  260.88501050
  59 168  262.76300650
  59 169  264.07468258
  59 170  263.38638241
  59 171  261.31789501
  59 172  258.75403096
  59 173  256.26161571
  59 174  253.13261704
  59 175  249.31001990
  59 176  244.87366781
  59 177  240.63717725
  59 178  236.59138411
  59 179  231.89368766
  59 180  226.43852044
  59 181  220.37245397
  59 182  213.10425918
  59 183  203.78546286
  59 184  192.68830848
  59 185  181.03530248
  59 186  170.24056955
  59 187  159.58671508
  59 188  148.02929317
  59 189  135.55832195
  59 190  122.29134862
  59 191  107.62121746
  59 192   89.64668757
  59 193   68.82208092
  59 194   46.12599204
  59 195   23.12375212
  59 196    0.00000000
  60   1    0.00000000
  60   2    0.00000000
  60   3    0.00000000
  60   4    0.00000000
  60   5    0.00137278
  60   6    0.00304347
  60   7    0.00526406
  60   8    0.00773866
  60   9    0.01032316
  60  10    0.01297170
  60  11    0.01567740
  60  12    0.01844715
  60  13    0.02129250
  60  14    0.02422667
  60  15    0.02726351
  60  16    0.03041730
  60  17    0.03370268
  60  18    0.03713474
  60  19    0.04072911
  60  20    0.04450202
  60  21    0.04847047
  60  22    0.05265222
  60  23    0.05706597
  60  24    0.06173142
  60  25    0.06666934
  60  26    0.07190171
  60  27    0.07745179
  60  28    0.08334427
  60  29    0.08960530
  60  30    0.09626271
  60  31    0.10334604
  60  32    0.11088674
  60  33    0.11891827
  60  34    0.12747629
  60  35    0.13659876
  60  36    0.14632617
  60  37    0.15670167
  60  38    0.16777129
  60  39    0.17958416
  60  40    0.19219267
  60  41    0.20565278
  60  42    0.22002420
  60  43    0.23537069
  60  44    0.25176035
  60  45    0.26926591
  60  46    0.28796503
  60  47    0.30794070
  60  48    0.32928156
  60  49    0.35208233
  60  50    0.37644419
  60  51    0.40247526
  60  52    0.43029110
  60  53    0.46001516
  60  54    0.49177939
  60  55    0.52572480
  60  56    0.56200208
  60  57    0.60077230
  60  58    0.64220759
  60  59    0.68649193
  60  60    0.73382196
  60  61    0.78440785
  60  62    0.83847425
  60  63    0.89626125
  60  64    0.95802552
  60  65    1.02404138
  60  66    1.09460204
  60  67    1.17002094
  60  68    1.25063309
  60  69    1.33679660
  60  70    1.42889426
  60  71    1.52733523
  60  72    1.63255689
  60  73    1.74502675
  60  74    1.86524456
  60  75    1.99374452
  60  76    2.13109766
  60  77    2.27791436
  60  78    2.43484713
  60  79    2.60259342
  60  80    2.78189881
  60  81    2.97356029
  60  82    3.17842979
  60  83    3.39741803
  60  84    3.63149852
  60  85    3.88171192
  60  86    4.14917068
  60  87    4.43506400
  60  88    4.74066310
  60  89    5.06732692
  60  90    5.41650817
  60  91    5.78975979
  60  92    6.18874188
  60  93    6.61522913
  60  94    7.07111871
  60  95    7.55843874
  60  96    8.07935731
  60  97    8.63619222
  60  98    9.23142124
  60  99    9.86769320
  60 100   10.54783978
  60 101   11.27488810
  60 102   12.05207423
  60 103   12.88285749
  60 104   13.77093586
  60 105   14.72026225
  60 106   15.73506196
  60 107   16.81985115
  60 108   17.97945658
  60 109   19.21903639
  60 110   20.54410223
  60 111   21.96054245
  60 112   23.47464654
  60 113   25.09313055
  60 114   26.82316347
  60 115   28.67239415
  60 116   30.64897848
  60 117   32.76160615
  60 118   35.01952597
  60 119   37.43256867
  60 120   40.01116503
  60 121   42.76635693
  60 122   45.70979760
  60 123   48.85373645
  60 124   52.21098266
  60 125   55.79484084
  60 126   59.61901307
  60 127   63.69746574
  60 128   68.04427113
  60 129   72.67345690
  60 130   77.59893373
  60 131   82.83460030
  60 132   88.39463071
  60 133   94.29326938
  60 134  100.54047111
  60 135  107.11782886
  60 136  113.87107751
  60 137  120.04723394
  60 138  126.23856008
  60 139  132.72708419
  60 140  139.58937911
  60 141  146.81465827
  60 142  154.34144760
  60 143  162.05392408
  60 144  169.78146617
  60 145  177.35063820
  60 146  184.44759708
  60 147  190.39291096
  60 148  196.11377388
  60 149  201.86183875
  60 150  207.75893491
  60 151  213.41484857
  60 152  218.86572971
  60 153  223.59721717
  60 154  228.52597379
  60 155  233.66223788
  60 156  237.31869024
  60 157  240.71733257
  60 158  243.94933756
  60 159  246.77894433
  60 160  248.88053338
  60 161  250.92415681
  60 162  253.31477205
  60 163  256.13527283
  60 164  259.23124066
  60 165  262.19280310
  60 166  264.31723943
  60 167  266.16737101
  60 168  268.06167965
  60 169  269.29766215
  60 170  268.94427846
  60 171  266.83179347
  60 172  264.31208606
  60 173  261.29922758
  60 174  257.59230060
  60 175  253.24388098
  60 176  248.59395901
  60 177  243.97144288
  60 178  239.30803745
  60 179  234.11886726
  60 180  228.26739781
  60 181  221.92978359
  60 182  214.61273377
  60 183  205.17460260
  60 184  193.25885541
  60 185  181.18217715
  60 186  169.19895799
  60 187  157.80507589
  60 188  146.05663440
  60 189  133.94272080
  60 190  121.36331422
  60 191  106.87679352
  60 192   89.38117606
  60 193   68.72944064
  60 194   46.31639082
  60 195   23.15823686
  60 196    0.00000000
  61   1    0.00000000
  61   2    0.00000000
  61   3    0.00000000
  61   4    0.00000000
  61   5    0.00088807
  61   6    0.00218306
  61   7    0.00480944
  61   8    0.00756961
  61   9    0.01031331
  61  10    0.01305235
  61  11    0.01581448
  61  12    0.01862370
  61  13    0.02149995
  61  14    0.02446070
  61  15    0.02752213
  61  16    0.03069984
  61  17    0.03400928
  61  18    0.03746611
  61  19    0.04108631
  61  20    0.04488642
  61  21    0.04888367
  61  22    0.05309602
  61  23    0.05754237
  61  24    0.06224258
  61  25    0.06721761
  61  26    0.07248963
  61  27    0.07808209
  61  28    0.08401985
  61  29    0.09032931
  61  30    0.09703849
  61  31    0.10417718
  61  32    0.11177708
  61  33    0.11987194
  61  34    0.12849769
  61  35    0.13769261
  61  36    0.14749752
  61  37    0.15795593
  61  38    0.16911427
  61  39    0.18102206
  61  40    0.19373215
  61  41    0.20730096
  61  42    0.22178873
  61  43    0.23725975
  61  44    0.25378272
  61  45    0.27143098
  61  46    0.29028288
  61  47    0.31042214
  61  48    0.33193818
  61  49    0.35492653
  61  50    0.37948929
  61  51    0.40573555
  61  52    0.43378188
  61  53    0.46375286
  61  54    0.49578163
  61  55    0.53001047
  61  56    0.56659147
  61  57    0.60568715
  61  58    0.64747126
  61  59    0.69212947
  61  60    0.73986027
  61  61    0.79087579
  61  62    0.84540282
  61  63    0.90368375
  61  64    0.96597768
  61  65    1.03256159
  61  66    1.10373155
  61  67    1.17980406
  61  68    1.26111743
  61  69    1.34803334
  61  70    1.44093840
  61  71    1.54024592
  61  72    1.64639771
  61  73    1.75986610
  61  74    1.88115601
  61  75    2.01080723
  61  76    2.14939680
  61  77    2.29754164
  61  78    2.45590124
  61  79    2.62518068
  61  80    2.80613371
  61  81    2.99956620
  61  82    3.20633965
  61  83    3.42737514
  61  84    3.66365741
  61  85    3.91623924
  61  86    4.18624626
  61  87    4.47488188
  61  88    4.78343279
  61  89    5.11327467
  61  90    5.46587841
  61  91    5.84281668
  61  92    6.24577104
  61  93    6.67653949
  61  94    7.13704453
  61  95    7.62934188
  61  96    8.15562971
  61  97    8.71825858
  61  98    9.31974199
  61  99    9.96276781
  61 100   10.65021036
  61 101   11.38514342
  61 102   12.17085411
  61 103   13.01085774
  61 104   13.90891366
  61 105   14.86904224
  61 106   15.89554293
  61 107   16.99301352
  61 108   18.16637076
  61 109   19.42087210
  61 110   20.76213894
  61 111   22.19618105
  61 112   23.72942243
  61 113   25.36872828
  61 114   27.12143310
  61 115   28.99536950
  61 116   30.99889730
  61 117   33.14093230
  61 118   35.43097328
  61 119   37.87912591
  61 120   40.49612061
  61 121   43.29332065
  61 122   46.28271448
  61 123   49.47688356
  61 124   52.88893278
  61 125   56.53236441
  61 126   60.42086890
  61 127   64.56799541
  61 128   68.98665381
  61 129   73.68838950
  61 130   78.68236458
  61 131   83.97396228
  61 132   89.56283793
  61 133   95.43981283
  61 134  101.58056142
  61 135  107.93061017
  61 136  114.37432305
  61 137  120.72338445
  61 138  127.13532934
  61 139  133.76420151
  61 140  140.68919546
  61 141  147.92663328
  61 142  155.44384171
  61 143  163.16366895
  61 144  170.96642251
  61 145  178.68410113
  61 146  185.99762497
  61 147  192.05810104
  61 148  197.79342336
  61 149  203.58747736
  61 150  209.66635639
  61 151  216.25020197
  61 152  222.21047343
  61 153  227.51770068
  61 154  232.51231154
  61 155  237.73510781
  61 156  242.14700569
  61 157  245.78673363
  61 158  249.22059005
  61 159  252.05927539
  61 160  254.24005777
  61 161  256.21629101
  61 162  258.78953388
  61 163  262.00808872
  61 164  265.61852236
  61 165  268.68095061
  61 166  270.91500662
  61 167  272.47128973
  61 168  274.09199905
  61 169  275.18827685
  61 170  275.33812985
  61 171  273.82130998
  61 172  271.42159893
  61 173  268.07715116
  61 174  263.72487745
  61 175  258.49323396
  61 176  253.28221564
  61 177  248.32346050
  61 178  243.50864593
  61 179  237.94375906
  61 180  231.49640357
  61 181  224.35515660
  61 182  216.10160000
  61 183  205.86287833
  61 184  193.76414267
  61 185  180.96104691
  61 186  168.24548273
  61 187  156.00984825
  61 188  144.03425915
  61 189  132.32891983
  61 190  119.82833314
  61 191  105.56940145
  61 192   88.62966512
  61 193   68.67330772
  61 194   46.43734476
  61 195   23.28553020
  61 196    0.00000000
  62   1    0.00000000
  62   2    0.00000000
  62   3    0.00000000
  62   4    0.00000000
  62   5    0.00000000
  62   6    0.00000000
  62   7    0.00424029
  62   8    0.00744734
  62   9    0.01034943
  62  10    0.01316218
  62  11    0.01596779
  62  12    0.01880779
  62  13    0.02170898
  62  14    0.02469200
  62  15    0.02777467
  62  16    0.03097355
  62  17    0.03430469
  62  18    0.03778411
  62  19    0.04142810
  62  20    0.04525342
  62  21    0.04927748
  62  22    0.05351843
  62  23    0.05799530
  62  24    0.06272814
  62  25    0.06773805
  62  26    0.07304737
  62  27    0.07867972
  62  28    0.08466017
  62  29    0.09101528
  62  30    0.09777329
  62  31    0.10496423
  62  32    0.11262004
  62  33    0.12077469
  62  34    0.12946442
  62  35    0.13872779
  62  36    0.14860594
  62  37    0.15914273
  62  38    0.17038493
  62  39    0.18238247
  62  40    0.19518861
  62  41    0.20886023
  62  42    0.22345804
  62  43    0.23904686
  62  44    0.25569593
  62  45    0.27347921
  62  46    0.29247568
  62  47    0.31276974
  62  48    0.33445155
  62  49    0.35761745
  62  50    0.38237038
  62  51    0.40882034
  62  52    0.43708488
  62  53    0.46728965
  62  54    0.49956890
  62  55    0.53406616
  62  56    0.57093480
  62  57    0.61033876
  62  58    0.65245330
  62  59    0.69746572
  62  60    0.74557624
  62  61    0.79699891
  62  62    0.85196250
  62  63    0.91071159
  62  64    0.97350764
  62  65    1.04063013
  62  66    1.11237787
  62  67    1.18907025
  62  68    1.27104876
  62  69    1.35867846
  62  70    1.45234962
  62  71    1.55247948
  62  72    1.65951412
  62  73    1.77393045
  62  74    1.89623831
  62  75    2.02698285
  62  76    2.16674687
  62  77    2.31615350
  62  78    2.47586896
  62  79    2.64660557
  62  80    2.82912494
  62  81    3.02424141
  62  82    3.23282567
  62  83    3.45580871
  62  84    3.69418602
  62  85    3.94902204
  62  86    4.22145497
  62  87    4.51270192
  62  88    4.82406438
  62  89    5.15693413
  62  90    5.51279951
  62  91    5.89325215
  62  92    6.29999423
  62  93    6.73484613
  62  94    7.19975478
  62  95    7.69680245
  62  96    8.22821626
  62  97    8.79637832
  62  98    9.40383662
  62  99   10.05331665
  62 100   10.74773393
  62 101   11.49020728
  62 102   12.28407321
  62 103   13.13290122
  62 104   14.04051016
  62 105   15.01098585
  62 106   16.04869980
  62 107   17.15832935
  62 108   18.34487905
  62 109   19.61370358
  62 110   20.97053206
  62 111   22.42149399
  62 112   23.97314656
  62 113   25.63250355
  62 114   27.40706550
  62 115   29.30485101
  62 116   31.33442866
  62 117   33.50494889
  62 118   35.82617470
  62 119   38.30850925
  62 120   40.96301749
  62 121   43.80143723
  62 122   46.83617228
  62 123   50.08025620
  62 124   53.54726800
  62 125   57.25117093
  62 126   61.20602811
  62 127   65.42552372
  62 128   69.92218205
  62 129   74.70613134
  62 130   79.78321733
  62 131   85.15227841
  62 132   90.80155587
  62 133   96.70472401
  62 134  102.81808057
  62 135  109.08188198
  62 136  115.43017535
  62 137  121.82002841
  62 138  128.32422171
  62 139  135.04078947
  62 140  142.03988808
  62 141  149.35113654
  62 142  156.96601478
  62 143  164.84379552
  62 144  172.92100408
  62 145  181.13717074
  62 146  188.54543589
  62 147  194.81744631
  62 148  200.20630687
  62 149  205.84345607
  62 150  211.90831628
  62 151  218.57499621
  62 152  225.09799304
  62 153  230.66178240
  62 154  236.20144416
  62 155  241.57076850
  62 156  246.71704870
  62 157  251.04613733
  62 158  255.08489392
  62 159  258.00675578
  62 160  259.82210957
  62 161  261.93730667
  62 162  264.65517812
  62 163  268.53810729
  62 164  272.61734713
  62 165  276.07327000
  62 166  278.27529152
  62 167  279.80175844
  62 168  280.74421547
  62 169  282.12717138
  62 170  282.50110911
  62 171  281.79009935
  62 172  279.56262173
  62 173  275.93628273
  62 174  270.79277959
  62 175  264.75696977
  62 176  258.73235213
  62 177  253.52582572
  62 178  248.43433634
  62 179  242.60384728
  62 180  235.34621340
  62 181  226.79115822
  62 182  217.44090302
  62 183  206.23544388
  62 184  193.74962247
  62 185  180.37695388
  62 186  167.48573338
  62 187  154.57923934
  62 188  142.31834787
  62 189  130.04021179
  62 190  117.53149023
  62 191  103.36551436
  62 192   87.24964880
  62 193   68.17174857
  62 194   46.66008563
  62 195   23.63977454
  62 196    0.00000000
  63   1    0.00000000
  63   2    0.00000000
  63   3    0.00000000
  63   4    0.00000000
  63   5    0.00000000
  63   6    0.00179956
  63   7    0.00472135
  63   8    0.00765984
  63   9    0.01051632
  63  10    0.01333184
  63  11    0.01615065
  63  12    0.01900600
  63  13    0.02192310
  63  14    0.02492250
  63  15    0.02802222
  63  16    0.03123903
  63  17    0.03458917
  63  18    0.03808882
  63  19    0.04175443
  63  20    0.04560289
  63  21    0.04965172
  63  22    0.05391919
  63  23    0.05842449
  63  24    0.06318777
  63  25    0.06823030
  63  26    0.07357455
  63  27    0.07924431
  63  28    0.08526479
  63  29    0.09166276
  63  30    0.09846666
  63  31    0.10570670
  63  32    0.11341506
  63  33    0.12162596
  63  34    0.13037588
  63  35    0.13970366
  63  36    0.14965075
  63  37    0.16026131
  63  38    0.17158248
  63  39    0.18366453
  63  40    0.19656114
  63  41    0.21032959
  63  42    0.22503106
  63  43    0.24073086
  63  44    0.25749876
  63  45    0.27540926
  63  46    0.29454197
  63  47    0.31498192
  63  48    0.33681999
  63  49    0.36015325
  63  50    0.38508545
  63  51    0.41172745
  63  52    0.44019775
  63  53    0.47062297
  63  54    0.50313845
  63  55    0.53788886
  63  56    0.57502882
  63  57    0.61472360
  63  58    0.65714988
  63  59    0.70249651
  63  60    0.75096537
  63  61    0.80277227
  63  62    0.85814793
  63  63    0.91733897
  63  64    0.98060908
  63  65    1.04824013
  63  66    1.12053349
  63  67    1.19781136
  63  68    1.28041819
  63  69    1.36872227
  63  70    1.46311735
  63  71    1.56402441
  63  72    1.67189356
  63  73    1.78720606
  63  74    1.91047649
  63  75    2.04225504
  63  76    2.18313001
  63  77    2.33373043
  63  78    2.49472892
  63  79    2.66684472
  63  80    2.85084691
  63  81    3.04755790
  63  82    3.25785714
  63  83    3.48268509
  63  84    3.72304746
  63  85    3.98001982
  63  86    4.25475238
  63  87    4.54847532
  63  88    4.86250427
  63  89    5.19824636
  63  90    5.55720661
  63  91    5.94099480
  63  92    6.35133278
  63  93    6.79006238
  63  94    7.25915387
  63  95    7.76071492
  63  96    8.29700037
  63  97    8.87042256
  63  98    9.48356251
  63  99   10.13918178
  63 100   10.84023538
  63 101   11.58988538
  63 102   12.39151572
  63 103   13.24874795
  63 104   14.16545817
  63 105   15.14579523
  63 106   16.19420015
  63 107   17.31542706
  63 108   18.51456550
  63 109   19.79706444
  63 110   21.16875784
  63 111   22.63589204
  63 112   24.20515484
  63 113   25.88370650
  63 114   27.67921235
  63 115   29.59987714
  63 116   31.65448061
  63 117   33.85241386
  63 118   36.20371555
  63 119   38.71910634
  63 120   41.41001897
  63 121   44.28861961
  63 122   47.36781347
  63 123   50.66122250
  63 124   54.18311556
  63 125   57.94825712
  63 126   61.97161810
  63 127   66.26785338
  63 128   70.85038804
  63 129   75.72986013
  63 130   80.91154734
  63 131   86.39132823
  63 132   92.14995293
  63 133   98.14665288
  63 134  104.31683891
  63 135  110.58542615
  63 136  116.90665086
  63 137  123.29010002
  63 138  129.81455035
  63 139  136.57555046
  63 140  143.64715916
  63 141  151.07001260
  63 142  158.85377794
  63 143  166.98452951
  63 144  175.42900397
  63 145  184.12341584
  63 146  191.98443826
  63 147  198.23999133
  63 148  203.17252863
  63 149  208.49592182
  63 150  214.39693825
  63 151  220.91864874
  63 152  227.84601343
  63 153  233.75356246
  63 154  239.00666577
  63 155  244.59672370
  63 156  250.09213938
  63 157  255.60106286
  63 158  260.08745351
  63 159  263.09380438
  63 160  265.14464687
  63 161  267.10444606
  63 162  270.41544508
  63 163  274.94704291
  63 164  279.33104986
  63 165  282.82488928
  63 166  285.42534644
  63 167  286.83656446
  63 168  288.08003404
  63 169  289.20472246
  63 170  289.88017150
  63 171  289.40364532
  63 172  287.22187583
  63 173  283.41742847
  63 174  277.83724385
  63 175  271.06960141
  63 176  264.40036283
  63 177  258.62827237
  63 178  253.09375856
  63 179  246.66246715
  63 180  238.43577174
  63 181  228.93043260
  63 182  218.50604426
  63 183  206.71413927
  63 184  193.39772375
  63 185  180.03364285
  63 186  166.41187113
  63 187  153.12196380
  63 188  140.18952446
  63 189  127.50277078
  63 190  114.36249819
  63 191  100.52539291
  63 192   85.18101510
  63 193   67.37691209
  63 194   46.57830185
  63 195   23.70813607
  63 196    0.00000000
  64   1    0.00000000
  64   2    0.00000000
  64   3    0.00000000
  64   4    0.00000000
  64   5    0.00000000
  64   6    0.00248408
  64   7    0.00520460
  64   8    0.00798504
  64   9    0.01076626
  64  10    0.01355161
  64  11    0.01636164
  64  12    0.01921856
  64  13    0.02214271
  64  14    0.02515247
  64  15    0.02826488
  64  16    0.03149625
  64  17    0.03486262
  64  18    0.03838009
  64  19    0.04206511
  64  20    0.04593458
  64  21    0.05000610
  64  22    0.05429803
  64  23    0.05882963
  64  24    0.06362117
  64  25    0.06869403
  64  26    0.07407081
  64  27    0.07977545
  64  28    0.08583332
  64  29    0.09227134
  64  30    0.09911814
  64  31    0.10640412
  64  32    0.11416165
  64  33    0.12242521
  64  34    0.13123149
  64  35    0.14061961
  64  36    0.15063129
  64  37    0.16131098
  64  38    0.17270616
  64  39    0.18486743
  64  40    0.19784885
  64  41    0.21170810
  64  42    0.22650677
  64  43    0.24231066
  64  44    0.25919000
  64  45    0.27721984
  64  46    0.29648035
  64  47    0.31705719
  64  48    0.33904186
  64  49    0.36253216
  64  50    0.38763259
  64  51    0.41445484
  64  52    0.44311825
  64  53    0.47375040
  64  54    0.50648765
  64  55    0.54147573
  64  56    0.57887044
  64  57    0.61883830
  64  58    0.66155735
  64  59    0.70721788
  64  60    0.75602333
  64  61    0.80819120
  64  62    0.86395400
  64  63    0.92356032
  64  64    0.98727593
  64  65    1.05538497
  64  66    1.12819124
  64  67    1.20601954
  64  68    1.28921718
  64  69    1.37815546
  64  70    1.47323142
  64  71    1.57486959
  64  72    1.68352390
  64  73    1.79967974
  64  74    1.92385611
  64  75    2.05660802
  64  76    2.19852895
  64  77    2.35025354
  64  78    2.51246048
  64  79    2.68587554
  64  80    2.87127488
  64  81    3.06948859
  64  82    3.28140439
  64  83    3.50797172
  64  84    3.75020603
  64  85    4.00919340
  64  86    4.28609548
  64  87    4.58215482
  64  88    4.89870049
  64  89    5.23715422
  64  90    5.59903687
  64  91    5.98597542
  64  92    6.39971046
  64  93    6.84210420
  64  94    7.31514907
  64  95    7.82097693
  64  96    8.36186896
  64  97    8.94026627
  64  98    9.55878128
  64  99   10.22020993
  64 100   10.92754477
  64 101   11.68398911
  64 102   12.49297203
  64 103   13.35816472
  64 104   14.28349790
  64 105   15.27318057
  64 106   16.33172016
  64 107   17.46394426
  64 108   18.67502384
  64 109   19.97049836
  64 110   21.35630263
  64 111   22.83879569
  64 112   24.42479182
  64 113   26.12159372
  64 114   27.93702794
  64 115   29.87948262
  64 116   31.95794745
  64 117   34.18205559
  64 118   36.56212712
  64 119   39.10921307
  64 120   41.83513832
  64 121   44.75254061
  64 122   47.87490039
  64 123   51.21655254
  64 124   54.79266405
  64 125   58.61914895
  64 126   62.71246842
  64 127   67.08922040
  64 128   71.76534186
  64 129   76.75459647
  64 130   82.06575385
  64 131   87.69744548
  64 132   93.62924354
  64 133   99.80807530
  64 134  106.13488108
  64 135  112.47911736
  64 136  118.78899663
  64 137  125.11282454
  64 138  131.58810721
  64 139  138.34655194
  64 140  145.47834932
  64 141  153.03286174
  64 142  161.03060605
  64 143  169.48014738
  64 144  178.38948491
  64 145  187.68028132
  64 146  195.79761650
  64 147  201.77930587
  64 148  206.56139814
  64 149  211.40558288
  64 150  217.12331239
  64 151  223.74120625
  64 152  230.52614589
  64 153  236.43573849
  64 154  241.43191644
  64 155  246.69668748
  64 156  252.45509223
  64 157  258.20194893
  64 158  263.61144415
  64 159  267.18979004
  64 160  269.61986774
  64 161  271.98987296
  64 162  276.03785780
  64 163  280.60445852
  64 164  285.05336283
  64 165  288.60232284
  64 166  290.90748481
  64 167  293.18761373
  64 168  294.68810743
  64 169  295.88948985
  64 170  296.57189053
  64 171  295.88120801
  64 172  293.65384539
  64 173  289.80911603
  64 174  284.18162741
  64 175  277.36919302
  64 176  270.22988558
  64 177  263.52869106
  64 178  256.66334684
  64 179  249.50412856
  64 180  240.75867166
  64 181  230.90539461
  64 182  219.81360125
  64 183  207.54502949
  64 184  193.86785571
  64 185  179.66887809
  64 186  165.67245832
  64 187  151.92032126
  64 188  138.37633483
  64 189  124.92937032
  64 190  111.34824675
  64 191   97.59504811
  64 192   82.91317174
  64 193   65.84636027
  64 194   45.75457331
  64 195   23.70939537
  64 196    0.00000000
  65   1    0.00000000
  65   2    0.00000000
  65   3    0.00000000
  65   4    0.00000000
  65   5    0.00000000
  65   6    0.00294212
  65   7    0.00564878
  65   8    0.00834143
  65   9    0.01105518
  65  10    0.01380096
  65  11    0.01659124
  65  12    0.01944083
  65  13    0.02236537
  65  14    0.02538051
  65  15    0.02850176
  65  16    0.03174459
  65  17    0.03512455
  65  18    0.03865750
  65  19    0.04235974
  65  20    0.04624815
  65  21    0.05034031
  65  22    0.05465461
  65  23    0.05921039
  65  24    0.06402798
  65  25    0.06912889
  65  26    0.07453580
  65  27    0.08027280
  65  28    0.08636537
  65  29    0.09284061
  65  30    0.09972729
  65  31    0.10705601
  65  32    0.11485933
  65  33    0.12317192
  65  34    0.13203071
  65  35    0.14147505
  65  36    0.15154692
  65  37    0.16229107
  65  38    0.17375525
  65  39    0.18599040
  65  40    0.19905092
  65  41    0.21299486
  65  42    0.22788422
  65  43    0.24378521
  65  44    0.26076853
  65  45    0.27890974
  65  46    0.29828952
  65  47    0.31899411
  65  48    0.34111563
  65  49    0.36475252
  65  50    0.39001001
  65  51    0.41700053
  65  52    0.44584426
  65  53    0.47666964
  65  54    0.50961398
  65  55    0.54482404
  65  56    0.58245670
  65  57    0.62267966
  65  58    0.66567221
  65  59    0.71162602
  65  60    0.76074598
  65  61    0.81325118
  65  62    0.86937582
  65  63    0.92937032
  65  64    0.99350241
  65  65    1.06205835
  65  66    1.13534423
  65  67    1.21368731
  65  68    1.29743754
  65  69    1.38696910
  65  70    1.48268211
  65  71    1.58500443
  65  72    1.69439357
  65  73    1.81133880
  65  74    1.93636331
  65  75    2.07002664
  65  76    2.21292714
  65  77    2.36570474
  65  78    2.52904382
  65  79    2.70367632
  65  80    2.89038509
  65  81    3.09000742
  65  82    3.30343886
  65  83    3.53163730
  65  84    3.77562738
  65  85    4.03650509
  65  86    4.31544287
  65  87    4.61369495
  65  88    4.93260308
  65  89    5.27360276
  65  90    5.63822979
  65  91    6.02812742
  65  92    6.44505391
  65  93    6.89089070
  65  94    7.36765117
  65  95    7.87748998
  65  96    8.42271322
  65  97    9.00578914
  65  98    9.62935982
  65  99   10.29625363
  65 100   11.00949862
  65 101   11.77233698
  65 102   12.58824047
  65 103   13.46092716
  65 104   14.39437934
  65 105   15.39286286
  65 106   16.46094795
  65 107   17.60353168
  65 108   18.82586213
  65 109   20.13356451
  65 110   21.53266934
  65 111   23.02964289
  65 112   24.63142000
  65 113   26.34543960
  65 114   28.17968305
  65 115   30.14271552
  65 116   32.24373073
  65 117   34.49259902
  65 118   36.89991920
  65 119   39.47707394
  65 120   42.23628869
  65 121   45.19069349
  65 122   48.35438625
  65 123   51.74249449
  65 124   55.37122919
  65 125   59.25791755
  65 126   63.42098722
  65 127   67.87984346
  65 128   72.65451127
  65 129   77.76475577
  65 130   83.22801774
  65 131   89.05459723
  65 132   95.23639233
  65 133  101.72115566
  65 134  108.36045728
  65 135  114.85753243
  65 136  121.13302540
  65 137  127.28504660
  65 138  133.60538133
  65 139  140.29814096
  65 140  147.46932036
  65 141  155.16522321
  65 142  163.40040436
  65 143  172.19456827
  65 144  181.68277921
  65 145  191.16208066
  65 146  199.53041501
  65 147  205.32614268
  65 148  209.71524791
  65 149  214.28816802
  65 150  219.81888485
  65 151  226.29257872
  65 152  233.00465303
  65 153  238.97801885
  65 154  243.55526842
  65 155  248.29079211
  65 156  253.84042437
  65 157  260.17403818
  65 158  266.02208545
  65 159  270.50387294
  65 160  273.23472019
  65 161  276.28636882
  65 162  280.24691136
  65 163  285.50311199
  65 164  289.81697496
  65 165  292.77911936
  65 166  295.57945099
  65 167  297.49222268
  65 168  299.77522450
  65 169  301.27798173
  65 170  301.82416786
  65 171  301.08016039
  65 172  298.87897292
  65 173  295.14395978
  65 174  289.84882116
  65 175  283.10624511
  65 176  275.70329698
  65 177  267.64842944
  65 178  259.55449032
  65 179  250.93104415
  65 180  242.15339047
  65 181  232.04341909
  65 182  221.17807123
  65 183  208.61553291
  65 184  194.63603920
  65 185  179.82095042
  65 186  165.35211604
  65 187  151.11881768
  65 188  137.02018272
  65 189  122.99034664
  65 190  108.95190925
  65 191   94.98415201
  65 192   80.36224816
  65 193   63.60443305
  65 194   44.06743727
  65 195   22.46980462
  65 196    0.00000000
  66   1    0.00000000
  66   2    0.00000000
  66   3    0.00000000
  66   4    0.00000000
  66   5    0.00139229
  66   6    0.00364741
  66   7    0.00612958
  66   8    0.00871013
  66   9    0.01135634
  66  10    0.01406108
  66  11    0.01682796
  66  12    0.01966600
  66  13    0.02258697
  66  14    0.02560405
  66  15    0.02873120
  66  16    0.03198290
  66  17    0.03537413
  66  18    0.03892041
  66  19    0.04263783
  66  20    0.04654315
  66  21    0.05065392
  66  22    0.05498855
  66  23    0.05956640
  66  24    0.06440787
  66  25    0.06953452
  66  26    0.07496916
  66  27    0.08073597
  66  28    0.08686057
  66  29    0.09337018
  66  30    0.10029372
  66  31    0.10766196
  66  32    0.11550764
  66  33    0.12386561
  66  34    0.13277302
  66  35    0.14226944
  66  36    0.15239707
  66  37    0.16320095
  66  38    0.17472907
  66  39    0.18703271
  66  40    0.20016656
  66  41    0.21418903
  66  42    0.22916249
  66  43    0.24515353
  66  44    0.26223331
  66  45    0.28047782
  66  46    0.29996825
  66  47    0.32079136
  66  48    0.34303984
  66  49    0.36681276
  66  50    0.39221600
  66  51    0.41936268
  66  52    0.44837377
  66  53    0.47937851
  66  54    0.51251510
  66  55    0.54793123
  66  56    0.58578481
  66  57    0.62624463
  66  58    0.66949117
  66  59    0.71571735
  66  60    0.76512944
  66  61    0.81794799
  66  62    0.87440878
  66  63    0.93476393
  66  64    0.99928302
  66  65    1.06825429
  66  66    1.14198593
  66  67    1.22080754
  66  68    1.30507151
  66  69    1.39515472
  66  70    1.49146016
  66  71    1.59441880
  66  72    1.70449151
  66  73    1.82217117
  66  74    1.94798492
  66  75    2.08249648
  66  76    2.22630881
  66  77    2.38006675
  66  78    2.54446003
  66  79    2.72022637
  66  80    2.90815486
  66  81    3.10908954
  66  82    3.32393330
  66  83    3.55365195
  66  84    3.79927871
  66  85    4.06191889
  66  86    4.34275502
  66  87    4.64305227
  66  88    4.96416429
  66  89    5.30753946
  66  90    5.67472761
  66  91    6.06738721
  66  92    6.48729308
  66  93    6.93634469
  66  94    7.41657502
  66  95    7.93016013
  66  96    8.47942938
  66  97    9.06687646
  66  98    9.69517123
  66  99   10.36717238
  66 100   11.08594119
  66 101   11.85475620
  66 102   12.67712908
  66 103   13.55682171
  66 104   14.49786458
  66 105   15.50457666
  66 106   16.58158681
  66 107   17.73385700
  66 108   18.96670731
  66 109   20.28584307
  66 110   21.69738424
  66 111   23.20789732
  66 112   24.82442999
  66 113   26.55454888
  66 114   28.40638069
  66 115   30.38865726
  66 116   32.51076495
  66 117   34.78279907
  66 118   37.21562415
  66 119   39.82094117
  66 120   42.61136329
  66 121   45.60050212
  66 122   48.80306778
  66 123   52.23498716
  66 124   55.91354732
  66 125   59.85757377
  66 126   64.08765734
  66 127   68.62644614
  66 128   73.49901297
  66 129   78.73326799
  66 130   84.36020944
  66 131   90.41310835
  66 132   96.92189979
  66 133  103.88698966
  66 134  111.16213567
  66 135  117.91741972
  66 136  124.08554307
  66 137  129.79860498
  66 138  135.78518705
  66 139  142.33306457
  66 140  149.52603572
  66 141  157.37958858
  66 142  165.86547582
  66 143  174.90440991
  66 144  184.71244162
  66 145  194.52026086
  66 146  202.63474084
  66 147  208.10172866
  66 148  212.52498352
  66 149  217.07096716
  66 150  222.45163599
  66 151  228.51164718
  66 152  235.15482029
  66 153  240.87328444
  66 154  245.49554261
  66 155  250.06494555
  66 156  255.45815308
  66 157  261.67343191
  66 158  267.86414007
  66 159  272.65199471
  66 160  275.62280422
  66 161  278.78022254
  66 162  283.28241666
  66 163  288.48725877
  66 164  293.09273404
  66 165  296.29001748
  66 166  298.32247848
  66 167  300.61776159
  66 168  302.84288742
  66 169  304.82936303
  66 170  305.57514401
  66 171  304.94181899
  66 172  302.83463878
  66 173  299.22068665
  66 174  294.12400824
  66 175  287.63722786
  66 176  279.93254494
  66 177  270.87890485
  66 178  261.01439811
  66 179  251.51689619
  66 180  241.85001019
  66 181  231.86592287
  66 182  221.12532958
  66 183  208.93828919
  66 184  195.01914129
  66 185  180.34677218
  66 186  165.45830829
  66 187  150.78773108
  66 188  136.14386111
  66 189  121.55237813
  66 190  106.92113548
  66 191   92.40771947
  66 192   77.26900662
  66 193   60.39635892
  66 194   41.61738429
  66 195   21.19235502
  66 196    0.00000000
  67   1    0.00000000
  67   2    0.00000000
  67   3    0.00000000
  67   4    0.00000000
  67   5    0.00192732
  67   6    0.00414025
  67   7    0.00653654
  67   8    0.00904803
  67   9    0.01164443
  67  10    0.01431536
  67  11    0.01706090
  67  12    0.01988698
  67  13    0.02280290
  67  14    0.02582005
  67  15    0.02895111
  67  16    0.03220973
  67  17    0.03561031
  67  18    0.03916802
  67  19    0.04289872
  67  20    0.04681905
  67  21    0.05094650
  67  22    0.05529945
  67  23    0.05989729
  67  24    0.06476045
  67  25    0.06991057
  67  26    0.07537054
  67  27    0.08116461
  67  28    0.08731854
  67  29    0.09385966
  67  30    0.10081703
  67  31    0.10822156
  67  32    0.11610615
  67  33    0.12450583
  67  34    0.13345794
  67  35    0.14300225
  67  36    0.15318119
  67  37    0.16404002
  67  38    0.17562701
  67  39    0.18799369
  67  40    0.20119505
  67  41    0.21528983
  67  42    0.23034073
  67  43    0.24641472
  67  44    0.26358334
  67  45    0.28192300
  67  46    0.30151537
  67  47    0.32244767
  67  48    0.34481315
  67  49    0.36871142
  67  50    0.39424896
  67  51    0.42153958
  67  52    0.45070491
  67  53    0.48187498
  67  54    0.51518878
  67  55    0.55079489
  67  56    0.58885216
  67  57    0.62953039
  67  58    0.67301113
  67  59    0.71948850
  67  60    0.76917003
  67  61    0.82227761
  67  62    0.87904851
  67  63    0.93973641
  67  64    1.00461260
  67  65    1.07396713
  67  66    1.14811020
  67  67    1.22737351
  67  68    1.31211177
  67  69    1.40270432
  67  70    1.49955683
  67  71    1.60310315
  67  72    1.71380728
  67  73    1.83216545
  67  74    1.95870844
  67  75    2.09400390
  67  76    2.23865901
  67  77    2.39332322
  67  78    2.55869121
  67  79    2.73550607
  67  80    2.92456269
  67  81    3.12671141
  67  82    3.34286189
  67  83    3.57398734
  67  84    3.82112895
  67  85    4.08540069
  67  86    4.36799447
  67  87    4.67018563
  67  88    4.99333888
  67  89    5.33891459
  67  90    5.70847561
  67  91    6.10369457
  67  92    6.52636166
  67  93    6.97839311
  67  94    7.46184009
  67  95    7.97889852
  67  96    8.53191937
  67  97    9.12341993
  67  98    9.75609575
  67  99   10.43283368
  67 100   11.15672571
  67 101   11.93108405
  67 102   12.75945723
  67 103   13.64564760
  67 104   14.59373014
  67 105   15.60807277
  67 106   16.69335838
  67 107   17.85460864
  67 108   19.09720982
  67 109   20.42694082
  67 110   21.85000365
  67 111   23.37305667
  67 112   25.00325090
  67 113   26.74826976
  67 114   28.61637285
  67 115   30.61644420
  67 116   32.75804599
  67 117   35.05147864
  67 118   37.50784866
  67 119   40.13914652
  67 120   42.95833725
  67 121   45.97946854
  67 122   49.21780329
  67 123   52.68998816
  67 124   56.41427725
  67 125   60.41084283
  67 126   64.70222950
  67 127   69.31405135
  67 128   74.27611683
  67 129   79.62434212
  67 130   85.40422231
  67 131   91.67774139
  67 132   98.53918454
  67 133  106.15873146
  67 134  113.92876967
  67 135  121.03660955
  67 136  126.98996124
  67 137  132.55835735
  67 138  137.94738177
  67 139  144.29279674
  67 140  151.52087223
  67 141  159.59176811
  67 142  168.44162649
  67 143  177.54547190
  67 144  187.48190590
  67 145  197.35064026
  67 146  205.19790919
  67 147  210.75428781
  67 148  215.06294126
  67 149  219.88823416
  67 150  225.29574208
  67 151  231.06251531
  67 152  237.17125738
  67 153  242.82921364
  67 154  247.47163721
  67 155  252.01655549
  67 156  257.27666602
  67 157  263.24513784
  67 158  269.18157734
  67 159  273.70886136
  67 160  276.92787431
  67 161  280.04553763
  67 162  284.74953795
  67 163  290.22587659
  67 164  294.95022948
  67 165  298.15208450
  67 166  299.99716833
  67 167  302.01713257
  67 168  304.36178473
  67 169  306.84197701
  67 170  307.92875033
  67 171  307.49832109
  67 172  305.50962774
  67 173  301.97822068
  67 174  296.96697106
  67 175  290.53781383
  67 176  282.63160115
  67 177  273.00484718
  67 178  262.15240384
  67 179  251.27920702
  67 180  240.83219967
  67 181  230.37332474
  67 182  219.40442178
  67 183  207.82974278
  67 184  194.93632205
  67 185  180.81079795
  67 186  166.00910962
  67 187  151.03369194
  67 188  135.76027312
  67 189  120.64086552
  67 190  105.20064775
  67 191   89.82658467
  67 192   74.21908536
  67 193   57.33643899
  67 194   38.98002214
  67 195   19.76708545
  67 196    0.00000000
  68   1    0.00000000
  68   2    0.00000000
  68   3    0.00000000
  68   4    0.00000000
  68   5    0.00218447
  68   6    0.00446631
  68   7    0.00685449
  68   8    0.00933726
  68   9    0.01190461
  68  10    0.01455234
  68  11    0.01728162
  68  12    0.02009773
  68  13    0.02300892
  68  14    0.02602552
  68  15    0.02915939
  68  16    0.03242355
  68  17    0.03583196
  68  18    0.03939947
  68  19    0.04314174
  68  20    0.04707530
  68  21    0.05121757
  68  22    0.05558690
  68  23    0.06020267
  68  24    0.06508538
  68  25    0.07025670
  68  26    0.07573959
  68  27    0.08155839
  68  28    0.08773895
  68  29    0.09430870
  68  30    0.10129684
  68  31    0.10873441
  68  32    0.11665445
  68  33    0.12509215
  68  34    0.13408501
  68  35    0.14367301
  68  36    0.15389877
  68  37    0.16480775
  68  38    0.17644847
  68  39    0.18887270
  68  40    0.20213572
  68  41    0.21629654
  68  42    0.23141817
  68  43    0.24756793
  68  44    0.26481770
  68  45    0.28324431
  68  46    0.30292982
  68  47    0.32396191
  68  48    0.34643429
  68  49    0.37044712
  68  50    0.39610742
  68  51    0.42352960
  68  52    0.45283593
  68  53    0.48415715
  68  54    0.51763297
  68  55    0.55341279
  68  56    0.59165631
  68  57    0.63253426
  68  58    0.67622921
  68  59    0.72293634
  68  60    0.77286433
  68  61    0.82623633
  68  62    0.88329094
  68  63    0.94428332
  68  64    1.00948629
  68  65    1.07919160
  68  66    1.15371127
  68  67    1.23337894
  68  68    1.31855144
  68  69    1.40961039
  68  70    1.50696392
  68  71    1.61104853
  68  72    1.72233109
  68  73    1.84131093
  68  74    1.96852216
  68  75    2.10453605
  68  76    2.24996371
  68  77    2.40545878
  68  78    2.57172053
  68  79    2.74949699
  68  80    2.93958839
  68  81    3.14285086
  68  82    3.36020035
  68  83    3.59261683
  68  84    3.84114887
  68  85    4.10691840
  68  86    4.39112599
  68  87    4.69505635
  68  88    5.02008437
  68  89    5.36768145
  68  90    5.73942244
  68  91    6.13699300
  68  92    6.56219748
  68  93    7.01696749
  68  94    7.50337097
  68  95    8.02362203
  68  96    8.58009152
  68  97    9.17531833
  68  98    9.81202162
  68  99   10.49311398
  68 100   11.22171551
  68 101   12.00116915
  68 102   12.83505710
  68 103   13.72721856
  68 104   14.68176896
  68 105   15.70312068
  68 106   16.79600557
  68 107   17.96549929
  68 108   19.21704783
  68 109   20.55649630
  68 110   21.99012037
  68 111   23.52466064
  68 112   25.16736029
  68 113   26.92600661
  68 114   28.80897681
  68 115   30.82528905
  68 116   32.98465954
  68 117   35.29756710
  68 118   37.77532692
  68 119   40.43017630
  68 120   43.27537602
  68 121   46.32533350
  68 122   49.59575694
  68 123   53.10385589
  68 124   56.86861367
  68 125   60.91117606
  68 126   65.25543450
  68 127   69.92894666
  68 128   74.96446277
  68 129   80.40257755
  68 130   86.29655517
  68 131   92.72152842
  68 132   99.79291682
  68 133  107.70504200
  68 134  115.81377326
  68 135  122.79491866
  68 136  128.78780332
  68 137  134.02824564
  68 138  139.70552783
  68 139  145.94761736
  68 140  153.27957855
  68 141  161.66399127
  68 142  170.43823110
  68 143  180.06483812
  68 144  190.06974816
  68 145  199.99267787
  68 146  207.87358114
  68 147  213.49843318
  68 148  217.94537248
  68 149  223.00371957
  68 150  228.68266794
  68 151  234.19658988
  68 152  239.58811500
  68 153  244.77296473
  68 154  249.53611458
  68 155  254.26204852
  68 156  259.41695451
  68 157  264.90291071
  68 158  269.98597424
  68 159  274.16993052
  68 160  277.44311439
  68 161  280.84581923
  68 162  285.58445926
  68 163  290.87854579
  68 164  295.51120475
  68 165  298.56472490
  68 166  300.69816768
  68 167  302.30109349
  68 168  304.96380780
  68 169  307.47660652
  68 170  309.03250722
  68 171  308.84431187
  68 172  306.95059224
  68 173  303.42471933
  68 174  298.41689848
  68 175  292.07876989
  68 176  284.18285676
  68 177  274.44959142
  68 178  263.36082237
  68 179  251.62145139
  68 180  239.79054987
  68 181  228.31317038
  68 182  217.16778627
  68 183  205.87208924
  68 184  193.86613204
  68 185  180.67495515
  68 186  166.39834148
  68 187  151.18239346
  68 188  135.76625861
  68 189  119.53320963
  68 190  103.83522916
  68 191   87.83855211
  68 192   71.74148468
  68 193   54.97986488
  68 194   37.35525602
  68 195   18.97511213
  68 196    0.00000000
  69   1    0.00000000
  69   2    0.00000000
  69   3    0.00000000
  69   4    0.00000000
  69   5    0.00235301
  69   6    0.00470390
  69   7    0.00710528
  69   8    0.00957930
  69   9    0.01213208
  69  10    0.01476604
  69  11    0.01748470
  69  12    0.02029388
  69  13    0.02320165
  69  14    0.02621793
  69  15    0.02935414
  69  16    0.03262294
  69  17    0.03603799
  69  18    0.03961391
  69  19    0.04336622
  69  20    0.04731135
  69  21    0.05146665
  69  22    0.05585046
  69  23    0.06048218
  69  24    0.06538231
  69  25    0.07057257
  69  26    0.07607599
  69  27    0.08191697
  69  28    0.08812146
  69  29    0.09471698
  69  30    0.10173283
  69  31    0.10920017
  69  32    0.11715217
  69  33    0.12562418
  69  34    0.13465383
  69  35    0.14428128
  69  36    0.15454933
  69  37    0.16550363
  69  38    0.17719291
  69  39    0.18966918
  69  40    0.20298794
  69  41    0.21720848
  69  42    0.23239408
  69  43    0.24861237
  69  44    0.26593557
  69  45    0.28444084
  69  46    0.30421061
  69  47    0.32533299
  69  48    0.34790212
  69  49    0.37201862
  69  50    0.39779002
  69  51    0.42533127
  69  52    0.45476524
  69  53    0.48622327
  69  54    0.51984577
  69  55    0.55578286
  69  56    0.59419501
  69  57    0.63525382
  69  58    0.67914274
  69  59    0.72605794
  69  60    0.77620916
  69  61    0.82982068
  69  62    0.88713232
  69  63    0.94840055
  69  64    1.01389962
  69  65    1.08392282
  69  66    1.15878379
  69  67    1.23881799
  69  68    1.32438415
  69  69    1.41586597
  69  70    1.51367381
  69  71    1.61824661
  69  72    1.73005383
  69  73    1.84959764
  69  74    1.97741518
  69  75    2.11408103
  69  76    2.26020984
  69  77    2.41645914
  69  78    2.58353233
  69  79    2.76218196
  69  80    2.95321315
  69  81    3.15748729
  69  82    3.37592606
  69  83    3.60951563
  69  84    3.85931126
  69  85    4.12644218
  69  86    4.41211682
  69  87    4.71762845
  69  88    5.04436122
  69  89    5.39379661
  69  90    5.76752039
  69  91    6.16723005
  69  92    6.59474285
  69  93    7.05200437
  69  94    7.54109778
  69  95    8.06425373
  69  96    8.62386106
  69  97    9.22247825
  69  98    9.86284581
  69  99   10.54789957
  69 100   11.28078499
  69 101   12.06487269
  69 102   12.90377508
  69 103   13.80136442
  69 104   14.76179232
  69 105   15.78951079
  69 106   16.88929520
  69 107   18.06626905
  69 108   19.32593104
  69 109   20.67418447
  69 110   22.11736943
  69 111   23.66229805
  69 112   25.31629324
  69 113   27.08723142
  69 114   28.98359000
  69 115   31.01450024
  69 116   33.18980674
  69 117   35.52013489
  69 118   38.01696820
  69 119   40.69273833
  69 120   43.56093182
  69 121   46.63621931
  69 122   49.93461672
  69 123   53.47369285
  69 124   57.27284765
  69 125   61.35370186
  69 126   65.74066880
  69 127   70.46183384
  69 128   75.55036804
  69 129   81.04688241
  69 130   87.00342415
  69 131   93.49015768
  69 132  100.60548360
  69 133  108.48599788
  69 134  116.29008156
  69 135  123.03315987
  69 136  128.85375465
  69 137  134.59794371
  69 138  140.45824806
  69 139  147.09694121
  69 140  154.59956540
  69 141  162.99369062
  69 142  172.26490392
  69 143  181.92688169
  69 144  192.50061081
  69 145  202.47751345
  69 146  210.63763101
  69 147  216.27533991
  69 148  221.08905010
  69 149  226.39151152
  69 150  232.15026659
  69 151  237.39078539
  69 152  242.17095984
  69 153  247.11848769
  69 154  251.63695151
  69 155  256.09663581
  69 156  261.26489936
  69 157  266.02424864
  69 158  270.77050338
  69 159  274.63954962
  69 160  277.93971691
  69 161  281.43467348
  69 162  286.00741543
  69 163  291.35732150
  69 164  295.83454692
  69 165  299.09289709
  69 166  301.13368074
  69 167  302.73568074
  69 168  304.93682281
  69 169  307.29927167
  69 170  309.11772763
  69 171  309.13244083
  69 172  307.25274147
  69 173  303.56807976
  69 174  298.39199616
  69 175  292.34699512
  69 176  284.70933392
  69 177  275.34873668
  69 178  264.27434067
  69 179  252.06271964
  69 180  239.35550043
  69 181  226.83518753
  69 182  214.95100440
  69 183  203.44900860
  69 184  191.75740251
  69 185  179.34797242
  69 186  165.39316735
  69 187  150.13661676
  69 188  134.13276688
  69 189  118.36909671
  69 190  102.18426383
  69 191   86.30261588
  69 192   70.21568959
  69 193   53.70641943
  69 194   36.63559552
  69 195   18.85408346
  69 196    0.00000000
  70   1    0.00000000
  70   2    0.00000000
  70   3    0.00000000
  70   4    0.00000000
  70   5    0.00253309
  70   6    0.00490982
  70   7    0.00731190
  70   8    0.00978092
  70   9    0.01232694
  70  10    0.01495417
  70  11    0.01766728
  70  12    0.02047271
  70  13    0.02337876
  70  14    0.02639537
  70  15    0.02953385
  70  16    0.03280670
  70  17    0.03622744
  70  18    0.03981057
  70  19    0.04357152
  70  20    0.04752665
  70  21    0.05169328
  70  22    0.05608975
  70  23    0.06073544
  70  24    0.06565089
  70  25    0.07085786
  70  26    0.07637943
  70  27    0.08224006
  70  28    0.08846576
  70  29    0.09508417
  70  30    0.10212466
  70  31    0.10961849
  70  32    0.11759897
  70  33    0.12610155
  70  34    0.13516402
  70  35    0.14482666
  70  36    0.15513245
  70  37    0.16612721
  70  38    0.17785986
  70  39    0.19038260
  70  40    0.20375116
  70  41    0.21802505
  70  42    0.23326782
  70  43    0.24954736
  70  44    0.26693618
  70  45    0.28551175
  70  46    0.30535686
  70  47    0.32655996
  70  48    0.34921559
  70  49    0.37342478
  70  50    0.39929553
  70  51    0.42694326
  70  52    0.45649137
  70  53    0.48807176
  70  54    0.52182545
  70  55    0.55790321
  70  56    0.59646622
  70  57    0.63768682
  70  58    0.68174929
  70  59    0.72885067
  70  60    0.77920164
  70  61    0.83302751
  70  62    0.89056919
  70  63    0.95208434
  70  64    1.01784849
  70  65    1.08815628
  70  66    1.16332288
  70  67    1.24368530
  70  68    1.32960404
  70  69    1.42146465
  70  70    1.51967952
  70  71    1.62468973
  70  72    1.73696713
  70  73    1.85701641
  70  74    1.98537746
  70  75    2.12262784
  70  76    2.26938539
  70  77    2.42631111
  70  78    2.59411217
  70  79    2.77354517
  70  80    2.96541962
  70  81    3.17060169
  70  82    3.39001819
  70  83    3.62466088
  70  84    3.87559107
  70  85    4.14394453
  70  86    4.43093679
  70  87    4.73786882
  70  88    5.06613310
  70  89    5.41722018
  70  90    5.79272562
  70  91    6.19435758
  70  92    6.62394487
  70  93    7.08344563
  70  94    7.57495664
  70  95    8.10072336
  70  96    8.66315071
  70  97    9.26481465
  70  98    9.90847469
  70  99   10.59708732
  70 100   11.33382051
  70 101   12.12206933
  70 102   12.96547288
  70 103   13.86793246
  70 104   14.83363137
  70 105   15.86705623
  70 106   16.97302019
  70 107   18.15668810
  70 108   19.42360393
  70 109   20.77972063
  70 110   22.23143287
  70 111   23.78561285
  70 112   25.44964973
  70 113   27.23149322
  70 114   29.13970193
  70 115   31.18349735
  70 116   33.37282443
  70 117   35.71842030
  70 118   38.23189274
  70 119   40.92581091
  70 120   43.81381176
  70 121   46.91072682
  70 122   50.23273619
  70 123   53.79756003
  70 124   57.62470293
  70 125   61.73577542
  70 126   66.15493090
  70 127   70.90948134
  70 128   76.03079714
  70 129   81.55567196
  70 130   87.52846343
  70 131   94.00452953
  70 132  101.05568679
  70 133  108.77776274
  70 134  116.29302119
  70 135  122.68650992
  70 136  128.51204268
  70 137  134.59045722
  70 138  140.99497492
  70 139  147.97131078
  70 140  155.64706854
  70 141  164.09892930
  70 142  173.39056167
  70 143  183.60560991
  70 144  194.29907319
  70 145  204.58985491
  70 146  212.76748351
  70 147  218.74221272
  70 148  223.62921795
  70 149  229.22948239
  70 150  235.06563214
  70 151  239.99583897
  70 152  244.55610480
  70 153  248.88253812
  70 154  252.80412338
  70 155  257.24805586
  70 156  261.56786423
  70 157  266.22384330
  70 158  270.51640724
  70 159  274.77770558
  70 160  278.35440196
  70 161  282.07260794
  70 162  286.79838240
  70 163  291.87537377
  70 164  296.56128712
  70 165  300.03620500
  70 166  302.21371798
  70 167  303.78328087
  70 168  304.96949935
  70 169  306.89635729
  70 170  308.24439947
  70 171  308.55274996
  70 172  306.59009433
  70 173  302.41834994
  70 174  297.43077409
  70 175  291.37843909
  70 176  284.09872450
  70 177  275.06417822
  70 178  264.38323956
  70 179  252.00884624
  70 180  238.69192511
  70 181  225.62932394
  70 182  213.21269992
  70 183  201.03014892
  70 184  189.13429443
  70 185  176.28447470
  70 186  162.35197367
  70 187  147.43928700
  70 188  131.79616362
  70 189  116.10009684
  70 190  100.63925978
  70 191   85.31751402
  70 192   69.39338227
  70 193   53.20956848
  70 194   36.77331225
  70 195   18.88111804
  70 196    0.00000000
  71   1    0.00000000
  71   2    0.00000000
  71   3    0.00000000
  71   4    0.00096165
  71   5    0.00287966
  71   6    0.00511006
  71   7    0.00748085
  71   8    0.00994471
  71   9    0.01248994
  71  10    0.01511630
  71  11    0.01782828
  71  12    0.02063288
  71  13    0.02353892
  71  14    0.02655663
  71  15    0.02969745
  71  16    0.03297392
  71  17    0.03639955
  71  18    0.03998881
  71  19    0.04375709
  71  20    0.04772074
  71  21    0.05189707
  71  22    0.05630439
  71  23    0.06096212
  71  24    0.06589082
  71  25    0.07111228
  71  26    0.07664962
  71  27    0.08252737
  71  28    0.08877159
  71  29    0.09541000
  71  30    0.10247204
  71  31    0.10998910
  71  32    0.11799454
  71  33    0.12652395
  71  34    0.13561522
  71  35    0.14530878
  71  36    0.15564774
  71  37    0.16667807
  71  38    0.17844886
  71  39    0.19101248
  71  40    0.20442486
  71  41    0.21874571
  71  42    0.23403880
  71  43    0.25037225
  71  44    0.26781885
  71  45    0.28645632
  71  46    0.30636776
  71  47    0.32764195
  71  48    0.35037375
  71  49    0.37466458
  71  50    0.40062283
  71  51    0.42836436
  71  52    0.45801301
  71  53    0.48970119
  71  54    0.52357046
  71  55    0.55977215
  71  56    0.59846808
  71  57    0.63983125
  71  58    0.68404666
  71  59    0.73131212
  71  60    0.78183915
  71  61    0.83585396
  71  62    0.89359845
  71  63    0.95533129
  71  64    1.02132916
  71  65    1.09188794
  71  66    1.16732407
  71  67    1.24797603
  71  68    1.33420581
  71  69    1.42640063
  71  70    1.52497467
  71  71    1.63037094
  71  72    1.74306337
  71  73    1.86355891
  71  74    1.99239989
  71  75    2.13016648
  71  76    2.27747939
  71  77    2.43500270
  71  78    2.60344690
  71  79    2.78357221
  71  80    2.97619203
  71  81    3.18217675
  71  82    3.40245777
  71  83    3.63803180
  71  84    3.88996549
  71  85    4.15940044
  71  86    4.44755847
  71  87    4.75574737
  71  88    5.08536702
  71  89    5.43791594
  71  90    5.81499842
  71  91    6.21833201
  71  92    6.64975573
  71  93    7.11123878
  71  94    7.60488994
  71  95    8.13296769
  71  96    8.69789105
  71  97    9.30225131
  71  98    9.94882456
  71  99   10.64058530
  71 100   11.38072105
  71 101   12.17264807
  71 102   13.02002845
  71 103   13.92678843
  71 104   14.89713840
  71 105   15.93559433
  71 106   17.04700128
  71 107   18.23655869
  71 108   19.50984812
  71 109   20.87286334
  71 110   22.33204333
  71 111   23.89430844
  71 112   25.56710011
  71 113   27.35842481
  71 114   29.27690266
  71 115   31.33182164
  71 116   33.53319825
  71 117   35.89184586
  71 118   38.41945221
  71 119   41.12866791
  71 120   44.03320819
  71 121   47.14797077
  71 122   50.48917329
  71 123   54.07451379
  71 124   57.92335819
  71 125   62.05695628
  71 126   66.49868268
  71 127   71.27428534
  71 128   76.41209485
  71 129   81.94309409
  71 130   87.90069243
  71 131   94.32020476
  71 132  101.23959869
  71 133  108.71189172
  71 134  115.88336830
  71 135  122.39905322
  71 136  128.43201170
  71 137  134.79576831
  71 138  141.52442810
  71 139  148.73873619
  71 140  156.54168020
  71 141  165.02144916
  71 142  174.28706008
  71 143  184.54108072
  71 144  195.27819144
  71 145  205.63452813
  71 146  213.95215729
  71 147  220.17265426
  71 148  225.35153893
  71 149  230.74940376
  71 150  236.82814440
  71 151  241.93177788
  71 152  246.15428594
  71 153  250.04796334
  71 154  253.46117681
  71 155  256.55362230
  71 156  260.58197721
  71 157  264.85281450
  71 158  269.37672552
  71 159  273.70067458
  71 160  277.74210961
  71 161  281.83239383
  71 162  286.38647438
  71 163  291.95317429
  71 164  296.68645543
  71 165  300.47826402
  71 166  303.11177030
  71 167  304.43057492
  71 168  305.48263560
  71 169  306.30107297
  71 170  307.64497487
  71 171  307.47951171
  71 172  305.36412395
  71 173  301.29533594
  71 174  295.72522523
  71 175  289.80394313
  71 176  282.38047926
  71 177  273.52737026
  71 178  263.24418471
  71 179  250.90654514
  71 180  237.72975330
  71 181  224.68090396
  71 182  212.09402696
  71 183  199.12951829
  71 184  186.22244611
  71 185  173.00950203
  71 186  158.94102363
  71 187  144.06274147
  71 188  129.04021616
  71 189  114.06073253
  71 190   99.35812447
  71 191   84.27640982
  71 192   69.10860840
  71 193   53.17821129
  71 194   36.51420747
  71 195   18.97267651
  71 196    0.00000000
  72   1    0.00000000
  72   2    0.00000000
  72   3    0.00000000
  72   4    0.00097079
  72   5    0.00292538
  72   6    0.00519038
  72   7    0.00758666
  72   8    0.01006697
  72   9    0.01262180
  72  10    0.01525335
  72  11    0.01796803
  72  12    0.02077423
  72  13    0.02368166
  72  14    0.02670110
  72  15    0.02984431
  72  16    0.03312400
  72  17    0.03655377
  72  18    0.04014814
  72  19    0.04392251
  72  20    0.04789324
  72  21    0.05207765
  72  22    0.05649407
  72  23    0.06116193
  72  24    0.06610181
  72  25    0.07133555
  72  26    0.07688630
  72  27    0.08277863
  72  28    0.08903868
  72  29    0.09569420
  72  30    0.10277473
  72  31    0.11031170
  72  32    0.11833860
  72  33    0.12689107
  72  34    0.13600714
  72  35    0.14572733
  72  36    0.15609487
  72  37    0.16715587
  72  38    0.17895954
  72  39    0.19155843
  72  40    0.20500861
  72  41    0.21936998
  72  42    0.23470651
  72  43    0.25108650
  72  44    0.26858297
  72  45    0.28727390
  72  46    0.30724262
  72  47    0.32857819
  72  48    0.35137579
  72  49    0.37573713
  72  50    0.40177095
  72  51    0.42959349
  72  52    0.45932900
  72  53    0.49111030
  72  54    0.52507942
  72  55    0.56138820
  72  56    0.60019897
  72  57    0.64168533
  72  58    0.68603291
  72  59    0.73344017
  72  60    0.78411938
  72  61    0.83829751
  72  62    0.89621731
  72  63    0.95813837
  72  64    1.02433834
  72  65    1.09511416
  72  66    1.17078342
  72  67    1.25168582
  72  68    1.33818470
  72  69    1.43066871
  72  70    1.52955358
  72  71    1.63528401
  72  72    1.74833574
  72  73    1.86921767
  72  74    1.99847427
  72  75    2.13668800
  72  76    2.28448204
  72  77    2.44252315
  72  78    2.61152475
  72  79    2.79225016
  72  80    2.98551622
  72  81    3.19219697
  72  82    3.41322781
  72  83    3.64960974
  72  84    3.90241410
  72  85    4.17278753
  72  86    4.46195733
  72  87    4.77123722
  72  88    5.10203348
  72  89    5.45585160
  72  90    5.83430339
  72  91    6.23911454
  72  92    6.67213291
  72  93    7.13533724
  72  94    7.63084666
  72  95    8.16093084
  72  96    8.72802090
  72  97    9.33472122
  72  98    9.98382206
  72  99   10.67831324
  72 100   11.42139877
  72 101   12.21651280
  72 102   13.06733665
  72 103   13.97781735
  72 104   14.95218765
  72 105   15.99498761
  72 106   17.11108816
  72 107   18.30571653
  72 108   19.58448404
  72 109   20.95341631
  72 110   22.41898628
  72 111   23.98815037
  72 112   25.66838824
  72 113   27.46774649
  72 114   29.39488711
  72 115   31.45914106
  72 116   33.67056813
  72 117   36.04002377
  72 118   38.57923399
  72 119   41.30087970
  72 120   44.21869145
  72 121   47.34755548
  72 122   50.70363125
  72 123   54.30447822
  72 124   58.16918513
  72 125   62.31848516
  72 126   66.77481918
  72 127   71.56226502
  72 128   76.70615719
  72 129   82.23201762
  72 130   88.16296218
  72 131   94.51365687
  72 132  101.27597526
  72 133  108.38212002
  72 134  115.59350456
  72 135  122.08440929
  72 136  128.53542491
  72 137  135.17589903
  72 138  142.13489739
  72 139  149.51307620
  72 140  157.38626045
  72 141  165.81887365
  72 142  174.89299489
  72 143  184.73236473
  72 144  195.41997840
  72 145  205.54127040
  72 146  214.09062858
  72 147  220.52628031
  72 148  225.75718827
  72 149  231.51237091
  72 150  237.51402469
  72 151  242.71753808
  72 152  247.06690052
  72 153  250.69504559
  72 154  253.45385784
  72 155  255.95052109
  72 156  259.39697916
  72 157  263.28918375
  72 158  267.51559131
  72 159  272.00205624
  72 160  276.19304864
  72 161  280.25684147
  72 162  285.10863963
  72 163  290.03337533
  72 164  294.94103009
  72 165  299.28174160
  72 166  302.53818507
  72 167  304.56355423
  72 168  305.45254891
  72 169  306.40675492
  72 170  306.78672708
  72 171  306.58734730
  72 172  304.31423307
  72 173  299.88003243
  72 174  294.55493282
  72 175  287.89200515
  72 176  280.22253177
  72 177  271.51584358
  72 178  261.21361471
  72 179  249.64802715
  72 180  236.59150992
  72 181  224.17013492
  72 182  211.20221106
  72 183  197.96876660
  72 184  184.36210512
  72 185  170.28279448
  72 186  155.97627786
  72 187  141.40726691
  72 188  126.75790457
  72 189  112.20119230
  72 190   97.85392610
  72 191   83.65883548
  72 192   68.86314139
  72 193   53.09338658
  72 194   36.27883285
  72 195   18.57134723
  72 196    0.00000000
  73   1    0.00000000
  73   2    0.00000000
  73   3    0.00000000
  73   4    0.00000000
  73   5    0.00267241
  73   6    0.00516020
  73   7    0.00763882
  73   8    0.01015503
  73   9    0.01272748
  73  10    0.01536834
  73  11    0.01808820
  73  12    0.02089754
  73  13    0.02380722
  73  14    0.02682871
  73  15    0.02997420
  73  16    0.03325663
  73  17    0.03668977
  73  18    0.04028822
  73  19    0.04406744
  73  20    0.04804383
  73  21    0.05223473
  73  22    0.05665851
  73  23    0.06133460
  73  24    0.06628363
  73  25    0.07152745
  73  26    0.07708924
  73  27    0.08299364
  73  28    0.08926681
  73  29    0.09593655
  73  30    0.10303248
  73  31    0.11058608
  73  32    0.11863090
  73  33    0.12720268
  73  34    0.13633952
  73  35    0.14608203
  73  36    0.15647354
  73  37    0.16756028
  73  38    0.17939157
  73  39    0.19202008
  73  40    0.20550203
  73  41    0.21989746
  73  42    0.23527050
  73  43    0.25168964
  73  44    0.26922805
  73  45    0.28796394
  73  46    0.30798084
  73  47    0.32936804
  73  48    0.35222098
  73  49    0.37664164
  73  50    0.40273906
  73  51    0.43062976
  73  52    0.46043834
  73  53    0.49229801
  73  54    0.52635115
  73  55    0.56275004
  73  56    0.60165747
  73  57    0.64324752
  73  58    0.68770634
  73  59    0.73523297
  73  60    0.78604029
  73  61    0.84035594
  73  62    0.89842336
  73  63    0.96050293
  73  64    1.02687312
  73  65    1.09783178
  73  66    1.17369745
  73  67    1.25481089
  73  68    1.34153656
  73  69    1.43426434
  73  70    1.53341126
  73  71    1.63942348
  73  72    1.75277824
  73  73    1.87398614
  73  74    2.00359342
  73  75    2.14218450
  73  76    2.29038469
  73  77    2.44886300
  73  78    2.61833533
  73  79    2.79956766
  73  80    2.99337972
  73  81    3.20064869
  73  82    3.42231332
  73  83    3.65937831
  73  84    3.91291893
  73  85    4.18408611
  73  86    4.47411181
  73  87    4.78431474
  73  88    5.11610663
  73  89    5.47099886
  73  90    5.85060955
  73  91    6.25667131
  73  92    6.69103938
  73  93    7.15570054
  73  94    7.65278257
  73  95    8.18456450
  73  96    8.75348752
  73  97    9.36216687
  73  98   10.01340451
  73  99   10.71020282
  73 100   11.45577933
  73 101   12.25358266
  73 102   13.10730966
  73 103   14.02092393
  73 104   14.99867586
  73 105   16.04512431
  73 106   17.16516008
  73 107   18.36403139
  73 108   19.64737156
  73 109   21.02122915
  73 110   22.49210081
  73 111   24.06696718
  73 112   25.75333231
  73 113   27.55926680
  73 114   29.49345546
  73 115   31.56524988
  73 116   33.78472656
  73 117   36.16275150
  73 118   38.71105168
  73 119   41.44229436
  73 120   44.37017425
  73 121   47.50950824
  73 122   50.87633558
  73 123   54.48801808
  73 124   58.36332859
  73 125   62.52250354
  73 126   66.98721051
  73 127   71.78033399
  73 128   76.92538304
  73 129   82.44511436
  73 130   88.35848667
  73 131   94.67391835
  73 132  101.37403490
  73 133  108.38107101
  73 134  115.48695750
  73 135  122.29848094
  73 136  128.96403602
  73 137  135.77875037
  73 138  142.89529494
  73 139  150.39106176
  73 140  158.30158700
  73 141  166.63872957
  73 142  175.43395337
  73 143  184.81507406
  73 144  194.91054943
  73 145  204.84293462
  73 146  213.20002611
  73 147  219.96763828
  73 148  225.54249566
  73 149  230.95584343
  73 150  236.94905251
  73 151  242.32929126
  73 152  246.68998939
  73 153  250.21524468
  73 154  252.72351819
  73 155  255.42245201
  73 156  258.80486116
  73 157  262.44556104
  73 158  266.46553327
  73 159  270.68800782
  73 160  274.87706537
  73 161  279.01543337
  73 162  282.89944351
  73 163  287.29195217
  73 164  291.94349313
  73 165  296.36781255
  73 166  300.40703833
  73 167  303.05238176
  73 168  304.58028417
  73 169  305.31352465
  73 170  305.73620658
  73 171  304.99649438
  73 172  302.64390405
  73 173  298.55634879
  73 174  292.90186764
  73 175  286.13933368
  73 176  278.22381128
  73 177  269.18700816
  73 178  259.49230380
  73 179  247.88003059
  73 180  235.76543772
  73 181  223.10349291
  73 182  210.42157027
  73 183  196.97389972
  73 184  182.71259994
  73 185  168.46510591
  73 186  153.89855611
  73 187  139.39833901
  73 188  124.89048210
  73 189  110.58146006
  73 190   96.58935966
  73 191   82.97683494
  73 192   68.86746340
  73 193   53.26594695
  73 194   36.08165073
  73 195   18.10823930
  73 196    0.00000000
  74   1    0.00000000
  74   2    0.00000000
  74   3    0.00000000
  74   4    0.00000000
  74   5    0.00261475
  74   6    0.00515984
  74   7    0.00768399
  74   8    0.01022749
  74   9    0.01281573
  74  10    0.01546586
  74  11    0.01819131
  74  12    0.02100417
  74  13    0.02391629
  74  14    0.02693976
  74  15    0.03008716
  74  16    0.03337171
  74  17    0.03680736
  74  18    0.04040883
  74  19    0.04419165
  74  20    0.04817228
  74  21    0.05236809
  74  22    0.05679748
  74  23    0.06147992
  74  24    0.06643605
  74  25    0.07168776
  74  26    0.07725825
  74  27    0.08317219
  74  28    0.08945577
  74  29    0.09613686
  74  30    0.10324510
  74  31    0.11081202
  74  32    0.11887124
  74  33    0.12745855
  74  34    0.13661212
  74  35    0.14637263
  74  36    0.15678350
  74  37    0.16789104
  74  38    0.17974466
  74  39    0.19239714
  74  40    0.20590481
  74  41    0.22032781
  74  42    0.23573042
  74  43    0.25218125
  74  44    0.26975365
  74  45    0.28852596
  74  46    0.30858190
  74  47    0.33001096
  74  48    0.35290875
  74  49    0.37737749
  74  50    0.40352643
  74  51    0.43147239
  74  52    0.46134021
  74  53    0.49326339
  74  54    0.52738465
  74  55    0.56385659
  74  56    0.60284239
  74  57    0.64451651
  74  58    0.68906553
  74  59    0.73668897
  74  60    0.78760019
  74  61    0.84202737
  74  62    0.90021455
  74  63    0.96242273
  74  64    1.02893105
  74  65    1.10003809
  74  66    1.17606321
  74  67    1.25734799
  74  68    1.34425783
  74  69    1.43718361
  74  70    1.53654345
  74  71    1.64278465
  74  72    1.75638573
  74  73    1.87785866
  74  74    2.00775115
  74  75    2.14664923
  74  76    2.29517991
  74  77    2.45401411
  74  78    2.62386971
  74  79    2.80551492
  74  80    2.99977182
  74  81    3.20752015
  74  82    3.42970145
  74  83    3.66732340
  74  84    3.92146453
  74  85    4.19327929
  74  86    4.48400340
  74  87    4.79495971
  74  88    5.12756438
  74  89    5.48333354
  74  90    5.86389053
  74  91    6.27097349
  74  92    6.70644370
  74  93    7.17229441
  74  94    7.67066037
  74  95    8.20382809
  74  96    8.77424681
  74  97    9.38454039
  74  98   10.03752001
  74  99   10.73619788
  74 100   11.48380205
  74 101   12.28379226
  74 102   13.13987713
  74 103   14.05603268
  74 104   15.03652231
  74 105   16.08591843
  74 106   17.20912583
  74 107   18.41140704
  74 108   19.69840982
  74 109   21.07619702
  74 110   22.55127908
  74 111   24.13064948
  74 112   25.82182347
  74 113   27.63288035
  74 114   29.57250999
  74 115   31.65006382
  74 116   33.87561093
  74 117   36.25999979
  74 118   38.81492609
  74 119   41.55300693
  74 120   44.48786131
  74 121   47.63419593
  74 122   51.00789382
  74 123   54.62610016
  74 124   58.50729464
  74 125   62.67133025
  74 126   67.13940242
  74 127   71.93388615
  74 128   77.07793617
  74 129   82.59468070
  74 130   88.50573953
  74 131   94.82856974
  74 132  101.57107705
  74 133  108.71512987
  74 134  116.13718375
  74 135  123.14820458
  74 136  129.75986040
  74 137  136.62343019
  74 138  143.84862360
  74 139  151.45645535
  74 140  159.42413645
  74 141  167.66772643
  74 142  176.09145324
  74 143  184.92342906
  74 144  194.34463332
  74 145  203.54008449
  74 146  211.75255675
  74 147  218.48250240
  74 148  224.39238574
  74 149  229.74420280
  74 150  234.94579566
  74 151  239.93087257
  74 152  244.13626886
  74 153  247.75428842
  74 154  250.81442424
  74 155  254.23362018
  74 156  257.99070819
  74 157  262.27349911
  74 158  266.27990203
  74 159  270.49121230
  74 160  274.71238057
  74 161  278.14556210
  74 162  281.31447942
  74 163  284.44181489
  74 164  288.34212069
  74 165  293.02563509
  74 166  296.87260497
  74 167  299.87207333
  74 168  301.72222208
  74 169  302.75332955
  74 170  303.07224927
  74 171  302.23972684
  74 172  299.92032742
  74 173  295.99501193
  74 174  290.52963558
  74 175  283.68535373
  74 176  275.46038081
  74 177  266.59389989
  74 178  256.72757000
  74 179  245.60686639
  74 180  233.43072324
  74 181  220.95013604
  74 182  208.24920626
  74 183  194.58134637
  74 184  180.78087103
  74 185  166.64100812
  74 186  152.37071213
  74 187  137.95520246
  74 188  123.32428676
  74 189  109.08757482
  74 190   95.33196176
  74 191   82.12392082
  74 192   68.63967593
  74 193   53.23456415
  74 194   35.81805488
  74 195   17.85246473
  74 196    0.00000000
  75   1    0.00000000
  75   2    0.00000000
  75   3    0.00000000
  75   4    0.00000000
  75   5    0.00263724
  75   6    0.00520109
  75   7    0.00774058
  75   8    0.01029614
  75   9    0.01289342
  75  10    0.01554998
  75  11    0.01827984
  75  12    0.02109565
  75  13    0.02400978
  75  14    0.02703474
  75  15    0.03018342
  75  16    0.03346931
  75  17    0.03690652
  75  18    0.04050987
  75  19    0.04429501
  75  20    0.04827843
  75  21    0.05247756
  75  22    0.05691083
  75  23    0.06159772
  75  24    0.06655892
  75  25    0.07181631
  75  26    0.07739315
  75  27    0.08331411
  75  28    0.08960542
  75  29    0.09629496
  75  30    0.10341242
  75  31    0.11098936
  75  32    0.11905945
  75  33    0.12765851
  75  34    0.13682477
  75  35    0.14659896
  75  36    0.15702457
  75  37    0.16814795
  75  38    0.18001860
  75  39    0.19268938
  75  40    0.20621668
  75  41    0.22066076
  75  42    0.23608597
  75  43    0.25256105
  75  44    0.27015943
  75  45    0.28895961
  75  46    0.30904542
  75  47    0.33050649
  75  48    0.35343861
  75  49    0.37794414
  75  50    0.40413253
  75  51    0.43212077
  75  52    0.46203393
  75  53    0.49400572
  75  54    0.52817911
  75  55    0.56470698
  75  56    0.60375276
  75  57    0.64549124
  75  58    0.69010933
  75  59    0.73780689
  75  60    0.78879768
  75  61    0.84331029
  75  62    0.90158922
  75  63    0.96389593
  75  64    1.03051011
  75  65    1.10173090
  75  66    1.17787826
  75  67    1.25929445
  75  68    1.34634559
  75  69    1.43942332
  75  70    1.53894660
  75  71    1.64536365
  75  72    1.75915397
  75  73    1.88083057
  75  74    2.01094235
  75  75    2.15007655
  75  76    2.29886154
  75  77    2.45796969
  75  78    2.62812047
  75  79    2.81008380
  75  80    3.00468358
  75  81    3.21280157
  75  82    3.43538146
  75  83    3.67343328
  75  84    3.92803807
  75  85    4.20035301
  75  86    4.49161677
  75  87    4.80315537
  75  88    5.13638840
  75  89    5.49283570
  75  90    5.87412457
  75  91    6.28199743
  75  92    6.71832016
  75  93    7.18509093
  75  94    7.68444978
  75  95    8.21868884
  75  96    8.79026337
  75  97    9.40180361
  75  98   10.05612752
  75  99   10.75625445
  75 100   11.50541993
  75 101   12.30709154
  75 102   13.16498604
  75 103   14.08308775
  75 104   15.06566857
  75 105   16.11730935
  75 106   17.24292318
  75 107   18.44778049
  75 108   19.73753619
  75 109   21.11825920
  75 110   22.59646442
  75 111   24.17914743
  75 112   25.87382242
  75 113   27.68856330
  75 114   29.63204878
  75 115   31.71361147
  75 116   33.94329162
  75 117   36.33189583
  75 118   38.89106109
  75 119   41.63332437
  75 120   44.57219770
  75 121   47.72224788
  75 122   51.09917944
  75 123   54.71991723
  75 124   58.60268302
  75 125   62.76705666
  75 126   67.23400921
  75 127   72.02589562
  75 128   77.16641515
  75 129   82.68064220
  75 130   88.59559836
  75 131   94.94323803
  75 132  101.77326471
  75 133  109.20648350
  75 134  116.66345682
  75 135  123.89037917
  75 136  130.82332983
  75 137  137.65352717
  75 138  144.99528442
  75 139  152.76843186
  75 140  160.90911193
  75 141  169.18792874
  75 142  177.04577501
  75 143  185.18298981
  75 144  193.78262702
  75 145  202.03518861
  75 146  209.63547211
  75 147  216.69223369
  75 148  222.69881018
  75 149  227.60268311
  75 150  232.09977870
  75 151  236.27281872
  75 152  240.14744771
  75 153  243.84322511
  75 154  247.55053218
  75 155  251.72484878
  75 156  256.68384817
  75 157  261.42796936
  75 158  265.95554929
  75 159  270.36760674
  75 160  274.43563205
  75 161  277.65365101
  75 162  279.89748155
  75 163  281.95761349
  75 164  285.11206272
  75 165  288.69327802
  75 166  292.37435231
  75 167  295.04177354
  75 168  296.89129831
  75 169  298.11754782
  75 170  298.77323667
  75 171  298.18000543
  75 172  296.00354909
  75 173  292.15890120
  75 174  286.69959091
  75 175  279.74794219
  75 176  271.44140287
  75 177  262.06808370
  75 178  252.24514817
  75 179  241.37255265
  75 180  229.33511042
  75 181  216.90180702
  75 182  203.87760307
  75 183  191.10051300
  75 184  177.91237705
  75 185  164.61457469
  75 186  150.59817479
  75 187  136.27984516
  75 188  121.85767862
  75 189  107.54937780
  75 190   93.90870129
  75 191   80.87603518
  75 192   67.60758890
  75 193   52.42773027
  75 194   35.24695556
  75 195   17.55504608
  75 196    0.00000000
  76   1    0.00000000
  76   2    0.00000000
  76   3    0.00000000
  76   4    0.00000000
  76   5    0.00274366
  76   6    0.00528754
  76   7    0.00781208
  76   8    0.01036430
  76   9    0.01296345
  76  10    0.01562308
  76  11    0.01835560
  76  12    0.02117329
  76  13    0.02408859
  76  14    0.02711423
  76  15    0.03026335
  76  16    0.03354962
  76  17    0.03698729
  76  18    0.04059133
  76  19    0.04437744
  76  20    0.04836218
  76  21    0.05256301
  76  22    0.05699840
  76  23    0.06168787
  76  24    0.06665209
  76  25    0.07191298
  76  26    0.07749381
  76  27    0.08341927
  76  28    0.08971561
  76  29    0.09641072
  76  30    0.10353431
  76  31    0.11111797
  76  32    0.11919538
  76  33    0.12780242
  76  34    0.13697732
  76  35    0.14676087
  76  36    0.15719657
  76  37    0.16833084
  76  38    0.18021323
  76  39    0.19289661
  76  40    0.20643747
  76  41    0.22089610
  76  42    0.23633694
  76  43    0.25282878
  76  44    0.27044515
  76  45    0.28926461
  76  46    0.30937110
  76  47    0.33085434
  76  48    0.35381022
  76  49    0.37834122
  76  50    0.40455692
  76  51    0.43257444
  76  52    0.46251899
  76  53    0.49452445
  76  54    0.52873395
  76  55    0.56530053
  76  56    0.60438786
  76  57    0.64617092
  76  58    0.69083685
  76  59    0.73858576
  76  60    0.78963169
  76  61    0.84420352
  76  62    0.90254605
  76  63    0.96492111
  76  64    1.03160873
  76  65    1.10290846
  76  66    1.17914071
  76  67    1.26064819
  76  68    1.34779753
  76  69    1.44098092
  76  70    1.54061793
  76  71    1.64715741
  76  72    1.76107957
  76  73    1.88289818
  76  74    2.01316293
  76  75    2.15246198
  76  76    2.30142466
  76  77    2.46072436
  76  78    2.63108170
  76  79    2.81326780
  76  80    3.00810789
  76  81    3.21648516
  76  82    3.43934484
  76  83    3.67769862
  76  84    3.93262935
  76  85    4.20529613
  76  86    4.49693975
  76  87    4.80888846
  76  88    5.14256428
  76  89    5.49948964
  76  90    5.88129462
  76  91    6.28972465
  76  92    6.72664876
  76  93    7.19406852
  76  94    7.69412754
  76  95    8.22912177
  76  96    8.80151046
  76  97    9.41392803
  76  98   10.06919678
  76  99   10.77034054
  76 100   11.52059942
  76 101   12.32344560
  76 102   13.18260038
  76 103   14.10205248
  76 104   15.08607787
  76 105   16.13926100
  76 106   17.26651781
  76 107   18.47312052
  76 108   19.76472441
  76 109   21.14739679
  76 110   22.62764829
  76 111   24.21246683
  76 112   25.90935436
  76 113   27.72636678
  76 114   29.67215721
  76 115   31.75602310
  76 116   33.98795734
  76 117   36.37870389
  76 118   38.93981802
  76 119   41.68373179
  76 120   44.62382450
  76 121   47.77449853
  76 122   51.15126016
  76 123   54.77080510
  76 124   58.65110892
  76 125   62.81152372
  76 126   67.27288739
  76 127   72.05766396
  76 128   77.19016128
  76 129   82.69692821
  76 130   88.60751082
  76 131   94.95567243
  76 132  101.77976086
  76 133  109.11134581
  76 134  116.88690182
  76 135  124.42258304
  76 136  131.51336975
  76 137  138.72322953
  76 138  146.29111677
  76 139  154.32456119
  76 140  162.90023142
  76 141  170.80653079
  76 142  178.42962026
  76 143  185.72160161
  76 144  193.34360281
  76 145  200.99152058
  76 146  207.90129072
  76 147  214.81978667
  76 148  220.99962513
  76 149  225.77926287
  76 150  229.50714581
  76 151  232.85921326
  76 152  236.29902953
  76 153  239.89698142
  76 154  243.81082397
  76 155  248.43930194
  76 156  253.61962955
  76 157  258.84573955
  76 158  263.81160617
  76 159  268.67058635
  76 160  273.10773129
  76 161  276.24765474
  76 162  277.78489297
  76 163  279.50805428
  76 164  281.59682855
  76 165  284.41699108
  76 166  287.06042081
  76 167  289.21071873
  76 168  290.87240381
  76 169  292.24599066
  76 170  292.91943343
  76 171  292.89742311
  76 172  290.94016178
  76 173  287.10725834
  76 174  281.50983103
  76 175  274.28553319
  76 176  265.57605728
  76 177  256.04120558
  76 178  245.82237698
  76 179  235.26954234
  76 180  223.55361750
  76 181  211.31285431
  76 182  199.07521275
  76 183  186.79589277
  76 184  174.86591139
  76 185  161.96585624
  76 186  148.73056291
  76 187  134.25398985
  76 188  119.76512341
  76 189  105.77418462
  76 190   92.25344127
  76 191   79.18775769
  76 192   65.75761528
  76 193   50.83173334
  76 194   34.32811997
  76 195   17.19105449
  76 196    0.00000000
  77   1    0.00000000
  77   2    0.00000000
  77   3    0.00000000
  77   4    0.00102002
  77   5    0.00306084
  77   6    0.00541449
  77   7    0.00788720
  77   8    0.01042703
  77   9    0.01302491
  77  10    0.01568584
  77  11    0.01841968
  77  12    0.02123810
  77  13    0.02415350
  77  14    0.02717879
  77  15    0.03032730
  77  16    0.03361284
  77  17    0.03704981
  77  18    0.04065324
  77  19    0.04443893
  77  20    0.04842347
  77  21    0.05262438
  77  22    0.05706012
  77  23    0.06175025
  77  24    0.06671545
  77  25    0.07197766
  77  26    0.07756013
  77  27    0.08348757
  77  28    0.08978624
  77  29    0.09648403
  77  30    0.10361067
  77  31    0.11119775
  77  32    0.11927896
  77  33    0.12789019
  77  34    0.13706969
  77  35    0.14685826
  77  36    0.15729943
  77  37    0.16843963
  77  38    0.18032842
  77  39    0.19301873
  77  40    0.20656705
  77  41    0.22103372
  77  42    0.23648319
  77  43    0.25298431
  77  44    0.27061065
  77  45    0.28944080
  77  46    0.30955876
  77  47    0.33105429
  77  48    0.35402335
  77  49    0.37856850
  77  50    0.40479935
  77  51    0.43283311
  77  52    0.46279508
  77  53    0.49481921
  77  54    0.52904874
  77  55    0.56563682
  77  56    0.60474720
  77  57    0.64655500
  77  58    0.69124749
  77  59    0.73902493
  77  60    0.79010150
  77  61    0.84470625
  77  62    0.90308416
  77  63    0.96549726
  77  64    1.03222581
  77  65    1.10356957
  77  66    1.17984920
  77  67    1.26140770
  77  68    1.34861200
  77  69    1.44185461
  77  70    1.54155544
  77  71    1.64816373
  77  72    1.76216010
  77  73    1.88405877
  77  74    2.01440993
  77  75    2.15380226
  77  76    2.30286566
  77  77    2.46227416
  77  78    2.63274903
  77  79    2.81506214
  77  80    3.01003950
  77  81    3.21856517
  77  82    3.44158528
  77  83    3.68011252
  77  84    3.93523083
  77  85    4.20810045
  77  86    4.49996340
  77  87    4.81214926
  77  88    5.14608145
  77  89    5.50328393
  77  90    5.88538837
  77  91    6.29414186
  77  92    6.73141524
  77  93    7.19921191
  77  94    7.69967742
  77  95    8.23510968
  77  96    8.80796996
  77  97    9.42089469
  77  98   10.07670813
  77  99   10.77843601
  77 100   11.52932014
  77 101   12.33283420
  77 102   13.19270057
  77 103   14.11290860
  77 104   15.09773414
  77 105   16.15176063
  77 106   17.27990174
  77 107   18.48742582
  77 108   19.77998219
  77 109   21.16362951
  77 110   22.64486632
  77 111   24.23066405
  77 112   25.92850259
  77 113   27.74640873
  77 114   29.69299762
  77 115   31.77751761
  77 116   34.00989870
  77 117   36.40080483
  77 118   38.96169053
  77 119   41.70486210
  77 120   44.64354395
  77 121   47.79195089
  77 122   51.16536741
  77 123   54.78023661
  77 124   58.65426314
  77 125   62.80653951
  77 126   67.25771360
  77 127   72.03023073
  77 128   77.14870752
  77 129   82.64051741
  77 130   88.53662912
  77 131   94.87238291
  77 132  101.68628707
  77 133  109.00911934
  77 134  116.81823728
  77 135  124.89786996
  77 136  132.61091670
  77 137  139.99035284
  77 138  147.70714216
  77 139  155.95638091
  77 140  164.21297498
  77 141  172.39225278
  77 142  179.85900659
  77 143  186.67382364
  77 144  193.65281061
  77 145  200.49077106
  77 146  206.99082117
  77 147  213.54613646
  77 148  219.58552425
  77 149  223.91161853
  77 150  227.20927598
  77 151  230.29022824
  77 152  233.23861805
  77 153  236.59539559
  77 154  240.33269990
  77 155  244.59665745
  77 156  249.52512261
  77 157  254.56017255
  77 158  259.83085227
  77 159  265.47115934
  77 160  270.17057654
  77 161  273.55044044
  77 162  275.59863319
  77 163  276.81203352
  77 164  278.47772103
  77 165  280.45624374
  77 166  282.38901228
  77 167  284.02627767
  77 168  285.30626187
  77 169  286.24473174
  77 170  286.93393394
  77 171  286.72285430
  77 172  284.91734220
  77 173  280.96971801
  77 174  275.07410821
  77 175  267.40654269
  77 176  258.59945513
  77 177  248.72349441
  77 178  238.71788564
  77 179  228.27164248
  77 180  217.19207255
  77 181  205.56687753
  77 182  194.11159886
  77 183  182.88986546
  77 184  171.48968335
  77 185  159.30088795
  77 186  145.69974854
  77 187  131.77798147
  77 188  117.65418060
  77 189  103.95231629
  77 190   90.51250464
  77 191   77.18100715
  77 192   63.66667495
  77 193   49.01699830
  77 194   33.18018641
  77 195   16.94988499
  77 196    0.00000000
  78   1    0.00000000
  78   2    0.00000000
  78   3    0.00000000
  78   4    0.00102334
  78   5    0.00307745
  78   6    0.00544405
  78   7    0.00792678
  78   8    0.01047344
  78   9    0.01307547
  78  10    0.01573849
  78  11    0.01847295
  78  12    0.02129095
  78  13    0.02420524
  78  14    0.02722897
  78  15    0.03037565
  78  16    0.03365923
  78  17    0.03709420
  78  18    0.04069567
  78  19    0.04447949
  78  20    0.04846230
  78  21    0.05266161
  78  22    0.05709593
  78  23    0.06178481
  78  24    0.06674895
  78  25    0.07201026
  78  26    0.07759203
  78  27    0.08351894
  78  28    0.08981724
  78  29    0.09651484
  78  30    0.10364143
  78  31    0.11122863
  78  32    0.11931011
  78  33    0.12792175
  78  34    0.13710181
  78  35    0.14689108
  78  36    0.15733308
  78  37    0.16847424
  78  38    0.18036414
  78  39    0.19305568
  78  40    0.20660537
  78  41    0.22107355
  78  42    0.23652467
  78  43    0.25302759
  78  44    0.27065586
  78  45    0.28948810
  78  46    0.30960831
  78  47    0.33110627
  78  48    0.35407792
  78  49    0.37862585
  78  50    0.40485968
  78  51    0.43289664
  78  52    0.46286204
  78  53    0.49488984
  78  54    0.52912331
  78  55    0.56571561
  78  56    0.60483052
  78  57    0.64664320
  78  58    0.69134094
  78  59    0.73912403
  78  60    0.79020669
  78  61    0.84481801
  78  62    0.90320304
  78  63    0.96562383
  78  64    1.03236070
  78  65    1.10371350
  78  66    1.18000294
  78  67    1.26157211
  78  68    1.34878802
  78  69    1.44204327
  78  70    1.54175788
  78  71    1.64838122
  78  72    1.76239402
  78  73    1.88431066
  78  74    2.01468146
  78  75    2.15409530
  78  76    2.30318224
  78  77    2.46261653
  78  78    2.63311966
  78  79    2.81546373
  78  80    3.01047503
  78  81    3.21903787
  78  82    3.44209871
  78  83    3.68067055
  78  84    3.93583768
  78  85    4.20876069
  78  86    4.50068200
  78  87    4.81293159
  78  88    5.14693328
  78  89    5.50421144
  78  90    5.88639817
  78  91    6.29524097
  78  92    6.73261104
  78  93    7.20051214
  78  94    7.70109009
  78  95    8.23664299
  78  96    8.80963216
  78  97    9.42269393
  78  98   10.07865222
  78  99   10.78053211
  78 100   11.53157440
  78 101   12.33525120
  78 102   13.19528273
  78 103   14.11565535
  78 104   15.10064086
  78 105   16.15481736
  78 106   17.28309150
  78 107   18.49072256
  78 108   19.78334816
  78 109   21.16701200
  78 110   22.64819357
  78 111   24.23384013
  78 112   25.93140106
  78 113   27.74886467
  78 114   29.69479781
  78 115   31.77838835
  78 116   34.00949078
  78 117   36.39867518
  78 118   38.95727995
  78 119   41.69746855
  78 120   44.63229126
  78 121   47.77575282
  78 122   51.14288833
  78 123   54.74985110
  78 124   58.61401943
  78 125   62.75413523
  78 126   67.19049693
  78 127   71.94524720
  78 128   77.04282441
  78 129   82.51069775
  78 130   88.38060638
  78 131   94.69081245
  78 132  101.49103748
  78 133  108.85708019
  78 134  116.94679869
  78 135  125.23983442
  78 136  133.57304890
  78 137  141.48064492
  78 138  149.18213816
  78 139  157.20529532
  78 140  165.26054426
  78 141  173.38075808
  78 142  180.66048589
  78 143  188.20931851
  78 144  194.87843161
  78 145  201.13069776
  78 146  206.85387855
  78 147  212.64345336
  78 148  217.76393824
  78 149  221.96895408
  78 150  225.03785823
  78 151  227.77588870
  78 152  230.70370723
  78 153  233.86061197
  78 154  237.29021571
  78 155  241.06887142
  78 156  245.32313051
  78 157  250.05823577
  78 158  255.52083483
  78 159  261.27556985
  78 160  266.63473921
  78 161  270.28019440
  78 162  272.35066393
  78 163  273.77208212
  78 164  275.16080426
  78 165  276.66419855
  78 166  278.14379367
  78 167  279.33636021
  78 168  280.22400173
  78 169  280.63886560
  78 170  280.99760098
  78 171  280.29075746
  78 172  278.17744494
  78 173  273.90516723
  78 174  267.51173901
  78 175  259.73777114
  78 176  250.72715944
  78 177  241.53132122
  78 178  232.00985611
  78 179  221.82106999
  78 180  211.24579067
  78 181  200.47407503
  78 182  189.69166334
  78 183  178.89457865
  78 184  167.58871401
  78 185  155.68610510
  78 186  142.57294425
  78 187  129.03164647
  78 188  115.59238907
  78 189  102.28462082
  78 190   89.02566630
  78 191   75.66612440
  78 192   61.96600070
  78 193   47.58566279
  78 194   32.55859599
  78 195   16.49616646
  78 196    0.00000000
  79   1    0.00000000
  79   2    0.00000000
  79   3    0.00000000
  79   4    0.00000000
  79   5    0.00279387
  79   6    0.00537928
  79   7    0.00793419
  79   8    0.01050643
  79   9    0.01311738
  79  10    0.01578273
  79  11    0.01851664
  79  12    0.02133275
  79  13    0.02424446
  79  14    0.02726523
  79  15    0.03040872
  79  16    0.03368900
  79  17    0.03712061
  79  18    0.04071871
  79  19    0.04449917
  79  20    0.04847865
  79  21    0.05267469
  79  22    0.05710579
  79  23    0.06179151
  79  24    0.06675252
  79  25    0.07201075
  79  26    0.07758946
  79  27    0.08351332
  79  28    0.08980857
  79  29    0.09650309
  79  30    0.10362657
  79  31    0.11121060
  79  32    0.11928882
  79  33    0.12789710
  79  34    0.13707368
  79  35    0.14685932
  79  36    0.15729752
  79  37    0.16843470
  79  38    0.18032039
  79  39    0.19300749
  79  40    0.20655246
  79  41    0.22101562
  79  42    0.23646140
  79  43    0.25295862
  79  44    0.27058081
  79  45    0.28940654
  79  46    0.30951979
  79  47    0.33101029
  79  48    0.35397395
  79  49    0.37851331
  79  50    0.40473795
  79  51    0.43276506
  79  52    0.46271988
  79  53    0.49473635
  79  54    0.52895765
  79  55    0.56553690
  79  56    0.60463783
  79  57    0.64643551
  79  58    0.69111716
  79  59    0.73888302
  79  60    0.78994721
  79  61    0.84453874
  79  62    0.90290257
  79  63    0.96530067
  79  64    1.03201325
  79  65    1.10334006
  79  66    1.17960169
  79  67    1.26114112
  79  68    1.34832523
  79  69    1.44154650
  79  70    1.54122481
  79  71    1.64780936
  79  72    1.76178074
  79  73    1.88365316
  79  74    2.01397677
  79  75    2.15334023
  79  76    2.30237344
  79  77    2.46175040
  79  78    2.63219238
  79  79    2.81447123
  79  80    3.00941297
  79  81    3.21790162
  79  82    3.44088332
  79  83    3.67937073
  79  84    3.93444773
  79  85    4.20727454
  79  86    4.49909308
  79  87    4.81123281
  79  88    5.14511697
  79  89    5.50226928
  79  90    5.88432106
  79  91    6.29301897
  79  92    6.73023321
  79  93    7.19796640
  79  94    7.69836300
  79  95    8.23371957
  79  96    8.80649558
  79  97    9.41932516
  79  98   10.07502968
  79  99   10.77663112
  79 100   11.52736661
  79 101   12.33070386
  79 102   13.19035778
  79 103   14.11030835
  79 104   15.09481964
  79 105   16.14846039
  79 106   17.27612592
  79 107   18.48306169
  79 108   19.77488851
  79 109   21.15762956
  79 110   22.63773928
  79 111   24.22213425
  79 112   25.91822629
  79 113   27.73395765
  79 114   29.67783870
  79 115   31.75898800
  79 116   33.98717502
  79 117   36.37286563
  79 118   38.92727063
  79 119   41.66239775
  79 120   44.59110760
  79 121   47.72717512
  79 122   51.08535835
  79 123   54.68147864
  79 124   58.53251905
  79 125   62.65675285
  79 126   67.07392273
  79 127   71.80550579
  79 128   76.87512498
  79 129   82.30921598
  79 130   88.13816251
  79 131   94.39836543
  79 132  101.13634077
  79 133  108.41722945
  79 134  116.34029834
  79 135  125.04308095
  79 136  133.49562661
  79 137  141.74352888
  79 138  149.93279613
  79 139  158.05156861
  79 140  165.90485257
  79 141  173.90396667
  79 142  181.91622572
  79 143  189.37812382
  79 144  196.30119360
  79 145  202.10503800
  79 146  207.47878569
  79 147  212.26128549
  79 148  216.72974898
  79 149  220.05116595
  79 150  223.09836670
  79 151  225.98377672
  79 152  228.86344882
  79 153  231.78950820
  79 154  234.84879059
  79 155  238.03072276
  79 156  241.62256711
  79 157  245.83003941
  79 158  250.94178793
  79 159  256.52169449
  79 160  261.88022266
  79 161  265.66713705
  79 162  267.84223920
  79 163  268.86101134
  79 164  269.83096035
  79 165  271.00371713
  79 166  272.29929258
  79 167  273.06983171
  79 168  273.73653734
  79 169  274.21280713
  79 170  274.25196249
  79 171  273.38741498
  79 172  270.71033653
  79 173  266.05848439
  79 174  259.40102760
  79 175  251.34563453
  79 176  243.04400287
  79 177  234.63186734
  79 178  225.89811602
  79 179  216.64516321
  79 180  206.34177413
  79 181  196.19466764
  79 182  186.04592702
  79 183  175.12436646
  79 184  163.95551484
  79 185  151.90524200
  79 186  139.44513956
  79 187  126.69991434
  79 188  113.86194080
  79 189  100.97765965
  79 190   87.99587450
  79 191   74.79479091
  79 192   61.19365279
  79 193   46.99158934
  79 194   32.10273308
  79 195   16.54223556
  79 196    0.00000000
  80   1    0.00000000
  80   2    0.00000000
  80   3    0.00000000
  80   4    0.00000000
  80   5    0.00272996
  80   6    0.00536654
  80   7    0.00795602
  80   8    0.01054278
  80   9    0.01315742
  80  10    0.01582158
  80  11    0.01855229
  80  12    0.02136437
  80  13    0.02427170
  80  14    0.02728793
  80  15    0.03042678
  80  16    0.03370233
  80  17    0.03712916
  80  18    0.04072242
  80  19    0.04449800
  80  20    0.04847256
  80  21    0.05266362
  80  22    0.05708970
  80  23    0.06177031
  80  24    0.06672615
  80  25    0.07197910
  80  26    0.07755240
  80  27    0.08347070
  80  28    0.08976022
  80  29    0.09644880
  80  30    0.10356609
  80  31    0.11114365
  80  32    0.11921510
  80  33    0.12781626
  80  34    0.13698533
  80  35    0.14676303
  80  36    0.15719281
  80  37    0.16832106
  80  38    0.18019724
  80  39    0.19287422
  80  40    0.20640839
  80  41    0.22086003
  80  42    0.23629349
  80  43    0.25277753
  80  44    0.27038562
  80  45    0.28919626
  80  46    0.30929334
  80  47    0.33076651
  80  48    0.35371160
  80  49    0.37823104
  80  50    0.40443434
  80  51    0.43243855
  80  52    0.46236882
  80  53    0.49435894
  80  54    0.52855199
  80  55    0.56510094
  80  56    0.60416936
  80  57    0.64593217
  80  58    0.69057642
  80  59    0.73830216
  80  60    0.78932332
  80  61    0.84386872
  80  62    0.90218306
  80  63    0.96452809
  80  64    1.03118377
  80  65    1.10244956
  80  66    1.17864578
  80  67    1.26011507
  80  68    1.34722400
  80  69    1.44036466
  80  70    1.53995657
  80  71    1.64644850
  80  72    1.76032061
  80  73    1.88208662
  80  74    2.01229618
  80  75    2.15153741
  80  76    2.30043959
  80  77    2.45967610
  80  78    2.62996753
  80  79    2.81208499
  80  80    3.00685369
  80  81    3.21515681
  80  82    3.43793953
  80  83    3.67621351
  80  84    3.93106154
  80  85    4.20364261
  80  86    4.49519735
  80  87    4.80705379
  80  88    5.14063360
  80  89    5.49745875
  80  90    5.87915867
  80  91    6.28747791
  80  92    6.72428433
  80  93    7.19157792
  80  94    7.69150024
  80  95    8.22634456
  80  96    8.79856665
  80  97    9.41079649
  80  98   10.06585066
  80  99   10.76674576
  80 100   11.51671269
  80 101   12.31921203
  80 102   13.17795045
  80 103   14.09689835
  80 104   15.08030868
  80 105   16.13273714
  80 106   17.25906377
  80 107   18.46451601
  80 108   19.75469337
  80 109   21.13559371
  80 110   22.61364133
  80 111   24.19571684
  80 112   25.88918887
  80 113   27.70194782
  80 114   29.64244154
  80 115   31.71971306
  80 116   33.94344046
  80 117   36.32397877
  80 118   38.87240417
  80 119   41.60056062
  80 120   44.52110926
  80 121   47.64758152
  80 122   50.99443729
  80 123   54.57713094
  80 124   58.41218973
  80 125   62.51731230
  80 126   66.91149962
  80 127   71.61523780
  80 128   76.65076205
  80 129   82.04244514
  80 130   87.81736781
  80 131   94.00611744
  80 132  100.64368105
  80 133  107.76930154
  80 134  115.41991133
  80 135  123.59723745
  80 136  132.15736476
  80 137  140.63258955
  80 138  149.35428042
  80 139  157.79616955
  80 140  166.06761447
  80 141  174.11034251
  80 142  182.45071982
  80 143  189.84402825
  80 144  196.62917178
  80 145  202.31870437
  80 146  207.52568664
  80 147  212.04304902
  80 148  215.71039306
  80 149  219.28867984
  80 150  222.21395269
  80 151  225.10224264
  80 152  227.89317333
  80 153  230.51326759
  80 154  233.22505121
  80 155  235.53573795
  80 156  238.27383351
  80 157  241.68187134
  80 158  245.89935495
  80 159  251.01631146
  80 160  255.74588941
  80 161  259.72962426
  80 162  261.56258595
  80 163  262.07528431
  80 164  262.37871296
  80 165  263.30551708
  80 166  264.07011530
  80 167  265.00050947
  80 168  265.53555103
  80 169  266.32181233
  80 170  266.50813286
  80 171  265.39124782
  80 172  262.30192713
  80 173  257.28270549
  80 174  250.72689528
  80 175  243.20612547
  80 176  235.44449938
  80 177  227.99349625
  80 178  220.21007442
  80 179  211.38714083
  80 180  202.10766832
  80 181  192.70245863
  80 182  182.91793934
  80 183  172.30264400
  80 184  160.86021547
  80 185  149.14243772
  80 186  137.16079656
  80 187  124.96823753
  80 188  112.63370382
  80 189  100.17251747
  80 190   87.53771699
  80 191   74.62299061
  80 192   61.26724987
  80 193   47.27246321
  80 194   32.44705090
  80 195   16.63627789
  80 196    0.00000000
  81   1    0.00000000
  81   2    0.00000000
  81   3    0.00000000
  81   4    0.00000000
  81   5    0.00277034
  81   6    0.00542240
  81   7    0.00801241
  81   8    0.01059348
  81   9    0.01320062
  81  10    0.01585725
  81  11    0.01858085
  81  12    0.02138627
  81  13    0.02428724
  81  14    0.02729726
  81  15    0.03042995
  81  16    0.03369933
  81  17    0.03711993
  81  18    0.04070687
  81  19    0.04447603
  81  20    0.04844404
  81  21    0.05262842
  81  22    0.05704764
  81  23    0.06172123
  81  24    0.06666983
  81  25    0.07191530
  81  26    0.07748085
  81  27    0.08339110
  81  28    0.08967220
  81  29    0.09635197
  81  30    0.10346001
  81  31    0.11102784
  81  32    0.11908901
  81  33    0.12767929
  81  34    0.13683683
  81  35    0.14660228
  81  36    0.15701905
  81  37    0.16813342
  81  38    0.17999482
  81  39    0.19265601
  81  40    0.20617332
  81  41    0.22060694
  81  42    0.23602111
  81  43    0.25248452
  81  44    0.27007051
  81  45    0.28885749
  81  46    0.30892920
  81  47    0.33037520
  81  48    0.35329116
  81  49    0.37777937
  81  50    0.40394918
  81  51    0.43191747
  81  52    0.46180922
  81  53    0.49375803
  81  54    0.52790676
  81  55    0.56440817
  81  56    0.60342560
  81  57    0.64513370
  81  58    0.68971927
  81  59    0.73738205
  81  60    0.78833567
  81  61    0.84280860
  81  62    0.90104520
  81  63    0.96330683
  81  64    1.02987304
  81  65    1.10104285
  81  66    1.17713609
  81  67    1.25849491
  81  68    1.34548530
  81  69    1.43849881
  81  70    1.53795428
  81  71    1.64429985
  81  72    1.75801492
  81  73    1.87961242
  81  74    2.00964118
  81  75    2.14868839
  81  76    2.29738237
  81  77    2.45639545
  81  78    2.62644706
  81  79    2.80830710
  81  80    3.00279947
  81  81    3.21080589
  81  82    3.43327002
  81  83    3.67120182
  81  84    3.92568228
  81  85    4.19786842
  81  86    4.48899872
  81  87    4.80039886
  81  88    5.13348799
  81  89    5.48978529
  81  90    5.87091715
  81  91    6.27862476
  81  92    6.71477233
  81  93    7.18135581
  81  94    7.68051229
  81  95    8.21453008
  81  96    8.78585949
  81  97    9.39712435
  81  98   10.05113443
  81  99   10.75089865
  81 100   11.49963932
  81 101   12.30080729
  81 102   13.15809821
  81 103   14.07546996
  81 104   15.05716120
  81 105   16.10771128
  81 106   17.23198139
  81 107   18.43517723
  81 108   19.72287311
  81 109   21.10103757
  81 110   22.57606062
  81 111   24.15478265
  81 112   25.84452495
  81 113   27.65312194
  81 114   29.58895502
  81 115   31.66098812
  81 116   33.87880468
  81 117   36.25264619
  81 118   38.79345194
  81 119   41.51290011
  81 120   44.42345000
  81 121   47.53838552
  81 122   50.87186029
  81 123   54.43894517
  81 124   58.25567929
  81 125   62.33912656
  81 126   66.70743959
  81 127   71.37993145
  81 128   76.37715024
  81 129   81.72093302
  81 130   87.43436725
  81 131   93.54145638
  81 132  100.06594216
  81 133  107.02789308
  81 134  114.43494978
  81 135  122.26347662
  81 136  130.43316406
  81 137  138.83827761
  81 138  147.65358161
  81 139  156.34303122
  81 140  165.12402869
  81 141  173.71620764
  81 142  181.66281624
  81 143  188.67823388
  81 144  194.84006491
  81 145  200.82500599
  81 146  206.09314122
  81 147  210.52385214
  81 148  214.64379973
  81 149  218.05724046
  81 150  221.25626718
  81 151  224.21937816
  81 152  227.00621951
  81 153  230.06831371
  81 154  231.93624281
  81 155  233.55643038
  81 156  235.20920709
  81 157  237.69195272
  81 158  240.94203113
  81 159  244.90337736
  81 160  249.38140688
  81 161  252.98284313
  81 162  254.65049371
  81 163  254.54817753
  81 164  254.35365558
  81 165  254.82379933
  81 166  255.73247991
  81 167  256.38760298
  81 168  257.14655046
  81 169  258.09711193
  81 170  258.13460850
  81 171  256.43014396
  81 172  252.87367670
  81 173  248.07367619
  81 174  242.02163408
  81 175  235.28127106
  81 176  228.47709367
  81 177  221.60043077
  81 178  214.44326665
  81 179  206.43205236
  81 180  197.80853966
  81 181  189.36114067
  81 182  180.35313190
  81 183  169.99795525
  81 184  158.68435031
  81 185  147.24066380
  81 186  135.63656382
  81 187  123.87890875
  81 188  111.98310529
  81 189   99.94208059
  81 190   87.70998677
  81 191   75.19099542
  81 192   62.22520721
  81 193   48.57324185
  81 194   33.90664757
  81 195   17.62243681
  81 196    0.00000000
  82   1    0.00000000
  82   2    0.00000000
  82   3    0.00000000
  82   4    0.00000000
  82   5    0.00294010
  82   6    0.00556203
  82   7    0.00810982
  82   8    0.01066052
  82   9    0.01324720
  82  10    0.01588941
  82  11    0.01860201
  82  12    0.02139824
  82  13    0.02429098
  82  14    0.02729320
  82  15    0.03041828
  82  16    0.03368006
  82  17    0.03709297
  82  18    0.04067211
  82  19    0.04443328
  82  20    0.04839311
  82  21    0.05256909
  82  22    0.05697965
  82  23    0.06164427
  82  24    0.06658358
  82  25    0.07181939
  82  26    0.07737485
  82  27    0.08327453
  82  28    0.08954455
  82  29    0.09621267
  82  30    0.10330841
  82  31    0.11086323
  82  32    0.11891063
  82  33    0.12748630
  82  34    0.13662831
  82  35    0.14637723
  82  36    0.15677638
  82  37    0.16787197
  82  38    0.17971331
  82  39    0.19235307
  82  40    0.20584748
  82  41    0.22025658
  82  42    0.23564454
  82  43    0.25207987
  82  44    0.26963579
  82  45    0.28839055
  82  46    0.30842775
  82  47    0.32983674
  82  48    0.35271304
  82  49    0.37715873
  82  50    0.40328294
  82  51    0.43120233
  82  52    0.46104164
  82  53    0.49293420
  82  54    0.52702260
  82  55    0.56345928
  82  56    0.60240727
  82  57    0.64404089
  82  58    0.68854654
  82  59    0.73612357
  82  60    0.78698520
  82  61    0.84135942
  82  62    0.89949011
  82  63    0.96163809
  82  64    1.02808234
  82  65    1.09912127
  82  66    1.17507408
  82  67    1.25628218
  82  68    1.34311083
  82  69    1.43595074
  82  70    1.53521989
  82  71    1.64136547
  82  72    1.75486588
  82  73    1.87623295
  82  74    2.00601433
  82  75    2.14479596
  82  76    2.29320479
  82  77    2.45191167
  82  78    2.62163447
  82  79    2.80314137
  82  80    2.99725441
  82  81    3.20485334
  82  82    3.42687965
  82  83    3.66434098
  82  84    3.91831579
  82  85    4.18995836
  82  86    4.48050420
  82  87    4.79127578
  82  88    5.12368872
  82  89    5.47925840
  82  90    5.85960704
  82  91    6.26647130
  82  92    6.70171041
  82  93    7.16731488
  82  94    7.66541583
  82  95    8.19829501
  82  96    8.76839549
  82  97    9.37833312
  82  98   10.03090883
  82  99   10.72912175
  82 100   11.47618327
  82 101   12.27553207
  82 102   13.13085022
  82 103   14.04608031
  82 104   15.02544383
  82 105   16.07346072
  82 106   17.19497019
  82 107   18.39515294
  82 108   19.67955474
  82 109   21.05411147
  82 110   22.52517557
  82 111   24.09954405
  82 112   25.78448794
  82 113   27.58778317
  82 114   29.51774279
  82 115   31.58325043
  82 116   33.79379483
  82 117   36.15950510
  82 118   38.69118642
  82 119   41.40035572
  82 120   44.29927681
  82 121   47.40099415
  82 122   50.71936432
  82 123   54.26908392
  82 124   58.06571167
  82 125   62.12568121
  82 126   66.46629757
  82 127   71.10570373
  82 128   76.06278889
  82 129   81.35698038
  82 130   87.00779939
  82 131   93.03393904
  82 132   99.45140258
  82 133  106.26991897
  82 134  113.48671611
  82 135  121.07809865
  82 136  128.99579220
  82 137  137.18968428
  82 138  145.66994275
  82 139  154.42434319
  82 140  163.03041872
  82 141  171.66320354
  82 142  179.53348231
  82 143  186.12149457
  82 144  192.00798842
  82 145  197.85221763
  82 146  203.32321791
  82 147  208.15835697
  82 148  212.14314793
  82 149  215.91331717
  82 150  219.42040845
  82 151  222.41055862
  82 152  225.75294668
  82 153  228.73871941
  82 154  230.82384964
  82 155  231.47969460
  82 156  232.25639040
  82 157  233.88642089
  82 158  236.23817240
  82 159  239.25435411
  82 160  242.89204183
  82 161  246.18279203
  82 162  247.52798987
  82 163  247.13248850
  82 164  246.68236560
  82 165  246.92386029
  82 166  247.67235597
  82 167  248.69744912
  82 168  249.59555175
  82 169  249.81889835
  82 170  249.53661732
  82 171  247.34779019
  82 172  243.70146678
  82 173  239.10997654
  82 174  233.97374944
  82 175  228.36229822
  82 176  222.49699673
  82 177  216.37515555
  82 178  209.38914081
  82 179  201.91581709
  82 180  194.12532353
  82 181  186.33863529
  82 182  177.85762704
  82 183  168.33236731
  82 184  157.27393950
  82 185  146.08885560
  82 186  134.80897555
  82 187  123.42374003
  82 188  111.92610883
  82 189  100.30288135
  82 190   88.52034523
  82 191   76.50686216
  82 192   64.11849169
  82 193   51.08313688
  82 194   36.11962308
  82 195   19.01738209
  82 196    0.00000000
  83   1    0.00000000
  83   2    0.00000000
  83   3    0.00000000
  83   4    0.00128912
  83   5    0.00343982
  83   6    0.00579806
  83   7    0.00823679
  83   8    0.01073425
  83   9    0.01329130
  83  10    0.01591482
  83  11    0.01861400
  83  12    0.02139939
  83  13    0.02428248
  83  14    0.02727559
  83  15    0.03039171
  83  16    0.03364451
  83  17    0.03704831
  83  18    0.04061815
  83  19    0.04436979
  83  20    0.04831981
  83  21    0.05248566
  83  22    0.05688573
  83  23    0.06153947
  83  24    0.06646742
  83  25    0.07169138
  83  26    0.07723442
  83  27    0.08312107
  83  28    0.08937735
  83  29    0.09603097
  83  30    0.10311138
  83  31    0.11064995
  83  32    0.11868010
  83  33    0.12723743
  83  34    0.13635992
  83  35    0.14608805
  83  36    0.15646501
  83  37    0.16753692
  83  38    0.17935296
  83  39    0.19196567
  83  40    0.20543115
  83  41    0.21980929
  83  42    0.23516411
  83  43    0.25156395
  83  44    0.26908186
  83  45    0.28779589
  83  46    0.30778944
  83  47    0.32915165
  83  48    0.35197779
  83  49    0.37636971
  83  50    0.40243626
  83  51    0.43029382
  83  52    0.46006681
  83  53    0.49188824
  83  54    0.52590035
  83  55    0.56225519
  83  56    0.60111537
  83  57    0.64265478
  83  58    0.68705936
  83  59    0.73452796
  83  60    0.78527322
  83  61    0.83952258
  83  62    0.89751928
  83  63    0.95952347
  83  64    1.02581341
  83  65    1.09668672
  83  66    1.17246176
  83  67    1.25347907
  83  68    1.34010291
  83  69    1.43272297
  83  70    1.53175611
  83  71    1.63764830
  83  72    1.75087666
  83  73    1.87195162
  83  74    2.00141933
  83  75    2.13986410
  83  76    2.28791115
  83  77    2.44622944
  83  78    2.61553482
  83  79    2.79659327
  83  80    2.99022449
  83  81    3.19730565
  83  82    3.41877550
  83  83    3.65563871
  83  84    3.90897049
  83  85    4.17992165
  83  86    4.46972390
  83  87    4.77969562
  83  88    5.11124798
  83  89    5.46589152
  83  90    5.84524321
  83  91    6.25103397
  83  92    6.68511681
  83  93    7.14947542
  83  94    7.64623349
  83  95    8.17766464
  83  96    8.74620302
  83  97    9.35445470
  83  98   10.00520983
  83  99   10.70145570
  83 100   11.44639062
  83 101   12.24343880
  83 102   13.09626626
  83 103   14.00879779
  83 104   14.98523504
  83 105   16.03007578
  83 106   17.14813444
  83 107   18.34456386
  83 108   19.62487848
  83 109   20.99497876
  83 110   22.46117703
  83 111   24.03022471
  83 112   25.70934080
  83 113   27.50624162
  83 114   29.42917169
  83 115   31.48693545
  83 116   33.68892962
  83 117   36.04517579
  83 118   38.56635258
  83 119   41.26382672
  83 120   44.14968186
  83 121   47.23674373
  83 122   50.53859947
  83 123   54.06960815
  83 124   57.84489762
  83 125   61.88034051
  83 126   66.19249710
  83 127   70.79850455
  83 128   75.71587693
  83 129   80.96215393
  83 130   86.55429046
  83 131   92.50760610
  83 132   98.83401400
  83 133  105.53916930
  83 134  112.61829832
  83 135  120.05120690
  83 136  127.79872151
  83 137  135.80403263
  83 138  143.99542499
  83 139  152.27229579
  83 140  160.56287393
  83 141  169.06004568
  83 142  176.40526769
  83 143  183.01150489
  83 144  188.98697738
  83 145  195.04485931
  83 146  201.00326283
  83 147  205.47667684
  83 148  209.70653991
  83 149  213.89698967
  83 150  216.98005106
  83 151  220.14003399
  83 152  223.76020494
  83 153  227.22563840
  83 154  229.06496139
  83 155  229.20895366
  83 156  229.38019458
  83 157  230.29565025
  83 158  231.81578209
  83 159  233.94180028
  83 160  236.72215504
  83 161  239.31401024
  83 162  240.13728834
  83 163  239.76094051
  83 164  239.30717525
  83 165  239.50560444
  83 166  240.32731572
  83 167  241.13007140
  83 168  241.71869071
  83 169  242.04658833
  83 170  240.84431788
  83 171  238.71331430
  83 172  235.45020538
  83 173  231.64841109
  83 174  227.33792078
  83 175  222.61153926
  83 176  217.66431837
  83 177  211.88042092
  83 178  205.66071893
  83 179  198.52522343
  83 180  191.21558068
  83 181  183.75655060
  83 182  176.11851634
  83 183  166.87395096
  83 184  156.61991031
  83 185  145.61678394
  83 186  134.62651846
  83 187  123.57515616
  83 188  112.44286127
  83 189  101.22460390
  83 190   89.91608647
  83 191   78.50395011
  83 192   66.91549120
  83 193   53.72572799
  83 194   38.61594890
  83 195   20.40361415
  83 196    0.00000000
  84   1    0.00000000
  84   2    0.00000000
  84   3    0.00000000
  84   4    0.00172182
  84   5    0.00374576
  84   6    0.00597681
  84   7    0.00833803
  84   8    0.01079136
  84   9    0.01332215
  84  10    0.01592829
  84  11    0.01861433
  84  12    0.02138850
  84  13    0.02426120
  84  14    0.02724417
  84  15    0.03035015
  84  16    0.03359266
  84  17    0.03698596
  84  18    0.04054503
  84  19    0.04428558
  84  20    0.04822416
  84  21    0.05237815
  84  22    0.05676592
  84  23    0.06140684
  84  24    0.06632141
  84  25    0.07153134
  84  26    0.07705965
  84  27    0.08293078
  84  28    0.08917069
  84  29    0.09580698
  84  30    0.10286904
  84  31    0.11038813
  84  32    0.11839758
  84  33    0.12693287
  84  34    0.13603188
  84  35    0.14573496
  84  36    0.15608520
  84  37    0.16712854
  84  38    0.17891406
  84  39    0.19149414
  84  40    0.20492469
  84  41    0.21926546
  84  42    0.23458025
  84  43    0.25093723
  84  44    0.26840922
  84  45    0.28707404
  84  46    0.30701486
  84  47    0.32832055
  84  48    0.35108610
  84  49    0.37541305
  84  50    0.40140994
  84  51    0.42919279
  84  52    0.45888565
  84  53    0.49062114
  84  54    0.52454106
  84  55    0.56079701
  84  56    0.59955111
  84  57    0.64097670
  84  58    0.68525916
  84  59    0.73259672
  84  60    0.78320138
  84  61    0.83729985
  84  62    0.89513463
  84  63    0.95696504
  84  64    1.02306846
  84  65    1.09374158
  84  66    1.16930173
  84  67    1.25008835
  84  68    1.33646456
  84  69    1.42881875
  84  70    1.52756644
  84  71    1.63315212
  84  72    1.74605135
  84  73    1.86677286
  84  74    1.99586095
  84  75    2.13389799
  84  76    2.28150706
  84  77    2.43935485
  84  78    2.60815471
  84  79    2.78866999
  84  80    2.98171748
  84  81    3.18817129
  84  82    3.40896680
  84  83    3.64510505
  84  84    3.89765735
  84  85    4.16777026
  84  86    4.45667092
  84  87    4.76567274
  84  88    5.09618152
  84  89    5.44970195
  84  90    5.82784467
  84  91    6.23233374
  84  92    6.66501466
  84  93    7.12786302
  84  94    7.62299364
  84  95    8.15267046
  84  96    8.71931709
  84  97    9.32552809
  84  98    9.97408100
  84  99   10.66794928
  84 100   11.41031610
  84 101   12.20458902
  84 102   13.05441573
  84 103   13.96370085
  84 104   14.93662371
  84 105   15.97765743
  84 106   17.09158912
  84 107   18.28354130
  84 108   19.55899465
  84 109   20.92381203
  84 110   22.38426373
  84 111   23.94705408
  84 112   25.61934923
  84 113   27.40880593
  84 114   29.32360144
  84 115   31.37246387
  84 116   33.56470302
  84 117   35.91024088
  84 118   38.41964124
  84 119   41.10413727
  84 120   43.97565570
  84 121   47.04683555
  84 122   50.33103846
  84 123   53.84234653
  84 124   57.59554136
  84 125   61.60605525
  84 126   65.88988080
  84 127   70.46341794
  84 128   75.34322703
  84 129   80.54564077
  84 130   86.08616615
  84 131   91.97858176
  84 132   98.23360982
  84 133  104.85702517
  84 134  111.84702513
  84 135  119.19039465
  84 136  126.85556093
  84 137  134.77605964
  84 138  142.81198708
  84 139  150.71623994
  84 140  158.53162996
  84 141  166.28575470
  84 142  173.72236531
  84 143  180.26505877
  84 144  186.64026156
  84 145  193.11793981
  84 146  198.97311518
  84 147  203.86127713
  84 148  208.14901106
  84 149  211.84449499
  84 150  215.33156117
  84 151  218.29076297
  84 152  221.81813748
  84 153  225.24848029
  84 154  226.91858092
  84 155  226.82871767
  84 156  226.67822327
  84 157  227.02230818
  84 158  227.71569681
  84 159  228.91161384
  84 160  230.68860431
  84 161  232.17201985
  84 162  232.90772345
  84 163  232.42681377
  84 164  232.23797739
  84 165  232.42304794
  84 166  232.96350265
  84 167  233.74231586
  84 168  234.07039402
  84 169  233.77360193
  84 170  233.04509325
  84 171  231.16675287
  84 172  228.68037294
  84 173  225.62306289
  84 174  222.02824530
  84 175  217.97295721
  84 176  213.53984542
  84 177  208.66986093
  84 178  202.67155696
  84 179  196.10367285
  84 180  189.22085317
  84 181  182.08923208
  84 182  174.69111603
  84 183  166.09317390
  84 184  156.34207360
  84 185  145.71490160
  84 186  135.04420332
  84 187  124.30230032
  84 188  113.49579787
  84 189  102.64189026
  84 190   91.77547103
  84 191   80.99169076
  84 192   69.58172493
  84 193   56.50345300
  84 194   40.36944881
  84 195   21.06282178
  84 196    0.00000000
  85   1    0.00000000
  85   2    0.00000000
  85   3    0.00000000
  85   4    0.00185928
  85   5    0.00385960
  85   6    0.00604932
  85   7    0.00838056
  85   8    0.01081421
  85   9    0.01333099
  85  10    0.01592563
  85  11    0.01860105
  85  12    0.02136474
  85  13    0.02422678
  85  14    0.02719883
  85  15    0.03029357
  85  16    0.03352453
  85  17    0.03690594
  85  18    0.04045276
  85  19    0.04418067
  85  20    0.04810617
  85  21    0.05224660
  85  22    0.05662025
  85  23    0.06124643
  85  24    0.06614558
  85  25    0.07133933
  85  26    0.07685060
  85  27    0.08270376
  85  28    0.08892468
  85  29    0.09554085
  85  30    0.10258156
  85  31    0.11007796
  85  32    0.11806326
  85  33    0.12657285
  85  34    0.13564443
  85  35    0.14531825
  85  36    0.15563723
  85  37    0.16664718
  85  38    0.17839699
  85  39    0.19093886
  85  40    0.20432853
  85  41    0.21862554
  85  42    0.23389346
  85  43    0.25020024
  85  44    0.26761845
  85  45    0.28622565
  85  46    0.30610470
  85  47    0.32734418
  85  48    0.35003875
  85  49    0.37428960
  85  50    0.40020489
  85  51    0.42790023
  85  52    0.45749924
  85  53    0.48913407
  85  54    0.52294601
  85  55    0.55908613
  85  56    0.59771596
  85  57    0.63900823
  85  58    0.68314764
  85  59    0.73033171
  85  60    0.78077166
  85  61    0.83469338
  85  62    0.89233847
  85  63    0.95396529
  85  64    1.01985019
  85  65    1.09028875
  85  66    1.16559711
  85  67    1.24611343
  85  68    1.33219942
  85  69    1.42424203
  85  70    1.52265514
  85  71    1.62788156
  85  72    1.74039495
  85  73    1.86070207
  85  74    1.98934507
  85  75    2.12690399
  85  76    2.27399942
  85  77    2.43129536
  85  78    2.59950226
  85  79    2.77938032
  85  80    2.97174298
  85  81    3.17746068
  85  82    3.39746488
  85  83    3.63275235
  85  84    3.88438982
  85  85    4.15351889
  85  86    4.44136131
  85  87    4.74922469
  85  88    5.07850853
  85  89    5.43071071
  85  90    5.80743450
  85  91    6.21039593
  85  92    6.64143184
  85  93    7.10250836
  85  94    7.59573007
  85  95    8.12334979
  85  96    8.68777898
  85  97    9.29159901
  85  98    9.93757304
  85  99   10.62865884
  85 100   11.36802243
  85 101   12.15905266
  85 102   13.00537675
  85 103   13.91087687
  85 104   14.87970781
  85 105   15.91631572
  85 106   17.02545810
  85 107   18.21222494
  85 108   19.48206111
  85 109   20.84079001
  85 110   22.29463845
  85 111   23.85026278
  85 112   25.51477607
  85 113   27.29577642
  85 114   29.20137608
  85 115   31.24023105
  85 116   33.42157091
  85 117   35.75522823
  85 118   38.25166664
  85 119   40.92200656
  85 120   43.77804683
  85 121   46.83228002
  85 122   50.09789798
  85 123   53.58878314
  85 124   57.31947882
  85 125   61.30512925
  85 126   65.56137626
  85 127   70.10419519
  85 128   74.94964710
  85 129   80.11352104
  85 130   85.61084099
  85 131   91.45522760
  85 132   97.65814613
  85 133  104.22814440
  85 134  111.17021832
  85 135  118.48502450
  85 136  126.16499811
  85 137  134.17230184
  85 138  142.33204352
  85 139  149.85251542
  85 140  157.19641256
  85 141  164.49478672
  85 142  171.62896516
  85 143  178.40788537
  85 144  184.93837867
  85 145  191.58676824
  85 146  197.70667015
  85 147  202.66256683
  85 148  207.01716173
  85 149  210.84864430
  85 150  214.07312414
  85 151  216.74735636
  85 152  219.86126248
  85 153  222.93346021
  85 154  224.44074727
  85 155  224.41733599
  85 156  224.38929320
  85 157  224.30866066
  85 158  224.02485775
  85 159  224.21691701
  85 160  224.87230664
  85 161  225.70735916
  85 162  225.82733532
  85 163  225.73125169
  85 164  225.72475441
  85 165  225.91573016
  85 166  226.29411794
  85 167  226.74120057
  85 168  226.98418641
  85 169  226.86836261
  85 170  226.32881383
  85 171  225.15382362
  85 172  223.39710781
  85 173  221.03861793
  85 174  218.06804235
  85 175  214.58496351
  85 176  210.70725961
  85 177  206.42313541
  85 178  201.06347289
  85 179  194.78225776
  85 180  188.23256814
  85 181  181.41749458
  85 182  174.16300576
  85 183  166.13059277
  85 184  156.56630291
  85 185  146.43998862
  85 186  136.07381047
  85 187  125.59175086
  85 188  115.05057728
  85 189  104.48266678
  85 190   93.91968601
  85 191   83.42990805
  85 192   72.19487026
  85 193   58.56315036
  85 194   41.45721100
  85 195   21.56255976
  85 196    0.00000000
  86   1    0.00000000
  86   2    0.00000000
  86   3    0.00046532
  86   4    0.00186315
  86   5    0.00379951
  86   6    0.00600453
  86   7    0.00835423
  86   8    0.01079722
  86   9    0.01331535
  86  10    0.01590597
  86  11    0.01857399
  86  12    0.02132817
  86  13    0.02417937
  86  14    0.02713969
  86  15    0.03022208
  86  16    0.03344018
  86  17    0.03680829
  86  18    0.04034137
  86  19    0.04405508
  86  20    0.04796587
  86  21    0.05209101
  86  22    0.05644875
  86  23    0.06105830
  86  24    0.06594001
  86  25    0.07111543
  86  26    0.07660739
  86  27    0.08244014
  86  28    0.08863946
  86  29    0.09523273
  86  30    0.10224911
  86  31    0.10971964
  86  32    0.11767740
  86  33    0.12615761
  86  34    0.13519787
  86  35    0.14483824
  86  36    0.15512148
  86  37    0.16609322
  86  38    0.17780216
  86  39    0.19030031
  86  40    0.20364318
  86  41    0.21789008
  86  42    0.23310434
  86  43    0.24935363
  86  44    0.26671025
  86  45    0.28525144
  86  46    0.30505976
  86  47    0.32622341
  86  48    0.34883669
  86  49    0.37300038
  86  50    0.39882221
  86  51    0.42641732
  86  52    0.45590884
  86  53    0.48742838
  86  54    0.52111665
  86  55    0.55712411
  86  56    0.59561162
  86  57    0.63675120
  86  58    0.68072679
  86  59    0.72773507
  86  60    0.77798638
  86  61    0.83170567
  86  62    0.88913349
  86  63    0.95052713
  86  64    1.01616175
  86  65    1.08633164
  86  66    1.16135158
  86  67    1.24155826
  86  68    1.32731181
  86  69    1.41899746
  86  70    1.51702727
  86  71    1.62184206
  86  72    1.73391336
  86  73    1.85374565
  86  74    1.98187861
  86  75    2.11888961
  86  76    2.26539638
  86  77    2.42205982
  86  78    2.58958706
  86  79    2.76873470
  86  80    2.96031231
  86  81    3.16518615
  86  82    3.38428315
  86  83    3.61859522
  86  84    3.86918382
  86  85    4.13718487
  86  86    4.42381398
  86  87    4.73037210
  86  88    5.05825156
  86  89    5.40894247
  86  90    5.78403967
  86  91    6.18525010
  86  92    6.61440072
  86  93    7.07344697
  86  94    7.56448184
  86  95    8.08974556
  86  96    8.65163595
  86  97    9.25271954
  86  98    9.89574341
  86  99   10.58364781
  86 100   11.31957974
  86 101   12.10690735
  86 102   12.94923532
  86 103   13.85042130
  86 104   14.81459335
  86 105   15.84616853
  86 106   16.94987263
  86 107   18.13076107
  86 108   19.39424108
  86 109   20.74609505
  86 110   22.19250513
  86 111   23.74007906
  86 112   25.39587711
  86 113   27.16744002
  86 114   29.06281785
  86 115   31.09059934
  86 116   33.25994146
  86 117   35.58059857
  86 118   38.06295036
  86 119   40.71802737
  86 120   43.55753254
  86 121   46.59385638
  86 122   49.84008250
  86 123   53.30997894
  86 124   57.01796898
  86 125   60.97907265
  86 126   65.20880785
  86 127   69.72303694
  86 128   74.53774383
  86 129   79.66873017
  86 130   85.13123533
  86 131   90.93952862
  86 132   97.10662634
  86 133  103.64451791
  86 134  110.56580529
  86 135  117.88890143
  86 136  125.65227036
  86 137  133.95333253
  86 138  142.06126787
  86 139  149.76537574
  86 140  156.53613325
  86 141  163.52665227
  86 142  170.57802633
  86 143  177.51348480
  86 144  183.85909355
  86 145  190.35119857
  86 146  196.39584867
  86 147  201.87662008
  86 148  206.23732231
  86 149  210.30403520
  86 150  213.22208442
  86 151  215.63213319
  86 152  217.82642128
  86 153  220.07597732
  86 154  221.39227365
  86 155  221.90915377
  86 156  222.05140857
  86 157  221.69631632
  86 158  220.75515298
  86 159  219.95665530
  86 160  219.77673575
  86 161  219.86150803
  86 162  219.86722059
  86 163  219.84993213
  86 164  219.91786127
  86 165  220.12556786
  86 166  220.46212098
  86 167  220.85205479
  86 168  221.16563407
  86 169  221.29523014
  86 170  221.15419738
  86 171  220.62413683
  86 172  219.61009971
  86 173  217.95129820
  86 174  215.49348804
  86 175  212.45079394
  86 176  209.12476685
  86 177  205.07846731
  86 178  200.18200043
  86 179  194.50922614
  86 180  188.26335103
  86 181  181.91156877
  86 182  175.11016905
  86 183  167.36507611
  86 184  157.97944877
  86 185  147.99128584
  86 186  137.76413917
  86 187  127.44318526
  86 188  117.09275661
  86 189  106.73686261
  86 190   96.36675301
  86 191   85.94743886
  86 192   74.49376626
  86 193   60.33155426
  86 194   42.49967992
  86 195   21.81654286
  86 196    0.00000000
  87   1    0.00000000
  87   2    0.00000000
  87   3    0.00000000
  87   4    0.00133594
  87   5    0.00348595
  87   6    0.00583912
  87   7    0.00826805
  87   8    0.01074833
  87   9    0.01328053
  87  10    0.01587259
  87  11    0.01853513
  87  12    0.02127998
  87  13    0.02411966
  87  14    0.02706715
  87  15    0.03013588
  87  16    0.03333971
  87  17    0.03669305
  87  18    0.04021087
  87  19    0.04390881
  87  20    0.04780325
  87  21    0.05191142
  87  22    0.05625145
  87  23    0.06084248
  87  24    0.06570476
  87  25    0.07085973
  87  26    0.07633011
  87  27    0.08214005
  87  28    0.08831519
  87  29    0.09488281
  87  30    0.10187192
  87  31    0.10931342
  87  32    0.11724025
  87  33    0.12568748
  87  34    0.13469252
  87  35    0.14429528
  87  36    0.15453832
  87  37    0.16546708
  87  38    0.17713005
  87  39    0.18957899
  87  40    0.20286919
  87  41    0.21705968
  87  42    0.23221353
  87  43    0.24839811
  87  44    0.26568538
  87  45    0.28415226
  87  46    0.30388093
  87  47    0.32495921
  87  48    0.34748096
  87  49    0.37154652
  87  50    0.39726311
  87  51    0.42474539
  87  52    0.45411589
  87  53    0.48550562
  87  54    0.51905466
  87  55    0.55491277
  87  56    0.59324005
  87  57    0.63420773
  87  58    0.67799888
  87  59    0.72480925
  87  60    0.77484819
  87  61    0.82833957
  87  62    0.88552280
  87  63    0.94665392
  87  64    1.01200674
  87  65    1.08187415
  87  66    1.15656937
  87  67    1.23642743
  87  68    1.32180667
  87  69    1.41309040
  87  70    1.51068862
  87  71    1.61503990
  87  72    1.72661339
  87  73    1.84591098
  87  74    1.97346956
  87  75    2.10986351
  87  76    2.25570732
  87  77    2.41165842
  87  78    2.57842018
  87  79    2.75674514
  87  80    2.94743853
  87  81    3.15136186
  87  82    3.36943702
  87  83    3.60265042
  87  84    3.85205760
  87  85    4.11878809
  87  86    4.40405059
  87  87    4.70913861
  87  88    5.03543640
  87  89    5.38442537
  87  90    5.75769093
  87  91    6.15692985
  87  92    6.58395806
  87  93    7.04071908
  87  94    7.52929298
  87  95    8.05190602
  87  96    8.61094090
  87  97    9.20894773
  87  98    9.84865583
  87  99   10.53298622
  87 100   11.26506502
  87 101   12.04823777
  87 102   12.88608466
  87 103   13.78243679
  87 104   14.74139345
  87 105   15.76734055
  87 106   16.86497017
  87 107   18.03930128
  87 108   19.29570173
  87 109   20.63991143
  87 110   22.07806684
  87 111   23.61672661
  87 112   25.26289848
  87 113   27.02406724
  87 114   28.90822361
  87 115   30.92389390
  87 116   33.08016997
  87 117   35.38673911
  87 118   37.85391307
  87 119   40.49265516
  87 120   43.31460412
  87 121   46.33209245
  87 122   49.55815658
  87 123   53.00653453
  87 124   56.69164568
  87 125   60.62854498
  87 126   64.83284188
  87 127   69.32057223
  87 128   74.10801055
  87 129   79.21141443
  87 130   84.64670736
  87 131   90.42914748
  87 132   96.57312802
  87 133  103.09248869
  87 134  110.00228945
  87 135  117.32453322
  87 136  125.10496161
  87 137  133.46383975
  87 138  141.76313358
  87 139  149.21124763
  87 140  156.28286375
  87 141  163.15242418
  87 142  170.32599824
  87 143  176.91969867
  87 144  183.36948475
  87 145  189.32525079
  87 146  195.43527570
  87 147  201.01905733
  87 148  205.57724734
  87 149  209.75014801
  87 150  212.73278728
  87 151  214.59606266
  87 152  215.60849001
  87 153  217.03293929
  87 154  218.02967185
  87 155  218.66412203
  87 156  219.09996576
  87 157  218.55771604
  87 158  217.22668713
  87 159  215.95852280
  87 160  215.29646002
  87 161  214.97504301
  87 162  214.81045616
  87 163  214.76367504
  87 164  214.85174270
  87 165  215.08794275
  87 166  215.45947457
  87 167  215.92355610
  87 168  216.41661305
  87 169  216.87879355
  87 170  217.25411103
  87 171  217.46180658
  87 172  217.34717576
  87 173  216.53566502
  87 174  214.36665451
  87 175  211.45061122
  87 176  208.09988298
  87 177  204.40510159
  87 178  199.87836496
  87 179  194.58811110
  87 180  189.15384832
  87 181  183.58363510
  87 182  177.70216743
  87 183  169.91022430
  87 184  160.62768060
  87 185  150.37412452
  87 186  140.09988332
  87 187  129.83437745
  87 188  119.60924120
  87 189  109.43264886
  87 190   99.24887745
  87 191   88.84346201
  87 192   76.79947502
  87 193   62.01118831
  87 194   43.56358046
  87 195   22.29128529
  87 196    0.00000000
  88   1    0.00000000
  88   2    0.00000000
  88   3    0.00000000
  88   4    0.00000000
  88   5    0.00298320
  88   6    0.00562134
  88   7    0.00816361
  88   8    0.01069055
  88   9    0.01323904
  88  10    0.01583229
  88  11    0.01848816
  88  12    0.02122217
  88  13    0.02404870
  88  14    0.02698175
  88  15    0.03003523
  88  16    0.03322324
  88  17    0.03656025
  88  18    0.04006126
  88  19    0.04374184
  88  20    0.04761832
  88  21    0.05170782
  88  22    0.05602838
  88  23    0.06059903
  88  24    0.06543991
  88  25    0.07057233
  88  26    0.07601891
  88  27    0.08180365
  88  28    0.08795207
  88  29    0.09449131
  88  30    0.10145023
  88  31    0.10885958
  88  32    0.11675213
  88  33    0.12516278
  88  34    0.13412877
  88  35    0.14368980
  88  36    0.15388823
  88  37    0.16476928
  88  38    0.17638119
  88  39    0.18877549
  88  40    0.20200719
  88  41    0.21613503
  88  42    0.23122178
  88  43    0.24733447
  88  44    0.26454472
  88  45    0.28292905
  88  46    0.30256924
  88  47    0.32355267
  88  48    0.34597275
  88  49    0.36992929
  88  50    0.39552899
  88  51    0.42288591
  88  52    0.45212198
  88  53    0.48336752
  88  54    0.51676191
  88  55    0.55245411
  88  56    0.59060342
  88  57    0.63138016
  88  58    0.67496644
  88  59    0.72155700
  88  60    0.77136006
  88  61    0.82459830
  88  62    0.88150986
  88  63    0.94234939
  88  64    1.00738924
  88  65    1.07692068
  88  66    1.15125523
  88  67    1.23072607
  88  68    1.31568957
  88  69    1.40652688
  88  70    1.50364570
  88  71    1.60748215
  88  72    1.71850269
  88  73    1.83720635
  88  74    1.96412692
  88  75    2.09983545
  88  76    2.24494284
  88  77    2.40010265
  88  78    2.56601408
  88  79    2.74342519
  88  80    2.93313634
  88  81    3.13600383
  88  82    3.35294389
  88  83    3.58493687
  88  84    3.83303174
  88  85    4.09835094
  88  86    4.38209553
  88  87    4.68555076
  88  88    5.01009196
  88  89    5.35719093
  88  90    5.72842266
  88  91    6.12547269
  88  92    6.55014480
  88  93    7.00436937
  88  94    7.49021231
  88  95    8.00988452
  88  96    8.56575212
  88  97    9.16034732
  88  98    9.79638003
  88  99   10.47675033
  88 100   11.20456171
  88 101   11.98313525
  88 102   12.81602472
  88 103   13.70703269
  88 104   14.66022772
  88 105   15.67996256
  88 106   16.77089363
  88 107   17.93800159
  88 108   19.18661318
  88 109   20.52242440
  88 110   21.95152486
  88 111   23.48042353
  88 112   25.11607572
  88 113   26.86591132
  88 114   28.73786410
  88 115   30.74040207
  88 116   32.88255854
  88 117   35.17396349
  88 118   37.62487487
  88 119   40.24620886
  88 120   43.04956817
  88 121   46.04726662
  88 122   49.25234791
  88 123   52.67859532
  88 124   56.34052783
  88 125   60.25337665
  88 126   64.43303345
  88 127   68.89595941
  88 128   73.65904050
  88 129   78.73937246
  88 130   84.15395797
  88 131   89.91930460
  88 132   96.05092879
  88 133  102.56280215
  88 134  109.46678023
  88 135  116.77174833
  88 136  124.48012388
  88 137  132.56832105
  88 138  140.88379926
  88 139  148.63105992
  88 140  155.85740718
  88 141  163.12744544
  88 142  170.33582979
  88 143  177.17821411
  88 144  183.10810818
  88 145  188.90310326
  88 146  194.78346966
  88 147  199.99196736
  88 148  205.12559387
  88 149  209.22636269
  88 150  212.21463699
  88 151  213.27008368
  88 152  213.84183413
  88 153  214.28661877
  88 154  214.90234413
  88 155  215.49322883
  88 156  216.00389357
  88 157  215.08300096
  88 158  213.50513328
  88 159  212.21898758
  88 160  211.33758643
  88 161  210.79250882
  88 162  210.49598795
  88 163  210.40248381
  88 164  210.49775901
  88 165  210.77619891
  88 166  211.22697907
  88 167  211.83064082
  88 168  212.56500152
  88 169  213.41760358
  88 170  214.39153300
  88 171  215.49252069
  88 172  216.65139073
  88 173  216.34454133
  88 174  214.84517873
  88 175  211.73176259
  88 176  208.25228508
  88 177  204.38212997
  88 178  200.13856053
  88 179  195.59013661
  88 180  190.93766884
  88 181  186.30202551
  88 182  180.91616148
  88 183  173.62629433
  88 184  163.89007873
  88 185  153.37974695
  88 186  142.98785266
  88 187  132.70505739
  88 188  122.55609777
  88 189  112.57378299
  88 190  102.75003882
  88 191   91.73378632
  88 192   79.15698891
  88 193   63.59843656
  88 194   44.62659706
  88 195   22.87427223
  88 196    0.00000000
  89   1    0.00000000
  89   2    0.00000000
  89   3    0.00000000
  89   4    0.00000000
  89   5    0.00283745
  89   6    0.00552193
  89   7    0.00810721
  89   8    0.01065401
  89   9    0.01320581
  89  10    0.01579275
  89  11    0.01843710
  89  12    0.02115679
  89  13    0.02396753
  89  14    0.02688397
  89  15    0.02992031
  89  16    0.03309078
  89  17    0.03640986
  89  18    0.03989247
  89  19    0.04355413
  89  20    0.04741103
  89  21    0.05148020
  89  22    0.05577955
  89  23    0.06032799
  89  24    0.06514553
  89  25    0.07025334
  89  26    0.07567392
  89  27    0.08143111
  89  28    0.08755030
  89  29    0.09405846
  89  30    0.10098431
  89  31    0.10835842
  89  32    0.11621337
  89  33    0.12458390
  89  34    0.13350703
  89  35    0.14302225
  89  36    0.15317169
  89  37    0.16400034
  89  38    0.17555618
  89  39    0.18789045
  89  40    0.20105788
  89  41    0.21511689
  89  42    0.23012991
  89  43    0.24616360
  89  44    0.26328920
  89  45    0.28158282
  89  46    0.30112578
  89  47    0.32200500
  89  48    0.34431334
  89  49    0.36815009
  89  50    0.39362135
  89  51    0.42084053
  89  52    0.44992888
  89  53    0.48101600
  89  54    0.51424045
  89  55    0.54975038
  89  56    0.58770415
  89  57    0.62827110
  89  58    0.67163231
  89  59    0.71798136
  89  60    0.76752527
  89  61    0.82048542
  89  62    0.87709852
  89  63    0.93761772
  89  64    1.00231374
  89  65    1.07147610
  89  66    1.14541443
  89  67    1.22445990
  89  68    1.30896667
  89  69    1.39931358
  89  70    1.49590578
  89  71    1.59917666
  89  72    1.70958977
  89  73    1.82764098
  89  74    1.95386069
  89  75    2.08881627
  89  76    2.23311471
  89  77    2.38740529
  89  78    2.55238264
  89  79    2.72878990
  89  80    2.91742209
  89  81    3.11912979
  89  82    3.33482305
  89  83    3.56547553
  89  84    3.81212903
  89  85    4.07589820
  89  86    4.35797575
  89  87    4.65963789
  89  88    4.98225020
  89  89    5.32727393
  89  90    5.69627273
  89  91    6.09091986
  89  92    6.51300586
  89  93    6.96444683
  89  94    7.44729320
  89  95    7.96373924
  89  96    8.51613307
  89  97    9.10698746
  89  98    9.73899139
  89  99   10.41502232
  89 100   11.13815936
  89 101   11.91169732
  89 102   12.73916167
  89 103   13.62432455
  89 104   14.57122178
  89 105   15.58417098
  89 106   16.66779094
  89 107   17.82702209
  89 108   19.06714830
  89 109   20.39382000
  89 110   21.81307866
  89 111   23.33138263
  89 112   24.95563444
  89 113   26.69320944
  89 114   28.55198592
  89 115   30.54037645
  89 116   32.66736052
  89 117   34.94251813
  89 118   37.37606421
  89 119   39.97888324
  89 120   42.76256373
  89 121   45.73943139
  89 122   48.92257974
  89 123   52.32589630
  89 124   55.96408139
  89 125   59.85265510
  89 126   64.00794600
  89 127   68.44705115
  89 128   73.18775070
  89 129   78.24834972
  89 130   83.64740027
  89 131   89.40322143
  89 132   95.53306870
  89 133  102.05167277
  89 134  108.96858645
  89 135  116.28311055
  89 136  123.97388347
  89 137  131.97632543
  89 138  140.13678182
  89 139  148.16690500
  89 140  156.01231333
  89 141  163.81728358
  89 142  171.39368675
  89 143  178.05864213
[truncated: 312,272 more chars]
