# Supplementary material for: A Cellular Automata-Based Mathematical Model for Thymocyte Development
Source: PLoS One. 2009 Dec 9;4(12):e8233. doi: 10.1371/journal.pone.0008233 (PMC2784945; doi:10.1371/journal.pone.0008233)
Supplement: File S1 — FORTRAN90 PROGRAM (2.21 MB GZ) [file pone.0008233.s004.gz › f90/CCL19_CCL21_medulla_human.dat]

   1   1    0.00000000
   1   2    0.00000000
   1   3    0.00000000
   1   4    0.00000000
   1   5    0.00000000
   1   6    0.00000000
   1   7    0.00000000
   1   8    0.00000000
   1   9    0.00000000
   1  10    0.00000000
   1  11    0.00000000
   1  12    0.00000000
   1  13    0.00000000
   1  14    0.00000000
   1  15    0.00000000
   1  16    0.00000000
   1  17    0.00000000
   1  18    0.00000000
   1  19    0.00000000
   1  20    0.00000000
   1  21    0.00000000
   1  22    0.00000000
   1  23    0.00000000
   1  24    0.00000000
   1  25    0.00000000
   1  26    0.00000000
   1  27    0.00000000
   1  28    0.00000000
   1  29    0.00000000
   1  30    0.00000000
   1  31    0.00000000
   1  32    0.00000000
   1  33    0.00000000
   1  34    0.00000000
   1  35    0.00000000
   1  36    0.00000000
   1  37    0.00000000
   1  38    0.00000000
   1  39    0.00000000
   1  40    0.00000000
   1  41    0.00000000
   1  42    0.00000000
   1  43    0.00000000
   1  44    0.00000000
   1  45    0.00000000
   1  46    0.00000000
   1  47    0.00000000
   1  48    0.00000000
   1  49    0.00000000
   1  50    0.00000000
   1  51    0.00000000
   1  52    0.00000000
   1  53    0.00000000
   1  54    0.00000000
   1  55    0.00000000
   1  56    0.00000000
   1  57    0.00000000
   1  58    0.00000000
   1  59    0.00000000
   1  60    0.00000000
   1  61    0.00000000
   1  62    0.00000000
   1  63    0.00000000
   1  64    0.00000000
   1  65    0.00000000
   1  66    0.00000000
   1  67    0.00000000
   1  68    0.00000000
   1  69    0.00000000
   1  70    0.00000000
   1  71    0.00000000
   1  72    0.00000000
   1  73    0.00000000
   1  74    0.00000000
   1  75    0.00000000
   1  76    0.00000000
   1  77    0.00000000
   1  78    0.00000000
   1  79    0.00000000
   1  80    0.00000000
   1  81    0.00000000
   1  82    0.00000000
   1  83    0.00000000
   1  84    0.00000000
   1  85    0.00000000
   1  86    0.00000000
   1  87    0.00000000
   1  88    0.00000000
   1  89    0.00000000
   1  90    0.00000000
   1  91    0.00000000
   1  92    0.00000000
   1  93    0.00000000
   1  94    0.00000000
   1  95    0.00000000
   1  96    0.00000000
   1  97    0.00000000
   1  98    0.00000000
   1  99    0.00000000
   1 100    0.00000000
   1 101    0.00000000
   1 102    0.00000000
   1 103    0.00000000
   1 104    0.00000000
   1 105    0.00000000
   1 106    0.00000000
   1 107    0.00000000
   1 108    0.00000000
   1 109    0.00000000
   1 110    0.00000000
   1 111    0.00000000
   1 112    0.00000000
   1 113    0.00000000
   1 114    0.00000000
   1 115    0.00000000
   1 116    0.00000000
   1 117    0.00000000
   1 118    0.00000000
   1 119    0.00000000
   1 120    0.00000000
   1 121    0.00000000
   1 122    0.00000000
   1 123    0.00000000
   1 124    0.00000000
   1 125    0.00000000
   1 126    0.00000000
   1 127    0.00000000
   1 128    0.00000000
   1 129    0.00000000
   1 130    0.00000000
   1 131    0.00000000
   1 132    0.00000000
   1 133    0.00000000
   1 134    0.00000000
   1 135    0.00000000
   1 136    0.00000000
   1 137    0.00000000
   1 138    0.00000000
   1 139    0.00000000
   1 140    0.00000000
   1 141    0.00000000
   1 142    0.00000000
   1 143    0.00000000
   1 144    0.00000000
   1 145    0.00000000
   1 146    0.00000000
   1 147    0.00000000
   1 148    0.00000000
   1 149    0.00000000
   1 150    0.00000000
   1 151    0.00000000
   1 152    0.00000000
   1 153    0.00000000
   1 154    0.00000000
   1 155    0.00000000
   1 156    0.00000000
   1 157    0.00000000
   1 158    0.00000000
   1 159    0.00000000
   1 160    0.00000000
   1 161    0.00000000
   1 162    0.00000000
   1 163    0.00000000
   1 164    0.00000000
   1 165    0.00000000
   1 166    0.00000000
   1 167    0.00000000
   1 168    0.00000000
   1 169    0.00000000
   1 170    0.00000000
   1 171    0.00000000
   1 172    0.00000000
   1 173    0.00000000
   1 174    0.00000000
   1 175    0.00000000
   1 176    0.00000000
   1 177    0.00000000
   1 178    0.00000000
   1 179    0.00000000
   1 180    0.00000000
   1 181    0.00000000
   1 182    0.00000000
   1 183    0.00000000
   1 184    0.00000000
   1 185    0.00000000
   1 186    0.00000000
   1 187    0.00000000
   1 188    0.00000000
   1 189    0.00000000
   1 190    0.00000000
   1 191    0.00000000
   1 192    0.00000000
   1 193    0.00000000
   1 194    0.00000000
   1 195    0.00000000
   1 196    0.00000000
   2   1    0.00000000
   2   2    0.00002086
   2   3    0.00005331
   2   4    0.00009244
   2   5    0.00013500
   2   6    0.00017964
   2   7    0.00022597
   2   8    0.00027397
   2   9    0.00032377
   2  10    0.00037554
   2  11    0.00042952
   2  12    0.00048590
   2  13    0.00054494
   2  14    0.00060687
   2  15    0.00067193
   2  16    0.00074040
   2  17    0.00081255
   2  18    0.00088869
   2  19    0.00096912
   2  20    0.00105419
   2  21    0.00114424
   2  22    0.00123968
   2  23    0.00134089
   2  24    0.00144834
   2  25    0.00156247
   2  26    0.00168380
   2  27    0.00181285
   2  28    0.00195020
   2  29    0.00209645
   2  30    0.00225226
   2  31    0.00241832
   2  32    0.00259538
   2  33    0.00278422
   2  34    0.00298570
   2  35    0.00320072
   2  36    0.00343024
   2  37    0.00367531
   2  38    0.00393703
   2  39    0.00421658
   2  40    0.00451522
   2  41    0.00483430
   2  42    0.00517526
   2  43    0.00553965
   2  44    0.00592912
   2  45    0.00634543
   2  46    0.00679046
   2  47    0.00726624
   2  48    0.00777492
   2  49    0.00831881
   2  50    0.00890038
   2  51    0.00952226
   2  52    0.01018729
   2  53    0.01089848
   2  54    0.01165908
   2  55    0.01247253
   2  56    0.01334255
   2  57    0.01427310
   2  58    0.01526841
   2  59    0.01633303
   2  60    0.01747182
   2  61    0.01868997
   2  62    0.01999307
   2  63    0.02138706
   2  64    0.02287833
   2  65    0.02447372
   2  66    0.02618054
   2  67    0.02800663
   2  68    0.02996040
   2  69    0.03205083
   2  70    0.03428755
   2  71    0.03668090
   2  72    0.03924192
   2  73    0.04198248
   2  74    0.04491526
   2  75    0.04805390
   2  76    0.05141297
   2  77    0.05500814
   2  78    0.05885617
   2  79    0.06297507
   2  80    0.06738413
   2  81    0.07210405
   2  82    0.07715704
   2  83    0.08256695
   2  84    0.08835934
   2  85    0.09456168
   2  86    0.10120345
   2  87    0.10831629
   2  88    0.11593420
   2  89    0.12409369
   2  90    0.13283399
   2  91    0.14219725
   2  92    0.15222876
   2  93    0.16297723
   2  94    0.17449501
   2  95    0.18683841
   2  96    0.20006796
   2  97    0.21424882
   2  98    0.22945108
   2  99    0.24575017
   2 100    0.26322729
   2 101    0.28196986
   2 102    0.30207202
   2 103    0.32363515
   2 104    0.34676849
   2 105    0.37158973
   2 106    0.39822573
   2 107    0.42681321
   2 108    0.45749963
   2 109    0.49044400
   2 110    0.52581787
   2 111    0.56380634
   2 112    0.60460924
   2 113    0.64844231
   2 114    0.69553862
   2 115    0.74615001
   2 116    0.80054876
   2 117    0.85902941
   2 118    0.92191075
   2 119    0.98953809
   2 120    1.06228576
   2 121    1.14055992
   2 122    1.22480174
   2 123    1.31549102
   2 124    1.41315027
   2 125    1.51834939
   2 126    1.63171103
   2 127    1.75391665
   2 128    1.88571356
   2 129    2.02792269
   2 130    2.18144741
   2 131    2.34728309
   2 132    2.52652713
   2 133    2.72038888
   2 134    2.93019816
   2 135    3.15741060
   2 136    3.40360646
   2 137    3.67047840
   2 138    3.95980136
   2 139    4.27337559
   2 140    4.61293229
   2 141    4.97999208
   2 142    5.37567316
   2 143    5.80046562
   2 144    6.25402950
   2 145    6.73514788
   2 146    7.24206987
   2 147    7.77357229
   2 148    8.33103415
   2 149    8.92147090
   2 150    9.56081562
   2 151   10.27656028
   2 152   11.11056313
   2 153   12.12414465
   2 154   13.41007787
   2 155   15.12385096
   2 156   16.57491930
   2 157   17.52317883
   2 158   17.26657932
   2 159   16.94018608
   2 160   16.61122037
   2 161   16.31206692
   2 162   16.05955906
   2 163   15.87558231
   2 164   15.77504772
   2 165   15.76420609
   2 166   15.84526602
   2 167   16.02058748
   2 168   16.29485031
   2 169   16.67571890
   2 170   17.17394039
   2 171   17.80369138
   2 172   18.58415869
   2 173   19.54427070
   2 174   20.73479430
   2 175   22.25776686
   2 176   24.34021410
   2 177   26.53568466
   2 178   28.33931134
   2 179   29.34269393
   2 180   29.82113061
   2 181   29.91660228
   2 182   29.70359130
   2 183   29.21685276
   2 184   28.46577963
   2 185   27.44493800
   2 186   26.14615015
   2 187   24.57605355
   2 188   22.77857148
   2 189   20.84204595
   2 190   18.83090665
   2 191   16.80170327
   2 192   14.50596528
   2 193   11.78249527
   2 194    8.53491324
   2 195    4.56739117
   2 196    0.00000000
   3   1    0.00000000
   3   2    0.00003023
   3   3    0.00010017
   3   4    0.00018183
   3   5    0.00026844
   3   6    0.00035831
   3   7    0.00045118
   3   8    0.00054724
   3   9    0.00064684
   3  10    0.00075040
   3  11    0.00085833
   3  12    0.00097111
   3  13    0.00108917
   3  14    0.00121302
   3  15    0.00134315
   3  16    0.00148008
   3  17    0.00162438
   3  18    0.00177664
   3  19    0.00193749
   3  20    0.00210760
   3  21    0.00228769
   3  22    0.00247853
   3  23    0.00268094
   3  24    0.00289578
   3  25    0.00312401
   3  26    0.00336662
   3  27    0.00362467
   3  28    0.00389930
   3  29    0.00419174
   3  30    0.00450329
   3  31    0.00483533
   3  32    0.00518936
   3  33    0.00556695
   3  34    0.00596981
   3  35    0.00639974
   3  36    0.00685868
   3  37    0.00734869
   3  38    0.00787199
   3  39    0.00843094
   3  40    0.00902807
   3  41    0.00966606
   3  42    0.01034781
   3  43    0.01107641
   3  44    0.01185514
   3  45    0.01268754
   3  46    0.01357737
   3  47    0.01452868
   3  48    0.01554577
   3  49    0.01663325
   3  50    0.01779607
   3  51    0.01903951
   3  52    0.02036920
   3  53    0.02179121
   3  54    0.02331198
   3  55    0.02493844
   3  56    0.02667800
   3  57    0.02853858
   3  58    0.03052865
   3  59    0.03265729
   3  60    0.03493423
   3  61    0.03736985
   3  62    0.03997529
   3  63    0.04276247
   3  64    0.04574415
   3  65    0.04893399
   3  66    0.05234663
   3  67    0.05599774
   3  68    0.05990410
   3  69    0.06408369
   3  70    0.06855578
   3  71    0.07334099
   3  72    0.07846144
   3  73    0.08394082
   3  74    0.08980452
   3  75    0.09607976
   3  76    0.10279571
   3  77    0.10998366
   3  78    0.11767715
   3  79    0.12591213
   3  80    0.13472719
   3  81    0.14416372
   3  82    0.15426611
   3  83    0.16508200
   3  84    0.17666253
   3  85    0.18906257
   3  86    0.20234104
   3  87    0.21656121
   3  88    0.23179102
   3  89    0.24810344
   3  90    0.26557689
   3  91    0.28429559
   3  92    0.30435009
   3  93    0.32583772
   3  94    0.34886310
   3  95    0.37353875
   3  96    0.39998569
   3  97    0.42833410
   3  98    0.45872406
   3  99    0.49130630
   3 100    0.52624310
   3 101    0.56370915
   3 102    0.60389256
   3 103    0.64699593
   3 104    0.69323754
   3 105    0.74285256
   3 106    0.79609446
   3 107    0.85323646
   3 108    0.91457315
   3 109    0.98042225
   3 110    1.05112651
   3 111    1.12705574
   3 112    1.20860916
   3 113    1.29621776
   3 114    1.39034710
   3 115    1.49150025
   3 116    1.60022103
   3 117    1.71709768
   3 118    1.84276683
   3 119    1.97791797
   3 120    2.12329843
   3 121    2.27971898
   3 122    2.44806014
   3 123    2.62927931
   3 124    2.82441893
   3 125    3.03461575
   3 126    3.26111143
   3 127    3.50526472
   3 128    3.76856531
   3 129    4.05264960
   3 130    4.35931839
   3 131    4.69055635
   3 132    5.04855279
   3 133    5.43572267
   3 134    5.85472569
   3 135    6.30848006
   3 136    6.80016488
   3 137    7.33320240
   3 138    7.91120652
   3 139    8.53787931
   3 140    9.21683168
   3 141    9.95130276
   3 142   10.74375917
   3 143   11.59538491
   3 144   12.50554566
   3 145   13.47145970
   3 146   14.48855659
   3 147   15.55231054
   3 148   16.66245092
   3 149   17.82975545
   3 150   19.08351284
   3 151   20.47600976
   3 152   22.08603432
   3 153   24.02448275
   3 154   26.44600986
   3 155   29.57096264
   3 156   32.71901343
   3 157   34.32137960
   3 158   34.67208781
   3 159   33.95077322
   3 160   33.25913986
   3 161   32.64280185
   3 162   32.11488956
   3 163   31.73128834
   3 164   31.52356585
   3 165   31.49963058
   3 166   31.65971503
   3 167   32.00638011
   3 168   32.54833949
   3 169   33.30085456
   3 170   34.28511583
   3 171   35.52795249
   3 172   37.06308373
   3 173   38.93638517
   3 174   41.22016182
   3 175   44.04517925
   3 176   47.66486321
   3 177   51.56946218
   3 178   54.59233750
   3 179   56.32782202
   3 180   57.14463018
   3 181   57.26147340
   3 182   56.79984348
   3 183   55.81502450
   3 184   54.31530485
   3 185   52.27771188
   3 186   49.66829835
   3 187   46.47789519
   3 188   42.78739192
   3 189   38.84215733
   3 190   34.75527642
   3 191   30.93721522
   3 192   26.49774453
   3 193   21.13627973
   3 194   14.82394034
   3 195    7.75293929
   3 196    0.00000000
   4   1    0.00000000
   4   2    0.00000000
   4   3    0.00013569
   4   4    0.00026701
   4   5    0.00039970
   4   6    0.00053542
   4   7    0.00067501
   4   8    0.00081917
   4   9    0.00096856
   4  10    0.00112387
   4  11    0.00128576
   4  12    0.00145490
   4  13    0.00163199
   4  14    0.00181775
   4  15    0.00201294
   4  16    0.00221832
   4  17    0.00243476
   4  18    0.00266312
   4  19    0.00290435
   4  20    0.00315947
   4  21    0.00342955
   4  22    0.00371574
   4  23    0.00401927
   4  24    0.00434145
   4  25    0.00468368
   4  26    0.00504747
   4  27    0.00543441
   4  28    0.00584621
   4  29    0.00628471
   4  30    0.00675185
   4  31    0.00724973
   4  32    0.00778055
   4  33    0.00834671
   4  34    0.00895075
   4  35    0.00959538
   4  36    0.01028350
   4  37    0.01101821
   4  38    0.01180283
   4  39    0.01264090
   4  40    0.01353620
   4  41    0.01449278
   4  42    0.01551496
   4  43    0.01660737
   4  44    0.01777496
   4  45    0.01902301
   4  46    0.02035717
   4  47    0.02178350
   4  48    0.02330846
   4  49    0.02493896
   4  50    0.02668241
   4  51    0.02854673
   4  52    0.03054037
   4  53    0.03267241
   4  54    0.03495253
   4  55    0.03739111
   4  56    0.03999925
   4  57    0.04278882
   4  58    0.04577255
   4  59    0.04896403
   4  60    0.05237782
   4  61    0.05602953
   4  62    0.05993583
   4  63    0.06411460
   4  64    0.06858496
   4  65    0.07336740
   4  66    0.07848385
   4  67    0.08395780
   4  68    0.08981442
   4  69    0.09608065
   4  70    0.10278537
   4  71    0.10995950
   4  72    0.11763619
   4  73    0.12585094
   4  74    0.13464182
   4  75    0.14404961
   4  76    0.15411806
   4  77    0.16489403
   4  78    0.17642779
   4  79    0.18877326
   4  80    0.20198825
   4  81    0.21613477
   4  82    0.23127936
   4  83    0.24749341
   4  84    0.26485356
   4  85    0.28344203
   4  86    0.30334711
   4  87    0.32466360
   4  88    0.34749331
   4  89    0.37194559
   4  90    0.39813789
   4  91    0.42619645
   4  92    0.45625692
   4  93    0.48846510
   4  94    0.52297776
   4  95    0.55996345
   4  96    0.59960349
   4  97    0.64209288
   4  98    0.68764147
   4  99    0.73647507
   4 100    0.78883675
   4 101    0.84498817
   4 102    0.90521111
   4 103    0.96980905
   4 104    1.03910890
   4 105    1.11346290
   4 106    1.19325066
   4 107    1.27888136
   4 108    1.37079621
   4 109    1.46947097
   4 110    1.57541888
   4 111    1.68919371
   4 112    1.81139316
   4 113    1.94266252
   4 114    2.08369874
   4 115    2.23525482
   4 116    2.39814472
   4 117    2.57324872
   4 118    2.76151937
   4 119    2.96398812
   4 120    3.18177270
   4 121    3.41608544
   4 122    3.66824256
   4 123    3.93967479
   4 124    4.23193939
   4 125    4.54673386
   4 126    4.88591174
   4 127    5.25150058
   4 128    5.64572270
   4 129    6.07101883
   4 130    6.53007493
   4 131    7.02585213
   4 132    7.56161944
   4 133    8.14098796
   4 134    8.76794424
   4 135    9.44687824
   4 136   10.18259850
   4 137   10.98032195
   4 138   11.84561952
   4 139   12.78428914
   4 140   13.80211661
   4 141   14.90447319
   4 142   16.09569389
   4 143   17.37819717
   4 144   18.75138077
   4 145   20.21052848
   4 146   21.74639847
   4 147   23.34693390
   4 148   25.00342004
   4 149   26.72297755
   4 150   28.54388102
   4 151   30.53991761
   4 152   32.82151422
   4 153   35.53793631
   4 154   38.88440610
   4 155   43.11337858
   4 156   47.53979926
   4 157   50.50866128
   4 158   51.28844629
   4 159   51.06761818
   4 160   49.96493372
   4 161   49.01581298
   4 162   48.15449713
   4 163   47.53816784
   4 164   47.21451725
   4 165   47.17716000
   4 166   47.41434903
   4 167   47.92503210
   4 168   48.72159667
   4 169   49.82758078
   4 170   51.27499362
   4 171   53.10217308
   4 172   55.35223931
   4 173   58.07392587
   4 174   61.32933428
   4 175   65.21428217
   4 176   69.89544763
   4 177   74.69144770
   4 178   78.35134242
   4 179   80.45716331
   4 180   81.39690203
   4 181   81.41409284
   4 182   80.64671152
   4 183   79.15158049
   4 184   76.92018212
   4 185   73.89162648
   4 186   69.97030826
   4 187   65.06593464
   4 188   59.22226456
   4 189   53.13943918
   4 190   47.54998674
   4 191   41.81800942
   4 192   35.51761496
   4 193   27.52556854
   4 194   18.93098423
   4 195    9.65146844
   4 196    0.00000000
   5   1    0.00000000
   5   2    0.00000000
   5   3    0.00017611
   5   4    0.00035189
   5   5    0.00052954
   5   6    0.00071080
   5   7    0.00089697
   5   8    0.00108913
   5   9    0.00128825
   5  10    0.00149526
   5  11    0.00171107
   5  12    0.00193656
   5  13    0.00217267
   5  14    0.00242035
   5  15    0.00268058
   5  16    0.00295441
   5  17    0.00324295
   5  18    0.00354738
   5  19    0.00386896
   5  20    0.00420903
   5  21    0.00456903
   5  22    0.00495049
   5  23    0.00535504
   5  24    0.00578444
   5  25    0.00624055
   5  26    0.00672537
   5  27    0.00724104
   5  28    0.00778984
   5  29    0.00837420
   5  30    0.00899672
   5  31    0.00966019
   5  32    0.01036756
   5  33    0.01112202
   5  34    0.01192694
   5  35    0.01278594
   5  36    0.01370290
   5  37    0.01468194
   5  38    0.01572747
   5  39    0.01684423
   5  40    0.01803725
   5  41    0.01931191
   5  42    0.02067400
   5  43    0.02212966
   5  44    0.02368549
   5  45    0.02534854
   5  46    0.02712632
   5  47    0.02902692
   5  48    0.03105893
   5  49    0.03323158
   5  50    0.03555472
   5  51    0.03803891
   5  52    0.04069543
   5  53    0.04353635
   5  54    0.04657457
   5  55    0.04982394
   5  56    0.05329922
   5  57    0.05701625
   5  58    0.06099197
   5  59    0.06524449
   5  60    0.06979323
   5  61    0.07465896
   5  62    0.07986390
   5  63    0.08543185
   5  64    0.09138831
   5  65    0.09776056
   5  66    0.10457781
   5  67    0.11187137
   5  68    0.11967475
   5  69    0.12802384
   5  70    0.13695710
   5  71    0.14651574
   5  72    0.15674388
   5  73    0.16768884
   5  74    0.17940130
   5  75    0.19193559
   5  76    0.20534996
   5  77    0.21970683
   5  78    0.23507316
   5  79    0.25152073
   5  80    0.26912653
   5  81    0.28797314
   5  82    0.30814918
   5  83    0.32974970
   5  84    0.35287673
   5  85    0.37763977
   5  86    0.40415637
   5  87    0.43255274
   5  88    0.46296441
   5  89    0.49553697
   5  90    0.53042679
   5  91    0.56780191
   5  92    0.60784289
   5  93    0.65074383
   5  94    0.69671338
   5  95    0.74597592
   5  96    0.79877274
   5  97    0.85536341
   5  98    0.91602719
   5  99    0.98106462
   5 100    1.05079915
   5 101    1.12557901
   5 102    1.20577915
   5 103    1.29180338
   5 104    1.38408671
   5 105    1.48309779
   5 106    1.58934168
   5 107    1.70336279
   5 108    1.82574802
   5 109    1.95713030
   5 110    2.09819230
   5 111    2.24967060
   5 112    2.41236007
   5 113    2.58711886
   5 114    2.77487364
   5 115    2.97662554
   5 116    3.19345649
   5 117    3.42653640
   5 118    3.67713094
   5 119    3.94661025
   5 120    4.23645866
   5 121    4.54828554
   5 122    4.88383753
   5 123    5.24501238
   5 124    5.63387466
   5 125    6.05267372
   5 126    6.50386429
   5 127    6.99013018
   5 128    7.51441158
   5 129    8.07993649
   5 130    8.69025681
   5 131    9.34928934
   5 132   10.06136163
   5 133   10.83126205
   5 134   11.66429193
   5 135   12.56631551
   5 136   13.54380010
   5 137   14.60383265
   5 138   15.75409037
   5 139   17.00272949
   5 140   18.35813616
   5 141   19.82845705
   5 142   21.42079327
   5 143   23.13991149
   5 144   24.98633238
   5 145   26.95379801
   5 146   29.02664758
   5 147   31.17908776
   5 148   33.38143162
   5 149   35.62185260
   5 150   37.94340588
   5 151   40.44054740
   5 152   43.25358612
   5 153   46.56363620
   5 154   50.59599296
   5 155   55.63097249
   5 156   61.00849328
   5 157   65.08725687
   5 158   67.11077704
   5 159   67.27079445
   5 160   66.71722368
   5 161   65.49727873
   5 162   64.14192895
   5 163   63.24271168
   5 164   62.80822244
   5 165   62.76904069
   5 166   63.08533623
   5 167   63.74969465
   5 168   64.78051578
   5 169   66.21238811
   5 170   68.09041007
   5 171   70.46612824
   5 172   73.39140514
   5 173   76.91027297
   5 174   81.05453015
   5 175   85.84828580
   5 176   91.29105909
   5 177   96.24860345
   5 178   99.97814026
   5 179  102.07473759
   5 180  102.89763531
   5 181  102.67726680
   5 182  101.54423905
   5 183   99.54132709
   5 184   96.63020540
   5 185   92.69416603
   5 186   87.53553499
   5 187   80.85379481
   5 188   73.13341871
   5 189   65.15611862
   5 190   57.67761228
   5 191   50.43466025
   5 192   42.37135003
   5 193   32.62760774
   5 194   21.79875931
   5 195   10.96059478
   5 196    0.00000000
   6   1    0.00000000
   6   2    0.00000000
   6   3    0.00021759
   6   4    0.00043629
   6   5    0.00065788
   6   6    0.00088412
   6   7    0.00111653
   6   8    0.00135649
   6   9    0.00160521
   6  10    0.00186385
   6  11    0.00213354
   6  12    0.00241537
   6  13    0.00271049
   6  14    0.00302008
   6  15    0.00334535
   6  16    0.00368761
   6  17    0.00404823
   6  18    0.00442870
   6  19    0.00483057
   6  20    0.00525553
   6  21    0.00570535
   6  22    0.00618196
   6  23    0.00668741
   6  24    0.00722387
   6  25    0.00779369
   6  26    0.00839936
   6  27    0.00904355
   6  28    0.00972910
   6  29    0.01045906
   6  30    0.01123668
   6  31    0.01206542
   6  32    0.01294901
   6  33    0.01389139
   6  34    0.01489679
   6  35    0.01596975
   6  36    0.01711508
   6  37    0.01833795
   6  38    0.01964388
   6  39    0.02103875
   6  40    0.02252886
   6  41    0.02412096
   6  42    0.02582224
   6  43    0.02764039
   6  44    0.02958365
   6  45    0.03166081
   6  46    0.03388128
   6  47    0.03625513
   6  48    0.03879312
   6  49    0.04150676
   6  50    0.04440835
   6  51    0.04751108
   6  52    0.05082904
   6  53    0.05437729
   6  54    0.05817197
   6  55    0.06223033
   6  56    0.06657085
   6  57    0.07121329
   6  58    0.07617879
   6  59    0.08148999
   6  60    0.08717112
   6  61    0.09324810
   6  62    0.09974872
   6  63    0.10670267
   6  64    0.11414179
   6  65    0.12210014
   6  66    0.13061421
   6  67    0.13972306
   6  68    0.14946854
   6  69    0.15989546
   6  70    0.17105184
   6  71    0.18298911
   6  72    0.19576237
   6  73    0.20943066
   6  74    0.22405727
   6  75    0.23971001
   6  76    0.25646158
   6  77    0.27438990
   6  78    0.29357852
   6  79    0.31411705
   6  80    0.33610157
   6  81    0.35963515
   6  82    0.38482835
   6  83    0.41179981
   6  84    0.44067682
   6  85    0.47159603
   6  86    0.50470410
   6  87    0.54015851
   6  88    0.57812834
   6  89    0.61879522
   6  90    0.66235423
   6  91    0.70901497
   6  92    0.75900271
   6  93    0.81255952
   6  94    0.86994567
   6  95    0.93144099
   6  96    0.99734643
   6  97    1.06798570
   6  98    1.14370705
   6  99    1.22488525
   6 100    1.31192363
   6 101    1.40525639
   6 102    1.50535102
   6 103    1.61271101
   6 104    1.72787864
   6 105    1.85143819
   6 106    1.98401923
   6 107    2.12630035
   6 108    2.27901309
   6 109    2.44294626
   6 110    2.61895062
   6 111    2.80794399
   6 112    3.01091678
   6 113    3.22893803
   6 114    3.46316205
   6 115    3.71483561
   6 116    3.98530592
   6 117    4.27602933
   6 118    4.58858099
   6 119    4.92466553
   6 120    5.28612894
   6 121    5.67497187
   6 122    6.09336455
   6 123    6.54366359
   6 124    7.02843121
   6 125    7.55045700
   6 126    8.11278303
   6 127    8.71873279
   6 128    9.37194467
   6 129   10.07641083
   6 130   10.83652232
   6 131   11.65712138
   6 132   12.54356142
   6 133   13.50177512
   6 134   14.53834979
   6 135   15.66060736
   6 136   16.87668319
   6 137   18.19559196
   6 138   19.62725928
   6 139   21.18248128
   6 140   22.87274754
   6 141   24.70981881
   6 142   26.70487961
   6 143   28.86697542
   6 144   31.20028465
   6 145   33.69960670
   6 146   36.34352891
   6 147   39.08617915
   6 148   41.85502545
   6 149   44.58222538
   6 150   47.31926807
   6 151   50.18720412
   6 152   53.36183421
   6 153   57.05347041
   6 154   61.50754363
   6 155   67.02877179
   6 156   73.02022276
   6 157   77.98170551
   6 158   81.06532241
   6 159   82.45691142
   6 160   82.40302388
   6 161   81.37640068
   6 162   79.93005281
   6 163   78.73575158
   6 164   78.25810452
   6 165   78.25677158
   6 166   78.66085451
   6 167   79.46314851
   6 168   80.69776515
   6 169   82.41616049
   6 170   84.68076461
   6 171   87.56267135
   6 172   91.13083954
   6 173   95.42917979
   6 174  100.45477024
   6 175  106.17700866
   6 176  111.53742927
   6 177  116.41914656
   6 178  119.63819047
   6 179  121.37471917
   6 180  121.85363737
   6 181  121.26422019
   6 182  119.71823436
   6 183  117.23784729
   6 184  113.75205410
   6 185  109.09044509
   6 186  102.97436349
   6 187   95.00402982
   6 188   85.59432338
   6 189   75.93488967
   6 190   66.80062493
   6 191   58.07360984
   6 192   48.07517226
   6 193   36.94539414
   6 194   24.76313283
   6 195   12.43603765
   6 196    0.00000000
   7   1    0.00000000
   7   2    0.00000000
   7   3    0.00025882
   7   4    0.00051955
   7   5    0.00078422
   7   6    0.00105479
   7   7    0.00133303
   7   8    0.00162051
   7   9    0.00191867
   7  10    0.00222887
   7  11    0.00255240
   7  12    0.00289057
   7  13    0.00324471
   7  14    0.00361621
   7  15    0.00400652
   7  16    0.00441720
   7  17    0.00484989
   7  18    0.00530635
   7  19    0.00578844
   7  20    0.00629819
   7  21    0.00683773
   7  22    0.00740936
   7  23    0.00801554
   7  24    0.00865888
   7  25    0.00934219
   7  26    0.01006846
   7  27    0.01084089
   7  28    0.01166290
   7  29    0.01253814
   7  30    0.01347049
   7  31    0.01446413
   7  32    0.01552350
   7  33    0.01665335
   7  34    0.01785875
   7  35    0.01914512
   7  36    0.02051826
   7  37    0.02198434
   7  38    0.02354998
   7  39    0.02522226
   7  40    0.02700871
   7  41    0.02891741
   7  42    0.03095700
   7  43    0.03313669
   7  44    0.03546636
   7  45    0.03795654
   7  46    0.04061853
   7  47    0.04346438
   7  48    0.04650699
   7  49    0.04976017
   7  50    0.05323866
   7  51    0.05695826
   7  52    0.06093586
   7  53    0.06518953
   7  54    0.06973860
   7  55    0.07460375
   7  56    0.07980712
   7  57    0.08537240
   7  58    0.09132493
   7  59    0.09769184
   7  60    0.10450217
   7  61    0.11178699
   7  62    0.11957959
   7  63    0.12791557
   7  64    0.13683306
   7  65    0.14637290
   7  66    0.15657879
   7  67    0.16749757
   7  68    0.17917935
   7  69    0.19167785
   7  70    0.20505059
   7  71    0.21935918
   7  72    0.23466965
   7  73    0.25105274
   7  74    0.26858424
   7  75    0.28734541
   7  76    0.30742331
   7  77    0.32891131
   7  78    0.35190947
   7  79    0.37652511
   7  80    0.40287331
   7  81    0.43107751
   7  82    0.46127012
   7  83    0.49359320
   7  84    0.52819919
   7  85    0.56525170
   7  86    0.60492634
   7  87    0.64741164
   7  88    0.69291006
   7  89    0.74163899
   7  90    0.79383199
   7  91    0.84973996
   7  92    0.90963249
   7  93    0.97379936
   7  94    1.04255205
   7  95    1.11622544
   7  96    1.19517968
   7  97    1.27980212
   7  98    1.37050948
   7  99    1.46775014
   7 100    1.57200667
   7 101    1.68379854
   7 102    1.80368499
   7 103    1.93226829
   7 104    2.07019711
   7 105    2.21817026
   7 106    2.37694072
   7 107    2.54732001
   7 108    2.73018291
   7 109    2.92647259
   7 110    3.13720621
   7 111    3.36348099
   7 112    3.60648075
   7 113    3.86748313
   7 114    4.14786743
   7 115    4.44912316
   7 116    4.77285943
   7 117    5.12081524
   7 118    5.49487085
   7 119    5.89706031
   7 120    6.32958538
   7 121    6.79483109
   7 122    7.29538304
   7 123    7.83404709
   7 124    8.41387146
   7 125    9.03817209
   7 126    9.71056165
   7 127   10.43498313
   7 128   11.21574880
   7 129   12.05758581
   7 130   12.96568975
   7 131   13.94578760
   7 132   15.00421201
   7 133   16.14798838
   7 134   17.38493636
   7 135   18.72378608
   7 136   20.17430764
   7 137   21.74744795
   7 138   23.45546115
   7 139   25.31200354
   7 140   27.33213650
   7 141   29.53212925
   7 142   31.92885738
   7 143   34.53840944
   7 144   37.37315016
   7 145   40.43574860
   7 146   43.70720186
   7 147   47.12357568
   7 148   50.53785336
   7 149   53.71126284
   7 150   56.75370343
   7 151   59.82811658
   7 152   63.16673718
   7 153   67.00930993
   7 154   71.59821583
   7 155   77.22473174
   7 156   83.35429376
   7 157   89.06625907
   7 158   93.03648155
   7 159   95.41866277
   7 160   96.39150177
   7 161   96.00107878
   7 162   94.78617028
   7 163   93.82739558
   7 164   93.54501826
   7 165   93.65242705
   7 166   94.15312012
   7 167   95.06245053
   7 168   96.45435000
   7 169   98.40371874
   7 170  100.99287865
   7 171  104.32355432
   7 172  108.50499014
   7 173  113.60293524
   7 174  119.56058367
   7 175  125.29268254
   7 176  130.70909911
   7 177  134.71850580
   7 178  137.25978771
   7 179  138.41829613
   7 180  138.36587731
   7 181  137.29328466
   7 182  135.30598323
   7 183  132.40919445
   7 184  128.50518231
   7 185  123.37799535
   7 186  116.67975386
   7 187  107.97403414
   7 188   97.64767536
   7 189   86.49253536
   7 190   75.78385791
   7 191   65.21650890
   7 192   54.10282820
   7 193   41.46359324
   7 194   27.97149191
   7 195   14.07021692
   7 196    0.00000000
   8   1    0.00000000
   8   2    0.00000000
   8   3    0.00029918
   8   4    0.00060095
   8   5    0.00090781
   8   6    0.00122202
   8   7    0.00154561
   8   8    0.00188033
   8   9    0.00222779
   8  10    0.00258947
   8  11    0.00296684
   8  12    0.00336136
   8  13    0.00377455
   8  14    0.00420800
   8  15    0.00466338
   8  16    0.00514248
   8  17    0.00564720
   8  18    0.00617959
   8  19    0.00674184
   8  20    0.00733627
   8  21    0.00796539
   8  22    0.00863188
   8  23    0.00933859
   8  24    0.01008859
   8  25    0.01088513
   8  26    0.01173172
   8  27    0.01263207
   8  28    0.01359018
   8  29    0.01461029
   8  30    0.01569696
   8  31    0.01685502
   8  32    0.01808967
   8  33    0.01940644
   8  34    0.02081124
   8  35    0.02231039
   8  36    0.02391064
   8  37    0.02561919
   8  38    0.02744376
   8  39    0.02939258
   8  40    0.03147444
   8  41    0.03369876
   8  42    0.03607560
   8  43    0.03861569
   8  44    0.04133055
   8  45    0.04423245
   8  46    0.04733455
   8  47    0.05065090
   8  48    0.05419652
   8  49    0.05798750
   8  50    0.06204103
   8  51    0.06637551
   8  52    0.07101061
   8  53    0.07596739
   8  54    0.08126838
   8  55    0.08693766
   8  56    0.09300103
   8  57    0.09948609
   8  58    0.10642235
   8  59    0.11384143
   8  60    0.12177715
   8  61    0.13026571
   8  62    0.13934587
   8  63    0.14905912
   8  64    0.15944987
   8  65    0.17056567
   8  66    0.18245745
   8  67    0.19517972
   8  68    0.20879089
   8  69    0.22335348
   8  70    0.23893450
   8  71    0.25560569
   8  72    0.27344394
   8  73    0.29253161
   8  74    0.31295696
   8  75    0.33481460
   8  76    0.35820589
   8  77    0.38323951
   8  78    0.41003198
   8  79    0.43870821
   8  80    0.46940216
   8  81    0.50225750
   8  82    0.53742834
   8  83    0.57508003
   8  84    0.61538996
   8  85    0.65854851
   8  86    0.70476004
   8  87    0.75424391
   8  88    0.80723566
   8  89    0.86398823
   8  90    0.92477330
   8  91    0.98988273
   8  92    1.05963012
   8  93    1.13435249
   8  94    1.21441210
   8  95    1.30019842
   8  96    1.39213024
   8  97    1.49065796
   8  98    1.59626612
   8  99    1.70947603
   8 100    1.83084872
   8 101    1.96098803
   8 102    2.10054407
   8 103    2.25021686
   8 104    2.41076032
   8 105    2.58298658
   8 106    2.76777067
   8 107    2.96605555
   8 108    3.17885760
   8 109    3.40727258
   8 110    3.65248205
   8 111    3.91576040
   8 112    4.19848245
   8 113    4.50213172
   8 114    4.82830946
   8 115    5.17874448
   8 116    5.55530395
   8 117    5.96000512
   8 118    6.39502835
   8 119    6.86273133
   8 120    7.36566489
   8 121    7.90659058
   8 122    8.48850020
   8 123    9.11463783
   8 124    9.78852463
   8 125   10.51398712
   8 126   11.29518949
   8 127   12.13667099
   8 128   13.04338948
   8 129   14.02077251
   8 130   15.07477794
   8 131   16.21196627
   8 132   17.43958757
   8 133   18.76568665
   8 134   20.19923054
   8 135   21.75026308
   8 136   23.43009135
   8 137   25.25150794
   8 138   27.22904959
   8 139   29.37928458
   8 140   31.72110366
   8 141   34.27595109
   8 142   37.06785450
   8 143   40.12294672
   8 144   43.46780022
   8 145   47.12494059
   8 146   51.10095807
   8 147   55.35175135
   8 148   59.66390326
   8 149   63.18632929
   8 150   66.38340832
   8 151   69.44437363
   8 152   72.72060788
   8 153   76.48712186
   8 154   80.93795758
   8 155   86.22685374
   8 156   92.43971242
   8 157   98.24917712
   8 158  102.96820042
   8 159  106.17181306
   8 160  108.12919365
   8 161  108.83463110
   8 162  108.76567817
   8 163  108.61832749
   8 164  108.81670054
   8 165  109.02978295
   8 166  109.61373788
   8 167  110.55981393
   8 168  112.03966920
   8 169  114.14549474
   8 170  116.96785285
   8 171  120.65138908
   8 172  125.39708589
   8 173  131.37185398
   8 174  137.37066773
   8 175  143.22571114
   8 176  147.81113862
   8 177  151.02540326
   8 178  152.81374722
   8 179  153.22702776
   8 180  152.45230863
   8 181  150.78678082
   8 182  148.34498516
   8 183  145.11793196
   8 184  140.99602061
   8 185  135.73060615
   8 186  128.85980868
   8 187  119.99700601
   8 188  108.92079025
   8 189   96.95003497
   8 190   84.92920134
   8 191   73.16686683
   8 192   60.87266636
   8 193   47.00067912
   8 194   31.70102263
   8 195   15.92967533
   8 196    0.00000000
   9   1    0.00000000
   9   2    0.00000000
   9   3    0.00033814
   9   4    0.00067966
   9   5    0.00102766
   9   6    0.00138478
   9   7    0.00175325
   9   8    0.00213495
   9   9    0.00253159
   9  10    0.00294475
   9  11    0.00337600
   9  12    0.00382695
   9  13    0.00429926
   9  14    0.00479471
   9  15    0.00531519
   9  16    0.00586271
   9  17    0.00643946
   9  18    0.00704774
   9  19    0.00769004
   9  20    0.00836904
   9  21    0.00908759
   9  22    0.00984874
   9  23    0.01065576
   9  24    0.01151214
   9  25    0.01242162
   9  26    0.01338817
   9  27    0.01441607
   9  28    0.01550986
   9  29    0.01667440
   9  30    0.01791487
   9  31    0.01923682
   9  32    0.02064616
   9  33    0.02214920
   9  34    0.02375271
   9  35    0.02546389
   9  36    0.02729045
   9  37    0.02924061
   9  38    0.03132317
   9  39    0.03354754
   9  40    0.03592374
   9  41    0.03846253
   9  42    0.04117538
   9  43    0.04407456
   9  44    0.04717318
   9  45    0.05048528
   9  46    0.05402585
   9  47    0.05781094
   9  48    0.06185769
   9  49    0.06618446
   9  50    0.07081086
   9  51    0.07575789
   9  52    0.08104801
   9  53    0.08670523
   9  54    0.09275525
   9  55    0.09922558
   9  56    0.10614564
   9  57    0.11354691
   9  58    0.12146308
   9  59    0.12993021
   9  60    0.13898688
   9  61    0.14867442
   9  62    0.15903702
   9  63    0.17012201
   9  64    0.18198006
   9  65    0.19466542
   9  66    0.20823616
   9  67    0.22275449
   9  68    0.23828699
   9  69    0.25490501
   9  70    0.27268493
   9  71    0.29170859
   9  72    0.31206367
   9  73    0.33384409
   9  74    0.35715049
   9  75    0.38209072
   9  76    0.40878039
   9  77    0.43734337
   9  78    0.46791250
   9  79    0.50063018
   9  80    0.53564910
   9  81    0.57313302
   9  82    0.61325759
   9  83    0.65621124
   9  84    0.70219612
   9  85    0.75142918
   9  86    0.80414327
   9  87    0.86058830
   9  88    0.92103262
   9  89    0.98576438
   9  90    1.05509304
   9  91    1.12935103
   9  92    1.20889552
   9  93    1.29411033
   9  94    1.38540797
   9  95    1.48323190
   9  96    1.58805897
   9  97    1.70040196
   9  98    1.82081246
   9  99    1.94988391
   9 100    2.08825486
   9 101    2.23661260
   9 102    2.39569699
   9 103    2.56630464
   9 104    2.74929342
   9 105    2.94558737
   9 106    3.15618200
   9 107    3.38215001
   9 108    3.62464753
   9 109    3.88492081
   9 110    4.16431356
   9 111    4.46427484
   9 112    4.78636768
   9 113    5.13227839
   9 114    5.50382676
   9 115    5.90297708
   9 116    6.33185022
   9 117    6.79273684
   9 118    7.28811182
   9 119    7.82065016
   9 120    8.39324443
   9 121    9.00902416
   9 122    9.67137733
   9 123   10.38397443
   9 124   11.15079541
   9 125   11.97616032
   9 126   12.86476418
   9 127   13.82171716
   9 128   14.85259140
   9 129   15.96347603
   9 130   17.16104272
   9 131   18.45262474
   9 132   19.84631352
   9 133   21.35107798
   9 134   22.97691389
   9 135   24.73503250
   9 136   26.63810091
   9 137   28.70055002
   9 138   30.93896990
   9 139   33.37261633
   9 140   36.02405391
   9 141   38.91995798
   9 142   42.09208268
   9 143   45.57837516
   9 144   49.42420866
   9 145   53.68394392
   9 146   58.42454694
   9 147   63.74019704
   9 148   68.81857354
   9 149   73.23974107
   9 150   76.41502636
   9 151   79.12341729
   9 152   82.07537246
   9 153   85.58686681
   9 154   89.76371482
   9 155   94.65026589
   9 156  100.29865406
   9 157  105.91592670
   9 158  110.82761505
   9 159  114.59630777
   9 160  117.55177841
   9 161  119.87834811
   9 162  121.25908206
   9 163  122.49844391
   9 164  123.50937599
   9 165  124.47282201
   9 166  125.15112841
   9 167  125.96608005
   9 168  127.44762543
   9 169  129.62777719
   9 170  132.54998872
   9 171  136.40015192
   9 172  141.56220084
   9 173  147.64274051
   9 174  153.87455487
   9 175  159.00183202
   9 176  162.87617740
   9 177  165.36292774
   9 178  166.35463704
   9 179  165.83728072
   9 180  164.03996831
   9 181  161.66029571
   9 182  158.76321857
   9 183  155.30258044
   9 184  151.19491068
   9 185  146.23206588
   9 186  139.54782392
   9 187  130.71385948
   9 188  119.52456396
   9 189  106.84580126
   9 190   94.15610255
   9 191   81.94205114
   9 192   68.46402571
   9 193   53.15362516
   9 194   36.02917517
   9 195   18.01124427
   9 196    0.00000000
  10   1    0.00000000
  10   2    0.00000000
  10   3    0.00037507
  10   4    0.00075463
  10   5    0.00114251
  10   6    0.00154174
  10   7    0.00195467
  10   8    0.00238319
  10   9    0.00282901
  10  10    0.00329373
  10  11    0.00377899
  10  12    0.00428649
  10  13    0.00481804
  10  14    0.00537559
  10  15    0.00596123
  10  16    0.00657721
  10  17    0.00722596
  10  18    0.00791007
  10  19    0.00863234
  10  20    0.00939577
  10  21    0.01020356
  10  22    0.01105916
  10  23    0.01196622
  10  24    0.01292869
  10  25    0.01395075
  10  26    0.01503690
  10  27    0.01619191
  10  28    0.01742090
  10  29    0.01872934
  10  30    0.02012304
  10  31    0.02160825
  10  32    0.02319160
  10  33    0.02488019
  10  34    0.02668162
  10  35    0.02860398
  10  36    0.03065593
  10  37    0.03284671
  10  38    0.03518621
  10  39    0.03768497
  10  40    0.04035430
  10  41    0.04320624
  10  42    0.04625370
  10  43    0.04951044
  10  44    0.05299122
  10  45    0.05671177
  10  46    0.06068896
  10  47    0.06494079
  10  48    0.06948653
  10  49    0.07434678
  10  50    0.07954359
  10  51    0.08510053
  10  52    0.09104282
  10  53    0.09739742
  10  54    0.10419322
  10  55    0.11146108
  10  56    0.11923404
  10  57    0.12754747
  10  58    0.13643918
  10  59    0.14594967
  10  60    0.15612227
  10  61    0.16700335
  10  62    0.17864255
  10  63    0.19109300
  10  64    0.20441160
  10  65    0.21865922
  10  66    0.23390108
  10  67    0.25020698
  10  68    0.26765169
  10  69    0.28631526
  10  70    0.30628345
  10  71    0.32764808
  10  72    0.35050757
  10  73    0.37496730
  10  74    0.40114021
  10  75    0.42914732
  10  76    0.45911832
  10  77    0.49119221
  10  78    0.52551800
  10  79    0.56225543
  10  80    0.60157578
  10  81    0.64366273
  10  82    0.68871325
  10  83    0.73693868
  10  84    0.78856570
  10  85    0.84383756
  10  86    0.90301533
  10  87    0.96637919
  10  88    1.03422997
  10  89    1.10689063
  10  90    1.18470804
  10  91    1.26805476
  10  92    1.35733104
  10  93    1.45296696
  10  94    1.55542471
  10  95    1.66520113
  10  96    1.78283038
  10  97    1.90888687
  10  98    2.04398841
  10  99    2.18879961
  10 100    2.34403559
  10 101    2.51046593
  10 102    2.68891904
  10 103    2.88028678
  10 104    3.08552952
  10 105    3.30568161
  10 106    3.54185730
  10 107    3.79525712
  10 108    4.06717480
  10 109    4.35900481
  10 110    4.67225046
  10 111    5.00853269
  10 112    5.36959966
  10 113    5.75733708
  10 114    6.17377947
  10 115    6.62112240
  10 116    7.10173576
  10 117    7.61817834
  10 118    8.17321358
  10 119    8.76982698
  10 120    9.41124509
  10 121   10.10095646
  10 122   10.84273478
  10 123   11.64066462
  10 124   12.49917010
  10 125   13.42304718
  10 126   14.41750031
  10 127   15.48818427
  10 128   16.64125277
  10 129   17.88341531
  10 130   19.22200504
  10 131   20.66506085
  10 132   22.22142851
  10 133   23.90088768
  10 134   25.71431420
  10 135   27.67389128
  10 136   29.79338885
  10 137   32.08853845
  10 138   34.57754345
  10 139   37.28178101
  10 140   40.22677814
  10 141   43.44357992
  10 142   46.97067994
  10 143   50.85675858
  10 144   55.16461008
  10 145   59.97703022
  10 146   65.40702086
  10 147   71.62113232
  10 148   77.90600266
  10 149   82.83228733
  10 150   86.21950486
  10 151   88.87570721
  10 152   91.19922800
  10 153   94.36394827
  10 154   98.23918331
  10 155  102.69082098
  10 156  107.59030746
  10 157  112.71234838
  10 158  117.27377955
  10 159  121.29286866
  10 160  125.07394194
  10 161  128.34789426
  10 162  131.37937991
  10 163  134.09747438
  10 164  136.74406956
  10 165  138.69939041
  10 166  140.05297933
  10 167  141.21012116
  10 168  142.66727613
  10 169  144.88703003
  10 170  147.73490364
  10 171  151.38317582
  10 172  156.37564066
  10 173  162.35351452
  10 174  168.09909358
  10 175  172.66752868
  10 176  175.98096809
  10 177  177.85760713
  10 178  178.07067714
  10 179  176.39150295
  10 180  173.86680489
  10 181  170.69850366
  10 182  167.38070156
  10 183  163.75609271
  10 184  159.85436086
  10 185  155.04043658
  10 186  148.94431169
  10 187  140.30942289
  10 188  129.09638171
  10 189  116.18031460
  10 190  103.28435788
  10 191   90.30930580
  10 192   76.16189044
  10 193   59.33344797
  10 194   40.39506961
  10 195   20.15824367
  10 196    0.00000000
  11   1    0.00000000
  11   2    0.00000000
  11   3    0.00040903
  11   4    0.00082429
  11   5    0.00125059
  11   6    0.00169118
  11   7    0.00214831
  11   8    0.00262368
  11   9    0.00311886
  11  10    0.00363537
  11  11    0.00417487
  11  12    0.00473914
  11  13    0.00533011
  11  14    0.00594990
  11  15    0.00660080
  11  16    0.00728528
  11  17    0.00800602
  11  18    0.00876592
  11  19    0.00956805
  11  20    0.01041576
  11  21    0.01131260
  11  22    0.01226239
  11  23    0.01326920
  11  24    0.01433741
  11  25    0.01547167
  11  26    0.01667696
  11  27    0.01795860
  11  28    0.01932226
  11  29    0.02077400
  11  30    0.02232029
  11  31    0.02396805
  11  32    0.02572465
  11  33    0.02759797
  11  34    0.02959643
  11  35    0.03172901
  11  36    0.03400532
  11  37    0.03643561
  11  38    0.03903085
  11  39    0.04180275
  11  40    0.04476382
  11  41    0.04792745
  11  42    0.05130792
  11  43    0.05492055
  11  44    0.05878165
  11  45    0.06290872
  11  46    0.06732042
  11  47    0.07203675
  11  48    0.07707907
  11  49    0.08247024
  11  50    0.08823469
  11  51    0.09439856
  11  52    0.10098983
  11  53    0.10803841
  11  54    0.11557631
  11  55    0.12363776
  11  56    0.13225940
  11  57    0.14148043
  11  58    0.15134281
  11  59    0.16189141
  11  60    0.17317429
  11  61    0.18524284
  11  62    0.19815211
  11  63    0.21196100
  11  64    0.22673256
  11  65    0.24253430
  11  66    0.25943849
  11  67    0.27752250
  11  68    0.29686920
  11  69    0.31756731
  11  70    0.33971187
  11  71    0.36340464
  11  72    0.38875465
  11  73    0.41587869
  11  74    0.44490190
  11  75    0.47595833
  11  76    0.50919167
  11  77    0.54475589
  11  78    0.58281604
  11  79    0.62354904
  11  80    0.66714459
  11  81    0.71380607
  11  82    0.76375163
  11  83    0.81721523
  11  84    0.87444785
  11  85    0.93571877
  11  86    1.00131697
  11  87    1.07155257
  11  88    1.14675848
  11  89    1.22729213
  11  90    1.31353731
  11  91    1.40590623
  11  92    1.50484169
  11  93    1.61081943
  11  94    1.72435070
  11  95    1.84598499
  11  96    1.97631301
  11  97    2.11596993
  11  98    2.26563883
  11  99    2.42605451
  11 100    2.59800747
  11 101    2.78234841
  11 102    2.97999291
  11 103    3.19192660
  11 104    3.41921074
  11 105    3.66298823
  11 106    3.92449010
  11 107    4.20504258
  11 108    4.50607473
  11 109    4.82912666
  11 110    5.17585848
  11 111    5.54805999
  11 112    5.94766109
  11 113    6.37674320
  11 114    6.83755149
  11 115    7.33250828
  11 116    7.86422748
  11 117    8.43553039
  11 118    9.04946275
  11 119    9.70931351
  11 120   10.41863515
  11 121   11.18126607
  11 122   12.00135508
  11 123   12.88338845
  11 124   13.83221990
  11 125   14.85310394
  11 126   15.95173333
  11 127   17.13428162
  11 128   18.40745174
  11 129   19.77853267
  11 130   21.25546629
  11 131   22.84692810
  11 132   24.56242669
  11 133   26.41242928
  11 134   28.40852416
  11 135   30.56363597
  11 136   32.89231759
  11 137   35.41115414
  11 138   38.13933305
  11 139   41.09946252
  11 140   44.31876592
  11 141   47.83085190
  11 142   51.67836937
  11 143   55.91699982
  11 144   60.62132218
  11 145   65.89269431
  11 146   71.86726395
  11 147   78.71808005
  11 148   85.66395342
  11 149   91.29556156
  11 150   95.10022179
  11 151   97.31653738
  11 152   99.84704617
  11 153  102.80834858
  11 154  106.53159928
  11 155  110.69470174
  11 156  115.09019847
  11 157  119.52068053
  11 158  123.73185081
  11 159  127.71310254
  11 160  131.60402302
  11 161  135.57381261
  11 162  139.33911251
  11 163  143.30493101
  11 164  147.21756128
  11 165  151.08304369
  11 166  153.71205005
  11 167  155.71955503
  11 168  157.69556825
  11 169  160.09829144
  11 170  162.71095116
  11 171  165.62814592
  11 172  169.82980019
  11 173  174.94664748
  11 174  180.17384573
  11 175  184.27958255
  11 176  187.22718768
  11 177  188.72799817
  11 178  188.39195718
  11 179  186.49752135
  11 180  183.03340806
  11 181  179.56969001
  11 182  175.97518434
  11 183  172.14240808
  11 184  168.06606099
  11 185  163.75179046
  11 186  157.47593701
  11 187  149.04493820
  11 188  137.88812785
  11 189  124.95990401
  11 190  111.90525957
  11 191   98.21052256
  11 192   82.84573481
  11 193   64.86077804
  11 194   44.22115364
  11 195   22.30737451
  11 196    0.00000000
  12   1    0.00000000
  12   2    0.00000000
  12   3    0.00043838
  12   4    0.00088621
  12   5    0.00134937
  12   6    0.00183086
  12   7    0.00233230
  12   8    0.00285489
  12   9    0.00339984
  12  10    0.00396858
  12  11    0.00456270
  12  12    0.00518406
  12  13    0.00583471
  12  14    0.00651693
  12  15    0.00723321
  12  16    0.00798626
  12  17    0.00877900
  12  18    0.00961462
  12  19    0.01049650
  12  20    0.01142832
  12  21    0.01241398
  12  22    0.01345768
  12  23    0.01456392
  12  24    0.01573749
  12  25    0.01698351
  12  26    0.01830746
  12  27    0.01971517
  12  28    0.02121289
  12  29    0.02280728
  12  30    0.02450544
  12  31    0.02631498
  12  32    0.02824398
  12  33    0.03030111
  12  34    0.03249561
  12  35    0.03483735
  12  36    0.03733688
  12  37    0.04000546
  12  38    0.04285512
  12  39    0.04589872
  12  40    0.04915002
  12  41    0.05262369
  12  42    0.05633545
  12  43    0.06030206
  12  44    0.06454149
  12  45    0.06907290
  12  46    0.07391681
  12  47    0.07909516
  12  48    0.08463140
  12  49    0.09055062
  12  50    0.09687965
  12  51    0.10364718
  12  52    0.11088391
  12  53    0.11862268
  12  54    0.12689861
  12  55    0.13574929
  12  56    0.14521493
  12  57    0.15533855
  12  58    0.16616619
  12  59    0.17774710
  12  60    0.19013401
  12  61    0.20338333
  12  62    0.21755546
  12  63    0.23271501
  12  64    0.24893119
  12  65    0.26627804
  12  66    0.28483486
  12  67    0.30468654
  12  68    0.32592396
  12  69    0.34864447
  12  70    0.37295228
  12  71    0.39895902
  12  72    0.42678428
  12  73    0.45655611
  12  74    0.48841174
  12  75    0.52249818
  12  76    0.55897294
  12  77    0.59800485
  12  78    0.63977482
  12  79    0.68447680
  12  80    0.73231870
  12  81    0.78352343
  12  82    0.83833003
  12  83    0.89699489
  12  84    0.95979298
  12  85    1.02701933
  12  86    1.09899048
  12  87    1.17604613
  12  88    1.25855089
  12  89    1.34689617
  12  90    1.44150224
  12  91    1.54282041
  12  92    1.65133545
  12  93    1.76756812
  12  94    1.89207799
  12  95    2.02546644
  12  96    2.16837990
  12  97    2.32151334
  12  98    2.48561412
  12  99    2.66148604
  12 100    2.84999382
  12 101    3.05206787
  12 102    3.26870948
  12 103    3.50099646
  12 104    3.75008916
  12 105    4.01723708
  12 106    4.30378595
  12 107    4.61118538
  12 108    4.94099721
  12 109    5.29490444
  12 110    5.67472099
  12 111    6.08240214
  12 112    6.52005598
  12 113    6.98995563
  12 114    7.49455259
  12 115    8.03649113
  12 116    8.61862390
  12 117    9.24402887
  12 118    9.91602762
  12 119   10.63820529
  12 120   11.41443220
  12 121   12.24888743
  12 122   13.14608448
  12 123   14.11089935
  12 124   15.14860140
  12 125   16.26488722
  12 126   17.46591827
  12 127   18.75836285
  12 128   20.14944342
  12 129   21.64699066
  12 130   23.25950631
  12 131   24.99623777
  12 132   26.86726894
  12 133   28.88363407
  12 134   31.05746503
  12 135   33.40218778
  12 136   35.93279238
  12 137   38.66621386
  12 138   41.62188215
  12 139   44.82253251
  12 140   48.29542364
  12 141   52.07420732
  12 142   56.20186624
  12 143   60.73544106
  12 144   65.75371256
  12 145   71.36899549
  12 146   77.73901740
  12 147   85.03515803
  12 148   92.07916824
  12 149   97.95133149
  12 150  101.95006505
  12 151  104.83283017
  12 152  107.46385869
  12 153  110.90244568
  12 154  114.81071644
  12 155  118.90941028
  12 156  123.01592580
  12 157  127.02688577
  12 158  130.91526345
  12 159  134.73503147
  12 160  138.58217806
  12 161  142.54705874
  12 162  146.65624093
  12 163  151.13936940
  12 164  156.32766059
  12 165  161.30811015
  12 166  165.60808586
  12 167  168.88398241
  12 168  171.92856413
  12 169  174.74065056
  12 170  177.03395896
  12 171  179.25183232
  12 172  182.04876592
  12 173  186.12991660
  12 174  190.09147614
  12 175  193.78762432
  12 176  196.66986037
  12 177  198.19090838
  12 178  198.02595423
  12 179  195.91995407
  12 180  192.93248253
  12 181  189.29066178
  12 182  185.51254307
  12 183  181.46155318
  12 184  177.18862180
  12 185  172.08039009
  12 186  165.79324200
  12 187  157.10304163
  12 188  146.00339210
  12 189  133.36625402
  12 190  119.61432296
  12 191  105.17502542
  12 192   88.48146285
  12 193   69.30247859
  12 194   47.49845407
  12 195   23.93941956
  12 196    0.00000000
  13   1    0.00000000
  13   2    0.00000000
  13   3    0.00046005
  13   4    0.00093635
  13   5    0.00143522
  13   6    0.00195792
  13   7    0.00250448
  13   8    0.00307515
  13   9    0.00367067
  13  10    0.00429228
  13  11    0.00494157
  13  12    0.00562044
  13  13    0.00633111
  13  14    0.00707600
  13  15    0.00785782
  13  16    0.00867951
  13  17    0.00954426
  13  18    0.01045554
  13  19    0.01141705
  13  20    0.01243278
  13  21    0.01350702
  13  22    0.01464433
  13  23    0.01584963
  13  24    0.01712813
  13  25    0.01848542
  13  26    0.01992748
  13  27    0.02146067
  13  28    0.02309180
  13  29    0.02482811
  13  30    0.02667735
  13  31    0.02864780
  13  32    0.03074828
  13  33    0.03298821
  13  34    0.03537767
  13  35    0.03792740
  13  36    0.04064889
  13  37    0.04355440
  13  38    0.04665703
  13  39    0.04997079
  13  40    0.05351064
  13  41    0.05729257
  13  42    0.06133368
  13  43    0.06565223
  13  44    0.07026776
  13  45    0.07520115
  13  46    0.08047473
  13  47    0.08611238
  13  48    0.09213962
  13  49    0.09858376
  13  50    0.10547401
  13  51    0.11284159
  13  52    0.12071992
  13  53    0.12914474
  13  54    0.13815427
  13  55    0.14778941
  13  56    0.15809393
  13  57    0.16911463
  13  58    0.18090162
  13  59    0.19350849
  13  60    0.20699261
  13  61    0.22141537
  13  62    0.23684246
  13  63    0.25334420
  13  64    0.27099586
  13  65    0.28987800
  13  66    0.31007686
  13  67    0.33168479
  13  68    0.35480065
  13  69    0.37953028
  13  70    0.40598705
  13  71    0.43429234
  13  72    0.46457617
  13  73    0.49697779
  13  74    0.53164639
  13  75    0.56874178
  13  76    0.60843521
  13  77    0.65091015
  13  78    0.69636326
  13  79    0.74500529
  13  80    0.79706218
  13  81    0.85277614
  13  82    0.91240687
  13  83    0.97623288
  13  84    1.04455288
  13  85    1.11768728
  13  86    1.19597986
  13  87    1.27979948
  13  88    1.36954202
  13  89    1.46563241
  13  90    1.56852685
  13  91    1.67871519
  13  92    1.79672352
  13  93    1.92311694
  13  94    2.05850259
  13  95    2.20353288
  13  96    2.35890900
  13  97    2.52538477
  13  98    2.70377067
  13  99    2.89493832
  13 100    3.09982529
  13 101    3.31944025
  13 102    3.55486862
  13 103    3.80727859
  13 104    4.07792773
  13 105    4.36817003
  13 106    4.67946362
  13 107    5.01337900
  13 108    5.37160807
  13 109    5.75597374
  13 110    6.16844048
  13 111    6.61112558
  13 112    7.08631140
  13 113    7.59645857
  13 114    8.14422033
  13 115    8.73245789
  13 116    9.36425714
  13 117   10.04294671
  13 118   10.77211738
  13 119   11.55564324
  13 120   12.39770437
  13 121   13.30281158
  13 122   14.27583302
  13 123   15.32202318
  13 124   16.44705418
  13 125   17.65704994
  13 126   18.95862329
  13 127   20.35891667
  13 128   21.86564690
  13 129   23.48715488
  13 130   25.23246168
  13 131   27.11133277
  13 132   29.13435389
  13 133   31.31302322
  13 134   33.65986832
  13 135   36.18860024
  13 136   38.91432535
  13 137   41.85384646
  13 138   45.02610337
  13 139   48.45283133
  13 140   52.15956390
  13 141   56.17719285
  13 142   60.54447972
  13 143   65.31237057
  13 144   70.55236964
  13 145   76.37631946
  13 146   82.99591949
  13 147   89.94484758
  13 148   97.03491537
  13 149  102.87272867
  13 150  107.32408524
  13 151  111.02061066
  13 152  114.70339850
  13 153  118.97091286
  13 154  123.35911311
  13 155  127.59241094
  13 156  131.52976494
  13 157  135.16428948
  13 158  138.69147102
  13 159  142.26906147
  13 160  145.99748264
  13 161  149.94676240
  13 162  154.18663525
  13 163  158.87380772
  13 164  164.27153815
  13 165  169.85952883
  13 166  175.19129627
  13 167  179.95593682
  13 168  184.08245798
  13 169  187.60145001
  13 170  190.14124653
  13 171  192.01418355
  13 172  193.71243860
  13 173  196.17804181
  13 174  199.03564499
  13 175  201.88550467
  13 176  204.26118805
  13 177  206.13337797
  13 178  206.39389406
  13 179  205.00832250
  13 180  202.25840866
  13 181  198.90585212
  13 182  195.06556597
  13 183  190.72921261
  13 184  185.85594692
  13 185  180.27691672
  13 186  173.17743610
  13 187  164.19963544
  13 188  153.24074309
  13 189  140.42139604
  13 190  126.48968910
  13 191  110.81491453
  13 192   92.95689275
  13 193   72.64670680
  13 194   49.72094852
  13 195   25.04770319
  13 196    0.00000000
  14   1    0.00000000
  14   2    0.00000000
  14   3    0.00046730
  14   4    0.00096767
  14   5    0.00150300
  14   6    0.00206896
  14   7    0.00266258
  14   8    0.00328286
  14   9    0.00393012
  14  10    0.00460549
  14  11    0.00531062
  14  12    0.00604755
  14  13    0.00681862
  14  14    0.00762647
  14  15    0.00847402
  14  16    0.00936445
  14  17    0.01030122
  14  18    0.01128809
  14  19    0.01232909
  14  20    0.01342853
  14  21    0.01459106
  14  22    0.01582165
  14  23    0.01712558
  14  24    0.01850855
  14  25    0.01997659
  14  26    0.02153617
  14  27    0.02319418
  14  28    0.02495797
  14  29    0.02683541
  14  30    0.02883487
  14  31    0.03096529
  14  32    0.03323623
  14  33    0.03565787
  14  34    0.03824111
  14  35    0.04099756
  14  36    0.04393964
  14  37    0.04708060
  14  38    0.05043463
  14  39    0.05401685
  14  40    0.05784343
  14  41    0.06193167
  14  42    0.06630004
  14  43    0.07096828
  14  44    0.07595752
  14  45    0.08129032
  14  46    0.08699081
  14  47    0.09308479
  14  48    0.09959986
  14  49    0.10656553
  14  50    0.11401335
  14  51    0.12197708
  14  52    0.13049282
  14  53    0.13959918
  14  54    0.14933748
  14  55    0.15975191
  14  56    0.17088974
  14  57    0.18280156
  14  58    0.19554149
  14  59    0.20916744
  14  60    0.22374138
  14  61    0.23932963
  14  62    0.25600314
  14  63    0.27383787
  14  64    0.29291512
  14  65    0.31332190
  14  66    0.33515135
  14  67    0.35850319
  14  68    0.38348418
  14  69    0.41020861
  14  70    0.43879887
  14  71    0.46938603
  14  72    0.50211042
  14  73    0.53712239
  14  74    0.57458296
  14  75    0.61466460
  14  76    0.65755213
  14  77    0.70344353
  14  78    0.75255100
  14  79    0.80510193
  14  80    0.86134003
  14  81    0.92152659
  14  82    0.98594170
  14  83    1.05488573
  14  84    1.12868077
  14  85    1.20767229
  14  86    1.29223090
  14  87    1.38275423
  14  88    1.47966894
  14  89    1.58343299
  14  90    1.69453794
  14  91    1.81351156
  14  92    1.94092059
  14  93    2.07737371
  14  94    2.22352481
  14  95    2.38007642
  14  96    2.54778355
  14  97    2.72745772
  14  98    2.91997137
  14  99    3.12626263
  14 100    3.34734048
  14 101    3.58429029
  14 102    3.83827986
  14 103    4.11056592
  14 104    4.40250117
  14 105    4.71554186
  14 106    5.05125607
  14 107    5.41133253
  14 108    5.79759025
  14 109    6.21198892
  14 110    6.65664009
  14 111    7.13381928
  14 112    7.64597907
  14 113    8.19576319
  14 114    8.78602177
  14 115    9.41982774
  14 116   10.10049459
  14 117   10.83159543
  14 118   11.61698358
  14 119   12.46081476
  14 120   13.36757093
  14 121   14.34208599
  14 122   15.38957335
  14 123   16.51565560
  14 124   17.72639628
  14 125   19.02833397
  14 126   20.42851868
  14 127   21.93455084
  14 128   23.55462275
  14 129   25.29756296
  14 130   27.17288362
  14 131   29.19083165
  14 132   31.36244469
  14 133   33.69961408
  14 134   36.21515903
  14 135   38.92291883
  14 136   41.83787545
  14 137   44.97632624
  14 138   48.35613822
  14 139   51.99713090
  14 140   55.92165488
  14 141   60.15545419
  14 142   64.72890955
  14 143   69.67870286
  14 144   75.04956797
  14 145   80.89380430
  14 146   87.25580954
  14 147   94.07353696
  14 148  100.63144521
  14 149  106.59248542
  14 150  111.88266268
  14 151  116.66665572
  14 152  121.81748466
  14 153  127.39505419
  14 154  132.55634262
  14 155  137.08223596
  14 156  140.87307927
  14 157  143.95023458
  14 158  146.97259090
  14 159  150.22190666
  14 160  153.77650316
  14 161  157.65626042
  14 162  161.88709390
  14 163  166.53381949
  14 164  171.68289938
  14 165  177.34728901
  14 166  183.04310026
  14 167  188.38655494
  14 168  193.58094788
  14 169  198.19260198
  14 170  201.67671993
  14 171  203.72004235
  14 172  205.38438854
  14 173  206.61966476
  14 174  207.78449688
  14 175  209.26591172
  14 176  211.17387184
  14 177  212.51288029
  14 178  213.23432356
  14 179  212.28188738
  14 180  209.99682101
  14 181  206.80519195
  14 182  202.89569942
  14 183  198.29746493
  14 184  192.97320453
  14 185  186.71572330
  14 186  179.13335344
  14 187  169.93477698
  14 188  158.95212536
  14 189  146.15114581
  14 190  131.61458810
  14 191  115.08175423
  14 192   96.25668662
  14 193   74.89738504
  14 194   50.89001290
  14 195   25.63073579
  14 196    0.00000000
  15   1    0.00000000
  15   2    0.00000000
  15   3    0.00044337
  15   4    0.00096789
  15   5    0.00154616
  15   6    0.00216063
  15   7    0.00280469
  15   8    0.00347673
  15   9    0.00417718
  15  10    0.00490738
  15  11    0.00566915
  15  12    0.00646473
  15  13    0.00729666
  15  14    0.00816778
  15  15    0.00908126
  15  16    0.01004053
  15  17    0.01104934
  15  18    0.01211172
  15  19    0.01323204
  15  20    0.01441496
  15  21    0.01566548
  15  22    0.01698895
  15  23    0.01839109
  15  24    0.01987800
  15  25    0.02145621
  15  26    0.02313265
  15  27    0.02491476
  15  28    0.02681044
  15  29    0.02882814
  15  30    0.03097688
  15  31    0.03326626
  15  32    0.03570655
  15  33    0.03830872
  15  34    0.04108445
  15  35    0.04404624
  15  36    0.04720743
  15  37    0.05058227
  15  38    0.05418598
  15  39    0.05803482
  15  40    0.06214618
  15  41    0.06653862
  15  42    0.07123199
  15  43    0.07624751
  15  44    0.08160786
  15  45    0.08733728
  15  46    0.09346170
  15  47    0.10000883
  15  48    0.10700831
  15  49    0.11449183
  15  50    0.12249330
  15  51    0.13104896
  15  52    0.14019758
  15  53    0.14998064
  15  54    0.16044251
  15  55    0.17163064
  15  56    0.18359581
  15  57    0.19639232
  15  58    0.21007830
  15  59    0.22471592
  15  60    0.24037172
  15  61    0.25711689
  15  62    0.27502763
  15  63    0.29418547
  15  64    0.31467768
  15  65    0.33659766
  15  66    0.36004539
  15  67    0.38512789
  15  68    0.41195974
  15  69    0.44066359
  15  70    0.47137076
  15  71    0.50422189
  15  72    0.53936756
  15  73    0.57696905
  15  74    0.61719907
  15  75    0.66024266
  15  76    0.70629800
  15  77    0.75557745
  15  78    0.80830852
  15  79    0.86473502
  15  80    0.92511825
  15  81    0.98973828
  15  82    1.05889534
  15  83    1.13291133
  15  84    1.21213141
  15  85    1.29692573
  15  86    1.38769133
  15  87    1.48485414
  15  88    1.58887114
  15  89    1.70023275
  15  90    1.81946530
  15  91    1.94713384
  15  92    2.08384502
  15  93    2.23025032
  15  94    2.38704950
  15  95    2.55499428
  15  96    2.73489240
  15  97    2.92761195
  15  98    3.13408604
  15  99    3.35531793
  15 100    3.59238647
  15 101    3.84645208
  15 102    4.11876310
  15 103    4.41066279
  15 104    4.72359679
  15 105    5.05912124
  15 106    5.41891153
  15 107    5.80477178
  15 108    6.21864506
  15 109    6.66262443
  15 110    7.13896488
  15 111    7.65009622
  15 112    8.19863694
  15 113    8.78740922
  15 114    9.41945507
  15 115   10.09805376
  15 116   10.82674048
  15 117   11.60932659
  15 118   12.44992119
  15 119   13.35295443
  15 120   14.32320241
  15 121   15.36581387
  15 122   16.48633871
  15 123   17.69075835
  15 124   18.98551795
  15 125   20.37756049
  15 126   21.87436251
  15 127   23.48397128
  15 128   25.21504312
  15 129   27.07688213
  15 130   29.07947854
  15 131   31.23354575
  15 132   33.55055448
  15 133   36.04276278
  15 134   38.72324054
  15 135   41.60588814
  15 136   44.70545039
  15 137   48.03753023
  15 138   51.61861057
  15 139   55.46609591
  15 140   59.59838106
  15 141   64.03492218
  15 142   68.79617625
  15 143   73.90295718
  15 144   79.37389387
  15 145   85.21741935
  15 146   91.40935005
  15 147   97.83871634
  15 148  104.22777180
  15 149  110.40990189
  15 150  116.39540297
  15 151  122.41299865
  15 152  128.99258797
  15 153  135.74556697
  15 154  141.91972335
  15 155  146.85598888
  15 156  150.49413799
  15 157  153.36735601
  15 158  155.61523023
  15 159  158.47096026
  15 160  161.84608467
  15 161  165.64593854
  15 162  169.81985706
  15 163  174.35827906
  15 164  179.26636993
  15 165  184.51372686
  15 166  189.98016617
  15 167  195.72053533
  15 168  201.43727558
  15 169  206.70485408
  15 170  211.46050331
  15 171  214.62057327
  15 172  216.30776839
  15 173  216.95903783
  15 174  217.04873605
  15 175  217.05767510
  15 176  217.50104838
  15 177  218.36085024
  15 178  218.60242366
  15 179  217.73806000
  15 180  215.48262422
  15 181  212.25044411
  15 182  208.22697005
  15 183  203.38572706
  15 184  197.79634848
  15 185  191.22702906
  15 186  183.42272806
  15 187  174.13441324
  15 188  163.11828053
  15 189  150.20166354
  15 190  135.26274863
  15 191  118.10161550
  15 192   98.47612662
  15 193   76.09602330
  15 194   51.51474609
  15 195   25.68785263
  15 196    0.00000000
  16   1    0.00000000
  16   2    0.00000000
  16   3    0.00034006
  16   4    0.00091824
  16   5    0.00155932
  16   6    0.00223137
  16   7    0.00293005
  16   8    0.00365612
  16   9    0.00441123
  16  10    0.00519733
  16  11    0.00601658
  16  12    0.00687145
  16  13    0.00776471
  16  14    0.00869945
  16  15    0.00967907
  16  16    0.01070728
  16  17    0.01178811
  16  18    0.01292592
  16  19    0.01412538
  16  20    0.01539150
  16  21    0.01672966
  16  22    0.01814561
  16  23    0.01964546
  16  24    0.02123576
  16  25    0.02292349
  16  26    0.02471610
  16  27    0.02662153
  16  28    0.02864824
  16  29    0.03080527
  16  30    0.03310227
  16  31    0.03554951
  16  32    0.03815798
  16  33    0.04093938
  16  34    0.04390623
  16  35    0.04707188
  16  36    0.05045059
  16  37    0.05405759
  16  38    0.05790915
  16  39    0.06202265
  16  40    0.06641667
  16  41    0.07111105
  16  42    0.07612700
  16  43    0.08148720
  16  44    0.08721588
  16  45    0.09333894
  16  46    0.09988410
  16  47    0.10688095
  16  48    0.11436117
  16  49    0.12235862
  16  50    0.13090951
  16  51    0.14005258
  16  52    0.14982925
  16  53    0.16028383
  16  54    0.17146370
  16  55    0.18341956
  16  56    0.19620564
  16  57    0.20987997
  16  58    0.22450461
  16  59    0.24014597
  16  60    0.25687512
  16  61    0.27476808
  16  62    0.29390623
  16  63    0.31437662
  16  64    0.33627244
  16  65    0.35969341
  16  66    0.38474629
  16  67    0.41154531
  16  68    0.44021279
  16  69    0.47087965
  16  70    0.50368606
  16  71    0.53878212
  16  72    0.57632852
  16  73    0.61649734
  16  74    0.65947290
  16  75    0.70545257
  16  76    0.75464780
  16  77    0.80728508
  16  78    0.86360707
  16  79    0.92387378
  16  80    0.98836384
  16  81    1.05737585
  16  82    1.13122988
  16  83    1.21026903
  16  84    1.29486118
  16  85    1.38540078
  16  86    1.48231088
  16  87    1.58604522
  16  88    1.69709059
  16  89    1.81596929
  16  90    1.94324183
  16  91    2.07950980
  16  92    2.22541904
  16  93    2.38166299
  16  94    2.54898635
  16  95    2.72818902
  16  96    2.92013035
  16  97    3.12573379
  16  98    3.34599180
  16  99    3.58197127
  16 100    3.83481934
  16 101    4.10576966
  16 102    4.39614921
  16 103    4.70738566
  16 104    5.04101526
  16 105    5.39869151
  16 106    5.78219438
  16 107    6.19344034
  16 108    6.63449326
  16 109    7.10757603
  16 110    7.61508324
  16 111    8.15959480
  16 112    8.74389062
  16 113    9.37096649
  16 114   10.04405109
  16 115   10.76662437
  16 116   11.54243730
  16 117   12.37553305
  16 118   13.27026971
  16 119   14.23134466
  16 120   15.26382057
  16 121   16.37315316
  16 122   17.56522065
  16 123   18.84635501
  16 124   20.22337477
  16 125   21.70361938
  16 126   23.29498461
  16 127   25.00595857
  16 128   26.84565748
  16 129   28.82385983
  16 130   30.95103701
  16 131   33.23837757
  16 132   35.69780127
  16 133   38.34195739
  16 134   41.18420024
  16 135   44.23853295
  16 136   47.51950855
  16 137   51.04207621
  16 138   54.82135904
  16 139   58.87234759
  16 140   63.20948343
  16 141   67.84607332
  16 142   72.79337627
  16 143   78.05896349
  16 144   83.64344438
  16 145   89.53384011
  16 146   95.69145837
  16 147  102.03595318
  16 148  108.44835220
  16 149  114.86602909
  16 150  121.34209635
  16 151  128.08749010
  16 152  135.51078845
  16 153  143.21842818
  16 154  150.08924209
  16 155  155.51587022
  16 156  159.48270696
  16 157  162.02390479
  16 158  164.27309776
  16 159  166.83513788
  16 160  170.13896913
  16 161  173.92479903
  16 162  178.06807616
  16 163  182.51120103
  16 164  187.22835773
  16 165  192.19987605
  16 166  197.40398362
  16 167  202.86181049
  16 168  208.54932070
  16 169  214.55668257
  16 170  219.68655471
  16 171  223.85332073
  16 172  226.13317111
  16 173  226.72868703
  16 174  226.26279845
  16 175  225.28410407
  16 176  224.28267145
  16 177  223.70136638
  16 178  222.95174586
  16 179  221.45712886
  16 180  218.80796508
  16 181  215.33684187
  16 182  211.20975128
  16 183  206.03648210
  16 184  200.39141066
  16 185  193.73899023
  16 186  185.93054188
  16 187  176.75910231
  16 188  165.83804625
  16 189  152.87588729
  16 190  137.67472000
  16 191  120.05871189
  16 192   99.84447987
  16 193   76.80052425
  16 194   51.59136080
  16 195   25.70878291
  16 196    0.00000000
  17   1    0.00000000
  17   2    0.00000000
  17   3    0.00000000
  17   4    0.00080934
  17   5    0.00154777
  17   6    0.00228440
  17   7    0.00303975
  17   8    0.00382109
  17   9    0.00463197
  17  10    0.00547493
  17  11    0.00635247
  17  12    0.00726728
  17  13    0.00822237
  17  14    0.00922107
  17  15    0.01026704
  17  16    0.01136428
  17  17    0.01251711
  17  18    0.01373022
  17  19    0.01500860
  17  20    0.01635763
  17  21    0.01778306
  17  22    0.01929101
  17  23    0.02088804
  17  24    0.02258111
  17  25    0.02437769
  17  26    0.02628570
  17  27    0.02831360
  17  28    0.03047042
  17  29    0.03276579
  17  30    0.03520996
  17  31    0.03781388
  17  32    0.04058925
  17  33    0.04354853
  17  34    0.04670502
  17  35    0.05007294
  17  36    0.05366747
  17  37    0.05750480
  17  38    0.06160225
  17  39    0.06597831
  17  40    0.07065273
  17  41    0.07564664
  17  42    0.08098259
  17  43    0.08668469
  17  44    0.09277873
  17  45    0.09929225
  17  46    0.10625473
  17  47    0.11369765
  17  48    0.12165470
  17  49    0.13016188
  17  50    0.13925772
  17  51    0.14898339
  17  52    0.15938294
  17  53    0.17050349
  17  54    0.18239543
  17  55    0.19511266
  17  56    0.20871284
  17  57    0.22325767
  17  58    0.23881311
  17  59    0.25544979
  17  60    0.27324324
  17  61    0.29227427
  17  62    0.31262938
  17  63    0.33440110
  17  64    0.35768848
  17  65    0.38259748
  17  66    0.40924156
  17  67    0.43774210
  17  68    0.46822906
  17  69    0.50084156
  17  70    0.53572849
  17  71    0.57304929
  17  72    0.61297466
  17  73    0.65568737
  17  74    0.70138314
  17  75    0.75027157
  17  76    0.80257715
  17  77    0.85854036
  17  78    0.91841879
  17  79    0.98248840
  17  80    1.05104489
  17  81    1.12440514
  17  82    1.20290873
  17  83    1.28691966
  17  84    1.37682814
  17  85    1.47305250
  17  86    1.57604135
  17  87    1.68627579
  17  88    1.80427186
  17  89    1.93058315
  17  90    2.06580367
  17  91    2.21057087
  17  92    2.36556895
  17  93    2.53153245
  17  94    2.70925005
  17  95    2.89956876
  17  96    3.10339842
  17  97    3.32171651
  17  98    3.55557346
  17  99    3.80609824
  17 100    4.07450458
  17 101    4.36209752
  17 102    4.67028064
  17 103    5.00056376
  17 104    5.35457134
  17 105    5.73405156
  17 106    6.14088605
  17 107    6.57710051
  17 108    7.04487615
  17 109    7.54656195
  17 110    8.08468807
  17 111    8.66198016
  17 112    9.28137484
  17 113    9.94603643
  17 114   10.65937485
  17 115   11.42506495
  17 116   12.24706728
  17 117   13.12965028
  17 118   14.07741415
  17 119   15.09531628
  17 120   16.18869846
  17 121   17.36331572
  17 122   18.62536694
  17 123   19.98152713
  17 124   21.43898122
  17 125   23.00545905
  17 126   24.68927120
  17 127   26.49934486
  17 128   28.44525852
  17 129   30.53727358
  17 130   32.78636018
  17 131   35.20421286
  17 132   37.80324980
  17 133   40.59658662
  17 134   43.59797180
  17 135   46.82166614
  17 136   50.28224296
  17 137   53.99427969
  17 138   57.97190673
  17 139   62.22817711
  17 140   66.77422280
  17 141   71.61816735
  17 142   76.76375699
  17 143   82.20862457
  17 144   87.94198875
  17 145   93.94153220
  17 146  100.16983914
  17 147  106.57383820
  17 148  113.09788241
  17 149  119.72368995
  17 150  126.50531752
  17 151  133.59693979
  17 152  141.28723331
  17 153  149.10156239
  17 154  156.30390457
  17 155  162.25822913
  17 156  166.53548427
  17 157  169.62120282
  17 158  172.27586833
  17 159  175.12553294
  17 160  178.63109209
  17 161  182.54260793
  17 162  186.72943283
  17 163  191.12086680
  17 164  195.68564702
  17 165  200.42300511
  17 166  205.36448813
  17 167  210.58566187
  17 168  216.17654651
  17 169  222.14508665
  17 170  227.75533810
  17 171  231.86929345
  17 172  234.54834648
  17 173  235.46756333
  17 174  234.89562383
  17 175  233.43530979
  17 176  231.54219571
  17 177  229.10589919
  17 178  226.93876427
  17 179  224.21745976
  17 180  220.83137336
  17 181  216.94141666
  17 182  212.08439582
  17 183  206.98401034
  17 184  200.79618989
  17 185  194.18271104
  17 186  186.54581358
  17 187  177.84115208
  17 188  167.26293108
  17 189  154.40123509
  17 190  139.05278232
  17 191  121.09474779
  17 192  100.44233443
  17 193   76.97774266
  17 194   51.54796195
  17 195   25.65885629
  17 196    0.00000000
  18   1    0.00000000
  18   2    0.00000000
  18   3    0.00000000
  18   4    0.00077460
  18   5    0.00154421
  18   6    0.00232788
  18   7    0.00313561
  18   8    0.00397184
  18   9    0.00483916
  18  10    0.00573989
  18  11    0.00667653
  18  12    0.00765194
  18  13    0.00866935
  18  14    0.00973234
  18  15    0.01084485
  18  16    0.01201118
  18  17    0.01323597
  18  18    0.01452421
  18  19    0.01588127
  18  20    0.01731287
  18  21    0.01882513
  18  22    0.02042458
  18  23    0.02211820
  18  24    0.02391338
  18  25    0.02581806
  18  26    0.02784064
  18  27    0.02999012
  18  28    0.03227607
  18  29    0.03470869
  18  30    0.03729887
  18  31    0.04005822
  18  32    0.04299913
  18  33    0.04613482
  18  34    0.04947938
  18  35    0.05304789
  18  36    0.05685642
  18  37    0.06092214
  18  38    0.06526340
  18  39    0.06989978
  18  40    0.07485221
  18  41    0.08014308
  18  42    0.08579627
  18  43    0.09183733
  18  44    0.09829357
  18  45    0.10519418
  18  46    0.11257036
  18  47    0.12045548
  18  48    0.12888520
  18  49    0.13789767
  18  50    0.14753368
  18  51    0.15783684
  18  52    0.16885380
  18  53    0.18063446
  18  54    0.19323218
  18  55    0.20670404
  18  56    0.22111110
  18  57    0.23651866
  18  58    0.25299660
  18  59    0.27061967
  18  60    0.28946783
  18  61    0.30962665
  18  62    0.33118769
  18  63    0.35424888
  18  64    0.37891507
  18  65    0.40529841
  18  66    0.43351896
  18  67    0.46370519
  18  68    0.49599461
  18  69    0.53053439
  18  70    0.56748211
  18  71    0.60700640
  18  72    0.64928783
  18  73    0.69451971
  18  74    0.74290905
  18  75    0.79467749
  18  76    0.85006241
  18  77    0.90931803
  18  78    0.97271667
  18  79    1.04055001
  18  80    1.11313058
  18  81    1.19079321
  18  82    1.27389670
  18  83    1.36282559
  18  84    1.45799202
  18  85    1.55983784
  18  86    1.66883672
  18  87    1.78549660
  18  88    1.91036221
  18  89    2.04401784
  18  90    2.18709031
  18  91    2.34025218
  18  92    2.50422519
  18  93    2.67978406
  18  94    2.86776047
  18  95    3.06904745
  18  96    3.28460406
  18  97    3.51546056
  18  98    3.76272381
  18  99    4.02758330
  18 100    4.31131755
  18 101    4.61530107
  18 102    4.94101189
  18 103    5.29003967
  18 104    5.66409452
  18 105    6.06501650
  18 106    6.49478588
  18 107    6.95553426
  18 108    7.44955657
  18 109    7.97932402
  18 110    8.54749806
  18 111    9.15694552
  18 112    9.81075482
  18 113   10.51225351
  18 114   11.26502709
  18 115   12.07293931
  18 116   12.94015389
  18 117   13.87115782
  18 118   14.87078634
  18 119   15.94424957
  18 120   17.09716089
  18 121   18.33556709
  18 122   19.66598029
  18 123   21.09541149
  18 124   22.63140571
  18 125   24.28207834
  18 126   26.05615221
  18 127   27.96299465
  18 128   30.01265309
  18 129   32.21588715
  18 130   34.58419399
  18 131   37.12982169
  18 132   39.86576282
  18 133   42.80571639
  18 134   45.96400064
  18 135   49.35539100
  18 136   52.99484777
  18 137   56.89708620
  18 138   61.07593085
  18 139   65.54339319
  18 140   70.30842758
  18 141   75.37537573
  18 142   80.74222219
  18 143   86.39895270
  18 144   92.32647395
  18 145   98.49660308
  18 146  104.87360824
  18 147  111.41840017
  18 148  118.09849367
  18 149  124.90490495
  18 150  131.86507181
  18 151  139.04264095
  18 152  146.50535728
  18 153  154.19368680
  18 154  161.39242615
  18 155  167.32734011
  18 156  172.44660695
  18 157  176.32871790
  18 158  179.77343311
  18 159  183.46123682
  18 160  187.43249801
  18 161  191.61600914
  18 162  195.93384586
  18 163  200.32243508
  18 164  204.75388460
  18 165  209.24450380
  18 166  213.86758220
  18 167  218.78298821
  18 168  224.29168862
  18 169  229.98124927
  18 170  235.23235093
  18 171  239.24857412
  18 172  241.66249058
  18 173  242.64040909
  18 174  242.35734682
  18 175  240.95399152
  18 176  238.27199834
  18 177  235.15861139
  18 178  231.38861601
  18 179  227.54034022
  18 180  223.24286170
  18 181  218.38168991
  18 182  213.05159181
  18 183  206.84773838
  18 184  200.43061631
  18 185  193.42735886
  18 186  185.97577954
  18 187  177.50883807
  18 188  167.64101238
  18 189  155.03156284
  18 190  139.59719434
  18 191  121.31002640
  18 192  100.25453891
  18 193   76.42836923
  18 194   51.17028632
  18 195   25.48141846
  18 196    0.00000000
  19   1    0.00000000
  19   2    0.00000000
  19   3    0.00000000
  19   4    0.00074796
  19   5    0.00153277
  19   6    0.00235662
  19   7    0.00321553
  19   8    0.00410739
  19   9    0.00503233
  19  10    0.00599191
  19  11    0.00698855
  19  12    0.00802525
  19  13    0.00910546
  19  14    0.01023305
  19  15    0.01141227
  19  16    0.01264772
  19  17    0.01394437
  19  18    0.01530755
  19  19    0.01674298
  19  20    0.01825676
  19  21    0.01985538
  19  22    0.02154578
  19  23    0.02333534
  19  24    0.02523192
  19  25    0.02724389
  19  26    0.02938017
  19  27    0.03165025
  19  28    0.03406427
  19  29    0.03663300
  19  30    0.03936796
  19  31    0.04228140
  19  32    0.04538641
  19  33    0.04869695
  19  34    0.05222792
  19  35    0.05599522
  19  36    0.06001583
  19  37    0.06430788
  19  38    0.06889073
  19  39    0.07378506
  19  40    0.07901298
  19  41    0.08459808
  19  42    0.09056560
  19  43    0.09694251
  19  44    0.10375762
  19  45    0.11104173
  19  46    0.11882779
  19  47    0.12715100
  19  48    0.13604901
  19  49    0.14556206
  19  50    0.15573320
  19  51    0.16660846
  19  52    0.17823706
  19  53    0.19067163
  19  54    0.20396850
  19  55    0.21818787
  19  56    0.23339417
  19  57    0.24965630
  19  58    0.26704796
  19  59    0.28564801
  19  60    0.30554080
  19  61    0.32681658
  19  62    0.34957190
  19  63    0.37391009
  19  64    0.39994167
  19  65    0.42778495
  19  66    0.45756649
  19  67    0.48942177
  19  68    0.52349574
  19  69    0.55994357
  19  70    0.59893134
  19  71    0.64063681
  19  72    0.68525028
  19  73    0.73297547
  19  74    0.78403047
  19  75    0.83864884
  19  76    0.89708062
  19  77    0.95959361
  19  78    1.02647460
  19  79    1.09803077
  19  80    1.17459119
  19  81    1.25650835
  19  82    1.34415996
  19  83    1.43795071
  19  84    1.53831434
  19  85    1.64571570
  19  86    1.76065311
  19  87    1.88366081
  19  88    2.01531164
  19  89    2.15621996
  19  90    2.30704468
  19  91    2.46849271
  19  92    2.64132251
  19  93    2.82634801
  19  94    3.02444286
  19  95    3.23654496
  19  96    3.46366140
  19  97    3.70687376
  19  98    3.96734388
  19  99    4.24632005
  19 100    4.54514378
  19 101    4.86525701
  19 102    5.20821000
  19 103    5.57566984
  19 104    5.96942963
  19 105    6.39141839
  19 106    6.84371185
  19 107    7.32854407
  19 108    7.84831992
  19 109    8.40562873
  19 110    9.00325886
  19 111    9.64421350
  19 112   10.33172773
  19 113   11.06928680
  19 114   11.86064592
  19 115   12.70985142
  19 116   13.62126357
  19 117   14.59958094
  19 118   15.64986652
  19 119   16.77757561
  19 120   17.98858554
  19 121   19.28922717
  19 122   20.68631831
  19 123   22.18719894
  19 124   23.79976804
  19 125   25.53252193
  19 126   27.39459360
  19 127   29.39579240
  19 128   31.54664282
  19 129   33.85842048
  19 130   36.34318222
  19 131   39.01378507
  19 132   41.88388606
  19 133   44.96790976
  19 134   48.28096345
  19 135   51.83866863
  19 136   55.65686251
  19 137   59.75110265
  19 138   64.13588556
  19 139   68.82347324
  19 140   73.82223384
  19 141   79.13448910
  19 142   84.75409555
  19 143   90.66443187
  19 144   96.83802686
  19 145  103.23917875
  19 146  109.82950495
  19 147  116.57378032
  19 148  123.44565400
  19 149  130.43248412
  19 150  137.53541212
  19 151  144.75992226
  19 152  152.08447610
  19 153  159.39279356
  19 154  166.39098909
  19 155  172.88207756
  19 156  178.28536245
  19 157  183.17964964
  19 158  187.74772297
  19 159  192.24806278
  19 160  196.77213451
  19 161  201.32231607
  19 162  205.85202633
  19 163  210.28323494
  19 164  214.58278789
  19 165  218.77135917
  19 166  222.93467536
  19 167  227.26302814
  19 168  232.12403536
  19 169  237.17671676
  19 170  241.88611356
  19 171  245.18811381
  19 172  247.18025027
  19 173  248.04576884
  19 174  247.90976265
  19 175  246.71609193
  19 176  244.38723681
  19 177  240.80950810
  19 178  236.84322913
  19 179  232.22349589
  19 180  227.11190867
  19 181  221.16529068
  19 182  214.74560259
  19 183  207.75295428
  19 184  200.45370313
  19 185  192.89481252
  19 186  185.16575543
  19 187  177.28815441
  19 188  167.43195287
  19 189  155.10755658
  19 190  139.55335353
  19 191  120.77935043
  19 192   99.23884519
  19 193   75.61692852
  19 194   50.42828167
  19 195   25.19855895
  19 196    0.00000000
  20   1    0.00000000
  20   2    0.00000000
  20   3    0.00000000
  20   4    0.00068747
  20   5    0.00148842
  20   6    0.00235973
  20   7    0.00327537
  20   8    0.00422631
  20   9    0.00521101
  20  10    0.00623087
  20  11    0.00728849
  20  12    0.00838716
  20  13    0.00953064
  20  14    0.01072312
  20  15    0.01196915
  20  16    0.01327370
  20  17    0.01464206
  20  18    0.01607993
  20  19    0.01759339
  20  20    0.01918890
  20  21    0.02087336
  20  22    0.02265409
  20  23    0.02453890
  20  24    0.02653610
  20  25    0.02865450
  20  26    0.03090353
  20  27    0.03329319
  20  28    0.03583415
  20  29    0.03853777
  20  30    0.04141618
  20  31    0.04448230
  20  32    0.04774988
  20  33    0.05123364
  20  34    0.05494925
  20  35    0.05891345
  20  36    0.06314411
  20  37    0.06766031
  20  38    0.07248242
  20  39    0.07763221
  20  40    0.08313292
  20  41    0.08900939
  20  42    0.09528818
  20  43    0.10199764
  20  44    0.10916810
  20  45    0.11683196
  20  46    0.12502386
  20  47    0.13378085
  20  48    0.14314251
  20  49    0.15315120
  20  50    0.16385217
  20  51    0.17529385
  20  52    0.18752799
  20  53    0.20060997
  20  54    0.21459900
  20  55    0.22955840
  20  56    0.24555593
  20  57    0.26266402
  20  58    0.28096019
  20  59    0.30052734
  20  60    0.32145416
  20  61    0.34383553
  20  62    0.36777295
  20  63    0.39337503
  20  64    0.42075796
  20  65    0.45004607
  20  66    0.48137240
  20  67    0.51487929
  20  68    0.55071909
  20  69    0.58905483
  20  70    0.63006100
  20  71    0.67392435
  20  72    0.72084477
  20  73    0.77103623
  20  74    0.82472780
  20  75    0.88216472
  20  76    0.94360953
  20  77    1.00934339
  20  78    1.07966735
  20  79    1.15490382
  20  80    1.23539811
  20  81    1.32152012
  20  82    1.41366609
  20  83    1.51226054
  20  84    1.61775834
  20  85    1.73064697
  20  86    1.85144887
  20  87    1.98072406
  20  88    2.11907292
  20  89    2.26713917
  20  90    2.42561317
  20  91    2.59523534
  20  92    2.77679998
  20  93    2.97115931
  20  94    3.17922788
  20  95    3.40198729
  20  96    3.64049134
  20  97    3.89587155
  20  98    4.16934315
  20  99    4.46221154
  20 100    4.77587929
  20 101    5.11185369
  20 102    5.47175496
  20 103    5.85732509
  20 104    6.27043738
  20 105    6.71310683
  20 106    7.18750133
  20 107    7.69595375
  20 108    8.24097502
  20 109    8.82526830
  20 110    9.45174422
  20 111   10.12353737
  20 112   10.84402406
  20 113   11.61684151
  20 114   12.44590843
  20 115   13.33544719
  20 116   14.29000764
  20 117   15.31449263
  20 118   16.41418531
  20 119   17.59477831
  20 120   18.86240486
  20 121   20.22367187
  20 122   21.68569496
  20 123   23.25613556
  20 124   24.94323995
  20 125   26.75588005
  20 126   28.70359593
  20 127   30.79663941
  20 128   33.04601819
  20 129   35.46353898
  20 130   38.06184758
  20 131   40.85446168
  20 132   43.85578984
  20 133   47.08112483
  20 134   50.54659193
  20 135   54.26901982
  20 136   58.26568130
  20 137   62.55381999
  20 138   67.14983585
  20 139   72.06794986
  20 140   77.31812998
  20 141   82.90310612
  20 142   88.81459479
  20 143   95.02967314
  20 144  101.50976273
  20 145  108.20595020
  20 146  115.07121030
  20 147  122.06832405
  20 148  129.17213483
  20 149  136.36621762
  20 150  143.63486267
  20 151  150.95677918
  20 152  158.28877819
  20 153  165.54023165
  20 154  172.56288929
  20 155  179.21683916
  20 156  185.34697100
  20 157  191.09024732
  20 158  196.54148903
  20 159  201.78091885
  20 160  206.87353763
  20 161  211.85518969
  20 162  216.69294082
  20 163  221.21766540
  20 164  225.38186324
  20 165  229.19943105
  20 166  232.72936331
  20 167  236.12037575
  20 168  239.69413353
  20 169  243.66512543
  20 170  246.91578573
  20 171  249.41925155
  20 172  250.81433859
  20 173  251.44582965
  20 174  251.51247476
  20 175  250.60122901
  20 176  248.72987640
  20 177  245.81315735
  20 178  241.89961782
  20 179  237.32832940
  20 180  231.72534343
  20 181  225.30750831
  20 182  217.87241589
  20 183  209.79661673
  20 184  201.53904686
  20 185  193.30478430
  20 186  185.24567972
  20 187  176.75593377
  20 188  167.36148634
  20 189  155.03440838
  20 190  139.28808500
  20 191  120.49877763
  20 192   98.70191563
  20 193   74.67498850
  20 194   49.92926794
  20 195   24.98543080
  20 196    0.00000000
  21   1    0.00000000
  21   2    0.00000000
  21   3    0.00000000
  21   4    0.00051627
  21   5    0.00137966
  21   6    0.00232796
  21   7    0.00331302
  21   8    0.00432838
  21   9    0.00537541
  21  10    0.00645701
  21  11    0.00757658
  21  12    0.00873785
  21  13    0.00994500
  21  14    0.01120256
  21  15    0.01251546
  21  16    0.01388900
  21  17    0.01532887
  21  18    0.01684112
  21  19    0.01843219
  21  20    0.02010893
  21  21    0.02187863
  21  22    0.02374903
  21  23    0.02572834
  21  24    0.02782531
  21  25    0.03004923
  21  26    0.03240999
  21  27    0.03491812
  21  28    0.03758484
  21  29    0.04042207
  21  30    0.04344254
  21  31    0.04665983
  21  32    0.05008837
  21  33    0.05374361
  21  34    0.05764200
  21  35    0.06180111
  21  36    0.06623968
  21  37    0.07097774
  21  38    0.07603666
  21  39    0.08143927
  21  40    0.08720996
  21  41    0.09337479
  21  42    0.09996161
  21  43    0.10700018
  21  44    0.11452228
  21  45    0.12256193
  21  46    0.13115544
  21  47    0.14034167
  21  48    0.15016214
  21  49    0.16066126
  21  50    0.17188651
  21  51    0.18388864
  21  52    0.19672195
  21  53    0.21044450
  21  54    0.22511837
  21  55    0.24080997
  21  56    0.25759032
  21  57    0.27553538
  21  58    0.29472641
  21  59    0.31525032
  21  60    0.33720008
  21  61    0.36067514
  21  62    0.38578190
  21  63    0.41263419
  21  64    0.44135379
  21  65    0.47207097
  21  66    0.50492515
  21  67    0.54006548
  21  68    0.57765158
  21  69    0.61785425
  21  70    0.66085625
  21  71    0.70685321
  21  72    0.75605447
  21  73    0.80868412
  21  74    0.86498201
  21  75    0.92520489
  21  76    0.98962762
  21  77    1.05854450
  21  78    1.13227058
  21  79    1.21114327
  21  80    1.29552386
  21  81    1.38579931
  21  82    1.48238406
  21  83    1.58572209
  21  84    1.69628903
  21  85    1.81459449
  21  86    1.94118456
  21  87    2.07664448
  21  88    2.22160156
  21  89    2.37672828
  21  90    2.54274565
  21  91    2.72042684
  21  92    2.91060108
  21  93    3.11415791
  21  94    3.33205169
  21  95    3.56530654
  21  96    3.81502166
  21  97    4.08237704
  21  98    4.36863971
  21  99    4.67517039
  21 100    5.00343077
  21 101    5.35499138
  21 102    5.73154000
  21 103    6.13489092
  21 104    6.56699482
  21 105    7.02994954
  21 106    7.52601169
  21 107    8.05760921
  21 108    8.62735501
  21 109    9.23806165
  21 110    9.89275718
  21 111   10.59470237
  21 112   11.34740916
  21 113   12.15466064
  21 114   13.02053257
  21 115   13.94941645
  21 116   14.94604442
  21 117   16.01551593
  21 118   17.16332624
  21 119   18.39539701
  21 120   19.71810889
  21 121   21.13833616
  21 122   22.66348369
  21 123   24.30152607
  21 124   26.06104899
  21 125   27.95129306
  21 126   29.98219997
  21 127   32.16446101
  21 128   34.50956794
  21 129   37.02986585
  21 130   39.73860722
  21 131   42.65000566
  21 132   45.77928558
  21 133   49.14272082
  21 134   52.75764838
  21 135   56.64243081
  21 136   60.81631892
  21 137   65.29912593
  21 138   70.11055622
  21 139   75.26892073
  21 140   80.78881221
  21 141   86.67715498
  21 142   92.92711836
  21 143   99.51040238
  21 144  106.37184624
  21 145  113.43690610
  21 146  120.64180760
  21 147  127.94493283
  21 148  135.32554941
  21 149  142.77139979
  21 150  150.25615633
  21 151  157.74798519
  21 152  165.20741476
  21 153  172.57928935
  21 154  179.79443980
  21 155  186.79300378
  21 156  193.53756511
  21 157  200.05800576
  21 158  206.33401992
  21 159  212.26851762
  21 160  217.91422999
  21 161  223.38023329
  21 162  228.71452131
  21 163  233.39837906
  21 164  237.42999856
  21 165  240.83285397
  21 166  243.59482043
  21 167  245.74040498
  21 168  247.82673390
  21 169  249.84950189
  21 170  251.68130423
  21 171  252.75744379
  21 172  253.21628455
  21 173  253.41752657
  21 174  253.10013472
  21 175  252.44988132
  21 176  251.11379789
  21 177  248.79786400
  21 178  245.58232247
  21 179  241.41512408
  21 180  236.08145658
  21 181  229.36911545
  21 182  221.51229800
  21 183  212.86207642
  21 184  203.40804648
  21 185  194.31359126
  21 186  185.49796987
  21 187  176.83614612
  21 188  166.89376643
  21 189  155.00126403
  21 190  139.62351053
  21 191  120.70823707
  21 192   98.79025409
  21 193   74.75084087
  21 194   49.82828781
  21 195   24.91393807
  21 196    0.00000000
  22   1    0.00000000
  22   2    0.00000000
  22   3    0.00000000
  22   4    0.00000000
  22   5    0.00119154
  22   6    0.00226874
  22   7    0.00333365
  22   8    0.00441610
  22   9    0.00552675
  22  10    0.00667105
  22  11    0.00785328
  22  12    0.00907766
  22  13    0.01034876
  22  14    0.01167151
  22  15    0.01305122
  22  16    0.01449359
  22  17    0.01600468
  22  18    0.01759091
  22  19    0.01925911
  22  20    0.02101653
  22  21    0.02287082
  22  22    0.02483014
  22  23    0.02690313
  22  24    0.02909897
  22  25    0.03142742
  22  26    0.03389885
  22  27    0.03652429
  22  28    0.03931550
  22  29    0.04228497
  22  30    0.04544604
  22  31    0.04881291
  22  32    0.05240073
  22  33    0.05622563
  22  34    0.06030484
  22  35    0.06465676
  22  36    0.06930100
  22  37    0.07425850
  22  38    0.07955165
  22  39    0.08520432
  22  40    0.09124205
  22  41    0.09769208
  22  42    0.10458356
  22  43    0.11194760
  22  44    0.11981748
  22  45    0.12822877
  22  46    0.13721945
  22  47    0.14683018
  22  48    0.15710437
  22  49    0.16808849
  22  50    0.17983218
  22  51    0.19238855
  22  52    0.20581436
  22  53    0.22017033
  22  54    0.23552139
  22  55    0.25193699
  22  56    0.26949139
  22  57    0.28826402
  22  58    0.30833984
  22  59    0.32980971
  22  60    0.35277084
  22  61    0.37732720
  22  62    0.40359001
  22  63    0.43167825
  22  64    0.46171920
  22  65    0.49384905
  22  66    0.52821347
  22  67    0.56496834
  22  68    0.60428043
  22  69    0.64632821
  22  70    0.69130262
  22  71    0.73940800
  22  72    0.79086303
  22  73    0.84590174
  22  74    0.90477461
  22  75    0.96774972
  22  76    1.03511406
  22  77    1.10717480
  22  78    1.18426083
  22  79    1.26672424
  22  80    1.35494204
  22  81    1.44931793
  22  82    1.55028423
  22  83    1.65830398
  22  84    1.77387315
  22  85    1.89752305
  22  86    2.02982290
  22  87    2.17138263
  22  88    2.32285587
  22  89    2.48494317
  22  90    2.65839547
  22  91    2.84401787
  22  92    3.04267366
  22  93    3.25528866
  22  94    3.48285597
  22  95    3.72644103
  22  96    3.98718707
  22  97    4.26632111
  22  98    4.56516031
  22  99    4.88511893
  22 100    5.22771580
  22 101    5.59458245
  22 102    5.98747185
  22 103    6.40826790
  22 104    6.85899573
  22 105    7.34183278
  22 106    7.85912084
  22 107    8.41337909
  22 108    9.00731815
  22 109    9.64385533
  22 110   10.32613112
  22 111   11.05752700
  22 112   11.84168463
  22 113   12.68252665
  22 114   13.58427902
  22 115   14.55149513
  22 116   15.58908170
  22 117   16.70232661
  22 118   17.89692873
  22 119   19.17902987
  22 120   20.55524890
  22 121   22.03271816
  22 122   23.61912227
  22 123   25.32273945
  22 124   27.15248542
  22 125   29.11796032
  22 126   31.22949872
  22 127   33.49822334
  22 128   35.93610318
  22 129   38.55601699
  22 130   41.37182335
  22 131   44.39843896
  22 132   47.65192642
  22 133   51.14959218
  22 134   54.91009179
  22 135   58.95353264
  22 136   63.30154644
  22 137   67.97726656
  22 138   73.00506533
  22 139   78.40974171
  22 140   84.21452190
  22 141   90.43663893
  22 142   97.07840186
  22 143  104.11141185
  22 144  111.45622707
  22 145  118.98222220
  22 146  126.59723147
  22 147  134.25634231
  22 148  141.95557427
  22 149  149.70933306
  22 150  157.47200394
  22 151  165.20321409
  22 152  172.87509750
  22 153  180.46607940
  22 154  187.96247446
  22 155  195.37109101
  22 156  202.72720513
  22 157  210.07122377
  22 158  217.29422956
  22 159  223.89482574
  22 160  230.00716091
  22 161  235.93140757
  22 162  241.30230598
  22 163  246.16585907
  22 164  250.05756867
  22 165  253.07146159
  22 166  255.05201413
  22 167  256.40363548
  22 168  257.01519446
  22 169  257.22524246
  22 170  257.21021852
  22 171  256.72497668
  22 172  255.88970833
  22 173  254.92254221
  22 174  254.03407022
  22 175  252.99517406
  22 176  251.48303054
  22 177  249.67836597
  22 178  247.19999663
  22 179  243.63501504
  22 180  238.76151450
  22 181  232.49359381
  22 182  224.83252040
  22 183  215.58364514
  22 184  205.73191804
  22 185  195.82159683
  22 186  186.33919703
  22 187  176.90496709
  22 188  167.04441255
  22 189  155.07399650
  22 190  140.05550915
  22 191  121.40372232
  22 192   99.39557936
  22 193   75.00913577
  22 194   49.91861703
  22 195   24.94178917
  22 196    0.00000000
  23   1    0.00000000
  23   2    0.00000000
  23   3    0.00000000
  23   4    0.00000000
  23   5    0.00112252
  23   6    0.00223090
  23   7    0.00335010
  23   8    0.00449330
  23   9    0.00566656
  23  10    0.00687389
  23  11    0.00811927
  23  12    0.00940710
  23  13    0.01074230
  23  14    0.01213022
  23  15    0.01357659
  23  16    0.01508751
  23  17    0.01666943
  23  18    0.01832917
  23  19    0.02007395
  23  20    0.02191138
  23  21    0.02384955
  23  22    0.02589700
  23  23    0.02806280
  23  24    0.03035655
  23  25    0.03278848
  23  26    0.03536943
  23  27    0.03811094
  23  28    0.04102531
  23  29    0.04412559
  23  30    0.04742571
  23  31    0.05094051
  23  32    0.05468580
  23  33    0.05867845
  23  34    0.06293644
  23  35    0.06747897
  23  36    0.07232652
  23  37    0.07750096
  23  38    0.08302564
  23  39    0.08892549
  23  40    0.09522716
  23  41    0.10195908
  23  42    0.10915168
  23  43    0.11683742
  23  44    0.12505104
  23  45    0.13382963
  23  46    0.14321285
  23  47    0.15324312
  23  48    0.16396574
  23  49    0.17542917
  23  50    0.18768524
  23  51    0.20078933
  23  52    0.21480068
  23  53    0.22978263
  23  54    0.24580291
  23  55    0.26293397
  23  56    0.28125328
  23  57    0.30084368
  23  58    0.32179380
  23  59    0.34419840
  23  60    0.36815887
  23  61    0.39378362
  23  62    0.42118865
  23  63    0.45049802
  23  64    0.48184446
  23  65    0.51536992
  23  66    0.55122631
  23  67    0.58957610
  23  68    0.63059314
  23  69    0.67446344
  23  70    0.72138599
  23  71    0.77157374
  23  72    0.82525453
  23  73    0.88267220
  23  74    0.94408768
  23  75    1.00978021
  23  76    1.08004867
  23  77    1.15521296
  23  78    1.23561548
  23  79    1.32162280
  23  80    1.41362733
  23  81    1.51204921
  23  82    1.61733829
  23  83    1.72997630
  23  84    1.85047914
  23  85    1.97939934
  23  86    2.11732878
  23  87    2.26490150
  23  88    2.42279685
  23  89    2.59174278
  23  90    2.77251942
  23  91    2.96596298
  23  92    3.17296989
  23  93    3.39450129
  23  94    3.63158789
  23  95    3.88533521
  23  96    4.15692920
  23  97    4.44764237
  23  98    4.75884041
  23  99    5.09198925
  23 100    5.44866285
  23 101    5.83055152
  23 102    6.23947090
  23 103    6.67737183
  23 104    7.14635086
  23 105    7.64866172
  23 106    8.18672777
  23 107    8.76315537
  23 108    9.38074849
  23 109   10.04252443
  23 110   10.75173086
  23 111   11.51186426
  23 112   12.32668987
  23 113   13.20026319
  23 114   14.13695324
  23 115   15.14146760
  23 116   16.21887939
  23 117   17.37465627
  23 118   18.61469159
  23 119   19.94533776
  23 120   21.37344199
  23 121   22.90638441
  23 122   24.55211886
  23 123   26.31921638
  23 124   28.21691159
  23 125   30.25515253
  23 126   32.44465431
  23 127   34.79695748
  23 128   37.32449277
  23 129   40.04065403
  23 130   42.95988320
  23 131   46.09777193
  23 132   49.47118750
  23 133   53.09843285
  23 134   56.99945419
  23 135   61.19611171
  23 136   65.71252731
  23 137   70.57550981
  23 138   75.81500941
  23 139   81.46441181
  23 140   87.56009005
  23 141   94.13858565
  23 142  101.22714064
  23 143  108.81747861
  23 144  116.80569918
  23 145  124.91492949
  23 146  133.01544963
  23 147  141.06519363
  23 148  149.09946301
  23 149  157.23779105
  23 150  165.34983086
  23 151  173.37924410
  23 152  181.31587436
  23 153  189.17004321
  23 154  196.97089018
  23 155  204.78394735
  23 156  212.74066120
  23 157  221.04658069
  23 158  228.74689583
  23 159  235.90587070
  23 160  242.20912999
  23 161  247.98060045
  23 162  253.36361141
  23 163  257.89083170
  23 164  261.56418703
  23 165  264.35670879
  23 166  266.15936835
  23 167  266.83356957
  23 168  266.63425593
  23 169  265.85598593
  23 170  264.23922150
  23 171  262.07046396
  23 172  259.71961334
  23 173  257.36957464
  23 174  255.13558337
  23 175  253.02670788
  23 176  251.15172335
  23 177  249.23228596
  23 178  246.89407284
  23 179  244.13894058
  23 180  239.79199468
  23 181  233.94213022
  23 182  226.64077499
  23 183  217.77126351
  23 184  207.93813516
  23 185  197.68575148
  23 186  187.87835725
  23 187  178.10844089
  23 188  167.97376671
  23 189  155.81571721
  23 190  140.68159010
  23 191  121.94166472
  23 192   99.77718560
  23 193   75.27184269
  23 194   50.09512974
  23 195   25.03446860
  23 196    0.00000000
  24   1    0.00000000
  24   2    0.00000000
  24   3    0.00000000
  24   4    0.00000000
  24   5    0.00107213
  24   6    0.00219118
  24   7    0.00335595
  24   8    0.00455844
  24   9    0.00579498
  24  10    0.00706621
  24  11    0.00837531
  24  12    0.00972684
  24  13    0.01112614
  24  14    0.01257905
  24  15    0.01409177
  24  16    0.01567083
  24  17    0.01732309
  24  18    0.01905578
  24  19    0.02087649
  24  20    0.02279325
  24  21    0.02481450
  24  22    0.02694922
  24  23    0.02920687
  24  24    0.03159750
  24  25    0.03413179
  24  26    0.03682106
  24  27    0.03967735
  24  28    0.04271346
  24  29    0.04594304
  24  30    0.04938059
  24  31    0.05304158
  24  32    0.05694248
  24  33    0.06110088
  24  34    0.06553550
  24  35    0.07026634
  24  36    0.07531475
  24  37    0.08070349
  24  38    0.08645689
  24  39    0.09260091
  24  40    0.09916329
  24  41    0.10617367
  24  42    0.11366369
  24  43    0.12166720
  24  44    0.13022032
  24  45    0.13936171
  24  46    0.14913265
  24  47    0.15957728
  24  48    0.17074280
  24  49    0.18267965
  24  50    0.19544176
  24  51    0.20908681
  24  52    0.22367646
  24  53    0.23927664
  24  54    0.25595785
  24  55    0.27379550
  24  56    0.29287021
  24  57    0.31326822
  24  58    0.33508174
  24  59    0.35840941
  24  60    0.38335671
  24  61    0.41003648
  24  62    0.43856940
  24  63    0.46908454
  24  64    0.50171998
  24  65    0.53662342
  24  66    0.57395285
  24  67    0.61387727
  24  68    0.65657750
  24  69    0.70224696
  24  70    0.75109260
  24  71    0.80333581
  24  72    0.85921348
  24  73    0.91897909
  24  74    0.98290383
  24  75    1.05127794
  24  76    1.12441199
  24  77    1.20263835
  24  78    1.28631275
  24  79    1.37581593
  24  80    1.47155544
  24  81    1.57396753
  24  82    1.68351926
  24  83    1.80071064
  24  84    1.92607708
  24  85    2.06019192
  24  86    2.20366916
  24  87    2.35716642
  24  88    2.52138815
  24  89    2.69708902
  24  90    2.88507763
  24  91    3.08622048
  24  92    3.30144622
  24  93    3.53175032
  24  94    3.77819999
  24  95    4.04193962
  24  96    4.32419650
  24  97    4.62628716
  24  98    4.94962411
  24  99    5.29572316
  24 100    5.66621132
  24 101    6.06283541
  24 102    6.48747128
  24 103    6.94213389
  24 104    7.42898817
  24 105    7.95036076
  24 106    8.50875283
  24 107    9.10685384
  24 108    9.74755658
  24 109   10.43397335
  24 110   11.16945359
  24 111   11.95760287
  24 112   12.80230352
  24 113   13.70773692
  24 114   14.67840758
  24 115   15.71916915
  24 116   16.83525245
  24 117   18.03229568
  24 118   19.31637689
  24 119   20.69404882
  24 120   22.17237623
  24 121   23.75897587
  24 122   25.46205918
  24 123   27.29047786
  24 124   29.25377265
  24 125   31.36222567
  24 126   33.62691701
  24 127   36.05978668
  24 128   38.67370379
  24 129   41.48254611
  24 130   44.50129502
  24 131   47.74615375
  24 132   51.23470164
  24 133   54.98610387
  24 134   59.02140649
  24 135   63.36396219
  24 136   68.04005452
  24 137   73.07982058
  24 138   78.51861431
  24 139   84.39898992
  24 140   90.77343181
  24 141   97.70740428
  24 142  105.27941033
  24 143  113.56136842
  24 144  122.50185205
  24 145  131.35650685
  24 146  140.01703835
  24 147  148.45434517
  24 148  156.73628798
  24 149  165.42211806
  24 150  173.97234574
  24 151  182.34226830
  24 152  190.56510214
  24 153  198.68476656
  24 154  206.75576796
  24 155  214.87310278
  24 156  223.25672614
  24 157  231.51261338
  24 158  239.65680592
  24 159  246.71719931
  24 160  252.91269427
  24 161  258.41116818
  24 162  263.29517648
  24 163  267.50226526
  24 164  270.99894305
  24 165  273.69030356
  24 166  275.46088413
  24 167  276.20542127
  24 168  275.89987842
  24 169  274.38971230
  24 170  271.87823256
  24 171  268.64737555
  24 172  264.58862487
  24 173  260.73106847
  24 174  257.13354471
  24 175  253.83747074
  24 176  250.87048159
  24 177  248.20290878
  24 178  245.99363311
  24 179  243.21221309
  24 180  239.28552158
  24 181  233.77886267
  24 182  226.92465647
  24 183  218.79445580
  24 184  209.39619279
  24 185  199.89645126
  24 186  190.13230531
  24 187  180.38981947
  24 188  169.59906385
  24 189  157.15740232
  24 190  141.47675898
  24 191  122.39241579
  24 192   99.89916389
  24 193   75.50730842
  24 194   50.35617176
  24 195   25.20119361
  24 196    0.00000000
  25   1    0.00000000
  25   2    0.00000000
  25   3    0.00000000
  25   4    0.00000000
  25   5    0.00097910
  25   6    0.00211450
  25   7    0.00333753
  25   8    0.00460776
  25   9    0.00591193
  25  10    0.00724896
  25  11    0.00862244
  25  12    0.01003774
  25  13    0.01150093
  25  14    0.01301845
  25  15    0.01459704
  25  16    0.01624369
  25  17    0.01796569
  25  18    0.01977066
  25  19    0.02166659
  25  20    0.02366187
  25  21    0.02576535
  25  22    0.02798640
  25  23    0.03033489
  25  24    0.03282132
  25  25    0.03545679
  25  26    0.03825310
  25  27    0.04122279
  25  28    0.04437919
  25  29    0.04773648
  25  30    0.05130976
  25  31    0.05511511
  25  32    0.05916968
  25  33    0.06349173
  25  34    0.06810074
  25  35    0.07301750
  25  36    0.07826420
  25  37    0.08386450
  25  38    0.08984369
  25  39    0.09622874
  25  40    0.10304849
  25  41    0.11033372
  25  42    0.11811734
  25  43    0.12643450
  25  44    0.13532275
  25  45    0.14482224
  25  46    0.15497587
  25  47    0.16582951
  25  48    0.17743219
  25  49    0.18983631
  25  50    0.20309790
  25  51    0.21727689
  25  52    0.23243731
  25  53    0.24864767
  25  54    0.26598121
  25  55    0.28451623
  25  56    0.30433650
  25  57    0.32553156
  25  58    0.34819720
  25  59    0.37243585
  25  60    0.39835706
  25  61    0.42607799
  25  62    0.45572395
  25  63    0.48742897
  25  64    0.52133640
  25  65    0.55759957
  25  66    0.59638250
  25  67    0.63786061
  25  68    0.68222157
  25  69    0.72966612
  25  70    0.78040901
  25  71    0.83467998
  25  72    0.89272480
  25  73    0.95480642
  25  74    1.02120617
  25  75    1.09222505
  25  76    1.16818514
  25  77    1.24943107
  25  78    1.33633164
  25  79    1.42928151
  25  80    1.52870308
  25  81    1.63504840
  25  82    1.74880138
  25  83    1.87047996
  25  84    2.00063866
  25  85    2.13987113
  25  86    2.28881301
  25  87    2.44814497
  25  88    2.61859595
  25  89    2.80094667
  25  90    2.99603348
  25  91    3.20475232
  25  92    3.42806320
  25  93    3.66699491
  25  94    3.92265008
  25  95    4.19621071
  25  96    4.48894412
  25  97    4.80220934
  25  98    5.13746404
  25  99    5.49627205
  25 100    5.88031139
  25 101    6.29138313
  25 102    6.73142078
  25 103    7.20250063
  25 104    7.70685286
  25 105    8.24687361
  25 106    8.82513802
  25 107    9.44441446
  25 108   10.10767988
  25 109   10.81813649
  25 110   11.57922982
  25 111   12.39466839
  25 112   13.26844489
  25 113   14.20485922
  25 114   15.20854341
  25 115   16.28448858
  25 116   17.43807399
  25 117   18.67509850
  25 118   20.00181433
  25 119   21.42496344
  25 120   22.95181652
  25 121   24.59021472
  25 122   26.34861433
  25 123   28.23613442
  25 124   30.26260770
  25 125   32.43863496
  25 126   34.77564372
  25 127   37.28595198
  25 128   39.98283927
  25 129   42.88062790
  25 130   45.99478040
  25 131   49.34202220
  25 132   52.94050541
  25 133   56.81003909
  25 134   60.97242765
  25 135   65.45198561
  25 136   70.27634065
  25 137   75.47771558
  25 138   81.09502619
  25 139   87.17743568
  25 140   93.79070017
  25 141  101.02941020
  25 142  109.04326719
  25 143  118.10143289
  25 144  127.77433167
  25 145  137.51815951
  25 146  146.80248057
  25 147  155.59327256
  25 148  164.59679842
  25 149  173.40439830
  25 150  182.47175177
  25 151  191.18248043
  25 152  199.68052283
  25 153  208.04368754
  25 154  216.32216331
  25 155  224.55632246
  25 156  232.79444809
  25 157  241.01731823
  25 158  248.61010201
  25 159  255.38128307
  25 160  261.32594308
  25 161  266.49088092
  25 162  270.95789606
  25 163  274.89518999
  25 164  278.32409728
  25 165  281.04053538
  25 166  282.89138987
  25 167  283.73328063
  25 168  283.47482845
  25 169  282.02340985
  25 170  279.32522246
  25 171  275.12784603
  25 172  270.31585607
  25 173  264.87649797
  25 174  259.85962004
  25 175  255.33551509
  25 176  251.29430992
  25 177  247.70903997
  25 178  244.65029727
  25 179  241.40457982
  25 180  237.31711610
  25 181  231.89919395
  25 182  225.39313968
  25 183  217.96176436
  25 184  209.79415218
  25 185  201.17194170
  25 186  192.12588382
  25 187  182.44174943
  25 188  171.55434224
  25 189  158.36732815
  25 190  142.24210125
  25 191  122.74213532
  25 192  100.31974243
  25 193   75.80438692
  25 194   50.82268159
  25 195   25.51503977
  25 196    0.00000000
  26   1    0.00000000
  26   2    0.00000000
  26   3    0.00000000
  26   4    0.00000000
  26   5    0.00073370
  26   6    0.00195865
  26   7    0.00328529
  26   8    0.00464159
  26   9    0.00601969
  26  10    0.00742428
  26  11    0.00886230
  26  12    0.01034095
  26  13    0.01186742
  26  14    0.01344890
  26  15    0.01509269
  26  16    0.01680625
  26  17    0.01859726
  26  18    0.02047375
  26  19    0.02244408
  26  20    0.02451702
  26  21    0.02670181
  26  22    0.02900818
  26  23    0.03144645
  26  24    0.03402751
  26  25    0.03676291
  26  26    0.03966492
  26  27    0.04274658
  26  28    0.04602171
  26  29    0.04950506
  26  30    0.05321229
  26  31    0.05716011
  26  32    0.06136630
  26  33    0.06584983
  26  34    0.07063090
  26  35    0.07573110
  26  36    0.08117342
  26  37    0.08698243
  26  38    0.09318435
  26  39    0.09980717
  26  40    0.10688080
  26  41    0.11443717
  26  42    0.12251040
  26  43    0.13113695
  26  44    0.14035577
  26  45    0.15020849
  26  46    0.16073961
  26  47    0.17199669
  26  48    0.18403057
  26  49    0.19689559
  26  50    0.21064986
  26  51    0.22535549
  26  52    0.24107891
  26  53    0.25789113
  26  54    0.27586807
  26  55    0.29509094
  26  56    0.31564655
  26  57    0.33762775
  26  58    0.36113383
  26  59    0.38627097
  26  60    0.41315270
  26  61    0.44190048
  26  62    0.47264416
  26  63    0.50552266
  26  64    0.54068451
  26  65    0.57828861
  26  66    0.61850488
  26  67    0.66151510
  26  68    0.70751366
  26  69    0.75670852
  26  70    0.80932211
  26  71    0.86559236
  26  72    0.92577379
  26  73    0.99013867
  26  74    1.05897828
  26  75    1.13260422
  26  76    1.21134986
  26  77    1.29557188
  26  78    1.38565190
  26  79    1.48199825
  26  80    1.58504789
  26  81    1.69526837
  26  82    1.81316009
  26  83    1.93925858
  26  84    2.07413703
  26  85    2.21840897
  26  86    2.37273121
  26  87    2.53780689
  26  88    2.71438886
  26  89    2.90328326
  26  90    3.10535341
  26  91    3.32152395
  26  92    3.55278534
  26  93    3.80019870
  26  94    4.06490100
  26  95    4.34811067
  26  96    4.65113368
  26  97    4.97537010
  26  98    5.32232111
  26  99    5.69359669
  26 100    6.09092387
  26 101    6.51615565
  26 102    6.97128070
  26 103    7.45843383
  26 104    7.97990732
  26 105    8.53816331
  26 106    9.13584707
  26 107    9.77580158
  26 108   10.46108319
  26 109   11.19497875
  26 110   11.98102411
  26 111   12.82302430
  26 112   13.72507534
  26 113   14.69158797
  26 114   15.72731335
  26 115   16.83737092
  26 116   18.02727856
  26 117   19.30298517
  26 118   20.67090584
  26 119   22.13795976
  26 120   23.71161085
  26 121   25.39991147
  26 122   27.21154897
  26 123   29.15589540
  26 124   31.24306037
  26 125   33.48394720
  26 126   35.89031273
  26 127   38.47483137
  26 128   41.25116485
  26 129   44.23404004
  26 130   47.43933977
  26 131   50.88421490
  26 132   54.58723273
  26 133   58.56858704
  26 134   62.85041329
  26 135   67.45728197
  26 136   72.41699366
  26 137   77.76188800
  26 138   83.53104402
  26 139   89.77408524
  26 140   96.55806135
  26 141  103.98079133
  26 142  112.19942503
  26 143  121.49964290
  26 144  131.48749119
  26 145  141.68994224
  26 146  151.66924959
  26 147  161.14246219
  26 148  170.31228113
  26 149  179.82123689
  26 150  189.05840025
  26 151  198.00087429
  26 152  206.73034285
  26 153  215.32030528
  26 154  223.79903011
  26 155  232.13470014
  26 156  240.27953546
  26 157  248.11714381
  26 158  255.38043671
  26 159  261.89443561
  26 160  267.56526423
  26 161  272.33554699
  26 162  276.23525339
  26 163  279.89718284
  26 164  283.47613156
  26 165  286.38163830
  26 166  288.46355765
  26 167  289.49755217
  26 168  289.37777931
  26 169  288.03309912
  26 170  285.38982074
  26 171  281.32454310
  26 172  275.75280125
  26 173  269.66001390
  26 174  263.13340140
  26 175  257.37302413
  26 176  252.26838651
  26 177  247.68047194
  26 178  243.47351699
  26 179  239.40527777
  26 180  234.62938778
  26 181  229.03618269
  26 182  222.68941901
  26 183  215.73802959
  26 184  208.48672652
  26 185  200.67677285
  26 186  192.52681167
  26 187  183.42744971
  26 188  172.49613186
  26 189  159.14957022
  26 190  142.95172053
  26 191  123.50574184
  26 192  101.23496425
  26 193   76.87133633
  26 194   51.81862213
  26 195   26.13844619
  26 196    0.00000000
  27   1    0.00000000
  27   2    0.00000000
  27   3    0.00000000
  27   4    0.00000000
  27   5    0.00000000
  27   6    0.00170897
  27   7    0.00321652
  27   8    0.00467222
  27   9    0.00612506
  27  10    0.00759589
  27  11    0.00909700
  27  12    0.01063774
  27  13    0.01222641
  27  14    0.01387090
  27  15    0.01557901
  27  16    0.01735862
  27  17    0.01921783
  27  18    0.02116499
  27  19    0.02320883
  27  20    0.02535849
  27  21    0.02762359
  27  22    0.03001423
  27  23    0.03254113
  27  24    0.03521559
  27  25    0.03804962
  27  26    0.04105593
  27  27    0.04424804
  27  28    0.04764029
  27  29    0.05124797
  27  30    0.05508731
  27  31    0.05917561
  27  32    0.06353131
  27  33    0.06817404
  27  34    0.07312476
  27  35    0.07840579
  27  36    0.08404097
  27  37    0.09005573
  27  38    0.09647722
  27  39    0.10333443
  27  40    0.11065832
  27  41    0.11848196
  27  42    0.12684067
  27  43    0.13577220
  27  44    0.14531687
  27  45    0.15551778
  27  46    0.16642100
  27  47    0.17807575
  27  48    0.19053466
  27  49    0.20385400
  27  50    0.21809389
  27  51    0.23331864
  27  52    0.24959700
  27  53    0.26700245
  27  54    0.28561359
  27  55    0.30551444
  27  56    0.32679486
  27  57    0.34955093
  27  58    0.37388539
  27  59    0.39990811
  27  60    0.42773658
  27  61    0.45749643
  27  62    0.48932204
  27  63    0.52335710
  27  64    0.55975528
  27  65    0.59868093
  27  66    0.64030983
  27  67    0.68482995
  27  68    0.73244234
  27  69    0.78336205
  27  70    0.83781907
  27  71    0.89605939
  27  72    0.95834613
  27  73    1.02496073
  27  74    1.09620422
  27  75    1.17239864
  27  76    1.25388846
  27  77    1.34104216
  27  78    1.43425397
  27  79    1.53394564
  27  80    1.64056838
  27  81    1.75460496
  27  82    1.87657194
  27  83    2.00702204
  27  84    2.14654674
  27  85    2.29577905
  27  86    2.45539640
  27  87    2.62612392
  27  88    2.80873776
  27  89    3.00406886
  27  90    3.21300680
  27  91    3.43650412
  27  92    3.67558089
  27  93    3.93132958
  27  94    4.20492043
  27  95    4.49760713
  27  96    4.81073300
  27  97    5.14573766
  27  98    5.50416419
  27  99    5.88766692
  27 100    6.29801983
  27 101    6.73712563
  27 102    7.20702560
  27 103    7.70991025
  27 104    8.24813087
  27 105    8.82421206
  27 106    9.44086536
  27 107   10.10100395
  27 108   10.80775879
  27 109   11.56449595
  27 110   12.37483564
  27 111   13.24267280
  27 112   14.17219946
  27 113   15.16792915
  27 114   16.23472332
  27 115   17.37782010
  27 116   18.60286546
  27 117   19.91594701
  27 118   21.32363051
  27 119   22.83299937
  27 120   24.45169705
  27 121   26.18797270
  27 122   28.05072983
  27 123   30.04957816
  27 124   32.19488852
  27 125   34.49785061
  27 126   36.97053359
  27 127   39.62594932
  27 128   42.47811855
  27 129   45.54214093
  27 130   48.83427104
  27 131   52.37200551
  27 132   56.17419107
  27 133   60.26117192
  27 134   64.65500982
  27 135   69.37983457
  27 136   74.46242196
  27 137   79.93315765
  27 138   85.82763529
  27 139   92.18925574
  27 140   99.07328756
  27 141  106.55260826
  27 142  114.72324567
  27 143  123.69670758
  27 144  133.51252443
  27 145  143.65219579
  27 146  153.64939768
  27 147  163.64026057
  27 148  173.37055809
  27 149  183.22987289
  27 150  192.69672867
  27 151  201.82506996
  27 152  210.74741815
  27 153  219.57030402
  27 154  228.31504396
  27 155  236.83338084
  27 156  245.03393007
  27 157  252.78474693
  27 158  259.92260974
  27 159  266.29938484
  27 160  271.77646367
  27 161  276.14122209
  27 162  279.85643478
  27 163  283.10286594
  27 164  286.43664743
  27 165  289.69300189
  27 166  292.23865956
  27 167  293.57474050
  27 168  293.66430734
  27 169  292.49467231
  27 170  290.01912035
  27 171  286.15412901
  27 172  280.81490729
  27 173  273.95707482
  27 174  266.69453478
  27 175  259.78531619
  27 176  253.73582372
  27 177  248.26265794
  27 178  243.13288996
  27 179  238.07220623
  27 180  232.69843160
  27 181  226.84379188
  27 182  220.48197346
  27 183  213.67802444
  27 184  206.57273319
  27 185  199.32512216
  27 186  191.64801845
  27 187  182.97955016
  27 188  172.54384051
  27 189  159.42033588
  27 190  143.48184809
  27 191  124.58866477
  27 192  102.64838160
  27 193   78.93516519
  27 194   53.64950638
  27 195   27.32478133
  27 196    0.00000000
  28   1    0.00000000
  28   2    0.00000000
  28   3    0.00000000
  28   4    0.00000000
  28   5    0.00000000
  28   6    0.00166753
  28   7    0.00321248
  28   8    0.00472441
  28   9    0.00623696
  28  10    0.00776765
  28  11    0.00932848
  28  12    0.01092920
  28  13    0.01257855
  28  14    0.01428483
  28  15    0.01605621
  28  16    0.01790092
  28  17    0.01982738
  28  18    0.02184428
  28  19    0.02396068
  28  20    0.02618608
  28  21    0.02853042
  28  22    0.03100421
  28  23    0.03361853
  28  24    0.03638512
  28  25    0.03931640
  28  26    0.04242554
  28  27    0.04572652
  28  28    0.04923421
  28  29    0.05296441
  28  30    0.05693393
  28  31    0.06116065
  28  32    0.06566366
  28  33    0.07046325
  28  34    0.07558109
  28  35    0.08104027
  28  36    0.08686543
  28  37    0.09308287
  28  38    0.09972066
  28  39    0.10680876
  28  40    0.11437917
  28  41    0.12246608
  28  42    0.13110600
  28  43    0.14033794
  28  44    0.15020358
  28  45    0.16074746
  28  46    0.17201720
  28  47    0.18406366
  28  48    0.19694124
  28  49    0.21070808
  28  50    0.22542632
  28  51    0.24116240
  28  52    0.25798737
  28  53    0.27597716
  28  54    0.29521298
  28  55    0.31578165
  28  56    0.33777602
  28  57    0.36129533
  28  58    0.38644574
  28  59    0.41334074
  28  60    0.44210172
  28  61    0.47285845
  28  62    0.50574971
  28  63    0.54092394
  28  64    0.57853984
  28  65    0.61876714
  28  66    0.66178735
  28  67    0.70779458
  28  68    0.75699641
  28  69    0.80961487
  28  70    0.86588736
  28  71    0.92606783
  28  72    0.99042783
  28  73    1.05925782
  28  74    1.13286845
  28  75    1.21159196
  28  76    1.29578373
  28  77    1.38582387
  28  78    1.48211896
  28  79    1.58510389
  28  80    1.69524388
  28  81    1.81303661
  28  82    1.93901446
  28  83    2.07374701
  28  84    2.21784365
  28  85    2.37195637
  28  86    2.53678285
  28  87    2.71306962
  28  88    2.90161562
  28  89    3.10327591
  28  90    3.31896569
  28  91    3.54966463
  28  92    3.79642154
  28  93    4.06035935
  28  94    4.34268053
  28  95    4.64467286
  28  96    4.96771574
  28  97    5.31328691
  28  98    5.68296976
  28  99    6.07846121
  28 100    6.50158020
  28 101    6.95427692
  28 102    7.43864278
  28 103    7.95692122
  28 104    8.51151939
  28 105    9.10502090
  28 106    9.74019960
  28 107   10.42003455
  28 108   11.14772636
  28 109   11.92671490
  28 110   12.76069861
  28 111   13.65365551
  28 112   14.60986610
  28 113   15.63393830
  28 114   16.73083458
  28 115   17.90590156
  28 116   19.16490213
  28 117   20.51405042
  28 118   21.96004973
  28 119   23.51013357
  28 120   25.17210998
  28 121   26.95440920
  28 122   28.86613472
  28 123   30.91711754
  28 124   33.11797341
  28 125   35.48016268
  28 126   38.01605187
  28 127   40.73897622
  28 128   43.66330168
  28 129   46.80448502
  28 130   50.17913057
  28 131   53.80504277
  28 132   57.70127583
  28 133   61.88818574
  28 134   66.38749844
  28 135   71.22242166
  28 136   76.41784982
  28 137   82.00073807
  28 138   88.00073797
  28 139   94.45114102
  28 140  101.38991475
  28 141  108.85974556
  28 142  116.90359417
  28 143  125.54669947
  28 144  134.74828785
  28 145  144.33210282
  28 146  154.25109759
  28 147  164.05384063
  28 148  173.99399420
  28 149  183.76462108
  28 150  193.44513009
  28 151  202.66336716
  28 152  211.70778932
  28 153  220.77760910
  28 154  229.97163526
  28 155  238.79813104
  28 156  247.21917393
  28 157  255.07745529
  28 158  262.26660171
  28 159  268.67029419
  28 160  274.18817764
  28 161  278.70211352
  28 162  282.06694403
  28 163  285.35474376
  28 164  288.62148387
  28 165  291.87499425
  28 166  294.39346303
  28 167  296.07391743
  28 168  296.38587034
  28 169  295.43331233
  28 170  293.19909710
  28 171  289.60370765
  28 172  284.52000814
  28 173  277.75576857
  28 174  269.97019276
  28 175  262.37806362
  28 176  255.64289353
  28 177  249.49549087
  28 178  243.69668381
  28 179  238.00546769
  28 180  232.18006600
  28 181  226.06686326
  28 182  219.59946924
  28 183  212.77492924
  28 184  205.62817773
  28 185  198.20106277
  28 186  190.52794929
  28 187  182.03154285
  28 188  171.97021039
  28 189  159.14440439
  28 190  143.54117312
  28 191  125.21754107
  28 192  104.24573676
  28 193   80.88749319
  28 194   55.73426971
  28 195   28.62058128
  28 196    0.00000000
  29   1    0.00000000
  29   2    0.00000000
  29   3    0.00000000
  29   4    0.00000000
  29   5    0.00043840
  29   6    0.00175536
  29   7    0.00325433
  29   8    0.00479491
  29   9    0.00635568
  29  10    0.00794037
  29  11    0.00955743
  29  12    0.01121580
  29  13    0.01292412
  29  14    0.01469084
  29  15    0.01652436
  29  16    0.01843314
  29  17    0.02042587
  29  18    0.02251153
  29  19    0.02469949
  29  20    0.02699956
  29  21    0.02942204
  29  22    0.03197779
  29  23    0.03467828
  29  24    0.03753565
  29  25    0.04056274
  29  26    0.04377316
  29  27    0.04718139
  29  28    0.05080276
  29  29    0.05465361
  29  30    0.05875130
  29  31    0.06311431
  29  32    0.06776234
  29  33    0.07271635
  29  34    0.07799870
  29  35    0.08363325
  29  36    0.08964543
  29  37    0.09606238
  29  38    0.10291307
  29  39    0.11022844
  29  40    0.11804150
  29  41    0.12638755
  29  42    0.13530426
  29  43    0.14483189
  29  44    0.15501346
  29  45    0.16589493
  29  46    0.17752542
  29  47    0.18995745
  29  48    0.20324712
  29  49    0.21745443
  29  50    0.23264350
  29  51    0.24888289
  29  52    0.26624589
  29  53    0.28481086
  29  54    0.30466156
  29  55    0.32588757
  29  56    0.34858467
  29  57    0.37285525
  29  58    0.39880881
  29  59    0.42656243
  29  60    0.45624128
  29  61    0.48797925
  29  62    0.52191946
  29  63    0.55821497
  29  64    0.59702947
  29  65    0.63853798
  29  66    0.68292765
  29  67    0.73039861
  29  68    0.78116489
  29  69    0.83545534
  29  70    0.89351471
  29  71    0.95560471
  29  72    1.02200522
  29  73    1.09301556
  29  74    1.16895580
  29  75    1.25016824
  29  76    1.33701897
  29  77    1.42989948
  29  78    1.52922850
  29  79    1.63545383
  29  80    1.74905442
  29  81    1.87054254
  29  82    2.00046611
  29  83    2.13941120
  29  84    2.28800472
  29  85    2.44691728
  29  86    2.61686628
  29  87    2.79861923
  29  88    2.99299727
  29  89    3.20087901
  29  90    3.42320457
  29  91    3.66098005
  29  92    3.91528218
  29  93    4.18726346
  29  94    4.47815758
  29  95    4.78928532
  29  96    5.12206093
  29  97    5.47799890
  29  98    5.85872138
  29  99    6.26596615
  29 100    6.70159519
  29 101    7.16760402
  29 102    7.66613174
  29 103    8.19947199
  29 104    8.77008473
  29 105    9.38060910
  29 106   10.03387739
  29 107   10.73293015
  29 108   11.48103275
  29 109   12.28169330
  29 110   13.13868227
  29 111   14.05605381
  29 112   15.03816909
  29 113   16.08972171
  29 114   17.21576548
  29 115   18.42174473
  29 116   19.71352742
  29 117   21.09744116
  29 118   22.58031257
  29 119   24.16950989
  29 120   25.87298932
  29 121   27.69934496
  29 122   29.65786245
  29 123   31.75857613
  29 124   34.01232942
  29 125   36.43083753
  29 126   39.02675142
  29 127   41.81372105
  29 128   44.80645497
  29 129   48.02077226
  29 130   51.47364090
  29 131   55.18319480
  29 132   59.16871987
  29 133   63.45059732
  29 134   68.05019236
  29 135   72.98967867
  29 136   78.29179498
  29 137   83.97953813
  29 138   90.07579283
  29 139   96.60283838
  29 140  103.58145051
  29 141  111.02873993
  29 142  118.95276848
  29 143  127.34089778
  29 144  136.14135740
  29 145  145.25473639
  29 146  154.58667127
  29 147  163.98688243
  29 148  173.48362969
  29 149  183.12528146
  29 150  192.43035857
  29 151  201.48694424
  29 152  210.49044173
  29 153  219.74470230
  29 154  228.91656432
  29 155  238.12448284
  29 156  246.95704592
  29 157  255.06062981
  29 158  262.44616421
  29 159  269.00276953
  29 160  274.70168980
  29 161  279.52803475
  29 162  283.48388130
  29 163  286.77024281
  29 164  289.97519167
  29 165  292.96069689
  29 166  295.56503355
  29 167  297.12707707
  29 168  297.55867453
  29 169  296.83652580
  29 170  294.91421848
  29 171  291.70117079
  29 172  287.04486837
  29 173  280.68793383
  29 174  273.13336584
  29 175  265.16441488
  29 176  257.98579113
  29 177  251.37870920
  29 178  245.12864925
  29 179  239.02588962
  29 180  232.87915141
  29 181  226.54929859
  29 182  219.95338822
  29 183  213.04599725
  29 184  205.78732180
  29 185  198.11659979
  29 186  189.99404779
  29 187  181.37731662
  29 188  170.84962326
  29 189  158.28311304
  29 190  142.89563837
  29 191  124.99596119
  29 192  104.64693154
  29 193   81.95867497
  29 194   57.00265823
  29 195   29.53787100
  29 196    0.00000000
  30   1    0.00000000
  30   2    0.00000000
  30   3    0.00000000
  30   4    0.00000000
  30   5    0.00000000
  30   6    0.00166821
  30   7    0.00326761
  30   8    0.00486440
  30   9    0.00647593
  30  10    0.00811251
  30  11    0.00978336
  30  12    0.01149734
  30  13    0.01326303
  30  14    0.01508889
  30  15    0.01698341
  30  16    0.01895522
  30  17    0.02101321
  30  18    0.02316662
  30  19    0.02542509
  30  20    0.02779873
  30  21    0.03029819
  30  22    0.03293467
  30  23    0.03572001
  30  24    0.03866675
  30  25    0.04178815
  30  26    0.04509826
  30  27    0.04861201
  30  28    0.05234524
  30  29    0.05631480
  30  30    0.06053858
  30  31    0.06503567
  30  32    0.06982635
  30  33    0.07493225
  30  34    0.08037643
  30  35    0.08618348
  30  36    0.09237960
  30  37    0.09899277
  30  38    0.10605287
  30  39    0.11359176
  30  40    0.12164349
  30  41    0.13024442
  30  42    0.13943336
  30  43    0.14925182
  30  44    0.15974411
  30  45    0.17095761
  30  46    0.18294293
  30  47    0.19575417
  30  48    0.20944916
  30  49    0.22408971
  30  50    0.23974188
  30  51    0.25647631
  30  52    0.27436850
  30  53    0.29349920
  30  54    0.31395469
  30  55    0.33582727
  30  56    0.35921558
  30  57    0.38422512
  30  58    0.41096867
  30  59    0.43956682
  30  60    0.47014853
  30  61    0.50285167
  30  62    0.53782365
  30  63    0.57522212
  30  64    0.61521562
  30  65    0.65798437
  30  66    0.70372109
  30  67    0.75263185
  30  68    0.80493697
  30  69    0.86087206
  30  70    0.92068905
  30  71    0.98465732
  30  72    1.05306491
  30  73    1.12621983
  30  74    1.20445144
  30  75    1.28811192
  30  76    1.37757784
  30  77    1.47325192
  30  78    1.57556477
  30  79    1.68497687
  30  80    1.80198064
  30  81    1.92710267
  30  82    2.06090611
  30  83    2.20399317
  30  84    2.35700793
  30  85    2.52063920
  30  86    2.69562371
  30  87    2.88274944
  30  88    3.08285921
  30  89    3.29685460
  30  90    3.52570006
  30  91    3.77042739
  30  92    4.03214049
  30  93    4.31202055
  30  94    4.61133156
  30  95    4.93142625
  30  96    5.27375252
  30  97    5.63986030
  30  98    6.03140906
  30  99    6.45017577
  30 100    6.89806361
  30 101    7.37711133
  30 102    7.88950340
  30 103    8.43758100
  30 104    9.02385389
  30 105    9.65101339
  30 106   10.32194638
  30 107   11.03975061
  30 108   11.80775129
  30 109   12.62951924
  30 110   13.50889070
  30 111   14.44998888
  30 112   15.45724765
  30 113   16.53543730
  30 114   17.68969289
  30 115   18.92554522
  30 116   20.24895469
  30 117   21.66634849
  30 118   23.18466114
  30 119   24.81137890
  30 120   26.55458801
  30 121   28.42302718
  30 122   30.42614418
  30 123   32.57415658
  30 124   34.87811612
  30 125   37.34997582
  30 126   40.00265852
  30 127   42.85012389
  30 128   45.90743011
  30 129   49.19078354
  30 130   52.71756662
  30 131   56.50632940
  30 132   60.57672334
  30 133   64.94934776
  30 134   69.64546827
  30 135   74.68655668
  30 136   80.09359398
  30 137   85.88608106
  30 138   92.08072069
  30 139   98.68976732
  30 140  105.71904954
  30 141  113.16555471
  30 142  121.01412941
  30 143  129.23263926
  30 144  137.76661816
  30 145  146.54041463
  30 146  155.47293433
  30 147  164.47999231
  30 148  173.52298984
  30 149  182.55575090
  30 150  191.43457044
  30 151  200.17036408
  30 152  208.86513568
  30 153  217.67405276
  30 154  226.74201978
  30 155  235.77964151
  30 156  244.41271415
  30 157  252.78311763
  30 158  260.50549132
  30 159  267.27001817
  30 160  273.18768398
  30 161  278.34368581
  30 162  282.70537427
  30 163  286.41538374
  30 164  289.70940501
  30 165  292.60058396
  30 166  294.96234084
  30 167  296.50038081
  30 168  297.07665110
  30 169  296.62843254
  30 170  295.10091801
  30 171  292.40986138
  30 172  288.41968957
  30 173  282.94160819
  30 174  275.80454904
  30 175  268.22215837
  30 176  260.79012309
  30 177  253.91142696
  30 178  247.39481052
  30 179  241.04735078
  30 180  234.69380053
  30 181  228.20489581
  30 182  221.49948207
  30 183  214.52138680
  30 184  207.18248573
  30 185  199.27722649
  30 186  190.71506243
  30 187  181.36028812
  30 188  170.45193560
  30 189  156.87655240
  30 190  141.33446087
  30 191  123.72421814
  30 192  103.80636000
  30 193   81.62577981
  30 194   57.00805612
  30 195   29.64651426
  30 196    0.00000000
  31   1    0.00000000
  31   2    0.00000000
  31   3    0.00000000
  31   4    0.00000000
  31   5    0.00000000
  31   6    0.00165654
  31   7    0.00329658
  31   8    0.00493862
  31   9    0.00659707
  31  10    0.00828285
  31  11    0.01000533
  31  12    0.01177320
  31  13    0.01359487
  31  14    0.01547870
  31  15    0.01743317
  31  16    0.01946702
  31  17    0.02158928
  31  18    0.02380942
  31  19    0.02613732
  31  20    0.02858341
  31  21    0.03115863
  31  22    0.03387454
  31  23    0.03674337
  31  24    0.03977802
  31  25    0.04299216
  31  26    0.04640030
  31  27    0.05001780
  31  28    0.05386100
  31  29    0.05794724
  31  30    0.06229497
  31  31    0.06692383
  31  32    0.07185472
  31  33    0.07710991
  31  34    0.08271313
  31  35    0.08868970
  31  36    0.09506659
  31  37    0.10187262
  31  38    0.10913851
  31  39    0.11689708
  31  40    0.12518335
  31  41    0.13403475
  31  42    0.14349124
  31  43    0.15359551
  31  44    0.16439318
  31  45    0.17593299
  31  46    0.18826702
  31  47    0.20145096
  31  48    0.21554429
  31  49    0.23061061
  31  50    0.24671792
  31  51    0.26393888
  31  52    0.28235119
  31  53    0.30203791
  31  54    0.32308782
  31  55    0.34559587
  31  56    0.36966356
  31  57    0.39539941
  31  58    0.42291943
  31  59    0.45234770
  31  60    0.48381684
  31  61    0.51746867
  31  62    0.55345482
  31  63    0.59193742
  31  64    0.63308982
  31  65    0.67709736
  31  66    0.72415821
  31  67    0.77448426
  31  68    0.82830205
  31  69    0.88585383
  31  70    0.94739856
  31  71    1.01321318
  31  72    1.08359374
  31  73    1.15885681
  31  74    1.23934085
  31  75    1.32540774
  31  76    1.41744439
  31  77    1.51586449
  31  78    1.62111036
  31  79    1.73365489
  31  80    1.85400374
  31  81    1.98269754
  31  82    2.12031435
  31  83    2.26747224
  31  84    2.42483208
  31  85    2.59310054
  31  86    2.77303322
  31  87    2.96543813
  31  88    3.17117931
  31  89    3.39118074
  31  90    3.62643061
  31  91    3.87798575
  31  92    4.14697654
  31  93    4.43461204
  31  94    4.74218565
  31  95    5.07108106
  31  96    5.42277871
  31  97    5.79886276
  31  98    6.20102858
  31  99    6.63109079
  31 100    7.09099202
  31 101    7.58281228
  31 102    8.10877915
  31 103    8.67127881
  31 104    9.27286799
  31 105    9.91628688
  31 106   10.60447327
  31 107   11.34057783
  31 108   12.12798083
  31 109   12.97031032
  31 110   13.87146205
  31 111   14.83562119
  31 112   15.86728619
  31 113   16.97129489
  31 114   18.15285318
  31 115   19.41756653
  31 116   20.77147455
  31 117   22.22108910
  31 118   23.77343610
  31 119   25.43610143
  31 120   27.21728134
  31 121   29.12583748
  31 122   31.17135692
  31 123   33.36421697
  31 124   35.71565476
  31 125   38.23784059
  31 126   40.94395376
  31 127   43.84825796
  31 128   46.96617159
  31 129   50.31432527
  31 130   53.91059402
  31 131   57.77408440
  31 132   61.92504580
  31 133   66.38465956
  31 134   71.17463703
  31 135   76.31653107
  31 136   81.83063829
  31 137   87.73435966
  31 138   94.03993314
  31 139  100.75161492
  31 140  107.86272514
  31 141  115.35341531
  31 142  123.19009627
  31 143  131.32635973
  31 144  139.70367945
  31 145  148.25411808
  31 146  156.90717341
  31 147  165.59574122
  31 148  174.26737322
  31 149  182.87111587
  31 150  191.34831302
  31 151  199.69628894
  31 152  207.96198102
  31 153  216.21592109
  31 154  224.50569651
  31 155  232.78341196
  31 156  241.10968107
  31 157  249.16577992
  31 158  256.56573034
  31 159  263.45427811
  31 160  269.52918678
  31 161  275.06813951
  31 162  279.71049973
  31 163  283.62332128
  31 164  287.00645834
  31 165  289.94146707
  31 166  292.36439550
  31 167  294.02264301
  31 168  294.80861266
  31 169  294.68733674
  31 170  293.63274496
  31 171  291.58847747
  31 172  288.43725399
  31 173  283.98715971
  31 174  278.02538632
  31 175  271.20350911
  31 176  264.08532064
  31 177  257.09872746
  31 178  250.48238495
  31 179  244.04005704
  31 180  237.58351909
  31 181  230.99073542
  31 182  224.20514231
  31 183  217.21652669
  31 184  209.97356737
  31 185  201.89266487
  31 186  192.99231123
  31 187  182.62300518
  31 188  170.40376888
  31 189  156.06483447
  31 190  139.40733833
  31 191  121.25548278
  31 192  101.64415161
  31 193   80.05685810
  31 194   55.98553268
  31 195   29.15883470
  31 196    0.00000000
  32   1    0.00000000
  32   2    0.00000000
  32   3    0.00000000
  32   4    0.00000000
  32   5    0.00000000
  32   6    0.00166802
  32   7    0.00333675
  32   8    0.00501622
  32   9    0.00671729
  32  10    0.00844966
  32  11    0.01022198
  32  12    0.01204241
  32  13    0.01391899
  32  14    0.01585984
  32  15    0.01787337
  32  16    0.01996834
  32  17    0.02215392
  32  18    0.02443977
  32  19    0.02683603
  32  20    0.02935339
  32  21    0.03200313
  32  22    0.03479715
  32  23    0.03774803
  32  24    0.04086906
  32  25    0.04417433
  32  26    0.04767876
  32  27    0.05139817
  32  28    0.05534937
  32  29    0.05955020
  32  30    0.06401966
  32  31    0.06877792
  32  32    0.07384650
  32  33    0.07924828
  32  34    0.08500768
  32  35    0.09115070
  32  36    0.09770511
  32  37    0.10470050
  32  38    0.11216847
  32  39    0.12014274
  32  40    0.12865932
  32  41    0.13775668
  32  42    0.14747588
  32  43    0.15786081
  32  44    0.16895834
  32  45    0.18081857
  32  46    0.19349504
  32  47    0.20704495
  32  48    0.22152945
  32  49    0.23701390
  32  50    0.25356817
  32  51    0.27126692
  32  52    0.29019001
  32  53    0.31042278
  32  54    0.33205646
  32  55    0.35518861
  32  56    0.37992352
  32  57    0.40637270
  32  58    0.43465534
  32  59    0.46489890
  32  60    0.49723965
  32  61    0.53182329
  32  62    0.56880557
  32  63    0.60835305
  32  64    0.65064379
  32  65    0.69586814
  32  66    0.74422967
  32  67    0.79594596
  32  68    0.85124969
  32  69    0.91038958
  32  70    0.97363158
  32  71    1.04125999
  32  72    1.11357878
  32  73    1.19091289
  32  74    1.27360974
  32  75    1.36204074
  32  76    1.45660295
  32  77    1.55772084
  32  78    1.66584820
  32  79    1.78147016
  32  80    1.90510533
  32  81    2.03730813
  32  82    2.17867126
  32  83    2.32982832
  32  84    2.49145667
  32  85    2.66428044
  32  86    2.84907375
  32  87    3.04666419
  32  88    3.25793656
  32  89    3.48383676
  32  90    3.72537613
  32  91    3.98363595
  32  92    4.25977238
  32  93    4.55502163
  32  94    4.87070568
  32  95    5.20823825
  32  96    5.56913132
  32  97    5.95500212
  32  98    6.36758064
  32  99    6.80871772
  32 100    7.28039377
  32 101    7.78472822
  32 102    8.32398969
  32 103    8.90060696
  32 104    9.51718098
  32 105   10.17649773
  32 106   10.88154233
  32 107   11.63551433
  32 108   12.44184437
  32 109   13.30421235
  32 110   14.22656738
  32 111   15.21314953
  32 112   16.26851373
  32 113   17.39755603
  32 114   18.60554252
  32 115   19.89814117
  32 116   21.28145694
  32 117   22.76207061
  32 118   24.34708166
  32 119   26.04415564
  32 120   27.86157653
  32 121   29.80830446
  32 122   31.89403928
  32 123   34.12929010
  32 124   36.52545099
  32 125   39.09488248
  32 126   41.85099773
  32 127   44.80835120
  32 128   47.98272576
  32 129   51.39121069
  32 130   55.05225806
  32 131   58.98569604
  32 132   63.21266405
  32 133   67.75541212
  32 134   72.63687274
  32 135   77.87986401
  32 136   83.50571867
  32 137   89.53207489
  32 138   95.96957359
  32 139  102.81744398
  32 140  110.05870360
  32 141  117.65716069
  32 142  125.55973429
  32 143  133.70485523
  32 144  142.02699594
  32 145  150.45881495
  32 146  158.93415698
  32 147  167.39147198
  32 148  175.77741326
  32 149  184.04524305
  32 150  192.15743629
  32 151  200.10408242
  32 152  207.90325901
  32 153  215.58768353
  32 154  223.18035496
  32 155  230.67069450
  32 156  238.04222243
  32 157  245.20225146
  32 158  252.16466230
  32 159  258.50704917
  32 160  264.48584151
  32 161  269.79055970
  32 162  274.56512590
  32 163  278.49657227
  32 164  281.90081506
  32 165  284.95535731
  32 166  287.70175935
  32 167  289.59445097
  32 168  290.62823472
  32 169  290.85948612
  32 170  290.32995437
  32 171  289.04157102
  32 172  286.90859320
  32 173  283.68147611
  32 174  279.21954225
  32 175  273.56707109
  32 176  267.30632165
  32 177  260.94520165
  32 178  254.39887729
  32 179  248.02411077
  32 180  241.56076876
  32 181  234.89427235
  32 182  228.01154339
  32 183  221.03574617
  32 184  213.44332724
  32 185  205.13593347
  32 186  195.51125447
  32 187  184.46687578
  32 188  171.15759766
  32 189  155.19656254
  32 190  137.53276276
  32 191  118.73173051
  32 192   98.86488916
  32 193   77.29251631
  32 194   53.94254810
  32 195   28.12004395
  32 196    0.00000000
  33   1    0.00000000
  33   2    0.00000000
  33   3    0.00000000
  33   4    0.00000000
  33   5    0.00000000
  33   6    0.00168546
  33   7    0.00337955
  33   8    0.00509229
  33   9    0.00683312
  33  10    0.00861034
  33  11    0.01043143
  33  12    0.01230370
  33  13    0.01423456
  33  14    0.01623180
  33  15    0.01830369
  33  16    0.02045899
  33  17    0.02270700
  33  18    0.02505757
  33  19    0.02752108
  33  20    0.03010852
  33  21    0.03283149
  33  22    0.03570223
  33  23    0.03873367
  33  24    0.04193951
  33  25    0.04533421
  33  26    0.04893314
  33  27    0.05275255
  33  28    0.05680972
  33  29    0.06112299
  33  30    0.06571187
  33  31    0.07059709
  33  32    0.07580075
  33  33    0.08134635
  33  34    0.08725896
  33  35    0.09356530
  33  36    0.10029385
  33  37    0.10747502
  33  38    0.11514124
  33  39    0.12332714
  33  40    0.13206967
  33  41    0.14140834
  33  42    0.15138529
  33  43    0.16204557
  33  44    0.17343731
  33  45    0.18561192
  33  46    0.19862437
  33  47    0.21253336
  33  48    0.22740168
  33  49    0.24329639
  33  50    0.26028921
  33  51    0.27845679
  33  52    0.29788108
  33  53    0.31864966
  33  54    0.34085618
  33  55    0.36460077
  33  56    0.38999044
  33  57    0.41713963
  33  58    0.44617068
  33  59    0.47721436
  33  60    0.51041053
  33  61    0.54590868
  33  62    0.58386863
  33  63    0.62446128
  33  64    0.66786930
  33  65    0.71428802
  33  66    0.76392624
  33  67    0.81700720
  33  68    0.87376956
  33  69    0.93446845
  33  70    0.99937662
  33  71    1.06878565
  33  72    1.14300726
  33  73    1.22237465
  33  74    1.30724402
  33  75    1.39799616
  33  76    1.49503806
  33  77    1.59880483
  33  78    1.70976151
  33  79    1.82840523
  33  80    1.95526734
  33  81    2.09091579
  33  82    2.23595764
  33  83    2.39104175
  33  84    2.55686165
  33  85    2.73415858
  33  86    2.92372483
  33  87    3.12640719
  33  88    3.34311076
  33  89    3.57480291
  33  90    3.82251761
  33  91    4.08736005
  33  92    4.37051153
  33  93    4.67323476
  33  94    4.99687952
  33  95    5.34288875
  33  96    5.71280503
  33  97    6.10827762
  33  98    6.53106997
  33  99    6.98306780
  33 100    7.46628784
  33 101    7.98288724
  33 102    8.53517370
  33 103    9.12561644
  33 104    9.75685806
  33 105   10.43172746
  33 106   11.15325374
  33 107   11.92468146
  33 108   12.74948715
  33 109   13.63139745
  33 110   14.57440884
  33 111   15.58280934
  33 112   16.66120235
  33 113   17.81453286
  33 114   19.04811638
  33 115   20.36767093
  33 116   21.77935247
  33 117   23.28979417
  33 118   24.90615011
  33 119   26.63614385
  33 120   28.48812254
  33 121   30.47111714
  33 122   32.59490952
  33 123   34.87010696
  33 124   37.30822468
  33 125   39.92177670
  33 126   42.72437504
  33 127   45.73083618
  33 128   48.95729259
  33 129   52.42130431
  33 130   56.14196094
  33 131   60.13995661
  33 132   64.43760603
  33 133   69.05874508
  33 134   74.02841617
  33 135   79.37216484
  33 136   85.11465475
  33 137   91.27713446
  33 138   97.87310490
  33 139  104.90156528
  33 140  112.33816012
  33 141  120.12788930
  33 142  128.18956668
  33 143  136.44168576
  33 144  144.80931082
  33 145  153.22242654
  33 146  161.61554059
  33 147  169.92881264
  33 148  178.10937828
  33 149  186.11192469
  33 150  193.90150586
  33 151  201.46056303
  33 152  208.79173459
  33 153  215.91441306
  33 154  222.85096039
  33 155  229.60039509
  33 156  236.13938473
  33 157  242.41813202
  33 158  248.39328659
  33 159  253.95847808
  33 160  259.17557280
  33 161  264.12337442
  33 162  268.36223180
  33 163  272.01212828
  33 164  275.27360438
  33 165  278.41835021
  33 166  281.04479267
  33 167  283.18470418
  33 168  284.41406580
  33 169  284.95702125
  33 170  284.94849774
  33 171  284.49658272
  33 172  283.62285487
  33 173  281.74647109
  33 174  278.72223171
  33 175  274.63427505
  33 176  269.69798884
  33 177  264.02170590
  33 178  258.16242597
  33 179  252.08982956
  33 180  245.70838316
  33 181  238.95455947
  33 182  231.82397193
  33 183  224.35661540
  33 184  216.48268991
  33 185  207.51785244
  33 186  197.23272527
  33 187  185.31425195
  33 188  171.24849920
  33 189  154.65246293
  33 190  136.34610142
  33 191  116.74918970
  33 192   96.18701364
  33 193   74.61524946
  33 194   51.58808563
  33 195   26.49138578
  33 196    0.00000000
  34   1    0.00000000
  34   2    0.00000000
  34   3    0.00000000
  34   4    0.00000000
  34   5    0.00000000
  34   6    0.00170102
  34   7    0.00341722
  34   8    0.00516066
  34   9    0.00693994
  34  10    0.00876160
  34  11    0.01063149
  34  12    0.01255565
  34  13    0.01454073
  34  14    0.01659411
  34  15    0.01872388
  34  16    0.02093885
  34  17    0.02324846
  34  18    0.02566275
  34  19    0.02819240
  34  20    0.03084869
  34  21    0.03364354
  34  22    0.03658955
  34  23    0.03970001
  34  24    0.04298900
  34  25    0.04647140
  34  26    0.05016296
  34  27    0.05408039
  34  28    0.05824144
  34  29    0.06266491
  34  30    0.06737084
  34  31    0.07238050
  34  32    0.07771655
  34  33    0.08340312
  34  34    0.08946590
  34  35    0.09593231
  34  36    0.10283156
  34  37    0.11019482
  34  38    0.11805536
  34  39    0.12644869
  34  40    0.13541271
  34  41    0.14498790
  34  42    0.15521751
  34  43    0.16614770
  34  44    0.17782784
  34  45    0.19031064
  34  46    0.20365244
  34  47    0.21791344
  34  48    0.23315801
  34  49    0.24945492
  34  50    0.26687769
  34  51    0.28550490
  34  52    0.30542056
  34  53    0.32671447
  34  54    0.34948264
  34  55    0.37382770
  34  56    0.39985937
  34  57    0.42769494
  34  58    0.45745984
  34  59    0.48928812
  34  60    0.52332312
  34  61    0.55971808
  34  62    0.59863682
  34  63    0.64025447
  34  64    0.68475828
  34  65    0.73234841
  34  66    0.78323885
  34  67    0.83765835
  34  68    0.89585148
  34  69    0.95807964
  34  70    1.02462229
  34  71    1.09577816
  34  72    1.17186656
  34  73    1.25322881
  34  74    1.34022976
  34  75    1.43325937
  34  76    1.53273446
  34  77    1.63910051
  34  78    1.75283368
  34  79    1.87444286
  34  80    2.00447191
  34  81    2.14350208
  34  82    2.29215455
  34  83    2.45109315
  34  84    2.62102727
  34  85    2.80271499
  34  86    2.99696640
  34  87    3.20464714
  34  88    3.42668221
  34  89    3.66406002
  34  90    3.91783674
  34  91    4.18914092
  34  92    4.47917847
  34  93    4.78923800
  34  94    5.12069642
  34  95    5.47502514
  34  96    5.85379653
  34  97    6.25869094
  34  98    6.69150425
  34  99    7.15415589
  34 100    7.64869760
  34 101    8.17732272
  34 102    8.74237631
  34 103    9.34636602
  34 104    9.99197388
  34 105   10.68206899
  34 106   11.41972139
  34 107   12.20821707
  34 108   13.05107433
  34 109   13.95206164
  34 110   14.91521717
  34 111   15.94487027
  34 112   17.04566499
  34 113   18.22258614
  34 114   19.48098794
  34 115   20.82662595
  34 116   22.26569246
  34 117   23.80485593
  34 118   25.45130509
  34 119   27.21279835
  34 120   29.09771919
  34 121   31.11513851
  34 122   33.27488485
  34 123   35.58762361
  34 124   38.06494635
  34 125   40.71947157
  34 126   43.56495814
  34 127   46.61643234
  34 128   49.89032933
  34 129   53.40464814
  34 130   57.17911743
  34 131   61.23536408
  34 132   65.59706682
  34 133   70.29005751
  34 134   75.34229209
  34 135   80.78353091
  34 136   86.64440045
  34 137   92.95417731
  34 138   99.73603061
  34 139  106.99757842
  34 140  114.71428475
  34 141  122.80766230
  34 142  131.14222893
  34 143  139.60932339
  34 144  148.12595214
  34 145  156.61954303
  34 146  165.02387553
  34 147  173.27925536
  34 148  181.33251323
  34 149  189.13676452
  34 150  196.65248185
  34 151  203.85157820
  34 152  210.72470623
  34 153  217.29179594
  34 154  223.60097462
  34 155  229.65986169
  34 156  235.44229246
  34 157  240.90824854
  34 158  246.02644171
  34 159  250.77485456
  34 160  255.17233730
  34 161  259.22268446
  34 162  262.82282211
  34 163  266.00524237
  34 164  268.86532063
  34 165  271.51443471
  34 166  273.99966148
  34 167  275.81938004
  34 168  277.02509815
  34 169  277.74700444
  34 170  278.15136760
  34 171  278.51253277
  34 172  278.47539956
  34 173  278.08743572
  34 174  276.40464345
  34 175  273.64944533
  34 176  269.90952465
  34 177  265.33835116
  34 178  260.17297456
  34 179  254.47376710
  34 180  248.21219223
  34 181  241.34838549
  34 182  233.90139361
  34 183  225.98237842
  34 184  217.47976219
  34 185  208.05096344
  34 186  197.37726290
  34 187  185.05090657
  34 188  170.55536397
  34 189  154.43791769
  34 190  135.99592066
  34 191  116.19937746
  34 192   94.90385945
  34 193   72.69214200
  34 194   49.50971810
  34 195   25.36348517
  34 196    0.00000000
  35   1    0.00000000
  35   2    0.00000000
  35   3    0.00000000
  35   4    0.00000000
  35   5    0.00000000
  35   6    0.00170820
  35   7    0.00344134
  35   8    0.00521384
  35   9    0.00703216
  35  10    0.00889973
  35  11    0.01081985
  35  12    0.01279697
  35  13    0.01483684
  35  14    0.01694646
  35  15    0.01913386
  35  16    0.02140792
  35  17    0.02377830
  35  18    0.02625532
  35  19    0.02884996
  35  20    0.03157381
  35  21    0.03443915
  35  22    0.03745892
  35  23    0.04064679
  35  24    0.04401722
  35  25    0.04758548
  35  26    0.05136775
  35  27    0.05538117
  35  28    0.05964391
  35  29    0.06417530
  35  30    0.06899583
  35  31    0.07412734
  35  32    0.07959302
  35  33    0.08541761
  35  34    0.09162745
  35  35    0.09825059
  35  36    0.10531699
  35  37    0.11285857
  35  38    0.12090940
  35  39    0.12950586
  35  40    0.13868677
  35  41    0.14849360
  35  42    0.15897063
  35  43    0.17016516
  35  44    0.18212774
  35  45    0.19491236
  35  46    0.20857672
  35  47    0.22318249
  35  48    0.23879558
  35  49    0.25548642
  35  50    0.27333030
  35  51    0.29240772
  35  52    0.31280469
  35  53    0.33461319
  35  54    0.35793154
  35  55    0.38286483
  35  56    0.40952542
  35  57    0.43803343
  35  58    0.46851729
  35  59    0.50111427
  35  60    0.53597115
  35  61    0.57324482
  35  62    0.61310302
  35  63    0.65572509
  35  64    0.70130270
  35  65    0.75004081
  35  66    0.80215847
  35  67    0.85788987
  35  68    0.91748535
  35  69    0.98121250
  35  70    1.04935734
  35  71    1.12222563
  35  72    1.20014416
  35  73    1.28346221
  35  74    1.37255313
  35  75    1.46781590
  35  76    1.56967696
  35  77    1.67859205
  35  78    1.79504820
  35  79    1.91956588
  35  80    2.05270126
  35  81    2.19504866
  35  82    2.34724313
  35  83    2.50996321
  35  84    2.68393389
  35  85    2.86992980
  35  86    3.06877851
  35  87    3.28136418
  35  88    3.50863137
  35  89    3.75158914
  35  90    4.01131543
  35  91    4.28896174
  35  92    4.58575811
  35  93    4.90301846
  35  94    5.24214632
  35  95    5.60464089
  35  96    5.99210362
  35  97    6.40624519
  35  98    6.84889299
  35  99    7.32199919
  35 100    7.82764936
  35 101    8.36807176
  35 102    8.94564731
  35 103    9.56292036
  35 104   10.22261034
  35 105   10.92762427
  35 106   11.68107037
  35 107   12.48627286
  35 108   13.34678802
  35 109   14.26642171
  35 110   15.24924853
  35 111   16.29963290
  35 112   17.42225214
  35 113   18.62212207
  35 114   19.90462524
  35 115   21.27554237
  35 116   22.74108741
  35 117   24.30794672
  35 118   25.98332311
  35 119   27.77498544
  35 120   29.69132476
  35 121   31.74141800
  35 122   33.93510055
  35 123   36.28304927
  35 124   38.79687773
  35 125   41.48924604
  35 126   44.37398786
  35 127   47.46625811
  35 128   50.78270533
  35 129   54.34167391
  35 130   58.16344200
  35 131   62.27050212
  35 132   66.68789058
  35 133   71.44356772
  35 134   76.56883464
  35 135   82.09872387
  35 136   88.07216337
  35 137   94.53133265
  35 138  101.51860529
  35 139  109.06685180
  35 140  117.17305463
  35 141  125.73796861
  35 142  134.48745738
  35 143  143.28642304
  35 144  152.05872825
  35 145  160.73302321
  35 146  169.24191941
  35 147  177.52563092
  35 148  185.53071090
  35 149  193.20744270
  35 150  200.50747619
  35 151  207.38478425
  35 152  213.80745880
  35 153  219.79712711
  35 154  225.49657972
  35 155  230.91534362
  35 156  236.00438682
  35 157  240.71072560
  35 158  245.01446808
  35 159  248.94626471
  35 160  252.53794847
  35 161  255.81013274
  35 162  258.75347349
  35 163  261.38578458
  35 164  263.74453892
  35 165  265.86155146
  35 166  267.71713430
  35 167  269.17243828
  35 168  270.22915199
  35 169  270.96663093
  35 170  271.51115470
  35 171  272.04194655
  35 172  272.79379155
  35 173  272.83669203
  35 174  272.26618641
  35 175  270.74503169
  35 176  268.03303213
  35 177  264.31161541
  35 178  259.75908769
  35 179  254.43898607
  35 180  248.31207584
  35 181  241.29175661
  35 182  233.38738075
  35 183  225.09657687
  35 184  216.27380685
  35 185  206.66201317
  35 186  195.96475569
  35 187  183.69769210
  35 188  170.16703679
  35 189  154.16629327
  35 190  136.54481430
  35 191  116.61380282
  35 192   94.91690016
  35 193   72.03080065
  35 194   48.59339672
  35 195   24.55439230
  35 196    0.00000000
  36   1    0.00000000
  36   2    0.00000000
  36   3    0.00000000
  36   4    0.00000000
  36   5    0.00000000
  36   6    0.00169727
  36   7    0.00343988
  36   8    0.00524207
  36   9    0.00710331
  36  10    0.00902092
  36  11    0.01099454
  36  12    0.01302676
  36  13    0.01512260
  36  14    0.01728889
  36  15    0.01953377
  36  16    0.02186640
  36  17    0.02429672
  36  18    0.02683542
  36  19    0.02949381
  36  20    0.03228386
  36  21    0.03521821
  36  22    0.03831017
  36  23    0.04157377
  36  24    0.04502386
  36  25    0.04867610
  36  26    0.05254708
  36  27    0.05665436
  36  28    0.06101657
  36  29    0.06565349
  36  30    0.07058612
  36  31    0.07583679
  36  32    0.08142928
  36  33    0.08738888
  36  34    0.09374255
  36  35    0.10051902
  36  36    0.10774893
  36  37    0.11546494
  36  38    0.12370193
  36  39    0.13249711
  36  40    0.14189021
  36  41    0.15192366
  36  42    0.16264276
  36  43    0.17409591
  36  44    0.18633483
  36  45    0.19941476
  36  46    0.21339474
  36  47    0.22833785
  36  48    0.24431153
  36  49    0.26138784
  36  50    0.27964381
  36  51    0.29916178
  36  52    0.32002977
  36  53    0.34234187
  36  54    0.36619865
  36  55    0.39170764
  36  56    0.41898379
  36  57    0.44814997
  36  58    0.47933756
  36  59    0.51268699
  36  60    0.54834840
  36  61    0.58648229
  36  62    0.62726024
  36  63    0.67086567
  36  64    0.71749467
  36  65    0.76735682
  36  66    0.82067620
  36  67    0.87769231
  36  68    0.93866117
  36  69    1.00385643
  36  70    1.07357058
  36  71    1.14811627
  36  72    1.22782761
  36  73    1.31306175
  36  74    1.40420034
  36  75    1.50165127
  36  76    1.60585043
  36  77    1.71726361
  36  78    1.83638857
  36  79    1.96375715
  36  80    2.09993763
  36  81    2.24553717
  36  82    2.40120447
  36  83    2.56763255
  36  84    2.74556178
  36  85    2.93578301
  36  86    3.13914107
  36  87    3.35653830
  36  88    3.58893853
  36  89    3.83737112
  36  90    4.10293544
  36  91    4.38680553
  36  92    4.69023515
  36  93    5.01456313
  36  94    5.36121907
  36  95    5.73172948
  36  96    6.12772429
  36  97    6.55094384
  36  98    7.00324634
  36  99    7.48661584
  36 100    8.00317085
  36 101    8.55517344
  36 102    9.14503920
  36 103    9.77534775
  36 104   10.44885424
  36 105   11.16850163
  36 106   11.93743401
  36 107   12.75901107
  36 108   13.63682378
  36 109   14.57471145
  36 110   15.57678040
  36 111   16.64742444
  36 112   17.79134738
  36 113   19.01358782
  36 114   20.31954678
  36 115   21.71501824
  36 116   23.20622351
  36 117   24.79984957
  36 118   26.50309252
  36 119   28.32370669
  36 120   30.27006059
  36 121   32.35120094
  36 122   34.57692637
  36 123   36.95787267
  36 124   39.50561214
  36 125   42.23277011
  36 126   45.15316280
  36 127   48.28196200
  36 128   51.63589416
  36 129   55.23348445
  36 130   59.09536119
  36 131   63.24464316
  36 132   67.70744428
  36 133   72.51354850
  36 134   77.69733680
  36 135   83.29909020
  36 136   89.36683783
  36 137   95.95888848
  36 138  103.14668703
  36 139  111.01487299
  36 140  119.64227478
  36 141  128.98715547
  36 142  138.32169729
  36 143  147.56390259
  36 144  156.69835840
  36 145  165.65547784
  36 146  174.36279334
  36 147  182.76145139
  36 148  190.80012250
  36 149  198.42842261
  36 150  205.58802872
  36 151  212.20299336
  36 152  218.17930359
  36 153  223.47274258
  36 154  228.57576277
  36 155  233.42513226
  36 156  237.89414817
  36 157  241.87960571
  36 158  245.35547923
  36 159  248.45456965
  36 160  251.23422212
  36 161  253.75068940
  36 162  256.03120451
  36 163  258.08647332
  36 164  259.92153325
  36 165  261.53460869
  36 166  262.90682651
  36 167  264.00185436
  36 168  264.83443927
  36 169  265.46416413
  36 170  265.97180551
  36 171  266.43956427
  36 172  266.91339556
  36 173  267.29179369
  36 174  267.16853342
  36 175  266.11552713
  36 176  264.23916215
  36 177  261.17429546
  36 178  257.15285122
  36 179  252.22978840
  36 180  246.29961103
  36 181  239.08531758
  36 182  231.19427998
  36 183  222.64402909
  36 184  213.72283642
  36 185  204.18600225
  36 186  193.90669830
  36 187  182.34359566
  36 188  168.93014737
  36 189  154.13268677
  36 190  136.94996646
  36 191  117.26104150
  36 192   95.49918541
  36 193   72.20917532
  36 194   48.47324401
  36 195   24.35900321
  36 196    0.00000000
  37   1    0.00000000
  37   2    0.00000000
  37   3    0.00000000
  37   4    0.00000000
  37   5    0.00000000
  37   6    0.00164781
  37   7    0.00339262
  37   8    0.00523224
  37   9    0.00714653
  37  10    0.00912222
  37  11    0.01115465
  37  12    0.01324509
  37  13    0.01539847
  37  14    0.01762196
  37  15    0.01992416
  37  16    0.02231472
  37  17    0.02480405
  37  18    0.02740326
  37  19    0.03012409
  37  20    0.03297889
  37  21    0.03598069
  37  22    0.03914316
  37  23    0.04248073
  37  24    0.04600861
  37  25    0.04974287
  37  26    0.05370049
  37  27    0.05789946
  37  28    0.06235883
  37  29    0.06709885
  37  30    0.07214098
  37  31    0.07750809
  37  32    0.08322447
  37  33    0.08931598
  37  34    0.09581021
  37  35    0.10273650
  37  36    0.11012618
  37  37    0.11801266
  37  38    0.12643157
  37  39    0.13542096
  37  40    0.14502144
  37  41    0.15527636
  37  42    0.16623205
  37  43    0.17793798
  37  44    0.19044700
  37  45    0.20381557
  37  46    0.21810405
  37  47    0.23337691
  37  48    0.24970307
  37  49    0.26715619
  37  50    0.28581501
  37  51    0.30576367
  37  52    0.32709215
  37  53    0.34989659
  37  54    0.37427981
  37  55    0.40035170
  37  56    0.42822973
  37  57    0.45803949
  37  58    0.48991525
  37  59    0.52400053
  37  60    0.56044877
  37  61    0.59942399
  37  62    0.64110153
  37  63    0.68566885
  37  64    0.73332631
  37  65    0.78428811
  37  66    0.83878319
  37  67    0.89705629
  37  68    0.95936900
  37  69    1.02600092
  37  70    1.09725088
  37  71    1.17343829
  37  72    1.25490451
  37  73    1.34201434
  37  74    1.43515764
  37  75    1.53475103
  37  76    1.64123970
  37  77    1.75509934
  37  78    1.87683823
  37  79    2.00699941
  37  80    2.14616308
  37  81    2.29494905
  37  82    2.45401946
  37  83    2.62408158
  37  84    2.80589089
  37  85    3.00025430
  37  86    3.20803357
  37  87    3.43014902
  37  88    3.66758344
  37  89    3.92138622
  37  90    4.19267783
  37  91    4.48265457
  37  92    4.79259356
  37  93    5.12385816
  37  94    5.47790369
  37  95    5.85628354
  37  96    6.26065566
  37  97    6.69278956
  37  98    7.15457370
  37  99    7.64802344
  37 100    8.17528946
  37 101    8.73866692
  37 102    9.34060507
  37 103    9.98371774
  37 104   10.67079450
  37 105   11.40481271
  37 106   12.18895050
  37 107   13.02660078
  37 108   13.92138649
  37 109   14.87717712
  37 110   15.89810667
  37 111   16.98859346
  37 112   18.15336173
  37 113   19.39746555
  37 114   20.72631535
  37 115   22.14570735
  37 116   23.66185662
  37 117   25.28143422
  37 118   27.01160921
  37 119   28.86009646
  37 120   30.83521142
  37 121   32.94593315
  37 122   35.20197747
  37 123   37.61388237
  37 124   40.19310868
  37 125   42.95215965
  37 126   45.90472468
  37 127   49.06585411
  37 128   52.45217517
  37 129   56.08216366
  37 130   59.97649324
  37 131   64.15849686
  37 132   68.65479575
  37 133   73.49618976
  37 134   78.71897431
  37 135   84.36699221
  37 136   90.49503446
  37 137   97.17491620
  37 138  104.50738111
  37 139  112.64818239
  37 140  121.87306417
  37 141  131.76314633
  37 142  141.80211437
  37 143  151.53997810
  37 144  161.14274579
  37 145  170.49102166
  37 146  179.49047407
  37 147  188.08903642
  37 148  196.24386957
  37 149  203.91260477
  37 150  211.03639805
  37 151  217.50951857
  37 152  223.10761044
  37 153  228.23356267
  37 154  232.82381484
  37 155  237.24990968
  37 156  241.21999705
  37 157  244.52655681
  37 158  247.05567785
  37 159  249.27712566
  37 160  251.19962385
  37 161  252.94321704
  37 162  254.55933185
  37 163  256.04075027
  37 164  257.36123896
  37 165  258.49570921
  37 166  259.42638871
  37 167  260.15077793
  37 168  260.70298479
  37 169  261.14670043
  37 170  261.53729117
  37 171  261.89793460
  37 172  262.19715508
  37 173  262.31879123
  37 174  262.07037037
  37 175  261.37490896
  37 176  259.69180859
  37 177  257.03929603
  37 178  253.47787442
  37 179  249.03763443
  37 180  243.55744697
  37 181  236.51292131
  37 182  228.58609535
  37 183  220.45389071
  37 184  211.64325464
  37 185  202.27002272
  37 186  191.90884285
  37 187  180.56994939
  37 188  167.75366727
  37 189  153.10148792
  37 190  136.40967151
  37 191  117.45072501
  37 192   95.99200379
  37 193   73.12259707
  37 194   48.92548784
  37 195   24.50591008
  37 196    0.00000000
  38   1    0.00000000
  38   2    0.00000000
  38   3    0.00000000
  38   4    0.00000000
  38   5    0.00000000
  38   6    0.00150795
  38   7    0.00326412
  38   8    0.00516870
  38   9    0.00715697
  38  10    0.00920332
  38  11    0.01130141
  38  12    0.01345351
  38  13    0.01566589
  38  14    0.01794686
  38  15    0.02030597
  38  16    0.02275361
  38  17    0.02530082
  38  18    0.02795922
  38  19    0.03074101
  38  20    0.03365899
  38  21    0.03672655
  38  22    0.03995778
  38  23    0.04336747
  38  24    0.04697121
  38  25    0.05078546
  38  26    0.05482758
  38  27    0.05911598
  38  28    0.06367014
  38  29    0.06851074
  38  30    0.07365973
  38  31    0.07914046
  38  32    0.08497774
  38  33    0.09119801
  38  34    0.09782941
  38  35    0.10490194
  38  36    0.11244759
  38  37    0.12050047
  38  38    0.12909697
  38  39    0.13827595
  38  40    0.14807888
  38  41    0.15855003
  38  42    0.16973671
  38  43    0.18168943
  38  44    0.19446216
  38  45    0.20811257
  38  46    0.22270226
  38  47    0.23829710
  38  48    0.25496746
  38  49    0.27278855
  38  50    0.29184076
  38  51    0.31221003
  38  52    0.33398823
  38  53    0.35727354
  38  54    0.38217093
  38  55    0.40879262
  38  56    0.43725857
  38  57    0.46769702
  38  58    0.50024505
  38  59    0.53504922
  38  60    0.57226619
  38  61    0.61206345
  38  62    0.65462003
  38  63    0.70012731
  38  64    0.74878987
  38  65    0.80082640
  38  66    0.85647065
  38  67    0.91597248
  38  68    0.97959894
  38  69    1.04763546
  38  70    1.12038713
  38  71    1.19817997
  38  72    1.28136243
  38  73    1.37030688
  38  74    1.46541122
  38  75    1.56710066
  38  76    1.67582953
  38  77    1.79208325
  38  78    1.91638045
  38  79    2.04927523
  38  80    2.19135948
  38  81    2.34326549
  38  82    2.50566863
  38  83    2.67929024
  38  84    2.86490071
  38  85    3.06332275
  38  86    3.27543487
  38  87    3.50217512
  38  88    3.74454501
  38  89    4.00361372
  38  90    4.28052261
  38  91    4.57648993
  38  92    4.89281593
  38  93    5.23088822
  38  94    5.59218756
  38  95    5.97829390
  38  96    6.39089293
  38  97    6.83178299
  38  98    7.30288242
  38  99    7.80623745
  38 100    8.34403055
  38 101    8.91858936
  38 102    9.53239624
  38 103   10.18809849
  38 104   10.88851922
  38 105   11.63666915
  38 106   12.43575909
  38 107   13.28921361
  38 108   14.20068559
  38 109   15.17407213
  38 110   16.21353179
  38 111   17.32350340
  38 112   18.50872666
  38 113   19.77426485
  38 114   21.12552997
  38 115   22.56831068
  38 116   24.10880358
  38 117   25.75364846
  38 118   27.50996822
  38 119   29.38541447
  38 120   31.38821980
  38 121   33.52725844
  38 122   35.81211684
  38 123   38.25317680
  38 124   40.86171392
  38 125   43.65001577
  38 126   46.63152488
  38 127   49.82101446
  38 128   53.23480750
  38 129   56.89105499
  38 130   60.81009738
  38 131   65.01494618
  38 132   69.53194620
  38 133   74.39171955
  38 134   79.63056957
  38 135   85.29267566
  38 136   91.43373409
  38 137   98.12744952
  38 138  105.47818681
  38 139  113.64845507
  38 140  122.92663346
  38 141  132.91783150
  38 142  143.15141204
  38 143  153.25791636
  38 144  163.48684125
  38 145  173.35803570
  38 146  182.73772548
  38 147  191.61345993
  38 148  199.95947587
  38 149  207.75819578
  38 150  214.98043076
  38 151  221.56198143
  38 152  227.40138076
  38 153  232.44393095
  38 154  237.16825177
  38 155  241.48064420
  38 156  245.17521941
  38 157  247.93003200
  38 158  250.05276167
  38 159  251.39673794
  38 160  252.34973493
  38 161  253.27600878
  38 162  254.24141221
  38 163  255.18114517
  38 164  256.01743861
  38 165  256.69561838
  38 166  257.19098553
  38 167  257.51352869
  38 168  257.72387736
  38 169  257.92799411
  38 170  258.17992055
  38 171  258.46636830
  38 172  258.70833744
  38 173  258.76617132
  38 174  258.46857871
  38 175  257.66847599
  38 176  256.15367431
  38 177  253.84239207
  38 178  250.69664248
  38 179  246.88257566
  38 180  241.35482615
  38 181  234.76982406
  38 182  227.09854910
  38 183  218.82488208
  38 184  209.97368917
  38 185  200.15188117
  38 186  189.65710478
  38 187  177.99669463
  38 188  165.08477078
  38 189  150.72294512
  38 190  134.68269156
  38 191  116.61045644
  38 192   96.27986005
  38 193   73.65650451
  38 194   49.79609808
  38 195   24.83727104
  38 196    0.00000000
  39   1    0.00000000
  39   2    0.00000000
  39   3    0.00000000
  39   4    0.00000000
  39   5    0.00000000
  39   6    0.00112593
  39   7    0.00300027
  39   8    0.00504216
  39   9    0.00713798
  39  10    0.00926952
  39  11    0.01143941
  39  12    0.01365553
  39  13    0.01592743
  39  14    0.01826548
  39  15    0.02068057
  39  16    0.02318405
  39  17    0.02578769
  39  18    0.02850372
  39  19    0.03134484
  39  20    0.03432426
  39  21    0.03745580
  39  22    0.04075392
  39  23    0.04423380
  39  24    0.04791139
  39  25    0.05180351
  39  26    0.05592793
  39  27    0.06030345
  39  28    0.06494995
  39  29    0.06988856
  39  30    0.07514169
  39  31    0.08073315
  39  32    0.08668828
  39  33    0.09303405
  39  34    0.09979919
  39  35    0.10701430
  39  36    0.11471201
  39  37    0.12292713
  39  38    0.13169680
  39  39    0.14106066
  39  40    0.15106100
  39  41    0.16174301
  39  42    0.17315495
  39  43    0.18534835
  39  44    0.19837827
  39  45    0.21230355
  39  46    0.22718704
  39  47    0.24309593
  39  48    0.26010201
  39  49    0.27828202
  39  50    0.29771798
  39  51    0.31849756
  39  52    0.34071448
  39  53    0.36446892
  39  54    0.38986796
  39  55    0.41702610
  39  56    0.44606571
  39  57    0.47711762
  39  58    0.51032169
  39  59    0.54582743
  39  60    0.58379468
  39  61    0.62439430
  39  62    0.66780892
  39  63    0.71423379
  39  64    0.76387762
  39  65    0.81696349
  39  66    0.87372985
  39  67    0.93443159
  39  68    0.99934112
  39  69    1.06874961
  39  70    1.14296823
  39  71    1.22232954
  39  72    1.30718895
  39  73    1.39792624
  39  74    1.49494723
  39  75    1.59868555
  39  76    1.70960453
  39  77    1.82819917
  39  78    1.95499831
  39  79    2.09056688
  39  80    2.23550833
  39  81    2.39046725
  39  82    2.55613205
  39  83    2.73323794
  39  84    2.92257004
  39  85    3.12496667
  39  86    3.34132290
  39  87    3.57259430
  39  88    3.81980092
  39  89    4.08403154
  39  90    4.36644819
  39  91    4.66829090
  39  92    4.99088285
  39  93    5.33563574
  39  94    5.70405556
  39  95    6.09774868
  39  96    6.51842834
  39  97    6.96792152
  39  98    7.44817631
  39  99    7.96126961
  39 100    8.50941546
  39 101    9.09497379
  39 102    9.72045980
  39 103   10.38855393
  39 104   11.10211244
  39 105   11.86417883
  39 106   12.67799596
  39 107   13.54701905
  39 108   14.47492972
  39 109   15.46565107
  39 110   16.52336402
  39 111   17.65252507
  39 112   18.85788567
  39 113   20.14451346
  39 114   21.51781572
  39 115   22.98356543
  39 116   24.54793030
  39 117   26.21750552
  39 118   27.99935079
  39 119   29.90103271
  39 120   31.93067344
  39 121   34.09700724
  39 122   36.40944654
  39 123   38.87815994
  39 124   41.51416493
  39 125   44.32943948
  39 126   47.33705742
  39 127   50.55135493
  39 128   53.98813775
  39 129   57.66494345
  39 130   61.60137898
  39 131   65.81956439
  39 132   70.34472954
  39 133   75.20603741
  39 134   80.43774988
  39 135   86.08091902
  39 136   92.18587776
  39 137   98.81586370
  39 138  106.05179665
  39 139  113.99586652
  39 140  122.75938185
  39 141  132.36233771
  39 142  142.20096477
  39 143  152.46707938
  39 144  162.84326914
  39 145  173.41068071
  39 146  183.22061483
  39 147  192.43482306
  39 148  201.02301676
  39 149  209.01213641
  39 150  216.42593034
  39 151  223.24373074
  39 152  229.40251632
  39 153  234.90323506
  39 154  239.87423977
  39 155  244.29608547
  39 156  248.05188698
  39 157  250.95830300
  39 158  252.82981119
  39 159  253.91392310
  39 160  254.53697856
  39 161  254.58378912
  39 162  254.96714672
  39 163  255.44672597
  39 164  255.85684683
  39 165  256.10615052
  39 166  256.15820012
  39 167  256.01955917
  39 168  255.78292933
  39 169  255.69422289
  39 170  255.82178210
  39 171  256.11418104
  39 172  256.43952432
  39 173  256.60507874
  39 174  256.40420644
  39 175  255.70844765
  39 176  254.43766096
  39 177  252.49634148
  39 178  249.58751818
  39 179  245.42971846
  39 180  240.17584363
  39 181  233.05301904
  39 182  225.12269846
  39 183  216.64957506
  39 184  207.11547432
  39 185  196.50811699
  39 186  185.33038830
  39 187  173.38765310
  39 188  160.52677621
  39 189  146.62632553
  39 190  131.52696321
  39 191  114.49545791
  39 192   95.24598043
  39 193   73.72238378
  39 194   49.96451269
  39 195   25.14652455
  39 196    0.00000000
  40   1    0.00000000
  40   2    0.00000000
  40   3    0.00000000
  40   4    0.00000000
  40   5    0.00000000
  40   6    0.00000000
  40   7    0.00258088
  40   8    0.00488188
  40   9    0.00711185
  40  10    0.00933447
  40  11    0.01157700
  40  12    0.01385644
  40  13    0.01618660
  40  14    0.01858019
  40  15    0.02104958
  40  16    0.02360715
  40  17    0.02626544
  40  18    0.02903728
  40  19    0.03193586
  40  20    0.03497484
  40  21    0.03816845
  40  22    0.04153150
  40  23    0.04507953
  40  24    0.04882886
  40  25    0.05279668
  40  26    0.05700113
  40  27    0.06146137
  40  28    0.06619772
  40  29    0.07123170
  40  30    0.07658617
  40  31    0.08228542
  40  32    0.08835528
  40  33    0.09482325
  40  34    0.10171860
  40  35    0.10907253
  40  36    0.11691833
  40  37    0.12529145
  40  38    0.13422977
  40  39    0.14377367
  40  40    0.15396630
  40  41    0.16485369
  40  42    0.17648504
  40  43    0.18891288
  40  44    0.20219334
  40  45    0.21638638
  40  46    0.23155608
  40  47    0.24777092
  40  48    0.26510408
  40  49    0.28363379
  40  50    0.30344364
  40  51    0.32462302
  40  52    0.34726744
  40  53    0.37147903
  40  54    0.39736694
  40  55    0.42504788
  40  56    0.45464659
  40  57    0.48629644
  40  58    0.52013999
  40  59    0.55632964
  40  60    0.59502833
  40  61    0.63641021
  40  62    0.68066147
  40  63    0.72798112
  40  64    0.77858189
  40  65    0.83269120
  40  66    0.89055209
  40  67    0.95242438
  40  68    1.01858572
  40  69    1.08933290
  40  70    1.16498309
  40  71    1.24587524
  40  72    1.33237158
  40  73    1.42485919
  40  74    1.52375167
  40  75    1.62949093
  40  76    1.74254914
  40  77    1.86343072
  40  78    1.99267456
  40  79    2.13085627
  40  80    2.27859071
  40  81    2.43653456
  40  82    2.60538913
  40  83    2.78590333
  40  84    2.97887681
  40  85    3.18516336
  40  86    3.40567443
  40  87    3.64138294
  40  88    3.89332733
  40  89    4.16261583
  40  90    4.45043097
  40  91    4.75803448
  40  92    5.08677234
  40  93    5.43808024
  40  94    5.81348933
  40  95    6.21463234
  40  96    6.64325003
  40  97    7.10119805
  40  98    7.59045421
  40  99    8.11312618
  40 100    8.67145961
  40 101    9.26784685
  40 102    9.90483602
  40 103   10.58514079
  40 104   11.31165067
  40 105   12.08744201
  40 106   12.91578961
  40 107   13.80017922
  40 108   14.74432084
  40 109   15.75216293
  40 110   16.82790777
  40 111   17.97602799
  40 112   19.20128455
  40 113   20.50874630
  40 114   21.90381145
  40 115   23.39223131
  40 116   24.98013670
  40 117   26.67406752
  40 118   28.48100623
  40 119   30.40841600
  40 120   32.46428455
  40 121   34.65717509
  40 122   36.99628573
  40 123   39.49151979
  40 124   42.15356926
  40 125   44.99401504
  40 126   48.02544818
  40 127   51.26161790
  40 128   54.71761385
  40 129   58.41009275
  40 130   62.35756290
  40 131   66.58074466
  40 132   71.10303075
  40 133   75.95107596
  40 134   81.15554662
  40 135   86.75204115
  40 136   92.78210687
  40 137   99.29399000
  40 138  106.34190142
  40 139  113.98027245
  40 140  122.24421879
  40 141  131.10115208
  40 142  140.39240322
  40 143  150.17664608
  40 144  160.66050034
  40 145  170.91514026
  40 146  181.03284618
  40 147  190.65271056
  40 148  199.49052871
  40 149  207.67828824
  40 150  215.33399377
  40 151  222.47836372
  40 152  228.98024734
  40 153  234.83280673
  40 154  240.08984425
  40 155  244.75573347
  40 156  248.77114086
  40 157  252.02631992
  40 158  254.40658862
  40 159  255.90883713
  40 160  256.31963423
  40 161  256.57437697
  40 162  256.61754911
  40 163  256.80457493
  40 164  256.88152410
  40 165  256.73938684
  40 166  256.34176378
  40 167  255.64868194
  40 168  254.71821381
  40 169  254.26798677
  40 170  254.32311539
  40 171  254.75453169
  40 172  255.35728500
  40 173  255.83786070
  40 174  255.86136418
  40 175  255.34730491
  40 176  254.41094985
  40 177  252.12879112
  40 178  248.72671978
  40 179  244.05563798
  40 180  237.82747596
  40 181  230.07685528
  40 182  221.59104286
  40 183  212.40271121
  40 184  202.15980730
  40 185  191.22154349
  40 186  179.51074198
  40 187  167.39099813
  40 188  154.65110532
  40 189  141.31571001
  40 190  126.83001236
  40 191  111.05687185
  40 192   92.86758527
  40 193   72.31772223
  40 194   49.39310248
  40 195   24.88500127
  40 196    0.00000000
  41   1    0.00000000
  41   2    0.00000000
  41   3    0.00000000
  41   4    0.00000000
  41   5    0.00000000
  41   6    0.00000000
  41   7    0.00245170
  41   8    0.00481217
  41   9    0.00712155
  41  10    0.00941690
  41  11    0.01172402
  41  12    0.01406212
  41  13    0.01644716
  41  14    0.01889349
  41  15    0.02141469
  41  16    0.02402405
  41  17    0.02673481
  41  18    0.02956035
  41  19    0.03251434
  41  20    0.03561085
  41  21    0.03886447
  41  22    0.04229038
  41  23    0.04590445
  41  24    0.04972336
  41  25    0.05376463
  41  26    0.05804675
  41  27    0.06258928
  41  28    0.06741290
  41  29    0.07253956
  41  30    0.07799253
  41  31    0.08379656
  41  32    0.08997795
  41  33    0.09656472
  41  34    0.10358669
  41  35    0.11107564
  41  36    0.11906545
  41  37    0.12759225
  41  38    0.13669460
  41  39    0.14641364
  41  40    0.15679331
  41  41    0.16788049
  41  42    0.17972529
  41  43    0.19238121
  41  44    0.20590541
  41  45    0.22035896
  41  46    0.23580713
  41  47    0.25231966
  41  48    0.26997109
  41  49    0.28884108
  41  50    0.30901478
  41  51    0.33058322
  41  52    0.35364370
  41  53    0.37830021
  41  54    0.40466395
  41  55    0.43285378
  41  56    0.46299674
  41  57    0.49522869
  41  58    0.52969482
  41  59    0.56655037
  41  60    0.60596128
  41  61    0.64810494
  41  62    0.69317100
  41  63    0.74136215
  41  64    0.79289509
  41  65    0.84800142
  41  66    0.90692873
  41  67    0.96994161
  41  68    1.03732290
  41  69    1.10937488
  41  70    1.18642057
  41  71    1.26880523
  41  72    1.35689777
  41  73    1.45109243
  41  74    1.55181043
  41  75    1.65950185
  41  76    1.77464754
  41  77    1.89776120
  41  78    2.02939160
  41  79    2.17012490
  41  80    2.32058716
  41  81    2.48144704
  41  82    2.65341857
  41  83    2.83726419
  41  84    3.03379796
  41  85    3.24388895
  41  86    3.46846485
  41  87    3.70851582
  41  88    3.96509854
  41  89    4.23934058
  41  90    4.53244494
  41  91    4.84569490
  41  92    5.18045925
  41  93    5.53819764
  41  94    5.92046642
  41  95    6.32892474
  41  96    6.76534100
  41  97    7.23159967
  41  98    7.72970852
  41  99    8.26180626
  41 100    8.83017054
  41 101    9.43722648
  41 102   10.08555564
  41 103   10.77790548
  41 104   11.51719936
  41 105   12.30654708
  41 106   13.14925611
  41 107   14.04884338
  41 108   15.00904783
  41 109   16.03384378
  41 110   17.12745514
  41 111   18.29437065
  41 112   19.53936026
  41 113   20.86749284
  41 114   22.28415541
  41 115   23.79507426
  41 116   25.40633825
  41 117   27.12442472
  41 118   28.95622869
  41 119   30.90909592
  41 120   32.99086083
  41 121   35.20989030
  41 122   37.57513479
  41 123   40.09618845
  41 124   42.78336036
  41 125   45.64775947
  41 126   48.70139647
  41 127   51.95730639
  41 128   55.42969656
  41 129   59.13412506
  41 130   63.08771516
  41 131   67.30941017
  41 132   71.82026968
  41 133   76.64379751
  41 134   81.80626661
  41 135   87.33694764
  41 136   93.26801851
  41 137   99.63366156
  41 138  106.46733998
  41 139  113.79548055
  41 140  121.62553514
  41 141  129.93057818
  41 142  138.65298170
  41 143  147.78790931
  41 144  157.35023121
  41 145  167.24087877
  41 146  177.06777533
  41 147  186.41601854
  41 148  195.40686020
  41 149  203.70803879
  41 150  211.61559100
  41 151  219.24628732
  41 152  226.12414045
  41 153  232.29817183
  41 154  237.85791776
  41 155  242.84586628
  41 156  247.24670374
  41 157  250.97836165
  41 158  253.88003127
  41 159  256.01986261
  41 160  257.28464917
  41 161  257.80386029
  41 162  258.15159555
  41 163  258.30074715
  41 164  258.15384251
  41 165  257.65609454
  41 166  256.84717971
  41 167  255.53880940
  41 168  254.19315000
  41 169  253.35448508
  41 170  253.46647183
  41 171  254.24358355
  41 172  255.41967493
  41 173  256.55209072
  41 174  256.88055466
  41 175  256.43086964
  41 176  254.74870491
  41 177  251.89067810
  41 178  247.13083467
  41 179  241.21583752
  41 180  233.95382915
  41 181  225.75711196
  41 182  216.64915794
  41 183  207.06088097
  41 184  196.70894887
  41 185  185.47315957
  41 186  173.81879975
  41 187  161.68472640
  41 188  148.99016059
  41 189  135.72122554
  41 190  121.92833226
  41 191  106.47910403
  41 192   89.22160879
  41 193   69.57737785
  41 194   47.60294392
  41 195   24.10001770
  41 196    0.00000000
  42   1    0.00000000
  42   2    0.00000000
  42   3    0.00000000
  42   4    0.00000000
  42   5    0.00000000
  42   6    0.00000000
  42   7    0.00242358
  42   8    0.00481281
  42   9    0.00717380
  42  10    0.00952526
  42  11    0.01188699
  42  12    0.01427718
  42  13    0.01671229
  42  14    0.01920756
  42  15    0.02177739
  42  16    0.02443575
  42  17    0.02719645
  42  18    0.03007334
  42  19    0.03308049
  42  20    0.03623235
  42  21    0.03954382
  42  22    0.04303042
  42  23    0.04670835
  42  24    0.05059458
  42  25    0.05470699
  42  26    0.05906440
  42  27    0.06368671
  42  28    0.06859498
  42  29    0.07381155
  42  30    0.07936011
  42  31    0.08526584
  42  32    0.09155552
  42  33    0.09825765
  42  34    0.10540258
  42  35    0.11302264
  42  36    0.12115232
  42  37    0.12982838
  42  38    0.13909006
  42  39    0.14897924
  42  40    0.15954060
  42  41    0.17082187
  42  42    0.18287404
  42  43    0.19575155
  42  44    0.20951257
  42  45    0.22421924
  42  46    0.23993800
  42  47    0.25673979
  42  48    0.27470049
  42  49    0.29390117
  42  50    0.31442848
  42  51    0.33637505
  42  52    0.35983990
  42  53    0.38492889
  42  54    0.41175516
  42  55    0.44043968
  42  56    0.47111176
  42  57    0.50390965
  42  58    0.53898113
  42  59    0.57648420
  42  60    0.61658774
  42  61    0.65947230
  42  62    0.70533089
  42  63    0.75436982
  42  64    0.80680964
  42  65    0.86288608
  42  66    0.92285112
  42  67    0.98697409
  42  68    1.05554286
  42  69    1.12886507
  42  70    1.20726954
  42  71    1.29110764
  42  72    1.38075488
  42  73    1.47661249
  42  74    1.57910923
  42  75    1.68870315
  42  76    1.80588366
  42  77    1.93117360
  42  78    2.06513144
  42  79    2.20835374
  42  80    2.36147765
  42  81    2.52518360
  42  82    2.70019822
  42  83    2.88729732
  42  84    3.08730923
  42  85    3.30111817
  42  86    3.52966795
  42  87    3.77396585
  42  88    4.03508671
  42  89    4.31417737
  42  90    4.61246121
  42  91    4.93124314
  42  92    5.27191469
  42  93    5.63595961
  42  94    6.02495954
  42  95    6.44060024
  42  96    6.88467800
  42  97    7.35910645
  42  98    7.86592374
  42  99    8.40730011
  42 100    8.98554583
  42 101    9.60311958
  42 102   10.26263720
  42 103   10.96688093
  42 104   11.71880910
  42 105   12.52156631
  42 106   13.37849406
  42 107   14.29314197
  42 108   15.26927960
  42 109   16.31090879
  42 110   17.42227676
  42 111   18.60788995
  42 112   19.87252870
  42 113   21.22126293
  42 114   22.65946894
  42 115   24.19284766
  42 116   25.82744439
  42 117   27.56967072
  42 118   29.42632874
  42 119   31.40463831
  42 120   33.51226809
  42 121   35.75737104
  42 122   38.14862567
  42 123   40.69528416
  42 124   43.40722900
  42 125   46.29503983
  42 126   49.37007242
  42 127   52.64455189
  42 128   56.13168167
  42 129   59.84576907
  42 130   63.80236598
  42 131   68.01841834
  42 132   72.51240895
  42 133   77.30445986
  42 134   82.41632732
  42 135   87.87116178
  42 136   93.69280353
  42 137   99.90423134
  42 138  106.52461209
  42 139  113.56441220
  42 140  121.01885219
  42 141  128.86288636
  42 142  137.05620324
  42 143  145.56352165
  42 144  154.34166739
  42 145  163.30000146
  42 146  172.29033794
  42 147  181.28313861
  42 148  189.79526466
  42 149  197.94706355
  42 150  206.02135384
  42 151  213.64491716
  42 152  220.87725733
  42 153  227.30794525
  42 154  233.15017277
  42 155  238.49546603
  42 156  243.38142302
  42 157  247.76531009
  42 158  251.13184893
  42 159  254.03103747
  42 160  256.02540835
  42 161  257.23706722
  42 162  257.91786572
  42 163  258.12721288
  42 164  257.81065330
  42 165  256.91562518
  42 166  255.88046830
  42 167  254.48940442
  42 168  253.17888214
  42 169  252.50476413
  42 170  252.95958412
  42 171  254.35164814
  42 172  256.54844188
  42 173  258.09750825
  42 174  258.70644493
  42 175  257.77366435
  42 176  255.28233694
  42 177  250.56295303
  42 178  244.67961616
  42 179  237.68887752
  42 180  229.95164326
  42 181  221.25253791
  42 182  212.05506012
  42 183  202.31177848
  42 184  191.92957111
  42 185  180.88598148
  42 186  169.30254227
  42 187  157.18633345
  42 188  144.50014233
  42 189  131.19412765
  42 190  117.17118867
  42 191  102.13594601
  42 192   85.31961171
  42 193   66.44582457
  42 194   45.53188003
  42 195   23.00862217
  42 196    0.00000000
  43   1    0.00000000
  43   2    0.00000000
  43   3    0.00000000
  43   4    0.00000000
  43   5    0.00000000
  43   6    0.00000000
  43   7    0.00243951
  43   8    0.00486096
  43   9    0.00726430
  43  10    0.00966149
  43  11    0.01206911
  43  12    0.01450446
  43  13    0.01698419
  43  14    0.01952397
  43  15    0.02213875
  43  16    0.02484295
  43  17    0.02765079
  43  18    0.03057647
  43  19    0.03363439
  43  20    0.03683929
  43  21    0.04020638
  43  22    0.04375144
  43  23    0.04749096
  43  24    0.05144222
  43  25    0.05562340
  43  26    0.06005363
  43  27    0.06475317
  43  28    0.06974342
  43  29    0.07504709
  43  30    0.08068828
  43  31    0.08669258
  43  32    0.09308723
  43  33    0.09990120
  43  34    0.10716535
  43  35    0.11491256
  43  36    0.12317789
  43  37    0.13199872
  43  38    0.14141495
  43  39    0.15146915
  43  40    0.16220677
  43  41    0.17367634
  43  42    0.18592968
  43  43    0.19902217
  43  44    0.21301296
  43  45    0.22796523
  43  46    0.24394652
  43  47    0.26102901
  43  48    0.27928983
  43  49    0.29881141
  43  50    0.31968188
  43  51    0.34199544
  43  52    0.36585278
  43  53    0.39136153
  43  54    0.41863678
  43  55    0.44780154
  43  56    0.47898730
  43  57    0.51233468
  43  58    0.54799395
  43  59    0.58612580
  43  60    0.62690200
  43  61    0.67050616
  43  62    0.71713459
  43  63    0.76699711
  43  64    0.82031803
  43  65    0.87733713
  43  66    0.93831068
  43  67    1.00351263
  43  68    1.07323575
  43  69    1.14779299
  43  70    1.22751877
  43  71    1.31277051
  43  72    1.40393015
  43  73    1.50140581
  43  74    1.60563359
  43  75    1.71707943
  43  76    1.83624114
  43  77    1.96365050
  43  78    2.09987561
  43  79    2.24552324
  43  80    2.40124146
  43  81    2.56772235
  43  82    2.74570497
  43  83    2.93597840
  43  84    3.13938507
  43  85    3.35682425
  43  86    3.58925575
  43  87    3.83770388
  43  88    4.10326159
  43  89    4.38709494
  43  90    4.69044773
  43  91    5.01464645
  43  92    5.36110556
  43  93    5.73133296
  43  94    6.12693585
  43  95    6.54962688
  43  96    7.00123060
  43  97    7.48369028
  43  98    7.99907506
  43  99    8.54958746
  43 100    9.13757127
  43 101    9.76551975
  43 102   10.43608428
  43 103   11.15208336
  43 104   11.91651198
  43 105   12.73255141
  43 106   13.60357938
  43 107   14.53318066
  43 108   15.52515808
  43 109   16.58354397
  43 110   17.71261203
  43 111   18.91688975
  43 112   20.20117134
  43 113   21.57053124
  43 114   23.03033839
  43 115   24.58627130
  43 116   26.24433414
  43 117   28.01087412
  43 118   29.89260037
  43 119   31.89660481
  43 120   34.03038544
  43 121   36.30187277
  43 122   38.71945994
  43 123   41.29203761
  43 124   44.02903440
  43 125   46.94046395
  43 126   50.03697948
  43 127   53.32993610
  43 128   56.83146064
  43 129   60.55452628
  43 130   64.51302629
  43 131   68.72183431
  43 132   73.19682791
  43 133   77.95483304
  43 134   83.01341635
  43 135   88.39040513
  43 136   94.10294885
  43 137  100.16586516
  43 138  106.58898982
  43 139  113.37341637
  43 140  120.50713506
  43 141  127.96187936
  43 142  135.69419684
  43 143  143.65114363
  43 144  151.77089992
  43 145  159.98097564
  43 146  168.20028758
  43 147  176.35679174
  43 148  184.30393730
  43 149  192.05617781
  43 150  199.70275399
  43 151  207.29020531
  43 152  214.31641992
  43 153  220.81632102
  43 154  226.87289633
  43 155  232.55933888
  43 156  237.99271245
  43 157  242.56166010
  43 158  246.85654986
  43 159  249.96417135
  43 160  252.57400634
  43 161  254.23111283
  43 162  255.18829143
  43 163  255.51312781
  43 164  255.07820758
  43 165  254.34397582
  43 166  253.29421037
  43 167  252.37843448
  43 168  251.54193933
  43 169  251.53713532
  43 170  252.52830361
  43 171  254.67340806
  43 172  257.35215723
  43 173  259.61647899
  43 174  260.10991413
  43 175  258.70713274
  43 176  255.06617700
  43 177  249.40243605
  43 178  242.31549763
  43 179  234.86012041
  43 180  226.83205582
  43 181  218.13223239
  43 182  208.85583549
  43 183  199.01165892
  43 184  188.58006244
  43 185  177.56292118
  43 186  165.99694248
  43 187  153.88729754
  43 188  141.20852680
  43 189  127.90925590
  43 190  113.89550267
  43 191   98.98283239
  43 192   82.81668756
  43 193   64.62047803
  43 194   44.25243932
  43 195   22.49471755
  43 196    0.00000000
  44   1    0.00000000
  44   2    0.00000000
  44   3    0.00000000
  44   4    0.00000000
  44   5    0.00000000
  44   6    0.00000000
  44   7    0.00248328
  44   8    0.00494668
  44   9    0.00739005
  44  10    0.00982598
  44  11    0.01227181
  44  12    0.01474545
  44  13    0.01726402
  44  14    0.01984357
  44  15    0.02249933
  44  16    0.02524599
  44  17    0.02809800
  44  18    0.03106979
  44  19    0.03417599
  44  20    0.03743156
  44  21    0.04085194
  44  22    0.04445317
  44  23    0.04825198
  44  24    0.05226593
  44  25    0.05651346
  44  26    0.06101402
  44  27    0.06578818
  44  28    0.07085769
  44  29    0.07624560
  44  30    0.08197641
  44  31    0.08807610
  44  32    0.09457235
  44  33    0.10149458
  44  34    0.10887416
  44  35    0.11674448
  44  36    0.12514117
  44  37    0.13410220
  44  38    0.14366810
  44  39    0.15388213
  44  40    0.16479047
  44  41    0.17644242
  44  42    0.18889064
  44  43    0.20219139
  44  44    0.21640476
  44  45    0.23159497
  44  46    0.24783062
  44  47    0.26518507
  44  48    0.28373667
  44  49    0.30356920
  44  50    0.32477221
  44  51    0.34744140
  44  52    0.37167911
  44  53    0.39759470
  44  54    0.42530512
  44  55    0.45493538
  44  56    0.48661911
  44  57    0.52049919
  44  58    0.55672836
  44  59    0.59546991
  44  60    0.63689841
  44  61    0.68120047
  44  62    0.72857559
  44  63    0.77923705
  44  64    0.83341282
  44  65    0.89134659
  44  66    0.95329885
  44  67    1.01954805
  44  68    1.09039178
  44  69    1.16614813
  44  70    1.24715704
  44  71    1.33378183
  44  72    1.42641074
  44  73    1.52545864
  44  74    1.63136886
  44  75    1.74461505
  44  76    1.86570327
  44  77    1.99517414
  44  78    2.13360517
  44  79    2.28161323
  44  80    2.43985716
  44  81    2.60904055
  44  82    2.78991474
  44  83    2.98328192
  44  84    3.18999852
  44  85    3.41097874
  44  86    3.64719831
  44  87    3.89969850
  44  88    4.16959032
  44  89    4.45805904
  44  90    4.76636888
  44  91    5.09586805
  44  92    5.44799402
  44  93    5.82427910
  44  94    6.22635631
  44  95    6.65596557
  44  96    7.11496020
  44  97    7.60531374
  44  98    8.12912709
  44  99    8.68863600
  44 100    9.28621891
  44 101    9.92440504
  44 102   10.60588294
  44 103   11.33350925
  44 104   12.11031781
  44 105   12.93952916
  44 106   13.82456017
  44 107   14.76903412
  44 108   15.77679089
  44 109   16.85189755
  44 110   17.99865901
  44 111   19.22162900
  44 112   20.52562125
  44 113   21.91572081
  44 114   23.39729565
  44 115   24.97600853
  44 116   26.65782917
  44 117   28.44904691
  44 118   30.35628392
  44 119   32.38650924
  44 120   34.54705390
  44 121   36.84562750
  44 122   39.29033659
  44 123   41.88970543
  44 124   44.65269945
  44 125   47.58875193
  44 126   50.70779372
  44 127   54.02028569
  44 128   57.53725191
  44 129   61.27030970
  44 130   65.23168900
  44 131   69.43422720
  44 132   73.89131576
  44 133   78.61675951
  44 134   83.62448597
  44 135   88.92800910
  44 136   94.53951018
  44 137  100.46835517
  44 138  106.71884842
  44 139  113.28707602
  44 140  120.15690339
  44 141  127.29565910
  44 142  134.65088127
  44 143  142.15113590
  44 144  149.71750433
  44 145  157.29327810
  44 146  164.84651967
  44 147  172.34593680
  44 148  179.74546873
  44 149  187.03995013
  44 150  194.24288969
  44 151  201.32672103
  44 152  208.14001985
  44 153  214.65217205
  44 154  220.87415268
  44 155  226.80744930
  44 156  232.42135161
  44 157  237.60328591
  44 158  241.75693371
  44 159  245.39594931
  44 160  248.08664020
  44 161  249.94302877
  44 162  251.11283435
  44 163  251.68187499
  44 164  251.66640759
  44 165  251.10625452
  44 166  250.58815394
  44 167  250.19870809
  44 168  250.08048037
  44 169  250.58068995
  44 170  251.95421133
  44 171  254.48123668
  44 172  257.60073909
  44 173  259.94584184
  44 174  260.45108105
  44 175  258.91463993
  44 176  254.89408830
  44 177  248.66372495
  44 178  241.29005017
  44 179  233.54443158
  44 180  225.29246370
  44 181  216.46190271
  44 182  207.06065018
  44 183  197.09580278
  44 184  186.57117391
  44 185  175.49966101
  44 186  163.89966138
  44 187  151.77355282
  44 188  139.10281098
  44 189  125.85101567
  44 190  111.97477181
  44 191   97.47952098
  44 192   81.67542649
  44 193   64.22570133
  44 194   44.53986862
  44 195   22.80787767
  44 196    0.00000000
  45   1    0.00000000
  45   2    0.00000000
  45   3    0.00000000
  45   4    0.00000000
  45   5    0.00000000
  45   6    0.00000000
  45   7    0.00255686
  45   8    0.00507224
  45   9    0.00755281
  45  10    0.01001992
  45  11    0.01249583
  45  12    0.01500057
  45  13    0.01755200
  45  14    0.02016642
  45  15    0.02285909
  45  16    0.02564476
  45  17    0.02853792
  45  18    0.03155311
  45  19    0.03470506
  45  20    0.03800890
  45  21    0.04148023
  45  22    0.04513530
  45  23    0.04899107
  45  24    0.05306532
  45  25    0.05737676
  45  26    0.06194513
  45  27    0.06679127
  45  28    0.07193727
  45  29    0.07740652
  45  30    0.08322387
  45  31    0.08941572
  45  32    0.09601014
  45  33    0.10303701
  45  34    0.11052815
  45  35    0.11851749
  45  36    0.12704116
  45  37    0.13613774
  45  38    0.14584836
  45  39    0.15621695
  45  40    0.16729038
  45  41    0.17911870
  45  42    0.19175539
  45  43    0.20525756
  45  44    0.21968621
  45  45    0.23510656
  45  46    0.25158825
  45  47    0.26920577
  45  48    0.28803867
  45  49    0.30817202
  45  50    0.32969673
  45  51    0.35271001
  45  52    0.37731575
  45  53    0.40362502
  45  54    0.43175656
  45  55    0.46183731
  45  56    0.49400299
  45  57    0.52839869
  45  58    0.56517953
  45  59    0.60451134
  45  60    0.64657139
  45  61    0.69154924
  45  62    0.73964749
  45  63    0.79108276
  45  64    0.84608658
  45  65    0.90490650
  45  66    0.96780711
  45  67    1.03507121
  45  68    1.10700113
  45  69    1.18391997
  45  70    1.26617307
  45  71    1.35412949
  45  72    1.44818368
  45  73    1.54875711
  45  74    1.65630016
  45  75    1.77129408
  45  76    1.89425303
  45  77    2.02572629
  45  78    2.16630067
  45  79    2.31660295
  45  80    2.47730260
  45  81    2.64911457
  45  82    2.83280233
  45  83    3.02918108
  45  84    3.23912111
  45  85    3.46355145
  45  86    3.70346365
  45  87    3.95991589
  45  88    4.23403721
  45  89    4.52703209
  45  90    4.84018526
  45  91    5.17486672
  45  92    5.53253716
  45  93    5.91475354
  45  94    6.32317506
  45  95    6.75956940
  45  96    7.22581923
  45  97    7.72392910
  45  98    8.25603261
  45  99    8.82439989
  45 100    9.43144537
  45 101   10.07973593
  45 102   10.77199920
  45 103   11.51113228
  45 104   12.30021063
  45 105   13.14249717
  45 106   14.04145164
  45 107   15.00074002
  45 108   16.02424417
  45 109   17.11607140
  45 110   18.28056415
  45 111   19.52230948
  45 112   20.84614853
  45 113   22.25718574
  45 114   23.76079774
  45 115   25.36264204
  45 116   27.06866516
  45 117   28.88511054
  45 118   30.81852585
  45 119   32.87577005
  45 120   35.06401998
  45 121   37.39077679
  45 122   39.86387217
  45 123   42.49147462
  45 124   45.28209566
  45 125   48.24459615
  45 126   51.38819199
  45 127   54.72245848
  45 128   58.25733100
  45 129   62.00309818
  45 130   65.97038079
  45 131   70.17008467
  45 132   74.61330954
  45 133   79.31118512
  45 134   84.27459170
  45 135   89.51370325
  45 136   95.03726418
  45 137  100.85147264
  45 138  106.95827540
  45 139  113.35273784
  45 140  120.01885211
  45 141  126.92266473
  45 142  134.00167593
  45 143  141.15418810
  45 144  148.25417291
  45 145  155.25791571
  45 146  162.20662236
  45 147  169.12504090
  45 148  176.01175230
  45 149  182.86417303
  45 150  189.67988294
  45 151  196.43988230
  45 152  203.09815992
  45 153  209.63766284
  45 154  216.04847409
  45 155  222.28309199
  45 156  228.21257484
  45 157  233.62456278
  45 158  238.13994555
  45 159  241.75861838
  45 160  244.42691634
  45 161  246.34230064
  45 162  247.64359906
  45 163  248.44286549
  45 164  248.80696661
  45 165  248.83191121
  45 166  248.75679881
  45 167  248.74956026
  45 168  249.00190740
  45 169  249.75425891
  45 170  251.23544080
  45 171  253.71553217
  45 172  256.65515504
  45 173  259.15589246
  45 174  259.87677551
  45 175  258.64295293
  45 176  254.95240833
  45 177  249.06397588
  45 178  241.60267288
  45 179  233.67020492
  45 180  225.23353668
  45 181  216.22897894
  45 182  206.65813144
  45 183  196.52890052
  45 184  185.85620119
  45 185  174.66758895
  45 186  162.98474413
  45 187  150.81214331
  45 188  138.13511688
  45 189  124.92113198
  45 190  111.12139535
  45 191   96.67536166
  45 192   81.50682485
  45 193   64.32419214
  45 194   45.05179399
  45 195   23.28824734
  45 196    0.00000000
  46   1    0.00000000
  46   2    0.00000000
  46   3    0.00000000
  46   4    0.00000000
  46   5    0.00000000
  46   6    0.00000000
  46   7    0.00268218
  46   8    0.00525291
  46   9    0.00775927
  46  10    0.01024519
  46  11    0.01274104
  46  12    0.01526905
  46  13    0.01784729
  46  14    0.02049175
  46  15    0.02321740
  46  16    0.02603872
  46  17    0.02897009
  46  18    0.03202600
  46  19    0.03522121
  46  20    0.03857092
  46  21    0.04209087
  46  22    0.04579746
  46  23    0.04970783
  46  24    0.05383999
  46  25    0.05821288
  46  26    0.06284648
  46  27    0.06776194
  46  28    0.07298163
  46  29    0.07852927
  46  30    0.08443007
  46  31    0.09071079
  46  32    0.09739990
  46  33    0.10452772
  46  34    0.11212651
  46  35    0.12023069
  46  36    0.12887692
  46  37    0.13810433
  46  38    0.14795465
  46  39    0.15847242
  46  40    0.16970522
  46  41    0.18170382
  46  42    0.19452246
  46  43    0.20821909
  46  44    0.22285560
  46  45    0.23849816
  46  46    0.25521743
  46  47    0.27308897
  46  48    0.29219352
  46  49    0.31261738
  46  50    0.33445281
  46  51    0.35779842
  46  52    0.38275964
  46  53    0.40944918
  46  54    0.43798753
  46  55    0.46850351
  46  56    0.50113484
  46  57    0.53602877
  46  58    0.57334272
  46  59    0.61324497
  46  60    0.65591547
  46  61    0.70154657
  46  62    0.75034393
  46  63    0.80252739
  46  64    0.85833200
  46  65    0.91800899
  46  66    0.98182695
  46  67    1.05007299
  46  68    1.12305399
  46  69    1.20109797
  46  70    1.28455552
  46  71    1.37380135
  46  72    1.46923591
  46  73    1.57128717
  46  74    1.68041244
  46  75    1.79710036
  46  76    1.92187306
  46  77    2.05528835
  46  78    2.19794214
  46  79    2.35047100
  46  80    2.51355485
  46  81    2.68791985
  46  82    2.87434150
  46  83    3.07364781
  46  84    3.28672285
  46  85    3.51451036
  46  86    3.75801765
  46  87    4.01831972
  46  88    4.29656364
  46  89    4.59397312
  46  90    4.91185346
  46  91    5.25159660
  46  92    5.61468665
  46  93    6.00270554
  46  94    6.41733903
  46  95    6.86038308
  46  96    7.33375042
  46  97    7.83947746
  46  98    8.37973155
  46  99    8.95681849
  46 100    9.57319032
  46 101   10.23145340
  46 102   10.93437677
  46 103   11.68490068
  46 104   12.48614535
  46 105   13.34141988
  46 106   14.25423121
  46 107   15.22829318
  46 108   16.26753549
  46 109   17.37611257
  46 110   18.55841216
  46 111   19.81906363
  46 112   21.16294572
  46 113   22.59519372
  46 114   24.12120588
  46 115   25.74664884
  46 116   27.47746195
  46 117   29.31986033
  46 118   31.28033641
  46 119   33.36565985
  46 120   35.58287566
  46 121   37.93930033
  46 122   40.44251581
  46 123   43.10036125
  46 124   45.92092213
  46 125   48.91251657
  46 126   52.08367815
  46 127   55.44313421
  46 128   58.99977801
  46 129   62.76263191
  46 130   66.74079699
  46 131   70.94338245
  46 132   75.37940464
  46 133   80.05764203
  46 134   84.98642829
  46 135   90.17336127
  46 136   95.62490025
  46 137  101.34580552
  46 138  107.33830408
  46 139  113.60061267
  46 140  120.12365848
  46 141  126.88267066
  46 142  133.81551289
  46 143  140.77494963
  46 144  147.48069384
  46 145  153.89924282
  46 146  160.24648916
  46 147  166.61302950
  46 148  173.01707836
  46 149  179.45729565
  46 150  185.93206580
  46 151  192.44131141
  46 152  198.98828059
  46 153  205.59123539
  46 154  212.26404783
  46 155  218.95389219
  46 156  225.43505706
  46 157  231.47787856
  46 158  236.37318066
  46 159  240.03966486
  46 160  242.49879253
  46 161  244.34201400
  46 162  245.66796176
  46 163  246.63378757
  46 164  247.28290629
  46 165  247.65394894
  46 166  247.85359308
  46 167  248.03682101
  46 168  248.42033475
  46 169  249.19901460
  46 170  250.52370853
  46 171  252.50617423
  46 172  255.17610475
  46 173  257.18345874
  46 174  258.29772332
  46 175  257.86359541
  46 176  255.22944671
  46 177  250.03435057
  46 178  243.35383866
  46 179  235.23579502
  46 180  226.64433517
  46 181  217.42812667
  46 182  207.64145616
  46 183  197.29236922
  46 184  186.40131037
  46 185  175.02911923
  46 186  163.21217450
  46 187  150.95901184
  46 188  138.25747484
  46 189  125.07718475
  46 190  111.35924651
  46 191   96.98079399
  46 192   81.67867279
  46 193   64.77000272
  46 194   45.23525542
  46 195   23.38656395
  46 196    0.00000000
  47   1    0.00000000
  47   2    0.00000000
  47   3    0.00000000
  47   4    0.00000000
  47   5    0.00000000
  47   6    0.00000000
  47   7    0.00292967
  47   8    0.00551898
  47   9    0.00801726
  47  10    0.01050156
  47  11    0.01300511
  47  12    0.01554843
  47  13    0.01814780
  47  14    0.02081795
  47  15    0.02357299
  47  16    0.02642689
  47  17    0.02939372
  47  18    0.03248782
  47  19    0.03572388
  47  20    0.03911714
  47  21    0.04268341
  47  22    0.04643921
  47  23    0.05040185
  47  24    0.05458951
  47  25    0.05902136
  47  26    0.06371762
  47  27    0.06869969
  47  28    0.07399024
  47  29    0.07961331
  47  30    0.08559441
  47  31    0.09196067
  47  32    0.09874096
  47  33    0.10596598
  47  34    0.11366845
  47  35    0.12188325
  47  36    0.13064754
  47  37    0.14000098
  47  38    0.14998588
  47  39    0.16064740
  47  40    0.17203376
  47  41    0.18419643
  47  42    0.19719041
  47  43    0.21107444
  47  44    0.22591127
  47  45    0.24176799
  47  46    0.25871624
  47  47    0.27683262
  47  48    0.29619901
  47  49    0.31690290
  47  50    0.33903785
  47  51    0.36270384
  47  52    0.38800778
  47  53    0.41506396
  47  54    0.44399457
  47  55    0.47493025
  47  56    0.50801065
  47  57    0.54338510
  47  58    0.58121326
  47  59    0.62166580
  47  60    0.66492523
  47  61    0.71118664
  47  62    0.76065864
  47  63    0.81356421
  47  64    0.87014178
  47  65    0.93064621
  47  66    0.99534997
  47  67    1.06454431
  47  68    1.13854059
  47  69    1.21767160
  47  70    1.30229305
  47  71    1.39278516
  47  72    1.48955428
  47  73    1.59303467
  47  74    1.70369043
  47  75    1.82201747
  47  76    1.94854570
  47  77    2.08384129
  47  78    2.22850911
  47  79    2.38319534
  47  80    2.54859022
  47  81    2.72543095
  47  82    2.91450487
  47  83    3.11665272
  47  84    3.33277218
  47  85    3.56382161
  47  86    3.81082398
  47  87    4.07487108
  47  88    4.35712795
  47  89    4.65883760
  47  90    4.98132593
  47  91    5.32600700
  47  92    5.69438855
  47  93    6.08807778
  47  94    6.50878749
  47  95    6.95834249
  47  96    7.43868627
  47  97    7.95188806
  47  98    8.50015013
  47  99    9.08581535
  47 100    9.71137510
  47 101   10.37947737
  47 102   11.09293509
  47 103   11.85473471
  47 104   12.66804480
  47 105   13.53622488
  47 106   14.46283414
  47 107   15.45164014
  47 108   16.50662733
  47 109   17.63200524
  47 110   18.83221627
  47 111   20.11194279
  47 112   21.47611352
  47 113   22.92990880
  47 114   24.47876464
  47 115   26.12837518
  47 116   27.88469335
  47 117   29.75392927
  47 118   31.74254619
  47 119   33.85725352
  47 120   36.10499647
  47 121   38.49294217
  47 122   41.02846149
  47 123   43.71910646
  47 124   46.57258259
  47 125   49.59671579
  47 126   52.79941310
  47 127   56.18861673
  47 128   59.77225029
  47 129   63.55815629
  47 130   67.55402325
  47 131   71.76730112
  47 132   76.20510397
  47 133   80.87410120
  47 134   85.78040416
  47 135   90.92946782
  47 136   96.32605254
  47 137  101.97433415
  47 138  107.87830576
  47 139  114.04260759
  47 140  120.47347413
  47 141  127.17688527
  47 142  134.13855323
  47 143  141.21306718
  47 144  147.58492331
  47 145  153.22808579
  47 146  158.90868959
  47 147  164.73062884
  47 148  170.67899710
  47 149  176.73441318
  47 150  182.89424596
  47 151  189.17555279
  47 152  195.61916553
  47 153  202.29813846
  47 154  209.31249578
  47 155  216.71006418
  47 156  223.99852558
  47 157  230.40555215
  47 158  235.78167286
  47 159  239.48918770
  47 160  242.15754110
  47 161  243.83734751
  47 162  245.03610197
  47 163  246.12893944
  47 164  247.02704386
  47 165  247.63899261
  47 166  247.95921040
  47 167  248.11693643
  47 168  248.43827204
  47 169  249.09555013
  47 170  250.15730245
  47 171  251.62038726
  47 172  253.38135719
  47 173  255.13387809
  47 174  256.30128878
  47 175  256.31674559
  47 176  255.08937230
  47 177  251.49127963
  47 178  245.51692596
  47 179  238.21668646
  47 180  229.58736716
  47 181  220.06831953
  47 182  210.01859458
  47 183  199.38776931
  47 184  188.17390346
  47 185  176.53622042
  47 186  164.52932504
  47 187  152.15869524
  47 188  139.41216941
  47 189  126.27169523
  47 190  112.70349483
  47 191   98.59820652
  47 192   82.78411136
  47 193   65.10122987
  47 194   44.91378319
  47 195   23.11639293
  47 196    0.00000000
  48   1    0.00000000
  48   2    0.00000000
  48   3    0.00000000
  48   4    0.00000000
  48   5    0.00000000
  48   6    0.00134130
  48   7    0.00352927
  48   8    0.00589817
  48   9    0.00832131
  48  10    0.01078073
  48  11    0.01328148
  48  12    0.01583401
  48  13    0.01845021
  48  14    0.02114261
  48  15    0.02392410
  48  16    0.02680794
  48  17    0.02980779
  48  18    0.03293774
  48  19    0.03621240
  48  20    0.03964697
  48  21    0.04325732
  48  22    0.04706007
  48  23    0.05107265
  48  24    0.05531342
  48  25    0.05980174
  48  26    0.06455807
  48  27    0.06960405
  48  28    0.07496260
  48  29    0.08065807
  48  30    0.08671630
  48  31    0.09316474
  48  32    0.10003263
  48  33    0.10735107
  48  34    0.11515320
  48  35    0.12347433
  48  36    0.13235212
  48  37    0.14182673
  48  38    0.15194104
  48  39    0.16274078
  48  40    0.17427480
  48  41    0.18659526
  48  42    0.19975786
  48  43    0.21382212
  48  44    0.22885162
  48  45    0.24491432
  48  46    0.26208281
  48  47    0.28043471
  48  48    0.30005297
  48  49    0.32102625
  48  50    0.34344935
  48  51    0.36742357
  48  52    0.39305727
  48  53    0.42046624
  48  54    0.44977431
  48  55    0.48111388
  48  56    0.51462648
  48  57    0.55046345
  48  58    0.58878659
  48  59    0.62976890
  48  60    0.67359537
  48  61    0.72046373
  48  62    0.77058544
  48  63    0.82418656
  48  64    0.88150875
  48  65    0.94281042
  48  66    1.00836778
  48  67    1.07847614
  48  68    1.15345118
  48  69    1.23363033
  48  70    1.31937432
  48  71    1.41106870
  48  72    1.50912555
  48  73    1.61398532
  48  74    1.72611871
  48  75    1.84602875
  48  76    1.97425296
  48  77    2.11136570
  48  78    2.25798063
  48  79    2.41475338
  48  80    2.58238429
  48  81    2.76162149
  48  82    2.95326399
  48  83    3.15816510
  48  84    3.37723598
  48  85    3.61144948
  48  86    3.86184414
  48  87    4.12952846
  48  88    4.41568545
  48  89    4.72157739
  48  90    5.04855090
  48  91    5.39804228
  48  92    5.77158312
  48  93    6.17080623
  48  94    6.59745189
  48  95    7.05337434
  48  96    7.54054864
  48  97    8.06107779
  48  98    8.61720019
  48  99    9.21129733
  48 100    9.84590176
  48 101   10.52370535
  48 102   11.24756768
  48 103   12.02052466
  48 104   12.84579716
  48 105   13.72679981
  48 106   14.66714958
  48 107   15.67067435
  48 108   16.74142105
  48 109   17.88366343
  48 110   19.10190915
  48 111   20.40090604
  48 112   21.78564722
  48 113   23.26137477
  48 114   24.83358176
  48 115   26.50801202
  48 116   28.29065742
  48 117   30.18775205
  48 118   32.20576287
  48 119   34.35137613
  48 120   36.63147910
  48 121   39.05313629
  48 122   41.62355966
  48 123   44.35007199
  48 124   47.24006281
  48 125   50.30093635
  48 126   53.54005082
  48 127   56.96464876
  48 128   60.58177847
  48 129   64.39820683
  48 130   68.42032518
  48 131   72.65405138
  48 132   77.10473449
  48 133   81.77707490
  48 134   86.67508443
  48 135   91.80213528
  48 136   97.16119785
  48 137  102.75547843
  48 138  108.58992243
  48 139  114.67466486
  48 140  121.03312148
  48 141  127.72205983
  48 142  134.88583890
  48 143  141.91926026
  48 144  148.00877710
  48 145  153.13301332
  48 146  158.06582562
  48 147  163.38138131
  48 148  168.91726745
  48 149  174.61475933
  48 150  180.46726140
  48 151  186.50494796
  48 152  192.79795025
  48 153  199.47965973
  48 154  206.81582077
  48 155  214.44305116
  48 156  222.34031999
  48 157  229.28667638
  48 158  234.80284174
  48 159  238.93678768
  48 160  241.77443648
  48 161  243.79005874
  48 162  245.49128475
  48 163  246.80432569
  48 164  248.04643439
  48 165  248.90731482
  48 166  249.22014919
  48 167  249.02690354
  48 168  249.11501473
  48 169  249.58499105
  48 170  250.39119478
  48 171  251.44420426
  48 172  252.60959866
  48 173  253.69096478
  48 174  254.48303954
  48 175  255.03901921
  48 176  254.34139618
  48 177  252.33144183
  48 178  247.98894990
  48 179  241.48047831
  48 180  233.33939628
  48 181  224.12034418
  48 182  213.81774865
  48 183  202.86455946
  48 184  191.12376283
  48 185  179.11938572
  48 186  166.86898611
  48 187  154.34351871
  48 188  141.51901925
  48 189  128.39952433
  48 190  115.03609633
  48 191  100.31921351
  48 192   84.08980420
  48 193   65.19768781
  48 194   44.38208952
  48 195   22.25778270
  48 196    0.00000000
  49   1    0.00000000
  49   2    0.00000000
  49   3    0.00000000
  49   4    0.00000000
  49   5    0.00000000
  49   6    0.00184131
  49   7    0.00396206
  49   8    0.00624673
  49   9    0.00862241
  49  10    0.01106172
  49  11    0.01355927
  49  12    0.01611931
  49  13    0.01875030
  49  14    0.02146283
  49  15    0.02426865
  49  16    0.02718033
  49  17    0.03021111
  49  18    0.03337484
  49  19    0.03668600
  49  20    0.04015977
  49  21    0.04381204
  49  22    0.04765952
  49  23    0.05171975
  49  24    0.05601125
  49  25    0.06055357
  49  26    0.06536737
  49  27    0.07047451
  49  28    0.07589820
  49  29    0.08166305
  49  30    0.08779518
  49  31    0.09432241
  49  32    0.10127429
  49  33    0.10868231
  49  34    0.11658001
  49  35    0.12500314
  49  36    0.13398980
  49  37    0.14358067
  49  38    0.15381913
  49  39    0.16475150
  49  40    0.17642721
  49  41    0.18889907
  49  42    0.20222348
  49  43    0.21646070
  49  44    0.23167510
  49  45    0.24793548
  49  46    0.26531536
  49  47    0.28389331
  49  48    0.30375332
  49  49    0.32498519
  49  50    0.34768488
  49  51    0.37195501
  49  52    0.39790527
  49  53    0.42565296
  49  54    0.45532346
  49  55    0.48705086
  49  56    0.52097850
  49  57    0.55725967
  49  58    0.59605825
  49  59    0.63754946
  49  60    0.68192067
  49  61    0.72937222
  49  62    0.78011827
  49  63    0.83438786
  49  64    0.89242583
  49  65    0.95449395
  49  66    1.02087211
  49  67    1.09185952
  49  68    1.16777607
  49  69    1.24896370
  49  70    1.33578799
  49  71    1.42863967
  49  72    1.52793645
  49  73    1.63412475
  49  74    1.74768174
  49  75    1.86911737
  49  76    1.99897661
  49  77    2.13784183
  49  78    2.28633531
  49  79    2.44512191
  49  80    2.61491197
  49  81    2.79646428
  49  82    2.99058939
  49  83    3.19815301
  49  84    3.42007963
  49  85    3.65735645
  49  86    3.91103747
  49  87    4.18224782
  49  88    4.47218842
  49  89    4.78214083
  49  90    5.11347243
  49  91    5.46764188
  49  92    5.84620485
  49  93    6.25082007
  49  94    6.68325572
  49  95    7.14539608
  49  96    7.63924854
  49  97    8.16695086
  49  98    8.73077883
  49  99    9.33315408
  49 100    9.97665229
  49 101   10.66401155
  49 102   11.39814094
  49 103   12.18212931
  49 104   13.01925401
  49 105   13.91298977
  49 106   14.86701736
  49 107   15.88523208
  49 108   16.97175181
  49 109   18.13092453
  49 110   19.36733498
  49 111   20.68581033
  49 112   22.09142435
  49 113   23.58949994
  49 114   25.18560938
  49 115   26.88557192
  49 116   28.69544817
  49 117   30.62153054
  49 118   32.67032912
  49 119   34.84855210
  49 120   37.16308010
  49 121   39.62093316
  49 122   42.22922979
  49 123   44.99513689
  49 124   47.92580971
  49 125   51.02832115
  49 126   54.30957964
  49 127   57.77623573
  49 128   61.43457769
  49 129   65.29041806
  49 130   69.34897455
  49 131   73.61475185
  49 132   78.09143537
  49 133   82.78181523
  49 134   87.68777077
  49 135   92.81036715
  49 136   98.15015901
  49 137  103.70789264
  49 138  109.48603516
  49 139  115.49216579
  49 140  121.74690424
  49 141  128.30379333
  49 142  135.30356577
  49 143  142.13760315
  49 144  147.99053927
  49 145  152.84250999
  49 146  157.47311448
  49 147  162.46598308
  49 148  167.67027750
  49 149  173.03925351
  49 150  178.57768403
  49 151  184.32579398
  49 152  190.35999159
  49 153  196.80544685
  49 154  203.85616781
  49 155  211.76463058
  49 156  219.52327839
  49 157  226.51605648
  49 158  232.14638158
  49 159  236.63738871
  49 160  240.18142425
  49 161  243.03330264
  49 162  245.31760072
  49 163  247.53884973
  49 164  249.44023216
  49 165  250.72030901
  49 166  250.98504653
  49 167  250.65261856
  49 168  250.40734987
  49 169  250.73754390
  49 170  251.38084874
  49 171  252.16242000
  49 172  252.93331830
  49 173  253.55312251
  49 174  253.91983654
  49 175  254.03607283
  49 176  253.92413541
  49 177  252.51447775
  49 178  249.61990228
  49 179  244.34376945
  49 180  237.10368738
  49 181  228.15329108
  49 182  218.12362353
  49 183  206.94122758
  49 184  195.10246305
  49 185  182.66576829
  49 186  170.15185910
  49 187  157.44536633
  49 188  144.48750730
  49 189  131.28539874
  49 190  117.18275767
  49 191  101.95442554
  49 192   84.39490006
  49 193   64.47867947
  49 194   43.33681046
  49 195   21.62176860
  49 196    0.00000000
  50   1    0.00000000
  50   2    0.00000000
  50   3    0.00000000
  50   4    0.00000000
  50   5    0.00000000
  50   6    0.00206923
  50   7    0.00424681
  50   8    0.00652930
  50   9    0.00889442
  50  10    0.01132874
  50  11    0.01382888
  50  12    0.01639819
  50  13    0.01904393
  50  14    0.02177569
  50  15    0.02460451
  50  16    0.02754246
  50  17    0.03060244
  50  18    0.03379812
  50  19    0.03714389
  50  20    0.04065487
  50  21    0.04434699
  50  22    0.04823703
  50  23    0.05234266
  50  24    0.05668254
  50  25    0.06127638
  50  26    0.06614504
  50  27    0.07131062
  50  28    0.07679655
  50  29    0.08262770
  50  30    0.08883051
  50  31    0.09543308
  50  32    0.10246530
  50  33    0.10995903
  50  34    0.11794818
  50  35    0.12646892
  50  36    0.13555979
  50  37    0.14526192
  50  38    0.15561922
  50  39    0.16667853
  50  40    0.17848987
  50  41    0.19110668
  50  42    0.20458600
  50  43    0.21898881
  50  44    0.23438023
  50  45    0.25082988
  50  46    0.26841215
  50  47    0.28720655
  50  48    0.30729806
  50  49    0.32877754
  50  50    0.35174211
  50  51    0.37629562
  50  52    0.40254907
  50  53    0.43062118
  50  54    0.46063884
  50  55    0.49273775
  50  56    0.52706301
  50  57    0.56376976
  50  58    0.60302389
  50  59    0.64500277
  50  60    0.68989607
  50  61    0.73790659
  50  62    0.78925117
  50  63    0.84416168
  50  64    0.90288601
  50  65    0.96568924
  50  66    1.03285476
  50  67    1.10468558
  50  68    1.18150564
  50  69    1.26366128
  50  70    1.35152275
  50  71    1.44548584
  50  72    1.54597368
  50  73    1.65343854
  50  74    1.76836385
  50  75    1.89126632
  50  76    2.02269819
  50  77    2.16324964
  50  78    2.31355136
  50  79    2.47427728
  50  80    2.64614750
  50  81    2.82993132
  50  82    3.02645063
  50  83    3.23658333
  50  84    3.46126709
  50  85    3.70150330
  50  86    3.95836128
  50  87    4.23298268
  50  88    4.52658624
  50  89    4.84047279
  50  90    5.17603049
  50  91    5.53474043
  50  92    5.91818255
  50  93    6.32804179
  50  94    6.76611462
  50  95    7.23431592
  50  96    7.73468615
  50  97    8.26939880
  50  98    8.84076826
  50  99    9.45125786
  50 100   10.10348833
  50 101   10.80024635
  50 102   11.54449344
  50 103   12.33937492
  50 104   13.18822895
  50 105   14.09459556
  50 106   15.06222561
  50 107   16.09508933
  50 108   17.19738455
  50 109   18.37354419
  50 110   19.62824281
  50 111   20.96640201
  50 112   22.39319408
  50 113   23.91404373
  50 114   25.53462717
  50 115   27.26086804
  50 116   29.09892949
  50 117   31.05520157
  50 118   33.13628308
  50 119   35.34895681
  50 120   37.70015715
  50 121   40.19692883
  50 122   42.84637547
  50 123   45.65559678
  50 124   48.63161315
  50 125   51.78127650
  50 126   55.11116666
  50 127   58.62747312
  50 128   62.33586281
  50 129   66.24133629
  50 130   70.34807670
  50 131   74.65929988
  50 132   79.17711835
  50 133   83.90243863
  50 134   88.83491846
  50 135   93.97301666
  50 136   99.31417203
  50 137  104.85514481
  50 138  110.59254234
  50 139  116.52348999
  50 140  122.64601148
  50 141  128.95637241
  50 142  135.42878373
  50 143  141.90616689
  50 144  147.56582157
  50 145  152.38535496
  50 146  157.14866223
  50 147  161.98967350
  50 148  166.92995845
  50 149  171.98714310
  50 150  177.19345301
  50 151  182.59859359
  50 152  188.27297750
  50 153  194.31397809
  50 154  200.85501401
  50 155  208.08393143
  50 156  215.35107862
  50 157  222.01486082
  50 158  227.55875448
  50 159  232.23245844
  50 160  236.24225660
  50 161  239.81723320
  50 162  243.18921847
  50 163  246.58438693
  50 164  249.45409526
  50 165  251.55252771
  50 166  252.35205454
  50 167  252.19478844
  50 168  252.12685435
  50 169  252.58094011
  50 170  253.23876625
  50 171  253.90096808
  50 172  254.42087812
  50 173  254.68359817
  50 174  254.62380739
  50 175  254.27846164
  50 176  253.82130820
  50 177  253.19350052
  50 178  250.63189116
  50 179  246.14936330
  50 180  239.52765687
  50 181  231.17903596
  50 182  221.45559471
  50 183  210.50285784
  50 184  198.46028456
  50 185  186.02075980
  50 186  173.30860441
  50 187  160.42899211
  50 188  147.27877347
  50 189  133.59747293
  50 190  118.92431034
  50 191  102.32905688
  50 192   83.39460854
  50 193   63.24349243
  50 194   42.03822504
  50 195   20.97905489
  50 196    0.00000000
  51   1    0.00000000
  51   2    0.00000000
  51   3    0.00000000
  51   4    0.00000000
  51   5    0.00000000
  51   6    0.00219710
  51   7    0.00444365
  51   8    0.00675536
  51   9    0.00913286
  51  10    0.01157529
  51  11    0.01408469
  51  12    0.01666630
  51  13    0.01932780
  51  14    0.02207869
  51  15    0.02492975
  51  16    0.02789282
  51  17    0.03098062
  51  18    0.03420666
  51  19    0.03758528
  51  20    0.04113160
  51  21    0.04486159
  51  22    0.04879210
  51  23    0.05294091
  51  24    0.05732683
  51  25    0.06196972
  51  26    0.06689064
  51  27    0.07211190
  51  28    0.07765716
  51  29    0.08355154
  51  30    0.08982176
  51  31    0.09649620
  51  32    0.10360509
  51  33    0.11118061
  51  34    0.11925704
  51  35    0.12787094
  51  36    0.13706128
  51  37    0.14686964
  51  38    0.15734040
  51  39    0.16852091
  51  40    0.18046176
  51  41    0.19321696
  51  42    0.20684420
  51  43    0.22140513
  51  44    0.23696560
  51  45    0.25359600
  51  46    0.27137154
  51  47    0.29037265
  51  48    0.31068525
  51  49    0.33240122
  51  50    0.35561879
  51  51    0.38044297
  51  52    0.40698604
  51  53    0.43536805
  51  54    0.46571735
  51  55    0.49817121
  51  56    0.53287639
  51  57    0.56998980
  51  58    0.60967928
  51  59    0.65212425
  51  60    0.69751659
  51  61    0.74606148
  51  62    0.79797832
  51  63    0.85350170
  51  64    0.91288247
  51  65    0.97638886
  51  66    1.04430767
  51  67    1.11694556
  51  68    1.19463040
  51  69    1.27771274
  51  70    1.36656738
  51  71    1.46159500
  51  72    1.56322399
  51  73    1.67191226
  51  74    1.78814935
  51  75    1.91245852
  51  76    2.04539908
  51  77    2.18756883
  51  78    2.33960667
  51  79    2.50219538
  51  80    2.67606460
  51  81    2.86199394
  51  82    3.06081639
  51  83    3.27342187
  51  84    3.50076102
  51  85    3.74384923
  51  86    4.00377096
  51  87    4.28168424
  51  88    4.57882555
  51  89    4.89651487
  51  90    5.23616113
  51  91    5.59926794
  51  92    5.98743958
  51  93    6.40238741
  51  94    6.84593659
  51  95    7.32003307
  51  96    7.82675105
  51  97    8.36830065
  51  98    8.94703600
  51  99    9.56546366
  51 100   10.22625122
  51 101   10.93223631
  51 102   11.68643576
  51 103   12.49205489
  51 104   13.35249701
  51 105   14.27137275
  51 106   15.25250941
  51 107   16.29995989
  51 108   17.41801128
  51 109   18.61119260
  51 110   19.88428164
  51 111   21.24231038
  51 112   22.69056867
  51 113   24.23460567
  51 114   25.88022829
  51 115   27.63349622
  51 116   29.50071242
  51 117   31.48840834
  51 118   33.60332264
  51 119   35.85237226
  51 120   38.24261447
  51 121   40.78119823
  51 122   43.47530354
  51 123   46.33206680
  51 124   49.35849079
  51 125   52.56133749
  51 126   55.94700272
  51 127   59.52137191
  51 128   63.28965722
  51 129   67.25621816
  51 130   71.42437007
  51 131   75.79618877
  51 132   80.37232501
  51 133   85.15184821
  51 134   90.13214316
  51 135   95.30887733
  51 136  100.67602202
  51 137  106.22581265
  51 138  111.94831241
  51 139  117.82980091
  51 140  123.84835442
  51 141  129.96324296
  51 142  136.09128727
  51 143  142.06065198
  51 144  147.57207932
  51 145  152.59457766
  51 146  157.37572989
  51 147  162.06269758
  51 148  166.74112795
  51 149  171.47454467
  51 150  176.31987464
  51 151  181.33327541
  51 152  186.57319251
  51 153  192.10050798
  51 154  197.97020303
  51 155  204.19817145
  51 156  210.64451048
  51 157  216.52250213
  51 158  221.75246328
  51 159  226.42129371
  51 160  230.68382548
  51 161  234.76438432
  51 162  239.01138368
  51 163  243.14270918
  51 164  247.23804949
  51 165  250.69086939
  51 166  252.68627415
  51 167  253.65741532
  51 168  254.33385597
  51 169  255.23193110
  51 170  256.10627716
  51 171  256.79842849
  51 172  257.18433019
  51 173  257.15633885
  51 174  256.63284802
  51 175  255.65079016
  51 176  254.90543680
  51 177  253.82011280
  51 178  251.56832969
  51 179  247.07971882
  51 180  240.63761056
  51 181  232.50524303
  51 182  222.90357063
  51 183  211.99717882
  51 184  200.00969337
  51 185  187.39320983
  51 186  174.32673502
  51 187  161.32558260
  51 188  148.19082635
  51 189  134.43633402
  51 190  119.06412732
  51 191  101.45260905
  51 192   81.94489718
  51 193   61.31568389
  51 194   40.76186360
  51 195   20.34022614
  51 196    0.00000000
  52   1    0.00000000
  52   2    0.00000000
  52   3    0.00000000
  52   4    0.00000000
  52   5    0.00000000
  52   6    0.00228431
  52   7    0.00459313
  52   8    0.00694269
  52   9    0.00934292
  52  10    0.01180122
  52  11    0.01432470
  52  12    0.01692124
  52  13    0.01959967
  52  14    0.02236991
  52  15    0.02524281
  52  16    0.02823015
  52  17    0.03134459
  52  18    0.03459958
  52  19    0.03800946
  52  20    0.04158936
  52  21    0.04535530
  52  22    0.04932423
  52  23    0.05351404
  52  24    0.05794367
  52  25    0.06263316
  52  26    0.06760374
  52  27    0.07287792
  52  28    0.07847958
  52  29    0.08443410
  52  30    0.09076843
  52  31    0.09751125
  52  32    0.10469309
  52  33    0.11234644
  52  34    0.12050595
  52  35    0.12920853
  52  36    0.13849355
  52  37    0.14840303
  52  38    0.15898180
  52  39    0.17027771
  52  40    0.18234187
  52  41    0.19522884
  52  42    0.20899692
  52  43    0.22370841
  52  44    0.23942984
  52  45    0.25623236
  52  46    0.27419196
  52  47    0.29338990
  52  48    0.31391304
  52  49    0.33585424
  52  50    0.35931275
  52  51    0.38439473
  52  52    0.41121364
  52  53    0.43989083
  52  54    0.47055605
  52  55    0.50334804
  52  56    0.53841516
  52  57    0.57591604
  52  58    0.61602034
  52  59    0.65890947
  52  60    0.70477743
  52  61    0.75383167
  52  62    0.80629403
  52  63    0.86240174
  52  64    0.92240849
  52  65    0.98658552
  52  66    1.05522292
  52  67    1.12863084
  52  68    1.20714095
  52  69    1.29110787
  52  70    1.38091076
  52  71    1.47695504
  52  72    1.57967415
  52  73    1.68953150
  52  74    1.80702251
  52  75    1.93267681
  52  76    2.06706057
  52  77    2.21077897
  52  78    2.36447891
  52  79    2.52885179
  52  80    2.70463655
  52  81    2.89262288
  52  82    3.09365465
  52  83    3.30863355
  52  84    3.53852295
  52  85    3.78435203
  52  86    4.04722020
  52  87    4.32830167
  52  88    4.62885048
  52  89    4.95020567
  52  90    5.29379685
  52  91    5.66115010
  52  92    6.05389413
  52  93    6.47376689
  52  94    6.92262242
  52  95    7.40243818
  52  96    7.91532267
  52  97    8.46352344
  52  98    9.04943543
  52  99    9.67560971
  52 100   10.34476253
  52 101   11.05978464
  52 102   11.82375091
  52 103   12.63993013
  52 104   13.51179491
  52 105   14.44303167
  52 106   15.43755048
  52 107   16.49949465
  52 108   17.63324986
  52 109   18.84345259
  52 110   20.13499751
  52 111   21.51304348
  52 112   22.98301770
  52 113   24.55061743
  52 114   26.22180864
  52 115   28.00282076
  52 116   29.90013661
  52 117   31.92047644
  52 118   34.07077471
  52 119   36.35814820
  52 120   38.78985381
  52 121   41.37323416
  52 122   44.11564894
  52 123   47.02438990
  52 124   50.10657734
  52 125   53.36903576
  52 126   56.81814686
  52 127   60.45967840
  52 128   64.29858804
  52 129   68.33880325
  52 130   72.58298012
  52 131   77.03224837
  52 132   81.68595585
  52 133   86.54143441
  52 134   91.59381812
  52 135   96.83594463
  52 136  102.25833328
  52 137  107.84909997
  52 138  113.59333524
  52 139  119.47083783
  52 140  125.45025167
  52 141  131.47733111
  52 142  137.45738048
  52 143  143.24188590
  52 144  148.65814528
  52 145  153.65613579
  52 146  158.32711518
  52 147  162.79315870
  52 148  167.16494326
  52 149  171.53661779
  52 150  175.98421101
  52 151  180.56750009
  52 152  185.33304898
  52 153  190.31382955
  52 154  195.51979219
  52 155  200.91165120
  52 156  206.34971120
  52 157  211.54513095
  52 158  216.39520060
  52 159  220.92301945
  52 160  225.23102631
  52 161  229.48509248
  52 162  233.90622535
  52 163  238.71056104
  52 164  243.65446632
  52 165  248.29039351
  52 166  252.05651426
  52 167  254.43038806
  52 168  256.33757693
  52 169  257.92860088
  52 170  259.18143341
  52 171  260.03036052
  52 172  260.39144244
  52 173  260.15423406
  52 174  259.12801470
  52 175  257.81004099
  52 176  256.35017850
  52 177  254.62948098
  52 178  251.74887662
  52 179  246.95287997
  52 180  240.40133751
  52 181  232.23170694
  52 182  222.54877279
  52 183  211.42143105
  52 184  198.98893991
  52 185  185.96597434
  52 186  172.97754822
  52 187  160.00172523
  52 188  147.31597202
  52 189  133.43119311
  52 190  117.91998913
  52 191   99.87857150
  52 192   79.94479493
  52 193   59.55799061
  52 194   39.51653002
  52 195   19.70142840
  52 196    0.00000000
  53   1    0.00000000
  53   2    0.00000000
  53   3    0.00000000
  53   4    0.00000000
  53   5    0.00000000
  53   6    0.00235614
  53   7    0.00472026
  53   8    0.00710715
  53   9    0.00953234
  53  10    0.01200920
  53  11    0.01454903
  53  12    0.01716202
  53  13    0.01985823
  53  14    0.02264803
  53  15    0.02554249
  53  16    0.02855343
  53  17    0.03169349
  53  18    0.03497617
  53  19    0.03841580
  53  20    0.04202759
  53  21    0.04582763
  53  22    0.04983296
  53  23    0.05406161
  53  24    0.05853265
  53  25    0.06326628
  53  26    0.06828392
  53  27    0.07360825
  53  28    0.07926338
  53  29    0.08527491
  53  30    0.09167004
  53  31    0.09847772
  53  32    0.10572876
  53  33    0.11345595
  53  34    0.12169428
  53  35    0.13048101
  53  36    0.13985589
  53  37    0.14986135
  53  38    0.16054263
  53  39    0.17194807
  53  40    0.18412925
  53  41    0.19714130
  53  42    0.21104307
  53  43    0.22589747
  53  44    0.24177169
  53  45    0.25873758
  53  46    0.27687189
  53  47    0.29625669
  53  48    0.31697970
  53  49    0.33913470
  53  50    0.36282195
  53  51    0.38814866
  53  52    0.41522946
  53  53    0.44418691
  53  54    0.47515209
  53  55    0.50826515
  53  56    0.54367597
  53  57    0.58154482
  53  58    0.62204311
  53  59    0.66535413
  53  60    0.71167391
  53  61    0.76121207
  53  62    0.81419279
  53  63    0.87085582
  53  64    0.93145754
  53  65    0.99627212
  53  66    1.06559275
  53  67    1.13973298
  53  68    1.21902810
  53  69    1.30383662
  53  70    1.39454193
  53  71    1.49155398
  53  72    1.59531110
  53  73    1.70628198
  53  74    1.82496772
  53  75    1.95190410
  53  76    2.08766392
  53  77    2.23285954
  53  78    2.38814559
  53  79    2.55422184
  53  80    2.73183630
  53  81    2.92178846
  53  82    3.12493280
  53  83    3.34218251
  53  84    3.57451345
  53  85    3.82296832
  53  86    4.08866121
  53  87    4.37278230
  53  88    4.67660297
  53  89    5.00148111
  53  90    5.34886689
  53  91    5.72030875
  53  92    6.11745979
  53  93    6.54208457
  53  94    6.99606622
  53  95    7.48141395
  53  96    8.00027101
  53  97    8.55492300
  53  98    9.14780653
  53  99    9.78151840
  53 100   10.45882502
  53 101   11.18267224
  53 102   11.95619548
  53 103   12.78273013
  53 104   13.66582210
  53 105   14.60923849
  53 106   15.61697821
  53 107   16.69328242
  53 108   17.84264454
  53 109   19.06981966
  53 110   20.37983295
  53 111   21.77798665
  53 112   23.26986532
  53 113   24.86133850
  53 114   26.55856032
  53 115   28.36796497
  53 116   30.29625709
  53 117   32.35039583
  53 118   34.53757108
  53 119   36.86517018
  53 120   39.34073316
  53 121   41.97189428
  53 122   44.76630739
  53 123   47.73155238
  53 124   50.87501985
  53 125   54.20377117
  53 126   57.72437068
  53 127   61.44268758
  53 128   65.36366511
  53 129   69.49105555
  53 130   73.82712134
  53 131   78.37230619
  53 132   83.12488653
  53 133   88.08062770
  53 134   93.23249231
  53 135   98.57048133
  53 136  104.08170930
  53 137  109.75074697
  53 138  115.55991895
  53 139  121.48832522
  53 140  127.50678665
  53 141  133.56488510
  53 142  139.56939759
  53 143  145.36490697
  53 144  150.75770795
  53 145  155.65994485
  53 146  160.11737878
  53 147  164.26970327
  53 148  168.25819774
  53 149  172.20960556
  53 150  176.21749303
  53 151  180.34245800
  53 152  184.61974808
  53 153  189.06398643
  53 154  193.66634703
  53 155  198.38338108
  53 156  203.12377727
  53 157  207.76013748
  53 158  212.22663600
  53 159  216.52913389
  53 160  220.73399380
  53 161  224.95759321
  53 162  229.35442571
  53 163  234.09464140
  53 164  239.35445474
  53 165  244.75387983
  53 166  249.82823667
  53 167  253.68878609
  53 168  256.68383953
  53 169  258.99620929
  53 170  260.69825862
  53 171  261.79130039
  53 172  262.23945342
  53 173  261.98279891
  53 174  260.95248536
  53 175  259.14345311
  53 176  257.08218241
  53 177  254.61829351
  53 178  250.85281940
  53 179  245.57038730
  53 180  238.74572054
  53 181  230.40133117
  53 182  220.52946876
  53 183  208.99736496
  53 184  196.35541344
  53 185  183.24880795
  53 186  170.30836111
  53 187  158.02844564
  53 188  145.22999717
  53 189  131.58673632
  53 190  115.77821673
  53 191   97.59680711
  53 192   77.71781974
  53 193   57.69342402
  53 194   38.20306183
  53 195   19.02784205
  53 196    0.00000000
  54   1    0.00000000
  54   2    0.00000000
  54   3    0.00000000
  54   4    0.00000000
  54   5    0.00000000
  54   6    0.00242944
  54   7    0.00484353
  54   8    0.00726175
  54   9    0.00970825
  54  10    0.01220232
  54  11    0.01475843
  54  12    0.01738832
  54  13    0.02010269
  54  14    0.02291219
  54  15    0.02582797
  54  16    0.02886190
  54  17    0.03202668
  54  18    0.03533585
  54  19    0.03880381
  54  20    0.04244585
  54  21    0.04627817
  54  22    0.05031792
  54  23    0.05458326
  54  24    0.05909341
  54  25    0.06386873
  54  26    0.06893080
  54  27    0.07430251
  54  28    0.08000816
  54  29    0.08607357
  54  30    0.09252616
  54  31    0.09939515
  54  32    0.10671160
  54  33    0.11450862
  54  34    0.12282148
  54  35    0.13168779
  54  36    0.14114765
  54  37    0.15124387
  54  38    0.16202212
  54  39    0.17353115
  54  40    0.18582303
  54  41    0.19895338
  54  42    0.21298161
  54  43    0.22797119
  54  44    0.24398994
  54  45    0.26111037
  54  46    0.27940994
  54  47    0.29897149
  54  48    0.31988356
  54  49    0.34224080
  54  50    0.36614443
  54  51    0.39170266
  54  52    0.41903120
  54  53    0.44825380
  54  54    0.47950277
  54  55    0.51291961
  54  56    0.54865563
  54  57    0.58687268
  54  58    0.62774382
  54  59    0.67145413
  54  60    0.71820156
  54  61    0.76819781
  54  62    0.82166928
  54  63    0.87885812
  54  64    0.94002329
  54  65    1.00544173
  54  66    1.07540963
  54  67    1.15024374
  54  68    1.23028283
  54  69    1.31588915
  54  70    1.40745012
  54  71    1.50538003
  54  72    1.61012193
  54  73    1.72214954
  54  74    1.84196947
  54  75    1.97012339
  54  76    2.10719049
  54  77    2.25379006
  54  78    2.41058420
  54  79    2.57828080
  54  80    2.75763663
  54  81    2.94946070
  54  82    3.15461782
  54  83    3.37403237
  54  84    3.60869237
  54  85    3.85965377
  54  86    4.12804503
  54  87    4.41507201
  54  88    4.72202311
  54  89    5.05027487
  54  90    5.40129774
  54  91    5.77666234
  54  92    6.17804604
  54  93    6.60723993
  54  94    7.06615621
  54  95    7.55683600
  54  96    8.08145756
  54  97    8.64234495
  54  98    9.24197715
  54  99    9.88299759
  54 100   10.56822409
  54 101   11.30065927
  54 102   12.08350129
  54 103   12.92015492
  54 104   13.81424289
  54 105   14.76961744
  54 106   15.79037190
  54 107   16.88085224
  54 108   18.04566823
  54 109   19.28970421
  54 110   20.61812891
  54 111   22.03640402
  54 112   23.55029105
  54 113   25.16585582
  54 114   26.88946976
  54 115   28.72780716
  54 116   30.68783730
  54 117   32.77680984
  54 118   35.00223218
  54 119   37.37183657
  54 120   39.89353482
  54 121   42.57535806
  54 122   45.42537847
  54 123   48.45160969
  54 124   51.66188232
  54 125   55.06369053
  54 126   58.66400571
  54 127   62.46905291
  54 128   66.48404568
  54 129   70.71287496
  54 130   75.15774761
  54 131   79.81877155
  54 132   84.69348878
  54 133   89.77637276
  54 134   95.05834539
  54 135  100.52645569
  54 136  106.16401920
  54 137  111.95170211
  54 138  117.86997077
  54 139  123.90219722
  54 140  130.03422234
  54 141  136.24081941
  54 142  142.44925426
  54 143  148.47267815
  54 144  153.95146919
  54 145  158.73181997
  54 146  162.85386247
  54 147  166.56781445
  54 148  170.06224540
  54 149  173.51564165
  54 150  177.03927313
  54 151  180.68718276
  54 152  184.47871714
  54 153  188.41303405
  54 154  192.47366929
  54 155  196.62607669
  54 156  200.81518778
  54 157  204.97687815
  54 158  209.07182837
  54 159  213.09986986
  54 160  217.10204161
  54 161  221.15759201
  54 162  225.37757894
  54 163  229.89644004
  54 164  234.87320765
  54 165  240.52242998
  54 166  245.81407980
  54 167  250.82845105
  54 168  254.74054897
  54 169  257.71116004
  54 170  259.86792830
  54 171  261.24534248
  54 172  261.84227982
  54 173  261.63400300
  54 174  260.60052958
  54 175  258.76671516
  54 176  256.24616265
  54 177  252.92818397
  54 178  248.47813590
  54 179  242.71339416
  54 180  235.56576502
  54 181  227.02095633
  54 182  217.05340705
  54 183  205.51997290
  54 184  192.97274884
  54 185  180.09921191
  54 186  167.66055803
  54 187  155.20644561
  54 188  142.57033622
  54 189  128.43441210
  54 190  112.47291085
  54 191   94.40339848
  54 192   74.94743537
  54 193   55.52582862
  54 194   36.72741645
  54 195   18.28306554
  54 196    0.00000000
  55   1    0.00000000
  55   2    0.00000000
  55   3    0.00000000
  55   4    0.00000000
  55   5    0.00000000
  55   6    0.00252781
  55   7    0.00498208
  55   8    0.00741714
  55   9    0.00987546
  55  10    0.01238224
  55  11    0.01495314
  55  12    0.01759977
  55  13    0.02033251
  55  14    0.02316180
  55  15    0.02609870
  55  16    0.02915510
  55  17    0.03234373
  55  18    0.03567823
  55  19    0.03917311
  55  20    0.04284378
  55  21    0.04670657
  55  22    0.05077876
  55  23    0.05507865
  55  24    0.05962561
  55  25    0.06444016
  55  26    0.06954405
  55  27    0.07496035
  55  28    0.08071355
  55  29    0.08682966
  55  30    0.09333636
  55  31    0.10026308
  55  32    0.10764114
  55  33    0.11550393
  55  34    0.12388700
  55  35    0.13282828
  55  36    0.14236822
  55  37    0.15254995
  55  38    0.16341956
  55  39    0.17502620
  55  40    0.18742238
  55  41    0.20066421
  55  42    0.21481158
  55  43    0.22992853
  55  44    0.24608346
  55  45    0.26334949
  55  46    0.28180477
  55  47    0.30153285
  55  48    0.32262305
  55  49    0.34517085
  55  50    0.36927834
  55  51    0.39505471
  55  52    0.42261670
  55  53    0.45208912
  55  54    0.48360550
  55  55    0.51730860
  55  56    0.55335110
  55  57    0.59189630
  55  58    0.63311884
  55  59    0.67720550
  55  60    0.72435606
  55  61    0.77478418
  55  62    0.82871838
  55  63    0.88640305
  55  64    0.94809963
  55  65    1.01408768
  55  66    1.08466623
  55  67    1.16015511
  55  68    1.24089638
  55  69    1.32725585
  55  70    1.41962480
  55  71    1.51842166
  55  72    1.62409396
  55  73    1.73712029
  55  74    1.85801247
  55  75    1.98731787
  55  76    2.12562180
  55  77    2.27355019
  55  78    2.43177236
  55  79    2.60100398
  55  80    2.78201031
  55  81    2.97560955
  55  82    3.18267650
  55  83    3.40414641
  55  84    3.64101912
  55  85    3.89436344
  55  86    4.16532186
  55  87    4.45511554
  55  88    4.76504961
  55  89    5.09651884
  55  90    5.45101368
  55  91    5.83012662
  55  92    6.23555902
  55  93    6.66912831
  55  94    7.13277561
  55  95    7.62857388
  55  96    8.15873645
  55  97    8.72562608
  55  98    9.33176446
  55  99    9.97984227
  55 100   10.67272969
  55 101   11.41348736
  55 102   12.20537789
  55 103   13.05187772
  55 104   13.95668938
  55 105   14.92375408
  55 106   15.95726444
  55 107   17.06167740
  55 108   18.24172686
  55 109   19.50243610
  55 110   20.84912953
  55 111   22.28744330
  55 112   23.82333452
  55 113   25.46308818
  55 114   27.21332127
  55 115   29.08098289
  55 116   31.07334932
  55 117   33.19801253
  55 118   35.46286033
  55 119   37.87604609
  55 120   40.44594536
  55 121   43.18109657
  55 122   46.09012213
  55 123   49.18162604
  55 124   52.46406360
  55 125   55.94557817
  55 126   59.63379966
  55 127   63.53559901
  55 128   67.65679213
  55 129   72.00178563
  55 130   76.57315454
  55 131   81.37113832
  55 132   86.39303734
  55 133   91.63249416
  55 134   97.07867480
  55 135  102.71548521
  55 136  108.52129089
  55 137  114.47032657
  55 138  120.53801665
  55 139  126.71237546
  55 140  133.00774364
  55 141  139.46042474
  55 142  146.08448930
  55 143  152.71956741
  55 144  158.46009301
  55 145  163.09756622
  55 146  166.65050424
  55 147  169.75238488
  55 148  172.58825770
  55 149  175.44619989
  55 150  178.44564106
  55 151  181.61175502
  55 152  184.93355722
  55 153  188.39016993
  55 154  191.95988477
  55 155  195.61936025
  55 156  199.33808388
  55 157  203.08108724
  55 158  206.82105394
  55 159  210.54972835
  55 160  214.28598827
  55 161  218.07867019
  55 162  222.00427079
  55 163  226.16083849
  55 164  230.65993914
  55 165  235.61160546
  55 166  241.06144212
  55 167  246.07470751
  55 168  250.75872749
  55 169  254.27183017
  55 170  256.85746434
  55 171  258.52588884
  55 172  259.29873796
  55 173  259.15798734
  55 174  258.09236042
  55 175  256.11281830
  55 176  253.23357978
  55 177  249.38286932
  55 178  244.41305358
  55 179  238.21111388
  55 180  230.72619538
  55 181  221.97231493
  55 182  212.01231297
  55 183  200.87927360
  55 184  188.68906080
  55 185  176.23585082
  55 186  163.69952706
  55 187  151.18788983
  55 188  137.98134221
  55 189  123.62191694
  55 190  107.72595808
  55 191   89.97443219
  55 192   71.44278449
  55 193   52.95736428
  55 194   35.04476655
  55 195   17.45020911
  55 196    0.00000000
  56   1    0.00000000
  56   2    0.00000000
  56   3    0.00000000
  56   4    0.00000000
  56   5    0.00000000
  56   6    0.00270983
  56   7    0.00515979
  56   8    0.00757895
  56   9    0.01003377
  56  10    0.01254763
  56  11    0.01513200
  56  12    0.01779558
  56  13    0.02054719
  56  14    0.02339654
  56  15    0.02635445
  56  16    0.02943279
  56  17    0.03264441
  56  18    0.03600307
  56  19    0.03952346
  56  20    0.04322114
  56  21    0.04711257
  56  22    0.05121521
  56  23    0.05554750
  56  24    0.06012896
  56  25    0.06498027
  56  26    0.07012334
  56  27    0.07558142
  56  28    0.08137918
  56  29    0.08754284
  56  30    0.09410027
  56  31    0.10108112
  56  32    0.10851697
  56  33    0.11644144
  56  34    0.12489037
  56  35    0.13390197
  56  36    0.14351702
  56  37    0.15377898
  56  38    0.16473429
  56  39    0.17643250
  56  40    0.18892654
  56  41    0.20227294
  56  42    0.21653209
  56  43    0.23176852
  56  44    0.24805119
  56  45    0.26545381
  56  46    0.28405515
  56  47    0.30393944
  56  48    0.32519672
  56  49    0.34792326
  56  50    0.37222198
  56  51    0.39820296
  56  52    0.42598390
  56  53    0.45569067
  56  54    0.48745788
  56  55    0.52142949
  56  56    0.55775948
  56  57    0.59661252
  56  58    0.63816474
  56  59    0.68260452
  56  60    0.73013334
  56  61    0.78096672
  56  62    0.83533518
  56  63    0.89348525
  56  64    0.95568068
  56  65    1.02220353
  56  66    1.09335552
  56  67    1.16945937
  56  68    1.25086027
  56  69    1.33792742
  56  70    1.43105574
  56  71    1.53066762
  56  72    1.63721484
  56  73    1.75118062
  56  74    1.87308176
  56  75    2.00347104
  56  76    2.14293965
  56  77    2.29211986
  56  78    2.45168788
  56  79    2.62236688
  56  80    2.80493025
  56  81    3.00020504
  56  82    3.20907567
  56  83    3.43248787
  56  84    3.67145290
  56  85    3.92705205
  56  86    4.20044140
  56  87    4.49285698
  56  88    4.80562021
  56  89    5.14014369
  56  90    5.49793740
  56  91    5.88061530
  56  92    6.28990233
  56  93    6.72764188
  56  94    7.19580370
  56  95    7.69649230
  56  96    8.23195591
  56  97    8.80459590
  56  98    9.41697676
  56  99   10.07183669
  56 100   10.77209868
  56 101   11.52088224
  56 102   12.32151557
  56 103   13.17754846
  56 104   14.09276548
  56 105   15.07119982
  56 106   16.11714735
  56 107   17.23518109
  56 108   18.43016565
  56 109   19.70727165
  56 110   21.07198981
  56 111   22.53014417
  56 112   24.08790426
  56 113   25.75179542
  56 114   27.52870651
  56 115   29.42589418
  56 116   31.45098239
  56 117   33.61195561
  56 118   35.91714397
  56 119   38.37519794
  56 120   40.99504970
  56 121   43.78585804
  56 122   46.75693248
  56 123   49.91763218
  56 124   53.27723422
  56 125   56.84476521
  56 126   60.62878972
  56 127   64.63714816
  56 128   68.87663629
  56 129   73.35261635
  56 130   78.06854584
  56 131   83.02540024
  56 132   88.22094620
  56 133   93.64878860
  56 134   99.29707789
  56 135  105.14679267
  56 136  111.16985229
  56 137  117.32863631
  56 138  123.58202851
  56 139  129.90890124
  56 140  136.35651557
  56 141  143.06704675
  56 142  150.29363370
  56 143  157.47249896
  56 144  163.70624410
  56 145  168.20089102
  56 146  171.56547269
  56 147  173.88265241
  56 148  175.78324472
  56 149  177.93774646
  56 150  180.39983330
  56 151  183.10781326
  56 152  185.99406154
  56 153  189.00851869
  56 154  192.12494781
  56 155  195.33665641
  56 156  198.63485076
  56 157  202.00147053
  56 158  205.40968416
  56 159  208.83504331
  56 160  212.27151494
  56 161  215.74001760
  56 162  219.28890158
  56 163  222.98825292
  56 164  226.91766833
  56 165  231.14600044
  56 166  235.71058673
  56 167  240.63549352
  56 168  244.95186233
  56 169  248.77807429
  56 170  251.79266840
  56 171  253.73714934
  56 172  254.70702908
  56 173  254.64451766
  56 174  253.53150933
  56 175  251.38409465
  56 176  248.20641717
  56 177  243.95519000
  56 178  238.55872612
  56 179  231.94561067
  56 180  224.07941635
  56 181  215.01857313
  56 182  204.99315447
  56 183  194.10006920
  56 184  182.42388171
  56 185  170.16125261
  56 186  157.36926315
  56 187  144.46960136
  56 188  131.09770373
  56 189  116.84093805
  56 190  101.26590755
  56 191   84.68584570
  56 192   67.17796333
  56 193   50.02811898
  56 194   33.18439575
  56 195   16.54287506
  56 196    0.00000000
  57   1    0.00000000
  57   2    0.00000000
  57   3    0.00000000
  57   4    0.00000000
  57   5    0.00117223
  57   6    0.00316258
  57   7    0.00538897
  57   8    0.00773546
  57   9    0.01017320
  57  10    0.01269274
  57  11    0.01529222
  57  12    0.01797463
  57  13    0.02074639
  57  14    0.02361639
  57  15    0.02659529
  57  16    0.02969505
  57  17    0.03292874
  57  18    0.03631036
  57  19    0.03985479
  57  20    0.04357779
  57  21    0.04749602
  57  22    0.05162709
  57  23    0.05598959
  57  24    0.06060322
  57  25    0.06548880
  57  26    0.07066841
  57  27    0.07616544
  57  28    0.08200477
  57  29    0.08821277
  57  30    0.09481753
  57  31    0.10184889
  57  32    0.10933867
  57  33    0.11732071
  57  34    0.12583112
  57  35    0.13490838
  57  36    0.14459353
  57  37    0.15493040
  57  38    0.16596572
  57  39    0.17774942
  57  40    0.19033480
  57  41    0.20377882
  57  42    0.21814231
  57  43    0.23349027
  57  44    0.24989218
  57  45    0.26742228
  57  46    0.28615994
  57  47    0.30619002
  57  48    0.32760323
  57  49    0.35049657
  57  50    0.37497374
  57  51    0.40114566
  57  52    0.42913092
  57  53    0.45905636
  57  54    0.49105763
  57  55    0.52527982
  57  56    0.56187809
  57  57    0.60101841
  57  58    0.64287830
  57  59    0.68764763
  57  60    0.73552951
  57  61    0.78674119
  57  62    0.84151503
  57  63    0.90009963
  57  64    0.96276086
  57  65    1.02978315
  57  66    1.10147074
  57  67    1.17814910
  57  68    1.26016635
  57  69    1.34789489
  57  70    1.44173308
  57  71    1.54210704
  57  72    1.64947259
  57  73    1.76431730
  57  74    1.88716274
  57  75    2.01856680
  57  76    2.15912623
  57  77    2.30947937
  57  78    2.47030898
  57  79    2.64234539
  57  80    2.82636973
  57  81    3.02321754
  57  82    3.23378243
  57  83    3.45902020
  57  84    3.69995309
  57  85    3.95767438
  57  86    4.23335328
  57  87    4.52824020
  57  88    4.84367229
  57  89    5.18107946
  57  90    5.54199069
  57  91    5.92804085
  57  92    6.34097792
  57  93    6.78267070
  57  94    7.25511703
  57  95    7.76045250
  57  96    8.30095978
  57  97    8.87907848
  57  98    9.49741560
  57  99   10.15875671
  57 100   10.86607765
  57 101   11.62255699
  57 102   12.43158911
  57 103   13.29679802
  57 104   14.22205176
  57 105   15.21147750
  57 106   16.26947718
  57 107   17.40074370
  57 108   18.61027744
  57 109   19.90340305
  57 110   21.28578622
  57 111   22.76345009
  57 112   24.34279102
  57 113   26.03059303
  57 114   27.83404021
  57 115   29.76072634
  57 116   31.81866031
  57 117   34.01626596
  57 118   36.36237441
  57 119   38.86620643
  57 120   41.53734182
  57 121   44.38567218
  57 122   47.42133252
  57 123   50.65460638
  57 124   54.09579814
  57 125   57.75506543
  57 126   61.64220378
  57 127   65.76637502
  57 128   70.13577086
  57 129   74.75720181
  57 130   79.63559901
  57 131   84.77340463
  57 132   90.16979567
  57 133   95.81960630
  57 134  101.71164138
  57 135  107.82576351
  57 136  114.12781383
  57 137  120.56212222
  57 138  127.04738281
  57 139  133.50484119
  57 140  139.98834273
  57 141  146.73045404
  57 142  154.15227612
  57 143  161.80107120
  57 144  168.34697389
  57 145  173.10775813
  57 146  176.21479198
  57 147  178.12573420
  57 148  179.42815918
  57 149  180.83417140
  57 150  182.83045412
  57 151  185.15876761
  57 152  187.67107800
  57 153  190.28168640
  57 154  192.96400045
  57 155  195.74959559
  57 156  198.65852701
  57 157  201.68907471
  57 158  204.80363009
  57 159  207.94542218
  57 160  211.07494663
  57 161  214.18480761
  57 162  217.30109870
  57 163  220.47844919
  57 164  223.78506010
  57 165  227.26965081
  57 166  230.94319702
  57 167  234.76832306
  57 168  238.61594228
  57 169  242.09204472
  57 170  244.80616452
  57 171  246.93897566
  57 172  248.16755936
  57 173  248.20114261
  57 174  247.02020582
  57 175  244.69217677
  57 176  241.24662379
  57 177  236.64954499
  57 178  230.87624038
  57 179  223.86189754
  57 180  215.52450113
  57 181  205.89034204
  57 182  195.66245603
  57 183  184.88114450
  57 184  173.47557024
  57 185  161.29734112
  57 186  148.77677876
  57 187  135.80200565
  57 188  122.62384903
  57 189  108.84605559
  57 190   94.21635747
  57 191   78.66416223
  57 192   62.82408500
  57 193   46.99306536
  57 194   31.25469286
  57 195   15.60313313
  57 196    0.00000000
  58   1    0.00000000
  58   2    0.00000000
  58   3    0.00000000
  58   4    0.00000000
  58   5    0.00153105
  58   6    0.00339195
  58   7    0.00551963
  58   8    0.00783167
  58   9    0.01027157
  58  10    0.01280874
  58  11    0.01543076
  58  12    0.01813629
  58  13    0.02093042
  58  14    0.02382192
  58  15    0.02682174
  58  16    0.02994228
  58  17    0.03319700
  58  18    0.03660022
  58  19    0.04016712
  58  20    0.04391369
  58  21    0.04785680
  58  22    0.05201423
  58  23    0.05640475
  58  24    0.06104818
  58  25    0.06596552
  58  26    0.07117899
  58  27    0.07671215
  58  28    0.08259002
  58  29    0.08883916
  58  30    0.09548782
  58  31    0.10256607
  58  32    0.11010589
  58  33    0.11814137
  58  34    0.12670885
  58  35    0.13584705
  58  36    0.14559730
  58  37    0.15600369
  58  38    0.16711329
  58  39    0.17897635
  58  40    0.19164653
  58  41    0.20518117
  58  42    0.21964150
  58  43    0.23509298
  58  44    0.25160554
  58  45    0.26925394
  58  46    0.28811810
  58  47    0.30828346
  58  48    0.32984134
  58  49    0.35288943
  58  50    0.37753215
  58  51    0.40388120
  58  52    0.43205599
  58  53    0.46218428
  58  54    0.49440267
  58  55    0.52885728
  58  56    0.56570440
  58  57    0.60511121
  58  58    0.64725650
  58  59    0.69233155
  58  60    0.74054096
  58  61    0.79210359
  58  62    0.84725358
  58  63    0.90624136
  58  64    0.96933487
  58  65    1.03682071
  58  66    1.10900550
  58  67    1.18621725
  58  68    1.26880685
  58  69    1.35714969
  58  70    1.45164736
  58  71    1.55272948
  58  72    1.66085566
  58  73    1.77651760
  58  74    1.90024131
  58  75    2.03258953
  58  76    2.17416427
  58  77    2.32560957
  58  78    2.48761442
  58  79    2.66091591
  58  80    2.84630256
  58  81    3.04461791
  58  82    3.25676438
  58  83    3.48370735
  58  84    3.72647952
  58  85    3.98618564
  58  86    4.26400752
  58  87    4.56120933
  58  88    4.87914338
  58  89    5.21925623
  58  90    5.58309521
  58  91    5.97231539
  58  92    6.38868710
  58  93    6.83410382
  58  94    7.31059073
  58  95    7.82031377
  58  96    8.36558932
  58  97    8.94889449
  58  98    9.57287815
  58  99   10.24037261
  58 100   10.95440605
  58 101   11.71821572
  58 102   12.53526200
  58 103   13.40924319
  58 104   14.34411120
  58 105   15.34408806
  58 106   16.41368323
  58 107   17.55771174
  58 108   18.78131300
  58 109   20.08997021
  58 110   21.48953029
  58 111   22.98622389
  58 112   24.58668535
  58 113   26.29797206
  58 114   28.12758258
  58 115   30.08347274
  58 116   32.17406859
  58 117   34.40827477
  58 118   36.79547638
  58 119   39.34553202
  58 120   42.06875466
  58 121   44.97587674
  58 122   48.07799425
  58 123   51.38648394
  58 124   54.91288633
  58 125   58.66874612
  58 126   62.66540058
  58 127   66.91370615
  58 128   71.42369421
  58 129   76.20414919
  58 130   81.26210504
  58 131   86.60225667
  58 132   92.22626579
  58 133   98.13186164
  58 134  104.31137168
  58 135  110.74854096
  58 136  117.41048554
  58 137  124.22738718
  58 138  131.04923758
  58 139  137.60929191
  58 140  143.92207403
  58 141  150.30165992
  58 142  157.40117190
  58 143  164.88038797
  58 144  171.44688414
  58 145  176.36149982
  58 146  179.76576767
  58 147  181.69054941
  58 148  182.68791751
  58 149  183.86438662
  58 150  185.66109808
  58 151  187.76710155
  58 152  190.00123223
  58 153  192.24503714
  58 154  194.47240065
  58 155  196.82298072
  58 156  199.35601653
  58 157  202.10023512
  58 158  204.99037390
  58 159  207.90068303
  58 160  210.74318677
  58 161  213.48076438
  58 162  216.12231092
  58 163  218.72218168
  58 164  221.37050837
  58 165  224.11433433
  58 166  226.94892500
  58 167  229.81867278
  58 168  232.60695824
  58 169  235.13733533
  58 170  237.38117423
  58 171  239.03377411
  58 172  239.81675402
  58 173  239.96608602
  58 174  238.64506452
  58 175  236.09753133
  58 176  232.40430872
  58 177  227.46767155
  58 178  221.35922230
  58 179  213.99758197
  58 180  205.12930959
  58 181  195.18022366
  58 182  184.66861640
  58 183  174.02674740
  58 184  162.99451055
  58 185  151.42159809
  58 186  139.23420798
  58 187  126.88154523
  58 188  114.24061757
  58 189  101.13889789
  58 190   87.46654718
  58 191   73.24533238
  58 192   58.71269698
  58 193   44.05352503
  58 194   29.36332111
  58 195   14.67743961
  58 196    0.00000000
  59   1    0.00000000
  59   2    0.00000000
  59   3    0.00000000
  59   4    0.00000000
  59   5    0.00156614
  59   6    0.00336811
  59   7    0.00548803
  59   8    0.00783139
  59   9    0.01031380
  59  10    0.01289119
  59  11    0.01554756
  59  12    0.01828197
  59  13    0.02110090
  59  14    0.02401450
  59  15    0.02703487
  59  16    0.03017524
  59  17    0.03344967
  59  18    0.03687295
  59  19    0.04046061
  59  20    0.04422890
  59  21    0.04819489
  59  22    0.05237656
  59  23    0.05679283
  59  24    0.06146368
  59  25    0.06641024
  59  26    0.07165488
  59  27    0.07722131
  59  28    0.08313468
  59  29    0.08942173
  59  30    0.09611087
  59  31    0.10323234
  59  32    0.11081831
  59  33    0.11890308
  59  34    0.12752319
  59  35    0.13671761
  59  36    0.14652790
  59  37    0.15699842
  59  38    0.16817653
  59  39    0.18011278
  59  40    0.19286117
  59  41    0.20647936
  59  42    0.22102899
  59  43    0.23657591
  59  44    0.25319048
  59  45    0.27094794
  59  46    0.28992870
  59  47    0.31021873
  59  48    0.33190994
  59  49    0.35510063
  59  50    0.37989589
  59  51    0.40640812
  59  52    0.43475753
  59  53    0.46507268
  59  54    0.49749107
  59  55    0.53215978
  59  56    0.56923613
  59  57    0.60888838
  59  58    0.65129655
  59  59    0.69665320
  59  60    0.74516431
  59  61    0.79705024
  59  62    0.85254673
  59  63    0.91190597
  59  64    0.97539777
  59  65    1.04331077
  59  66    1.11595377
  59  67    1.19365717
  59  68    1.27677441
  59  69    1.36568369
  59  70    1.46078958
  59  71    1.56252499
  59  72    1.67135306
  59  73    1.78776931
  59  74    1.91230395
  59  75    2.04552423
  59  76    2.18803710
  59  77    2.34049196
  59  78    2.50358364
  59  79    2.67805559
  59  80    2.86470328
  59  81    3.06437783
  59  82    3.27798994
  59  83    3.50651406
  59  84    3.75099282
  59  85    4.01254187
  59  86    4.29235492
  59  87    4.59170931
  59  88    4.91197179
  59  89    5.25460480
  59  90    5.62117325
  59  91    6.01335159
  59  92    6.43293160
  59  93    6.88183053
  59  94    7.36209994
  59  95    7.87593511
  59  96    8.42568508
  59  97    9.01386342
  59  98    9.64315976
  59  99   10.31645204
  59 100   11.03681969
  59 101   11.80755763
  59 102   12.63219121
  59 103   13.51449220
  59 104   14.45849567
  59 105   15.46851810
  59 106   16.54917640
  59 107   17.70540819
  59 108   18.94249305
  59 109   20.26607484
  59 110   21.68218502
  59 111   23.19726676
  59 112   24.81819962
  59 113   26.55232447
  59 114   28.40746827
  59 115   30.39196780
  59 116   32.51469165
  59 117   34.78505901
  59 118   37.21305359
  59 119   39.80923026
  59 120   42.58471152
  59 121   45.55116948
  59 122   48.72078831
  59 123   52.10620050
  59 124   55.72038854
  59 125   59.57654204
  59 126   63.68785880
  59 127   68.06727752
  59 128   72.72713143
  59 129   77.67871745
  59 130   82.93178908
  59 131   88.49400701
  59 132   94.37042355
  59 133  100.56312318
  59 134  107.07110591
  59 135  113.88998072
  59 136  121.00831228
  59 137  128.38511037
  59 138  135.83761011
  59 139  142.51200301
  59 140  148.36526617
  59 141  153.75474817
  59 142  159.90059854
  59 143  166.53260642
  59 144  172.88514891
  59 145  177.83174154
  59 146  181.51601236
  59 147  183.91026798
  59 148  185.50005801
  59 149  187.01055328
  59 150  188.92583784
  59 151  190.99912855
  59 152  193.08247796
  59 153  194.99457920
  59 154  196.63625261
  59 155  198.50199013
  59 156  200.64054561
  59 157  203.17468551
  59 158  205.97772969
  59 159  208.75618446
  59 160  211.36016963
  59 161  213.72753009
  59 162  215.85055358
  59 163  217.79322275
  59 164  219.74682584
  59 165  221.76560785
  59 166  223.82820033
  59 167  225.87067974
  59 168  227.78724180
  59 169  229.41065503
  59 170  230.49789815
  59 171  230.95528478
  59 172  231.05982389
  59 173  230.16220814
  59 174  228.45197075
  59 175  225.59391080
  59 176  221.73595604
  59 177  216.36839170
  59 178  209.98171856
  59 179  202.49674565
  59 180  193.63627023
  59 181  183.81412904
  59 182  173.54445242
  59 183  163.25952198
  59 184  152.70675717
  59 185  141.76662543
  59 186  130.41440419
  59 187  118.75738395
  59 188  106.77559803
  59 189   94.40733180
  59 190   81.61581742
  59 191   68.43119776
  59 192   54.96293139
  59 193   41.32140718
  59 194   27.58519780
  59 195   13.80207272
  59 196    0.00000000
  60   1    0.00000000
  60   2    0.00000000
  60   3    0.00000000
  60   4    0.00000000
  60   5    0.00137167
  60   6    0.00303982
  60   7    0.00525496
  60   8    0.00772343
  60   9    0.01030233
  60  10    0.01294626
  60  11    0.01564859
  60  12    0.01841633
  60  13    0.02126118
  60  14    0.02419648
  60  15    0.02723625
  60  16    0.03039495
  60  17    0.03368741
  60  18    0.03712896
  60  19    0.04073547
  60  20    0.04452348
  60  21    0.04851028
  60  22    0.05271400
  60  23    0.05715372
  60  24    0.06184956
  60  25    0.06682279
  60  26    0.07209589
  60  27    0.07769271
  60  28    0.08363854
  60  29    0.08996026
  60  30    0.09668643
  60  31    0.10384744
  60  32    0.11147566
  60  33    0.11960554
  60  34    0.12827383
  60  35    0.13751971
  60  36    0.14738496
  60  37    0.15791419
  60  38    0.16915501
  60  39    0.18115825
  60  40    0.19397821
  60  41    0.20767287
  60  42    0.22230420
  60  43    0.23793843
  60  44    0.25464632
  60  45    0.27250352
  60  46    0.29159091
  60  47    0.31199493
  60  48    0.33380803
  60  49    0.35712907
  60  50    0.38206376
  60  51    0.40872513
  60  52    0.43723411
  60  53    0.46772000
  60  54    0.50032112
  60  55    0.53518542
  60  56    0.57247116
  60  57    0.61234763
  60  58    0.65499593
  60  59    0.70060979
  60  60    0.74939648
  60  61    0.80157772
  60  62    0.85739073
  60  63    0.91708930
  60  64    0.98094496
  60  65    1.04924823
  60  66    1.12230994
  60  67    1.20046264
  60  68    1.28406217
  60  69    1.37348927
  60  70    1.46915131
  60  71    1.57148420
  60  72    1.68095436
  60  73    1.79806088
  60  74    1.92333782
  60  75    2.05735663
  60  76    2.20072886
  60  77    2.35410887
  60  78    2.51819696
  60  79    2.69374249
  60  80    2.88154742
  60  81    3.08246996
  60  82    3.29742859
  60  83    3.52740622
  60  84    3.77345484
  60  85    4.03670031
  60  86    4.31834761
  60  87    4.61968644
  60  88    4.94209720
  60  89    5.28705741
  60  90    5.65614859
  60  91    6.05106361
  60  92    6.47361465
  60  93    6.92574163
  60  94    7.40952128
  60  95    7.92717693
  60  96    8.48108895
  60  97    9.07380591
  60  98    9.70805667
  60  99   10.38676321
  60 100   11.11305452
  60 101   11.89028139
  60 102   12.72203238
  60 103   13.61215080
  60 104   14.56475308
  60 105   15.58424827
  60 106   16.67535906
  60 107   17.84314411
  60 108   19.09302199
  60 109   20.43079651
  60 110   21.86268375
  60 111   23.39534048
  60 112   25.03589406
  60 113   26.79197357
  60 114   28.67174185
  60 115   30.68392810
  60 116   32.83786016
  60 117   35.14349558
  60 118   37.61144991
  60 119   40.25302025
  60 120   43.08020106
  60 121   46.10568841
  60 122   49.34286723
  60 123   52.80577466
  60 124   56.50902996
  60 125   60.46771944
  60 126   64.69722151
  60 127   69.21295538
  60 128   74.03003628
  60 129   79.16282600
  60 130   84.62438604
  60 131   90.42588913
  60 132   96.57615779
  60 133  103.08175679
  60 134  109.94866123
  60 135  117.18797967
  60 136  124.83219029
  60 137  132.98118642
  60 138  140.94798385
  60 139  147.80646250
  60 140  152.86629462
  60 141  157.06710271
  60 142  161.55411034
  60 143  167.13108753
  60 144  172.42159639
  60 145  177.27634410
  60 146  181.28306311
  60 147  184.67082961
  60 148  187.13423630
  60 149  189.50072168
  60 150  191.78903129
  60 151  193.98585816
  60 152  196.10807493
  60 153  197.79530818
  60 154  199.36337284
  60 155  200.70298440
  60 156  202.33285586
  60 157  204.79374393
  60 158  207.81441057
  60 159  210.62201615
  60 160  213.06006420
  60 161  215.07439872
  60 162  216.62341706
  60 163  217.72537490
  60 164  218.93783160
  60 165  220.26102132
  60 166  221.62379780
  60 167  222.95299118
  60 168  224.17273527
  60 169  225.13870607
  60 170  225.16739312
  60 171  224.15438890
  60 172  222.23021312
  60 173  220.09252236
  60 174  217.32142217
  60 175  213.99346406
  60 176  209.46504463
  60 177  204.15456059
  60 178  197.54328226
  60 179  190.18220966
  60 180  181.88021709
  60 181  172.63156237
  60 182  163.13041499
  60 183  153.41382274
  60 184  143.41780921
  60 185  133.09137645
  60 186  122.42157922
  60 187  111.43349341
  60 188  100.12458876
  60 189   88.47702119
  60 190   76.48498300
  60 191   64.17470864
  60 192   51.60649546
  60 193   38.84942559
  60 194   25.96444143
  60 195   13.00091705
  60 196    0.00000000
  61   1    0.00000000
  61   2    0.00000000
  61   3    0.00000000
  61   4    0.00000000
  61   5    0.00088621
  61   6    0.00217672
  61   7    0.00478958
  61   8    0.00753598
  61   9    0.01026707
  61  10    0.01299478
  61  11    0.01574686
  61  12    0.01854732
  61  13    0.02141613
  61  14    0.02437086
  61  15    0.02742777
  61  16    0.03060259
  61  17    0.03391095
  61  18    0.03736866
  61  19    0.04099194
  61  20    0.04479755
  61  21    0.04880298
  61  22    0.05302650
  61  23    0.05748733
  61  24    0.06220572
  61  25    0.06720302
  61  26    0.07250185
  61  27    0.07812618
  61  28    0.08410141
  61  29    0.09045454
  61  30    0.09721428
  61  31    0.10441116
  61  32    0.11207768
  61  33    0.12024849
  61  34    0.12896049
  61  35    0.13825306
  61  36    0.14816818
  61  37    0.15875067
  61  38    0.17004837
  61  39    0.18211237
  61  40    0.19499723
  61  41    0.20876122
  61  42    0.22346662
  61  43    0.23917999
  61  44    0.25597245
  61  45    0.27392003
  61  46    0.29310400
  61  47    0.31361127
  61  48    0.33553476
  61  49    0.35897382
  61  50    0.38403472
  61  51    0.41083108
  61  52    0.43948446
  61  53    0.47012483
  61  54    0.50289127
  61  55    0.53793250
  61  56    0.57540764
  61  57    0.61548689
  61  58    0.65835235
  61  59    0.70419881
  61  60    0.75323468
  61  61    0.80568295
  61  62    0.86178216
  61  63    0.92178756
  61  64    0.98597226
  61  65    1.05462846
  61  66    1.12806883
  61  67    1.20662793
  61  68    1.29066375
  61  69    1.38055935
  61  70    1.47672468
  61  71    1.57959837
  61  72    1.68964985
  61  73    1.80738148
  61  74    1.93333085
  61  75    2.06807329
  61  76    2.21222454
  61  77    2.36644358
  61  78    2.53143569
  61  79    2.70795574
  61  80    2.89681166
  61  81    3.09886825
  61  82    3.31505114
  61  83    3.54635116
  61  84    3.79382894
  61  85    4.05861988
  61  86    4.34193944
  61  87    4.64508888
  61  88    4.96946135
  61  89    5.31654846
  61  90    5.68794732
  61  91    6.08536810
  61  92    6.51064216
  61  93    6.96573074
  61  94    7.45273436
  61  95    7.97390284
  61  96    8.53164618
  61  97    9.12854616
  61  98    9.76736889
  61  99   10.45107825
  61 100   11.18285049
  61 101   11.96608979
  61 102   12.80444518
  61 103   13.70182867
  61 104   14.66243489
  61 105   15.69076224
  61 106   16.79163565
  61 107   17.97023124
  61 108   19.23210281
  61 109   20.58321046
  61 110   22.02995126
  61 111   23.57919239
  61 112   25.23830641
  61 113   27.01520905
  61 114   28.91839923
  61 115   30.95700117
  61 116   33.14080825
  61 117   35.48032792
  61 118   37.98682662
  61 119   40.67237302
  61 120   43.54987738
  61 121   46.63312324
  61 122   49.93678661
  61 123   53.47643547
  61 124   57.26849960
  61 125   61.33019723
  61 126   65.67940038
  61 127   70.33441518
  61 128   75.31364889
  61 129   80.63513251
  61 130   86.31587637
  61 131   92.37107130
  61 132   98.81325303
  61 133  105.65182473
  61 134  112.89403745
  61 135  120.55030762
  61 136  128.65111139
  61 137  137.29191842
  61 138  145.73103268
  61 139  152.49138622
  61 140  156.83842439
  61 141  159.72215504
  61 142  162.76451590
  61 143  166.68523055
  61 144  171.08418181
  61 145  175.27879060
  61 146  179.39492453
  61 147  183.09517383
  61 148  186.61462217
  61 149  189.82782753
  61 150  192.51163155
  61 151  194.82391807
  61 152  197.35387296
  61 153  199.50717901
  61 154  201.11719797
  61 155  202.41733434
  61 156  204.00429110
  61 157  206.67301877
  61 158  209.69624230
  61 159  212.70073680
  61 160  215.03676570
  61 161  216.74774230
  61 162  217.71070213
  61 163  218.41880150
  61 164  218.89473232
  61 165  219.59877411
  61 166  220.34036096
  61 167  221.03745664
  61 168  221.70959059
  61 169  221.70549720
  61 170  220.78015054
  61 171  218.16217969
  61 172  214.50392805
  61 173  210.53749737
  61 174  206.61788740
  61 175  202.45030936
  61 176  197.81489677
  61 177  192.05895949
  61 178  185.64560438
  61 179  178.57008400
  61 180  170.79907526
  61 181  162.39270587
  61 182  153.58499729
  61 183  144.46181437
  61 184  135.03352601
  61 185  125.29239035
  61 186  115.23721934
  61 187  104.87660189
  61 188   94.21314168
  61 189   83.24544358
  61 190   71.97863096
  61 191   60.43311412
  61 192   48.64554885
  61 193   36.66091155
  61 194   24.52618702
  61 195   12.28920976
  61 196    0.00000000
  62   1    0.00000000
  62   2    0.00000000
  62   3    0.00000000
  62   4    0.00000000
  62   5    0.00000000
  62   6    0.00000000
  62   7    0.00420982
  62   8    0.00739403
  62   9    0.01027629
  62  10    0.01307095
  62  11    0.01585980
  62  12    0.01868421
  62  13    0.02157094
  62  14    0.02454064
  62  15    0.02761119
  62  16    0.03079923
  62  17    0.03412092
  62  18    0.03759243
  62  19    0.04123020
  62  20    0.04505118
  62  21    0.04907298
  62  22    0.05331401
  62  23    0.05779358
  62  24    0.06253202
  62  25    0.06755080
  62  26    0.07287262
  62  27    0.07852155
  62  28    0.08452311
  62  29    0.09090440
  62  30    0.09769424
  62  31    0.10492328
  62  32    0.11262418
  62  33    0.12083172
  62  34    0.12958295
  62  35    0.13891741
  62  36    0.14887729
  62  37    0.15950757
  62  38    0.17085631
  62  39    0.18297481
  62  40    0.19591788
  62  41    0.20974404
  62  42    0.22451585
  62  43    0.24030015
  62  44    0.25716838
  62  45    0.27519691
  62  46    0.29446739
  62  47    0.31506710
  62  48    0.33708939
  62  49    0.36063407
  62  50    0.38580789
  62  51    0.41272499
  62  52    0.44150749
  62  53    0.47228600
  62  54    0.50520021
  62  55    0.54039957
  62  56    0.57804394
  62  57    0.61830437
  62  58    0.66136381
  62  59    0.70741803
  62  60    0.75667645
  62  61    0.80936318
  62  62    0.86571798
  62  63    0.92599738
  62  64    0.99047589
  62  65    1.05944726
  62  66    1.13322580
  62  67    1.21214785
  62  68    1.29657336
  62  69    1.38688750
  62  70    1.48350248
  62  71    1.58685946
  62  72    1.69743057
  62  73    1.81572110
  62  74    1.94227187
  62  75    2.07766172
  62  76    2.22251020
  62  77    2.37748047
  62  78    2.54328237
  62  79    2.72067578
  62  80    2.91047410
  62  81    3.11354811
  62  82    3.33083003
  62  83    3.56331794
  62  84    3.81208039
  62  85    4.07826155
  62  86    4.36308654
  62  87    4.66786724
  62  88    4.99400860
  62  89    5.34301523
  62  90    5.71649869
  62  91    6.11618515
  62  92    6.54392378
  62  93    7.00169565
  62  94    7.49162335
  62  95    8.01598143
  62  96    8.57720753
  62  97    9.17791441
  62  98    9.82090305
  62  99   10.50917659
  62 100   11.24595558
  62 101   12.03469438
  62 102   12.87909892
  62 103   13.78314597
  62 104   14.75110404
  62 105   15.78755602
  62 106   16.89742384
  62 107   18.08599526
  62 108   19.35895300
  62 109   20.72240650
  62 110   22.18292648
  62 111   23.74758260
  62 112   25.42398443
  62 113   27.22032602
  62 114   29.14543424
  62 115   31.20882105
  62 116   33.42073967
  62 117   35.79224464
  62 118   38.33525503
  62 119   41.06262019
  62 120   43.98818609
  62 121   47.12685977
  62 122   50.49466761
  62 123   54.10880090
  62 124   57.98763904
  62 125   62.15073590
  62 126   66.61874817
  62 127   71.41327536
  62 128   76.55656776
  62 129   82.07104218
  62 130   87.97852476
  62 131   94.29912082
  62 132  101.04960700
  62 133  108.24128201
  62 134  115.87738442
  62 135  123.95078590
  62 136  132.44514882
  62 137  141.35406059
  62 138  149.77634990
  62 139  156.20020146
  62 140  159.90184340
  62 141  161.85810533
  62 142  163.74827750
  62 143  166.42854530
  62 144  169.63613150
  62 145  173.06152896
  62 146  176.64096860
  62 147  180.43343287
  62 148  184.14845675
  62 149  187.44440614
  62 150  190.37656671
  62 151  193.22438539
  62 152  195.76652558
  62 153  198.56116450
  62 154  200.98617978
  62 155  202.65534376
  62 156  204.41078946
  62 157  207.02531739
  62 158  210.43642768
  62 159  213.29957770
  62 160  215.49952760
  62 161  217.03696154
  62 162  217.92456221
  62 163  218.21894645
  62 164  218.49997748
  62 165  218.77825625
  62 166  218.98365903
  62 167  219.03191873
  62 168  218.81039938
  62 169  218.08125132
  62 170  215.96953681
  62 171  212.08377354
  62 172  206.94469665
  62 173  201.77864469
  62 174  196.98961960
  62 175  192.18560111
  62 176  187.07732525
  62 177  181.38978112
  62 178  175.15341752
  62 179  168.36844206
  62 180  161.03717429
  62 181  153.20540963
  62 182  144.97000891
  62 183  136.39333715
  62 184  127.50276490
  62 185  118.30911086
  62 186  108.81971621
  62 187   99.04247950
  62 188   88.98316229
  62 189   78.64629560
  62 190   68.03918586
  62 191   57.17554249
  62 192   46.07645126
  62 193   34.76927520
  62 194   23.28838828
  62 195   11.67894101
  62 196    0.00000000
  63   1    0.00000000
  63   2    0.00000000
  63   3    0.00000000
  63   4    0.00000000
  63   5    0.00000000
  63   6    0.00177885
  63   7    0.00467253
  63   8    0.00758363
  63   9    0.01041425
  63  10    0.01320528
  63  11    0.01600069
  63  12    0.01883360
  63  13    0.02172914
  63  14    0.02470782
  63  15    0.02778768
  63  16    0.03098554
  63  17    0.03431770
  63  18    0.03780045
  63  19    0.04145033
  63  20    0.04528437
  63  21    0.04932026
  63  22    0.05357646
  63  23    0.05807236
  63  24    0.06282836
  63  25    0.06786600
  63  26    0.07320807
  63  27    0.07887871
  63  28    0.08490351
  63  29    0.09130969
  63  30    0.09812615
  63  31    0.10538367
  63  32    0.11311500
  63  33    0.12135505
  63  34    0.13014103
  63  35    0.13951260
  63  36    0.14951209
  63  37    0.16018468
  63  38    0.17157859
  63  39    0.18374533
  63  40    0.19673988
  63  41    0.21062103
  63  42    0.22545154
  63  43    0.24129853
  63  44    0.25823370
  63  45    0.27633374
  63  46    0.29568059
  63  47    0.31636189
  63  48    0.33847135
  63  49    0.36210917
  63  50    0.38738254
  63  51    0.41440605
  63  52    0.44330233
  63  53    0.47420249
  63  54    0.50724682
  63  55    0.54258537
  63  56    0.58037869
  63  57    0.62079852
  63  58    0.66402860
  63  59    0.71026553
  63  60    0.75971966
  63  61    0.81261605
  63  62    0.86919552
  63  63    0.92971577
  63  64    0.99445254
  63  65    1.06370092
  63  66    1.13777668
  63  67    1.21701776
  63  68    1.30178582
  63  69    1.39246789
  63  70    1.48947824
  63  71    1.59326022
  63  72    1.70428838
  63  73    1.82307064
  63  74    1.95015069
  63  75    2.08611048
  63  76    2.23157300
  63  77    2.38720515
  63  78    2.55372087
  63  79    2.73188451
  63  80    2.92251439
  63  81    3.12648671
  63  82    3.34473961
  63  83    3.57827770
  63  84    3.82817673
  63  85    4.09558878
  63  86    4.38174772
  63  87    4.68797513
  63  88    5.01568660
  63  89    5.36639864
  63  90    5.74173593
  63  91    6.14343927
  63  92    6.57337408
  63  93    7.03353952
  63  94    7.52607846
  63  95    8.05328804
  63  96    8.61763125
  63  97    9.22174933
  63  98    9.86847524
  63  99   10.56084826
  63 100   11.30212972
  63 101   12.09582020
  63 102   12.94567811
  63 103   13.85574004
  63 104   14.83034276
  63 105   15.87414739
  63 106   16.99216579
  63 107   18.18978936
  63 108   19.47282075
  63 109   20.84750866
  63 110   22.32058609
  63 111   23.89931251
  63 112   25.59152042
  63 113   27.40566665
  63 114   29.35088912
  63 115   31.43706936
  63 116   33.67490155
  63 117   36.07596822
  63 118   38.65282321
  63 119   41.41908153
  63 120   44.38951590
  63 121   47.58015828
  63 122   51.00840401
  63 123   54.69311333
  63 124   58.65470252
  63 125   62.91521094
  63 126   67.49832280
  63 127   72.42930938
  63 128   77.73483741
  63 129   83.44255650
  63 130   89.58032604
  63 131   96.17485429
  63 132  103.24937519
  63 133  110.81971043
  63 134  118.88740585
  63 135  127.42660222
  63 136  136.35494832
  63 137  145.46880748
  63 138  153.41981000
  63 139  159.25665260
  63 140  162.35089005
  63 141  163.70822591
  63 142  164.59759225
  63 143  166.31092225
  63 144  168.64949371
  63 145  171.38316422
  63 146  174.38125923
  63 147  177.57158851
  63 148  180.83869700
  63 149  184.17530176
  63 150  187.08811231
  63 151  189.70420247
  63 152  192.71052944
  63 153  195.77981337
  63 154  198.41576242
  63 155  200.61850429
  63 156  202.77666727
  63 157  205.40996388
  63 158  208.56716167
  63 159  211.41567113
  63 160  213.48766647
  63 161  214.84503095
  63 162  215.60420958
  63 163  215.90619420
  63 164  215.98284975
  63 165  215.90660342
  63 166  215.66091166
  63 167  215.17316458
  63 168  214.29495466
  63 169  212.71277013
  63 170  209.79771477
  63 171  205.10786531
  63 172  199.24104776
  63 173  193.45068768
  63 174  188.16509248
  63 175  182.99466216
  63 176  177.66808039
  63 177  171.99570766
  63 178  165.91115755
  63 179  159.38724039
  63 180  152.42056373
  63 181  145.03518456
  63 182  137.27675210
  63 183  129.18487989
  63 184  120.78560720
  63 185  112.09528215
  63 186  103.12576975
  63 187   93.88700409
  63 188   84.38702136
  63 189   74.63229075
  63 190   64.62870360
  63 191   54.38234982
  63 192   43.89992880
  63 193   33.19056602
  63 194   22.27239670
  63 195   11.18492853
  63 196    0.00000000
  64   1    0.00000000
  64   2    0.00000000
  64   3    0.00000000
  64   4    0.00000000
  64   5    0.00000000
  64   6    0.00244998
  64   7    0.00513654
  64   8    0.00788406
  64   9    0.01063352
  64  10    0.01338810
  64  11    0.01616816
  64  12    0.01899577
  64  13    0.02189119
  64  14    0.02487274
  64  15    0.02795745
  64  16    0.03116161
  64  17    0.03450131
  64  18    0.03799270
  64  19    0.04165227
  64  20    0.04549704
  64  21    0.04954469
  64  22    0.05381373
  64  23    0.05832356
  64  24    0.06309462
  64  25    0.06814852
  64  26    0.07350809
  64  27    0.07919752
  64  28    0.08524250
  64  29    0.09167029
  64  30    0.09850991
  64  31    0.10579220
  64  32    0.11355002
  64  33    0.12181838
  64  34    0.13063459
  64  35    0.14003846
  64  36    0.15007244
  64  37    0.16078185
  64  38    0.17221506
  64  39    0.18442373
  64  40    0.19746305
  64  41    0.21139197
  64  42    0.22627347
  64  43    0.24217488
  64  44    0.25916815
  64  45    0.27733019
  64  46    0.29674324
  64  47    0.31749523
  64  48    0.33968017
  64  49    0.36339862
  64  50    0.38875811
  64  51    0.41587365
  64  52    0.44486825
  64  53    0.47587352
  64  54    0.50903021
  64  55    0.54448893
  64  56    0.58241076
  64  57    0.62296809
  64  58    0.66634531
  64  59    0.71273975
  64  60    0.76236253
  64  61    0.81543955
  64  62    0.87221256
  64  63    0.93294023
  64  64    0.99789938
  64  65    1.06738626
  64  66    1.14171792
  64  67    1.22123365
  64  68    1.30629661
  64  69    1.39729547
  64  70    1.49464624
  64  71    1.59879423
  64  72    1.71021607
  64  73    1.82942198
  64  74    1.95695816
  64  75    2.09340931
  64  76    2.23940141
  64  77    2.39560465
  64  78    2.56273656
  64  79    2.74156546
  64  80    2.93291401
  64  81    3.13766318
  64  82    3.35675637
  64  83    3.59120395
  64  84    3.84208808
  64  85    4.11056788
  64  86    4.39788499
  64  87    4.70536960
  64  88    5.03444688
  64  89    5.38664388
  64  90    5.76359706
  64  91    6.16706029
  64  92    6.59891354
  64  93    7.06117224
  64  94    7.55599738
  64  95    8.08570642
  64  96    8.65278513
  64  97    9.25990032
  64  98    9.90991376
  64  99   10.60589717
  64 100   11.35114862
  64 101   12.14921028
  64 102   13.00388785
  64 103   13.91927175
  64 104   14.89976031
  64 105   15.95008517
  64 106   17.07533927
  64 107   18.28100762
  64 108   19.57300124
  64 109   20.95769482
  64 110   22.44196842
  64 111   24.03325389
  64 112   25.73958663
  64 113   27.56966345
  64 114   29.53290729
  64 115   31.63953989
  64 116   33.90066337
  64 117   36.32835182
  64 118   38.93575411
  64 119   41.73720901
  64 120   44.74837349
  64 121   47.98636462
  64 122   51.46991466
  64 123   55.21953736
  64 124   59.25770046
  64 125   63.60899532
  64 126   68.30028626
  64 127   73.36080923
  64 128   78.82216662
  64 129   84.71812473
  64 130   91.08404860
  64 131   97.95567965
  64 132  105.36673996
  64 133  113.34450125
  64 134  121.90195201
  64 135  131.02348544
  64 136  140.62520056
  64 137  149.32886873
  64 138  156.79172356
  64 139  161.69337321
  64 140  164.18689194
  64 141  164.68180442
  64 142  165.28199280
  64 143  166.23396738
  64 144  167.94303014
  64 145  170.12659389
  64 146  172.62753887
  64 147  175.34396234
  64 148  178.18351989
  64 149  181.06743025
  64 150  183.84547990
  64 151  186.55335915
  64 152  189.36319012
  64 153  192.21570031
  64 154  195.07300978
  64 155  197.42952103
  64 156  199.47933006
  64 157  202.09317155
  64 158  204.84168777
  64 159  207.15478792
  64 160  209.04524169
  64 161  210.11152664
  64 162  210.60433111
  64 163  210.68326032
  64 164  210.48342012
  64 165  210.06888699
  64 166  209.44372681
  64 167  208.56642752
  64 168  207.34152243
  64 169  205.52886261
  64 170  202.24071777
  64 171  197.13017794
  64 172  191.25870339
  64 173  185.39254316
  64 174  179.97881429
  64 175  174.69258607
  64 176  169.31601022
  64 177  163.70248313
  64 178  157.77257360
  64 179  151.48698540
  64 180  144.83294826
  64 181  137.81873426
  64 182  130.46659173
  64 183  122.80107993
  64 184  114.84312793
  64 185  106.60947079
  64 186   98.11399254
  64 187   89.36866971
  64 188   80.38351429
  64 189   71.16597043
  64 190   61.71976158
  64 191   52.04297153
  64 192   42.12612362
  64 193   31.95355855
  64 194   21.51488273
  64 195   10.83316090
  64 196    0.00000000
  65   1    0.00000000
  65   2    0.00000000
  65   3    0.00000000
  65   4    0.00000000
  65   5    0.00000000
  65   6    0.00289435
  65   7    0.00556014
  65   8    0.00821412
  65   9    0.01089024
  65  10    0.01359904
  65  11    0.01635280
  65  12    0.01916619
  65  13    0.02205477
  65  14    0.02503411
  65  15    0.02811969
  65  16    0.03132692
  65  17    0.03467136
  65  18    0.03816888
  65  19    0.04183578
  65  20    0.04568898
  65  21    0.04974612
  65  22    0.05402567
  65  23    0.05854704
  65  24    0.06333069
  65  25    0.06839824
  65  26    0.07377256
  65  27    0.07947789
  65  28    0.08553997
  65  29    0.09198613
  65  30    0.09884542
  65  31    0.10614878
  65  32    0.11392915
  65  33    0.12222161
  65  34    0.13106357
  65  35    0.14049493
  65  36    0.15055826
  65  37    0.16129898
  65  38    0.17276561
  65  39    0.18500993
  65  40    0.19808727
  65  41    0.21205674
  65  42    0.22698150
  65  43    0.24292904
  65  44    0.25997152
  65  45    0.27818606
  65  46    0.29765512
  65  47    0.31846686
  65  48    0.34071558
  65  49    0.36450209
  65  50    0.38993423
  65  51    0.41712733
  65  52    0.44620478
  65  53    0.47729853
  65  54    0.51054976
  65  55    0.54610950
  65  56    0.58413933
  65  57    0.62481213
  65  58    0.66831286
  65  59    0.71483944
  65  60    0.76460365
  65  61    0.81783209
  65  62    0.87476727
  65  63    0.93566869
  65  64    1.00081408
  65  65    1.07050065
  65  66    1.14504652
  65  67    1.22479213
  65  68    1.31010191
  65  69    1.40136590
  65  70    1.49900161
  65  71    1.60345596
  65  72    1.71520739
  65  73    1.83476808
  65  74    1.96268633
  65  75    2.09954921
  65  76    2.24598526
  65  77    2.40266747
  65  78    2.57031648
  65  79    2.74970400
  65  80    2.94165643
  65  81    3.14705884
  65  82    3.36685919
  65  83    3.60207285
  65  84    3.85378750
  65  85    4.12316838
  65  86    4.41146390
  65  87    4.72001174
  65  88    5.05024537
  65  89    5.40370109
  65  90    5.78202560
  65  91    6.18698422
  65  92    6.62046963
  65  93    7.08451147
  65  94    7.58128663
  65  95    8.11313034
  65  96    8.68254831
  65  97    9.29222975
  65  98    9.94506163
  65  99   10.64414410
  65 100   11.39280736
  65 101   12.19462994
  65 102   13.05345889
  65 103   13.97343164
  65 104   14.95900025
  65 105   16.01495790
  65 106   17.14646825
  65 107   18.35909784
  65 108   19.65885215
  65 109   21.05221566
  65 110   22.54619661
  65 111   24.14837723
  65 112   25.86697019
  65 113   27.71088229
  65 114   29.68978659
  65 115   31.81420440
  65 116   34.09559863
  65 117   36.54648044
  65 118   39.18053132
  65 119   42.01274288
  65 120   45.05957712
  65 121   48.33914963
  65 122   51.87143843
  65 123   55.67852024
  65 124   59.78483470
  65 125   64.21747430
  65 126   69.00649233
  65 127   74.18521164
  65 128   79.79049938
  65 129   85.86293894
  65 130   92.44676488
  65 131   99.58929071
  65 132  107.33929261
  65 133  115.74343448
  65 134  124.84051143
  65 135  134.66480555
  65 136  144.35656363
  65 137  153.02765672
  65 138  159.35263704
  65 139  163.18564568
  65 140  164.67890508
  65 141  165.20949367
  65 142  165.27639694
  65 143  166.06552582
  65 144  167.43451020
  65 145  169.23382992
  65 146  171.34954141
  65 147  173.69528006
  65 148  176.19743752
  65 149  178.79041422
  65 150  181.40913597
  65 151  184.04752454
  65 152  186.73138257
  65 153  189.41642045
  65 154  192.01212852
  65 155  194.33774863
  65 156  196.41667647
  65 157  198.45088641
  65 158  200.37181691
  65 159  202.14599974
  65 160  203.26400376
  65 161  203.79279023
  65 162  203.86158855
  65 163  203.58267249
  65 164  203.04145993
  65 165  202.28291430
  65 166  201.31729464
  65 167  200.14239711
  65 168  198.80604126
  65 169  196.64337854
  65 170  193.31588842
  65 171  188.70273534
  65 172  183.03684536
  65 173  177.62427978
  65 174  172.38567138
  65 175  167.18032746
  65 176  161.87883330
  65 177  156.38110648
  65 178  150.62139035
  65 179  144.56173387
  65 180  138.18542139
  65 181  131.49203927
  65 182  124.49218942
  65 183  117.20141620
  65 184  109.63618616
  65 185  101.81234531
  65 186   93.74490876
  65 187   85.44800046
  65 188   76.93425159
  65 189   68.21326395
  65 190   59.28852695
  65 191   50.15203138
  65 192   40.77670876
  65 193   31.11060402
  65 194   21.08656045
  65 195   10.67620836
  65 196    0.00000000
  66   1    0.00000000
  66   2    0.00000000
  66   3    0.00000000
  66   4    0.00000000
  66   5    0.00136478
  66   6    0.00357887
  66   7    0.00601781
  66   8    0.00855495
  66   9    0.01115788
  66  10    0.01381948
  66  11    0.01654327
  66  12    0.01933818
  66  13    0.02221588
  66  14    0.02518948
  66  15    0.02827286
  66  16    0.03148045
  66  17    0.03482718
  66  18    0.03832851
  66  19    0.04200051
  66  20    0.04585994
  66  21    0.04992433
  66  22    0.05421211
  66  23    0.05874266
  66  24    0.06353644
  66  25    0.06861505
  66  26    0.07400140
  66  27    0.07971975
  66  28    0.08579587
  66  29    0.09225714
  66  30    0.09913265
  66  31    0.10645339
  66  32    0.11425236
  66  33    0.12256471
  66  34    0.13142792
  66  35    0.14088197
  66  36    0.15096951
  66  37    0.16173605
  66  38    0.17323021
  66  39    0.18550388
  66  40    0.19861250
  66  41    0.21261530
  66  42    0.22757558
  66  43    0.24356096
  66  44    0.26064377
  66  45    0.27890127
  66  46    0.29841612
  66  47    0.31927667
  66  48    0.34157741
  66  49    0.36541939
  66  50    0.39091067
  66  51    0.41816686
  66  52    0.44731160
  66  53    0.47847716
  66  54    0.51180503
  66  55    0.54744660
  66  56    0.58556382
  66  57    0.62632998
  66  58    0.66993049
  66  59    0.71656373
  66  60    0.76644201
  66  61    0.81979250
  66  62    0.87685831
  66  63    0.93789962
  66  64    1.00319486
  66  65    1.07304204
  66  66    1.14776013
  66  67    1.22769053
  66  68    1.31319866
  66  69    1.40467568
  66  70    1.50254033
  66  71    1.60724086
  66  72    1.71925717
  66  73    1.83910301
  66  74    1.96732848
  66  75    2.10452255
  66  76    2.25131587
  66  77    2.40838377
  66  78    2.57644946
  66  79    2.75628745
  66  80    2.94872726
  66  81    3.15465740
  66  82    3.37502962
  66  83    3.61086347
  66  84    3.86325129
  66  85    4.13336343
  66  86    4.42245401
  66  87    4.73186703
  66  88    5.06304297
  66  89    5.41752594
  66  90    5.79697131
  66  91    6.20315406
  66  92    6.63797767
  66  93    7.10348381
  66  94    7.60186283
  66  95    8.13546502
  66  96    8.70681297
  66  97    9.31861487
  66  98    9.97377897
  66  99   10.67542946
  66 100   11.42692360
  66 101   12.23187060
  66 102   13.09415221
  66 103   14.01794535
  66 104   15.00774706
  66 105   16.06840190
  66 106   17.20513250
  66 107   18.42357325
  66 108   19.72980800
  66 109   21.13041221
  66 110   22.63250019
  66 111   24.24377845
  66 112   25.97260608
  66 113   27.82806340
  66 114   29.82003040
  66 115   31.95927669
  66 116   34.25756522
  66 117   36.72777227
  66 118   39.38402685
  66 119   42.24187327
  66 120   45.31846120
  66 121   48.63276850
  66 122   52.20586265
  66 123   56.06120750
  66 124   60.22502254
  66 125   64.72670190
  66 126   69.59929938
  66 127   74.88008354
  66 128   80.61116181
  66 129   86.84016234
  66 130   93.62093852
  66 131  101.01418161
  66 132  109.08749228
  66 133  117.91286980
  66 134  127.55171562
  66 135  137.97786016
  66 136  147.68659598
  66 137  155.68528088
  66 138  161.04357081
  66 139  163.67106340
  66 140  164.79296407
  66 141  164.86236772
  66 142  165.21034287
  66 143  165.98215582
  66 144  167.16606338
  66 145  168.70228714
  66 146  170.52760109
  66 147  172.58565560
  66 148  174.82603118
  66 149  177.20353070
  66 150  179.67948817
  66 151  182.23314751
  66 152  184.84606843
  66 153  187.46489453
  66 154  189.99015258
  66 155  192.27079765
  66 156  194.18519399
  66 157  195.71647887
  66 158  196.85098333
  66 159  197.60278380
  66 160  197.88585331
  66 161  197.75002914
  66 162  197.28282302
  66 163  196.55952704
  66 164  195.62981168
  66 165  194.51395726
  66 166  193.20621563
  66 167  191.68119602
  66 168  189.89288719
  66 169  187.71008279
  66 170  184.45075966
  66 171  180.08359618
  66 172  175.29454323
  66 173  170.39326759
  66 174  165.44949694
  66 175  160.43360983
  66 176  155.28605255
  66 177  149.94786973
  66 178  144.37323615
  66 179  138.53196413
  66 180  132.40825915
  66 181  125.99830670
  66 182  119.30717774
  66 183  112.34548425
  66 184  105.12683895
  66 185   97.66647258
  66 186   89.98065174
  66 187   82.08630593
  66 188   74.00027273
  66 189   65.73743304
  66 190   57.30644239
  66 191   48.70072721
  66 192   39.88134613
  66 193   30.75015532
  66 194   21.12897736
  66 195   10.82785968
  66 196    0.00000000
  67   1    0.00000000
  67   2    0.00000000
  67   3    0.00000000
  67   4    0.00000000
  67   5    0.00188570
  67   6    0.00405288
  67   7    0.00640138
  67   8    0.00886422
  67   9    0.01141154
  67  10    0.01403307
  67  11    0.01672887
  67  12    0.01950479
  67  13    0.02237006
  67  14    0.02533594
  67  15    0.02841503
  67  16    0.03162089
  67  17    0.03496783
  67  18    0.03847093
  67  19    0.04214597
  67  20    0.04600954
  67  21    0.05007906
  67  22    0.05437285
  67  23    0.05891027
  67  24    0.06371174
  67  25    0.06879887
  67  26    0.07419454
  67  27    0.07992305
  67  28    0.08601016
  67  29    0.09248329
  67  30    0.09937157
  67  31    0.10670601
  67  32    0.11451965
  67  33    0.12284770
  67  34    0.13172768
  67  35    0.14119962
  67  36    0.15130624
  67  37    0.16209311
  67  38    0.17360892
  67  39    0.18590564
  67  40    0.19903880
  67  41    0.21306770
  67  42    0.22805575
  67  43    0.24407069
  67  44    0.26118492
  67  45    0.27947586
  67  46    0.29902628
  67  47    0.31992468
  67  48    0.34226569
  67  49    0.36615052
  67  50    0.39168742
  67  51    0.41899218
  67  52    0.44818864
  67  53    0.47940929
  67  54    0.51279588
  67  55    0.54850002
  67  56    0.58668397
  67  57    0.62752131
  67  58    0.67119778
  67  59    0.71791211
  67  60    0.76787701
  67  61    0.82132005
  67  62    0.87848481
  67  63    0.93963196
  67  64    1.00504048
  67  65    1.07500899
  67  66    1.14985708
  67  67    1.22992688
  67  68    1.31558457
  67  69    1.40722217
  67  70    1.50525935
  67  71    1.61014539
  67  72    1.72236131
  67  73    1.84242210
  67  74    1.97087922
  67  75    2.10832314
  67  76    2.25538618
  67  77    2.41274548
  67  78    2.58112626
  67  79    2.76130527
  67  80    2.95411449
  67  81    3.16044516
  67  82    3.38125204
  67  83    3.61755805
  67  84    3.87045922
  67  85    4.14113004
  67  86    4.43082922
  67  87    4.74090582
  67  88    5.07280600
  67  89    5.42808017
  67  90    5.80839074
  67  91    6.21552049
  67  92    6.65138166
  67  93    7.11802566
  67  94    7.61765373
  67  95    8.15262838
  67  96    8.72548582
  67  97    9.33894954
  67  98    9.99594499
  67  99   10.69961563
  67 100   11.45334044
  67 101   12.26075311
  67 102   13.12576303
  67 103   14.05257842
  67 104   15.04573179
  67 105   16.11010811
  67 106   17.25097603
  67 107   18.47402271
  67 108   19.78539264
  67 109   21.19173126
  67 110   22.70023411
  67 111   24.31870248
  67 112   26.05560669
  67 113   27.92015853
  67 114   29.92239445
  67 115   32.07327182
  67 116   34.38478074
  67 117   36.87007472
  67 118   39.54362436
  67 119   42.42139878
  67 120   45.52108122
  67 121   48.86232635
  67 122   52.46706867
  67 123   56.35989387
  67 124   60.56848730
  67 125   65.12417737
  67 126   70.06259564
  67 127   75.42448151
  67 128   81.25666939
  67 129   87.61331846
  67 130   94.55750387
  67 131  102.16346616
  67 132  110.52041188
  67 133  119.74096044
  67 134  129.98633871
  67 135  140.56078741
  67 136  150.31801699
  67 137  157.60666453
  67 138  162.11012103
  67 139  164.31741268
  67 140  164.61935180
  67 141  164.89677990
  67 142  165.38195390
  67 143  166.15128447
  67 144  167.21463398
  67 145  168.55713885
  67 146  170.15571342
  67 147  171.98474376
  67 148  174.01750507
  67 149  176.22771290
  67 150  178.59157593
  67 151  181.08917120
  67 152  183.69497353
  67 153  186.35754691
  67 154  188.97351099
  67 155  191.33994847
  67 156  193.11434131
  67 157  194.16250135
  67 158  194.50104591
  67 159  194.31950120
  67 160  193.71893232
  67 161  192.83044195
  67 162  191.75006861
  67 163  190.52982612
  67 164  189.18760508
  67 165  187.71572214
  67 166  186.08601309
  67 167  184.25077645
  67 168  182.13456061
  67 169  179.60489772
  67 170  176.43201287
  67 171  172.60740197
  67 172  168.36634387
  67 173  163.88700577
  67 174  159.24789945
  67 175  154.46093919
  67 176  149.50566337
  67 177  144.35147566
  67 178  138.96979141
  67 179  133.33930992
  67 180  127.44750763
  67 181  121.29024837
  67 182  114.87043701
  67 183  108.19633590
  67 184  101.28014111
  67 185   94.13711128
  67 186   86.78520262
  67 187   79.24497269
  67 188   71.53939775
  67 189   63.69296606
  67 190   55.72853757
  67 191   47.65808689
  67 192   39.45747829
  67 193   31.00281752
  67 194   21.93593451
  67 195   11.54960780
  67 196    0.00000000
  68   1    0.00000000
  68   2    0.00000000
  68   3    0.00000000
  68   4    0.00000000
  68   5    0.00213271
  68   6    0.00436179
  68   7    0.00669624
  68   8    0.00912451
  68   9    0.01163668
  68  10    0.01422858
  68  11    0.01690134
  68  12    0.01966016
  68  13    0.02251318
  68  14    0.02547062
  68  15    0.02854421
  68  16    0.03174684
  68  17    0.03509235
  68  18    0.03859544
  68  19    0.04227167
  68  20    0.04613743
  68  21    0.05021001
  68  22    0.05450768
  68  23    0.05904971
  68  24    0.06385649
  68  25    0.06894960
  68  26    0.07435192
  68  27    0.08008774
  68  28    0.08618283
  68  29    0.09266460
  68  30    0.09956221
  68  31    0.10690668
  68  32    0.11473108
  68  33    0.12307064
  68  34    0.13196291
  68  35    0.14144796
  68  36    0.15156853
  68  37    0.16237026
  68  38    0.17390185
  68  39    0.18621534
  68  40    0.19936629
  68  41    0.21341409
  68  42    0.22842218
  68  43    0.24445837
  68  44    0.26159515
  68  45    0.27991000
  68  46    0.29948577
  68  47    0.32041105
  68  48    0.34278057
  68  49    0.36669565
  68  50    0.39226463
  68  51    0.41960344
  68  52    0.44883604
  68  53    0.48009506
  68  54    0.51352240
  68  55    0.54926985
  68  56    0.58749983
  68  57    0.62838612
  68  58    0.67211467
  68  59    0.71888447
  68  60    0.76890843
  68  61    0.82241444
  68  62    0.87964637
  68  63    0.94086521
  68  64    1.00635031
  68  65    1.07640069
  68  66    1.15133637
  68  67    1.23149995
  68  68    1.31725816
  68  69    1.40900360
  68  70    1.50715658
  68  71    1.61216708
  68  72    1.72451690
  68  73    1.84472193
  68  74    1.97333457
  68  75    2.11094636
  68  76    2.25819080
  68  77    2.41574634
  68  78    2.58433967
  68  79    2.76474914
  68  80    2.95780855
  68  81    3.16441113
  68  82    3.38551387
  68  83    3.62214218
  68  84    3.87539483
  68  85    4.14644942
  68  86    4.43656804
  68  87    4.74710363
  68  88    5.07950658
  68  89    5.43533207
  68  90    5.81624780
  68  91    6.22404249
  68  92    6.66063497
  68  93    7.12808405
  68  94    7.62859919
  68  95    8.16455209
  68  96    8.73848927
  68  97    9.35314568
  68  98   10.01145962
  68  99   10.71658892
  68 100   11.47192864
  68 101   12.28113047
  68 102   13.14812400
  68 103   14.07714010
  68 104   15.07273676
  68 105   16.13982764
  68 106   17.28371378
  68 107   18.51011899
  68 108   19.82522937
  68 109   21.23573785
  68 110   22.74889436
  68 111   24.37256286
  68 112   26.11528644
  68 113   27.98636200
  68 114   29.99592645
  68 115   32.15505693
  68 116   34.47588798
  68 117   36.97174945
  68 118   39.65732992
  68 119   42.54887172
  68 120   45.66440516
  68 121   49.02403195
  68 122   52.65027017
  68 123   56.56847726
  68 124   60.80737191
  68 125   65.39968212
  68 126   70.38295522
  68 127   75.80057741
  68 128   81.70306783
  68 129   88.14974235
  68 130   95.21090096
  68 131  102.97083023
  68 132  111.53225282
  68 133  121.02366470
  68 134  131.61235720
  68 135  142.52373978
  68 136  152.01989402
  68 137  158.94429696
  68 138  163.12192572
  68 139  164.52704210
  68 140  165.12938712
  68 141  165.38369356
  68 142  165.93159841
  68 143  166.69166460
  68 144  167.65357732
  68 145  168.83082436
  68 146  170.23467417
  68 147  171.86872859
  68 148  173.72829927
  68 149  175.80385640
  68 150  178.08501286
  68 151  180.56206962
  68 152  183.22262302
  68 153  186.04298497
  68 154  188.96304673
  68 155  191.76726989
  68 156  193.54295206
  68 157  194.09556677
  68 158  193.44998078
  68 159  192.23329885
  68 160  190.61558425
  68 161  188.87483161
  68 162  187.12495144
  68 163  185.38498598
  68 164  183.63256835
  68 165  181.82692768
  68 166  179.91642732
  68 167  177.83907698
  68 168  175.51894861
  68 169  172.86207339
  68 170  169.77142664
  68 171  166.23877573
  68 172  162.35056407
  68 173  158.19671641
  68 174  153.83178515
  68 175  149.27504638
  68 176  144.52280737
  68 177  139.56056203
  68 178  134.37157955
  68 179  128.94186766
  68 180  123.26251341
  68 181  117.33038882
  68 182  111.14792776
  68 183  104.72249980
  68 184   98.06580443
  68 185   91.19355421
  68 186   84.12556306
  68 187   76.88628167
  68 188   69.50582355
  68 189   62.02152279
  68 190   54.47979225
  68 191   46.93642766
  68 192   39.44565052
  68 193   31.99183738
  68 194   23.15016695
  68 195   12.48088166
  68 196    0.00000000
  69   1    0.00000000
  69   2    0.00000000
  69   3    0.00000000
  69   4    0.00000000
  69   5    0.00229189
  69   6    0.00458278
  69   7    0.00692411
  69   8    0.00933743
  69   9    0.01182868
  69  10    0.01440020
  69  11    0.01705541
  69  12    0.01980004
  69  13    0.02264203
  69  14    0.02559114
  69  15    0.02865865
  69  16    0.03185704
  69  17    0.03519979
  69  18    0.03870136
  69  19    0.04237708
  69  20    0.04624321
  69  21    0.05031693
  69  22    0.05461640
  69  23    0.05916084
  69  24    0.06397058
  69  25    0.06906719
  69  26    0.07447352
  69  27    0.08021383
  69  28    0.08631389
  69  29    0.09280110
  69  30    0.09970462
  69  31    0.10705548
  69  32    0.11488674
  69  33    0.12323364
  69  34    0.13213375
  69  35    0.14162713
  69  36    0.15175656
  69  37    0.16256766
  69  38    0.17410919
  69  39    0.18643317
  69  40    0.19959521
  69  41    0.21365470
  69  42    0.22867511
  69  43    0.24472429
  69  44    0.26187474
  69  45    0.28020398
  69  46    0.29979490
  69  47    0.32073611
  69  48    0.34312240
  69  49    0.36705511
  69  50    0.39264266
  69  51    0.42000099
  69  52    0.44925415
  69  53    0.48053482
  69  54    0.51398495
  69  55    0.54975642
  69  56    0.58801172
  69  57    0.62892472
  69  58    0.67268147
  69  59    0.71948106
  69  60    0.76953653
  69  61    0.82307587
  69  62    0.88034312
  69  63    0.94159942
  69  64    1.00712431
  69  65    1.07721699
  69  66    1.15219771
  69  67    1.23240933
  69  68    1.31821884
  69  69    1.41001916
  69  70    1.50823094
  69  71    1.61330456
  69  72    1.72572227
  69  73    1.84600043
  69  74    1.97469201
  69  75    2.11238917
  69  76    2.25972611
  69  77    2.41738208
  69  78    2.58608464
  69  79    2.76661315
  69  80    2.95980253
  69  81    3.16654726
  69  82    3.38780576
  69  83    3.62460502
  69  84    3.87804562
  69  85    4.14930714
  69  86    4.43965395
  69  87    4.75044149
  69  88    5.08312300
  69  89    5.43925681
  69  90    5.82051418
  69  91    6.22868779
  69  92    6.66570090
  69  93    7.13361725
  69  94    7.63465182
  69  95    8.17118243
  69  96    8.74576242
  69  97    9.36113432
  69  98   10.02024483
  69  99   10.72626107
  69 100   11.48258838
  69 101   12.29288984
  69 102   13.16110753
  69 103   14.09148615
  69 104   15.08859881
  69 105   16.15737584
  69 106   17.30313653
  69 107   18.53162467
  69 108   19.84904832
  69 109   21.26212440
  69 110   22.77812927
  69 111   24.40495599
  69 112   26.15117994
  69 113   28.02613410
  69 114   30.03999622
  69 115   32.20389044
  69 116   34.53000641
  69 117   37.03174023
  69 118   39.72386228
  69 119   42.62271886
  69 120   45.74647623
  69 121   49.11541856
  69 122   52.75231470
  69 123   56.68287351
  69 124   60.93631393
  69 125   65.54608457
  69 126   70.55077937
  69 127   75.99531089
  69 128   81.93242161
  69 129   88.42463410
  69 130   95.54675224
  69 131  103.38899663
  69 132  112.06068007
  69 133  121.69366760
  69 134  132.44266203
  69 135  143.47258612
  69 136  152.90221066
  69 137  159.66511720
  69 138  163.55938365
  69 139  165.19820985
  69 140  165.64863979
  69 141  166.23920580
  69 142  166.93347240
  69 143  167.69763234
  69 144  168.54847195
  69 145  169.55390642
  69 146  170.76505065
  69 147  172.21536027
  69 148  173.91871587
  69 149  175.87831996
  69 150  178.09560262
  69 151  180.57444270
  69 152  183.32408812
  69 153  186.37364013
  69 154  189.82502990
  69 155  192.99096925
  69 156  194.96957705
  69 157  195.00399238
  69 158  193.74458610
  69 159  191.31783212
  69 160  188.39849980
  69 161  185.68460444
  69 162  183.23916864
  69 163  180.99488029
  69 164  178.86602022
  69 165  176.77102867
  69 166  174.63407766
  69 167  172.38222394
  69 168  169.94286207
  69 169  167.24516103
  69 170  164.23261010
  69 171  160.89133098
  69 172  157.25047260
  69 173  153.35093098
  69 174  149.22342148
  69 175  144.88235171
  69 176  140.32862765
  69 177  135.55518660
  69 178  130.55212148
  69 179  125.31035154
  69 180  119.82383317
  69 181  114.09065710
  69 182  108.11342218
  69 183  101.89924044
  69 184   95.45967850
  69 185   88.81087742
  69 186   81.97405286
  69 187   74.97662039
  69 188   67.85439361
  69 189   60.65584373
  69 190   53.45081831
  69 191   46.35011463
  69 192   39.55479932
  69 193   32.49680997
  69 194   24.28470761
  69 195   13.27372542
  69 196    0.00000000
  70   1    0.00000000
  70   2    0.00000000
  70   3    0.00000000
  70   4    0.00000000
  70   5    0.00246125
  70   6    0.00477169
  70   7    0.00710771
  70   8    0.00950980
  70   9    0.01198777
  70  10    0.01454578
  70  11    0.01718837
  70  12    0.01992186
  70  13    0.02275440
  70  14    0.02569573
  70  15    0.02875698
  70  16    0.03195041
  70  17    0.03528936
  70  18    0.03878808
  70  19    0.04246177
  70  20    0.04632657
  70  21    0.05039956
  70  22    0.05469883
  70  23    0.05924353
  70  24    0.06405395
  70  25    0.06915161
  70  26    0.07455933
  70  27    0.08030135
  70  28    0.08640340
  70  29    0.09289288
  70  30    0.09979891
  70  31    0.10715253
  70  32    0.11498677
  70  33    0.12333687
  70  34    0.13224037
  70  35    0.14173734
  70  36    0.15187053
  70  37    0.16268558
  70  38    0.17423120
  70  39    0.18655942
  70  40    0.19972585
  70  41    0.21378985
  70  42    0.22881489
  70  43    0.24486880
  70  44    0.26202407
  70  45    0.28035822
  70  46    0.29995410
  70  47    0.32090033
  70  48    0.34329166
  70  49    0.36722944
  70  50    0.39282204
  70  51    0.42018542
  70  52    0.44944357
  70  53    0.48072917
  70  54    0.51418416
  70  55    0.54996038
  70  56    0.58822031
  70  57    0.62913780
  70  58    0.67289886
  70  59    0.71970258
  70  60    0.76976196
  70  61    0.82330501
  70  62    0.88057571
  70  63    0.94183522
  70  64    1.00736306
  70  65    1.07745842
  70  66    1.15244158
  70  67    1.23265538
  70  68    1.31846687
  70  69    1.41026898
  70  70    1.50848242
  70  71    1.61355764
  70  72    1.72597698
  70  73    1.84625691
  70  74    1.97495055
  70  75    2.11265022
  70  76    2.25999035
  70  77    2.41765043
  70  78    2.58635835
  70  79    2.76689383
  70  80    2.96009221
  70  81    3.16684849
  70  82    3.38812168
  70  83    3.62493946
  70  84    3.87840321
  70  85    4.14969342
  70  86    4.44007552
  70  87    4.75090617
  70  88    5.08363996
  70  89    5.43983680
  70  90    5.82116969
  70  91    6.22943329
  70  92    6.66655308
  70  93    7.13459527
  70  94    7.63577757
  70  95    8.17248085
  70  96    8.74726173
  70  97    9.36286639
  70  98   10.02224541
  70  99   10.72857012
  70 100   11.48525032
  70 101   12.29595374
  70 102   13.16462729
  70 103   14.09552050
  70 104   15.09321132
  70 105   16.16263459
  70 106   17.30911364
  70 107   18.53839557
  70 108   19.85669050
  70 109   21.27071581
  70 110   22.78774604
  70 111   24.41566945
  70 112   26.16305267
  70 113   28.03921497
  70 114   30.05431417
  70 115   32.21944672
  70 116   34.54676529
  70 117   37.04961801
  70 118   39.74271462
  70 119   42.64232676
  70 120   45.76653142
  70 121   49.13550970
  70 122   52.77191704
  70 123   56.70134662
  70 124   60.95291498
  70 125   65.56000966
  70 126   70.56125244
  70 127   76.00175070
  70 128   81.93473137
  70 129   88.42367280
  70 130   95.54504686
  70 131  103.39169394
  70 132  112.07649468
  70 133  121.73492555
  70 134  132.52233818
  70 135  143.59619685
  70 136  153.06346638
  70 137  159.89387731
  70 138  163.90717431
  70 139  165.71922817
  70 140  166.69101425
  70 141  167.65663992
  70 142  168.53385538
  70 143  169.28838244
  70 144  169.96364052
  70 145  170.75017327
  70 146  171.74000573
  70 147  172.99849698
  70 148  174.54925525
  70 149  176.39932246
  70 150  178.55773051
  70 151  181.03903126
  70 152  183.85967703
  70 153  187.04869836
  70 154  190.73252370
  70 155  194.17473681
  70 156  196.12105352
  70 157  195.98703639
  70 158  193.98229326
  70 159  190.66098113
  70 160  186.73032676
  70 161  182.96939965
  70 162  179.88592879
  70 163  177.21405056
  70 164  174.78178388
  70 165  172.46488108
  70 166  170.16586628
  70 167  167.80309819
  70 168  165.30556664
  70 169  162.61274890
  70 170  159.68010980
  70 171  156.48767505
  70 172  153.03869593
  70 173  149.34713121
  70 174  145.42610927
  70 175  141.28242087
  70 176  136.91604132
  70 177  132.32219877
  70 178  127.49409948
  70 179  122.42532701
  70 180  117.11158576
  70 181  111.55180370
  70 182  105.74875002
  70 183   99.70936624
  70 184   93.44501267
  70 185   86.97182325
  70 186   80.31137503
  70 187   73.49196010
  70 188   66.55097604
  70 189   59.53950646
  70 190   52.53153993
  70 191   45.64399926
  70 192   39.08499976
  70 193   32.28601292
  70 194   24.31536416
  70 195   13.38246045
  70 196    0.00000000
  71   1    0.00000000
  71   2    0.00000000
  71   3    0.00000000
  71   4    0.00093171
  71   5    0.00279128
  71   6    0.00495411
  71   7    0.00725369
  71   8    0.00964436
  71   9    0.01211484
  71  10    0.01466501
  71  11    0.01729924
  71  12    0.02002439
  71  13    0.02284908
  71  14    0.02578329
  71  15    0.02883825
  71  16    0.03202621
  71  17    0.03536044
  71  18    0.03885513
  71  19    0.04252538
  71  20    0.04638724
  71  21    0.05045772
  71  22    0.05475484
  71  23    0.05929771
  71  24    0.06410656
  71  25    0.06920286
  71  26    0.07460939
  71  27    0.08035035
  71  28    0.08645144
  71  29    0.09294003
  71  30    0.09984522
  71  31    0.10719799
  71  32    0.11503136
  71  33    0.12338053
  71  34    0.13228301
  71  35    0.14177884
  71  36    0.15191074
  71  37    0.16272431
  71  38    0.17426822
  71  39    0.18659447
  71  40    0.19975861
  71  41    0.21381998
  71  42    0.22884199
  71  43    0.24489241
  71  44    0.26204369
  71  45    0.28037328
  71  46    0.29996398
  71  47    0.32090433
  71  48    0.34328903
  71  49    0.36721932
  71  50    0.39280352
  71  51    0.42015748
  71  52    0.44940511
  71  53    0.48067899
  71  54    0.51412093
  71  55    0.54988268
  71  56    0.58812658
  71  57    0.62902636
  71  58    0.67276790
  71  59    0.71955011
  71  60    0.76958587
  71  61    0.82310300
  71  62    0.88034532
  71  63    0.94157380
  71  64    1.00706776
  71  65    1.07712620
  71  66    1.15206917
  71  67    1.23223931
  71  68    1.31800341
  71  69    1.40975418
  71  70    1.50791208
  71  71    1.61292730
  71  72    1.72528191
  71  73    1.84549211
  71  74    1.97411075
  71  75    2.11172988
  71  76    2.25898363
  71  77    2.41655124
  71  78    2.58516030
  71  79    2.76559026
  71  80    2.95867620
  71  81    3.16531288
  71  82    3.38645906
  71  83    3.62314220
  71  84    3.87646347
  71  85    4.14760319
  71  86    4.43782664
  71  87    4.74849034
  71  88    5.08104880
  71  89    5.43706185
  71  90    5.81820247
  71  91    6.22626529
  71  92    6.66317577
  71  93    7.13100013
  71  94    7.63195604
  71  95    8.16842430
  71  96    8.74296135
  71  97    9.35831304
  71  98   10.01742941
  71  99   10.72348092
  71 100   11.47987604
  71 101   12.29028056
  71 102   13.15863859
  71 103   14.08919578
  71 104   15.08652467
  71 105   16.15555279
  71 106   17.30159366
  71 107   18.53038128
  71 108   19.84810856
  71 109   21.26147035
  71 110   22.77771187
  71 111   24.40468353
  71 112   26.15090329
  71 113   28.02562810
  71 114   30.03893637
  71 115   32.20182376
  71 116   34.52631543
  71 117   37.02559872
  71 118   39.71418141
  71 119   42.60808220
  71 120   45.72506239
  71 121   49.08491056
  71 122   52.70979612
  71 123   56.62471337
  71 124   60.85804545
  71 125   65.44228919
  71 126   70.41499758
  71 127   75.82001942
  71 128   81.70914741
  71 129   88.14432761
  71 130   95.20063124
  71 131  102.97021838
  71 132  111.56743392
  71 133  121.13462888
  71 134  131.84618829
  71 135  142.90135650
  71 136  152.47444747
  71 137  159.57996711
  71 138  164.11249312
  71 139  166.74405476
  71 140  168.40698065
  71 141  169.83378212
  71 142  170.93173704
  71 143  171.63623290
  71 144  171.94806956
  71 145  172.42682481
  71 146  173.13394973
  71 147  174.18205338
  71 148  175.57938163
  71 149  177.31828775
  71 150  179.41191161
  71 151  181.88915585
  71 152  184.76306530
  71 153  187.97789638
  71 154  191.64532354
  71 155  194.63187722
  71 156  196.13813336
  71 157  195.62553933
  71 158  193.31327533
  71 159  189.37687973
  71 160  184.64009549
  71 161  180.30934886
  71 162  176.84136033
  71 163  173.90317506
  71 164  171.28201067
  71 165  168.83139560
  71 166  166.44275302
  71 167  164.03062021
  71 168  161.52544159
  71 169  158.87126026
  71 170  156.02676496
  71 171  152.96714082
  71 172  149.68227242
  71 173  146.17077521
  71 174  142.43375027
  71 175  138.47087659
  71 176  134.27913041
  71 177  129.85328634
  71 178  125.18723756
  71 179  120.27546278
  71 180  115.11429443
  71 181  109.70287583
  71 182  104.04382639
  71 183   98.14369857
  71 184   92.01333693
  71 185   85.66826340
  71 186   79.12923100
  71 187   72.42313105
  71 188   65.58451438
  71 189   58.65806258
  71 190   51.70217219
  71 191   44.79210150
  71 192   38.01168404
  71 193   31.37615112
  71 194   23.40563448
  71 195   12.99433566
  71 196    0.00000000
  72   1    0.00000000
  72   2    0.00000000
  72   3    0.00000000
  72   4    0.00093929
  72   5    0.00282922
  72   6    0.00501963
  72   7    0.00733764
  72   8    0.00973771
  72   9    0.01221073
  72  10    0.01475890
  72  11    0.01738846
  72  12    0.02010758
  72  13    0.02292571
  72  14    0.02585335
  72  15    0.02890198
  72  16    0.03208399
  72  17    0.03541266
  72  18    0.03890219
  72  19    0.04256764
  72  20    0.04642501
  72  21    0.05049126
  72  22    0.05478436
  72  23    0.05932334
  72  24    0.06412840
  72  25    0.06922096
  72  26    0.07462375
  72  27    0.08036093
  72  28    0.08645815
  72  29    0.09294273
  72  30    0.09984372
  72  31    0.10719206
  72  32    0.11502074
  72  33    0.12336488
  72  34    0.13226196
  72  35    0.14175197
  72  36    0.15187755
  72  37    0.16268424
  72  38    0.17422067
  72  39    0.18653876
  72  40    0.19969399
  72  41    0.21374560
  72  42    0.22875695
  72  43    0.24479570
  72  44    0.26193422
  72  45    0.28024984
  72  46    0.29982526
  72  47    0.32074890
  72  48    0.34311532
  72  49    0.36702564
  72  50    0.39258803
  72  51    0.41991818
  72  52    0.44913983
  72  53    0.48038537
  72  54    0.51379644
  72  55    0.54952455
  72  56    0.58773185
  72  57    0.62859179
  72  58    0.67229002
  72  59    0.71902518
  72  60    0.76900984
  72  61    0.82247151
  72  62    0.87965368
  72  63    0.94081696
  72  64    1.00624029
  72  65    1.07622226
  72  66    1.15108250
  72  67    1.23116317
  72  68    1.31683058
  72  69    1.40847693
  72  70    1.50652211
  72  71    1.61141574
  72  72    1.72363927
  72  73    1.84370824
  72  74    1.97217481
  72  75    2.10963029
  72  76    2.25670804
  72  77    2.41408648
  72  78    2.58249233
  72  79    2.76270414
  72  80    2.95555602
  72  81    3.16194170
  72  82    3.38281888
  72  83    3.61921387
  72  84    3.87222665
  72  85    4.14303625
  72  86    4.43290659
  72  87    4.74319272
  72  88    5.07534760
  72  89    5.43092936
  72  90    5.81160915
  72  91    6.21917960
  72  92    6.65556396
  72  93    7.12282598
  72  94    7.62318056
  72  95    8.15900535
  72  96    8.73285319
  72  97    9.34746573
  72  98   10.00578811
  72  99   10.71098497
  72 100   11.46645785
  72 101   12.27586418
  72 102   13.14313799
  72 103   14.07251255
  72 104   15.06854531
  72 105   16.13614514
  72 106   17.28060257
  72 107   18.50762305
  72 108   19.82336402
  72 109   21.23447616
  72 110   22.74814962
  72 111   24.37216598
  72 112   26.11495717
  72 113   27.98567249
  72 114   29.99425549
  72 115   32.15153276
  72 116   34.46931744
  72 117   36.96053069
  72 118   39.63934586
  72 119   42.52136118
  72 120   45.62380871
  72 121   48.96581020
  72 122   52.56869377
  72 123   56.45639089
  72 124   60.65594012
  72 125   65.19813528
  72 126   70.11837121
  72 127   75.45776566
  72 128   81.26467500
  72 129   87.59678924
  72 130   94.52411584
  72 131  102.13340761
  72 132  110.53511019
  72 133  119.87499134
  72 134  130.35434229
  72 135  141.26077103
  72 136  150.96350821
  72 137  158.47800939
  72 138  163.87588343
  72 139  167.40516097
  72 140  170.03337374
  72 141  172.01978604
  72 142  173.40748914
  72 143  174.06397476
  72 144  174.45406079
  72 145  174.56550441
  72 146  174.88014408
  72 147  175.71381084
  72 148  176.97095071
  72 149  178.59251848
  72 150  180.60083836
  72 151  183.07090017
  72 152  186.06532403
  72 153  189.20716259
  72 154  192.00634554
  72 155  194.34862204
  72 156  194.95940129
  72 157  193.84699770
  72 158  191.04241617
  72 159  186.65143280
  72 160  181.88312634
  72 161  177.50849933
  72 162  173.97506217
  72 163  170.97158774
  72 164  168.29750202
  72 165  165.81193924
  72 166  163.40956748
  72 167  161.00796733
  72 168  158.54106778
  72 169  155.95620680
  72 170  153.21328077
  72 171  150.28433193
  72 172  147.15180618
  72 173  143.80521532
  72 174  140.23754537
  72 175  136.44264276
  72 176  132.41397158
  72 177  128.14451170
  72 178  123.62735189
  72 179  118.85657557
  72 180  113.82817148
  72 181  108.54082955
  72 182  102.99657308
  72 183   97.20123248
  72 184   91.16479485
  72 185   84.90167851
  72 186   78.43098830
  72 187   71.77680126
  72 188   64.96848851
  72 189   58.04092443
  72 190   51.03400047
  72 191   43.98989827
  72 192   36.94568270
  72 193   29.92690329
  72 194   22.03040325
  72 195   12.24127708
  72 196    0.00000000
  73   1    0.00000000
  73   2    0.00000000
  73   3    0.00000000
  73   4    0.00000000
  73   5    0.00257800
  73   6    0.00497764
  73   7    0.00736890
  73   8    0.00979710
  73   9    0.01228038
  73  10    0.01483049
  73  11    0.01745773
  73  12    0.02017227
  73  13    0.02298463
  73  14    0.02590595
  73  15    0.02894805
  73  16    0.03212355
  73  17    0.03544582
  73  18    0.03892909
  73  19    0.04258842
  73  20    0.04643979
  73  21    0.05050012
  73  22    0.05478734
  73  23    0.05932042
  73  24    0.06411952
  73  25    0.06920600
  73  26    0.07460253
  73  27    0.08033322
  73  28    0.08642368
  73  29    0.09290115
  73  30    0.09979463
  73  31    0.10713501
  73  32    0.11495519
  73  33    0.12329025
  73  34    0.13217758
  73  35    0.14165709
  73  36    0.15177135
  73  37    0.16256583
  73  38    0.17408904
  73  39    0.18639282
  73  40    0.19953254
  73  41    0.21356734
  73  42    0.22856045
  73  43    0.24457940
  73  44    0.26169643
  73  45    0.27998872
  73  46    0.29953881
  73  47    0.32043496
  73  48    0.34277154
  73  49    0.36664948
  73  50    0.39217672
  73  51    0.41946873
  73  52    0.44864901
  73  53    0.47984970
  73  54    0.51321214
  73  55    0.54888755
  73  56    0.58703773
  73  57    0.62783583
  73  58    0.67146707
  73  59    0.71812972
  73  60    0.76803592
  73  61    0.82141271
  73  62    0.87850307
  73  63    0.93956710
  73  64    1.00488317
  73  65    1.07474925
  73  66    1.14948433
  73  67    1.22942986
  73  68    1.31495141
  73  69    1.40644038
  73  70    1.50431581
  73  71    1.60902641
  73  72    1.72105263
  73  73    1.84090900
  73  74    1.96914654
  73  75    2.10635539
  73  76    2.25316763
  73  77    2.41026032
  73  78    2.57835872
  73  79    2.75823982
  73  80    2.95073609
  73  81    3.15673946
  73  82    3.37720571
  73  83    3.61315911
  73  84    3.86569743
  73  85    4.13599732
  73  86    4.42532012
  73  87    4.73501811
  73  88    5.06654123
  73  89    5.42144431
  73  90    5.80139489
  73  91    6.20818163
  73  92    6.64372341
  73  93    7.11007909
  73  94    7.60945813
  73  95    8.14423204
  73  96    8.71694672
  73  97    9.33033587
  73  98    9.98733554
  73  99   10.69109982
  73 100   11.44501795
  73 101   12.25273295
  73 102   13.11816180
  73 103   14.04551754
  73 104   15.03933338
  73 105   16.10448910
  73 106   17.24624003
  73 107   18.47024893
  73 108   19.78262114
  73 109   21.18994360
  73 110   22.69932814
  73 111   24.31845985
  73 112   26.05565132
  73 113   27.91990396
  73 114   29.92097744
  73 115   32.06946924
  73 116   34.37690618
  73 117   36.85585085
  73 118   39.52002628
  73 119   42.38446365
  73 120   45.46567901
  73 121   48.78188707
  73 122   52.35326315
  73 123   56.20226790
  73 124   60.35405552
  73 125   64.83699419
  73 126   69.68334056
  73 127   74.93013024
  73 128   80.62038179
  73 129   86.80477641
  73 130   93.54411024
  73 131  100.91312860
  73 132  109.00719094
  73 133  117.95586397
  73 134  127.95735781
  73 135  138.38948585
  73 136  148.24526347
  73 137  156.12722542
  73 138  162.16402996
  73 139  166.63762293
  73 140  169.98238164
  73 141  172.49326712
  73 142  174.30878305
  73 143  175.45506908
  73 144  175.93720923
  73 145  176.19994897
  73 146  176.80753216
  73 147  177.52565404
  73 148  178.70668434
  73 149  180.19508229
  73 150  182.05114970
  73 151  184.46129911
  73 152  186.96517438
  73 153  189.53667069
  73 154  191.59306820
  73 155  192.57503680
  73 156  192.28447032
  73 157  190.53679820
  73 158  187.12289350
  73 159  183.05066207
  73 160  178.46073853
  73 161  174.57720475
  73 162  171.27539814
  73 163  168.39518266
  73 164  165.79833434
  73 165  163.37320354
  73 166  161.02990294
  73 167  158.69529043
  73 168  156.30945450
  73 169  153.82366770
  73 170  151.19928601
  73 171  148.40683903
  73 172  145.42460152
  73 173  142.23653118
  73 174  138.83008484
  73 175  135.19449443
  73 176  131.31978754
  73 177  127.19652817
  73 178  122.81608715
  73 179  118.17121836
  73 180  113.25675485
  73 181  108.07029574
  73 182  102.61280259
  73 183   96.88905758
  73 184   90.90795571
  73 185   84.68261416
  73 186   78.23028042
  73 187   71.57199179
  73 188   64.73184806
  73 189   57.73554227
  73 190   50.60734734
  73 191   43.36394414
  73 192   36.00217588
  73 193   28.47520355
  73 194   20.63600796
  73 195   10.98938354
  73 196    0.00000000
  74   1    0.00000000
  74   2    0.00000000
  74   3    0.00000000
  74   4    0.00000000
  74   5    0.00251547
  74   6    0.00496398
  74   7    0.00739272
  74   8    0.00984066
  74   9    0.01233235
  74  10    0.01488433
  74  11    0.01750962
  74  12    0.02021990
  74  13    0.02302662
  74  14    0.02594147
  74  15    0.02897665
  74  16    0.03214496
  74  17    0.03545992
  74  18    0.03893580
  74  19    0.04258769
  74  20    0.04643157
  74  21    0.05048431
  74  22    0.05476381
  74  23    0.05928901
  74  24    0.06407999
  74  25    0.06915807
  74  26    0.07454587
  74  27    0.08026740
  74  28    0.08634824
  74  29    0.09281554
  74  30    0.09969823
  74  31    0.10702713
  74  32    0.11483506
  74  33    0.12315699
  74  34    0.13203025
  74  35    0.14149464
  74  36    0.15159264
  74  37    0.16236959
  74  38    0.17387389
  74  39    0.18615726
  74  40    0.19927493
  74  41    0.21328591
  74  42    0.22825324
  74  43    0.24424433
  74  44    0.26133121
  74  45    0.27959088
  74  46    0.29910567
  74  47    0.31996362
  74  48    0.34225886
  74  49    0.36609207
  74  50    0.39157091
  74  51    0.41881055
  74  52    0.44793419
  74  53    0.47907360
  74  54    0.51236976
  74  55    0.54797351
  74  56    0.58604622
  74  57    0.62676056
  74  58    0.67030128
  74  59    0.71686611
  74  60    0.76666663
  74  61    0.81992925
  74  62    0.87689633
  74  63    0.93782724
  74  64    1.00299959
  74  65    1.07271056
  74  66    1.14727824
  74  67    1.22704317
  74  68    1.31236991
  74  69    1.40364877
  74  70    1.50129764
  74  71    1.60576399
  74  72    1.71752695
  74  73    1.83709960
  74  74    1.96503145
  74  75    2.10191096
  74  76    2.24836847
  74  77    2.40507913
  74  78    2.57276616
  74  79    2.75220436
  74  80    2.94422381
  74  81    3.14971393
  74  82    3.36962774
  74  83    3.60498654
  74  84    3.85688491
  74  85    4.12649602
  74  86    4.41507746
  74  87    4.72397741
  74  88    5.05464135
  74  89    5.40861924
  74  90    5.78757327
  74  91    6.19328622
  74  92    6.62767045
  74  93    7.09277761
  74  94    7.59080914
  74  95    8.12412750
  74  96    8.69526845
  74  97    9.30695421
  74  98    9.96210770
  74  99   10.66386801
  74 100   11.41560709
  74 101   12.22094787
  74 102   13.08378390
  74 103   14.00830074
  74 104   14.99899912
  74 105   16.06072030
  74 106   17.19867356
  74 107   18.41846644
  74 108   19.72613770
  74 109   21.12819358
  74 110   22.63164771
  74 111   24.24406515
  74 112   25.97361126
  74 113   27.82910600
  74 114   29.82008480
  74 115   31.95686685
  74 116   34.25063247
  74 117   36.71351122
  74 118   39.35868309
  74 119   42.20049572
  74 120   45.25460137
  74 121   48.53811881
  74 122   52.06982654
  74 123   55.87039617
  74 124   59.96267775
  74 125   64.37205302
  74 126   69.12687898
  74 127   74.25905351
  74 128   79.80474987
  74 129   85.80539105
  74 130   92.30897111
  74 131   99.37186222
  74 132  107.06112626
  74 133  115.45621157
  74 134  124.64208095
  74 135  134.64866316
  74 136  144.09440907
  74 137  152.24673291
  74 138  158.66469351
  74 139  163.66613691
  74 140  167.44587292
  74 141  170.35278151
  74 142  172.57723994
  74 143  174.21283212
  74 144  175.34421142
  74 145  176.19505541
  74 146  177.33231964
  74 147  178.58540227
  74 148  179.85059263
  74 149  181.15147850
  74 150  182.67631260
  74 151  184.49655600
  74 152  186.54601304
  74 153  188.14018321
  74 154  189.02135922
  74 155  188.84505790
  74 156  187.83655281
  74 157  185.65574143
  74 158  182.61093841
  74 159  178.70051907
  74 160  175.04651849
  74 161  171.76319086
  74 162  168.83993042
  74 163  166.20966542
  74 164  163.79130637
  74 165  161.50678465
  74 166  159.28631471
  74 167  157.06925356
  74 168  154.80365582
  74 169  152.44563409
  74 170  149.95875911
  74 171  147.31335826
  74 172  144.48551040
  74 173  141.45573873
  74 174  138.20764463
  74 175  134.72678192
  74 176  130.99996095
  74 177  127.01502171
  74 178  122.76100633
  74 179  118.22861390
  74 180  113.41081435
  74 181  108.30350990
  74 182  102.90614606
  74 183   97.22218373
  74 184   91.25935207
  74 185   85.02961155
  74 186   78.54876181
  74 187   71.83561198
  74 188   64.91055627
  74 189   57.79322258
  74 190   50.49853452
  74 191   43.02998447
  74 192   35.36802601
  74 193   27.44974189
  74 194   19.13166815
  74 195   10.12425067
  74 196    0.00000000
  75   1    0.00000000
  75   2    0.00000000
  75   3    0.00000000
  75   4    0.00000000
  75   5    0.00252997
  75   6    0.00498994
  75   7    0.00742695
  75   8    0.00987986
  75   9    0.01237339
  75  10    0.01492448
  75  11    0.01754662
  75  12    0.02025205
  75  13    0.02305267
  75  14    0.02596055
  75  15    0.02898814
  75  16    0.03214843
  75  17    0.03545507
  75  18    0.03892239
  75  19    0.04256550
  75  20    0.04640038
  75  21    0.05044388
  75  22    0.05471386
  75  23    0.05922920
  75  24    0.06400995
  75  25    0.06907734
  75  26    0.07445394
  75  27    0.08016369
  75  28    0.08623206
  75  29    0.09268616
  75  30    0.09955483
  75  31    0.10686876
  75  32    0.11466070
  75  33    0.12296553
  75  34    0.13182045
  75  35    0.14126514
  75  36    0.15134196
  75  37    0.16209611
  75  38    0.17357587
  75  39    0.18583278
  75  40    0.19892192
  75  41    0.21290211
  75  42    0.22783621
  75  43    0.24379143
  75  44    0.26083957
  75  45    0.27905740
  75  46    0.29852700
  75  47    0.31933612
  75  48    0.34157862
  75  49    0.36535485
  75  50    0.39077215
  75  51    0.41794530
  75  52    0.44699712
  75  53    0.47805896
  75  54    0.51127134
  75  55    0.54678461
  75  56    0.58475961
  75  57    0.62536845
  75  58    0.66879528
  75  59    0.71523716
  75  60    0.76490496
  75  61    0.81802435
  75  62    0.87483687
  75  63    0.93560100
  75  64    1.00059342
  75  65    1.07011028
  75  66    1.14446861
  75  67    1.22400775
  75  68    1.30909101
  75  69    1.40010735
  75  70    1.49747320
  75  71    1.60163445
  75  72    1.71306855
  75  73    1.83228678
  75  74    1.95983666
  75  75    2.09630460
  75  76    2.24231865
  75  77    2.39855151
  75  78    2.56572380
  75  79    2.74460747
  75  80    2.93602956
  75  81    3.14087617
  75  82    3.36009677
  75  83    3.59470879
  75  84    3.84580262
  75  85    4.11454690
  75  86    4.40219427
  75  87    4.71008754
  75  88    5.03966633
  75  89    5.39247416
  75  90    5.77016620
  75  91    6.17451746
  75  92    6.60743177
  75  93    7.07095130
  75  94    7.56726694
  75  95    8.09872941
  75  96    8.66786128
  75  97    9.27736990
  75  98    9.93016137
  75  99   10.62935561
  75 100   11.37830267
  75 101   12.18060025
  75 102   13.04011272
  75 103   13.96099168
  75 104   14.94769814
  75 105   16.00502659
  75 106   17.13813102
  75 107   18.35255319
  75 108   19.65425318
  75 109   21.04964270
  75 110   22.54562118
  75 111   24.14961514
  75 112   25.86962099
  75 113   27.71425184
  75 114   29.69278866
  75 115   31.81523633
  75 116   34.09238531
  75 117   36.53587952
  75 118   39.15829150
  75 119   41.97320572
  75 120   44.99531154
  75 121   48.24050709
  75 122   51.72601583
  75 123   55.47051780
  75 124   59.49429711
  75 125   63.81940712
  75 126   68.46985314
  75 127   73.47178852
  75 128   78.85371169
  75 129   84.64663195
  75 130   90.88412644
  75 131   97.60210825
  75 132  104.83791351
  75 133  112.62806224
  75 134  121.00515866
  75 135  130.00781057
  75 136  138.81393138
  75 137  146.71020019
  75 138  153.21716836
  75 139  158.57167817
  75 140  162.45264560
  75 141  165.57683932
  75 142  168.12556307
  75 143  170.17235697
  75 144  171.73382786
  75 145  173.60922734
  75 146  175.45132808
  75 147  177.34809948
  75 148  178.67892792
  75 149  179.60925775
  75 150  180.73750293
  75 151  182.04132424
  75 152  183.32906958
  75 153  184.21000396
  75 154  184.26396990
  75 155  183.70341917
  75 156  182.31303994
  75 157  180.38204267
  75 158  177.69577460
  75 159  174.80947493
  75 160  171.96251251
  75 161  169.27685030
  75 162  166.78750303
  75 163  164.47774644
  75 164  162.30626215
  75 165  160.22298781
  75 166  158.17710076
  75 167  156.12065922
  75 168  154.01011562
  75 169  151.80684668
  75 170  149.47719359
  75 171  146.99216780
  75 172  144.32686369
  75 173  141.45965806
  75 174  138.37135702
  75 175  135.04447425
  75 176  131.46277703
  75 177  127.61116007
  75 178  123.47583813
  75 179  119.04480444
  75 180  114.30847613
  75 181  109.26043115
  75 182  103.89812467
  75 183   98.22345723
  75 184   92.24306014
  75 185   85.96817708
  75 186   79.41405287
  75 187   72.59876814
  75 188   65.54144459
  75 189   58.25966158
  75 190   50.76578004
  75 191   43.06172546
  75 192   35.13181551
  75 193   26.93397875
  75 194   18.39327536
  75 195    9.41648854
  75 196    0.00000000
  76   1    0.00000000
  76   2    0.00000000
  76   3    0.00000000
  76   4    0.00000000
  76   5    0.00262460
  76   6    0.00505886
  76   7    0.00747500
  76   8    0.00991801
  76   9    0.01240643
  76  10    0.01495331
  76  11    0.01757060
  76  12    0.02027010
  76  13    0.02306378
  76  14    0.02596386
  76  15    0.02898298
  76  16    0.03213429
  76  17    0.03543150
  76  18    0.03888903
  76  19    0.04252199
  76  20    0.04634635
  76  21    0.05037895
  76  22    0.05463760
  76  23    0.05914115
  76  24    0.06390956
  76  25    0.06896400
  76  26    0.07432696
  76  27    0.08002231
  76  28    0.08607544
  76  29    0.09251334
  76  30    0.09936476
  76  31    0.10666030
  76  32    0.11443257
  76  33    0.12271634
  76  34    0.13154868
  76  35    0.14096914
  76  36    0.15101992
  76  37    0.16174607
  76  38    0.17319569
  76  39    0.18542016
  76  40    0.19847434
  76  41    0.21241685
  76  42    0.22731034
  76  43    0.24322175
  76  44    0.26022263
  76  45    0.27838949
  76  46    0.29780409
  76  47    0.31855388
  76  48    0.34073234
  76  49    0.36443946
  76  50    0.38978218
  76  51    0.41687485
  76  52    0.44583981
  76  53    0.47680792
  76  54    0.50991916
  76  55    0.54532330
  76  56    0.58318054
  76  57    0.62366233
  76  58    0.66695208
  76  59    0.71324609
  76  60    0.76275437
  76  61    0.81570170
  76  62    0.87232863
  76  63    0.93289261
  76  64    0.99766918
  76  65    1.06695328
  76  66    1.14106062
  76  67    1.22032915
  76  68    1.30512065
  76  69    1.39582246
  76  70    1.49284924
  76  71    1.59664500
  76  72    1.70768515
  76  73    1.82647877
  76  74    1.95357102
  76  75    2.08954575
  76  76    2.23502825
  76  77    2.39068827
  76  78    2.55724322
  76  79    2.73546159
  76  80    2.92616667
  76  81    3.13024052
  76  82    3.34862822
  76  83    3.58234247
  76  84    3.83246849
  76  85    4.10016934
  76  86    4.38669158
  76  87    4.69337138
  76  88    5.02164111
  76  89    5.37303638
  76  90    5.74920367
  76  91    6.15190846
  76  92    6.58304405
  76  93    7.04464098
  76  94    7.53887727
  76  95    8.06808927
  76  96    8.63478351
  76  97    9.24164936
  76  98    9.89157266
  76  99   10.58765039
  76 100   11.33320651
  76 101   12.13180890
  76 102   12.98728772
  76 103   13.90375498
  76 104   14.88562581
  76 105   15.93764109
  76 106   17.06489191
  76 107   18.27284581
  76 108   19.56737484
  76 109   20.95478570
  76 110   22.44185194
  76 111   24.03584840
  76 112   25.74458780
  76 113   27.57645970
  76 114   29.54047171
  76 115   31.64629284
  76 116   33.90429897
  76 117   36.32561988
  76 118   38.92218761
  76 119   41.70678501
  76 120   44.69309342
  76 121   47.89573735
  76 122   51.33032307
  76 123   55.01346628
  76 124   58.96280116
  76 125   63.19695838
  76 126   67.73549152
  76 127   72.59871707
  76 128   77.80740702
  76 129   83.38222409
  76 130   89.34269486
  76 131   95.70533010
  76 132  102.48012873
  76 133  109.66392846
  76 134  117.22718606
  76 135  125.08404091
  76 136  132.99911723
  76 137  140.15039639
  76 138  146.53558373
  76 139  151.58568350
  76 140  155.86665305
  76 141  159.03933747
  76 142  161.84899150
  76 143  164.29857565
  76 144  166.49713868
  76 145  168.75183009
  76 146  171.21817372
  76 147  173.38684219
  76 148  174.62319302
  76 149  175.58827787
  76 150  176.34679085
  76 151  177.33106268
  76 152  178.25298745
  76 153  178.84437079
  76 154  178.85889096
  76 155  178.12715819
  76 156  177.06012728
  76 157  175.58586518
  76 158  173.69213700
  76 159  171.57903141
  76 160  169.40574495
  76 161  167.27198002
  76 162  165.22330284
  76 163  163.26612473
  76 164  161.38288295
  76 165  159.54333719
  76 166  157.71178308
  76 167  155.85127471
  76 168  153.92595791
  76 169  151.90227868
  76 170  149.74950806
  76 171  147.43981292
  76 172  144.94800389
  76 173  142.25107785
  76 174  139.32769065
  76 175  136.15769966
  76 176  132.72189037
  76 177  129.00195902
  76 178  124.98077945
  76 179  120.64294551
  76 180  115.97554621
  76 181  110.96909310
  76 182  105.61847278
  76 183   99.92374751
  76 184   93.89059575
  76 185   87.53020072
  76 186   80.85847865
  76 187   73.89464888
  76 188   66.65922058
  76 189   59.17147104
  76 190   51.44646500
  76 191   43.49174115
  76 192   35.30419975
  76 193   26.86892599
  76 194   18.16461274
  76 195    9.18613180
  76 196    0.00000000
  77   1    0.00000000
  77   2    0.00000000
  77   3    0.00000000
  77   4    0.00097262
  77   5    0.00292006
  77   6    0.00516617
  77   7    0.00752612
  77   8    0.00995047
  77   9    0.01243069
  77  10    0.01497161
  77  11    0.01758271
  77  12    0.02027515
  77  13    0.02306082
  77  14    0.02595208
  77  15    0.02896169
  77  16    0.03210290
  77  17    0.03538950
  77  18    0.03883593
  77  19    0.04245733
  77  20    0.04626965
  77  21    0.05028970
  77  22    0.05453523
  77  23    0.05902504
  77  24    0.06377902
  77  25    0.06881828
  77  26    0.07416520
  77  27    0.07984358
  77  28    0.08587869
  77  29    0.09229743
  77  30    0.09912843
  77  31    0.10640216
  77  32    0.11415112
  77  33    0.12240993
  77  34    0.13121551
  77  35    0.14060725
  77  36    0.15062719
  77  37    0.16132019
  77  38    0.17273415
  77  39    0.18492024
  77  40    0.19793311
  77  41    0.21183113
  77  42    0.22667669
  77  43    0.24253645
  77  44    0.25948167
  77  45    0.27758851
  77  46    0.29693842
  77  47    0.31761845
  77  48    0.33972169
  77  49    0.36334770
  77  50    0.38860294
  77  51    0.41560127
  77  52    0.44446450
  77  53    0.47532290
  77  54    0.50831582
  77  55    0.54359235
  77  56    0.58131199
  77  57    0.62164538
  77  58    0.66477512
  77  59    0.71089658
  77  60    0.76021881
  77  61    0.81296553
  77  62    0.86937616
  77  63    0.92970693
  77  64    0.99423208
  77  65    1.06324512
  77  66    1.13706025
  77  67    1.21601377
  77  68    1.30046571
  77  69    1.39080147
  77  70    1.48743369
  77  71    1.59080415
  77  72    1.70138587
  77  73    1.81968536
  77  74    1.94624502
  77  75    2.08164567
  77  76    2.22650940
  77  77    2.38150244
  77  78    2.54733844
  77  79    2.72478179
  77  80    2.91465139
  77  81    3.11782450
  77  82    3.33524104
  77  83    3.56790808
  77  84    3.81690476
  77  85    4.08338750
  77  86    4.36859566
  77  87    4.67385756
  77  88    5.00059701
  77  89    5.35034024
  77  90    5.72472347
  77  91    6.12550093
  77  92    6.55455351
  77  93    7.01389810
  77  94    7.50569758
  77  95    8.03227154
  77  96    8.59610784
  77  97    9.19987498
  77  98    9.84643541
  77  99   10.53885978
  77 100   11.28044227
  77 101   12.07471696
  77 102   12.92547541
  77 103   13.83678543
  77 104   14.81301114
  77 105   15.85883442
  77 106   16.97927763
  77 107   18.17972786
  77 108   19.46596253
  77 109   20.84417635
  77 110   22.32100976
  77 111   23.90357835
  77 112   25.59950354
  77 113   27.41694372
  77 114   29.36462580
  77 115   31.45187626
  77 116   33.68865079
  77 117   36.08556136
  77 118   38.65389865
  77 119   41.40564743
  77 120   44.35349111
  77 121   47.51080057
  77 122   50.89159966
  77 123   54.51049724
  77 124   58.38257019
  77 125   62.52317462
  77 126   66.94765069
  77 127   71.67086679
  77 128   76.70651642
  77 129   82.06602529
  77 130   87.75682735
  77 131   93.77959310
  77 132  100.12367371
  77 133  106.75943164
  77 134  113.62499433
  77 135  120.60288683
  77 136  127.48062925
  77 137  133.91784719
  77 138  139.77581578
  77 139  144.97576874
  77 140  149.01303639
  77 141  152.50166016
  77 142  155.58053387
  77 143  158.33366763
  77 144  160.87097637
  77 145  163.35846365
  77 146  165.96825281
  77 147  168.05214417
  77 148  169.53791608
  77 149  170.47692607
  77 150  171.43641321
  77 151  172.39318251
  77 152  173.22117245
  77 153  173.77169439
  77 154  173.91621669
  77 155  173.59941725
  77 156  172.92339531
  77 157  171.91220031
  77 158  170.60334085
  77 159  169.09577191
  77 160  167.48775719
  77 161  165.85177969
  77 162  164.22915838
  77 163  162.63428492
  77 164  161.06198548
  77 165  159.49450709
  77 166  157.90689832
  77 167  156.27072777
  77 168  154.55648280
  77 169  152.73501944
  77 170  150.77834472
  77 171  148.65992155
  77 172  146.35463351
  77 173  143.83853271
  77 174  141.08849674
  77 175  138.08191938
  77 176  134.79654479
  77 177  131.21053056
  77 178  127.30279871
  77 179  123.05370680
  77 180  118.44603665
  77 181  113.46624300
  77 182  108.10582263
  77 183  102.36255937
  77 184   96.24131300
  77 185   89.75402268
  77 186   82.91876983
  77 187   75.75800263
  77 188   68.29622161
  77 189   60.55745983
  77 190   52.56285964
  77 191   44.32871548
  77 192   35.86567453
  77 193   27.18049601
  77 194   18.28284900
  77 195    9.20020724
  77 196    0.00000000
  78   1    0.00000000
  78   2    0.00000000
  78   3    0.00000000
  78   4    0.00097432
  78   5    0.00292856
  78   6    0.00518031
  78   7    0.00754296
  78   8    0.00996690
  78   9    0.01244401
  78  10    0.01497969
  78  11    0.01758388
  78  12    0.02026814
  78  13    0.02304462
  78  14    0.02592586
  78  15    0.02892477
  78  16    0.03205466
  78  17    0.03532938
  78  18    0.03876336
  78  19    0.04237176
  78  20    0.04617049
  78  21    0.05017631
  78  22    0.05440694
  78  23    0.05888109
  78  24    0.06361858
  78  25    0.06864043
  78  26    0.07396895
  78  27    0.07962780
  78  28    0.08564217
  78  29    0.09203882
  78  30    0.09884626
  78  31    0.10609484
  78  32    0.11381689
  78  33    0.12204688
  78  34    0.13082157
  78  35    0.14018017
  78  36    0.15016451
  78  37    0.16081926
  78  38    0.17219211
  78  39    0.18433398
  78  40    0.19729925
  78  41    0.21114605
  78  42    0.22593645
  78  43    0.24173680
  78  44    0.25861804
  78  45    0.27665594
  78  46    0.29593157
  78  47    0.31653154
  78  48    0.33854852
  78  49    0.36208154
  78  50    0.38723657
  78  51    0.41412688
  78  52    0.44287366
  78  53    0.47360654
  78  54    0.50646416
  78  55    0.54159483
  78  56    0.57915725
  78  57    0.61932117
  78  58    0.66226821
  78  59    0.70819273
  78  60    0.75730267
  78  61    0.80982056
  78  62    0.86598454
  78  63    0.92604943
  78  64    0.99028799
  78  65    1.05899212
  78  66    1.13247428
  78  67    1.21106891
  78  68    1.29513400
  78  69    1.38505280
  78  70    1.48123558
  78  71    1.58412161
  78  72    1.69418117
  78  73    1.81191783
  78  74    1.93787078
  78  75    2.07261745
  78  76    2.21677617
  78  77    2.37100921
  78  78    2.53602584
  78  79    2.71258579
  78  80    2.90150287
  78  81    3.10364885
  78  82    3.31995768
  78  83    3.55142998
  78  84    3.79913786
  78  85    4.06423014
  78  86    4.34793788
  78  87    4.65158035
  78  88    4.97657153
  78  89    5.32442689
  78  90    5.69677087
  78  91    6.09534480
  78  92    6.52201542
  78  93    6.97878401
  78  94    7.46779626
  78  95    7.99135273
  78  96    8.55192019
  78  97    9.15214365
  78  98    9.79485938
  78  99   10.48310869
  78 100   11.22015277
  78 101   12.00948848
  78 102   12.85486520
  78 103   13.76030271
  78 104   14.73011027
  78 105   15.76890665
  78 106   16.88164142
  78 107   18.07361719
  78 108   19.35051284
  78 109   20.71840761
  78 110   22.18380579
  78 111   23.75366175
  78 112   25.43540480
  78 113   27.23696339
  78 114   29.16678762
  78 115   31.23386904
  78 116   33.44775607
  78 117   35.81856286
  78 118   38.35696859
  78 119   41.07420332
  78 120   43.98201460
  78 121   47.09260759
  78 122   50.41854792
  78 123   53.97261310
  78 124   57.76757178
  78 125   61.81586226
  78 126   66.12912852
  78 127   70.71755341
  78 128   75.58889980
  78 129   80.74712601
  78 130   86.19037484
  78 131   91.90803512
  78 132   97.87643698
  78 133  104.05259528
  78 134  110.36542775
  78 135  116.70477727
  78 136  122.91309873
  78 137  128.80075495
  78 138  134.23372641
  78 139  139.10902288
  78 140  143.30471242
  78 141  146.98435021
  78 142  150.26076128
  78 143  153.21855332
  78 144  155.93876357
  78 145  158.49688332
  78 146  160.90876729
  78 147  162.98844707
  78 148  164.67823160
  78 149  166.02768743
  78 150  167.21518553
  78 151  168.27434473
  78 152  169.16040375
  78 153  169.80080023
  78 154  170.13122544
  78 155  170.12599161
  78 156  169.81422239
  78 157  169.22453708
  78 158  168.39635068
  78 159  167.39001838
  78 160  166.26835387
  78 161  165.08229441
  78 162  163.86484032
  78 163  162.63105945
  78 164  161.38115982
  78 165  160.10442406
  78 166  158.78283523
  78 167  157.39396391
  78 168  155.91307090
  78 169  154.31452321
  78 170  152.57264696
  78 171  150.66213000
  78 172  148.55808045
  78 173  146.23585282
  78 174  143.67076315
  78 175  140.83781692
  78 176  137.71156477
  78 177  134.26618725
  78 178  130.47589896
  78 179  126.31575390
  78 180  121.76290901
  78 181  116.79833894
  78 182  111.40887155
  78 183  105.58921447
  78 184   99.34342480
  78 185   92.68518265
  78 186   85.63658245
  78 187   78.22570557
  78 188   70.48366177
  78 189   62.44175935
  78 190   54.12926014
  78 191   45.57207899
  78 192   36.79289320
  78 193   27.81336532
  78 194   18.65928462
  78 195    9.36868583
  78 196    0.00000000
  79   1    0.00000000
  79   2    0.00000000
  79   3    0.00000000
  79   4    0.00000000
  79   5    0.00265126
  79   6    0.00510430
  79   7    0.00752872
  79   8    0.00997006
  79   9    0.01244860
  79  10    0.01497923
  79  11    0.01757540
  79  12    0.02025005
  79  13    0.02301592
  79  14    0.02588579
  79  15    0.02887268
  79  16    0.03198994
  79  17    0.03525143
  79  18    0.03867159
  79  19    0.04226552
  79  20    0.04604910
  79  21    0.05003903
  79  22    0.05425297
  79  23    0.05870955
  79  24    0.06342851
  79  25    0.06843077
  79  26    0.07373852
  79  27    0.07937534
  79  28    0.08536627
  79  29    0.09173795
  79  30    0.09851875
  79  31    0.10573885
  79  32    0.11343044
  79  33    0.12162781
  79  34    0.13036753
  79  35    0.13968861
  79  36    0.14963268
  79  37    0.16024417
  79  38    0.17157051
  79  39    0.18366238
  79  40    0.19657387
  79  41    0.21036279
  79  42    0.22509090
  79  43    0.24082420
  79  44    0.25763323
  79  45    0.27559339
  79  46    0.29478527
  79  47    0.31529504
  79  48    0.33721484
  79  49    0.36064317
  79  50    0.38568540
  79  51    0.41245418
  79  52    0.44107000
  79  53    0.47166177
  79  54    0.50436732
  79  55    0.53933413
  79  56    0.57671996
  79  57    0.61669358
  79  58    0.65943555
  79  59    0.70513906
  79  60    0.75401083
  79  61    0.80627205
  79  62    0.86215939
  79  63    0.92192617
  79  64    0.98584343
  79  65    1.05420130
  79  66    1.12731028
  79  67    1.20550270
  79  68    1.28913430
  79  69    1.37858589
  79  70    1.47426511
  79  71    1.57660836
  79  72    1.68608289
  79  73    1.80318892
  79  74    1.92846208
  79  75    2.06247593
  79  76    2.20584463
  79  77    2.35922591
  79  78    2.52332418
  79  79    2.69889387
  79  80    2.88674308
  79  81    3.08773736
  79  82    3.30280397
  79  83    3.53293623
  79  84    3.77919834
  79  85    4.04273053
  79  86    4.32475450
  79  87    4.62657940
  79  88    4.94960807
  79  89    5.29534394
  79  90    5.66539822
  79  91    6.06149778
  79  92    6.48549352
  79  93    6.93936935
  79  94    7.42525180
  79  95    7.94542035
  79  96    8.50231844
  79  97    9.09856528
  79  98    9.73696843
  79  99   10.42053724
  79 100   11.15249717
  79 101   11.93630504
  79 102   12.77566512
  79 103   13.67454628
  79 104   14.63719999
  79 105   15.66817926
  79 106   16.77235838
  79 107   17.95495348
  79 108   19.22154357
  79 109   20.57809205
  79 110   22.03096811
  79 111   23.58696780
  79 112   25.25333399
  79 113   27.03777434
  79 114   28.94847617
  79 115   30.99411675
  79 116   33.18386656
  79 117   35.52738307
  79 118   38.03479100
  79 119   40.71664393
  79 120   43.58386057
  79 121   46.64762626
  79 122   49.91924743
  79 123   53.40994202
  79 124   57.13054318
  79 125   61.09108511
  79 126   65.30022900
  79 127   69.76447192
  79 128   74.48706164
  79 129   79.46651594
  79 130   84.69461753
  79 131   90.15373569
  79 132   95.81334149
  79 133  101.62571178
  79 134  107.52124775
  79 135  113.40498220
  79 136  119.15837801
  79 137  124.65406624
  79 138  129.78678445
  79 139  134.47887706
  79 140  138.68623286
  79 141  142.45879295
  79 142  145.86125244
  79 143  148.95450852
  79 144  151.79302074
  79 145  154.41616095
  79 146  156.82576532
  79 147  158.96725166
  79 148  160.81824816
  79 149  162.40518206
  79 150  163.79182707
  79 151  165.00237831
  79 152  166.02261654
  79 153  166.81976045
  79 154  167.36309935
  79 155  167.64028656
  79 156  167.66290242
  79 157  167.45295068
  79 158  167.04176609
  79 159  166.46982742
  79 160  165.77908467
  79 161  165.00519396
  79 162  164.17296454
  79 163  163.29512820
  79 164  162.37334114
  79 165  161.40025289
  79 166  160.36182174
  79 167  159.23942783
  79 168  158.01159027
  79 169  156.65523155
  79 170  155.14649141
  79 171  153.46112284
  79 172  151.57453265
  79 173  149.46156393
  79 174  147.09614446
  79 175  144.45093559
  79 176  141.49710779
  79 177  138.20435708
  79 178  134.54128202
  79 179  130.47626964
  79 180  125.97904575
  79 181  121.02299326
  79 182  115.58819173
  79 183  109.66478181
  79 184  103.25576057
  79 185   96.37781255
  79 186   89.05956097
  79 187   81.33779149
  79 188   73.25317743
  79 189   64.84667271
  79 190   56.15707639
  79 191   47.21991792
  79 192   38.06777284
  79 193   28.73215230
  79 194   19.24695017
  79 195    9.65276373
  79 196    0.00000000
  80   1    0.00000000
  80   2    0.00000000
  80   3    0.00000000
  80   4    0.00000000
  80   5    0.00258279
  80   6    0.00507735
  80   7    0.00752770
  80   8    0.00997593
  80   9    0.01245094
  80  10    0.01497320
  80  11    0.01755882
  80  12    0.02022182
  80  13    0.02297536
  80  14    0.02583235
  80  15    0.02880581
  80  16    0.03190908
  80  17    0.03515598
  80  18    0.03856089
  80  19    0.04213886
  80  20    0.04590572
  80  21    0.04987811
  80  22    0.05407359
  80  23    0.05851070
  80  24    0.06320911
  80  25    0.06818961
  80  26    0.07347429
  80  27    0.07908658
  80  28    0.08505142
  80  29    0.09139528
  80  30    0.09814639
  80  31    0.10533476
  80  32    0.11299239
  80  33    0.12115339
  80  34    0.12985412
  80  35    0.13913338
  80  36    0.14903256
  80  37    0.15959583
  80  38    0.17087036
  80  39    0.18290653
  80  40    0.19575813
  80  41    0.20948263
  80  42    0.22414143
  80  43    0.23980014
  80  44    0.25652887
  80  45    0.27440259
  80  46    0.29350140
  80  47    0.31391096
  80  48    0.33572283
  80  49    0.35903493
  80  50    0.38395196
  80  51    0.41058589
  80  52    0.43905646
  80  53    0.46949174
  80  54    0.50202871
  80  55    0.53681391
  80  56    0.57400408
  80  57    0.61376689
  80  58    0.65628173
  80  59    0.70174052
  80  60    0.75034861
  80  61    0.80232571
  80  62    0.85790692
  80  63    0.91734381
  80  64    0.98090560
  80  65    1.04888041
  80  66    1.12157658
  80  67    1.19932415
  80  68    1.28247633
  80  69    1.37141122
  80  70    1.46653356
  80  71    1.56827660
  80  72    1.67710417
  80  73    1.79351284
  80  74    1.91803427
  80  75    2.05123771
  80  76    2.19373271
  80  77    2.34617197
  80  78    2.50925449
  80  79    2.68372883
  80  80    2.87039673
  80  81    3.07011688
  80  82    3.28380905
  80  83    3.51245851
  80  84    3.75712067
  80  85    4.01892623
  80  86    4.29908655
  80  87    4.59889950
  80  88    4.91975569
  80  89    5.26314515
  80  90    5.63066455
  80  91    6.02402484
  80  92    6.44505949
  80  93    6.89573333
  80  94    7.37815198
  80  95    7.89457192
  80  96    8.44741127
  80  97    9.03926130
  80  98    9.67289868
  80  99   10.35129853
  80 100   11.07764830
  80 101   11.85536240
  80 102   12.68809777
  80 103   13.57977023
  80 104   14.53457157
  80 105   15.55698746
  80 106   16.65181596
  80 107   17.82418647
  80 108   19.07957906
  80 109   20.42384366
  80 110   21.86321887
  80 111   23.40434969
  80 112   25.05430350
  80 113   26.82058314
  80 114   28.71113582
  80 115   30.73435580
  80 116   32.89907867
  80 117   35.21456367
  80 118   37.69045987
  80 119   40.33675046
  80 120   43.16366743
  80 121   46.18156674
  80 122   49.40075038
  80 123   52.83121801
  80 124   56.48232475
  80 125   60.36231495
  80 126   64.47769285
  80 127   68.83238087
  80 128   73.42660542
  80 129   78.25544284
  80 130   83.30696123
  80 131   88.55992458
  80 132   93.98111854
  80 133   99.52257236
  80 134  105.11938482
  80 135  110.68959978
  80 136  116.13847552
  80 137  121.36946296
  80 138  126.30013489
  80 139  130.87192205
  80 140  135.05784926
  80 141  138.87374189
  80 142  142.35497607
  80 143  145.54162207
  80 144  148.47042979
  80 145  151.16725739
  80 146  153.63881240
  80 147  155.87305164
  80 148  157.86624426
  80 149  159.63323663
  80 150  161.20038552
  80 151  162.58139511
  80 152  163.77267892
  80 153  164.76047271
  80 154  165.53124750
  80 155  166.08038528
  80 156  166.41547299
  80 157  166.55307946
  80 158  166.51677152
  80 159  166.33498641
  80 160  166.03674360
  80 161  165.64711370
  80 162  165.18404491
  80 163  164.65698203
  80 164  164.06696720
  80 165  163.40767189
  80 166  162.66686044
  80 167  161.82793072
  80 168  160.87130988
  80 169  159.77556949
  80 170  158.51817151
  80 171  157.07579628
  80 172  155.42426846
  80 173  153.53817051
  80 174  151.39028876
  80 175  148.95105533
  80 176  146.18812875
  80 177  143.06622209
  80 178  139.54730625
  80 179  135.59142443
  80 180  131.15843170
  80 181  126.21097318
  80 182  120.71893591
  80 183  114.66505874
  80 184  108.05045960
  80 185  100.89664319
  80 186   93.24265223
  80 187   85.13839886
  80 188   76.63788976
  80 189   67.79432402
  80 190   58.65730795
  80 191   49.27181221
  80 192   39.67855146
  80 193   29.91556454
  80 194   20.02066489
  80 195   10.03406862
  80 196    0.00000000
  81   1    0.00000000
  81   2    0.00000000
  81   3    0.00000000
  81   4    0.00000000
  81   5    0.00261289
  81   6    0.00511493
  81   7    0.00755896
  81   8    0.00999496
  81   9    0.01245588
  81  10    0.01496378
  81  11    0.01753516
  81  12    0.02018403
  81  13    0.02292335
  81  14    0.02576588
  81  15    0.02872447
  81  16    0.03181236
  81  17    0.03504327
  81  18    0.03843151
  81  19    0.04199205
  81  20    0.04574063
  81  21    0.04969381
  81  22    0.05386907
  81  23    0.05828485
  81  24    0.06296070
  81  25    0.06791731
  81  26    0.07317662
  81  27    0.07876196
  81  28    0.08469808
  81  29    0.09101133
  81  30    0.09772974
  81  31    0.10488316
  81  32    0.11250340
  81  33    0.12062434
  81  34    0.12928213
  81  35    0.13851533
  81  36    0.14836506
  81  37    0.15887525
  81  38    0.17009275
  81  39    0.18206762
  81  40    0.19485332
  81  41    0.20850695
  81  42    0.22308951
  81  43    0.23866620
  81  44    0.25530668
  81  45    0.27308540
  81  46    0.29208197
  81  47    0.31238146
  81  48    0.33407483
  81  49    0.35725934
  81  50    0.38203898
  81  51    0.40852495
  81  52    0.43683618
  81  53    0.46709986
  81  54    0.49945201
  81  55    0.53403813
  81  56    0.57101386
  81  57    0.61054569
  81  58    0.65281171
  81  59    0.69800246
  81  60    0.74632178
  81  61    0.79798778
  81  62    0.85323382
  81  63    0.91230959
  81  64    0.97548230
  81  65    1.04303787
  81  66    1.11528230
  81  67    1.19254307
  81  68    1.27517068
  81  69    1.36354025
  81  70    1.45805332
  81  71    1.55913970
  81  72    1.66725949
  81  73    1.78290525
  81  74    1.90660427
  81  75    2.03892111
  81  76    2.18046024
  81  77    2.33186887
  81  78    2.49384004
  81  79    2.66711590
  81  80    2.85249121
  81  81    3.05081712
  81  82    3.26300525
  81  83    3.49003197
  81  84    3.73294313
  81  85    3.99285897
  81  86    4.27097953
  81  87    4.56859038
  81  88    4.88706874
  81  89    5.22789009
  81  90    5.59263521
  81  91    5.98299775
  81  92    6.40079230
  81  93    6.84796305
  81  94    7.32659303
  81  95    7.83891398
  81  96    8.38731689
  81  97    8.97436320
  81  98    9.60279678
  81  99   10.27555657
  81 100   10.99579004
  81 101   11.76686740
  81 102   12.59239654
  81 103   13.47623876
  81 104   14.42252508
  81 105   15.43567331
  81 106   16.52040546
  81 107   17.68176551
  81 108   18.92513726
  81 109   20.25626183
  81 110   21.68125444
  81 111   23.20661969
  81 112   24.83926469
  81 113   26.58650866
  81 114   28.45608766
  81 115   30.45615245
  81 116   32.59525671
  81 117   34.88233232
  81 118   37.32664712
  81 119   39.93773911
  81 120   42.72531948
  81 121   45.69913406
  81 122   48.86877015
  81 123   52.24339132
  81 124   55.83137834
  81 125   59.63984803
  81 126   63.67401554
  81 127   67.93635845
  81 128   72.42553674
  81 129   77.13502389
  81 130   82.05142140
  81 131   87.15247716
  81 132   92.40493651
  81 133   97.76256310
  81 134  103.16501783
  81 135  108.53875819
  81 136  113.80148028
  81 137  118.87113903
  81 138  123.67807639
  81 139  128.17483870
  81 140  132.34027245
  81 141  136.17940031
  81 142  139.71327781
  81 143  142.96932317
  81 144  145.97429518
  81 145  148.74890076
  81 146  151.30434570
  81 147  153.64401459
  81 148  155.77253770
  81 149  157.70030683
  81 150  159.44053030
  81 151  161.00111428
  81 152  162.38197780
  81 153  163.57790560
  81 154  164.58382047
  81 155  165.39952062
  81 156  166.03185306
  81 157  166.49400189
  81 158  166.80398796
  81 159  166.98260907
  81 160  167.05060146
  81 161  167.02572405
  81 162  166.92051700
  81 163  166.74107505
  81 164  166.48679856
  81 165  166.15089205
  81 166  165.72133620
  81 167  165.18208446
  81 168  164.51427843
  81 169  163.69730709
  81 170  162.70953629
  81 171  161.52855445
  81 172  160.13089380
  81 173  158.49132838
  81 174  156.58195208
  81 175  154.37126887
  81 176  151.82346768
  81 177  148.89793402
  81 178  145.54904447
  81 179  141.72659877
  81 180  137.37744236
  81 181  132.44888111
  81 182  126.89487912
  81 183  120.68517700
  81 184  113.81701040
  81 185  106.31963897
  81 186   98.24934987
  81 187   89.67615647
  81 188   80.67251717
  81 189   71.30687442
  81 190   61.64088328
  81 191   51.72875605
  81 192   41.61792935
  81 193   31.35067156
  81 194   20.96623905
  81 195   10.50302231
  81 196    0.00000000
  82   1    0.00000000
  82   2    0.00000000
  82   3    0.00000000
  82   4    0.00000000
  82   5    0.00276432
  82   6    0.00523099
  82   7    0.00762853
  82   8    0.01002909
  82   9    0.01246372
  82  10    0.01495077
  82  11    0.01750424
  82  12    0.02013659
  82  13    0.02285994
  82  14    0.02568650
  82  15    0.02862885
  82  16    0.03170001
  82  17    0.03491356
  82  18    0.03828370
  82  19    0.04182533
  82  20    0.04555408
  82  21    0.04948642
  82  22    0.05363971
  82  23    0.05803231
  82  24    0.06268363
  82  25    0.06761423
  82  26    0.07284594
  82  27    0.07840191
  82  28    0.08430674
  82  29    0.09058662
  82  30    0.09726939
  82  31    0.10438471
  82  32    0.11196416
  82  33    0.12004141
  82  34    0.12865238
  82  35    0.13783535
  82  36    0.14763118
  82  37    0.15808349
  82  38    0.16923882
  82  39    0.18114688
  82  40    0.19386077
  82  41    0.20743718
  82  42    0.22193671
  82  43    0.23742409
  82  44    0.25396848
  82  45    0.27164382
  82  46    0.29052912
  82  47    0.31070886
  82  48    0.33227333
  82  49    0.35531908
  82  50    0.37994935
  82  51    0.40627449
  82  52    0.43441256
  82  53    0.46448977
  82  54    0.49664113
  82  55    0.53101103
  82  56    0.56775389
  82  57    0.60703492
  82  58    0.64903082
  82  59    0.69393062
  82  60    0.74193655
  82  61    0.79326496
  82  62    0.84814733
  82  63    0.90683133
  82  64    0.96958197
  82  65    1.03668280
  82  66    1.10843728
  82  67    1.18517012
  82  68    1.26722885
  82  69    1.35498539
  82  70    1.44883781
  82  71    1.54921219
  82  72    1.65656457
  82  73    1.77138314
  82  74    1.89419049
  82  75    2.02554607
  82  76    2.16604883
  82  77    2.31634003
  82  78    2.47710625
  82  79    2.64908266
  82  80    2.83305647
  82  81    3.02987064
  82  82    3.24042793
  82  83    3.46569512
  82  84    3.70670762
  82  85    3.96457440
  82  86    4.24048324
  82  87    4.53570641
  82  88    4.85160666
  82  89    5.18964375
  82  90    5.55138139
  82  91    5.93849460
  82  92    6.35277771
  82  93    6.79615281
  82  94    7.27067881
  82  95    7.77856113
  82  96    8.32216196
  82  97    8.90401123
  82  98    9.52681831
  82  99   10.19348429
  82 100   10.90711508
  82 101   11.67103520
  82 102   12.48880225
  82 103   13.36422209
  82 104   14.30136454
  82 105   15.30457975
  82 106   16.37851483
  82 107   17.52813070
  82 108   18.75871895
  82 109   20.07591813
  82 110   21.48572919
  82 111   22.99452936
  82 112   24.60908344
  82 113   26.33655162
  82 114   28.18449201
  82 115   30.16085620
  82 116   32.27397494
  82 117   34.53253080
  82 118   36.94551322
  82 119   39.52215026
  82 120   42.27180967
  82 121   45.20385942
  82 122   48.32747559
  82 123   51.65138153
  82 124   55.18349831
  82 125   58.93048150
  82 126   62.89711384
  82 127   67.08551810
  82 128   71.49415136
  82 129   76.11654356
  82 130   80.93975753
  82 131   85.94258505
  82 132   91.09357701
  82 133   96.34916741
  82 134  101.65243839
  82 135  106.93352452
  82 136  112.11320999
  82 137  117.11149701
  82 138  121.86140048
  82 139  126.32229649
  82 140  130.47889254
  82 141  134.33557197
  82 142  137.90882426
  82 143  141.22054738
  82 144  144.29300870
  82 145  147.14529598
  82 146  149.79147828
  82 147  152.24131461
  82 148  154.50329902
  82 149  156.58635536
  82 150  158.49871514
  82 151  160.24520305
  82 152  161.82639053
  82 153  163.24031804
  82 154  164.48560247
  82 155  165.56428405
  82 156  166.48320898
  82 157  167.25372977
  82 158  167.89045321
  82 159  168.40945954
  82 160  168.82620041
  82 161  169.15343574
  82 162  169.39957443
  82 163  169.56763459
  82 164  169.65487376
  82 165  169.65303041
  82 166  169.54905676
  82 167  169.32618224
  82 168  168.96512816
  82 169  168.44528885
  82 170  167.74560175
  82 171  166.84475246
  82 172  165.72058868
  82 173  164.34889709
  82 174  162.70187711
  82 175  160.74670359
  82 176  158.44444089
  82 177  155.74918978
  82 178  152.60711784
  82 179  148.95595770
  82 180  144.72591772
  82 181  139.84255565
  82 182  134.23461008
  82 183  127.84698370
  82 184  120.66848982
  82 185  112.74125669
  82 186  104.15234261
  82 187   95.00342370
  82 188   85.39216113
  82 189   75.40528623
  82 190   65.11740506
  82 191   54.59152152
  82 192   43.88037669
  82 193   33.02848151
  82 194   22.07454636
  82 195   11.05383570
  82 196    0.00000000
  83   1    0.00000000
  83   2    0.00000000
  83   3    0.00000000
  83   4    0.00120720
  83   5    0.00322446
  83   6    0.00543713
  83   7    0.00772561
  83   8    0.01006931
  83   9    0.01246903
  83  10    0.01493122
  83  11    0.01746451
  83  12    0.02007878
  83  13    0.02278483
  83  14    0.02559419
  83  15    0.02851904
  83  16    0.03157218
  83  17    0.03476704
  83  18    0.03811771
  83  19    0.04163896
  83  20    0.04534634
  83  21    0.04925621
  83  22    0.05338582
  83  23    0.05775341
  83  24    0.06237825
  83  25    0.06728079
  83  26    0.07248267
  83  27    0.07800691
  83  28    0.08387793
  83  29    0.09012174
  83  30    0.09676597
  83  31    0.10384007
  83  32    0.11137541
  83  33    0.11940542
  83  34    0.12796575
  83  35    0.13709440
  83  36    0.14683194
  83  37    0.15722166
  83  38    0.16830978
  83  39    0.18014563
  83  40    0.19278191
  83  41    0.20627489
  83  42    0.22068471
  83  43    0.23607561
  83  44    0.25251622
  83  45    0.27007992
  83  46    0.28884511
  83  47    0.30889560
  83  48    0.33032097
  83  49    0.35321702
  83  50    0.37768614
  83  51    0.40383784
  83  52    0.43178917
  83  53    0.46166536
  83  54    0.49360028
  83  55    0.52773713
  83  56    0.56422905
  83  57    0.60323986
  83  58    0.64494475
  83  59    0.68953116
  83  60    0.73719955
  83  61    0.78816442
  83  62    0.84265521
  83  63    0.90091740
  83  64    0.96321365
  83  65    1.02982497
  83  66    1.10105207
  83  67    1.17721670
  83  68    1.25866319
  83  69    1.34576002
  83  70    1.43890151
  83  71    1.53850972
  83  72    1.64503635
  83  73    1.75896488
  83  74    1.88081283
  83  75    2.01113415
  83  76    2.15052186
  83  77    2.29961081
  83  78    2.45908062
  83  79    2.62965897
  83  80    2.81212492
  83  81    3.00731266
  83  82    3.21611540
  83  83    3.43948961
  83  84    3.67845950
  83  85    3.93412194
  83  86    4.20765155
  83  87    4.50030634
  83  88    4.81343358
  83  89    5.14847623
  83  90    5.50697974
  83  91    5.89059930
  83  92    6.30110767
  83  93    6.74040349
  83  94    7.21052012
  83  95    7.71363517
  83  96    8.25208054
  83  97    8.82835316
  83  98    9.44512636
  83  99   10.10526194
  83 100   10.81182292
  83 101   11.56808694
  83 102   12.37756041
  83 103   13.24399320
  83 104   14.17139396
  83 105   15.16404593
  83 106   16.22652303
  83 107   17.36370624
  83 108   18.58079971
  83 109   19.88334659
  83 110   21.27724380
  83 111   22.76875530
  83 112   24.36452298
  83 113   26.07157402
  83 114   27.89732339
  83 115   29.84956959
  83 116   31.93648118
  83 117   34.16657112
  83 118   36.54865468
  83 119   39.09178592
  83 120   41.80516601
  83 121   44.69801479
  83 122   47.77939469
  83 123   51.05797326
  83 124   54.54170683
  83 125   58.23742373
  83 126   62.15028053
  83 127   66.28305947
  83 128   70.63526990
  83 129   75.20201242
  83 130   79.97256325
  83 131   84.92864297
  83 132   90.04235812
  83 133   95.27387360
  83 134  100.56906060
  83 135  105.85785380
  83 136  111.05523990
  83 137  116.06915348
  83 138  120.82166559
  83 139  125.27984926
  83 140  129.43986728
  83 141  133.31305096
  83 142  136.91808739
  83 143  140.27648104
  83 144  143.40964608
  83 145  146.33696655
  83 146  149.07472253
  83 147  151.63604143
  83 148  154.03162025
  83 149  156.27007289
  83 150  158.35740135
  83 151  160.29621470
  83 152  162.08601678
  83 153  163.72498847
  83 154  165.21258836
  83 155  166.55172421
  83 156  167.74956849
  83 157  168.81693964
  83 158  169.76686966
  83 159  170.61288763
  83 160  171.36728573
  83 161  172.03953514
  83 162  172.63498699
  83 163  173.15396465
  83 164  173.59133032
  83 165  173.93659052
  83 166  174.17455334
  83 167  174.28644233
  83 168  174.25130022
  83 169  174.04757402
  83 170  173.65448350
  83 171  173.05231205
  83 172  172.22135731
  83 173  171.13984785
  83 174  169.78141467
  83 175  168.11285796
  83 176  166.09281472
  83 177  163.67088678
  83 178  160.78531895
  83 179  157.36061675
  83 180  153.30719835
  83 181  148.52074387
  83 182  142.89149779
  83 183  136.31155777
  83 184  128.75186562
  83 185  120.27597183
  83 186  111.03236661
  83 187  101.17342868
  83 188   90.82932799
  83 189   80.10662741
  83 190   69.09265955
  83 191   57.85813297
  83 192   46.45927161
  83 193   34.94057760
  83 194   23.33801575
  83 195   11.68203375
  83 196    0.00000000
  84   1    0.00000000
  84   2    0.00000000
  84   3    0.00000000
  84   4    0.00160918
  84   5    0.00350208
  84   6    0.00558925
  84   7    0.00779840
  84   8    0.01009383
  84   9    0.01246181
  84  10    0.01490035
  84  11    0.01741372
  84  12    0.02000959
  84  13    0.02269765
  84  14    0.02548887
  84  15    0.02839513
  84  16    0.03142905
  84  17    0.03460393
  84  18    0.03793375
  84  19    0.04143319
  84  20    0.04511768
  84  21    0.04900348
  84  22    0.05310772
  84  23    0.05744849
  84  24    0.06204496
  84  25    0.06691738
  84  26    0.07208727
  84  27    0.07757746
  84  28    0.08341219
  84  29    0.08961727
  84  30    0.09622012
  84  31    0.10324997
  84  32    0.11073795
  84  33    0.11871722
  84  34    0.12722316
  84  35    0.13629348
  84  36    0.14596844
  84  37    0.15629097
  84  38    0.16730693
  84  39    0.17906526
  84  40    0.19161824
  84  41    0.20502169
  84  42    0.21933526
  84  43    0.23462266
  84  44    0.25095197
  84  45    0.26839594
  84  46    0.28703234
  84  47    0.30694426
  84  48    0.32822055
  84  49    0.35095617
  84  50    0.37525263
  84  51    0.40121850
  84  52    0.42896983
  84  53    0.45863072
  84  54    0.49033387
  84  55    0.52422121
  84  56    0.56044451
  84  57    0.59916608
  84  58    0.64055954
  84  59    0.68481058
  84  60    0.73211783
  84  61    0.78269377
  84  62    0.83676567
  84  63    0.89457669
  84  64    0.95638696
  84  65    1.02247479
  84  66    1.09313794
  84  67    1.16869501
  84  68    1.24948690
  84  69    1.33587840
  84  70    1.42825986
  84  71    1.52704903
  84  72    1.63269296
  84  73    1.74567011
  84  74    1.86649257
  84  75    1.99570843
  84  76    2.13390436
  84  77    2.28170835
  84  78    2.43979263
  84  79    2.60887683
  84  80    2.78973135
  84  81    2.98318098
  84  82    3.19010875
  84  83    3.41146013
  84  84    3.64824742
  84  85    3.90155454
  84  86    4.17254215
  84  87    4.46245305
  84  88    4.77261809
  84  89    5.10446238
  84  90    5.45951201
  84  91    5.83940118
  84  92    6.24587986
  84  93    6.68082195
  84  94    7.14623395
  84  95    7.64426431
  84  96    8.17721325
  84  97    8.74754328
  84  98    9.35789036
  84  99   10.01107572
  84 100   10.71011829
  84 101   11.45824790
  84 102   12.25891904
  84 103   13.11582534
  84 104   14.03291450
  84 105   15.01440387
  84 106   16.06479621
  84 107   17.18889586
  84 108   18.39182466
  84 109   19.67903773
  84 110   21.05633829
  84 111   22.52989126
  84 112   24.10623481
  84 113   25.79228878
  84 114   27.59535894
  84 115   29.52313537
  84 116   31.58368289
  84 117   33.78542093
  84 118   36.13708942
  84 119   38.64769639
  84 120   41.32644172
  84 121   44.18261007
  84 122   47.22542401
  84 123   50.46384633
  84 124   53.90631725
  84 125   57.56040894
  84 126   61.43237506
  84 127   65.52656699
  84 128   69.84468028
  84 129   74.38478214
  84 130   79.14005055
  84 131   84.09712010
  84 132   89.23386888
  84 133   94.51638526
  84 134   99.89475553
  84 135  105.29744547
  84 136  110.62540797
  84 137  115.75295278
  84 138  120.56002960
  84 139  125.03718871
  84 140  129.20595414
  84 141  133.09246321
  84 142  136.72221390
  84 143  140.11931094
  84 144  143.30634086
  84 145  146.30413545
  84 146  149.13129966
  84 147  151.80365969
  84 148  154.33381091
  84 149  156.73062064
  84 150  158.99866637
  84 151  161.13806433
  84 152  163.14546653
  84 153  165.01658624
  84 154  166.74955020
  84 155  168.34732973
  84 156  169.81807113
  84 157  171.17353435
  84 158  172.42694542
  84 159  173.59107032
  84 160  174.67667508
  84 161  175.69127910
  84 162  176.63810496
  84 163  177.51521591
  84 164  178.31495275
  84 165  179.02389086
  84 166  179.62351937
  84 167  180.09157717
  84 168  180.40375928
  84 169  180.53611075
  84 170  180.46775946
  84 171  180.18155712
  84 172  179.66225569
  84 173  178.89296698
  84 174  177.85088127
  84 175  176.50362345
  84 176  174.80810959
  84 177  172.71156260
  84 178  170.14643952
  84 179  167.02406455
  84 180  163.23535773
  84 181  158.63640136
  84 182  153.07121761
  84 183  146.30167601
  84 184  138.26696607
  84 185  129.05998390
  84 186  118.97229739
  84 187  108.23369524
  84 188   97.00877577
  84 189   85.41998312
  84 190   73.56512008
  84 191   61.52074340
  84 192   49.34402229
  84 193   37.07644376
  84 194   24.74835080
  84 195   12.38305845
  84 196    0.00000000
  85   1    0.00000000
  85   2    0.00000000
  85   3    0.00000000
  85   4    0.00173388
  85   5    0.00359946
  85   6    0.00564176
  85   7    0.00781616
  85   8    0.01008620
  85   9    0.01243391
  85  10    0.01485433
  85  11    0.01735016
  85  12    0.01992833
  85  13    0.02259819
  85  14    0.02537057
  85  15    0.02825725
  85  16    0.03127079
  85  17    0.03442443
  85  18    0.03773206
  85  19    0.04120826
  85  20    0.04486837
  85  21    0.04872852
  85  22    0.05280572
  85  23    0.05711792
  85  24    0.06168412
  85  25    0.06652444
  85  26    0.07166022
  85  27    0.07711408
  85  28    0.08291010
  85  29    0.08907385
  85  30    0.09563254
  85  31    0.10261517
  85  32    0.11005259
  85  33    0.11797770
  85  34    0.12642559
  85  35    0.13543366
  85  36    0.14504181
  85  37    0.15529264
  85  38    0.16623159
  85  39    0.17790722
  85  40    0.19037133
  85  41    0.20367928
  85  42    0.21789019
  85  43    0.23306722
  85  44    0.24927785
  85  45    0.26659420
  85  46    0.28509332
  85  47    0.30485758
  85  48    0.32597500
  85  49    0.34853969
  85  50    0.37265224
  85  51    0.39842019
  85  52    0.42595852
  85  53    0.45539017
  85  54    0.48684658
  85  55    0.52046832
  85  56    0.55640571
  85  57    0.59481948
  85  58    0.63588155
  85  59    0.67977578
  85  60    0.72669884
  85  61    0.77686106
  85  62    0.83048743
  85  63    0.88781862
  85  64    0.94911210
  85  65    1.01464328
  85  66    1.08470682
  85  67    1.15961795
  85  68    1.23971395
  85  69    1.32535568
  85  70    1.41692927
  85  71    1.51484789
  85  72    1.61955366
  85  73    1.73151971
  85  74    1.85125235
  85  75    1.97929345
  85  76    2.11622297
  85  77    2.26266158
  85  78    2.41927367
  85  79    2.58677033
  85  80    2.76591277
  85  81    2.95751581
  85  82    3.16245170
  85  83    3.38165424
  85  84    3.61612309
  85  85    3.86692851
  85  86    4.13521632
  85  87    4.42221331
  85  88    4.72923293
  85  89    5.05768148
  85  90    5.40906464
  85  91    5.78499454
  85  92    6.18719718
  85  93    6.61752053
  85  94    7.07794298
  85  95    7.57058254
  85  96    8.09770645
  85  97    8.66174153
  85  98    9.26528513
  85  99    9.91111667
  85 100   10.60220999
  85 101   11.34174619
  85 102   12.13312729
  85 103   12.97999042
  85 104   13.88622270
  85 105   14.85597656
  85 106   15.89368560
  85 107   17.00408072
  85 108   18.19220630
  85 109   19.46343633
  85 110   20.82349001
  85 111   22.27844643
  85 112   23.83475769
  85 113   25.49925978
  85 114   27.27918015
  85 115   29.18214083
  85 116   31.21615528
  85 117   33.38961725
  85 118   35.71127873
  85 119   38.19021403
  85 120   40.83576568
  85 121   43.65746711
  85 122   46.66493575
  85 123   49.86772825
  85 124   53.27514802
  85 125   56.89599185
  85 126   60.73821926
  85 127   64.80852179
  85 128   69.11176047
  85 129   73.65022231
  85 130   78.42261381
  85 131   83.42264321
  85 132   88.63690483
  85 133   94.04148705
  85 134   99.59610983
  85 135  105.23337599
  85 136  110.83893834
  85 137  116.22069539
  85 138  121.11103418
  85 139  125.60357128
  85 140  129.77163855
  85 141  133.66153661
  85 142  137.30643039
  85 143  140.73324627
  85 144  143.96607014
  85 145  147.02773711
  85 146  149.93980331
  85 147  152.72130924
  85 148  155.38729628
  85 149  157.94748246
  85 150  160.40521050
  85 151  162.75710720
  85 152  164.99443389
  85 153  167.10706687
  85 154  169.08936235
  85 155  170.94403682
  85 156  172.68180420
  85 157  174.31756077
  85 158  175.86670557
  85 159  177.34283253
  85 160  178.75647130
  85 161  180.11426984
  85 162  181.41819754
  85 163  182.66461293
  85 164  183.84334774
  85 165  184.93731320
  85 166  185.92326945
  85 167  186.77367512
  85 168  187.45838640
  85 169  187.94821757
  85 170  188.22148015
  85 171  188.26534899
  85 172  188.07250977
  85 173  187.63517133
  85 174  186.93763563
  85 175  185.94936624
  85 176  184.62436997
  85 177  182.91235233
  85 178  180.74607903
  85 179  178.02260927
  85 180  174.62736173
  85 181  170.35346704
  85 182  165.06819308
  85 183  158.14275513
  85 184  149.50796024
  85 185  139.24145703
  85 186  128.03950937
  85 187  116.21364730
  85 188  103.94052026
  85 189   91.34143121
  85 190   78.52164928
  85 191   65.56202757
  85 192   52.51720407
  85 193   39.42127857
  85 194   26.29497776
  85 195   13.15143105
  85 196    0.00000000
  86   1    0.00000000
  86   2    0.00000000
  86   3    0.00043302
  86   4    0.00173382
  86   5    0.00353453
  86   6    0.00558476
  86   7    0.00776956
  86   8    0.01004129
  86   9    0.01238308
  86  10    0.01479239
  86  11    0.01727372
  86  12    0.01983516
  86  13    0.02248670
  86  14    0.02523954
  86  15    0.02810565
  86  16    0.03109765
  86  17    0.03422878
  86  18    0.03751287
  86  19    0.04096443
  86  20    0.04459867
  86  21    0.04843162
  86  22    0.05248014
  86  23    0.05676204
  86  24    0.06129615
  86  25    0.06610242
  86  26    0.07120200
  86  27    0.07661732
  86  28    0.08237225
  86  29    0.08849213
  86  30    0.09500395
  86  31    0.10193643
  86  32    0.10932018
  86  33    0.11718780
  86  34    0.12557405
  86  35    0.13451602
  86  36    0.14405326
  86  37    0.15422796
  86  38    0.16508519
  86  39    0.17667303
  86  40    0.18904283
  86  41    0.20224945
  86  42    0.21635144
  86  43    0.23141138
  86  44    0.24749614
  86  45    0.26467713
  86  46    0.28303068
  86  47    0.30263837
  86  48    0.32358738
  86  49    0.34597090
  86  50    0.36988854
  86  51    0.39544677
  86  52    0.42275944
  86  53    0.45194824
  86  54    0.48314330
  86  55    0.51648375
  86  56    0.55211837
  86  57    0.59020623
  86  58    0.63091746
  86  59    0.67443399
  86  60    0.72095039
  86  61    0.77067474
  86  62    0.82382963
  86  63    0.88065310
  86  64    0.94139978
  86  65    1.00634206
  86  66    1.07577128
  86  67    1.14999914
  86  68    1.22935908
  86  69    1.31420783
  86  70    1.40492704
  86  71    1.50192506
  86  72    1.60563879
  86  73    1.71653571
  86  74    1.83511608
  86  75    1.96191518
  86  76    2.09750583
  86  77    2.24250105
  86  78    2.39755690
  86  79    2.56337550
  86  80    2.74070833
  86  81    2.93035969
  86  82    3.13319049
  86  83    3.35012219
  86  84    3.58214118
  86  85    3.83030328
  86  86    4.09573875
  86  87    4.37965749
  86  88    4.68335471
  86  89    5.00821693
  86  90    5.35572847
  86  91    5.72747829
  86  92    6.12516737
  86  93    6.55061657
  86  94    7.00577503
  86  95    7.49272906
  86  96    8.01371173
  86  97    8.57111293
  86  98    9.16749017
  86  99    9.80558001
  86 100   10.48831010
  86 101   11.21881199
  86 102   12.00043460
  86 103   12.83675831
  86 104   13.73160980
  86 105   14.68907745
  86 106   15.71352731
  86 107   16.80961954
  86 108   17.98232515
  86 109   19.23694295
  86 110   20.57911635
  86 111   22.01484976
  86 112   23.55052421
  86 113   25.19291163
  86 114   26.94918702
  86 115   28.82693792
  86 116   30.83416977
  86 117   32.97930622
  86 118   35.27118234
  86 119   37.71902911
  86 120   40.33244642
  86 121   43.12136164
  86 122   46.09597022
  86 123   49.26665351
  86 124   52.64386862
  86 125   56.23800297
  86 126   60.05918444
  86 127   64.11703404
  86 128   68.42034129
  86 129   72.97662860
  86 130   77.79154365
  86 131   82.86795872
  86 132   88.20452271
  86 133   93.79309077
  86 134   99.61360398
  86 135  105.62236520
  86 136  111.72007359
  86 137  117.64520441
  86 138  122.54476954
  86 139  126.99734090
  86 140  131.13509834
  86 141  135.01079565
  86 142  138.65850029
  86 143  142.10467013
  86 144  145.37339707
  86 145  148.48963920
  86 146  151.47922684
  86 147  154.36597446
  86 148  157.16875388
  86 149  159.89922480
  86 150  162.55984910
  86 151  165.14240021
  86 152  167.62873337
  86 153  169.99698240
  86 154  172.23383004
  86 155  174.34211163
  86 156  176.33896674
  86 157  178.24616722
  86 158  180.08365457
  86 159  181.86716436
  86 160  183.60784942
  86 161  185.31230973
  86 162  186.98220166
  86 163  188.61308042
  86 164  190.19262160
  86 165  191.69923453
  86 166  193.10300767
  86 167  194.36931004
  86 168  195.45847780
  86 169  196.32943842
  86 170  196.95823417
  86 171  197.33966418
  86 172  197.48030617
  86 173  197.38886494
  86 174  197.06362278
  86 175  196.47637794
  86 176  195.56688849
  86 177  194.29977953
  86 178  192.62662304
  86 179  190.40573507
  86 180  187.59722154
  86 181  183.76400799
  86 182  178.36626628
  86 183  171.32639544
  86 184  161.97929325
  86 185  150.91589798
  86 186  138.24330649
  86 187  125.10618428
  86 188  111.61440504
  86 189   97.84930365
  86 190   83.93241929
  86 191   69.95102415
  86 192   55.95176698
  86 193   41.95433164
  86 194   27.96413583
  86 195   13.98034638
  86 196    0.00000000
  87   1    0.00000000
  87   2    0.00000000
  87   3    0.00000000
  87   4    0.00124077
  87   5    0.00323425
  87   6    0.00541555
  87   7    0.00766713
  87   8    0.00996655
  87   9    0.01231430
  87  10    0.01471765
  87  11    0.01718636
  87  12    0.01973129
  87  13    0.02236396
  87  14    0.02509631
  87  15    0.02794070
  87  16    0.03090991
  87  17    0.03401721
  87  18    0.03727641
  87  19    0.04070192
  87  20    0.04430885
  87  21    0.04811308
  87  22    0.05213132
  87  23    0.05638123
  87  24    0.06088146
  87  25    0.06565177
  87  26    0.07071312
  87  27    0.07608774
  87  28    0.08179925
  87  29    0.08787279
  87  30    0.09433508
  87  31    0.10121459
  87  32    0.10854162
  87  33    0.11634848
  87  34    0.12466960
  87  35    0.13354172
  87  36    0.14300402
  87  37    0.15309830
  87  38    0.16386917
  87  39    0.17536428
  87  40    0.18763446
  87  41    0.20073404
  87  42    0.21472100
  87  43    0.22965731
  87  44    0.24560916
  87  45    0.26264725
  87  46    0.28084716
  87  47    0.30028961
  87  48    0.32106091
  87  49    0.34325327
  87  50    0.36696528
  87  51    0.39230229
  87  52    0.41937695
  87  53    0.44830965
  87  54    0.47922914
  87  55    0.51227303
  87  56    0.54758847
  87  57    0.58533281
  87  58    0.62567427
  87  59    0.66879277
  87  60    0.71488066
  87  61    0.76414369
  87  62    0.81680187
  87  63    0.87309050
  87  64    0.93326125
  87  65    0.99758328
  87  66    1.06634450
  87  67    1.13985286
  87  68    1.21843777
  87  69    1.30245162
  87  70    1.39227135
  87  71    1.48830023
  87  72    1.59096969
  87  73    1.70074130
  87  74    1.81810890
  87  75    1.94360086
  87  76    2.07778254
  87  77    2.22125888
  87  78    2.37467721
  87  79    2.53873020
  87  80    2.71415915
  87  81    2.90175731
  87  82    3.10237366
  87  83    3.31691677
  87  84    3.54635905
  87  85    3.79174124
  87  86    4.05417726
  87  87    4.33485937
  87  88    4.63506365
  87  89    4.95615600
  87  90    5.29959838
  87  91    5.66695562
  87  92    6.05990262
  87  93    6.48023206
  87  94    6.92986264
  87  95    7.41084788
  87  96    7.92538542
  87  97    8.47582705
  87  98    9.06468930
  87  99    9.69466467
  87 100   10.36863363
  87 101   11.08967725
  87 102   11.86109059
  87 103   12.68639685
  87 104   13.56936216
  87 105   14.51401126
  87 106   15.52464368
  87 107   16.60585075
  87 108   17.76253312
  87 109   18.99991879
  87 110   20.32358154
  87 111   21.73945958
  87 112   23.25387418
  87 113   24.87354802
  87 114   26.60562305
  87 115   28.45767722
  87 116   30.43773983
  87 117   32.55430478
  87 118   34.81634125
  87 119   37.23330081
  87 120   39.81512052
  87 121   42.57222094
  87 122   45.51549842
  87 123   48.65631083
  87 124   52.00645627
  87 125   55.57814418
  87 126   59.38395869
  87 127   63.43681352
  87 128   67.74989738
  87 129   72.33660588
  87 130   77.21045112
  87 131   82.38492898
  87 132   87.87330781
  87 133   93.68829727
  87 134   99.84170342
  87 135  106.34531962
  87 136  113.22111404
  87 137  119.56633101
  87 138  124.91616846
  87 139  129.21442231
  87 140  133.28568375
  87 141  137.12863117
  87 142  140.76729421
  87 143  144.22252459
  87 144  147.51528449
  87 145  150.67274893
  87 146  153.72801385
  87 147  156.71268990
  87 148  159.65182431
  87 149  162.56105094
  87 150  165.44345121
  87 151  168.28514205
  87 152  171.05230312
  87 153  173.69896794
  87 154  176.19648875
  87 155  178.54967947
  87 156  180.79184588
  87 157  182.95818521
  87 158  185.07563684
  87 159  187.16251780
  87 160  189.23061890
  87 161  191.28690925
  87 162  193.33389647
  87 163  195.36809307
  87 164  197.37635577
  87 165  199.33156019
  87 166  201.19340190
  87 167  202.92033512
  87 168  204.45939289
  87 169  205.73892803
  87 170  206.73097554
  87 171  207.44491624
  87 172  207.91089776
  87 173  208.16670534
  87 174  208.24065617
  87 175  208.11232650
  87 176  207.65007715
  87 177  206.87123141
  87 178  205.82617636
  87 179  204.13887177
  87 180  201.34292145
  87 181  197.47486896
  87 182  192.02064789
  87 183  184.50325871
  87 184  174.81548511
  87 185  162.80380303
  87 186  149.46516110
  87 187  134.85430397
  87 188  120.00851652
  87 189  104.90074809
  87 190   89.74376582
  87 191   74.63796696
  87 192   59.60853916
  87 193   44.64813048
  87 194   29.73885607
  87 195   14.86179602
  87 196    0.00000000
  88   1    0.00000000
  88   2    0.00000000
  88   3    0.00000000
  88   4    0.00000000
  88   5    0.00275909
  88   6    0.00519774
  88   7    0.00754758
  88   8    0.00988337
  88   9    0.01223922
  88  10    0.01463649
  88  11    0.01709158
  88  12    0.01961870
  88  13    0.02223108
  88  14    0.02494152
  88  15    0.02776279
  88  16    0.03070784
  88  17    0.03378996
  88  18    0.03702289
  88  19    0.04042096
  88  20    0.04399914
  88  21    0.04777316
  88  22    0.05175957
  88  23    0.05597584
  88  24    0.06044045
  88  25    0.06517296
  88  26    0.07019410
  88  27    0.07552591
  88  28    0.08119176
  88  29    0.08721655
  88  30    0.09362673
  88  31    0.10045048
  88  32    0.10771783
  88  33    0.11546074
  88  34    0.12371333
  88  35    0.13251195
  88  36    0.14189540
  88  37    0.15190504
  88  38    0.16258506
  88  39    0.17398260
  88  40    0.18614799
  88  41    0.19913498
  88  42    0.21300096
  88  43    0.22780726
  88  44    0.24361936
  88  45    0.26050722
  88  46    0.27854560
  88  47    0.29781437
  88  48    0.31839889
  88  49    0.34039039
  88  50    0.36388634
  88  51    0.38899095
  88  52    0.41581559
  88  53    0.44447932
  88  54    0.47510940
  88  55    0.50784189
  88  56    0.54282223
  88  57    0.58020593
  88  58    0.62015926
  88  59    0.66285999
  88  60    0.70849819
  88  61    0.75727712
  88  62    0.80941413
  88  63    0.86514164
  88  64    0.92470821
  88  65    0.98837964
  88  66    1.05644022
  88  67    1.12919399
  88  68    1.20696616
  88  69    1.29010453
  88  70    1.37898116
  88  71    1.47399398
  88  72    1.57556870
  88  73    1.68416068
  88  74    1.80025707
  88  75    1.92437901
  88  76    2.05708404
  88  77    2.19896866
  88  78    2.35067105
  88  79    2.51287405
  88  80    2.68630825
  88  81    2.87175540
  88  82    3.07005199
  88  83    3.28209313
  88  84    3.50883664
  88  85    3.75130752
  88  86    4.01060264
  88  87    4.28789585
  88  88    4.58444334
  88  89    4.90158950
  88  90    5.24077304
  88  91    5.60353371
  88  92    5.99151930
  88  93    6.40649328
  88  94    6.85034281
  88  95    7.32508745
  88  96    7.83288828
  88  97    8.37605781
  88  98    8.95707035
  88  99    9.57857323
  88 100   10.24339856
  88 101   10.95457590
  88 102   11.71534554
  88 103   12.52917270
  88 104   13.39976254
  88 105   14.33107591
  88 106   15.32734614
  88 107   16.39309657
  88 108   17.53315905
  88 109   18.75269329
  88 110   20.05720715
  88 111   21.45257775
  88 112   22.94507349
  88 113   24.54137702
  88 114   26.24860897
  88 115   28.07435276
  88 116   30.02668037
  88 117   32.11417942
  88 118   34.34598184
  88 119   36.73179465
  88 120   39.28193381
  88 121   42.00736254
  88 122   44.91973594
  88 123   48.03145520
  88 124   51.35573550
  88 125   54.90669392
  88 126   58.69946623
  88 127   62.75036525
  88 128   67.07709970
  88 129   71.69908250
  88 130   76.63787695
  88 131   81.91786785
  88 132   87.56732737
  88 133   93.62021541
  88 134  100.11935941
  88 135  107.12190292
  88 136  114.70606977
  88 137  121.96158123
  88 138  127.83931583
  88 139  132.17587122
  88 140  136.19825961
  88 141  139.99981467
  88 142  143.62315362
  88 143  147.08031711
  88 144  150.38311919
  88 145  153.56135251
  88 146  156.66291734
  88 147  159.73242524
  88 148  162.80404911
  88 149  165.90059858
  88 150  169.03019901
  88 151  172.17622807
  88 152  175.28126325
  88 153  178.24558889
  88 154  181.00896904
  88 155  183.58318528
  88 156  186.04444341
  88 157  188.45165623
  88 158  190.83923341
  88 159  193.22605062
  88 160  195.62287930
  88 161  198.03672548
  88 162  200.47249163
  88 163  202.93129427
  88 164  205.40344397
  88 165  207.85537298
  88 166  210.22428383
  88 167  212.47172951
  88 168  214.53848690
  88 169  216.25968479
  88 170  217.60957540
  88 171  218.62873779
  88 172  219.38413940
  88 173  219.95990283
  88 174  220.45376653
  88 175  220.91547737
  88 176  220.88129398
  88 177  220.53720588
  88 178  219.49210807
  88 179  217.79802711
  88 180  214.96690143
  88 181  210.56258872
  88 182  204.50704907
  88 183  196.58925824
  88 184  186.67554738
  88 185  174.67053504
  88 186  160.55769006
  88 187  145.37731118
  88 188  129.14512356
  88 189  112.42142941
  88 190   95.86326334
  88 191   79.54738946
  88 192   63.43496507
  88 193   47.46956637
  88 194   31.60043645
  88 195   15.78748831
  88 196    0.00000000
  89   1    0.00000000
  89   2    0.00000000
  89   3    0.00000000
  89   4    0.00000000
  89   5    0.00261541
  89   6    0.00508956
  89   7    0.00747230
  89   8    0.00981969
  89   9    0.01217173
  89  10    0.01455611
  89  11    0.01699319
  89  12    0.01949942
  89  13    0.02208915
  89  14    0.02477577
  89  15    0.02757227
  89  16    0.03049166
  89  17    0.03354718
  89  18    0.03675248
  89  19    0.04012174
  89  20    0.04366977
  89  21    0.04741214
  89  22    0.05136520
  89  23    0.05554625
  89  24    0.05997355
  89  25    0.06466645
  89  26    0.06964548
  89  27    0.07493243
  89  28    0.08055044
  89  29    0.08652412
  89  30    0.09287968
  89  31    0.09964499
  89  32    0.10684976
  89  33    0.11452565
  89  34    0.12270638
  89  35    0.13142794
  89  36    0.14072871
  89  37    0.15064964
  89  38    0.16123442
  89  39    0.17252970
  89  40    0.18458525
  89  41    0.19745425
  89  42    0.21119347
  89  43    0.22586355
  89  44    0.24152924
  89  45    0.25825973
  89  46    0.27612894
  89  47    0.29521583
  89  48    0.31560478
  89  49    0.33738597
  89  50    0.36065575
  89  51    0.38551710
  89  52    0.41208008
  89  53    0.44046233
  89  54    0.47078960
  89  55    0.50319629
  89  56    0.53782608
  89  57    0.57483258
  89  58    0.61437997
  89  59    0.65664382
  89  60    0.70181182
  89  61    0.75008462
  89  62    0.80167680
  89  63    0.85681777
  89  64    0.91575284
  89  65    0.97874432
  89  66    1.04607273
  89  67    1.11803804
  89  68    1.19496103
  89  69    1.27718479
  89  70    1.36507621
  89  71    1.45902772
  89  72    1.55945902
  89  73    1.66681904
  89  74    1.78158793
  89  75    1.90427929
  89  76    2.03544253
  89  77    2.17566534
  89  78    2.32557640
  89  79    2.48584825
  89  80    2.65720039
  89  81    2.84040257
  89  82    3.03627829
  89  83    3.24570863
  89  84    3.46963626
  89  85    3.70906980
  89  86    3.96508841
  89  87    4.23884680
  89  88    4.53158051
  89  89    4.84461159
  89  90    5.17935466
  89  91    5.53732344
  89  92    5.92013768
  89  93    6.32953057
  89  94    6.76735669
  89  95    7.23560049
  89  96    7.73638537
  89  97    8.27198331
  89  98    8.84482523
  89  99    9.45751197
  89 100   10.11282611
  89 101   10.81374441
  89 102   11.56345124
  89 103   12.36535276
  89 104   13.22309207
  89 105   14.14056539
  89 106   15.12193915
  89 107   16.17166836
  89 108   17.29451605
  89 109   18.49557405
  89 110   19.78028517
  89 111   21.15446696
  89 112   22.62433720
  89 113   24.19654137
  89 114   25.87818260
  89 115   27.67685430
  89 116   29.60067641
  89 117   31.65833600
  89 118   33.85913350
  89 119   36.21303638
  89 120   38.73074258
  89 121   41.42375711
  89 122   44.30448641
  89 123   47.38635668
  89 124   50.68396519
  89 125   54.21327642
  89 126   57.99187997
  89 127   62.03933428
  89 128   66.37763064
  89 129   71.03183091
  89 130   76.03096471
  89 131   81.40933759
  89 132   87.20853837
  89 133   93.48073333
  89 134  100.29449424
  89 135  107.74577941
  89 136  115.97896447
  89 137  124.22294299
  89 138  130.81551156
  89 139  135.98071988
  89 140  139.87700721
  89 141  143.60977413
  89 142  147.22025619
  89 143  150.68138127
[truncated: 312,272 more chars]
