# Supplementary material for: A Cellular Automata-Based Mathematical Model for Thymocyte Development
Source: PLoS One. 2009 Dec 9;4(12):e8233. doi: 10.1371/journal.pone.0008233 (PMC2784945; doi:10.1371/journal.pone.0008233)
Supplement: File S1 — FORTRAN90 PROGRAM (2.21 MB GZ) [file pone.0008233.s004.gz › f90/CCL19_CCL21_medulla_random.dat]

   1   1    0.00000000
   1   2    0.00000000
   1   3    0.00000000
   1   4    0.00000000
   1   5    0.00000000
   1   6    0.00000000
   1   7    0.00000000
   1   8    0.00000000
   1   9    0.00000000
   1  10    0.00000000
   1  11    0.00000000
   1  12    0.00000000
   1  13    0.00000000
   1  14    0.00000000
   1  15    0.00000000
   1  16    0.00000000
   1  17    0.00000000
   1  18    0.00000000
   1  19    0.00000000
   1  20    0.00000000
   1  21    0.00000000
   1  22    0.00000000
   1  23    0.00000000
   1  24    0.00000000
   1  25    0.00000000
   1  26    0.00000000
   1  27    0.00000000
   1  28    0.00000000
   1  29    0.00000000
   1  30    0.00000000
   1  31    0.00000000
   1  32    0.00000000
   1  33    0.00000000
   1  34    0.00000000
   1  35    0.00000000
   1  36    0.00000000
   1  37    0.00000000
   1  38    0.00000000
   1  39    0.00000000
   1  40    0.00000000
   1  41    0.00000000
   1  42    0.00000000
   1  43    0.00000000
   1  44    0.00000000
   1  45    0.00000000
   1  46    0.00000000
   1  47    0.00000000
   1  48    0.00000000
   1  49    0.00000000
   1  50    0.00000000
   1  51    0.00000000
   1  52    0.00000000
   1  53    0.00000000
   1  54    0.00000000
   1  55    0.00000000
   1  56    0.00000000
   1  57    0.00000000
   1  58    0.00000000
   1  59    0.00000000
   1  60    0.00000000
   1  61    0.00000000
   1  62    0.00000000
   1  63    0.00000000
   1  64    0.00000000
   1  65    0.00000000
   1  66    0.00000000
   1  67    0.00000000
   1  68    0.00000000
   1  69    0.00000000
   1  70    0.00000000
   1  71    0.00000000
   1  72    0.00000000
   1  73    0.00000000
   1  74    0.00000000
   1  75    0.00000000
   1  76    0.00000000
   1  77    0.00000000
   1  78    0.00000000
   1  79    0.00000000
   1  80    0.00000000
   1  81    0.00000000
   1  82    0.00000000
   1  83    0.00000000
   1  84    0.00000000
   1  85    0.00000000
   1  86    0.00000000
   1  87    0.00000000
   1  88    0.00000000
   1  89    0.00000000
   1  90    0.00000000
   1  91    0.00000000
   1  92    0.00000000
   1  93    0.00000000
   1  94    0.00000000
   1  95    0.00000000
   1  96    0.00000000
   1  97    0.00000000
   1  98    0.00000000
   1  99    0.00000000
   1 100    0.00000000
   1 101    0.00000000
   1 102    0.00000000
   1 103    0.00000000
   1 104    0.00000000
   1 105    0.00000000
   1 106    0.00000000
   1 107    0.00000000
   1 108    0.00000000
   1 109    0.00000000
   1 110    0.00000000
   1 111    0.00000000
   1 112    0.00000000
   1 113    0.00000000
   1 114    0.00000000
   1 115    0.00000000
   1 116    0.00000000
   1 117    0.00000000
   1 118    0.00000000
   1 119    0.00000000
   1 120    0.00000000
   1 121    0.00000000
   1 122    0.00000000
   1 123    0.00000000
   1 124    0.00000000
   1 125    0.00000000
   1 126    0.00000000
   1 127    0.00000000
   1 128    0.00000000
   1 129    0.00000000
   1 130    0.00000000
   1 131    0.00000000
   1 132    0.00000000
   1 133    0.00000000
   1 134    0.00000000
   1 135    0.00000000
   1 136    0.00000000
   1 137    0.00000000
   1 138    0.00000000
   1 139    0.00000000
   1 140    0.00000000
   1 141    0.00000000
   1 142    0.00000000
   1 143    0.00000000
   1 144    0.00000000
   1 145    0.00000000
   1 146    0.00000000
   1 147    0.00000000
   1 148    0.00000000
   1 149    0.00000000
   1 150    0.00000000
   1 151    0.00000000
   1 152    0.00000000
   1 153    0.00000000
   1 154    0.00000000
   1 155    0.00000000
   1 156    0.00000000
   1 157    0.00000000
   1 158    0.00000000
   1 159    0.00000000
   1 160    0.00000000
   1 161    0.00000000
   1 162    0.00000000
   1 163    0.00000000
   1 164    0.00000000
   1 165    0.00000000
   1 166    0.00000000
   1 167    0.00000000
   1 168    0.00000000
   1 169    0.00000000
   1 170    0.00000000
   1 171    0.00000000
   1 172    0.00000000
   1 173    0.00000000
   1 174    0.00000000
   1 175    0.00000000
   1 176    0.00000000
   1 177    0.00000000
   1 178    0.00000000
   1 179    0.00000000
   1 180    0.00000000
   1 181    0.00000000
   1 182    0.00000000
   1 183    0.00000000
   1 184    0.00000000
   1 185    0.00000000
   1 186    0.00000000
   1 187    0.00000000
   1 188    0.00000000
   1 189    0.00000000
   1 190    0.00000000
   1 191    0.00000000
   1 192    0.00000000
   1 193    0.00000000
   1 194    0.00000000
   1 195    0.00000000
   1 196    0.00000000
   2   1    0.00000000
   2   2    0.00002529
   2   3    0.00006462
   2   4    0.00011204
   2   5    0.00016361
   2   6    0.00021771
   2   7    0.00027384
   2   8    0.00033199
   2   9    0.00039231
   2  10    0.00045501
   2  11    0.00052036
   2  12    0.00058862
   2  13    0.00066007
   2  14    0.00073499
   2  15    0.00081369
   2  16    0.00089649
   2  17    0.00098371
   2  18    0.00107572
   2  19    0.00117289
   2  20    0.00127563
   2  21    0.00138435
   2  22    0.00149954
   2  23    0.00162166
   2  24    0.00175125
   2  25    0.00188887
   2  26    0.00203510
   2  27    0.00219059
   2  28    0.00235603
   2  29    0.00253212
   2  30    0.00271966
   2  31    0.00291946
   2  32    0.00313242
   2  33    0.00335947
   2  34    0.00360163
   2  35    0.00385997
   2  36    0.00413564
   2  37    0.00442987
   2  38    0.00474397
   2  39    0.00507934
   2  40    0.00543747
   2  41    0.00581998
   2  42    0.00622855
   2  43    0.00666502
   2  44    0.00713134
   2  45    0.00762959
   2  46    0.00816200
   2  47    0.00873093
   2  48    0.00933895
   2  49    0.00998875
   2  50    0.01068325
   2  51    0.01142554
   2  52    0.01221894
   2  53    0.01306700
   2  54    0.01397350
   2  55    0.01494248
   2  56    0.01597829
   2  57    0.01708553
   2  58    0.01826915
   2  59    0.01953443
   2  60    0.02088703
   2  61    0.02233297
   2  62    0.02387871
   2  63    0.02553114
   2  64    0.02729764
   2  65    0.02918607
   2  66    0.03120487
   2  67    0.03336304
   2  68    0.03567020
   2  69    0.03813662
   2  70    0.04077332
   2  71    0.04359204
   2  72    0.04660534
   2  73    0.04982666
   2  74    0.05327035
   2  75    0.05695175
   2  76    0.06088728
   2  77    0.06509447
   2  78    0.06959207
   2  79    0.07440012
   2  80    0.07954005
   2  81    0.08503478
   2  82    0.09090880
   2  83    0.09718829
   2  84    0.10390127
   2  85    0.11107767
   2  86    0.11874951
   2  87    0.12695105
   2  88    0.13571889
   2  89    0.14509220
   2  90    0.15511289
   2  91    0.16582575
   2  92    0.17727875
   2  93    0.18952317
   2  94    0.20261390
   2  95    0.21660968
   2  96    0.23157338
   2  97    0.24757232
   2  98    0.26467855
   2  99    0.28296925
   2 100    0.30252707
   2 101    0.32344058
   2 102    0.34580467
   2 103    0.36972110
   2 104    0.39529893
   2 105    0.42265519
   2 106    0.45191543
   2 107    0.48321447
   2 108    0.51669706
   2 109    0.55251878
   2 110    0.59084689
   2 111    0.63186135
   2 112    0.67575591
   2 113    0.72273929
   2 114    0.77303660
   2 115    0.82689079
   2 116    0.88456437
   2 117    0.94634130
   2 118    1.01252913
   2 119    1.08346148
   2 120    1.15950076
   2 121    1.24104138
   2 122    1.32851347
   2 123    1.42238710
   2 124    1.52317731
   2 125    1.63145002
   2 126    1.74782899
   2 127    1.87300427
   2 128    2.00774237
   2 129    2.15289863
   2 130    2.30943262
   2 131    2.47842726
   2 132    2.66111289
   2 133    2.85889803
   2 134    3.07340883
   2 135    3.30654026
   2 136    3.56052314
   2 137    3.83801246
   2 138    4.14220476
   2 139    4.47699536
   2 140    4.84719161
   2 141    5.25880814
   2 142    5.71949203
   2 143    6.23918149
   2 144    6.83126067
   2 145    7.51496674
   2 146    8.32145689
   2 147    9.31185720
   2 148   10.63824295
   2 149   11.77055778
   2 150   13.40395437
   2 151   14.33860142
   2 152   14.85042000
   2 153   15.47108882
   2 154   15.02585736
   2 155   14.68927258
   2 156   14.34491355
   2 157   14.55728518
   2 158   14.76429666
   2 159   14.78086957
   2 160   14.64911496
   2 161   14.22413082
   2 162   14.12181272
   2 163   14.21858247
   2 164   14.49665632
   2 165   14.90124505
   2 166   15.72301998
   2 167   16.38205524
   2 168   16.39951960
   2 169   16.06508847
   2 170   15.48522044
   2 171   15.82513424
   2 172   15.18503197
   2 173   15.08732197
   2 174   14.74044488
   2 175   14.74019369
   2 176   14.47379270
   2 177   14.45738389
   2 178   14.89455543
   2 179   15.20690601
   2 180   15.52585240
   2 181   14.72273701
   2 182   14.48506458
   2 183   13.66149799
   2 184   13.34478385
   2 185   13.07250976
   2 186   12.72668022
   2 187   11.63166219
   2 188   10.35986300
   2 189    9.70545197
   2 190    8.89478453
   2 191    7.87331234
   2 192    6.51227241
   2 193    5.30064507
   2 194    4.25450395
   2 195    2.20534913
   2 196    0.00000000
   3   1    0.00000000
   3   2    0.00003664
   3   3    0.00012140
   3   4    0.00022038
   3   5    0.00032534
   3   6    0.00043425
   3   7    0.00054677
   3   8    0.00066315
   3   9    0.00078380
   3  10    0.00090920
   3  11    0.00103990
   3  12    0.00117641
   3  13    0.00131930
   3  14    0.00146915
   3  15    0.00162655
   3  16    0.00179213
   3  17    0.00196658
   3  18    0.00215058
   3  19    0.00234491
   3  20    0.00255036
   3  21    0.00276780
   3  22    0.00299813
   3  23    0.00324235
   3  24    0.00350149
   3  25    0.00377667
   3  26    0.00406909
   3  27    0.00438002
   3  28    0.00471082
   3  29    0.00506294
   3  30    0.00543794
   3  31    0.00583746
   3  32    0.00626328
   3  33    0.00671729
   3  34    0.00720150
   3  35    0.00771806
   3  36    0.00826928
   3  37    0.00885760
   3  38    0.00948566
   3  39    0.01015624
   3  40    0.01087235
   3  41    0.01163718
   3  42    0.01245414
   3  43    0.01332689
   3  44    0.01425931
   3  45    0.01525558
   3  46    0.01632014
   3  47    0.01745775
   3  48    0.01867350
   3  49    0.01997280
   3  50    0.02136147
   3  51    0.02284572
   3  52    0.02443216
   3  53    0.02612788
   3  54    0.02794046
   3  55    0.02987798
   3  56    0.03194911
   3  57    0.03416308
   3  58    0.03652978
   3  59    0.03905977
   3  60    0.04176434
   3  61    0.04465557
   3  62    0.04774634
   3  63    0.05105045
   3  64    0.05458263
   3  65    0.05835864
   3  66    0.06239533
   3  67    0.06671068
   3  68    0.07132394
   3  69    0.07625568
   3  70    0.08152788
   3  71    0.08716404
   3  72    0.09318928
   3  73    0.09963046
   3  74    0.10651627
   3  75    0.11387742
   3  76    0.12174669
   3  77    0.13015917
   3  78    0.13915233
   3  79    0.14876625
   3  80    0.15904379
   3  81    0.17003075
   3  82    0.18177612
   3  83    0.19433224
   3  84    0.20775513
   3  85    0.22210465
   3  86    0.23744481
   3  87    0.25384410
   3  88    0.27137572
   3  89    0.29011798
   3  90    0.31015466
   3  91    0.33157535
   3  92    0.35447590
   3  93    0.37895887
   3  94    0.40513401
   3  95    0.43311874
   3  96    0.46303876
   3  97    0.49502863
   3  98    0.52923241
   3  99    0.56580438
   3 100    0.60490977
   3 101    0.64672562
   3 102    0.69144163
   3 103    0.73926114
   3 104    0.79040221
   3 105    0.84509870
   3 106    0.90360155
   3 107    0.96618017
   3 108    1.03312384
   3 109    1.10474344
   3 110    1.18137318
   3 111    1.26337259
   3 112    1.35112872
   3 113    1.44505851
   3 114    1.54561157
   3 115    1.65327307
   3 116    1.76856719
   3 117    1.89206084
   3 118    2.02436793
   3 119    2.16615422
   3 120    2.31814281
   3 121    2.48112043
   3 122    2.65594477
   3 123    2.84355286
   3 124    3.04497095
   3 125    3.26132610
   3 126    3.49385997
   3 127    3.74394526
   3 128    4.01310558
   3 129    4.30303974
   3 130    4.61565159
   3 131    4.95308715
   3 132    5.31778137
   3 133    5.71251746
   3 134    6.14050298
   3 135    6.60546848
   3 136    7.11179619
   3 137    7.66468936
   3 138    8.27039662
   3 139    8.93651098
   3 140    9.67237111
   3 141   10.48960522
   3 142   11.40287936
   3 143   12.43095498
   3 144   13.59824683
   3 145   14.93723935
   3 146   16.49232277
   3 147   18.32501369
   3 148   20.51315237
   3 149   23.08716314
   3 150   25.56032779
   3 151   27.15744314
   3 152   28.65145090
   3 153   29.07002422
   3 154   29.00323166
   3 155   28.44513530
   3 156   28.19053354
   3 157   28.17821795
   3 158   28.77814821
   3 159   28.76924931
   3 160   28.65011456
   3 161   28.18254908
   3 162   28.10108138
   3 163   28.31279210
   3 164   28.92484243
   3 165   29.44496857
   3 166   30.67173465
   3 167   31.47127521
   3 168   31.21659842
   3 169   30.43993851
   3 170   30.11266196
   3 171   29.69364845
   3 172   29.88847259
   3 173   29.48422072
   3 174   29.19328466
   3 175   28.80555696
   3 176   28.75554635
   3 177   28.51907486
   3 178   28.97356968
   3 179   29.46810470
   3 180   29.23593218
   3 181   28.93898094
   3 182   27.61402160
   3 183   26.87084421
   3 184   25.69856020
   3 185   25.27091737
   3 186   24.25350662
   3 187   22.48667876
   3 188   20.14381879
   3 189   18.60602101
   3 190   17.03598856
   3 191   15.11771718
   3 192   12.90120740
   3 193   10.45702773
   3 194    7.52905664
   3 195    4.57572280
   3 196    0.00000000
   4   1    0.00000000
   4   2    0.00000000
   4   3    0.00016446
   4   4    0.00032362
   4   5    0.00048444
   4   6    0.00064890
   4   7    0.00081804
   4   8    0.00099269
   4   9    0.00117366
   4  10    0.00136175
   4  11    0.00155777
   4  12    0.00176253
   4  13    0.00197686
   4  14    0.00220163
   4  15    0.00243773
   4  16    0.00268610
   4  17    0.00294775
   4  18    0.00322374
   4  19    0.00351520
   4  20    0.00382333
   4  21    0.00414943
   4  22    0.00449486
   4  23    0.00486110
   4  24    0.00524971
   4  25    0.00566237
   4  26    0.00610087
   4  27    0.00656712
   4  28    0.00706316
   4  29    0.00759116
   4  30    0.00815346
   4  31    0.00875254
   4  32    0.00939104
   4  33    0.01007181
   4  34    0.01079785
   4  35    0.01157241
   4  36    0.01239892
   4  37    0.01328108
   4  38    0.01422280
   4  39    0.01522829
   4  40    0.01630205
   4  41    0.01744885
   4  42    0.01867382
   4  43    0.01998243
   4  44    0.02138053
   4  45    0.02287435
   4  46    0.02447058
   4  47    0.02617634
   4  48    0.02799925
   4  49    0.02994746
   4  50    0.03202966
   4  51    0.03425517
   4  52    0.03663391
   4  53    0.03917652
   4  54    0.04189434
   4  55    0.04479952
   4  56    0.04790501
   4  57    0.05122470
   4  58    0.05477339
   4  59    0.05856693
   4  60    0.06262223
   4  61    0.06695741
   4  62    0.07159180
   4  63    0.07654608
   4  64    0.08184234
   4  65    0.08750421
   4  66    0.09355694
   4  67    0.10002752
   4  68    0.10694479
   4  69    0.11433960
   4  70    0.12224491
   4  71    0.13069596
   4  72    0.13973041
   4  73    0.14938853
   4  74    0.15971336
   4  75    0.17075092
   4  76    0.18255038
   4  77    0.19516433
   4  78    0.20864899
   4  79    0.22306443
   4  80    0.23847492
   4  81    0.25494913
   4  82    0.27256050
   4  83    0.29138754
   4  84    0.31151422
   4  85    0.33303028
   4  86    0.35603173
   4  87    0.38062120
   4  88    0.40690849
   4  89    0.43501099
   4  90    0.46505428
   4  91    0.49717270
   4  92    0.53150995
   4  93    0.56821977
   4  94    0.60746668
   4  95    0.64942671
   4  96    0.69428830
   4  97    0.74225313
   4  98    0.79353714
   4  99    0.84837157
   4 100    0.90700408
   4 101    0.96970000
   4 102    1.03674361
   4 103    1.10843965
   4 104    1.18511484
   4 105    1.26711961
   4 106    1.35482994
   4 107    1.44864939
   4 108    1.54901133
   4 109    1.65638137
   4 110    1.77126003
   4 111    1.89418567
   4 112    2.02573777
   4 113    2.16654050
   4 114    2.31726671
   4 115    2.47864244
   4 116    2.65145183
   4 117    2.83654275
   4 118    3.03483310
   4 119    3.24731795
   4 120    3.47507767
   4 121    3.71928719
   4 122    3.98122674
   4 123    4.26229422
   4 124    4.56401959
   4 125    4.88808183
   4 126    5.23632898
   4 127    5.61080197
   4 128    6.01376344
   4 129    6.44773256
   4 130    6.91552792
   4 131    7.42032056
   4 132    7.96570042
   4 133    8.55576038
   4 134    9.19520374
   4 135    9.88948282
   4 136   10.64497943
   4 137   11.46924161
   4 138   12.37129610
   4 139   13.36206264
   4 140   14.45490485
   4 141   15.66636268
   4 142   17.01712239
   4 143   18.53328585
   4 144   20.24797976
   4 145   22.20322983
   4 146   24.45161649
   4 147   27.05609585
   4 148   30.08432446
   4 149   33.59705573
   4 150   36.69509417
   4 151   39.18813095
   4 152   40.64263677
   4 153   41.27072201
   4 154   41.58803881
   4 155   41.01139785
   4 156   40.90674238
   4 157   41.29973057
   4 158   41.51605674
   4 159   41.98305712
   4 160   42.11426005
   4 161   41.86771261
   4 162   41.89968848
   4 163   42.12002665
   4 164   42.56076792
   4 165   43.39994991
   4 166   44.17048459
   4 167   44.74072364
   4 168   44.68065178
   4 169   43.48728682
   4 170   42.95241166
   4 171   43.06721851
   4 172   43.31066280
   4 173   42.88585862
   4 174   42.85980610
   4 175   42.64854073
   4 176   42.33889822
   4 177   42.00399002
   4 178   42.12855402
   4 179   42.57400136
   4 180   42.12785148
   4 181   41.29910477
   4 182   40.27176332
   4 183   38.61688804
   4 184   37.41059252
   4 185   36.16027777
   4 186   34.62686128
   4 187   32.00776418
   4 188   29.20336830
   4 189   26.61332333
   4 190   24.59364368
   4 191   21.72089184
   4 192   18.56946876
   4 193   15.13907179
   4 194   10.85911845
   4 195    5.58680664
   4 196    0.00000000
   5   1    0.00000000
   5   2    0.00000000
   5   3    0.00021347
   5   4    0.00042651
   5   5    0.00064182
   5   6    0.00086149
   5   7    0.00108708
   5   8    0.00131989
   5   9    0.00156110
   5  10    0.00181183
   5  11    0.00207314
   5  12    0.00234614
   5  13    0.00263191
   5  14    0.00293160
   5  15    0.00324639
   5  16    0.00357755
   5  17    0.00392639
   5  18    0.00429434
   5  19    0.00468288
   5  20    0.00509364
   5  21    0.00552833
   5  22    0.00598877
   5  23    0.00647693
   5  24    0.00699489
   5  25    0.00754490
   5  26    0.00812932
   5  27    0.00875072
   5  28    0.00941180
   5  29    0.01011548
   5  30    0.01086485
   5  31    0.01166323
   5  32    0.01251414
   5  33    0.01342137
   5  34    0.01438893
   5  35    0.01542113
   5  36    0.01652257
   5  37    0.01769815
   5  38    0.01895312
   5  39    0.02029306
   5  40    0.02172396
   5  41    0.02325221
   5  42    0.02488463
   5  43    0.02662850
   5  44    0.02849162
   5  45    0.03048231
   5  46    0.03260947
   5  47    0.03488258
   5  48    0.03731182
   5  49    0.03990803
   5  50    0.04268280
   5  51    0.04564854
   5  52    0.04881849
   5  53    0.05220681
   5  54    0.05582862
   5  55    0.05970010
   5  56    0.06383854
   5  57    0.06826242
   5  58    0.07299147
   5  59    0.07804681
   5  60    0.08345099
   5  61    0.08922815
   5  62    0.09540404
   5  63    0.10200622
   5  64    0.10906415
   5  65    0.11660929
   5  66    0.12467531
   5  67    0.13329817
   5  68    0.14251631
   5  69    0.15237084
   5  70    0.16290568
   5  71    0.17416778
   5  72    0.18620735
   5  73    0.19907805
   5  74    0.21283723
   5  75    0.22754620
   5  76    0.24327051
   5  77    0.26008024
   5  78    0.27805029
   5  79    0.29726073
   5  80    0.31779718
   5  81    0.33975116
   5  82    0.36322054
   5  83    0.38830994
   5  84    0.41513121
   5  85    0.44380399
   5  86    0.47445616
   5  87    0.50722451
   5  88    0.54225530
   5  89    0.57970498
   5  90    0.61974086
   5  91    0.66254192
   5  92    0.70829960
   5  93    0.75721875
   5  94    0.80951852
   5  95    0.86543345
   5  96    0.92521452
   5  97    0.98913042
   5  98    1.05746877
   5  99    1.13053756
   5 100    1.20866664
   5 101    1.29220935
   5 102    1.38154428
   5 103    1.47707720
   5 104    1.57924311
   5 105    1.68850853
   5 106    1.80537395
   5 107    1.93037652
   5 108    2.06409297
   5 109    2.20714284
   5 110    2.36019202
   5 111    2.52395662
   5 112    2.69920726
   5 113    2.88677382
   5 114    3.08755070
   5 115    3.30250265
   5 116    3.53267137
   5 117    3.77918276
   5 118    4.04325526
   5 119    4.32620910
   5 120    4.62947695
   5 121    4.95461595
   5 122    5.30332164
   5 123    5.67744393
   5 124    6.07900571
   5 125    6.51022456
   5 126    6.97353841
   5 127    7.47163590
   5 128    8.00749277
   5 129    8.58441588
   5 130    9.20609678
   5 131    9.87667775
   5 132   10.60083405
   5 133   11.38387721
   5 134   12.23188643
   5 135   13.15187715
   5 136   14.15201964
   5 137   15.24192446
   5 138   16.43301825
   5 139   17.73904038
   5 140   19.17670048
   5 141   20.76654644
   5 142   22.53409832
   5 143   24.51129359
   5 144   26.73822955
   5 145   29.26498553
   5 146   32.15272188
   5 147   35.47176148
   5 148   39.29145166
   5 149   43.65616389
   5 150   47.58178952
   5 151   50.41425915
   5 152   51.62297653
   5 153   52.94743636
   5 154   53.23332242
   5 155   53.26988472
   5 156   53.28909833
   5 157   53.76326949
   5 158   54.16952154
   5 159   54.70076270
   5 160   55.12478159
   5 161   55.44199134
   5 162   54.67769980
   5 163   54.87550686
   5 164   54.96866617
   5 165   55.59735216
   5 166   56.04638898
   5 167   56.81962503
   5 168   56.45689974
   5 169   56.05026862
   5 170   55.31446097
   5 171   55.48459245
   5 172   55.57451755
   5 173   56.06046003
   5 174   55.88315122
   5 175   55.76066657
   5 176   55.11704090
   5 177   55.19761712
   5 178   55.13133793
   5 179   54.74196174
   5 180   54.57104768
   5 181   53.02318514
   5 182   51.71828717
   5 183   50.06897428
   5 184   48.31643624
   5 185   46.47752580
   5 186   44.22454264
   5 187   40.84230761
   5 188   37.16549733
   5 189   34.15682018
   5 190   31.10284405
   5 191   27.68970829
   5 192   23.59105624
   5 193   18.73128913
   5 194   13.22501869
   5 195    6.93475489
   5 196    0.00000000
   6   1    0.00000000
   6   2    0.00000000
   6   3    0.00026375
   6   4    0.00052884
   6   5    0.00079742
   6   6    0.00107160
   6   7    0.00135324
   6   8    0.00164397
   6   9    0.00194529
   6  10    0.00225856
   6  11    0.00258514
   6  12    0.00292636
   6  13    0.00328357
   6  14    0.00365819
   6  15    0.00405169
   6  16    0.00446563
   6  17    0.00490165
   6  18    0.00536152
   6  19    0.00584711
   6  20    0.00636043
   6  21    0.00690361
   6  22    0.00747895
   6  23    0.00808889
   6  24    0.00873605
   6  25    0.00942321
   6  26    0.01015335
   6  27    0.01092967
   6  28    0.01175554
   6  29    0.01263461
   6  30    0.01357075
   6  31    0.01456809
   6  32    0.01563104
   6  33    0.01676433
   6  34    0.01797298
   6  35    0.01926237
   6  36    0.02063824
   6  37    0.02210671
   6  38    0.02367434
   6  39    0.02534812
   6  40    0.02713552
   6  41    0.02904451
   6  42    0.03108361
   6  43    0.03326194
   6  44    0.03558923
   6  45    0.03807586
   6  46    0.04073296
   6  47    0.04357238
   6  48    0.04660681
   6  49    0.04984982
   6  50    0.05331588
   6  51    0.05702048
   6  52    0.06098017
   6  53    0.06521263
   6  54    0.06973676
   6  55    0.07457277
   6  56    0.07974225
   6  57    0.08526827
   6  58    0.09117552
   6  59    0.09749034
   6  60    0.10424093
   6  61    0.11145741
   6  62    0.11917198
   6  63    0.12741905
   6  64    0.13623542
   6  65    0.14566041
   6  66    0.15573605
   6  67    0.16650726
   6  68    0.17802209
   6  69    0.19033186
   6  70    0.20349145
   6  71    0.21755951
   6  72    0.23259875
   6  73    0.24867619
   6  74    0.26586349
   6  75    0.28423723
   6  76    0.30387929
   6  77    0.32487719
   6  78    0.34732450
   6  79    0.37132125
   6  80    0.39697436
   6  81    0.42439817
   6  82    0.45371491
   6  83    0.48505524
   6  84    0.51855890
   6  85    0.55437529
   6  86    0.59266414
   6  87    0.63359630
   6  88    0.67735443
   6  89    0.72413392
   6  90    0.77414371
   6  91    0.82760732
   6  92    0.88476382
   6  93    0.94586900
   6  94    1.01119653
   6  95    1.08103923
   6  96    1.15571049
   6  97    1.23554574
   6  98    1.32090407
   6  99    1.41216995
   6 100    1.50975508
   6 101    1.61410050
   6 102    1.72567868
   6 103    1.84499597
   6 104    1.97259515
   6 105    2.10905824
   6 106    2.25500955
   6 107    2.41111901
   6 108    2.57810582
   6 109    2.75674241
   6 110    2.94785882
   6 111    3.15234746
   6 112    3.37116847
   6 113    3.60535549
   6 114    3.85602217
   6 115    4.12436934
   6 116    4.41169305
   6 117    4.71939354
   6 118    5.04898529
   6 119    5.40210841
   6 120    5.78054151
   6 121    6.18621632
   6 122    6.62123446
   6 123    7.08788667
   6 124    7.58867511
   6 125    8.12633926
   6 126    8.70388629
   6 127    9.32462689
   6 128    9.99221791
   6 129   10.71071346
   6 130   11.48462680
   6 131   12.31900588
   6 132   13.21952661
   6 133   14.19260908
   6 134   15.24556412
   6 135   16.38677990
   6 136   17.62596225
   6 137   18.97444705
   6 138   20.44560994
   6 139   22.05540735
   6 140   23.82309382
   6 141   25.77217361
   6 142   27.93165746
   6 143   30.33770398
   6 144   33.03571929
   6 145   36.08293801
   6 146   39.55126364
   6 147   43.52880560
   6 148   48.11087996
   6 149   53.32915813
   6 150   57.75215854
   6 151   60.46599850
   6 152   62.69427244
   6 153   63.87472624
   6 154   64.34107624
   6 155   64.75901313
   6 156   65.42986649
   6 157   65.50999589
   6 158   65.91489221
   6 159   66.74471262
   6 160   67.46283215
   6 161   67.31976131
   6 162   66.71254228
   6 163   65.95535658
   6 164   66.06113251
   6 165   66.19701561
   6 166   66.82250411
   6 167   67.26199376
   6 168   67.50310719
   6 169   67.16685248
   6 170   66.99205049
   6 171   67.20433330
   6 172   67.66487554
   6 173   68.12277904
   6 174   68.07542855
   6 175   67.61719939
   6 176   67.39167054
   6 177   66.75911112
   6 178   66.67796494
   6 179   66.91064703
   6 180   65.60969506
   6 181   64.71660601
   6 182   62.71630617
   6 183   60.82476208
   6 184   58.50211156
   6 185   56.39494276
   6 186   53.12855112
   6 187   49.13495907
   6 188   44.60830403
   6 189   40.88238004
   6 190   37.09573998
   6 191   32.45491072
   6 192   27.46821745
   6 193   22.04500998
   6 194   15.42786533
   6 195    7.95496103
   6 196    0.00000000
   7   1    0.00000000
   7   2    0.00000000
   7   3    0.00031374
   7   4    0.00062979
   7   5    0.00095061
   7   6    0.00127854
   7   7    0.00161572
   7   8    0.00196407
   7   9    0.00232530
   7  10    0.00270103
   7  11    0.00309285
   7  12    0.00350229
   7  13    0.00393098
   7  14    0.00438056
   7  15    0.00485279
   7  16    0.00534951
   7  17    0.00587269
   7  18    0.00642445
   7  19    0.00700702
   7  20    0.00762281
   7  21    0.00827438
   7  22    0.00896448
   7  23    0.00969603
   7  24    0.01047218
   7  25    0.01129627
   7  26    0.01217187
   7  27    0.01310281
   7  28    0.01409316
   7  29    0.01514726
   7  30    0.01626978
   7  31    0.01746565
   7  32    0.01874019
   7  33    0.02009905
   7  34    0.02154825
   7  35    0.02309425
   7  36    0.02474393
   7  37    0.02650463
   7  38    0.02838422
   7  39    0.03039106
   7  40    0.03253413
   7  41    0.03482298
   7  42    0.03726783
   7  43    0.03987961
   7  44    0.04266998
   7  45    0.04565141
   7  46    0.04883721
   7  47    0.05224162
   7  48    0.05587985
   7  49    0.05976815
   7  50    0.06392390
   7  51    0.06836565
   7  52    0.07311324
   7  53    0.07818789
   7  54    0.08361226
   7  55    0.08941056
   7  56    0.09560870
   7  57    0.10223433
   7  58    0.10931705
   7  59    0.11688846
   7  60    0.12498235
   7  61    0.13363486
   7  62    0.14288458
   7  63    0.15277277
   7  64    0.16334356
   7  65    0.17464409
   7  66    0.18672476
   7  67    0.19963945
   7  68    0.21344572
   7  69    0.22820515
   7  70    0.24398352
   7  71    0.26085117
   7  72    0.27888327
   7  73    0.29816019
   7  74    0.31876783
   7  75    0.34079804
   7  76    0.36434896
   7  77    0.38952554
   7  78    0.41643997
   7  79    0.44521216
   7  80    0.47597034
   7  81    0.50885155
   7  82    0.54400234
   7  83    0.58157938
   7  84    0.62175018
   7  85    0.66469384
   7  86    0.71060186
   7  87    0.75967903
   7  88    0.81214434
   7  89    0.86823198
   7  90    0.92819242
   7  91    0.99229356
   7  92    1.06082196
   7  93    1.13408418
   7  94    1.21240819
   7  95    1.29614493
   7  96    1.38566993
   7  97    1.48138512
   7  98    1.58372074
   7  99    1.69313739
   7 100    1.81012831
   7 101    1.93522175
   7 102    2.06898360
   7 103    2.21202023
   7 104    2.36498157
   7 105    2.52856440
   7 106    2.70351605
   7 107    2.89063828
   7 108    3.09079164
   7 109    3.30490018
   7 110    3.53395661
   7 111    3.77902796
   7 112    4.04126185
   7 113    4.32189336
   7 114    4.62225267
   7 115    4.94377347
   7 116    5.28800240
   7 117    5.65660952
   7 118    6.05140010
   7 119    6.47432781
   7 120    6.92750968
   7 121    7.41324301
   7 122    7.93402465
   7 123    8.49257310
   7 124    9.09185389
   7 125    9.73510898
   7 126   10.42589100
   7 127   11.16810332
   7 128   11.96604739
   7 129   12.82447900
   7 130   13.74867558
   7 131   14.74451772
   7 132   15.81858846
   7 133   16.97829565
   7 134   18.23202437
   7 135   19.58932882
   7 136   21.06117685
   7 137   22.66026532
   7 138   24.40143142
   7 139   26.30219521
   7 140   28.38348162
   7 141   30.67058862
   7 142   33.19449241
   7 143   35.99361789
   7 144   39.11628077
   7 145   42.62425981
   7 146   46.59895249
   7 147   51.15560683
   7 148   56.48674061
   7 149   62.01096030
   7 150   66.86292791
   7 151   70.24540999
   7 152   72.06441663
   7 153   73.77187458
   7 154   74.75486511
   7 155   75.25452043
   7 156   75.42334009
   7 157   76.19425766
   7 158   76.49926230
   7 159   77.16760955
   7 160   77.93219452
   7 161   77.93122810
   7 162   77.16446871
   7 163   76.43633019
   7 164   76.38800074
   7 165   76.57212680
   7 166   77.05217566
   7 167   77.17205604
   7 168   77.39696550
   7 169   77.39091997
   7 170   77.55079166
   7 171   77.94490116
   7 172   79.02880270
   7 173   78.96311595
   7 174   78.95115884
   7 175   78.51177144
   7 176   77.34316731
   7 177   77.03649563
   7 178   77.17774252
   7 179   76.88087691
   7 180   76.50318102
   7 181   74.77636322
   7 182   72.85668577
   7 183   70.25519891
   7 184   67.70654786
   7 185   64.69738813
   7 186   60.97248697
   7 187   56.15741008
   7 188   51.42899154
   7 189   46.83234920
   7 190   42.09135661
   7 191   36.69592678
   7 192   30.89187571
   7 193   24.64093632
   7 194   17.54824484
   7 195    9.48907560
   7 196    0.00000000
   8   1    0.00000000
   8   2    0.00000000
   8   3    0.00036269
   8   4    0.00072851
   8   5    0.00110048
   8   6    0.00148134
   8   7    0.00187352
   8   8    0.00227913
   8   9    0.00270011
   8  10    0.00313825
   8  11    0.00359530
   8  12    0.00407302
   8  13    0.00457323
   8  14    0.00509782
   8  15    0.00564881
   8  16    0.00622834
   8  17    0.00683868
   8  18    0.00748229
   8  19    0.00816177
   8  20    0.00887993
   8  21    0.00963975
   8  22    0.01044443
   8  23    0.01129740
   8  24    0.01220230
   8  25    0.01316305
   8  26    0.01418380
   8  27    0.01526901
   8  28    0.01642344
   8  29    0.01765216
   8  30    0.01896058
   8  31    0.02035449
   8  32    0.02184007
   8  33    0.02342389
   8  34    0.02511301
   8  35    0.02691492
   8  36    0.02883766
   8  37    0.03088980
   8  38    0.03308048
   8  39    0.03541947
   8  40    0.03791722
   8  41    0.04058488
   8  42    0.04343435
   8  43    0.04647837
   8  44    0.04973053
   8  45    0.05320537
   8  46    0.05691841
   8  47    0.06088623
   8  48    0.06512656
   8  49    0.06965836
   8  50    0.07450186
   8  51    0.07967870
   8  52    0.08521201
   8  53    0.09112650
   8  54    0.09744860
   8  55    0.10420652
   8  56    0.11143046
   8  57    0.11915266
   8  58    0.12740759
   8  59    0.13623211
   8  60    0.14566560
   8  61    0.15575017
   8  62    0.16653080
   8  63    0.17805561
   8  64    0.19037599
   8  65    0.20354692
   8  66    0.21762712
   8  67    0.23267939
   8  68    0.24877085
   8  69    0.26597323
   8  70    0.28436323
   8  71    0.30402282
   8  72    0.32503962
   8  73    0.34750729
   8  74    0.37152597
   8  75    0.39720267
   8  76    0.42465182
   8  77    0.45399571
   8  78    0.48536510
   8  79    0.51889974
   8  80    0.55474906
   8  81    0.59307279
   8  82    0.63404172
   8  83    0.67783841
   8  84    0.72465809
   8  85    0.77470946
   8  86    0.82821568
   8  87    0.88541539
   8  88    0.94656375
   8  89    1.01193365
   8  90    1.08181692
   8  91    1.15652569
   8  92    1.23639382
   8  93    1.32177844
   8  94    1.41306162
   8  95    1.51065214
   8  96    1.61498741
   8  97    1.72653555
   8  98    1.84579759
   8  99    1.97330991
   8 100    2.10964679
   8 101    2.25542322
   8 102    2.41129795
   8 103    2.57797673
   8 104    2.75621588
   8 105    2.94682614
   8 106    3.15067686
   8 107    3.36870054
   8 108    3.60189783
   8 109    3.85134290
   8 110    4.11818945
   8 111    4.40367715
   8 112    4.70913882
   8 113    5.03600832
   8 114    5.38582920
   8 115    5.76026437
   8 116    6.16110673
   8 117    6.59029113
   8 118    7.04990760
   8 119    7.54221628
   8 120    8.06966417
   8 121    8.63490403
   8 122    9.24081591
   8 123    9.89053150
   8 124   10.58746220
   8 125   11.33533120
   8 126   12.13821071
   8 127   13.00056511
   8 128   13.92730146
   8 129   14.92382882
   8 130   15.99612855
   8 131   17.15083807
   8 132   18.39535155
   8 133   19.73794186
   8 134   21.18791000
   8 135   22.75576991
   8 136   24.45348006
   8 137   26.29473774
   8 138   28.29535865
   8 139   30.47377455
   8 140   32.85169641
   8 141   35.45501198
   8 142   38.31501658
   8 143   41.47011299
   8 144   44.96814783
   8 145   48.86953570
   8 146   53.25126210
   8 147   58.21275588
   8 148   63.89568851
   8 149   69.61330670
   8 150   74.71090225
   8 151   77.86955982
   8 152   80.83465573
   8 153   82.68887325
   8 154   83.95130799
   8 155   84.38218279
   8 156   85.11671114
   8 157   85.64951447
   8 158   86.02659317
   8 159   86.80324817
   8 160   87.47914910
   8 161   87.62052483
   8 162   86.88674113
   8 163   86.54354612
   8 164   86.78827133
   8 165   86.95791031
   8 166   86.95053292
   8 167   87.28608646
   8 168   86.83167658
   8 169   86.75894382
   8 170   87.18580871
   8 171   88.30776867
   8 172   88.85874982
   8 173   89.06589187
   8 174   88.57044017
   8 175   87.44992171
   8 176   86.74241398
   8 177   86.17441602
   8 178   86.42465263
   8 179   86.23976840
   8 180   85.05210795
   8 181   83.32838493
   8 182   80.97059328
   8 183   77.91410203
   8 184   74.64259013
   8 185   70.97462355
   8 186   67.15073266
   8 187   62.31805725
   8 188   57.32382472
   8 189   52.11418555
   8 190   46.90994443
   8 191   40.49249473
   8 192   33.88611349
   8 193   27.17727718
   8 194   19.70536534
   8 195   10.49109084
   8 196    0.00000000
   9   1    0.00000000
   9   2    0.00000000
   9   3    0.00040995
   9   4    0.00082400
   9   5    0.00124587
   9   6    0.00167877
   9   7    0.00212537
   9   8    0.00258796
   9   9    0.00306858
   9  10    0.00356912
   9  11    0.00409148
   9  12    0.00463757
   9  13    0.00520940
   9  14    0.00580910
   9  15    0.00643892
   9  16    0.00710128
   9  17    0.00779879
   9  18    0.00853421
   9  19    0.00931053
   9  20    0.01013094
   9  21    0.01099886
   9  22    0.01191793
   9  23    0.01289206
   9  24    0.01392544
   9  25    0.01502252
   9  26    0.01618805
   9  27    0.01742714
   9  28    0.01874520
   9  29    0.02014803
   9  30    0.02164182
   9  31    0.02323317
   9  32    0.02492914
   9  33    0.02673724
   9  34    0.02866551
   9  35    0.03072254
   9  36    0.03291747
   9  37    0.03526010
   9  38    0.03776087
   9  39    0.04043094
   9  40    0.04328223
   9  41    0.04632746
   9  42    0.04958023
   9  43    0.05305508
   9  44    0.05676753
   9  45    0.06073417
   9  46    0.06497271
   9  47    0.06950210
   9  48    0.07434258
   9  49    0.07951577
   9  50    0.08504478
   9  51    0.09095432
   9  52    0.09727078
   9  53    0.10402239
   9  54    0.11123929
   9  55    0.11895372
   9  56    0.12720013
   9  57    0.13601533
   9  58    0.14543869
   9  59    0.15551227
   9  60    0.16628103
   9  61    0.17779303
   9  62    0.19009965
   9  63    0.20325579
   9  64    0.21732015
   9  65    0.23235546
   9  66    0.24842879
   9  67    0.26561180
   9  68    0.28398112
   9  69    0.30361866
   9  70    0.32461194
   9  71    0.34705457
   9  72    0.37104655
   9  73    0.39669481
   9  74    0.42411366
   9  75    0.45342527
   9  76    0.48476025
   9  77    0.51825820
   9  78    0.55406837
   9  79    0.59235031
   9  80    0.63327458
   9  81    0.67702351
   9  82    0.72379203
   9  83    0.77378854
   9  84    0.82723584
   9  85    0.88437216
   9  86    0.94545220
   9  87    1.01074829
   9  88    1.08055167
   9  89    1.15517373
   9  90    1.23494751
   9  91    1.32022919
   9  92    1.41139971
   9  93    1.50886655
   9  94    1.61306562
   9  95    1.72446325
   9  96    1.84355844
   9  97    1.97088512
   9  98    2.10701475
   9  99    2.25255901
   9 100    2.40817274
   9 101    2.57455712
   9 102    2.75246309
   9 103    2.94269508
   9 104    3.14611498
   9 105    3.36364653
   9 106    3.59628003
   9 107    3.84507750
   9 108    4.11117823
   9 109    4.39580494
   9 110    4.70027039
   9 111    5.02598471
   9 112    5.37446339
   9 113    5.74733609
   9 114    6.14635633
   9 115    6.57341218
   9 116    7.03053813
   9 117    7.51992822
   9 118    8.04395076
   9 119    8.60516462
   9 120    9.20633764
   9 121    9.85046725
   9 122   10.54080371
   9 123   11.28087652
   9 124   12.07452443
   9 125   12.92592962
   9 126   13.83965697
   9 127   14.82069928
   9 128   15.87452948
   9 129   17.00716134
   9 130   18.22522029
   9 131   19.53602651
   9 132   20.94769286
   9 133   22.46924103
   9 134   24.11074034
   9 135   25.88347495
   9 136   27.80014757
   9 137   29.87513117
   9 138   32.12478563
   9 139   34.56786505
   9 140   37.22605581
   9 141   40.12470835
   9 142   43.29386240
   9 143   46.76971617
   9 144   50.59671450
   9 145   54.83014688
   9 146   59.53702260
   9 147   64.78155020
   9 148   70.52578944
   9 149   76.11440771
   9 150   80.79695734
   9 151   84.99906136
   9 152   88.03943554
   9 153   90.52874127
   9 154   92.31545220
   9 155   93.54405823
   9 156   94.35261487
   9 157   94.60343694
   9 158   95.49879856
   9 159   95.88720144
   9 160   96.91089578
   9 161   96.53581392
   9 162   96.56631973
   9 163   96.40936255
   9 164   96.61112875
   9 165   96.86889004
   9 166   96.85410953
   9 167   96.53957417
   9 168   96.23238494
   9 169   95.97475319
   9 170   96.47482304
   9 171   97.59519968
   9 172   98.38832684
   9 173   98.22788175
   9 174   97.16942468
   9 175   96.32521109
   9 176   95.34946787
   9 177   94.83914457
   9 178   94.45272824
   9 179   93.94674051
   9 180   92.47764646
   9 181   89.84812248
   9 182   87.10740699
   9 183   84.09999419
   9 184   80.27395633
   9 185   76.69196599
   9 186   72.60663467
   9 187   67.88978329
   9 188   62.66358940
   9 189   57.59928925
   9 190   51.12956845
   9 191   44.64012632
   9 192   37.11848649
   9 193   29.58551148
   9 194   21.68374887
   9 195   11.81192878
   9 196    0.00000000
  10   1    0.00000000
  10   2    0.00000000
  10   3    0.00045477
  10   4    0.00091496
  10   5    0.00138522
  10   6    0.00186921
  10   7    0.00236975
  10   8    0.00288913
  10   9    0.00342939
  10  10    0.00399247
  10  11    0.00458030
  10  12    0.00519495
  10  13    0.00583857
  10  14    0.00651351
  10  15    0.00722226
  10  16    0.00796753
  10  17    0.00875220
  10  18    0.00957941
  10  19    0.01045248
  10  20    0.01137501
  10  21    0.01235084
  10  22    0.01338408
  10  23    0.01447911
  10  24    0.01564064
  10  25    0.01687368
  10  26    0.01818358
  10  27    0.01957606
  10  28    0.02105724
  10  29    0.02263361
  10  30    0.02431215
  10  31    0.02610026
  10  32    0.02800588
  10  33    0.03003747
  10  34    0.03220404
  10  35    0.03451525
  10  36    0.03698139
  10  37    0.03961345
  10  38    0.04242317
  10  39    0.04542309
  10  40    0.04862659
  10  41    0.05204799
  10  42    0.05570256
  10  43    0.05960663
  10  44    0.06377764
  10  45    0.06823424
  10  46    0.07299632
  10  47    0.07808518
  10  48    0.08352355
  10  49    0.08933573
  10  50    0.09554770
  10  51    0.10218719
  10  52    0.10928389
  10  53    0.11686948
  10  54    0.12497786
  10  55    0.13364523
  10  56    0.14291031
  10  57    0.15281446
  10  58    0.16340190
  10  59    0.17471991
  10  60    0.18681900
  10  61    0.19975317
  10  62    0.21358014
  10  63    0.22836160
  10  64    0.24416351
  10  65    0.26105635
  10  66    0.27911547
  10  67    0.29842141
  10  68    0.31906025
  10  69    0.34112402
  10  70    0.36471107
  10  71    0.38992656
  10  72    0.41688286
  10  73    0.44570012
  10  74    0.47650675
  10  75    0.50944002
  10  76    0.54464667
  10  77    0.58228356
  10  78    0.62251837
  10  79    0.66553033
  10  80    0.71151107
  10  81    0.76066544
  10  82    0.81321241
  10  83    0.86938611
  10  84    0.92943683
  10  85    0.99363217
  10  86    1.06225825
  10  87    1.13562096
  10  88    1.21404743
  10  89    1.29788741
  10  90    1.38751495
  10  91    1.48333005
  10  92    1.58576053
  10  93    1.69526394
  10  94    1.81232976
  10  95    1.93748158
  10  96    2.07127959
  10  97    2.21432317
  10  98    2.36725377
  10  99    2.53075789
  10 100    2.70557037
  10 101    2.89247796
  10 102    3.09232310
  10 103    3.30600809
  10 104    3.53449948
  10 105    3.77883301
  10 106    4.04011876
  10 107    4.31954689
  10 108    4.61839385
  10 109    4.93802906
  10 110    5.27992236
  10 111    5.64565196
  10 112    6.03691330
  10 113    6.45552869
  10 114    6.90345789
  10 115    7.38280988
  10 116    7.89585568
  10 117    8.44504270
  10 118    9.03301060
  10 119    9.66260891
  10 120   10.33691676
  10 121   11.05926492
  10 122   11.83326056
  10 123   12.66281513
  10 124   13.55217584
  10 125   14.50596135
  10 126   15.52920233
  10 127   16.62738771
  10 128   17.80651753
  10 129   19.07316350
  10 130   20.43453861
  10 131   21.89857716
  10 132   23.47402700
  10 133   25.17055600
  10 134   26.99887489
  10 135   28.97087953
  10 136   31.09981602
  10 137   33.40047391
  10 138   35.88941541
  10 139   38.58525409
  10 140   41.50900673
  10 141   44.68456269
  10 142   48.13935732
  10 143   51.90544093
  10 144   56.02143659
  10 145   60.53685485
  10 146   65.52351773
  10 147   71.11001847
  10 148   76.59389692
  10 149   81.82633974
  10 150   86.68696941
  10 151   90.63062933
  10 152   94.14779407
  10 153   97.43368155
  10 154   99.60733277
  10 155  101.50053387
  10 156  102.52404145
  10 157  103.29161240
  10 158  103.86034030
  10 159  104.71979600
  10 160  105.12945030
  10 161  105.43204514
  10 162  104.82001328
  10 163  105.30247908
  10 164  105.76482245
  10 165  105.44027502
  10 166  105.44524526
  10 167  105.17226062
  10 168  104.96885068
  10 169  104.81714427
  10 170  105.52981616
  10 171  106.60065178
  10 172  107.26542337
  10 173  106.68118847
  10 174  105.94323251
  10 175  104.71771663
  10 176  103.87288151
  10 177  102.75970248
  10 178  101.97856436
  10 179  100.99298210
  10 180   98.43389576
  10 181   95.83880382
  10 182   92.85969642
  10 183   89.44124815
  10 184   85.98269228
  10 185   82.21972435
  10 186   77.98477401
  10 187   73.24268281
  10 188   68.09236561
  10 189   61.72044138
  10 190   55.57363682
  10 191   47.99869486
  10 192   40.51081726
  10 193   32.48099389
  10 194   23.71901171
  10 195   13.12017044
  10 196    0.00000000
  11   1    0.00000000
  11   2    0.00000000
  11   3    0.00049598
  11   4    0.00099951
  11   5    0.00151640
  11   6    0.00205059
  11   7    0.00260476
  11   8    0.00318100
  11   9    0.00378113
  11  10    0.00440703
  11  11    0.00506066
  11  12    0.00574415
  11  13    0.00645981
  11  14    0.00721019
  11  15    0.00799801
  11  16    0.00882626
  11  17    0.00969813
  11  18    0.01061709
  11  19    0.01158683
  11  20    0.01261133
  11  21    0.01369488
  11  22    0.01484202
  11  23    0.01605764
  11  24    0.01734695
  11  25    0.01871553
  11  26    0.02016933
  11  27    0.02171468
  11  28    0.02335839
  11  29    0.02510767
  11  30    0.02697024
  11  31    0.02895436
  11  32    0.03106880
  11  33    0.03332297
  11  34    0.03572689
  11  35    0.03829124
  11  36    0.04102746
  11  37    0.04394775
  11  38    0.04706513
  11  39    0.05039351
  11  40    0.05394776
  11  41    0.05774374
  11  42    0.06179842
  11  43    0.06612990
  11  44    0.07075754
  11  45    0.07570202
  11  46    0.08098544
  11  47    0.08663140
  11  48    0.09266514
  11  49    0.09911362
  11  50    0.10600565
  11  51    0.11337203
  11  52    0.12124567
  11  53    0.12966174
  11  54    0.13865784
  11  55    0.14827415
  11  56    0.15855362
  11  57    0.16954216
  11  58    0.18128882
  11  59    0.19384605
  11  60    0.20726991
  11  61    0.22162031
  11  62    0.23696130
  11  63    0.25336133
  11  64    0.27089357
  11  65    0.28963623
  11  66    0.30967292
  11  67    0.33109299
  11  68    0.35399197
  11  69    0.37847195
  11  70    0.40464208
  11  71    0.43261900
  11  72    0.46252743
  11  73    0.49450064
  11  74    0.52868113
  11  75    0.56522119
  11  76    0.60428363
  11  77    0.64604248
  11  78    0.69068377
  11  79    0.73840636
  11  80    0.78942284
  11  81    0.84396047
  11  82    0.90226218
  11  83    0.96458769
  11  84    1.03121467
  11  85    1.10243996
  11  86    1.17858094
  11  87    1.25997692
  11  88    1.34699072
  11  89    1.44001028
  11  90    1.53945044
  11  91    1.64575481
  11  92    1.75939779
  11  93    1.88088678
  11  94    2.01076448
  11  95    2.14961140
  11  96    2.29804856
  11  97    2.45674038
  11  98    2.62639778
  11  99    2.80778157
  11 100    3.00170601
  11 101    3.20904274
  11 102    3.43072495
  11 103    3.66775195
  11 104    3.92119401
  11 105    4.19219774
  11 106    4.48199175
  11 107    4.79189295
  11 108    5.12331326
  11 109    5.47776699
  11 110    5.85687886
  11 111    6.26239269
  11 112    6.69618100
  11 113    7.16025542
  11 114    7.65677815
  11 115    8.18807456
  11 116    8.75664704
  11 117    9.36519029
  11 118   10.01660824
  11 119   10.71403278
  11 120   11.46084461
  11 121   12.26069645
  11 122   13.11753892
  11 123   14.03564957
  11 124   15.01966542
  11 125   16.07461953
  11 126   17.20598227
  11 127   18.41970783
  11 128   19.72228679
  11 129   21.12080556
  11 130   22.62301348
  11 131   24.23739850
  11 132   25.97327210
  11 133   27.84086408
  11 134   29.85142729
  11 135   32.01735177
  11 136   34.35228685
  11 137   36.87126866
  11 138   39.59084940
  11 139   42.52922467
  11 140   45.70635657
  11 141   49.14409555
  11 142   52.86631345
  11 143   56.89908323
  11 144   61.27104616
  11 145   66.01470802
  11 146   71.17253143
  11 147   76.82583384
  11 148   82.22012231
  11 149   87.23771795
  11 150   91.84104621
  11 151   96.05157790
  11 152   99.86439803
  11 153  102.84098295
  11 154  105.57849163
  11 155  107.73311159
  11 156  109.36191136
  11 157  110.59221096
  11 158  111.34701147
  11 159  112.42149047
  11 160  112.87600302
  11 161  112.66505343
  11 162  112.39890896
  11 163  112.63734959
  11 164  113.12888975
  11 165  113.10432561
  11 166  112.73653907
  11 167  113.15648255
  11 168  113.07390860
  11 169  113.21484536
  11 170  113.64918737
  11 171  114.43899734
  11 172  114.82101762
  11 173  114.71536816
  11 174  113.62879740
  11 175  113.14883161
  11 176  112.08054651
  11 177  110.75966976
  11 178  109.11716722
  11 179  107.01710409
  11 180  104.82028041
  11 181  101.59723957
  11 182   98.42313733
  11 183   95.18073284
  11 184   91.34011534
  11 185   87.54867323
  11 186   83.18230559
  11 187   78.29707235
  11 188   72.01539097
  11 189   65.86360276
  11 190   58.66835967
  11 191   51.46238602
  11 192   43.60729926
  11 193   35.23868916
  11 194   25.68610467
  11 195   14.00227447
  11 196    0.00000000
  12   1    0.00000000
  12   2    0.00000000
  12   3    0.00053163
  12   4    0.00107470
  12   5    0.00163635
  12   6    0.00222018
  12   7    0.00282815
  12   8    0.00346169
  12   9    0.00412225
  12  10    0.00481152
  12  11    0.00553142
  12  12    0.00628416
  12  13    0.00707221
  12  14    0.00789828
  12  15    0.00876537
  12  16    0.00967671
  12  17    0.01063582
  12  18    0.01164649
  12  19    0.01271279
  12  20    0.01383912
  12  21    0.01503015
  12  22    0.01629091
  12  23    0.01762676
  12  24    0.01904346
  12  25    0.02054711
  12  26    0.02214427
  12  27    0.02384191
  12  28    0.02564749
  12  29    0.02756895
  12  30    0.02961479
  12  31    0.03179405
  12  32    0.03411640
  12  33    0.03659216
  12  34    0.03923234
  12  35    0.04204868
  12  36    0.04505375
  12  37    0.04826093
  12  38    0.05168454
  12  39    0.05533985
  12  40    0.05924320
  12  41    0.06341201
  12  42    0.06786491
  12  43    0.07262179
  12  44    0.07770391
  12  45    0.08313399
  12  46    0.08893628
  12  47    0.09513672
  12  48    0.10176303
  12  49    0.10884481
  12  50    0.11641370
  12  51    0.12450355
  12  52    0.13315048
  12  53    0.14239313
  12  54    0.15227280
  12  55    0.16283360
  12  56    0.17412273
  12  57    0.18619058
  12  58    0.19909105
  12  59    0.21288173
  12  60    0.22762419
  12  61    0.24338424
  12  62    0.26023222
  12  63    0.27824330
  12  64    0.29749786
  12  65    0.31808179
  12  66    0.34008691
  12  67    0.36361137
  12  68    0.38876007
  12  69    0.41564515
  12  70    0.44438647
  12  71    0.47511216
  12  72    0.50795916
  12  73    0.54307388
  12  74    0.58061278
  12  75    0.62074313
  12  76    0.66364374
  12  77    0.70950572
  12  78    0.75853337
  12  79    0.81094508
  12  80    0.86697432
  12  81    0.92687063
  12  82    0.99090080
  12  83    1.05935003
  12  84    1.13252319
  12  85    1.21074625
  12  86    1.29436766
  12  87    1.38376001
  12  88    1.47932161
  12  89    1.58147837
  12  90    1.69068569
  12  91    1.80743055
  12  92    1.93223368
  12  93    2.06565199
  12  94    2.20828109
  12  95    2.36075804
  12  96    2.52376428
  12  97    2.69802879
  12  98    2.88433151
  12  99    3.08350696
  12 100    3.29644820
  12 101    3.52411105
  12 102    3.76751866
  12 103    4.02776643
  12 104    4.30602736
  12 105    4.60355776
  12 106    4.92170348
  12 107    5.26190666
  12 108    5.62571302
  12 109    6.01477980
  12 110    6.43088436
  12 111    6.87593359
  12 112    7.35197413
  12 113    7.86120353
  12 114    8.40598250
  12 115    8.98884826
  12 116    9.61252929
  12 117   10.27996145
  12 118   10.99430583
  12 119   11.75896839
  12 120   12.57762174
  12 121   13.45422924
  12 122   14.39307178
  12 123   15.39877762
  12 124   16.47635553
  12 125   17.63123193
  12 126   18.86929222
  12 127   20.19692714
  12 128   21.62108437
  12 129   23.14932626
  12 130   24.78989390
  12 131   26.55177791
  12 132   28.44479590
  12 133   30.47967587
  12 134   32.66814367
  12 135   35.02301103
  12 136   37.55825767
  12 137   40.28909719
  12 138   43.23201079
  12 139   46.40472581
  12 140   49.82610776
  12 141   53.51592267
  12 142   57.49439462
  12 143   61.78135657
  12 144   66.39428632
  12 145   71.34272279
  12 146   76.61104126
  12 147   82.10827410
  12 148   87.55225024
  12 149   92.41266374
  12 150   96.75565150
  12 151  101.25482894
  12 152  104.81709467
  12 153  107.89913633
  12 154  110.55527594
  12 155  112.92287332
  12 156  115.03616698
  12 157  116.81112028
  12 158  117.95983806
  12 159  119.19328750
  12 160  119.73997388
  12 161  119.40436793
  12 162  118.92326523
  12 163  119.17012101
  12 164  119.46202990
  12 165  119.56446880
  12 166  119.69150045
  12 167  120.09630094
  12 168  120.40820421
  12 169  120.77245389
  12 170  120.86814246
  12 171  121.14334683
  12 172  121.32402544
  12 173  121.18978996
  12 174  121.16272752
  12 175  120.62131429
  12 176  119.98957413
  12 177  118.52474502
  12 178  116.15023625
  12 179  113.56648356
  12 180  110.65258308
  12 181  107.71353249
  12 182  104.44896714
  12 183  100.89953458
  12 184   97.01408923
  12 185   92.80309289
  12 186   88.23176508
  12 187   82.06141182
  12 188   76.09687308
  12 189   69.31393716
  12 190   62.00872145
  12 191   54.78124590
  12 192   46.39190843
  12 193   37.32145466
  12 194   26.88729060
  12 195   14.25888795
  12 196    0.00000000
  13   1    0.00000000
  13   2    0.00000000
  13   3    0.00055796
  13   4    0.00113563
  13   5    0.00174066
  13   6    0.00237454
  13   7    0.00303730
  13   8    0.00372922
  13   9    0.00445118
  13  10    0.00520463
  13  11    0.00599149
  13  12    0.00681404
  13  13    0.00767489
  13  14    0.00857699
  13  15    0.00952356
  13  16    0.01051813
  13  17    0.01156453
  13  18    0.01266688
  13  19    0.01382965
  13  20    0.01505760
  13  21    0.01635587
  13  22    0.01772993
  13  23    0.01918563
  13  24    0.02072925
  13  25    0.02236746
  13  26    0.02410739
  13  27    0.02595666
  13  28    0.02792339
  13  29    0.03001625
  13  30    0.03224448
  13  31    0.03461796
  13  32    0.03714720
  13  33    0.03984345
  13  34    0.04271871
  13  35    0.04578577
  13  36    0.04905830
  13  37    0.05255091
  13  38    0.05627918
  13  39    0.06025975
  13  40    0.06451039
  13  41    0.06905010
  13  42    0.07389915
  13  43    0.07907922
  13  44    0.08461346
  13  45    0.09052660
  13  46    0.09684507
  13  47    0.10359711
  13  48    0.11081290
  13  49    0.11852468
  13  50    0.12676694
  13  51    0.13557649
  13  52    0.14499270
  13  53    0.15505765
  13  54    0.16581631
  13  55    0.17731673
  13  56    0.18961029
  13  57    0.20275189
  13  58    0.21680022
  13  59    0.23181801
  13  60    0.24787230
  13  61    0.26503476
  13  62    0.28338200
  13  63    0.30299589
  13  64    0.32396396
  13  65    0.34637976
  13  66    0.37034328
  13  67    0.39596140
  13  68    0.42334838
  13  69    0.45262635
  13  70    0.48392582
  13  71    0.51738635
  13  72    0.55315706
  13  73    0.59139739
  13  74    0.63227775
  13  75    0.67598028
  13  76    0.72269970
  13  77    0.77264414
  13  78    0.82603607
  13  79    0.88311332
  13  80    0.94413009
  13  81    1.00935813
  13  82    1.07908794
  13  83    1.15363006
  13  84    1.23331645
  13  85    1.31850200
  13  86    1.40956612
  13  87    1.50691442
  13  88    1.61098054
  13  89    1.72222813
  13  90    1.84115293
  13  91    1.96828498
  13  92    2.10419107
  13  93    2.24947729
  13  94    2.40479183
  13  95    2.57082788
  13  96    2.74832688
  13  97    2.93808192
  13  98    3.14094138
  13  99    3.35781295
  13 100    3.58966778
  13 101    3.83754516
  13 102    4.10255735
  13 103    4.38589495
  13 104    4.68883259
  13 105    5.01273511
  13 106    5.35906426
  13 107    5.72938588
  13 108    6.12537774
  13 109    6.54883802
  13 110    7.00169448
  13 111    7.48601445
  13 112    8.00401573
  13 113    8.55807838
  13 114    9.15075764
  13 115    9.78479808
  13 116   10.46314901
  13 117   11.18898140
  13 118   11.96570648
  13 119   12.79699617
  13 120   13.68680556
  13 121   14.63939776
  13 122   15.65937127
  13 123   16.75169035
  13 124   17.92171856
  13 125   19.17525595
  13 126   20.51858029
  13 127   21.95849271
  13 128   23.50236819
  13 129   25.15821121
  13 130   26.93471679
  13 131   28.84133676
  13 132   30.88835081
  13 133   33.08694057
  13 134   35.44926388
  13 135   37.98852330
  13 136   40.71901902
  13 137   43.65616935
  13 138   46.81647193
  13 139   50.21736473
  13 140   53.87692994
  13 141   57.81337072
  13 142   62.04419360
  13 143   66.58503492
  13 144   71.44786276
  13 145   76.63651213
  13 146   82.12738764
  13 147   87.77273294
  13 148   92.81850038
  13 149   97.47505596
  13 150  101.90147717
  13 151  105.80041643
  13 152  109.66970348
  13 153  112.81522034
  13 154  115.26326629
  13 155  117.81908241
  13 156  120.50936828
  13 157  122.12397733
  13 158  123.96024466
  13 159  125.12909801
  13 160  125.96567644
  13 161  125.76727477
  13 162  125.19583226
  13 163  125.13499697
  13 164  125.46296653
  13 165  125.47875587
  13 166  125.84793825
  13 167  126.60988266
  13 168  127.17226836
  13 169  127.08219696
  13 170  127.39153829
  13 171  127.42728053
  13 172  127.62772926
  13 173  128.04228315
  13 174  127.69614448
  13 175  127.66709215
  13 176  127.21212948
  13 177  125.67407350
  13 178  122.85761524
  13 179  119.90073151
  13 180  116.95308925
  13 181  113.58662562
  13 182  110.17787827
  13 183  106.35835128
  13 184  102.40205893
  13 185   97.78942798
  13 186   92.23353038
  13 187   85.94851100
  13 188   79.30144458
  13 189   72.56408463
  13 190   65.51962624
  13 191   57.48131203
  13 192   49.04338730
  13 193   38.91736570
  13 194   27.39037196
  13 195   14.20307938
  13 196    0.00000000
  14   1    0.00000000
  14   2    0.00000000
  14   3    0.00056682
  14   4    0.00117375
  14   5    0.00182308
  14   6    0.00250952
  14   7    0.00322946
  14   8    0.00398164
  14   9    0.00476643
  14  10    0.00558518
  14  11    0.00643986
  14  12    0.00733288
  14  13    0.00826707
  14  14    0.00924557
  14  15    0.01027189
  14  16    0.01134985
  14  17    0.01248358
  14  18    0.01367759
  14  19    0.01493669
  14  20    0.01626607
  14  21    0.01767129
  14  22    0.01915829
  14  23    0.02073341
  14  24    0.02240345
  14  25    0.02417564
  14  26    0.02605770
  14  27    0.02805788
  14  28    0.03018498
  14  29    0.03244836
  14  30    0.03485804
  14  31    0.03742470
  14  32    0.04015972
  14  33    0.04307527
  14  34    0.04618431
  14  35    0.04950070
  14  36    0.05303922
  14  37    0.05681566
  14  38    0.06084686
  14  39    0.06515084
  14  40    0.06974681
  14  41    0.07465531
  14  42    0.07989827
  14  43    0.08549912
  14  44    0.09148290
  14  45    0.09787635
  14  46    0.10470805
  14  47    0.11200855
  14  48    0.11981046
  14  49    0.12814867
  14  50    0.13706045
  14  51    0.14658561
  14  52    0.15676674
  14  53    0.16764932
  14  54    0.17928199
  14  55    0.19171670
  14  56    0.20500901
  14  57    0.21921829
  14  58    0.23440800
  14  59    0.25064598
  14  60    0.26800471
  14  61    0.28656170
  14  62    0.30639979
  14  63    0.32760750
  14  64    0.35027949
  14  65    0.37451691
  14  66    0.40042789
  14  67    0.42812801
  14  68    0.45774081
  14  69    0.48939835
  14  70    0.52324177
  14  71    0.55942196
  14  72    0.59810019
  14  73    0.63944884
  14  74    0.68365218
  14  75    0.73090717
  14  76    0.78142434
  14  77    0.83542874
  14  78    0.89316092
  14  79    0.95487801
  14  80    1.02085488
  14  81    1.09138534
  14  82    1.16678345
  14  83    1.24738495
  14  84    1.33354874
  14  85    1.42565848
  14  86    1.52412431
  14  87    1.62938469
  14  88    1.74190837
  14  89    1.86219651
  14  90    1.99078489
  14  91    2.12824638
  14  92    2.27519350
  14  93    2.43228120
  14  94    2.60020984
  14  95    2.77972836
  14  96    2.97163776
  14  97    3.17679471
  14  98    3.39611551
  14  99    3.63058035
  14 100    3.88123787
  14 101    4.14921000
  14 102    4.43569730
  14 103    4.74198458
  14 104    5.06944704
  14 105    5.41955686
  14 106    5.79389029
  14 107    6.19413533
  14 108    6.62210008
  14 109    7.07972163
  14 110    7.56907589
  14 111    8.09238805
  14 112    8.65204409
  14 113    9.25060318
  14 114    9.89081127
  14 115   10.57561579
  14 116   11.30818175
  14 117   12.09190938
  14 118   12.93045327
  14 119   13.82774348
  14 120   14.78800862
  14 121   15.81580118
  14 122   16.91602538
  14 123   18.09396780
  14 124   19.35533104
  14 125   20.70627082
  14 126   22.15343675
  14 127   23.70401711
  14 128   25.36578805
  14 129   27.14716720
  14 130   29.05727200
  14 131   31.10598238
  14 132   33.30400708
  14 133   35.66295198
  14 134   38.19538698
  14 135   40.91490546
  14 136   43.83616487
  14 137   46.97488876
  14 138   50.34779618
  14 139   53.97240180
  14 140   57.86660000
  14 141   62.04792163
  14 142   66.53239937
  14 143   71.33333349
  14 144   76.46169522
  14 145   81.93492824
  14 146   87.81810264
  14 147   93.38821203
  14 148   98.84560804
  14 149  103.15787310
  14 150  106.98279872
  14 151  110.79928145
  14 152  114.68520042
  14 153  117.88048787
  14 154  120.32500106
  14 155  123.05256986
  14 156  125.54076642
  14 157  127.70416101
  14 158  129.12440259
  14 159  130.89820088
  14 160  131.73072621
  14 161  132.00679514
  14 162  131.45907673
  14 163  131.21210913
  14 164  131.27843762
  14 165  131.54206735
  14 166  132.11550969
  14 167  132.82996958
  14 168  133.09798789
  14 169  133.50136497
  14 170  133.69860945
  14 171  134.05672713
  14 172  134.22834987
  14 173  134.16815075
  14 174  134.42377100
  14 175  133.64995992
  14 176  133.02713603
  14 177  131.60500378
  14 178  129.19734210
  14 179  125.70582102
  14 180  122.14069744
  14 181  118.95680379
  14 182  114.75872173
  14 183  110.37979263
  14 184  105.85638549
  14 185  101.11057902
  14 186   95.33372090
  14 187   88.54179543
  14 188   81.91383291
  14 189   75.41187745
  14 190   68.28672772
  14 191   59.81114409
  14 192   50.57933297
  14 193   40.07007416
  14 194   27.66342334
  14 195   14.21992679
  14 196    0.00000000
  15   1    0.00000000
  15   2    0.00000000
  15   3    0.00053785
  15   4    0.00117416
  15   5    0.00187568
  15   6    0.00262107
  15   7    0.00340229
  15   8    0.00421738
  15   9    0.00506681
  15  10    0.00595217
  15  11    0.00687566
  15  12    0.00783993
  15  13    0.00884802
  15  14    0.00990336
  15  15    0.01100972
  15  16    0.01217122
  15  17    0.01339235
  15  18    0.01467796
  15  19    0.01603325
  15  20    0.01746383
  15  21    0.01897569
  15  22    0.02057523
  15  23    0.02226930
  15  24    0.02406520
  15  25    0.02597074
  15  26    0.02799423
  15  27    0.03014454
  15  28    0.03243113
  15  29    0.03486410
  15  30    0.03745420
  15  31    0.04021293
  15  32    0.04315253
  15  33    0.04628606
  15  34    0.04962749
  15  35    0.05319170
  15  36    0.05699459
  15  37    0.06105312
  15  38    0.06538541
  15  39    0.07001080
  15  40    0.07494997
  15  41    0.08022498
  15  42    0.08585941
  15  43    0.09187843
  15  44    0.09830896
  15  45    0.10517975
  15  46    0.11252150
  15  47    0.12036705
  15  48    0.12875145
  15  49    0.13771220
  15  50    0.14728935
  15  51    0.15752571
  15  52    0.16846702
  15  53    0.18016218
  15  54    0.19266346
  15  55    0.20602670
  15  56    0.22031162
  15  57    0.23558201
  15  58    0.25190610
  15  59    0.26935677
  15  60    0.28801196
  15  61    0.30795495
  15  62    0.32927477
  15  63    0.35206658
  15  64    0.37643211
  15  65    0.40248007
  15  66    0.43032668
  15  67    0.46009616
  15  68    0.49192130
  15  69    0.52594401
  15  70    0.56231602
  15  71    0.60119946
  15  72    0.64276769
  15  73    0.68720596
  15  74    0.73471231
  15  75    0.78549843
  15  76    0.83979058
  15  77    0.89783062
  15  78    0.95987707
  15  79    1.02620627
  15  80    1.09711360
  15  81    1.17291480
  15  82    1.25394737
  15  83    1.34057210
  15  84    1.43317463
  15  85    1.53216721
  15  86    1.63799054
  15  87    1.75111572
  15  88    1.87204637
  15  89    2.00132088
  15  90    2.13951486
  15  91    2.28724367
  15  92    2.44516524
  15  93    2.61398304
  15  94    2.79444920
  15  95    2.98736802
  15  96    3.19359955
  15  97    3.41406354
  15  98    3.64974364
  15  99    3.90169195
  15 100    4.17103382
  15 101    4.45897313
  15 102    4.76679781
  15 103    5.09588595
  15 104    5.44771223
  15 105    5.82385493
  15 106    6.22600346
  15 107    6.65596644
  15 108    7.11568052
  15 109    7.60721978
  15 110    8.13280600
  15 111    8.69481972
  15 112    9.29581220
  15 113    9.93851845
  15 114   10.62587133
  15 115   11.36101685
  15 116   12.14733085
  15 117   12.98843716
  15 118   13.88822732
  15 119   14.85088220
  15 120   15.88089550
  15 121   16.98309948
  15 122   18.16269311
  15 123   19.42527274
  15 124   20.77686581
  15 125   22.22396755
  15 126   23.77358122
  15 127   25.43326194
  15 128   27.21116443
  15 129   29.11609490
  15 130   31.15756706
  15 131   33.34586215
  15 132   35.69209256
  15 133   38.20826788
  15 134   40.90736109
  15 135   43.80337016
  15 136   46.91136643
  15 137   50.24751229
  15 138   53.82901502
  15 139   57.67395200
  15 140   61.80084472
  15 141   66.22775660
  15 142   70.97054475
  15 143   76.03982342
  15 144   81.43680934
  15 145   87.15147076
  15 146   93.17350671
  15 147   99.49033130
  15 148  104.41362487
  15 149  108.74107423
  15 150  112.50092273
  15 151  116.17235103
  15 152  119.85052892
  15 153  123.16852362
  15 154  125.58546203
  15 155  128.01813258
  15 156  130.39963227
  15 157  132.53882570
  15 158  134.45201846
  15 159  136.13269365
  15 160  137.57968274
  15 161  137.59865860
  15 162  137.94793309
  15 163  137.50129902
  15 164  137.42224689
  15 165  137.82226122
  15 166  138.77105464
  15 167  139.02834983
  15 168  139.42127358
  15 169  139.66120558
  15 170  140.38013721
  15 171  140.40943236
  15 172  140.59824321
  15 173  140.51540883
  15 174  139.71906220
  15 175  139.01697549
  15 176  138.17409216
  15 177  137.04841048
  15 178  134.13823506
  15 179  131.08783968
  15 180  127.43612755
  15 181  122.81747392
  15 182  117.97990663
  15 183  112.98767318
  15 184  107.95696079
  15 185  102.86762888
  15 186   96.83069538
  15 187   90.32563865
  15 188   83.72819750
  15 189   77.18481402
  15 190   69.67768342
  15 191   61.13668774
  15 192   51.59524618
  15 193   40.28061539
  15 194   28.08408491
  15 195   14.07014108
  15 196    0.00000000
  16   1    0.00000000
  16   2    0.00000000
  16   3    0.00041257
  16   4    0.00111407
  16   5    0.00189191
  16   6    0.00270727
  16   7    0.00355490
  16   8    0.00443566
  16   9    0.00535155
  16  10    0.00630487
  16  11    0.00729821
  16  12    0.00833454
  16  13    0.00941716
  16  14    0.01054978
  16  15    0.01173648
  16  16    0.01298170
  16  17    0.01429027
  16  18    0.01566741
  16  19    0.01711873
  16  20    0.01865024
  16  21    0.02026838
  16  22    0.02198002
  16  23    0.02379251
  16  24    0.02571368
  16  25    0.02775188
  16  26    0.02991602
  16  27    0.03221561
  16  28    0.03466076
  16  29    0.03726229
  16  30    0.04003171
  16  31    0.04298130
  16  32    0.04612417
  16  33    0.04947430
  16  34    0.05304660
  16  35    0.05685701
  16  36    0.06092252
  16  37    0.06526128
  16  38    0.06989265
  16  39    0.07483732
  16  40    0.08011739
  16  41    0.08575646
  16  42    0.09177973
  16  43    0.09821412
  16  44    0.10508840
  16  45    0.11243332
  16  46    0.12028170
  16  47    0.12866863
  16  48    0.13763162
  16  49    0.14721074
  16  50    0.15744880
  16  51    0.16839158
  16  52    0.18008799
  16  53    0.19259030
  16  54    0.20595439
  16  55    0.22023997
  16  56    0.23551087
  16  57    0.25183532
  16  58    0.26928624
  16  59    0.28794156
  16  60    0.30788460
  16  61    0.32920441
  16  62    0.35199617
  16  63    0.37636163
  16  64    0.40240953
  16  65    0.43025611
  16  66    0.46002563
  16  67    0.49185089
  16  68    0.52587386
  16  69    0.56224627
  16  70    0.60113033
  16  71    0.64269940
  16  72    0.68713878
  16  73    0.73464656
  16  74    0.78543447
  16  75    0.83972880
  16  76    0.89777146
  16  77    0.95982101
  16  78    1.02615383
  16  79    1.09706533
  16  80    1.17287129
  16  81    1.25390924
  16  82    1.34053995
  16  83    1.43314909
  16  84    1.53214889
  16  85    1.63798000
  16  86    1.75111345
  16  87    1.87205276
  16  88    2.00133618
  16  89    2.13953909
  16  90    2.28727662
  16  91    2.44520633
  16  92    2.61403122
  16  93    2.79450289
  16  94    2.98742490
  16  95    3.19365641
  16  96    3.41411607
  16  97    3.64978618
  16  98    3.90171716
  16  99    4.17103237
  16 100    4.45893319
  16 101    4.76670462
  16 102    5.09572115
  16 103    5.44745313
  16 104    5.82347366
  16 105    6.22546592
  16 106    6.65523111
  16 107    7.11469697
  16 108    7.60592699
  16 109    8.13113031
  16 110    8.69267242
  16 111    9.29308672
  16 112    9.93508701
  16 113   10.62158096
  16 114   11.35568478
  16 115   12.14073898
  16 116   12.98032561
  16 117   13.87828683
  16 118   14.83874517
  16 119   15.86612549
  16 120   16.96517886
  16 121   18.14100856
  16 122   19.39909833
  16 123   20.74534313
  16 124   22.18608256
  16 125   23.72813721
  16 126   25.37884817
  16 127   27.14611987
  16 128   29.03846643
  16 129   31.06506189
  16 130   33.23579424
  16 131   35.56132357
  16 132   38.05314439
  16 133   40.72365198
  16 134   43.58621259
  16 135   46.65523655
  16 136   49.94625169
  16 137   53.47597021
  16 138   57.26233119
  16 139   61.32447323
  16 140   65.68252113
  16 141   70.35689150
  16 142   75.36636598
  16 143   80.72306986
  16 144   86.42032129
  16 145   92.40959360
  16 146   98.60718926
  16 147  104.38434129
  16 148  109.99555849
  16 149  114.32727594
  16 150  117.55792111
  16 151  121.00382560
  16 152  124.85592261
  16 153  127.85078297
  16 154  130.33303556
  16 155  132.54745128
  16 156  135.02292504
  16 157  137.13017709
  16 158  139.55049836
  16 159  141.14594839
  16 160  142.40752215
  16 161  143.41116903
  16 162  143.78504212
  16 163  143.97346276
  16 164  143.63722895
  16 165  144.10551692
  16 166  144.67373769
  16 167  145.64777161
  16 168  145.45579438
  16 169  145.90125062
  16 170  146.31338412
  16 171  147.16482183
  16 172  146.80273773
  16 173  146.13880345
  16 174  145.47952919
  16 175  144.08141222
  16 176  143.15709628
  16 177  141.82505333
  16 178  139.75643805
  16 179  135.59605135
  16 180  131.20875395
  16 181  126.38881939
  16 182  120.82814973
  16 183  115.08643579
  16 184  109.54841574
  16 185  103.98416275
  16 186   98.18350359
  16 187   91.56353054
  16 188   84.82375247
  16 189   78.23054602
  16 190   70.38149395
  16 191   61.70746880
  16 192   51.59093622
  16 193   40.53434006
  16 194   27.43460863
  16 195   14.03288952
  16 196    0.00000000
  17   1    0.00000000
  17   2    0.00000000
  17   3    0.00000000
  17   4    0.00098211
  17   5    0.00187819
  17   6    0.00277206
  17   7    0.00368859
  17   8    0.00463659
  17   9    0.00562029
  17  10    0.00664277
  17  11    0.00770701
  17  12    0.00881622
  17  13    0.00997401
  17  14    0.01118438
  17  15    0.01245171
  17  16    0.01378080
  17  17    0.01517683
  17  18    0.01664542
  17  19    0.01819256
  17  20    0.01982470
  17  21    0.02154873
  17  22    0.02337198
  17  23    0.02530231
  17  24    0.02734808
  17  25    0.02951819
  17  26    0.03182216
  17  27    0.03427010
  17  28    0.03687281
  17  29    0.03964180
  17  30    0.04258933
  17  31    0.04572849
  17  32    0.04907323
  17  33    0.05263844
  17  34    0.05644001
  17  35    0.06049488
  17  36    0.06482115
  17  37    0.06943813
  17  38    0.07436643
  17  39    0.07962809
  17  40    0.08524661
  17  41    0.09124711
  17  42    0.09765641
  17  43    0.10450316
  17  44    0.11181799
  17  45    0.11963360
  17  46    0.12798494
  17  47    0.13690935
  17  48    0.14644674
  17  49    0.15663976
  17  50    0.16753396
  17  51    0.17917807
  17  52    0.19162413
  17  53    0.20492777
  17  54    0.21914846
  17  55    0.23434975
  17  56    0.25059957
  17  57    0.26797051
  17  58    0.28654019
  17  59    0.30639155
  17  60    0.32761325
  17  61    0.35030006
  17  62    0.37455328
  17  63    0.40048119
  17  64    0.42819951
  17  65    0.45783196
  17  66    0.48951077
  17  67    0.52337728
  17  68    0.55958257
  17  69    0.59828813
  17  70    0.63966657
  17  71    0.68390238
  17  72    0.73119278
  17  73    0.78174858
  17  74    0.83579508
  17  75    0.89357312
  17  76    0.95534012
  17  77    1.02137126
  17  78    1.09196062
  17  79    1.16742259
  17  80    1.24809318
  17  81    1.33433156
  17  82    1.42652164
  17  83    1.52507377
  17  84    1.63042658
  17  85    1.74304893
  17  86    1.86344196
  17  87    1.99214139
  17  88    2.12971984
  17  89    2.27678942
  17  90    2.43400446
  17  91    2.60206441
  17  92    2.78171701
  17  93    2.97376161
  17  94    3.17905277
  17  95    3.39850406
  17  96    3.63309227
  17  97    3.88386170
  17  98    4.15192895
  17  99    4.43848799
  17 100    4.74481555
  17 101    5.07227693
  17 102    5.42233231
  17 103    5.79654338
  17 104    6.19658056
  17 105    6.62423077
  17 106    7.08140567
  17 107    7.57015063
  17 108    8.09265433
  17 109    8.65125912
  17 110    9.24847213
  17 111    9.88697729
  17 112   10.56964828
  17 113   11.29956247
  17 114   12.08001605
  17 115   12.91454026
  17 116   13.80691906
  17 117   14.76120811
  17 118   15.78175545
  17 119   16.87322376
  17 120   18.04061453
  17 121   19.28929423
  17 122   20.62502260
  17 123   22.05398334
  17 124   23.58281725
  17 125   25.21865811
  17 126   26.96917140
  17 127   28.84259610
  17 128   30.84778968
  17 129   32.99427663
  17 130   35.29230068
  17 131   37.75288119
  17 132   40.38787441
  17 133   43.21004072
  17 134   46.23312010
  17 135   49.47191952
  17 136   52.94241859
  17 137   56.66190367
  17 138   60.64914492
  17 139   64.92463205
  17 140   69.51086815
  17 141   74.43263158
  17 142   79.71672507
  17 143   85.38898425
  17 144   91.45783971
  17 145   97.82940147
  17 146  103.85613905
  17 147  109.86224146
  17 148  115.29741454
  17 149  119.47231684
  17 150  122.87036257
  17 151  125.91360750
  17 152  129.21847657
  17 153  132.55756515
  17 154  134.87029999
  17 155  137.34643250
  17 156  139.55507190
  17 157  141.95752906
  17 158  144.03261026
  17 159  146.05822837
  17 160  147.06348876
  17 161  148.42767216
  17 162  149.38331951
  17 163  149.54675129
  17 164  149.62281328
  17 165  149.86583892
  17 166  150.74988186
  17 167  151.01637883
  17 168  151.43528733
  17 169  151.75880761
  17 170  152.39316620
  17 171  152.72298168
  17 172  152.89688122
  17 173  152.34267844
  17 174  150.56133952
  17 175  149.24895052
  17 176  148.12102901
  17 177  146.90613663
  17 178  144.02599781
  17 179  139.87410087
  17 180  134.93937791
  17 181  129.20696131
  17 182  123.34123355
  17 183  117.44231108
  17 184  111.60473593
  17 185  105.75345583
  17 186   99.74875284
  17 187   93.28784821
  17 188   86.11237047
  17 189   78.84535910
  17 190   71.19208534
  17 191   61.96783426
  17 192   51.73326015
  17 193   39.99349967
  17 194   27.19696832
  17 195   13.68299611
  17 196    0.00000000
  18   1    0.00000000
  18   2    0.00000000
  18   3    0.00000000
  18   4    0.00094012
  18   5    0.00187418
  18   6    0.00282530
  18   7    0.00380558
  18   8    0.00482036
  18   9    0.00587276
  18  10    0.00696553
  18  11    0.00810168
  18  12    0.00928462
  18  13    0.01051822
  18  14    0.01180679
  18  15    0.01315504
  18  16    0.01456813
  18  17    0.01605162
  18  18    0.01761152
  18  19    0.01925424
  18  20    0.02098666
  18  21    0.02281612
  18  22    0.02475045
  18  23    0.02679799
  18  24    0.02896763
  18  25    0.03126885
  18  26    0.03371173
  18  27    0.03630704
  18  28    0.03906622
  18  29    0.04200148
  18  30    0.04512585
  18  31    0.04845319
  18  32    0.05199832
  18  33    0.05577700
  18  34    0.05980610
  18  35    0.06410357
  18  36    0.06868861
  18  37    0.07358167
  18  38    0.07880463
  18  39    0.08438083
  18  40    0.09033518
  18  41    0.09669431
  18  42    0.10348664
  18  43    0.11074256
  18  44    0.11849452
  18  45    0.12677717
  18  46    0.13562757
  18  47    0.14508528
  18  48    0.15519262
  18  49    0.16599477
  18  50    0.17754003
  18  51    0.18988003
  18  52    0.20306995
  18  53    0.21716873
  18  54    0.23223941
  18  55    0.24834935
  18  56    0.26557054
  18  57    0.28397993
  18  58    0.30365977
  18  59    0.32469799
  18  60    0.34718855
  18  61    0.37123190
  18  62    0.39693542
  18  63    0.42441385
  18  64    0.45378988
  18  65    0.48519462
  18  66    0.51876822
  18  67    0.55466050
  18  68    0.59303160
  18  69    0.63405266
  18  70    0.67790665
  18  71    0.72478912
  18  72    0.77490910
  18  73    0.82849001
  18  74    0.88577067
  18  75    0.94700634
  18  76    1.01246985
  18  77    1.08245285
  18  78    1.15726703
  18  79    1.23724559
  18  80    1.32274465
  18  81    1.41414485
  18  82    1.51185307
  18  83    1.61630416
  18  84    1.72796297
  18  85    1.84732633
  18  86    1.97492531
  18  87    2.11132755
  18  88    2.25713978
  18  89    2.41301057
  18  90    2.57963314
  18  91    2.75774852
  18  92    2.94814882
  18  93    3.15168074
  18  94    3.36924942
  18  95    3.60182244
  18  96    3.85043416
  18  97    4.11619038
  18  98    4.40027330
  18  99    4.70394684
  18 100    5.02856233
  18 101    5.37556467
  18 102    5.74649883
  18 103    6.14301689
  18 104    6.56688559
  18 105    7.01999438
  18 106    7.50436414
  18 107    8.02215645
  18 108    8.57568361
  18 109    9.16741940
  18 110    9.80001062
  18 111   10.47628954
  18 112   11.19928726
  18 113   11.97224810
  18 114   12.79864512
  18 115   13.68219684
  18 116   14.62688520
  18 117   15.63697504
  18 118   16.71703497
  18 119   17.87196003
  18 120   19.10699598
  18 121   20.42776565
  18 122   21.84029718
  18 123   23.35105461
  18 124   24.96697068
  18 125   26.69548219
  18 126   28.54456791
  18 127   30.52278934
  18 128   32.63933425
  18 129   34.90406350
  18 130   37.32756118
  18 131   39.92118881
  18 132   42.69714456
  18 133   45.66852958
  18 134   48.84942519
  18 135   52.25498861
  18 136   55.90158113
  18 137   59.80695545
  18 138   63.99055221
  18 139   68.47400040
  18 140   73.28200965
  18 141   78.44407016
  18 142   83.99810458
  18 143   90.00020020
  18 144   96.55884941
  18 145  102.98574286
  18 146  109.54156441
  18 147  115.35095984
  18 148  120.32119270
  18 149  124.87258195
  18 150  128.02957829
  18 151  131.06592384
  18 152  134.06420237
  18 153  136.82146212
  18 154  139.78418800
  18 155  141.96284252
  18 156  144.45218007
  18 157  146.68065553
  18 158  149.14089245
  18 159  150.57568382
  18 160  151.94937519
  18 161  153.44701637
  18 162  154.37194391
  18 163  154.80619544
  18 164  155.04052433
  18 165  155.58520708
  18 166  156.04717515
  18 167  156.83724472
  18 168  157.11651604
  18 169  156.91316919
  18 170  157.38767428
  18 171  158.04856094
  18 172  158.33132679
  18 173  157.38367028
  18 174  155.77704817
  18 175  153.82961475
  18 176  152.76500982
  18 177  151.24067917
  18 178  148.14399639
  18 179  143.49503291
  18 180  138.00799333
  18 181  132.67575960
  18 182  126.38137089
  18 183  120.20707855
  18 184  114.12162691
  18 185  108.09960907
  18 186  102.16959818
  18 187   95.10026390
  18 188   87.83731641
  18 189   80.16213170
  18 190   71.85870747
  18 191   62.48664223
  18 192   51.58791064
  18 193   39.66956428
  18 194   26.78566565
  18 195   13.55691337
  18 196    0.00000000
  19   1    0.00000000
  19   2    0.00000000
  19   3    0.00000000
  19   4    0.00090794
  19   5    0.00186062
  19   6    0.00286070
  19   7    0.00390330
  19   8    0.00498582
  19   9    0.00610837
  19  10    0.00727280
  19  11    0.00848199
  19  12    0.00973954
  19  13    0.01104959
  19  14    0.01241678
  19  15    0.01384620
  19  16    0.01534338
  19  17    0.01691428
  19  18    0.01856530
  19  19    0.02030331
  19  20    0.02213561
  19  21    0.02407000
  19  22    0.02611480
  19  23    0.02827886
  19  24    0.03057159
  19  25    0.03300304
  19  26    0.03558387
  19  27    0.03832548
  19  28    0.04123996
  19  29    0.04434024
  19  30    0.04764007
  19  31    0.05115412
  19  32    0.05489804
  19  33    0.05888849
  19  34    0.06314327
  19  35    0.06768138
  19  36    0.07252306
  19  37    0.07768995
  19  38    0.08320514
  19  39    0.08909327
  19  40    0.09538067
  19  41    0.10209546
  19  42    0.10926766
  19  43    0.11692935
  19  44    0.12511480
  19  45    0.13386062
  19  46    0.14320592
  19  47    0.15319252
  19  48    0.16386507
  19  49    0.17527130
  19  50    0.18746223
  19  51    0.20049237
  19  52    0.21441998
  19  53    0.22930734
  19  54    0.24522100
  19  55    0.26223209
  19  56    0.28041665
  19  57    0.29985594
  19  58    0.32063683
  19  59    0.34285217
  19  60    0.36660120
  19  61    0.39199000
  19  62    0.41913196
  19  63    0.44814828
  19  64    0.47916851
  19  65    0.51233112
  19  66    0.54778414
  19  67    0.58568578
  19  68    0.62620515
  19  69    0.66952301
  19  70    0.71583259
  19  71    0.76534041
  19  72    0.81826722
  19  73    0.87484898
  19  74    0.93533789
  19  75    1.00000353
  19  76    1.06913403
  19  77    1.14303739
  19  78    1.22204277
  19  79    1.30650203
  19  80    1.39679125
  19  81    1.49331239
  19  82    1.59649507
  19  83    1.70679853
  19  84    1.82471358
  19  85    1.95076483
  19  86    2.08551302
  19  87    2.22955747
  19  88    2.38353877
  19  89    2.54814163
  19  90    2.72409788
  19  91    2.91218976
  19  92    3.11325339
  19  93    3.32818245
  19  94    3.55793223
  19  95    3.80352382
  19  96    4.06604871
  19  97    4.34667362
  19  98    4.64664575
  19  99    4.96729834
  19 100    5.31005665
  19 101    5.67644437
  19 102    6.06809045
  19 103    6.48673643
  19 104    6.93424435
  19 105    7.41260512
  19 106    7.92394757
  19 107    8.47054817
  19 108    9.05484133
  19 109    9.67943062
  19 110   10.34710069
  19 111   11.06083010
  19 112   11.82380511
  19 113   12.63943447
  19 114   13.51136533
  19 115   14.44350034
  19 116   15.44001599
  19 117   16.50538238
  19 118   17.64438445
  19 119   18.86214480
  19 120   20.16414822
  19 121   21.55626806
  19 122   23.04479451
  19 123   24.63646496
  19 124   26.33849653
  19 125   28.15862087
  19 126   30.10512129
  19 127   32.18687246
  19 128   34.41338251
  19 129   36.79483795
  19 130   39.34215144
  19 131   42.06701290
  19 132   44.98194500
  19 133   48.10036482
  19 134   51.43665577
  19 135   55.00625781
  19 136   58.82579204
  19 137   62.91325210
  19 138   67.28832649
  19 139   71.97297790
  19 140   76.99252134
  19 141   82.37762523
  19 142   88.16775164
  19 143   94.41522373
  19 144  101.17823691
  19 145  108.42551148
  19 146  114.41202078
  19 147  120.14070650
  19 148  125.24558104
  19 149  129.16723030
  19 150  132.82207577
  19 151  135.78109574
  19 152  138.68774055
  19 153  141.42772666
  19 154  144.04184385
  19 155  146.83698934
  19 156  149.18853747
  19 157  151.75933051
  19 158  153.87178093
  19 159  155.75714494
  19 160  157.31971774
  19 161  158.65347671
  19 162  159.46935022
  19 163  159.88540689
  19 164  160.76866443
  19 165  161.01025375
  19 166  161.64118048
  19 167  161.79688585
  19 168  161.90945809
  19 169  162.01795983
  19 170  161.82598171
  19 171  162.38508810
  19 172  162.63015400
  19 173  161.71379262
  19 174  159.95730009
  19 175  158.14338491
  19 176  156.48038809
  19 177  154.75314214
  19 178  151.40744485
  19 179  146.52859578
  19 180  141.47438750
  19 181  135.63794716
  19 182  129.80744342
  19 183  123.36431495
  19 184  117.03202756
  19 185  110.78658666
  19 186  104.13885438
  19 187   97.48707468
  19 188   89.32620054
  19 189   81.42811335
  19 190   72.88169317
  19 191   62.78231332
  19 192   51.66873411
  19 193   39.47001827
  19 194   26.82646656
  19 195   13.81327366
  19 196    0.00000000
  20   1    0.00000000
  20   2    0.00000000
  20   3    0.00000000
  20   4    0.00083465
  20   5    0.00180712
  20   6    0.00286503
  20   7    0.00397674
  20   8    0.00513122
  20   9    0.00632657
  20  10    0.00756443
  20  11    0.00884791
  20  12    0.01018095
  20  13    0.01156806
  20  14    0.01301427
  20  15    0.01452505
  20  16    0.01610635
  20  17    0.01776453
  20  18    0.01950645
  20  19    0.02133938
  20  20    0.02327109
  20  21    0.02530985
  20  22    0.02746446
  20  23    0.02974428
  20  24    0.03215926
  20  25    0.03471998
  20  26    0.03743773
  20  27    0.04032449
  20  28    0.04339304
  20  29    0.04665698
  20  30    0.05013083
  20  31    0.05383002
  20  32    0.05777103
  20  33    0.06197143
  20  34    0.06644995
  20  35    0.07122659
  20  36    0.07632269
  20  37    0.08176100
  20  38    0.08756585
  20  39    0.09376317
  20  40    0.10038069
  20  41    0.10744799
  20  42    0.11499669
  20  43    0.12306056
  20  44    0.13167567
  20  45    0.14088055
  20  46    0.15071639
  20  47    0.16122718
  20  48    0.17245995
  20  49    0.18446493
  20  50    0.19729582
  20  51    0.21101000
  20  52    0.22566881
  20  53    0.24133780
  20  54    0.25808701
  20  55    0.27599134
  20  56    0.29513081
  20  57    0.31559098
  20  58    0.33746328
  20  59    0.36084545
  20  60    0.38584196
  20  61    0.41256447
  20  62    0.44113236
  20  63    0.47167319
  20  64    0.50432335
  20  65    0.53922861
  20  66    0.57654478
  20  67    0.61643841
  20  68    0.65908753
  20  69    0.70468242
  20  70    0.75342649
  20  71    0.80553713
  20  72    0.86124674
  20  73    0.92080369
  20  74    0.98447347
  20  75    1.05253987
  20  76    1.12530619
  20  77    1.20309662
  20  78    1.28625769
  20  79    1.37515976
  20  80    1.47019869
  20  81    1.57179759
  20  82    1.68040869
  20  83    1.79651534
  20  84    1.92063414
  20  85    2.05331726
  20  86    2.19515486
  20  87    2.34677769
  20  88    2.50885991
  20  89    2.68212207
  20  90    2.86733429
  20  91    3.06531968
  20  92    3.27695799
  20  93    3.50318950
  20  94    3.74501920
  20  95    4.00352124
  20  96    4.27984371
  20  97    4.57521373
  20  98    4.89094292
  20  99    5.22843320
  20 100    5.58918306
  20 101    5.97479423
  20 102    6.38697881
  20 103    6.82756696
  20 104    7.29851500
  20 105    7.80191426
  20 106    8.34000039
  20 107    8.91516343
  20 108    9.52995854
  20 109   10.18711755
  20 110   10.88956126
  20 111   11.64041267
  20 112   12.44301117
  20 113   13.30092768
  20 114   14.21798096
  20 115   15.19825504
  20 116   16.24611792
  20 117   17.36624166
  20 118   18.56362383
  20 119   19.84361060
  20 120   21.21192137
  20 121   22.67467525
  20 122   24.23841929
  20 123   25.91015871
  20 124   27.69738908
  20 125   29.60813069
  20 126   31.65096496
  20 127   33.83507306
  20 128   36.17027670
  20 129   38.66708105
  20 130   41.33671986
  20 131   44.19120285
  20 132   47.24336561
  20 133   50.50692298
  20 134   53.99652786
  20 135   57.72784010
  20 136   61.71761582
  20 137   65.98383936
  20 138   70.54594651
  20 139   75.42524345
  20 140   80.64575097
  20 141   86.23599815
  20 142   92.23307706
  20 143   98.69274513
  20 144  105.71848111
  20 145  112.56018158
  20 146  118.99840695
  20 147  124.03530824
  20 148  128.85467851
  20 149  133.24586856
  20 150  136.84221890
  20 151  140.09231085
  20 152  143.03324375
  20 153  145.72613733
  20 154  148.69521554
  20 155  151.74266945
  20 156  154.30300147
  20 157  156.90399311
  20 158  159.44585907
  20 159  160.88504954
  20 160  162.54878294
  20 161  164.01307169
  20 162  164.60508933
  20 163  165.13759932
  20 164  165.78219115
  20 165  166.69064873
  20 166  166.35761915
  20 167  166.44749551
  20 168  166.35475679
  20 169  166.07195091
  20 170  166.16115654
  20 171  166.68584633
  20 172  166.74158031
  20 173  165.53154879
  20 174  163.83544438
  20 175  161.93944349
  20 176  159.88656361
  20 177  157.50368868
  20 178  153.81028116
  20 179  149.32421895
  20 180  144.28947776
  20 181  139.13729303
  20 182  133.36589022
  20 183  126.90466152
  20 184  120.32417845
  20 185  113.31944559
  20 186  106.52913042
  20 187   98.77331856
  20 188   90.90996020
  20 189   82.66846648
  20 190   73.74945714
  20 191   63.34356442
  20 192   52.04157606
  20 193   39.87334624
  20 194   27.34432193
  20 195   13.92502312
  20 196    0.00000000
  21   1    0.00000000
  21   2    0.00000000
  21   3    0.00000000
  21   4    0.00062689
  21   5    0.00167541
  21   6    0.00282705
  21   7    0.00402331
  21   8    0.00525628
  21   9    0.00652759
  21  10    0.00784072
  21  11    0.00919970
  21  12    0.01060905
  21  13    0.01207376
  21  14    0.01359929
  21  15    0.01519154
  21  16    0.01685691
  21  17    0.01860220
  21  18    0.02043468
  21  19    0.02236211
  21  20    0.02439270
  21  21    0.02653520
  21  22    0.02879889
  21  23    0.03119364
  21  24    0.03372994
  21  25    0.03641892
  21  26    0.03927246
  21  27    0.04230316
  21  28    0.04552446
  21  29    0.04895065
  21  30    0.05259696
  21  31    0.05647962
  21  32    0.06061595
  21  33    0.06502437
  21  34    0.06972458
  21  35    0.07473755
  21  36    0.08008569
  21  37    0.08579290
  21  38    0.09188469
  21  39    0.09838831
  21  40    0.10533284
  21  41    0.11274934
  21  42    0.12067101
  21  43    0.12913327
  21  44    0.13817399
  21  45    0.14783361
  21  46    0.15815537
  21  47    0.16918543
  21  48    0.18097314
  21  49    0.19357124
  21  50    0.20703609
  21  51    0.22142790
  21  52    0.23681105
  21  53    0.25325434
  21  54    0.27083130
  21  55    0.28962051
  21  56    0.30970599
  21  57    0.33117751
  21  58    0.35413106
  21  59    0.37866921
  21  60    0.40490162
  21  61    0.43294549
  21  62    0.46292609
  21  63    0.49497735
  21  64    0.52924240
  21  65    0.56587425
  21  66    0.60503644
  21  67    0.64690377
  21  68    0.69166312
  21  69    0.73951421
  21  70    0.79067053
  21  71    0.84536027
  21  72    0.90382734
  21  73    0.96633246
  21  74    1.03315428
  21  75    1.10459066
  21  76    1.18095995
  21  77    1.26260243
  21  78    1.34988180
  21  79    1.44318677
  21  80    1.54293284
  21  81    1.64956409
  21  82    1.76355512
  21  83    1.88541324
  21  84    2.01568061
  21  85    2.15493671
  21  86    2.30380088
  21  87    2.46293502
  21  88    2.63304660
  21  89    2.81489168
  21  90    3.00927835
  21  91    3.21707024
  21  92    3.43919035
  21  93    3.67662515
  21  94    3.93042889
  21  95    4.20172833
  21  96    4.49172767
  21  97    4.80171386
  21  98    5.13306236
  21  99    5.48724315
  21 100    5.86582727
  21 101    6.27049376
  21 102    6.70303711
  21 103    7.16537519
  21 104    7.65955773
  21 105    8.18777544
  21 106    8.75236970
  21 107    9.35584296
  21 108   10.00086985
  21 109   10.69030904
  21 110   11.42721596
  21 111   12.21485642
  21 112   13.05672109
  21 113   13.95654110
  21 114   14.91830465
  21 115   15.94627480
  21 116   17.04500852
  21 117   18.21937701
  21 118   19.47458745
  21 119   20.81620629
  21 120   22.25018404
  21 121   23.78288178
  21 122   25.42109944
  21 123   27.17210587
  21 124   29.04367084
  21 125   31.04409893
  21 126   33.18226540
  21 127   35.46765391
  21 128   37.91039613
  21 129   40.52131283
  21 130   43.31195650
  21 131   46.29465479
  21 132   49.48255425
  21 133   52.88966358
  21 134   56.53089490
  21 135   60.42210144
  21 136   64.58010936
  21 137   69.02274258
  21 138   73.76884300
  21 139   78.83830141
  21 140   84.25214686
  21 141   90.03282864
  21 142   96.20511493
  21 143  102.79936479
  21 144  109.86605807
  21 145  116.54901820
  21 146  122.46258733
  21 147  127.64407890
  21 148  132.40789086
  21 149  136.65286356
  21 150  140.75653723
  21 151  144.27361522
  21 152  147.19949198
  21 153  150.33185144
  21 154  153.86558780
  21 155  156.74304972
  21 156  159.99463574
  21 157  162.73602562
  21 158  164.76103460
  21 159  166.43259561
  21 160  167.62813881
  21 161  168.90164681
  21 162  169.45941555
  21 163  169.93892153
  21 164  171.19564472
  21 165  171.27996092
  21 166  171.31724847
  21 167  170.94717674
  21 168  170.65620779
  21 169  170.41888326
  21 170  170.72615719
  21 171  171.12297118
  21 172  170.78640610
  21 173  169.49816687
  21 174  167.56948295
  21 175  165.54078726
  21 176  163.26292067
  21 177  160.19541325
  21 178  156.62162914
  21 179  152.26641591
  21 180  147.79974722
  21 181  142.81296331
  21 182  137.14816049
  21 183  131.07238925
  21 184  123.52235764
  21 185  116.09161837
  21 186  108.31144621
  21 187  100.56259774
  21 188   92.23585908
  21 189   83.91734013
  21 190   74.39939762
  21 191   64.05453906
  21 192   52.48903414
  21 193   40.79712173
  21 194   27.86193860
  21 195   14.59825274
  21 196    0.00000000
  22   1    0.00000000
  22   2    0.00000000
  22   3    0.00000000
  22   4    0.00000000
  22   5    0.00144729
  22   6    0.00275576
  22   7    0.00404929
  22   8    0.00536405
  22   9    0.00671294
  22  10    0.00810254
  22  11    0.00953795
  22  12    0.01102428
  22  13    0.01256699
  22  14    0.01417202
  22  15    0.01584576
  22  16    0.01759504
  22  17    0.01942714
  22  18    0.02134980
  22  19    0.02337121
  22  20    0.02550007
  22  21    0.02774560
  22  22    0.03011757
  22  23    0.03262635
  22  24    0.03528298
  22  25    0.03809914
  22  26    0.04108728
  22  27    0.04426063
  22  28    0.04763327
  22  29    0.05122018
  22  30    0.05503733
  22  31    0.05910172
  22  32    0.06343147
  22  33    0.06804590
  22  34    0.07296562
  22  35    0.07821260
  22  36    0.08381029
  22  37    0.08978373
  22  38    0.09615962
  22  39    0.10296648
  22  40    0.11023476
  22  41    0.11799699
  22  42    0.12628789
  22  43    0.13514457
  22  44    0.14460665
  22  45    0.15471648
  22  46    0.16551930
  22  47    0.17706344
  22  48    0.18940057
  22  49    0.20258588
  22  50    0.21667836
  22  51    0.23174105
  22  52    0.24784135
  22  53    0.26505125
  22  54    0.28344773
  22  55    0.30311306
  22  56    0.32413518
  22  57    0.34660806
  22  58    0.37063218
  22  59    0.39631492
  22  60    0.42377105
  22  61    0.45312327
  22  62    0.48450273
  22  63    0.51804961
  22  64    0.55391375
  22  65    0.59225531
  22  66    0.63324551
  22  67    0.67706734
  22  68    0.72391640
  22  69    0.77400179
  22  70    0.82754700
  22  71    0.88479090
  22  72    0.94598884
  22  73    1.01141373
  22  74    1.08135729
  22  75    1.15613133
  22  76    1.23606910
  22  77    1.32152682
  22  78    1.41288522
  22  79    1.51055121
  22  80    1.61495974
  22  81    1.72657564
  22  82    1.84589576
  22  83    1.97345108
  22  84    2.10980914
  22  85    2.25557648
  22  86    2.41140134
  22  87    2.57797654
  22  88    2.75604250
  22  89    2.94639054
  22  90    3.14986636
  22  91    3.36737374
  22  92    3.59987856
  22  93    3.84841306
  22  94    4.11408035
  22  95    4.39805928
  22  96    4.70160966
  22  97    5.02607777
  22  98    5.37290231
  22  99    5.74362071
  22 100    6.13987590
  22 101    6.56342352
  22 102    7.01613968
  22 103    7.50002915
  22 104    8.01723418
  22 105    8.57004394
  22 106    9.16090453
  22 107    9.79242971
  22 108   10.46741239
  22 109   11.18883683
  22 110   11.95989176
  22 111   12.78398429
  22 112   13.66475484
  22 113   14.60609303
  22 114   15.61215469
  22 115   16.68737996
  22 116   17.83651265
  22 117   19.06462086
  22 118   20.37711900
  22 119   21.77979125
  22 120   23.27881654
  22 121   24.88079514
  22 122   26.59277700
  22 123   28.42229173
  22 124   30.37738047
  22 125   32.46662950
  22 126   34.69920571
  22 127   37.08489370
  22 128   39.63413444
  22 129   42.35806514
  22 130   45.26855980
  22 131   48.37826955
  22 132   51.70066137
  22 133   55.25005261
  22 134   59.04163668
  22 135   63.09149173
  22 136   67.41655664
  22 137   72.03454595
  22 138   76.96375225
  22 139   82.22264123
  22 140   87.82905238
  22 141   93.79854646
  22 142  100.14039490
  22 143  106.84515013
  22 144  113.83727235
  22 145  120.77390856
  22 146  126.14918599
  22 147  131.18161659
  22 148  136.01010421
  22 149  140.74831622
  22 150  144.82104102
  22 151  148.62379299
  22 152  151.74864488
  22 153  155.13811802
  22 154  158.30831294
  22 155  161.99690572
  22 156  164.83708533
  22 157  167.93603477
  22 158  170.08936197
  22 159  171.12255631
  22 160  172.30071363
  22 161  173.18224409
  22 162  174.07052075
  22 163  174.64346270
  22 164  175.46697334
  22 165  176.60210746
  22 166  176.37019207
  22 167  176.05222840
  22 168  175.58732253
  22 169  174.90357510
  22 170  174.88520600
  22 171  174.97865222
  22 172  174.46673553
  22 173  172.78390101
  22 174  171.07448221
  22 175  169.05412792
  22 176  166.08262398
  22 177  163.03483763
  22 178  159.84151991
  22 179  155.92974371
  22 180  151.42192270
  22 181  146.73847618
  22 182  140.89054101
  22 183  134.23919174
  22 184  127.09582854
  22 185  118.67805535
  22 186  110.49611782
  22 187  102.33242015
  22 188   93.92285101
  22 189   84.70164272
  22 190   75.17414966
  22 191   64.24263472
  22 192   53.27306602
  22 193   41.12751979
  22 194   28.81961733
  22 195   14.66450070
  22 196    0.00000000
  23   1    0.00000000
  23   2    0.00000000
  23   3    0.00000000
  23   4    0.00000000
  23   5    0.00136379
  23   6    0.00271045
  23   7    0.00407025
  23   8    0.00545916
  23   9    0.00688446
  23  10    0.00835099
  23  11    0.00986348
  23  12    0.01142726
  23  13    0.01304822
  23  14    0.01473279
  23  15    0.01648788
  23  16    0.01832080
  23  17    0.02023932
  23  18    0.02225164
  23  19    0.02436644
  23  20    0.02659288
  23  21    0.02894065
  23  22    0.03142002
  23  23    0.03404187
  23  24    0.03681775
  23  25    0.03975993
  23  26    0.04288140
  23  27    0.04619603
  23  28    0.04971853
  23  29    0.05346457
  23  30    0.05745084
  23  31    0.06169510
  23  32    0.06621629
  23  33    0.07103460
  23  34    0.07617154
  23  35    0.08165009
  23  36    0.08749473
  23  37    0.09373160
  23  38    0.10038859
  23  39    0.10749550
  23  40    0.11508413
  23  41    0.12318842
  23  42    0.13184466
  23  43    0.14109158
  23  44    0.15097057
  23  45    0.16152584
  23  46    0.17280464
  23  47    0.18485744
  23  48    0.19773817
  23  49    0.21150449
  23  50    0.22621799
  23  51    0.24194450
  23  52    0.25875439
  23  53    0.27672284
  23  54    0.29593024
  23  55    0.31646250
  23  56    0.33841144
  23  57    0.36187520
  23  58    0.38695870
  23  59    0.41377407
  23  60    0.44244117
  23  61    0.47308814
  23  62    0.50585191
  23  63    0.54087889
  23  64    0.57832554
  23  65    0.61835914
  23  66    0.66115847
  23  67    0.70691464
  23  68    0.75583192
  23  69    0.80812867
  23  70    0.86403827
  23  71    0.92381021
  23  72    0.98771112
  23  73    1.05602603
  23  74    1.12905959
  23  75    1.20713741
  23  76    1.29060753
  23  77    1.37984194
  23  78    1.47523824
  23  79    1.57722138
  23  80    1.68624556
  23  81    1.80279621
  23  82    1.92739216
  23  83    2.06058790
  23  84    2.20297608
  23  85    2.35519006
  23  86    2.51790673
  23  87    2.69184951
  23  88    2.87779153
  23  89    3.07655899
  23  90    3.28903487
  23  91    3.51616276
  23  92    3.75895103
  23  93    4.01847726
  23  94    4.29589295
  23  95    4.59242862
  23  96    4.90939918
  23  97    5.24820969
  23  98    5.61036153
  23  99    5.99745897
  23 100    6.41121618
  23 101    6.85346473
  23 102    7.32616160
  23 103    7.83139769
  23 104    8.37140695
  23 105    8.94857612
  23 106    9.56545507
  23 107   10.22476789
  23 108   10.92942471
  23 109   11.68253429
  23 110   12.48741741
  23 111   13.34762127
  23 112   14.26693467
  23 113   15.24940435
  23 114   16.29935225
  23 115   17.42139403
  23 116   18.62045872
  23 117   19.90180960
  23 118   21.27106652
  23 119   22.73422956
  23 120   24.29770419
  23 121   25.96832806
  23 122   27.75339928
  23 123   29.66070655
  23 124   31.69856095
  23 125   33.87582941
  23 126   36.20197002
  23 127   38.68706881
  23 128   41.34187804
  23 129   44.17785537
  23 130   47.20720350
  23 131   50.44290902
  23 132   53.89877875
  23 133   57.58947024
  23 134   61.53051044
  23 135   65.73829078
  23 136   70.23001567
  23 137   75.02355896
  23 138   80.13714202
  23 139   85.58867867
  23 140   91.39454285
  23 141   97.56747968
  23 142  104.11373065
  23 143  111.03137691
  23 144  118.31977754
  23 145  125.04373696
  23 146  130.68373335
  23 147  135.44834899
  23 148  140.24717820
  23 149  145.07281296
  23 150  149.73538168
  23 151  153.24696113
  23 152  156.64077873
  23 153  159.78483649
  23 154  162.86650738
  23 155  165.74781119
  23 156  169.08077348
  23 157  171.75408273
  23 158  174.21886073
  23 159  175.35272947
  23 160  175.95980811
  23 161  177.14951758
  23 162  177.69393975
  23 163  178.79670835
  23 164  180.12924897
  23 165  180.99841908
  23 166  181.21537092
  23 167  181.00913611
  23 168  180.44033122
  23 169  179.42320325
  23 170  178.63268060
  23 171  178.14031143
  23 172  177.01654831
  23 173  175.78804689
  23 174  173.57539991
  23 175  171.19551167
  23 176  168.64360522
  23 177  165.67258554
  23 178  162.41987527
  23 179  158.81345967
  23 180  154.82601771
  23 181  149.41601918
  23 182  144.00046194
  23 183  137.43550246
  23 184  129.45260165
  23 185  121.50384411
  23 186  113.10497648
  23 187  104.75785349
  23 188   95.79754958
  23 189   86.13137579
  23 190   75.65392120
  23 191   64.72601190
  23 192   53.44638103
  23 193   41.78494882
  23 194   28.73990409
  23 195   15.29884946
  23 196    0.00000000
  24   1    0.00000000
  24   2    0.00000000
  24   3    0.00000000
  24   4    0.00000000
  24   5    0.00130289
  24   6    0.00266286
  24   7    0.00407841
  24   8    0.00553973
  24   9    0.00704233
  24  10    0.00858689
  24  11    0.01017723
  24  12    0.01181881
  24  13    0.01351808
  24  14    0.01528205
  24  15    0.01711817
  24  16    0.01903431
  24  17    0.02103873
  24  18    0.02314011
  24  19    0.02534760
  24  20    0.02767083
  24  21    0.03011997
  24  22    0.03270578
  24  23    0.03543966
  24  24    0.03833366
  24  25    0.04140060
  24  26    0.04465407
  24  27    0.04810853
  24  28    0.05177932
  24  29    0.05568281
  24  30    0.05983638
  24  31    0.06425857
  24  32    0.06896912
  24  33    0.07398908
  24  34    0.07934086
  24  35    0.08504842
  24  36    0.09113726
  24  37    0.09763464
  24  38    0.10456962
  24  39    0.11197323
  24  40    0.11987861
  24  41    0.12832116
  24  42    0.13733865
  24  43    0.14697145
  24  44    0.15726269
  24  45    0.16825843
  24  46    0.18000789
  24  47    0.19256366
  24  48    0.20598194
  24  49    0.22032279
  24  50    0.23565039
  24  51    0.25203333
  24  52    0.26954491
  24  53    0.28826349
  24  54    0.30827281
  24  55    0.32966238
  24  56    0.35252787
  24  57    0.37697155
  24  58    0.40310272
  24  59    0.43103823
  24  60    0.46090297
  24  61    0.49283043
  24  62    0.52696332
  24  63    0.56345416
  24  64    0.60246601
  24  65    0.64417315
  24  66    0.68876187
  24  67    0.73643131
  24  68    0.78739433
  24  69    0.84187843
  24  70    0.90012683
  24  71    0.96239947
  24  72    1.02897420
  24  73    1.10014803
  24  74    1.17623838
  24  75    1.25758457
  24  76    1.34454926
  24  77    1.43752006
  24  78    1.53691127
  24  79    1.64316571
  24  80    1.75675664
  24  81    1.87818988
  24  82    2.00800604
  24  83    2.14678290
  24  84    2.29513795
  24  85    2.45373113
  24  86    2.62326772
  24  87    2.80450144
  24  88    2.99823779
  24  89    3.20533758
  24  90    3.42672069
  24  91    3.66337014
  24  92    3.91633640
  24  93    4.18674198
  24  94    4.47578634
  24  95    4.78475118
  24  96    5.11500601
  24  97    5.46801414
  24  98    5.84533906
  24  99    6.24865131
  24 100    6.67973565
  24 101    7.14049892
  24 102    7.63297827
  24 103    8.15935000
  24 104    8.72193896
  24 105    9.32322865
  24 106    9.96587185
  24 107   10.65270208
  24 108   11.38674576
  24 109   12.17123511
  24 110   13.00962201
  24 111   13.90559264
  24 112   14.86308311
  24 113   15.88629612
  24 114   16.97971860
  24 115   18.14814054
  24 116   19.39667499
  24 117   20.73077923
  24 118   22.15627736
  24 119   23.67938421
  24 120   25.30673074
  24 121   27.04539091
  24 122   28.90291022
  24 123   30.88733586
  24 124   33.00724854
  24 125   35.27179614
  24 126   37.69072897
  24 127   40.27443668
  24 128   43.03398659
  24 129   45.98116312
  24 130   49.12850765
  24 131   52.48935791
  24 132   56.07788530
  24 133   59.90912764
  24 134   63.99901247
  24 135   68.36436167
  24 136   73.02285759
  24 137   77.99292685
  24 138   83.29344765
  24 139   88.94308600
  24 140   94.95890481
  24 141  101.35375937
  24 142  108.13254292
  24 143  115.29141942
  24 144  122.84047682
  24 145  129.89820402
  24 146  135.61691968
  24 147  140.22320359
  24 148  145.01899692
  24 149  150.14124788
  24 150  154.40025270
  24 151  158.60149260
  24 152  161.40986275
  24 153  164.13372100
  24 154  167.27718708
  24 155  169.71071311
  24 156  172.66111479
  24 157  175.46836600
  24 158  177.37684181
  24 159  178.81180580
  24 160  179.74081554
  24 161  180.47138581
  24 162  181.47049959
  24 163  182.43608474
  24 164  183.97613339
  24 165  184.77166741
  24 166  185.20932353
  24 167  185.05337526
  24 168  184.46414682
  24 169  183.43463733
  24 170  181.79724774
  24 171  180.64663913
  24 172  179.37987440
  24 173  177.48019442
  24 174  175.93855550
  24 175  173.19438117
  24 176  170.29894940
  24 177  167.25537778
  24 178  164.00226581
  24 179  160.71409173
  24 180  156.27259333
  24 181  151.69738326
  24 182  145.83636355
  24 183  139.60004684
  24 184  132.29356026
  24 185  124.26624486
  24 186  116.11496329
  24 187  107.21591865
  24 188   97.76169180
  24 189   87.71726007
  24 190   76.88706608
  24 191   65.82027386
  24 192   54.21549690
  24 193   41.99329750
  24 194   29.17127545
  24 195   14.85224970
  24 196    0.00000000
  25   1    0.00000000
  25   2    0.00000000
  25   3    0.00000000
  25   4    0.00000000
  25   5    0.00119012
  25   6    0.00257034
  25   7    0.00405711
  25   8    0.00560121
  25   9    0.00718644
  25  10    0.00881142
  25  11    0.01048046
  25  12    0.01220001
  25  13    0.01397738
  25  14    0.01582034
  25  15    0.01773699
  25  16    0.01973576
  25  17    0.02182542
  25  18    0.02401513
  25  19    0.02631451
  25  20    0.02873366
  25  21    0.03128323
  25  22    0.03397445
  25  23    0.03681922
  25  24    0.03983012
  25  25    0.04302051
  25  26    0.04640456
  25  27    0.04999731
  25  28    0.05381475
  25  29    0.05787391
  25  30    0.06219290
  25  31    0.06679098
  25  32    0.07168871
  25  33    0.07690797
  25  34    0.08247210
  25  35    0.08840599
  25  36    0.09473618
  25  37    0.10149101
  25  38    0.10870070
  25  39    0.11639752
  25  40    0.12461594
  25  41    0.13339275
  25  42    0.14276723
  25  43    0.15278137
  25  44    0.16347999
  25  45    0.17491100
  25  46    0.18712558
  25  47    0.20017840
  25  48    0.21412790
  25  49    0.22903652
  25  50    0.24497100
  25  51    0.26200265
  25  52    0.28020769
  25  53    0.29966760
  25  54    0.32046945
  25  55    0.34270630
  25  56    0.36647764
  25  57    0.39188980
  25  58    0.41905644
  25  59    0.44809905
  25  60    0.47914750
  25  61    0.51234060
  25  62    0.54782673
  25  63    0.58576451
  25  64    0.62632347
  25  65    0.66968485
  25  66    0.71604236
  25  67    0.76560309
  25  68    0.81858837
  25  69    0.87523479
  25  70    0.93579526
  25  71    1.00054009
  25  72    1.06975821
  25  73    1.14375848
  25  74    1.22287100
  25  75    1.30744862
  25  76    1.39786845
  25  77    1.49453360
  25  78    1.59787489
  25  79    1.70835280
  25  80    1.82645947
  25  81    1.95272091
  25  82    2.08769929
  25  83    2.23199543
  25  84    2.38625143
  25  85    2.55115354
  25  86    2.72743514
  25  87    2.91587997
  25  88    3.11732558
  25  89    3.33266703
  25  90    3.56286076
  25  91    3.80892887
  25  92    4.07196349
  25  93    4.35313165
  25  94    4.65368033
  25  95    4.97494192
  25  96    5.31834004
  25  97    5.68539573
  25  98    6.07773405
  25  99    6.49709117
  25 100    6.94532188
  25 101    7.42440762
  25 102    7.93646505
  25 103    8.48375514
  25 104    9.06869294
  25 105    9.69385791
  25 106   10.36200499
  25 107   11.07607630
  25 108   11.83921370
  25 109   12.65477206
  25 110   13.52633346
  25 111   14.45772220
  25 112   15.45302086
  25 113   16.51658721
  25 114   17.65307234
  25 115   18.86743979
  25 116   20.16498584
  25 117   21.55136109
  25 118   23.03259330
  25 119   24.61511155
  25 120   26.30577190
  25 121   28.11188449
  25 122   30.04124222
  25 123   32.10215113
  25 124   34.30346237
  25 125   36.65460607
  25 126   39.16562689
  25 127   41.84722135
  25 128   44.71077678
  25 129   47.76841164
  25 130   51.03301683
  25 131   54.51829726
  25 132   58.23881300
  25 133   62.21001897
  25 134   66.44830243
  25 135   70.97101704
  25 136   75.79650998
  25 137   80.94412722
  25 138   86.43414305
  25 139   92.28744135
  25 140   98.52444688
  25 141  105.16193094
  25 142  112.20422541
  25 143  119.62290833
  25 144  127.34436010
  25 145  134.61179559
  25 146  140.20554845
  25 147  145.37000308
  25 148  150.04501469
  25 149  154.67409514
  25 150  159.74110791
  25 151  162.98393485
  25 152  165.90974445
  25 153  168.72018978
  25 154  171.06758539
  25 155  173.83626179
  25 156  176.07594239
  25 157  178.78400075
  25 158  180.71855231
  25 159  182.49279960
  25 160  183.43994543
  25 161  184.24731872
  25 162  185.00719670
  25 163  186.23147247
  25 164  187.30417365
  25 165  188.64262015
  25 166  188.53845945
  25 167  188.27184906
  25 168  187.66683870
  25 169  186.78842456
  25 170  185.20295084
  25 171  182.99243284
  25 172  181.09435353
  25 173  179.52493233
  25 174  177.20870520
  25 175  175.03797915
  25 176  171.78431112
  25 177  168.71740162
  25 178  165.27638421
  25 179  161.41154803
  25 180  157.47859672
  25 181  152.87195394
  25 182  147.63149157
  25 183  141.39372027
  25 184  134.38505165
  25 185  126.65017433
  25 186  118.33763798
  25 187  109.65845900
  25 188   99.70747714
  25 189   89.44012689
  25 190   78.66466532
  25 191   67.71606522
  25 192   55.81911428
  25 193   42.96961016
  25 194   29.21645244
  25 195   14.99834235
  25 196    0.00000000
  26   1    0.00000000
  26   2    0.00000000
  26   3    0.00000000
  26   4    0.00000000
  26   5    0.00089203
  26   6    0.00238155
  26   7    0.00399475
  26   8    0.00564397
  26   9    0.00731956
  26  10    0.00902716
  26  11    0.01077516
  26  12    0.01257223
  26  13    0.01442704
  26  14    0.01634828
  26  15    0.01834471
  26  16    0.02042534
  26  17    0.02259944
  26  18    0.02487664
  26  19    0.02726701
  26  20    0.02978113
  26  21    0.03243008
  26  22    0.03522560
  26  23    0.03818006
  26  24    0.04130658
  26  25    0.04461903
  26  26    0.04813215
  26  27    0.05186158
  26  28    0.05582394
  26  29    0.06003692
  26  30    0.06451933
  26  31    0.06929118
  26  32    0.07437380
  26  33    0.07978994
  26  34    0.08556380
  26  35    0.09172123
  26  36    0.09828979
  26  37    0.10529888
  26  38    0.11277988
  26  39    0.12076628
  26  40    0.12929384
  26  41    0.13840076
  26  42    0.14812780
  26  43    0.15851853
  26  44    0.16961948
  26  45    0.18148036
  26  46    0.19415427
  26  47    0.20769797
  26  48    0.22217210
  26  49    0.23764146
  26  50    0.25417530
  26  51    0.27184763
  26  52    0.29073757
  26  53    0.31092964
  26  54    0.33251424
  26  55    0.35558793
  26  56    0.38025397
  26  57    0.40662270
  26  58    0.43481209
  26  59    0.46494823
  26  60    0.49716589
  26  61    0.53160915
  26  62    0.56843200
  26  63    0.60779906
  26  64    0.64988631
  26  65    0.69488183
  26  66    0.74298668
  26  67    0.79441580
  26  68    0.84939890
  26  69    0.90818156
  26  70    0.97102626
  26  71    1.03821357
  26  72    1.11004340
  26  73    1.18683630
  26  74    1.26893491
  26  75    1.35670547
  26  76    1.45053941
  26  77    1.55085512
  26  78    1.65809979
  26  79    1.77275136
  26  80    1.89532068
  26  81    2.02635371
  26  82    2.16643394
  26  83    2.31618500
  26  84    2.47627337
  26  85    2.64741130
  26  86    2.83036000
  26  87    3.02593290
  26  88    3.23499932
  26  89    3.45848819
  26  90    3.69739219
  26  91    3.95277204
  26  92    4.22576119
  26  93    4.51757075
  26  94    4.82949475
  26  95    5.16291582
  26  96    5.51931117
  26  97    5.90025903
  26  98    6.30744550
  26  99    6.74267182
  26 100    7.20786218
  26 101    7.70507201
  26 102    8.23649680
  26 103    8.80448156
  26 104    9.41153082
  26 105   10.06031932
  26 106   10.75370341
  26 107   11.49473309
  26 108   12.28666493
  26 109   13.13297574
  26 110   14.03737705
  26 111   15.00383065
  26 112   16.03656486
  26 113   17.14009200
  26 114   18.31922675
  26 115   19.57910574
  26 116   20.92520817
  26 117   22.36337774
  26 118   23.89984579
  26 119   25.54125579
  26 120   27.29468924
  26 121   29.16769301
  26 122   31.16830831
  26 123   33.30510121
  26 124   35.58719495
  26 125   38.02430408
  26 126   40.62677051
  26 127   43.40560150
  26 128   46.37250966
  26 129   49.53995475
  26 130   52.92118718
  26 131   56.53029281
  26 132   60.38223891
  26 133   64.49292197
  26 134   68.87922052
  26 135   73.55906235
  26 136   78.55152761
  26 137   83.87702962
  26 138   89.55763864
  26 139   95.61760879
  26 140  102.08400271
  26 141  108.98636092
  26 142  116.34878565
  26 143  124.13059903
  26 144  131.81214700
  26 145  138.53805599
  26 146  144.78485907
  26 147  149.58830767
  26 148  154.71774450
  26 149  159.38832578
  26 150  163.54575303
  26 151  167.33598280
  26 152  170.18929375
  26 153  172.44526461
  26 154  175.12165824
  26 155  177.18684739
  26 156  179.72740104
  26 157  181.58899418
  26 158  183.94416494
  26 159  185.73159680
  26 160  187.01334216
  26 161  187.80847399
  26 162  188.82026560
  26 163  189.92410639
  26 164  191.11643528
  26 165  191.71150594
  26 166  191.78495384
  26 167  191.58256409
  26 168  190.89435316
  26 169  189.59717303
  26 170  187.97525159
  26 171  185.75849035
  26 172  183.20527708
  26 173  181.03529476
  26 174  179.04289821
  26 175  176.66537193
  26 176  173.77073940
  26 177  170.22907856
  26 178  166.63608873
  26 179  162.82341195
  26 180  158.98883656
  26 181  154.29244416
  26 182  149.01504561
  26 183  142.52443208
  26 184  135.74083006
  26 185  128.11887066
  26 186  120.40077972
  26 187  110.81187515
  26 188  101.36886002
  26 189   91.02922366
  26 190   80.93037673
  26 191   69.83134285
  26 192   57.59878479
  26 193   44.02162693
  26 194   29.84356457
  26 195   14.98472071
  26 196    0.00000000
  27   1    0.00000000
  27   2    0.00000000
  27   3    0.00000000
  27   4    0.00000000
  27   5    0.00000000
  27   6    0.00207864
  27   7    0.00391236
  27   8    0.00568297
  27   9    0.00744997
  27  10    0.00923867
  27  11    0.01106392
  27  12    0.01293705
  27  13    0.01486806
  27  14    0.01686647
  27  15    0.01894170
  27  16    0.02110324
  27  17    0.02336084
  27  18    0.02572458
  27  19    0.02820496
  27  20    0.03081299
  27  21    0.03356022
  27  22    0.03645885
  27  23    0.03952173
  27  24    0.04276249
  27  25    0.04619553
  27  26    0.04983614
  27  27    0.05370057
  27  28    0.05780604
  27  29    0.06217090
  27  30    0.06681464
  27  31    0.07175804
  27  32    0.07702318
  27  33    0.08263365
  27  34    0.08861453
  27  35    0.09499260
  27  36    0.10179643
  27  37    0.10905647
  27  38    0.11680523
  27  39    0.12507742
  27  40    0.13391009
  27  41    0.14334280
  27  42    0.15341779
  27  43    0.16418019
  27  44    0.17567820
  27  45    0.18796332
  27  46    0.20109058
  27  47    0.21511875
  27  48    0.23011065
  27  49    0.24613343
  27  50    0.26325882
  27  51    0.28156350
  27  52    0.30112941
  27  53    0.32204414
  27  54    0.34440132
  27  55    0.36830099
  27  56    0.39385014
  27  57    0.42116306
  27  58    0.45036199
  27  59    0.48157753
  27  60    0.51494934
  27  61    0.55062666
  27  62    0.58876906
  27  63    0.62954707
  27  64    0.67314302
  27  65    0.71975178
  27  66    0.76958167
  27  67    0.82285536
  27  68    0.87981087
  27  69    0.94070264
  27  70    1.00580263
  27  71    1.07540155
  27  72    1.14981013
  27  73    1.22936051
  27  74    1.31440770
  27  75    1.40533119
  27  76    1.50253655
  27  77    1.60645731
  27  78    1.71755681
  27  79    1.83633030
  27  80    1.96330706
  27  81    2.09905282
  27  82    2.24417217
  27  83    2.39931129
  27  84    2.56516074
  27  85    2.74245855
  27  86    2.93199341
  27  87    3.13460818
  27  88    3.35120356
  27  89    3.58274204
  27  90    3.83025212
  27  91    4.09483283
  27  92    4.37765846
  27  93    4.67998378
  27  94    5.00314943
  27  95    5.34858777
  27  96    5.71782912
  27  97    6.11250839
  27  98    6.53437214
  27  99    6.98528612
  27 100    7.46724333
  27 101    7.98237256
  27 102    8.53294755
  27 103    9.12139666
  27 104    9.75031326
  27 105   10.42246671
  27 106   11.14081411
  27 107   11.90851268
  27 108   12.72893307
  27 109   13.60567338
  27 110   14.54257409
  27 111   15.54373388
  27 112   16.61352642
  27 113   17.75661817
  27 114   18.97798719
  27 115   20.28294307
  27 116   21.67714799
  27 117   23.16663897
  27 118   24.75785142
  27 119   26.45764389
  27 120   28.27332430
  27 121   30.21267758
  27 122   32.28399485
  27 123   34.49610422
  27 124   36.85840341
  27 125   39.38089426
  27 126   42.07421932
  27 127   44.94970070
  27 128   48.01938134
  27 129   51.29606871
  27 130   54.79338099
  27 131   58.52579541
  27 132   62.50869861
  27 133   66.75843941
  27 134   71.29238801
  27 135   76.12901502
  27 136   81.28802914
  27 137   86.79066897
  27 138   92.66036227
  27 139   98.92420575
  27 140  105.61633901
  27 141  112.78710624
  27 142  120.53981825
  27 143  128.23557457
  27 144  135.76334925
  27 145  142.49812927
  27 146  148.38724333
  27 147  154.07957625
  27 148  158.46882034
  27 149  163.25390198
  27 150  167.37243350
  27 151  171.29496356
  27 152  173.74762176
  27 153  176.44038823
  27 154  178.48812343
  27 155  180.77152537
  27 156  182.77744948
  27 157  184.62749309
  27 158  186.47402966
  27 159  188.21975060
  27 160  189.82215462
  27 161  190.90495540
  27 162  192.29732247
  27 163  193.28870912
  27 164  194.29118615
  27 165  195.06962817
  27 166  195.07519365
  27 167  194.14619770
  27 168  193.49517862
  27 169  192.48981067
  27 170  191.09504585
  27 171  188.60477765
  27 172  185.66652439
  27 173  183.09293751
  27 174  180.97910946
  27 175  178.51723984
  27 176  176.09997476
  27 177  172.47368243
  27 178  168.88269180
  27 179  164.90912010
  27 180  160.99748540
  27 181  155.91172810
  27 182  150.20847152
  27 183  143.51880079
  27 184  136.47847269
  27 185  129.19668704
  27 186  120.81682029
  27 187  112.26309307
  27 188  102.33274547
  27 189   92.74201240
  27 190   82.52032066
  27 191   71.35974966
  27 192   58.95368087
  27 193   44.85081099
  27 194   30.27095198
  27 195   15.15697478
  27 196    0.00000000
  28   1    0.00000000
  28   2    0.00000000
  28   3    0.00000000
  28   4    0.00000000
  28   5    0.00000000
  28   6    0.00202895
  28   7    0.00390875
  28   8    0.00574832
  28   9    0.00758852
  28  10    0.00945061
  28  11    0.01134910
  28  12    0.01329578
  28  13    0.01530120
  28  14    0.01737539
  28  15    0.01952821
  28  16    0.02176958
  28  17    0.02410964
  28  18    0.02655887
  28  19    0.02912819
  28  20    0.03182902
  28  21    0.03467335
  28  22    0.03767383
  28  23    0.04084378
  28  24    0.04419733
  28  25    0.04774941
  28  26    0.05151587
  28  27    0.05551352
  28  28    0.05976021
  28  29    0.06427492
  28  30    0.06907784
  28  31    0.07419046
  28  32    0.07963565
  28  33    0.08543780
  28  34    0.09162288
  28  35    0.09821858
  28  36    0.10525444
  28  37    0.11276199
  28  38    0.12077484
  28  39    0.12932890
  28  40    0.13846248
  28  41    0.14821650
  28  42    0.15863465
  28  43    0.16976361
  28  44    0.18165323
  28  45    0.19435677
  28  46    0.20793113
  28  47    0.22243712
  28  48    0.23793970
  28  49    0.25450831
  28  50    0.27221714
  28  51    0.29114550
  28  52    0.31137815
  28  53    0.33300566
  28  54    0.35612488
  28  55    0.38083928
  28  56    0.40725949
  28  57    0.43550377
  28  58    0.46569851
  28  59    0.49797882
  28  60    0.53248913
  28  61    0.56938382
  28  62    0.60882793
  28  63    0.65099786
  28  64    0.69608219
  28  65    0.74428250
  28  66    0.79581426
  28  67    0.85090780
  28  68    0.90980935
  28  69    0.97278208
  28  70    1.04010732
  28  71    1.11208578
  28  72    1.18903890
  28  73    1.27131026
  28  74    1.35926710
  28  75    1.45330198
  28  76    1.55383447
  28  77    1.66131302
  28  78    1.77621696
  28  79    1.89905862
  28  80    2.03038554
  28  81    2.17078295
  28  82    2.32087632
  28  83    2.48133409
  28  84    2.65287068
  28  85    2.83624956
  28  86    3.03228663
  28  87    3.24185383
  28  88    3.46588293
  28  89    3.70536959
  28  90    3.96137779
  28  91    4.23504441
  28  92    4.52758422
  28  93    4.84029517
  28  94    5.17456404
  28  95    5.53187247
  28  96    5.91380337
  28  97    6.32204779
  28  98    6.75841220
  28  99    7.22482631
  28 100    7.72335132
  28 101    8.25618882
  28 102    8.82569013
  28 103    9.43436638
  28 104   10.08489914
  28 105   10.78015177
  28 106   11.52318149
  28 107   12.31725218
  28 108   13.16584799
  28 109   14.07268781
  28 110   15.04174058
  28 111   16.07724152
  28 112   17.18370940
  28 113   18.36596465
  28 114   19.62914871
  28 115   20.97874435
  28 116   22.42059712
  28 117   23.96093807
  28 118   25.60640757
  28 119   27.36408055
  28 120   29.24149299
  28 121   31.24666986
  28 122   33.38815453
  28 123   35.67503995
  28 124   38.11700141
  28 125   40.72433149
  28 126   43.50797715
  28 127   46.47957944
  28 128   49.65151610
  28 129   53.03694744
  28 130   56.64986557
  28 131   60.50514677
  28 132   64.61860579
  28 133   69.00705014
  28 134   73.68833212
  28 135   78.68140145
  28 136   84.00638258
  28 137   89.68476507
  28 138   95.73994820
  28 139  102.19860588
  28 140  109.09292962
  28 141  116.45750682
  28 142  124.27044848
  28 143  132.02198754
  28 144  139.05114320
  28 145  145.87443161
  28 146  151.78055188
  28 147  157.49086894
  28 148  162.45856846
  28 149  166.43969761
  28 150  171.06527536
  28 151  174.40968193
  28 152  177.76152772
  28 153  179.78701119
  28 154  182.33358906
  28 155  184.35749114
  28 156  185.71522008
  28 157  187.40874831
  28 158  188.85135280
  28 159  190.60485401
  28 160  191.91061901
  28 161  193.45625475
  28 162  194.94531904
  28 163  196.41615028
  28 164  197.46791476
  28 165  197.98168654
  28 166  198.08107679
  28 167  197.20921662
  28 168  196.22510846
  28 169  195.54257519
  28 170  194.07548885
  28 171  191.65422435
  28 172  188.50651484
  28 173  185.42392632
  28 174  182.98800339
  28 175  181.03928701
  28 176  178.34334239
  28 177  175.37356996
  28 178  171.18808294
  28 179  167.59318808
  28 180  162.82489142
  28 181  157.77278254
  28 182  150.98974695
  28 183  144.43847674
  28 184  137.00403326
  28 185  129.88988859
  28 186  121.89047240
  28 187  112.54043328
  28 188  103.36675714
  28 189   93.45709920
  28 190   83.37955558
  28 191   72.41937897
  28 192   59.24142883
  28 193   45.33656701
  28 194   30.35366259
  28 195   15.43291502
  28 196    0.00000000
  29   1    0.00000000
  29   2    0.00000000
  29   3    0.00000000
  29   4    0.00000000
  29   5    0.00053360
  29   6    0.00213655
  29   7    0.00396102
  29   8    0.00583607
  29   9    0.00773557
  29  10    0.00966399
  29  11    0.01163154
  29  12    0.01364900
  29  13    0.01572684
  29  14    0.01787526
  29  15    0.02010437
  29  16    0.02242439
  29  17    0.02484580
  29  18    0.02737942
  29  19    0.03003655
  29  20    0.03282899
  29  21    0.03576917
  29  22    0.03887016
  29  23    0.04214578
  29  24    0.04561061
  29  25    0.04928012
  29  26    0.05317069
  29  27    0.05729971
  29  28    0.06168563
  29  29    0.06634808
  29  30    0.07130793
  29  31    0.07658737
  29  32    0.08221004
  29  33    0.08820112
  29  34    0.09458746
  29  35    0.10139765
  29  36    0.10866222
  29  37    0.11641370
  29  38    0.12468683
  29  39    0.13351868
  29  40    0.14294883
  29  41    0.15301952
  29  42    0.16377588
  29  43    0.17526610
  29  44    0.18754168
  29  45    0.20065759
  29  46    0.21467262
  29  47    0.22964953
  29  48    0.24565543
  29  49    0.26276201
  29  50    0.28104590
  29  51    0.30058898
  29  52    0.32147878
  29  53    0.34380885
  29  54    0.36767917
  29  55    0.39319663
  29  56    0.42047546
  29  57    0.44963778
  29  58    0.48081412
  29  59    0.51414402
  29  60    0.54977662
  29  61    0.58787138
  29  62    0.62859873
  29  63    0.67214085
  29  64    0.71869250
  29  65    0.76846187
  29  66    0.82167151
  29  67    0.87855929
  29  68    0.93937953
  29  69    1.00440403
  29  70    1.07392338
  29  71    1.14824815
  29  72    1.22771035
  29  73    1.31266485
  29  74    1.40349098
  29  75    1.50059420
  29  76    1.60440788
  29  77    1.71539524
  29  78    1.83405139
  29  79    1.96090551
  29  80    2.09652320
  29  81    2.24150895
  29  82    2.39650884
  29  83    2.56221336
  29  84    2.73936044
  29  85    2.92873872
  29  86    3.13119102
  29  87    3.34761800
  29  88    3.57898213
  29  89    3.82631193
  29  90    4.09070641
  29  91    4.37333993
  29  92    4.67546729
  29  93    4.99842919
  29  94    5.34365807
  29  95    5.71268434
  29  96    6.10714300
  29  97    6.52878070
  29  98    6.97946328
  29  99    7.46118382
  29 100    7.97607117
  29 101    8.52639907
  29 102    9.11459587
  29 103    9.74325483
  29 104   10.41514512
  29 105   11.13322352
  29 106   11.90064678
  29 107   12.72078488
  29 108   13.59723501
  29 109   14.53383639
  29 110   15.53468607
  29 111   16.60415559
  29 112   17.74690864
  29 113   18.96791971
  29 114   20.27249386
  29 115   21.66628748
  29 116   23.15533026
  29 117   24.74604829
  29 118   26.44528839
  29 119   28.26034365
  29 120   30.19898033
  29 121   32.26946611
  29 122   34.48059979
  29 123   36.84174264
  29 124   39.36285142
  29 125   42.05451353
  29 126   44.92798448
  29 127   47.99522824
  29 128   51.26896106
  29 129   54.76269952
  29 130   58.49081339
  29 131   62.46858317
  29 132   66.71226082
  29 133   71.23912775
  29 134   76.06753725
  29 135   81.21691677
  29 136   86.70769657
  29 137   92.56115869
  29 138   98.79940273
  29 139  105.44654359
  29 140  112.53607532
  29 141  120.14583929
  29 142  127.56006070
  29 143  135.05940051
  29 144  142.10156575
  29 145  148.75198393
  29 146  154.97739360
  29 147  160.27537327
  29 148  165.08537175
  29 149  169.64746988
  29 150  173.72423448
  29 151  178.21529816
  29 152  180.81355391
  29 153  183.33240770
  29 154  185.43179492
  29 155  187.34779822
  29 156  189.06079590
  29 157  190.19131267
  29 158  191.67394085
  29 159  193.20087624
  29 160  194.52762361
  29 161  195.83872520
  29 162  197.39211055
  29 163  198.74910930
  29 164  199.97329843
  29 165  201.10084593
  29 166  200.85132780
  29 167  200.17411008
  29 168  199.43914957
  29 169  198.16284606
  29 170  196.78718909
  29 171  194.19750035
  29 172  191.03616520
  29 173  187.85068771
  29 174  185.24237549
  29 175  183.03344449
  29 176  180.57462531
  29 177  177.19136858
  29 178  173.58831974
  29 179  169.12170167
  29 180  164.58806121
  29 181  158.99648659
  29 182  152.14382056
  29 183  144.81965822
  29 184  137.75785973
  29 185  129.98844132
  29 186  121.80279740
  29 187  113.09202285
  29 188  103.55063154
  29 189   93.71427431
  29 190   83.45527557
  29 191   71.98674932
  29 192   59.49329141
  29 193   45.08189343
  29 194   30.49575253
  29 195   15.28281619
  29 196    0.00000000
  30   1    0.00000000
  30   2    0.00000000
  30   3    0.00000000
  30   4    0.00000000
  30   5    0.00000000
  30   6    0.00203118
  30   7    0.00397857
  30   8    0.00592272
  30   9    0.00788468
  30  10    0.00987693
  30  11    0.01191064
  30  12    0.01399649
  30  13    0.01614488
  30  14    0.01836600
  30  15    0.02067010
  30  16    0.02306760
  30  17    0.02556922
  30  18    0.02818610
  30  19    0.03092985
  30  20    0.03381268
  30  21    0.03684740
  30  22    0.04004752
  30  23    0.04342730
  30  24    0.04700183
  30  25    0.05078708
  30  26    0.05479995
  30  27    0.05905842
  30  28    0.06358152
  30  29    0.06838952
  30  30    0.07350394
  30  31    0.07894769
  30  32    0.08474517
  30  33    0.09092235
  30  34    0.09750691
  30  35    0.10452835
  30  36    0.11201816
  30  37    0.12000988
  30  38    0.12853935
  30  39    0.13764479
  30  40    0.14736700
  30  41    0.15774956
  30  42    0.16883900
  30  43    0.18068502
  30  44    0.19334070
  30  45    0.20686275
  30  46    0.22131176
  30  47    0.23675248
  30  48    0.25325409
  30  49    0.27089051
  30  50    0.28974077
  30  51    0.30988930
  30  52    0.33142635
  30  53    0.35444838
  30  54    0.37905852
  30  55    0.40536696
  30  56    0.43349152
  30  57    0.46355811
  30  58    0.49570135
  30  59    0.53006514
  30  60    0.56680328
  30  61    0.60608020
  30  62    0.64807166
  30  63    0.69296556
  30  64    0.74096274
  30  65    0.79227791
  30  66    0.84714058
  30  67    0.90579609
  30  68    0.96850671
  30  69    1.03555279
  30  70    1.10723400
  30  71    1.18387068
  30  72    1.26580525
  30  73    1.35340373
  30  74    1.44705736
  30  75    1.54718433
  30  76    1.65423166
  30  77    1.76867712
  30  78    1.89103139
  30  79    2.02184031
  30  80    2.16168728
  30  81    2.31119583
  30  82    2.47103238
  30  83    2.64190917
  30  84    2.82458740
  30  85    3.01988056
  30  86    3.22865803
  30  87    3.45184887
  30  88    3.69044593
  30  89    3.94551014
  30  90    4.21817520
  30  91    4.50965250
  30  92    4.82123641
  30  93    5.15430995
  30  94    5.51035074
  30  95    5.89093744
  30  96    6.29775662
  30  97    6.73260999
  30  98    7.19742220
  30  99    7.69424914
  30 100    8.22528668
  30 101    8.79288017
  30 102    9.39953433
  30 103   10.04792398
  30 104   10.74090530
  30 105   11.48152786
  30 106   12.27304746
  30 107   13.11893965
  30 108   14.02291416
  30 109   14.98893021
  30 110   16.02121268
  30 111   17.12426924
  30 112   18.30290854
  30 113   19.56225933
  30 114   20.90779068
  30 115   22.34533334
  30 116   23.88110218
  30 117   25.52171974
  30 118   27.27424111
  30 119   29.14617987
  30 120   31.14553542
  30 121   33.28082153
  30 122   35.56109636
  30 123   37.99599389
  30 124   40.59575712
  30 125   43.37127319
  30 126   46.33411085
  30 127   49.49656107
  30 128   52.87168150
  30 129   56.47334629
  30 130   60.31630275
  30 131   64.41623617
  30 132   68.78984272
  30 133   73.45490456
  30 134   78.43034712
  30 135   83.73622466
  30 136   89.39350624
  30 137   95.42338566
  30 138  101.84555365
  30 139  108.67429882
  30 140  115.90958369
  30 141  123.51077878
  30 142  131.27530552
  30 143  138.09476646
  30 144  145.11271062
  30 145  151.65014832
  30 146  157.72219545
  30 147  163.18960206
  30 148  167.62107792
  30 149  172.01984485
  30 150  176.66448708
  30 151  180.62729713
  30 152  183.66896028
  30 153  186.03133453
  30 154  188.45585437
  30 155  190.29125230
  30 156  191.74585286
  30 157  193.38329244
  30 158  195.21968495
  30 159  196.77066363
  30 160  197.93916338
  30 161  198.76305098
  30 162  199.82564749
  30 163  201.01067019
  30 164  202.37601766
  30 165  203.40227959
  30 166  203.85348796
  30 167  202.99824428
  30 168  201.99308888
  30 169  200.67591525
  30 170  198.50085782
  30 171  196.08999039
  30 172  193.35486750
  30 173  190.45243878
  30 174  187.83907762
  30 175  185.01035681
  30 176  182.45336736
  30 177  178.93843430
  30 178  174.54717412
  30 179  170.39440167
  30 180  166.06817643
  30 181  160.11790464
  30 182  153.37857499
  30 183  145.51833437
  30 184  137.77088917
  30 185  130.02369383
  30 186  121.72795195
  30 187  112.92705013
  30 188  103.44408903
  30 189   93.76932328
  30 190   83.07467834
  30 191   71.86728657
  30 192   58.90130545
  30 193   45.18247084
  30 194   30.38674306
  30 195   15.26378964
  30 196    0.00000000
  31   1    0.00000000
  31   2    0.00000000
  31   3    0.00000000
  31   4    0.00000000
  31   5    0.00000000
  31   6    0.00201772
  31   7    0.00401531
  31   8    0.00601527
  31   9    0.00803507
  31  10    0.01008796
  31  11    0.01218527
  31  12    0.01433750
  31  13    0.01655482
  31  14    0.01884730
  31  15    0.02122521
  31  16    0.02369906
  31  17    0.02627977
  31  18    0.02897875
  31  19    0.03180793
  31  20    0.03477986
  31  21    0.03790776
  31  22    0.04120555
  31  23    0.04468796
  31  24    0.04837054
  31  25    0.05226975
  31  26    0.05640305
  31  27    0.06078895
  31  28    0.06544710
  31  29    0.07039836
  31  30    0.07566493
  31  31    0.08127041
  31  32    0.08723993
  31  33    0.09360025
  31  34    0.10037989
  31  35    0.10760923
  31  36    0.11532069
  31  37    0.12354885
  31  38    0.13233057
  31  39    0.14170525
  31  40    0.15171488
  31  41    0.16240436
  31  42    0.17382158
  31  43    0.18601774
  31  44    0.19904748
  31  45    0.21296921
  31  46    0.22784533
  31  47    0.24374250
  31  48    0.26073196
  31  49    0.27888983
  31  50    0.29829749
  31  51    0.31904189
  31  52    0.34121596
  31  53    0.36491904
  31  54    0.39025731
  31  55    0.41734427
  31  56    0.44630124
  31  57    0.47725788
  31  58    0.51035284
  31  59    0.54573429
  31  60    0.58356063
  31  61    0.62400121
  31  62    0.66723704
  31  63    0.71346162
  31  64    0.76288180
  31  65    0.81571872
  31  66    0.87220876
  31  67    0.93260459
  31  68    0.99717635
  31  69    1.06621277
  31  70    1.14002252
  31  71    1.21893554
  31  72    1.30330453
  31  73    1.39350649
  31  74    1.48994441
  31  75    1.59304906
  31  76    1.70328086
  31  77    1.82113197
  31  78    1.94712844
  31  79    2.08183253
  31  80    2.22584519
  31  81    2.37980875
  31  82    2.54440970
  31  83    2.72038176
  31  84    2.90850908
  31  85    3.10962969
  31  86    3.32463921
  31  87    3.55449476
  31  88    3.80021914
  31  89    4.06290535
  31  90    4.34372134
  31  91    4.64391511
  31  92    4.96482017
  31  93    5.30786135
  31  94    5.67456095
  31  95    6.06654541
  31  96    6.48555229
  31  97    6.93343783
  31  98    7.41218492
  31  99    7.92391164
  31 100    8.47088034
  31 101    9.05550731
  31 102    9.68037308
  31 103   10.34823340
  31 104   11.06203085
  31 105   11.82490726
  31 106   12.64021689
  31 107   13.51154037
  31 108   14.44269958
  31 109   15.43777336
  31 110   16.50111419
  31 111   17.63736581
  31 112   18.85148189
  31 113   20.14874574
  31 114   21.53479107
  31 115   23.01562385
  31 116   24.59764540
  31 117   26.28767646
  31 118   28.09298260
  31 119   30.02130072
  31 120   32.08086679
  31 121   34.28044479
  31 122   36.62935700
  31 123   39.13751556
  31 124   41.81545557
  31 125   44.67437000
  31 126   47.72614664
  31 127   50.98340813
  31 128   54.45955601
  31 129   58.16882092
  31 130   62.12632187
  31 131   66.34813893
  31 132   70.85140417
  31 133   75.65441438
  31 134   80.77675745
  31 135   86.23940871
  31 136   92.06465003
  31 137   98.27539969
  31 138  104.89291744
  31 139  111.93064671
  31 140  119.38128429
  31 141  127.20692431
  31 142  134.46124301
  31 143  141.48458120
  31 144  148.18539386
  31 145  154.62091112
  31 146  160.70315816
  31 147  165.79317345
  31 148  170.86064851
  31 149  174.83511271
  31 150  178.99393721
  31 151  182.68367546
  31 152  185.93906685
  31 153  188.41298599
  31 154  190.82361376
  31 155  193.37743074
  31 156  195.01582199
  31 157  197.15062678
  31 158  198.83250331
  31 159  200.51080050
  31 160  201.48786456
  31 161  202.24451594
  31 162  202.93686095
  31 163  203.89675390
  31 164  204.92813683
  31 165  206.09319040
  31 166  205.97833040
  31 167  205.78509604
  31 168  204.66782758
  31 169  202.85037546
  31 170  200.24513481
  31 171  198.09188103
  31 172  195.61506934
  31 173  193.52769464
  31 174  190.40324787
  31 175  187.45632003
  31 176  184.02059704
  31 177  180.27829740
  31 178  175.96642837
  31 179  171.52281437
  31 180  166.83727587
  31 181  161.66949332
  31 182  154.34836885
  31 183  146.68687112
  31 184  138.33530397
  31 185  130.12810830
  31 186  121.64566565
  31 187  112.89629707
  31 188  103.94354173
  31 189   94.21970419
  31 190   83.53945931
  31 191   71.79417010
  31 192   59.29801407
  31 193   45.54085222
  31 194   30.72662787
  31 195   15.44671560
  31 196    0.00000000
  32   1    0.00000000
  32   2    0.00000000
  32   3    0.00000000
  32   4    0.00000000
  32   5    0.00000000
  32   6    0.00203246
  32   7    0.00406576
  32   8    0.00611206
  32   9    0.00818455
  32  10    0.01029496
  32  11    0.01245377
  32  12    0.01467085
  32  13    0.01695586
  32  14    0.01931865
  32  15    0.02176935
  32  16    0.02431854
  32  17    0.02697728
  32  18    0.02975722
  32  19    0.03267061
  32  20    0.03573034
  32  21    0.03895001
  32  22    0.04234397
  32  23    0.04592738
  32  24    0.04971628
  32  25    0.05372763
  32  26    0.05797939
  32  27    0.06249065
  32  28    0.06728161
  32  29    0.07237377
  32  30    0.07778996
  32  31    0.08355449
  32  32    0.08969319
  32  33    0.09623361
  32  34    0.10320508
  32  35    0.11063886
  32  36    0.11856829
  32  37    0.12702892
  32  38    0.13605871
  32  39    0.14569812
  32  40    0.15599040
  32  41    0.16698167
  32  42    0.17872122
  32  43    0.19126168
  32  44    0.20465926
  32  45    0.21897403
  32  46    0.23427014
  32  47    0.25061617
  32  48    0.26808537
  32  49    0.28675605
  32  50    0.30671186
  32  51    0.32804225
  32  52    0.35084279
  32  53    0.37521564
  32  54    0.40127001
  32  55    0.42912263
  32  56    0.45889827
  32  57    0.49073029
  32  58    0.52476129
  32  59    0.56114366
  32  60    0.60004034
  32  61    0.64162548
  32  62    0.68608528
  32  63    0.73361877
  32  64    0.78443872
  32  65    0.83877257
  32  66    0.89686346
  32  67    0.95897133
  32  68    1.02537402
  32  69    1.09636854
  32  70    1.17227242
  32  71    1.25342506
  32  72    1.34018928
  32  73    1.43295290
  32  74    1.53213049
  32  75    1.63816520
  32  76    1.75153069
  32  77    1.87273329
  32  78    2.00231418
  32  79    2.14085183
  32  80    2.28896450
  32  81    2.44731304
  32  82    2.61660375
  32  83    2.79759152
  32  84    2.99108315
  32  85    3.19794089
  32  86    3.41908625
  32  87    3.65550402
  32  88    3.90824662
  32  89    4.17843867
  32  90    4.46728197
  32  91    4.77606068
  32  92    5.10614698
  32  93    5.45900701
  32  94    5.83620728
  32  95    6.23942142
  32  96    6.67043748
  32  97    7.13116564
  32  98    7.62364643
  32  99    8.15005954
  32 100    8.71273316
  32 101    9.31415393
  32 102    9.95697755
  32 103   10.64404006
  32 104   11.37836986
  32 105   12.16320043
  32 106   13.00198394
  32 107   13.89840562
  32 108   14.85639906
  32 109   15.88016238
  32 110   16.97417544
  32 111   18.14321799
  32 112   19.39238888
  32 113   20.72712635
  32 114   22.15322938
  32 115   23.67688026
  32 116   25.30466818
  32 117   27.04361406
  32 118   28.90119653
  32 119   30.88537905
  32 120   33.00463815
  32 121   35.26799290
  32 122   37.68503540
  32 123   40.26596254
  32 124   43.02160888
  32 125   45.96348096
  32 126   49.10379328
  32 127   52.45550658
  32 128   56.03236978
  32 129   59.84896769
  32 130   63.92077896
  32 131   68.26425171
  32 132   72.89690998
  32 133   77.83751193
  32 134   83.10629007
  32 135   88.72530565
  32 136   94.71891271
  32 137  101.11414077
  32 138  107.94006137
  32 139  115.22225705
  32 140  122.95598564
  32 141  130.98372819
  32 142  138.41654441
  32 143  144.76342633
  32 144  151.11670744
  32 145  157.56404691
  32 146  163.31980874
  32 147  169.08312163
  32 148  173.87735670
  32 149  178.16606079
  32 150  181.50916607
  32 151  184.90586686
  32 152  187.73514646
  32 153  190.61233521
  32 154  193.81224251
  32 155  196.15331894
  32 156  198.57022174
  32 157  200.16028134
  32 158  202.24502718
  32 159  203.75501658
  32 160  205.06373669
  32 161  205.60007515
  32 162  206.59308653
  32 163  207.52775107
  32 164  208.16711849
  32 165  208.88921279
  32 166  209.00628527
  32 167  208.31994629
  32 168  206.86224080
  32 169  204.62483794
  32 170  202.33920730
  32 171  200.21049030
  32 172  198.26907775
  32 173  195.41490828
  32 174  192.55227458
  32 175  189.14165430
  32 176  185.63122261
  32 177  181.90956495
  32 178  177.22199789
  32 179  172.57992965
  32 180  167.75663651
  32 181  162.02174926
  32 182  155.27654750
  32 183  147.13281212
  32 184  139.30924243
  32 185  131.02880323
  32 186  122.31737506
  32 187  113.52096800
  32 188  104.63026702
  32 189   95.00374854
  32 190   84.40377694
  32 191   72.75938460
  32 192   60.19315799
  32 193   46.13864188
  32 194   31.65523015
  32 195   15.85829360
  32 196    0.00000000
  33   1    0.00000000
  33   2    0.00000000
  33   3    0.00000000
  33   4    0.00000000
  33   5    0.00000000
  33   6    0.00205449
  33   7    0.00411948
  33   8    0.00620713
  33   9    0.00832889
  33  10    0.01049478
  33  11    0.01271388
  33  12    0.01499498
  33  13    0.01734703
  33  14    0.01977944
  33  15    0.02230218
  33  16    0.02492583
  33  17    0.02766161
  33  18    0.03052141
  33  19    0.03351776
  33  20    0.03666394
  33  21    0.03997392
  33  22    0.04346247
  33  23    0.04714522
  33  24    0.05103864
  33  25    0.05516020
  33  26    0.05952840
  33  27    0.06416284
  33  28    0.06908432
  33  29    0.07431493
  33  30    0.07987814
  33  31    0.08579893
  33  32    0.09210387
  33  33    0.09882124
  33  34    0.10598119
  33  35    0.11361583
  33  36    0.12175942
  33  37    0.13044848
  33  38    0.13972198
  33  39    0.14962152
  33  40    0.16019150
  33  41    0.17147930
  33  42    0.18353555
  33  43    0.19641431
  33  44    0.21017332
  33  45    0.22487427
  33  46    0.24058307
  33  47    0.25737014
  33  48    0.27531074
  33  49    0.29448529
  33  50    0.31497973
  33  51    0.33688593
  33  52    0.36030207
  33  53    0.38533309
  33  54    0.41209116
  33  55    0.44069618
  33  56    0.47127633
  33  57    0.50396862
  33  58    0.53891950
  33  59    0.57628555
  33  60    0.61623413
  33  61    0.65894417
  33  62    0.70460693
  33  63    0.75342689
  33  64    0.80562263
  33  65    0.86142781
  33  66    0.92109225
  33  67    0.98488297
  33  68    1.05308544
  33  69    1.12600483
  33  70    1.20396735
  33  71    1.28732173
  33  72    1.37644074
  33  73    1.47172288
  33  74    1.57359411
  33  75    1.68250976
  33  76    1.79895655
  33  77    1.92345475
  33  78    2.05656045
  33  79    2.19886807
  33  80    2.35101296
  33  81    2.51367420
  33  82    2.68757762
  33  83    2.87349899
  33  84    3.07226742
  33  85    3.28476904
  33  86    3.51195091
  33  87    3.75482511
  33  88    4.01447327
  33  89    4.29205124
  33  90    4.58879420
  33  91    4.90602203
  33  92    5.24514509
  33  93    5.60767034
  33  94    5.99520793
  33  95    6.40947818
  33  96    6.85231903
  33  97    7.32569402
  33  98    7.83170072
  33  99    8.37257981
  33 100    8.95072466
  33 101    9.56869162
  33 102   10.22921090
  33 103   10.93519822
  33 104   11.68976712
  33 105   12.49624216
  33 106   13.35817282
  33 107   14.27934840
  33 108   15.26381374
  33 109   16.31588589
  33 110   17.44017187
  33 111   18.64158735
  33 112   19.92537651
  33 113   21.29713288
  33 114   22.76282148
  33 115   24.32880196
  33 116   26.00185299
  33 117   27.78919781
  33 118   29.69853093
  33 119   31.73804597
  33 120   33.91646458
  33 121   36.24306643
  33 122   38.72772020
  33 123   41.38091540
  33 124   44.21379515
  33 125   47.23818966
  33 126   50.46665071
  33 127   53.91248721
  33 128   57.58980268
  33 129   61.51353662
  33 130   65.69951363
  33 131   70.16450934
  33 132   74.92635164
  33 133   80.00409501
  33 134   85.41834318
  33 135   91.19186760
  33 136   97.35080933
  33 137  103.92705074
  33 138  110.96312268
  33 139  118.52368490
  33 140  126.72898930
  33 141  134.87991780
  33 142  142.01200054
  33 143  148.61550563
  33 144  154.55903460
  33 145  160.82964746
  33 146  166.58284144
  33 147  172.01915717
  33 148  177.09580155
  33 149  181.15598533
  33 150  184.69756287
  33 151  187.43584330
  33 152  190.23500924
  33 153  193.25217848
  33 154  196.43572714
  33 155  199.63877949
  33 156  201.74654069
  33 157  203.47669225
  33 158  205.04209742
  33 159  207.01633791
  33 160  208.23306651
  33 161  209.32218502
  33 162  210.13485853
  33 163  211.28498735
  33 164  212.15687529
  33 165  212.12665027
  33 166  211.67451365
  33 167  210.46027700
  33 168  208.66462865
  33 169  206.26684691
  33 170  204.08653319
  33 171  201.94343875
  33 172  199.62971332
  33 173  197.09302823
  33 174  194.02026799
  33 175  190.68412396
  33 176  187.19634236
  33 177  183.23510854
  33 178  179.14166623
  33 179  173.50928058
  33 180  168.25928954
  33 181  162.03305546
  33 182  155.22498770
  33 183  147.84770784
  33 184  140.29784520
  33 185  131.88512701
  33 186  123.56382264
  33 187  114.69447129
  33 188  105.47174984
  33 189   96.14164141
  33 190   85.65046839
  33 191   73.93776224
  33 192   60.81760507
  33 193   47.35006649
  33 194   32.02410490
  33 195   16.39472534
  33 196    0.00000000
  34   1    0.00000000
  34   2    0.00000000
  34   3    0.00000000
  34   4    0.00000000
  34   5    0.00000000
  34   6    0.00207427
  34   7    0.00416703
  34   8    0.00629294
  34   9    0.00846244
  34  10    0.01068341
  34  11    0.01296291
  34  12    0.01530820
  34  13    0.01772730
  34  14    0.02022910
  34  15    0.02282340
  34  16    0.02552079
  34  17    0.02833269
  34  18    0.03127123
  34  19    0.03434931
  34  20    0.03758053
  34  21    0.04097930
  34  22    0.04456082
  34  23    0.04834113
  34  24    0.05233721
  34  25    0.05656701
  34  26    0.06104952
  34  27    0.06580490
  34  28    0.07085451
  34  29    0.07622104
  34  30    0.08192858
  34  31    0.08800278
  34  32    0.09447090
  34  33    0.10136198
  34  34    0.10870696
  34  35    0.11653878
  34  36    0.12489261
  34  37    0.13380591
  34  38    0.14331867
  34  39    0.15347358
  34  40    0.16431617
  34  41    0.17589508
  34  42    0.18826225
  34  43    0.20147313
  34  44    0.21558697
  34  45    0.23066705
  34  46    0.24678101
  34  47    0.26400109
  34  48    0.28240450
  34  49    0.30207375
  34  50    0.32309703
  34  51    0.34556858
  34  52    0.36958913
  34  53    0.39526636
  34  54    0.42271536
  34  55    0.45205916
  34  56    0.48342926
  34  57    0.51696624
  34  58    0.55282039
  34  59    0.59115236
  34  60    0.63213388
  34  61    0.67594855
  34  62    0.72279263
  34  63    0.77287595
  34  64    0.82642280
  34  65    0.88367297
  34  66    0.94488280
  34  67    1.01032633
  34  68    1.08029651
  34  69    1.15510651
  34  70    1.23509111
  34  71    1.32060820
  34  72    1.41204036
  34  73    1.50979656
  34  74    1.61431399
  34  75    1.72605997
  34  76    1.84553405
  34  77    1.97327022
  34  78    2.10983927
  34  79    2.25585133
  34  80    2.41195854
  34  81    2.57885795
  34  82    2.75729463
  34  83    2.94806489
  34  84    3.15201986
  34  85    3.37006919
  34  86    3.60318509
  34  87    3.85240658
  34  88    4.11884407
  34  89    4.40368421
  34  90    4.70819512
  34  91    5.03373190
  34  92    5.38174258
  34  93    5.75377445
  34  94    6.15148075
  34  95    6.57662791
  34  96    7.03110317
  34  97    7.51692281
  34  98    8.03624080
  34  99    8.59135816
  34 100    9.18473279
  34 101    9.81899006
  34 102   10.49693403
  34 103   11.22155937
  34 104   11.99606414
  34 105   12.82386326
  34 106   13.70860296
  34 107   14.65417600
  34 108   15.66473797
  34 109   16.74472445
  34 110   17.89886931
  34 111   19.13222404
  34 112   20.45017820
  34 113   21.85848100
  34 114   23.36326414
  34 115   24.97106573
  34 116   26.68885554
  34 117   28.52406133
  34 118   30.48459646
  34 119   32.57888859
  34 120   34.81590942
  34 121   37.20520545
  34 122   39.75692952
  34 123   42.48187308
  34 124   45.39149886
  34 125   48.49797372
  34 126   51.81420139
  34 127   55.35385467
  34 128   59.13140693
  34 129   63.16216295
  34 130   67.46229072
  34 131   72.04885935
  34 132   76.93989767
  34 133   82.15451002
  34 134   87.71313544
  34 135   93.63814488
  34 136   99.95519931
  34 137  106.69625452
  34 138  113.90599051
  34 139  121.65493992
  34 140  130.06379226
  34 141  138.33501291
  34 142  145.70465097
  34 143  151.72261815
  34 144  158.29313288
  34 145  164.25662946
  34 146  169.82975080
  34 147  175.00362950
  34 148  180.03979931
  34 149  184.38986544
  34 150  187.42878661
  34 151  190.65542815
  34 152  193.27857048
  34 153  196.49942486
  34 154  199.82623757
  34 155  203.01888568
  34 156  205.10826329
  34 157  206.77257109
  34 158  208.25132176
  34 159  209.86406542
  34 160  211.36377248
  34 161  212.15886679
  34 162  213.18055608
  34 163  214.16645049
  34 164  214.89822206
  34 165  214.63535537
  34 166  213.95238770
  34 167  212.02470323
  34 168  209.90464395
  34 169  207.51728120
  34 170  205.61380312
  34 171  203.65560055
  34 172  201.01262677
  34 173  198.09638466
  34 174  195.52850316
  34 175  192.14173122
  34 176  188.98444927
  34 177  185.42653477
  34 178  180.31756189
  34 179  174.75096880
  34 180  168.41189651
  34 181  162.27497636
  34 182  155.36416151
  34 183  148.32716919
  34 184  140.71105667
  34 185  133.17810558
  34 186  124.85306724
  34 187  115.68058183
  34 188  106.84292896
  34 189   96.82555039
  34 190   86.46163783
  34 191   74.81963801
  34 192   62.03294750
  34 193   47.60950396
  34 194   32.82462228
  34 195   16.76214740
  34 196    0.00000000
  35   1    0.00000000
  35   2    0.00000000
  35   3    0.00000000
  35   4    0.00000000
  35   5    0.00000000
  35   6    0.00208385
  35   7    0.00419812
  35   8    0.00636036
  35   9    0.00857840
  35  10    0.01085630
  35  11    0.01319804
  35  12    0.01560890
  35  13    0.01809584
  35  14    0.02066728
  35  15    0.02333289
  35  16    0.02610344
  35  17    0.02899056
  35  18    0.03200674
  35  19    0.03516523
  35  20    0.03848006
  35  21    0.04196603
  35  22    0.04563879
  35  23    0.04951485
  35  24    0.05361163
  35  25    0.05794759
  35  26    0.06254223
  35  27    0.06741622
  35  28    0.07259149
  35  29    0.07809131
  35  30    0.08394041
  35  31    0.09016506
  35  32    0.09679323
  35  33    0.10385468
  35  34    0.11138113
  35  35    0.11940636
  35  36    0.12796638
  35  37    0.13709963
  35  38    0.14684707
  35  39    0.15725245
  35  40    0.16836245
  35  41    0.18022690
  35  42    0.19289903
  35  43    0.20643569
  35  44    0.22089758
  35  45    0.23634956
  35  46    0.25286094
  35  47    0.27050577
  35  48    0.28936317
  35  49    0.30951770
  35  50    0.33105974
  35  51    0.35408588
  35  52    0.37869935
  35  53    0.40501051
  35  54    0.43313733
  35  55    0.46320587
  35  56    0.49535095
  35  57    0.52971663
  35  58    0.56645696
  35  59    0.60573658
  35  60    0.64773154
  35  61    0.69263001
  35  62    0.74063316
  35  63    0.79195607
  35  64    0.84682865
  35  65    0.90549670
  35  66    0.96822298
  35  67    1.03528840
  35  68    1.10699327
  35  69    1.18365864
  35  70    1.26562769
  35  71    1.35326732
  35  72    1.44696975
  35  73    1.54715425
  35  74    1.65426903
  35  75    1.76879322
  35  76    1.89123897
  35  77    2.02215379
  35  78    2.16212290
  35  79    2.31177188
  35  80    2.47176940
  35  81    2.64283020
  35  82    2.82571826
  35  83    3.02125015
  35  84    3.23029863
  35  85    3.45379653
  35  86    3.69274085
  35  87    3.94819711
  35  88    4.22130409
  35  89    4.51327879
  35  90    4.82542179
  35  91    5.15912294
  35  92    5.51586742
  35  93    5.89724227
  35  94    6.30494328
  35  95    6.74078238
  35  96    7.20669550
  35  97    7.70475102
  35  98    8.23715866
  35  99    8.80627907
  35 100    9.41463399
  35 101   10.06491709
  35 102   10.76000554
  35 103   11.50297227
  35 104   12.29709908
  35 105   13.14589060
  35 106   14.05308905
  35 107   15.02269007
  35 108   16.05895937
  35 109   17.16645057
  35 110   18.35002404
  35 111   19.61486682
  35 112   20.96651384
  35 113   22.41087024
  35 114   23.95423495
  35 115   25.60332555
  35 116   27.36530439
  35 117   29.24780596
  35 118   31.25896545
  35 119   33.40744852
  35 120   35.70248212
  35 121   38.15388621
  35 122   40.77210626
  35 123   43.56824614
  35 124   46.55410125
  35 125   49.74219108
  35 126   53.14579073
  35 127   56.77896023
  35 128   60.65656982
  35 129   64.79431910
  35 130   69.20874625
  35 131   73.91722360
  35 132   78.93793734
  35 133   84.28985898
  35 134   89.99274743
  35 135   96.06730469
  35 136  102.53580956
  35 137  109.42398979
  35 138  116.76572497
  35 139  124.61339889
  35 140  133.05700289
  35 141  141.24558460
  35 142  148.33237430
  35 143  154.88468113
  35 144  161.26805570
  35 145  167.73167092
  35 146  173.15590182
  35 147  177.82652599
  35 148  182.39078088
  35 149  186.67318831
  35 150  190.72275561
  35 151  193.24189734
  35 152  196.49830786
  35 153  199.42749745
  35 154  203.15101770
  35 155  206.31515084
  35 156  208.71631004
  35 157  210.08192531
  35 158  211.16039228
  35 159  212.66512614
  35 160  214.04539261
  35 161  214.61843859
  35 162  215.11562434
  35 163  216.15955983
  35 164  216.49466049
  35 165  216.42356229
  35 166  215.33164480
  35 167  213.63045208
  35 168  211.25242178
  35 169  209.11473088
  35 170  207.01907607
  35 171  204.86797146
  35 172  202.47366393
  35 173  199.54455924
  35 174  196.63852571
  35 175  194.13918478
  35 176  190.92988326
  35 177  186.91146799
  35 178  181.67307004
  35 179  175.46483983
  35 180  169.03667329
  35 181  162.94054165
  35 182  156.25159154
  35 183  148.97965335
  35 184  141.60451436
  35 185  133.79641711
  35 186  125.48967113
  35 187  116.79504536
  35 188  106.82163332
  35 189   97.24368329
  35 190   86.89708727
  35 191   75.14578262
  35 192   62.13342316
  35 193   48.42100820
  35 194   33.03416280
  35 195   16.89635770
  35 196    0.00000000
  36   1    0.00000000
  36   2    0.00000000
  36   3    0.00000000
  36   4    0.00000000
  36   5    0.00000000
  36   6    0.00207134
  36   7    0.00419805
  36   8    0.00639746
  36   9    0.00866885
  36  10    0.01100883
  36  11    0.01341687
  36  12    0.01589604
  36  13    0.01845234
  36  14    0.02109401
  36  15    0.02383089
  36  16    0.02667402
  36  17    0.02963546
  36  18    0.03272810
  36  19    0.03596562
  36  20    0.03936250
  36  21    0.04293400
  36  22    0.04669621
  36  23    0.05066609
  36  24    0.05486154
  36  25    0.05930151
  36  26    0.06400599
  36  27    0.06899619
  36  28    0.07429458
  36  29    0.07992500
  36  30    0.08591278
  36  31    0.09228485
  36  32    0.09906983
  36  33    0.10629823
  36  34    0.11400250
  36  35    0.12221724
  36  36    0.13097933
  36  37    0.14032810
  36  38    0.15030551
  36  39    0.16095635
  36  40    0.17232839
  36  41    0.18447267
  36  42    0.19744367
  36  43    0.21129958
  36  44    0.22610256
  36  45    0.24191902
  36  46    0.25881989
  36  47    0.27688099
  36  48    0.29618332
  36  49    0.31681345
  36  50    0.33886392
  36  51    0.36243360
  36  52    0.38762819
  36  53    0.41456068
  36  54    0.44335183
  36  55    0.47413074
  36  56    0.50703542
  36  57    0.54221337
  36  58    0.57982232
  36  59    0.62003085
  36  60    0.66301921
  36  61    0.70898008
  36  62    0.75811944
  36  63    0.81065752
  36  64    0.86682975
  36  65    0.92688781
  36  66    0.99110078
  36  67    1.05975632
  36  68    1.13316195
  36  69    1.21164645
  36  70    1.29556126
  36  71    1.38528214
  36  72    1.48121074
  36  73    1.58377648
  36  74    1.69343837
  36  75    1.81068715
  36  76    1.93604737
  36  77    2.07007978
  36  78    2.21338381
  36  79    2.36660023
  36  80    2.53041395
  36  81    2.70555710
  36  82    2.89281226
  36  83    3.09301591
  36  84    3.30706211
  36  85    3.53590649
  36  86    3.78057041
  36  87    4.04214552
  36  88    4.32179850
  36  89    4.62077626
  36  90    4.94041133
  36  91    5.28212779
  36  92    5.64744744
  36  93    6.03799652
  36  94    6.45551275
  36  95    6.90185294
  36  96    7.37900108
  36  97    7.88907696
  36  98    8.43434536
  36  99    9.01722584
  36 100    9.64030323
  36 101   10.30633875
  36 102   11.01828189
  36 103   11.77928303
  36 104   12.59270696
  36 105   13.46214719
  36 106   14.39144122
  36 107   15.38468675
  36 108   16.44625900
  36 109   17.58082898
  36 110   18.79338301
  36 111   20.08924336
  36 112   21.47409012
  36 113   22.95398438
  36 114   24.53539271
  36 115   26.22521294
  36 116   28.03080132
  36 117   29.96000101
  36 118   32.02117188
  36 119   34.22322149
  36 120   36.57563722
  36 121   39.08851935
  36 122   41.77261483
  36 123   44.63935142
  36 124   47.70087174
  36 125   50.97006654
  36 126   54.46060621
  36 127   58.18696887
  36 128   62.16446219
  36 129   66.40923411
  36 130   70.93826369
  36 131   75.76931632
  36 132   80.92083695
  36 133   86.41173808
  36 134   92.26102193
  36 135   98.48717079
  36 136  105.10729824
  36 137  112.13630423
  36 138  119.58705113
  36 139  127.47488037
  36 140  135.83799660
  36 141  143.82349620
  36 142  151.08850395
  36 143  157.83583527
  36 144  164.80845583
  36 145  170.91769503
  36 146  175.92897652
  36 147  180.46780991
  36 148  184.75390335
  36 149  188.93679152
  36 150  192.31080491
  36 151  195.86483912
  36 152  198.83204622
  36 153  202.35974790
  36 154  205.84860248
  36 155  209.20047665
  36 156  212.19560172
  36 157  213.51959674
  36 158  214.48868299
  36 159  215.44216629
  36 160  216.39127190
  36 161  217.01320376
  36 162  217.36526671
  36 163  217.72700778
  36 164  218.36414331
  36 165  218.09914936
  36 166  217.18236595
  36 167  215.76841572
  36 168  213.20571582
  36 169  210.50744072
  36 170  208.30870407
  36 171  206.14383750
  36 172  203.28020364
  36 173  200.76863991
  36 174  198.12919715
  36 175  195.62393304
  36 176  192.44891506
  36 177  188.36477819
  36 178  182.72583017
  36 179  176.10120915
  36 180  170.00623871
  36 181  163.85134003
  36 182  157.34764167
  36 183  150.33185347
  36 184  142.49791537
  36 185  134.44909878
  36 186  126.01661598
  36 187  116.65594300
  36 188  106.83258995
  36 189   96.81982629
  36 190   86.08518164
  36 191   75.03386606
  36 192   62.18273680
  36 193   48.10082081
  36 194   33.12693196
  36 195   16.85677367
  36 196    0.00000000
  37   1    0.00000000
  37   2    0.00000000
  37   3    0.00000000
  37   4    0.00000000
  37   5    0.00000000
  37   6    0.00201177
  37   7    0.00414208
  37   8    0.00638820
  37   9    0.00872540
  37  10    0.01113738
  37  11    0.01361832
  37  12    0.01616967
  37  13    0.01879736
  37  14    0.02151001
  37  15    0.02431805
  37  16    0.02723311
  37  17    0.03026782
  37  18    0.03343560
  37  19    0.03675066
  37  20    0.04022794
  37  21    0.04388318
  37  22    0.04773292
  37  23    0.05179461
  37  24    0.05608662
  37  25    0.06062835
  37  26    0.06544032
  37  27    0.07054423
  37  28    0.07596310
  37  29    0.08172134
  37  30    0.08784486
  37  31    0.09436122
  37  32    0.10129971
  37  33    0.10869152
  37  34    0.11656986
  37  35    0.12497012
  37  36    0.13393002
  37  37    0.14348980
  37  38    0.15369236
  37  39    0.16458350
  37  40    0.17621210
  37  41    0.18863035
  37  42    0.20189396
  37  43    0.21606245
  37  44    0.23119939
  37  45    0.24737270
  37  46    0.26465493
  37  47    0.28312360
  37  48    0.30286158
  37  49    0.32395740
  37  50    0.34650569
  37  51    0.37060759
  37  52    0.39637120
  37  53    0.42391209
  37  54    0.45335377
  37  55    0.48482828
  37  56    0.51847677
  37  57    0.55445014
  37  58    0.59290970
  37  59    0.63402791
  37  60    0.67798911
  37  61    0.72499041
  37  62    0.77524252
  37  63    0.82897070
  37  64    0.88641579
  37  65    0.94783527
  37  66    1.01350438
  37  67    1.08371741
  37  68    1.15878896
  37  69    1.23905537
  37  70    1.32487621
  37  71    1.41663590
  37  72    1.51474538
  37  73    1.61964398
  37  74    1.73180137
  37  75    1.85171964
  37  76    1.97993550
  37  77    2.11702275
  37  78    2.26359475
  37  79    2.42030715
  37  80    2.58786085
  37  81    2.76700505
  37  82    2.95854061
  37  83    3.16332356
  37  84    3.38226891
  37  85    3.61635468
  37  86    3.86662621
  37  87    4.13420082
  37  88    4.42027265
  37  89    4.72611801
  37  90    5.05310091
  37  91    5.40267910
  37  92    5.77641045
  37  93    6.17595978
  37  94    6.60310614
  37  95    7.05975059
  37  96    7.54792447
  37  97    8.06979829
  37  98    8.62769113
  37  99    9.22408071
  37 100    9.86161416
  37 101   10.54311942
  37 102   11.27161747
  37 103   12.05033529
  37 104   12.88271979
  37 105   13.77245249
  37 106   14.72346526
  37 107   15.73995708
  37 108   16.82641179
  37 109   17.98761705
  37 110   19.22868446
  37 111   20.55507090
  37 112   21.97260124
  37 113   23.48749231
  37 114   25.10637840
  37 115   26.83633804
  37 116   28.68492237
  37 117   30.66018486
  37 118   32.77071249
  37 119   35.02565825
  37 120   37.43477491
  37 121   40.00844973
  37 122   42.75774003
  37 123   45.69440913
  37 124   48.83096224
  37 125   52.18068148
  37 126   55.75765920
  37 127   59.57682773
  37 128   63.65398271
  37 129   68.00579433
  37 130   72.64979516
  37 131   77.60432173
  37 132   82.88836341
  37 133   88.52122743
  37 134   94.52184496
  37 135  100.90740134
  37 136  107.69075846
  37 137  114.87587198
  37 138  122.45012202
  37 139  130.37148482
  37 140  138.54050284
  37 141  146.69776954
  37 142  153.96726901
  37 143  161.19367554
  37 144  167.87213109
  37 145  173.88603199
  37 146  178.87891970
  37 147  183.08442765
  37 148  186.95998649
  37 149  190.76577323
  37 150  194.48884665
  37 151  197.85885165
  37 152  201.40141436
  37 153  205.14109472
  37 154  208.50738633
  37 155  212.28019115
  37 156  215.19565552
  37 157  217.16711030
  37 158  217.69139026
  37 159  218.08621546
  37 160  218.93075648
  37 161  219.54675963
  37 162  219.47556239
  37 163  219.89084114
  37 164  220.01008655
  37 165  220.29979580
  37 166  219.39985301
  37 167  217.91906667
  37 168  215.14826162
  37 169  212.24348480
  37 170  209.39853093
  37 171  206.94387163
  37 172  204.54860801
  37 173  201.92447808
  37 174  199.27900008
  37 175  196.56171423
  37 176  193.64763201
  37 177  189.12711291
  37 178  183.49589830
  37 179  176.91303785
  37 180  170.71643807
  37 181  164.76699955
  37 182  158.58580226
  37 183  151.10413286
  37 184  143.17675713
  37 185  135.02378140
  37 186  125.97632208
  37 187  116.44661158
  37 188  106.46071534
  37 189   96.50551726
  37 190   85.93463238
  37 191   74.02219910
  37 192   61.71181712
  37 193   47.86520217
  37 194   32.64861092
  37 195   16.47129961
  37 196    0.00000000
  38   1    0.00000000
  38   2    0.00000000
  38   3    0.00000000
  38   4    0.00000000
  38   5    0.00000000
  38   6    0.00184173
  38   7    0.00398688
  38   8    0.00631342
  38   9    0.00874212
  38  10    0.01124156
  38  11    0.01380387
  38  12    0.01643173
  38  13    0.01913267
  38  14    0.02191675
  38  15    0.02479554
  38  16    0.02778160
  38  17    0.03088830
  38  18    0.03412971
  38  19    0.03752062
  38  20    0.04107649
  38  21    0.04481355
  38  22    0.04874882
  38  23    0.05290020
  38  24    0.05728654
  38  25    0.06192771
  38  26    0.06684472
  38  27    0.07205978
  38  28    0.07759642
  38  29    0.08347961
  38  30    0.08973584
  38  31    0.09639328
  38  32    0.10348187
  38  33    0.11103348
  38  34    0.11908205
  38  35    0.12766374
  38  36    0.13681711
  38  37    0.14658325
  38  38    0.15700601
  38  39    0.16813219
  38  40    0.18001172
  38  41    0.19269793
  38  42    0.20624775
  38  43    0.22072199
  38  44    0.23618559
  38  45    0.25270794
  38  46    0.27036319
  38  47    0.28923055
  38  48    0.30939466
  38  49    0.33094600
  38  50    0.35398126
  38  51    0.37860378
  38  52    0.40492402
  38  53    0.43306005
  38  54    0.46313810
  38  55    0.49529308
  38  56    0.52966923
  38  57    0.56642074
  38  58    0.60571246
  38  59    0.64772061
  38  60    0.69263358
  38  61    0.74065280
  38  62    0.79199359
  38  63    0.84688617
  38  64    0.90557668
  38  65    0.96832822
  38  66    1.03542214
  38  67    1.10715918
  38  68    1.18386090
  38  69    1.26587104
  38  70    1.35355714
  38  71    1.44731208
  38  72    1.54755594
  38  73    1.65473777
  38  74    1.76933764
  38  75    1.89186881
  38  76    2.02287993
  38  77    2.16295755
  38  78    2.31272871
  38  79    2.47286369
  38  80    2.64407905
  38  81    2.82714075
  38  82    3.02286758
  38  83    3.23213478
  38  84    3.45587791
  38  85    3.69509699
  38  86    3.95086093
  38  87    4.22431224
  38  88    4.51667207
  38  89    4.82924562
  38  90    5.16342783
  38  91    5.52070960
  38  92    5.90268425
  38  93    6.31105458
  38  94    6.74764032
  38  95    7.21438608
  38  96    7.71336985
  38  97    8.24681211
  38  98    8.81708546
  38  99    9.42672498
  38 100   10.07843923
  38 101   10.77512201
  38 102   11.51986487
  38 103   12.31597048
  38 104   13.16696689
  38 105   14.07662266
  38 106   15.04896308
  38 107   16.08828737
  38 108   17.19918705
  38 109   18.38656547
  38 110   19.65565860
  38 111   21.01205714
  38 112   22.46173000
  38 113   24.01104925
  38 114   25.66681658
  38 115   27.43629127
  38 116   29.32721982
  38 117   31.34786708
  38 118   33.50704902
  38 119   35.81416701
  38 120   38.27924344
  38 121   40.91295863
  38 122   43.72668859
  38 123   46.73254345
  38 124   49.94340598
  38 125   53.37296961
  38 126   57.03577528
  38 127   60.94724601
  38 128   65.12371741
  38 129   69.58246081
  38 130   74.34169100
  38 131   79.42054003
  38 132   84.83895289
  38 133   90.61740265
  38 134   96.77619498
  38 135  103.33386479
  38 136  110.30365654
  38 137  117.68626668
  38 138  125.45637093
  38 139  133.54244204
  38 140  141.80947717
  38 141  150.04718859
  38 142  157.50561262
  38 143  164.74488693
  38 144  171.27252171
  38 145  176.57162255
  38 146  181.33247458
  38 147  185.76406533
  38 148  189.98443028
  38 149  193.44129523
  38 150  196.79869096
  38 151  200.47253414
  38 152  204.58007697
  38 153  208.11721609
  38 154  211.59452142
  38 155  215.06721689
  38 156  218.00136322
  38 157  220.13133669
  38 158  220.89518951
  38 159  221.15376695
  38 160  221.57537861
  38 161  221.64658203
  38 162  221.97816316
  38 163  222.23115167
  38 164  222.36648726
  38 165  221.57217560
  38 166  221.07666156
  38 167  219.23228518
  38 168  217.08623375
  38 169  213.76952972
  38 170  210.93649579
  38 171  208.51311423
  38 172  205.86489216
  38 173  202.91017076
  38 174  200.29852483
  38 175  197.48332569
  38 176  194.22815179
  38 177  189.75740888
  38 178  183.95233062
  38 179  178.04696644
  38 180  171.86302551
  38 181  165.57414560
  38 182  158.75941316
  38 183  151.92714017
  38 184  143.65447923
  38 185  135.03358340
  38 186  125.92268909
  38 187  116.15971861
  38 188  106.48441173
  38 189   96.19330351
  38 190   85.46971415
  38 191   73.70486603
  38 192   61.02422479
  38 193   47.19121228
  38 194   32.26173512
  38 195   16.44576500
  38 196    0.00000000
  39   1    0.00000000
  39   2    0.00000000
  39   3    0.00000000
  39   4    0.00000000
  39   5    0.00000000
  39   6    0.00137562
  39   7    0.00366626
  39   8    0.00616177
  39   9    0.00872311
  39  10    0.01132786
  39  11    0.01397916
  39  12    0.01668649
  39  13    0.01946143
  39  14    0.02231655
  39  15    0.02526505
  39  16    0.02832069
  39  17    0.03149773
  39  18    0.03481099
  39  19    0.03827585
  39  20    0.04190833
  39  21    0.04572514
  39  22    0.04974379
  39  23    0.05398265
  39  24    0.05846100
  39  25    0.06319920
  39  26    0.06821872
  39  27    0.07354227
  39  28    0.07919389
  39  29    0.08519909
  39  30    0.09158492
  39  31    0.09838015
  39  32    0.10561534
  39  33    0.11332305
  39  34    0.12153792
  39  35    0.13029686
  39  36    0.13963923
  39  37    0.14960699
  39  38    0.16024490
  39  39    0.17160072
  39  40    0.18372544
  39  41    0.19667347
  39  42    0.21050294
  39  43    0.22527592
  39  44    0.24105871
  39  45    0.25792214
  39  46    0.27594188
  39  47    0.29519881
  39  48    0.31577933
  39  49    0.33777580
  39  50    0.36128691
  39  51    0.38641818
  39  52    0.41328235
  39  53    0.44199998
  39  54    0.47269990
  39  55    0.50551987
  39  56    0.54060713
  39  57    0.57811910
  39  58    0.61822407
  39  59    0.66110196
  39  60    0.70694511
  39  61    0.75595918
  39  62    0.80836402
  39  63    0.86439467
  39  64    0.92430244
  39  65    0.98835601
  39  66    1.05684261
  39  67    1.13006936
  39  68    1.20836459
  39  69    1.29207932
  39  70    1.38158885
  39  71    1.47729441
  39  72    1.57962495
  39  73    1.68903907
  39  74    1.80602706
  39  75    1.93111308
  39  76    2.06485748
  39  77    2.20785931
  39  78    2.36075902
  39  79    2.52424122
  39  80    2.69903782
  39  81    2.88593120
  39  82    3.08575776
  39  83    3.29941155
  39  84    3.52784831
  39  85    3.77208963
  39  86    4.03322754
  39  87    4.31242930
  39  88    4.61094256
  39  89    4.93010087
  39  90    5.27132960
  39  91    5.63615215
  39  92    6.02619673
  39  93    6.44320346
  39  94    6.88903206
  39  95    7.36566998
  39  96    7.87524111
  39  97    8.42001511
  39  98    9.00241727
  39  99    9.62503916
  39 100   10.29064988
  39 101   11.00220814
  39 102   11.76287510
  39 103   12.57602808
  39 104   13.44527522
  39 105   14.37447105
  39 106   15.36773314
  39 107   16.42945983
  39 108   17.56434918
  39 109   18.77741907
  39 110   20.07402868
  39 111   21.45990143
  39 112   22.94114923
  39 113   24.52429845
  39 114   26.21631743
  39 115   28.02464567
  39 116   29.95722487
  39 117   32.02253160
  39 118   34.22961187
  39 119   36.58811739
  39 120   39.10834347
  39 121   41.80126841
  39 122   44.67859408
  39 123   47.75278740
  39 124   51.03712222
  39 125   54.54572128
  39 126   58.29359780
  39 127   62.29669664
  39 128   66.57193575
  39 129   71.13724897
  39 130   76.01163244
  39 131   81.21519470
  39 132   86.76920098
  39 133   92.69606775
  39 134   99.01915983
  39 135  105.76195554
  39 136  112.94539252
  39 137  120.58038359
  39 138  128.64898081
  39 139  137.06713972
  39 140  145.67558094
  39 141  153.77668460
  39 142  161.89375908
  39 143  168.66737707
  39 144  174.58722217
  39 145  179.50245542
  39 146  183.84134675
  39 147  188.39872888
  39 148  192.53307255
  39 149  195.99082621
  39 150  199.58007059
  39 151  203.45520987
  39 152  207.14828277
  39 153  210.98647344
  39 154  214.53349172
  39 155  217.25392182
  39 156  220.48412214
  39 157  222.34309054
  39 158  223.48872940
  39 159  223.94378484
  39 160  224.45759772
  39 161  224.37350056
  39 162  224.44815805
  39 163  224.57892959
  39 164  224.54289157
  39 165  223.43293368
  39 166  221.98752435
  39 167  220.72498572
  39 168  218.06407267
  39 169  215.66783864
  39 170  212.90939890
  39 171  210.14208473
  39 172  207.31195952
  39 173  204.36524116
  39 174  201.32359892
  39 175  198.63563598
  39 176  194.80193092
  39 177  190.48182965
  39 178  185.24559477
  39 179  179.17237256
  39 180  172.80269222
  39 181  166.57010374
  39 182  159.58623797
  39 183  151.79885233
  39 184  144.05562937
  39 185  135.07405891
  39 186  126.02532723
  39 187  116.25026606
  39 188  106.55027348
  39 189   96.69872930
  39 190   85.38827577
  39 191   73.59844068
  39 192   60.73334498
  39 193   46.80264087
  39 194   31.89052839
  39 195   16.11587417
  39 196    0.00000000
  40   1    0.00000000
  40   2    0.00000000
  40   3    0.00000000
  40   4    0.00000000
  40   5    0.00000000
  40   6    0.00000000
  40   7    0.00315546
  40   8    0.00596897
  40   9    0.00869559
  40  10    0.01141300
  40  11    0.01415438
  40  12    0.01694045
  40  13    0.01978795
  40  14    0.02271232
  40  15    0.02572858
  40  16    0.02885176
  40  17    0.03209707
  40  18    0.03548005
  40  19    0.03901672
  40  20    0.04272362
  40  21    0.04661798
  40  22    0.05071775
  40  23    0.05504174
  40  24    0.05960969
  40  25    0.06444242
  40  26    0.06956184
  40  27    0.07499115
  40  28    0.08075489
  40  29    0.08687907
  40  30    0.09339132
  40  31    0.10032096
  40  32    0.10769919
  40  33    0.11555921
  40  34    0.12393635
  40  35    0.13286826
  40  36    0.14239509
  40  37    0.15255962
  40  38    0.16340750
  40  39    0.17498746
  40  40    0.18735147
  40  41    0.20055506
  40  42    0.21465748
  40  43    0.22972206
  40  44    0.24581640
  40  45    0.26301274
  40  46    0.28138827
  40  47    0.30102546
  40  48    0.32201244
  40  49    0.34444340
  40  50    0.36841902
  40  51    0.39404689
  40  52    0.42144202
  40  53    0.45072737
  40  54    0.48203435
  40  55    0.51550346
  40  56    0.55128490
  40  57    0.58953924
  40  58    0.63043812
  40  59    0.67416509
  40  60    0.72091635
  40  61    0.77090167
  40  62    0.82434532
  40  63    0.88148708
  40  64    0.94258332
  40  65    1.00790813
  40  66    1.07775454
  40  67    1.15243586
  40  68    1.23228707
  40  69    1.31766629
  40  70    1.40895642
  40  71    1.50656684
  40  72    1.61093520
  40  73    1.72252943
  40  74    1.84184980
  40  75    1.96943115
  40  76    2.10584528
  40  77    2.25170349
  40  78    2.40765931
  40  79    2.57441143
  40  80    2.75270675
  40  81    2.94334376
  40  82    3.14717608
  40  83    3.36511622
  40  84    3.59813966
  40  85    3.84728915
  40  86    4.11367937
  40  87    4.39850185
  40  88    4.70303021
  40  89    5.02862586
  40  90    5.37674396
  40  91    5.74893986
  40  92    6.14687598
  40  93    6.57232910
  40  94    7.02719820
  40  95    7.51351284
  40  96    8.03344201
  40  97    8.58930371
  40  98    9.18357507
  40  99    9.81890320
  40 100   10.49811680
  40 101   11.22423847
  40 102   12.00049790
  40 103   12.83034599
  40 104   13.71746980
  40 105   14.66580861
  40 106   15.67957105
  40 107   16.76325328
  40 108   17.92165851
  40 109   19.15991779
  40 110   20.48351213
  40 111   21.89829620
  40 112   23.41052350
  40 113   25.02687329
  40 114   26.75447924
  40 115   28.60095992
  40 116   30.57445125
  40 117   32.68364093
  40 118   34.93780498
  40 119   37.34684619
  40 120   39.92133462
  40 121   42.67254992
  40 122   45.61252522
  40 123   48.75409220
  40 124   52.11092707
  40 125   55.69759681
  40 126   59.52960579
  40 127   63.62344326
  40 128   67.99663428
  40 129   72.66780071
  40 130   77.65674600
  40 131   82.98459132
  40 132   88.67401282
  40 133   94.74966299
  40 134  101.23889417
  40 135  108.17287635
  40 136  115.58780824
  40 137  123.52369870
  40 138  132.00714006
  40 139  140.95037251
  40 140  149.63230790
  40 141  158.10593228
  40 142  165.27358533
  40 143  172.11898499
  40 144  177.60558244
  40 145  181.72835878
  40 146  185.86782965
  40 147  190.21078021
  40 148  194.52920804
  40 149  198.19361458
  40 150  201.87467475
  40 151  205.43458749
  40 152  209.40079337
  40 153  212.99169392
  40 154  216.15804321
  40 155  219.80074214
  40 156  222.22093232
  40 157  224.15843660
  40 158  225.66770250
  40 159  226.57171715
  40 160  226.83645602
  40 161  226.84005689
  40 162  226.76073025
  40 163  226.99273206
  40 164  226.69228643
  40 165  225.52376959
  40 166  223.60435541
  40 167  221.49984446
  40 168  219.65036204
  40 169  216.79188820
  40 170  214.74366656
  40 171  211.67527605
  40 172  208.70569799
  40 173  205.73351474
  40 174  202.80109423
  40 175  199.72902630
  40 176  196.64209403
  40 177  191.88507407
  40 178  186.11757038
  40 179  180.31164375
  40 180  174.29716977
  40 181  166.98428657
  40 182  159.85556661
  40 183  152.23420504
  40 184  144.27192637
  40 185  135.72253275
  40 186  126.35890079
  40 187  116.73121146
  40 188  107.19431458
  40 189   97.05024656
  40 190   86.12811395
  40 191   73.86196442
  40 192   60.75125016
  40 193   46.58287578
  40 194   31.50955323
  40 195   16.19173133
  40 196    0.00000000
  41   1    0.00000000
  41   2    0.00000000
  41   3    0.00000000
  41   4    0.00000000
  41   5    0.00000000
  41   6    0.00000000
  41   7    0.00299925
  41   8    0.00588696
  41   9    0.00871210
  41  10    0.01151984
  41  11    0.01434161
  41  12    0.01720081
  41  13    0.02011683
  41  14    0.02310712
  41  15    0.02618821
  41  16    0.02937623
  41  17    0.03268724
  41  18    0.03613750
  41  19    0.03974357
  41  20    0.04352253
  41  21    0.04749206
  41  22    0.05167055
  41  23    0.05607724
  41  24    0.06073230
  41  25    0.06565696
  41  26    0.07087360
  41  27    0.07640586
  41  28    0.08227877
  41  29    0.08851885
  41  30    0.09515425
  41  31    0.10221487
  41  32    0.10973249
  41  33    0.11774095
  41  34    0.12627625
  41  35    0.13537676
  41  36    0.14508339
  41  37    0.15543973
  41  38    0.16649232
  41  39    0.17829078
  41  40    0.19088809
  41  41    0.20434082
  41  42    0.21870937
  41  43    0.23405824
  41  44    0.25045633
  41  45    0.26797726
  41  46    0.28669967
  41  47    0.30670762
  41  48    0.32809090
  41  49    0.35094550
  41  50    0.37537402
  41  51    0.40148609
  41  52    0.42939894
  41  53    0.45923784
  41  54    0.49113674
  41  55    0.52523882
  41  56    0.56169713
  41  57    0.60067534
  41  58    0.64234838
  41  59    0.68690330
  41  60    0.73454008
  41  61    0.78547251
  41  62    0.83992918
  41  63    0.89815450
  41  64    0.96040975
  41  65    1.02697431
  41  66    1.09814689
  41  67    1.17424684
  41  68    1.25561562
  41  69    1.34261829
  41  70    1.43564519
  41  71    1.53511362
  41  72    1.64146976
  41  73    1.75519066
  41  74    1.87678633
  41  75    2.00680206
  41  76    2.14582081
  41  77    2.29446588
  41  78    2.45340360
  41  79    2.62334638
  41  80    2.80505583
  41  81    2.99934618
  41  82    3.20708789
  41  83    3.42921154
  41  84    3.66671191
  41  85    3.92065250
  41  86    4.19217014
  41  87    4.48248012
  41  88    4.79288153
  41  89    5.12476304
  41  90    5.47960902
  41  91    5.85900614
  41  92    6.26465034
  41  93    6.69835437
  41  94    7.16205574
  41  95    7.65782530
  41  96    8.18787632
  41  97    8.75457426
  41  98    9.36044716
  41  99   10.00819671
  41 100   10.70071016
  41 101   11.44107292
  41 102   12.23258210
  41 103   13.07876094
  41 104   13.98337417
  41 105   14.95044452
  41 106   15.98427024
  41 107   17.08944385
  41 108   18.27087219
  41 109   19.53379784
  41 110   20.88382193
  41 111   22.32692860
  41 112   23.86951110
  41 113   25.51839968
  41 114   27.28089139
  41 115   29.16478189
  41 116   31.17839949
  41 117   33.33064134
  41 118   35.63101206
  41 119   38.08966469
  41 120   40.71744408
  41 121   43.52593251
  41 122   46.52749741
  41 123   49.73534072
  41 124   53.16354941
  41 125   56.82714649
  41 126   60.74214210
  41 127   64.92558485
  41 128   69.39561621
  41 129   74.17153577
  41 130   79.27389745
  41 131   84.72468242
  41 132   90.54764710
  41 133   96.76905529
  41 134  103.41923845
  41 135  110.53597209
  41 136  118.17207945
  41 137  126.41405233
  41 138  135.43406537
  41 139  144.65926825
  41 140  153.39647425
  41 141  161.37420812
  41 142  168.63742110
  41 143  174.61856025
  41 144  179.69889733
  41 145  183.66520873
  41 146  187.43504844
  41 147  191.80895901
  41 148  195.95826058
  41 149  200.17331737
  41 150  204.09873338
  41 151  207.83023292
  41 152  210.86705097
  41 153  214.27428530
  41 154  218.17174278
  41 155  221.45015429
  41 156  224.33020194
  41 157  226.29955236
  41 158  227.35550130
  41 159  228.74611934
  41 160  229.38470646
  41 161  229.29780925
  41 162  228.66992491
  41 163  228.84786180
  41 164  228.61742938
  41 165  227.26850098
  41 166  225.30159600
  41 167  222.90656097
  41 168  220.12512380
  41 169  217.97372118
  41 170  215.45793763
  41 171  212.95720362
  41 172  209.93770016
  41 173  206.88578341
  41 174  204.23025340
  41 175  201.63699682
  41 176  197.93970059
  41 177  193.06711086
  41 178  187.77318446
  41 179  181.38143086
  41 180  174.78794316
  41 181  167.88291192
  41 182  160.25759924
  41 183  152.62002124
  41 184  144.65300371
  41 185  136.72867851
  41 186  127.46247328
  41 187  117.58875669
  41 188  107.87473331
  41 189   97.56841801
  41 190   86.55682638
  41 191   74.26579649
  41 192   61.07006373
  41 193   46.45457689
  41 194   31.49924179
  41 195   16.20632968
  41 196    0.00000000
  42   1    0.00000000
  42   2    0.00000000
  42   3    0.00000000
  42   4    0.00000000
  42   5    0.00000000
  42   6    0.00000000
  42   7    0.00296658
  42   8    0.00589110
  42   9    0.00878090
  42  10    0.01165877
  42  11    0.01454883
  42  12    0.01747321
  42  13    0.02045198
  42  14    0.02350366
  42  15    0.02664578
  42  16    0.02989532
  42  17    0.03326906
  42  18    0.03678381
  42  19    0.04045667
  42  20    0.04430515
  42  21    0.04834734
  42  22    0.05260205
  42  23    0.05708891
  42  24    0.06182849
  42  25    0.06684242
  42  26    0.07215352
  42  27    0.07778586
  42  28    0.08376493
  42  29    0.09011775
  42  30    0.09687297
  42  31    0.10406104
  42  32    0.11171433
  42  33    0.11986727
  42  34    0.12855654
  42  35    0.13782120
  42  36    0.14770288
  42  37    0.15824599
  42  38    0.16949789
  42  39    0.18150912
  42  40    0.19433361
  42  41    0.20802895
  42  42    0.22265664
  42  43    0.23828236
  42  44    0.25497625
  42  45    0.27281327
  42  46    0.29187350
  42  47    0.31224250
  42  48    0.33401171
  42  49    0.35727888
  42  50    0.38214845
  42  51    0.40873208
  42  52    0.43714911
  42  53    0.46752711
  42  54    0.50000247
  42  55    0.53472098
  42  56    0.57183852
  42  57    0.61152171
  42  58    0.65394872
  42  59    0.69931002
  42  60    0.74780925
  42  61    0.79966415
  42  62    0.85510749
  42  63    0.91438819
  42  64    0.97777234
  42  65    1.04554449
  42  66    1.11800885
  42  67    1.19549068
  42  68    1.27833776
  42  69    1.36692192
  42  70    1.46164074
  42  71    1.56291928
  42  72    1.67121203
  42  73    1.78700491
  42  74    1.91081747
  42  75    2.04320517
  42  76    2.18476191
  42  77    2.33612266
  42  78    2.49796627
  42  79    2.67101855
  42  80    2.85605547
  42  81    3.05390664
  42  82    3.26545897
  42  83    3.49166069
  42  84    3.73352549
  42  85    3.99213709
  42  86    4.26865403
  42  87    4.56431483
  42  88    4.88044348
  42  89    5.21845532
  42  90    5.57986333
  42  91    5.96628481
  42  92    6.37944856
  42  93    6.82120254
  42  94    7.29352200
  42  95    7.79851826
  42  96    8.33844800
  42  97    8.91572322
  42  98    9.53292186
  42  99   10.19279919
  42 100   10.89829989
  42 101   11.65257105
  42 102   12.45897596
  42 103   13.32110890
  42 104   14.24281092
  42 105   15.22818671
  42 106   16.28162262
  42 107   17.40780588
  42 108   18.61174522
  42 109   19.89879286
  42 110   21.27466805
  42 111   22.74548229
  42 112   24.31776625
  42 113   25.99849873
  42 114   27.79513753
  42 115   29.71565267
  42 116   31.76856191
  42 117   33.96296891
  42 118   36.30860395
  42 119   38.81586761
  42 120   41.49587731
  42 121   44.36051664
  42 122   47.42248748
  42 123   50.69536436
  42 124   54.19365043
  42 125   57.93283380
  42 126   61.92944305
  42 127   66.20110013
  42 128   70.76657029
  42 129   75.64581184
  42 130   80.86003864
  42 131   86.43183177
  42 132   92.38539105
  42 133   98.74713632
  42 134  105.54712332
  42 135  112.82228059
  42 136  120.62364665
  42 137  129.03252820
  42 138  138.19807941
  42 139  147.43537718
  42 140  156.53431284
  42 141  164.00314787
  42 142  170.95855562
  42 143  176.71811105
  42 144  181.62575302
  42 145  185.53392663
  42 146  189.14868708
  42 147  193.39975070
  42 148  198.10617559
  42 149  202.24415576
  42 150  206.33392067
  42 151  209.75271298
  42 152  212.80720484
  42 153  215.92460865
  42 154  219.67804890
  42 155  223.38461765
  42 156  226.24838786
  42 157  228.26017397
  42 158  229.61896336
  42 159  230.58845288
  42 160  231.57689855
  42 161  231.21465815
  42 162  230.68889367
  42 163  230.02766867
  42 164  229.57645344
  42 165  228.54119298
  42 166  226.32907517
  42 167  223.59219845
  42 168  220.85123292
  42 169  218.39270277
  42 170  216.01985366
  42 171  213.61058219
  42 172  211.04270702
  42 173  208.47003690
  42 174  205.41487793
  42 175  202.45636239
  42 176  199.20515202
  42 177  194.44352586
  42 178  188.27847037
  42 179  182.37920407
  42 180  175.29011174
  42 181  168.17402259
  42 182  160.31356930
  42 183  152.94636816
  42 184  145.57057996
  42 185  137.62416650
  42 186  128.68391741
  42 187  118.75743458
  42 188  108.57937484
  42 189   98.18253015
  42 190   86.61155097
  42 191   74.87169198
  42 192   61.05315615
  42 193   46.85213059
  42 194   31.95263047
  42 195   16.19923580
  42 196    0.00000000
  43   1    0.00000000
  43   2    0.00000000
  43   3    0.00000000
  43   4    0.00000000
  43   5    0.00000000
  43   6    0.00000000
  43   7    0.00298787
  43   8    0.00595352
  43   9    0.00889679
  43  10    0.01183221
  43  11    0.01477998
  43  12    0.01776119
  43  13    0.02079612
  43  14    0.02390387
  43  15    0.02710262
  43  16    0.03040992
  43  17    0.03384306
  43  18    0.03741930
  43  19    0.04115614
  43  20    0.04507145
  43  21    0.04918369
  43  22    0.05351202
  43  23    0.05807643
  43  24    0.06289787
  43  25    0.06799836
  43  26    0.07340109
  43  27    0.07913057
  43  28    0.08521274
  43  29    0.09167507
  43  30    0.09854672
  43  31    0.10585866
  43  32    0.11364381
  43  33    0.12193722
  43  34    0.13077618
  43  35    0.14020044
  43  36    0.15025235
  43  37    0.16097708
  43  38    0.17242281
  43  39    0.18464096
  43  40    0.19768639
  43  41    0.21161769
  43  42    0.22649742
  43  43    0.24239239
  43  44    0.25937398
  43  45    0.27751843
  43  46    0.29690721
  43  47    0.31762738
  43  48    0.33977197
  43  49    0.36344040
  43  50    0.38873896
  43  51    0.41578123
  43  52    0.44468865
  43  53    0.47559100
  43  54    0.50862705
  43  55    0.54394515
  43  56    0.58170388
  43  57    0.62207280
  43  58    0.66523319
  43  59    0.71137885
  43  60    0.76071699
  43  61    0.81346919
  43  62    0.86987231
  43  63    0.93017963
  43  64    0.99466195
  43  65    1.06360883
  43  66    1.13732985
  43  67    1.21615602
  43  68    1.30044129
  43  69    1.39056407
  43  70    1.48692898
  43  71    1.58996867
  43  72    1.70014571
  43  73    1.81795467
  43  74    1.94392438
  43  75    2.07862025
  43  76    2.22264681
  43  77    2.37665041
  43  78    2.54132214
  43  79    2.71740085
  43  80    2.90567653
  43  81    3.10699377
  43  82    3.32225558
  43  83    3.55242738
  43  84    3.79854132
  43  85    4.06170088
  43  86    4.34308578
  43  87    4.64395723
  43  88    4.96566355
  43  89    5.30964616
  43  90    5.67744596
  43  91    6.07071024
  43  92    6.49119990
  43  93    6.94079734
  43  94    7.42151475
  43  95    7.93550305
  43  96    8.48506139
  43  97    9.07264734
  43  98    9.70088773
  43  99   10.37259030
  43 100   11.09075601
  43 101   11.85859238
  43 102   12.67952758
  43 103   13.55722555
  43 104   14.49560216
  43 105   15.49884252
  43 106   16.57141934
  43 107   17.71811277
  43 108   18.94403146
  43 109   20.25463517
  43 110   21.65575899
  43 111   23.15363925
  43 112   24.75494134
  43 113   26.46678956
  43 114   28.29679919
  43 115   30.25311093
  43 116   32.34442805
  43 117   34.58005630
  43 118   36.96994700
  43 119   39.52474341
  43 120   42.25583059
  43 121   45.17538895
  43 122   48.29645134
  43 123   51.63296329
  43 124   55.19984574
  43 125   59.01305853
  43 126   63.08966191
  43 127   67.44787183
  43 128   72.10710263
  43 129   77.08798880
  43 130   82.41237745
  43 131   88.10328841
  43 132   94.18486048
  43 133  100.68235955
  43 134  107.62244906
  43 135  115.03412120
  43 136  122.95067594
  43 137  131.41098119
  43 138  140.44369256
  43 139  149.94018011
  43 140  157.92901611
  43 141  165.80218418
  43 142  172.16006124
  43 143  178.37715536
  43 144  183.27930737
  43 145  187.43893629
  43 146  190.98337470
  43 147  195.30955454
  43 148  199.61575328
  43 149  204.17299583
  43 150  208.06624246
  43 151  211.87934423
  43 152  214.53652768
  43 153  217.80345860
  43 154  221.11081835
  43 155  225.05631250
  43 156  227.92445737
  43 157  229.78774699
  43 158  231.19112059
  43 159  232.33510739
  43 160  233.04701158
  43 161  233.22081558
  43 162  231.76700227
  43 163  230.91849749
  43 164  230.03874783
  43 165  228.90582222
  43 166  226.78753583
  43 167  224.17718883
  43 168  221.17919591
  43 169  218.60044863
  43 170  216.48313646
  43 171  214.27786211
  43 172  211.99752473
  43 173  209.37149414
  43 174  206.32534105
  43 175  203.37905891
  43 176  199.77863751
  43 177  195.00192288
  43 178  189.27183486
  43 179  182.29705041
  43 180  175.52113948
  43 181  167.88286691
  43 182  160.51818342
  43 183  152.89370004
  43 184  145.64164670
  43 185  138.06453785
  43 186  129.40684623
  43 187  119.65319463
  43 188  108.93755359
  43 189   98.36390005
  43 190   87.18194838
  43 191   74.85605089
  43 192   61.66319541
  43 193   47.13575497
  43 194   32.38785215
  43 195   16.70284488
  43 196    0.00000000
  44   1    0.00000000
  44   2    0.00000000
  44   3    0.00000000
  44   4    0.00000000
  44   5    0.00000000
  44   6    0.00000000
  44   7    0.00304334
  44   8    0.00606216
  44   9    0.00905616
  44  10    0.01204068
  44  11    0.01503685
  44  12    0.01806657
  44  13    0.02115069
  44  14    0.02430879
  44  15    0.02755941
  44  16    0.03092045
  44  17    0.03440947
  44  18    0.03804404
  44  19    0.04184191
  44  20    0.04582128
  44  21    0.05000087
  44  22    0.05440017
  44  23    0.05903947
  44  24    0.06394006
  44  25    0.06912432
  44  26    0.07461581
  44  27    0.08043945
  44  28    0.08662158
  44  29    0.09319014
  44  30    0.10017476
  44  31    0.10760691
  44  32    0.11552007
  44  33    0.12394985
  44  34    0.13293416
  44  35    0.14251339
  44  36    0.15273061
  44  37    0.16363172
  44  38    0.17526570
  44  39    0.18768481
  44  40    0.20094483
  44  41    0.21510531
  44  42    0.23022984
  44  43    0.24638634
  44  44    0.26364737
  44  45    0.28209044
  44  46    0.30179835
  44  47    0.32285962
  44  48    0.34536882
  44  49    0.36942702
  44  50    0.39514227
  44  51    0.42263004
  44  52    0.45201378
  44  53    0.48342546
  44  54    0.51700614
  44  55    0.55290664
  44  56    0.59128821
  44  57    0.63232321
  44  58    0.67619597
  44  59    0.72310354
  44  60    0.77325661
  44  61    0.82688044
  44  62    0.88421589
  44  63    0.94552051
  44  64    1.01106964
  44  65    1.08115772
  44  66    1.15609956
  44  67    1.23623177
  44  68    1.32191427
  44  69    1.41353189
  44  70    1.51149613
  44  71    1.61624696
  44  72    1.72825484
  44  73    1.84802278
  44  74    1.97608862
  44  75    2.11302745
  44  76    2.25945415
  44  77    2.41602617
  44  78    2.58344648
  44  79    2.76246667
  44  80    2.95389035
  44  81    3.15857676
  44  82    3.37744453
  44  83    3.61147587
  44  84    3.86172091
  44  85    4.12930240
  44  86    4.41542071
  44  87    4.72135918
  44  88    5.04848987
  44  89    5.39827963
  44  90    5.77229664
  44  91    6.17221743
  44  92    6.59983426
  44  93    7.05706316
  44  94    7.54595239
  44  95    8.06869158
  44  96    8.62762139
  44  97    9.22524393
  44  98    9.86423384
  44  99   10.54745015
  44 100   11.27794891
  44 101   12.05899674
  44 102   12.89408531
  44 103   13.78694673
  44 104   14.74157013
  44 105   15.76221928
  44 106   16.85345148
  44 107   18.02013780
  44 108   19.26748465
  44 109   20.60105702
  44 110   22.02680324
  44 111   23.55108164
  44 112   25.18068917
  44 113   26.92289212
  44 114   28.78545923
  44 115   30.77669740
  44 116   32.90549027
  44 117   35.18133993
  44 118   37.61441218
  44 119   40.21558566
  44 120   42.99650520
  44 121   45.96963970
  44 122   49.14834483
  44 123   52.54693030
  44 124   56.18073114
  44 125   60.06618122
  44 126   64.22088551
  44 127   68.66368423
  44 128   73.41469673
  44 129   78.49532390
  44 130   83.92817345
  44 131   89.73684987
  44 132   95.94551951
  44 133  102.57812494
  44 134  109.65711289
  44 135  117.20167631
  44 136  125.22624976
  44 137  133.74319816
  44 138  142.78786668
  44 139  151.55299570
  44 140  160.07173574
  44 141  166.78038415
  44 142  173.19167940
  44 143  179.06536465
  44 144  184.40923592
  44 145  188.70964277
  44 146  192.80101912
  44 147  197.02135976
  44 148  201.67354948
  44 149  205.58334136
  44 150  209.71180719
  44 151  213.01025959
  44 152  216.51510822
  44 153  219.51396570
  44 154  222.79078203
  44 155  225.70648306
  44 156  228.51799263
  44 157  230.69530713
  44 158  231.94835484
  44 159  233.44411526
  44 160  233.98834600
  44 161  233.78840746
  44 162  233.16779838
  44 163  231.76516983
  44 164  230.67529428
  44 165  229.17235212
  44 166  227.64611533
  44 167  225.04743155
  44 168  221.97351568
  44 169  219.22203649
  44 170  216.90118081
  44 171  214.87817454
  44 172  213.14687462
  44 173  210.53139823
  44 174  206.96206075
  44 175  203.77022529
  44 176  200.32833076
  44 177  195.29448179
  44 178  189.26774101
  44 179  182.74594139
  44 180  175.31731622
  44 181  167.99032585
  44 182  160.62531291
  44 183  153.08078889
  44 184  145.62091871
  44 185  138.13830295
  44 186  129.74388060
  44 187  119.99003602
  44 188  109.58993126
  44 189   98.54741754
  44 190   87.24536850
  44 191   75.00709172
  44 192   61.85471933
  44 193   47.82857349
  44 194   32.88985937
  44 195   17.29116983
  44 196    0.00000000
  45   1    0.00000000
  45   2    0.00000000
  45   3    0.00000000
  45   4    0.00000000
  45   5    0.00000000
  45   6    0.00000000
  45   7    0.00313552
  45   8    0.00621991
  45   9    0.00926126
  45  10    0.01228569
  45  11    0.01532040
  45  12    0.01838989
  45  13    0.02151598
  45  14    0.02471852
  45  15    0.02801614
  45  16    0.03142679
  45  17    0.03496811
  45  18    0.03865779
  45  19    0.04251374
  45  20    0.04655434
  45  21    0.05079856
  45  22    0.05526612
  45  23    0.05997761
  45  24    0.06495460
  45  25    0.07021981
  45  26    0.07579715
  45  27    0.08171190
  45  28    0.08799083
  45  29    0.09466228
  45  30    0.10175636
  45  31    0.10930502
  45  32    0.11734226
  45  33    0.12590424
  45  34    0.13502948
  45  35    0.14475899
  45  36    0.15513651
  45  37    0.16620868
  45  38    0.17802523
  45  39    0.19063925
  45  40    0.20410740
  45  41    0.21849016
  45  42    0.23385213
  45  43    0.25026231
  45  44    0.26779438
  45  45    0.28652708
  45  46    0.30654455
  45  47    0.32793667
  45  48    0.35079952
  45  49    0.37523578
  45  50    0.40135519
  45  51    0.42927509
  45  52    0.45912085
  45  53    0.49102655
  45  54    0.52513550
  45  55    0.56160092
  45  56    0.60058660
  45  57    0.64226770
  45  58    0.68683145
  45  59    0.73447805
  45  60    0.78542158
  45  61    0.83989089
  45  62    0.89813073
  45  63    0.96040274
  45  64    1.02698671
  45  65    1.09818182
  45  66    1.17430794
  45  67    1.25570711
  45  68    1.34274507
  45  69    1.43581289
  45  70    1.53532871
  45  71    1.64173967
  45  72    1.75552385
  45  73    1.87719247
  45  74    2.00729214
  45  75    2.14640734
  45  76    2.29516302
  45  77    2.45422743
  45  78    2.62431506
  45  79    2.80618992
  45  80    3.00066886
  45  81    3.20862533
  45  82    3.43099320
  45  83    3.66877102
  45  84    3.92302640
  45  85    4.19490084
  45  86    4.48561483
  45  87    4.79647326
  45  88    5.12887130
  45  89    5.48430058
  45  90    5.86435586
  45  91    6.27074215
  45  92    6.70528231
  45  93    7.16992515
  45  94    7.66675411
  45  95    8.19799656
  45  96    8.76603368
  45  97    9.37341106
  45  98   10.02284999
  45  99   10.71725958
  45 100   11.45974968
  45 101   12.25364465
  45 102   13.10249815
  45 103   14.01010893
  45 104   14.98053766
  45 105   16.01812497
  45 106   17.12751080
  45 107   18.31365499
  45 108   19.58185943
  45 109   20.93779174
  45 110   22.38751071
  45 111   23.93749354
  45 112   25.59466518
  45 113   27.36642989
  45 114   29.26070530
  45 115   31.28595921
  45 116   33.45124943
  45 117   35.76626720
  45 118   38.24138439
  45 119   40.88770524
  45 120   43.71712302
  45 121   46.74238244
  45 122   49.97714816
  45 123   53.43608009
  45 124   57.13491517
  45 125   61.09055493
  45 126   65.32115536
  45 127   69.84621252
  45 128   74.68662890
  45 129   79.86473225
  45 130   85.40419134
  45 131   91.32972482
  45 132   97.66640900
  45 133  104.43823105
  45 134  111.66526880
  45 135  119.35849740
  45 136  127.51085505
  45 137  136.08320333
  45 138  144.98330353
  45 139  154.01901908
  45 140  161.66547492
  45 141  168.72372663
  45 142  174.45436777
  45 143  180.00036639
  45 144  185.32100424
  45 145  189.94497393
  45 146  194.26167535
  45 147  199.09019025
  45 148  203.28124524
  45 149  207.59816952
  45 150  211.02707232
  45 151  214.78767268
  45 152  217.86660731
  45 153  220.82544877
  45 154  223.72391626
  45 155  226.36457477
  45 156  228.66070994
  45 157  230.45083905
  45 158  232.39159855
  45 159  233.43936402
  45 160  234.61074003
  45 161  234.71275963
  45 162  234.28421882
  45 163  233.22707786
  45 164  231.64853220
  45 165  230.37978371
  45 166  228.48863783
  45 167  226.29399721
  45 168  223.33418166
  45 169  220.29076680
  45 170  217.88984898
  45 171  216.04715372
  45 172  214.03384197
  45 173  211.48813199
  45 174  208.04995541
  45 175  204.22734758
  45 176  200.27209391
  45 177  195.36189243
  45 178  189.51653483
  45 179  182.83337344
  45 180  175.71382944
  45 181  168.80844133
  45 182  161.55509792
  45 183  153.79616002
  45 184  146.20600306
  45 185  138.67698101
  45 186  129.95983221
  45 187  120.45357821
  45 188  110.32351643
  45 189   99.38505464
  45 190   87.59434716
  45 191   75.37255689
  45 192   62.16768327
  45 193   48.62546608
  45 194   34.18353315
  45 195   17.64120900
  45 196    0.00000000
  46   1    0.00000000
  46   2    0.00000000
  46   3    0.00000000
  46   4    0.00000000
  46   5    0.00000000
  46   6    0.00000000
  46   7    0.00329138
  46   8    0.00644559
  46   9    0.00952038
  46  10    0.01256961
  46  11    0.01563050
  46  12    0.01873026
  46  13    0.02189096
  46  14    0.02513214
  46  15    0.02847203
  46  16    0.03192829
  46  17    0.03551842
  46  18    0.03926005
  46  19    0.04317115
  46  20    0.04727019
  46  21    0.05157632
  46  22    0.05610944
  46  23    0.06089039
  46  24    0.06594102
  46  25    0.07128432
  46  26    0.07694456
  46  27    0.08294736
  46  28    0.08931986
  46  29    0.09609084
  46  30    0.10329081
  46  31    0.11095221
  46  32    0.11910955
  46  33    0.12779951
  46  34    0.13706118
  46  35    0.14693619
  46  36    0.15746894
  46  37    0.16870675
  46  38    0.18070010
  46  39    0.19350288
  46  40    0.20717259
  46  41    0.22177063
  46  42    0.23736257
  46  43    0.25401842
  46  44    0.27181300
  46  45    0.29082623
  46  46    0.31114349
  46  47    0.33285604
  46  48    0.35606141
  46  49    0.38086382
  46  50    0.40737468
  46  51    0.43571308
  46  52    0.46600631
  46  53    0.49839047
  46  54    0.53301104
  46  55    0.57002357
  46  56    0.60959435
  46  57    0.65190117
  46  58    0.69713414
  46  59    0.74549650
  46  60    0.79720559
  46  61    0.85249376
  46  62    0.91160950
  46  63    0.97481845
  46  64    1.04240471
  46  65    1.11467202
  46  66    1.19194519
  46  67    1.27457152
  46  68    1.36292238
  46  69    1.45739488
  46  70    1.55841363
  46  71    1.66643269
  46  72    1.78193756
  46  73    1.90544740
  46  74    2.03751734
  46  75    2.17874097
  46  76    2.32975302
  46  77    2.49123219
  46  78    2.66390420
  46  79    2.84854507
  46  80    3.04598453
  46  81    3.25710984
  46  82    3.48286966
  46  83    3.72427838
  46  84    3.98242063
  46  85    4.25845614
  46  86    4.55362492
  46  87    4.86925284
  46  88    5.20675752
  46  89    5.56765469
  46  90    5.95356497
  46  91    6.36622109
  46  92    6.80747566
  46  93    7.27930942
  46  94    7.78384005
  46  95    8.32333169
  46  96    8.90020497
  46  97    9.51704781
  46  98   10.17662700
  46  99   10.88190047
  46 100   11.63603046
  46 101   12.44239765
  46 102   13.30461618
  46 103   14.22654973
  46 104   15.21232873
  46 105   16.26636879
  46 106   17.39339038
  46 107   18.59843988
  46 108   19.88691217
  46 109   21.26457481
  46 110   22.73759402
  46 111   24.31256245
  46 112   25.99652925
  46 113   27.79703226
  46 114   29.72213288
  46 115   31.78045380
  46 116   33.98121999
  46 117   36.33430333
  46 118   38.85027162
  46 119   41.54044242
  46 120   44.41694276
  46 121   47.49277557
  46 122   50.78189401
  46 123   54.29928499
  46 124   58.06106298
  46 125   62.08457479
  46 126   66.38851468
  46 127   70.99304610
  46 128   75.91991970
  46 129   81.19256357
  46 130   86.83609357
  46 131   92.87713369
  46 132   99.34321732
  46 133  106.26129258
  46 134  113.65434206
  46 135  121.53410138
  46 136  129.88602369
  46 137  138.64033432
  46 138  147.62363879
  46 139  156.49099495
  46 140  164.49472749
  46 141  170.67025018
  46 142  176.60021469
  46 143  181.88145113
  46 144  186.67146678
  46 145  191.24811386
  46 146  195.98834264
  46 147  200.59363862
  46 148  205.57701067
  46 149  209.33224308
  46 150  212.85559319
  46 151  216.10676224
  46 152  219.21053838
  46 153  222.08149183
  46 154  224.81065096
  46 155  227.27355451
  46 156  229.22499177
  46 157  230.97846670
  46 158  232.65833324
  46 159  234.24569444
  46 160  235.24187285
  46 161  236.10746308
  46 162  235.96731439
  46 163  235.14423281
  46 164  233.23949464
  46 165  231.13205430
  46 166  229.54952453
  46 167  227.21181993
  46 168  224.67267796
  46 169  221.59904524
  46 170  219.19272645
  46 171  217.25180310
  46 172  215.31019995
  46 173  212.18413173
  46 174  208.35531419
  46 175  204.63484286
  46 176  199.97269518
  46 177  195.14668903
  46 178  189.36195744
  46 179  183.08925370
  46 180  176.59974566
  46 181  169.65042183
  46 182  162.63734470
  46 183  154.95855068
  46 184  147.31536194
  46 185  138.95904903
  46 186  130.48524874
  46 187  121.02322482
  46 188  111.30723744
  46 189  100.47287562
  46 190   88.72513674
  46 191   76.02289742
  46 192   63.06691044
  46 193   49.51677098
  46 194   34.71446916
  46 195   18.16076849
  46 196    0.00000000
  47   1    0.00000000
  47   2    0.00000000
  47   3    0.00000000
  47   4    0.00000000
  47   5    0.00000000
  47   6    0.00000000
  47   7    0.00359758
  47   8    0.00677651
  47   9    0.00984318
  47  10    0.01289220
  47  11    0.01596432
  47  12    0.01908466
  47  13    0.02227313
  47  14    0.02554768
  47  15    0.02892555
  47  16    0.03242376
  47  17    0.03605944
  47  18    0.03985004
  47  19    0.04381346
  47  20    0.04796823
  47  21    0.05233358
  47  22    0.05692959
  47  23    0.06177730
  47  24    0.06689879
  47  25    0.07231733
  47  26    0.07805749
  47  27    0.08414524
  47  28    0.09060807
  47  29    0.09747514
  47  30    0.10477740
  47  31    0.11254773
  47  32    0.12082112
  47  33    0.12963477
  47  34    0.13902832
  47  35    0.14904400
  47  36    0.15972682
  47  37    0.17112477
  47  38    0.18328907
  47  39    0.19627437
  47  40    0.21013898
  47  41    0.22494518
  47  42    0.24075948
  47  43    0.25765290
  47  44    0.27570132
  47  45    0.29498580
  47  46    0.31559296
  47  47    0.33761537
  47  48    0.36115193
  47  49    0.38630839
  47  50    0.41319776
  47  51    0.44194082
  47  52    0.47266673
  47  53    0.50551353
  47  54    0.54062880
  47  55    0.57817035
  47  56    0.61830686
  47  57    0.66121871
  47  58    0.70709876
  47  59    0.75615320
  47  60    0.80860252
  47  61    0.86468247
  47  62    0.92464513
  47  63    0.98876005
  47  64    1.05731545
  47  65    1.13061953
  47  66    1.20900184
  47  67    1.29281479
  47  68    1.38243520
  47  69    1.47826602
  47  70    1.58073814
  47  71    1.69031229
  47  72    1.80748118
  47  73    1.93277165
  47  74    2.06674707
  47  75    2.21000987
  47  76    2.36320423
  47  77    2.52701901
  47  78    2.70219078
  47  79    2.88950720
  47  80    3.08981051
  47  81    3.30400131
  47  82    3.53304263
  47  83    3.77796424
  47  84    4.03986724
  47  85    4.31992904
  47  86    4.61940862
  47  87    4.93965217
  47  88    5.28209912
  47  89    5.64828860
  47  90    6.03986632
  47  91    6.45859196
  47  92    6.90634700
  47  93    7.38514319
  47  94    7.89713152
  47  95    8.44461184
  47  96    9.03004313
  47  97    9.65605452
  47  98   10.32545700
  47  99   11.04125599
  47 100   11.80666476
  47 101   12.62511874
  47 102   13.50029093
  47 103   14.43610822
  47 104   15.43676896
  47 105   16.50676170
  47 106   17.65088527
  47 107   18.87427021
  47 108   20.18240183
  47 109   21.58114478
  47 110   23.07676950
  47 111   24.67598060
  47 112   26.38594733
  47 113   28.21433645
  47 114   30.16934769
  47 115   32.25975221
  47 116   34.49493433
  47 117   36.88493722
  47 118   39.44051298
  47 119   42.17317817
  47 120   45.09527567
  47 121   48.22004435
  47 122   51.56169822
  47 123   55.13551745
  47 124   58.95795372
  47 125   63.04675348
  47 126   67.42110236
  47 127   72.10179396
  47 128   77.11142389
  47 129   82.47460413
  47 130   88.21817778
  47 131   94.37137948
  47 132  100.96580466
  47 133  108.03485055
  47 134  115.61177793
  47 135  123.72416544
  47 136  132.37886818
  47 137  141.52358795
  47 138  150.97100801
  47 139  159.45318505
  47 140  166.81082749
  47 141  173.54569630
  47 142  179.10189768
  47 143  183.98201075
  47 144  188.98273124
  47 145  193.15343032
  47 146  197.63468090
  47 147  202.52218867
  47 148  206.92404697
  47 149  211.13636612
  47 150  214.80856979
  47 151  217.43853709
  47 152  220.66501207
  47 153  223.36854445
  47 154  226.06378403
  47 155  228.60400481
  47 156  230.90505376
  47 157  232.50454149
  47 158  233.94913821
  47 159  235.58112839
  47 160  236.94550329
  47 161  237.45328071
  47 162  238.27815699
  47 163  237.08456283
  47 164  234.96705117
  47 165  232.28486803
  47 166  230.28470333
  47 167  228.24083708
  47 168  225.44525534
  47 169  223.12729326
  47 170  220.90785706
  47 171  218.32700942
  47 172  215.63312596
  47 173  212.43246693
  47 174  208.38658233
  47 175  203.80337326
  47 176  199.63784643
  47 177  194.67157922
  47 178  189.45355827
  47 179  183.29502840
  47 180  176.65258380
  47 181  170.23543662
  47 182  163.03650896
  47 183  155.70579077
  47 184  147.72769632
  47 185  139.91499706
  47 186  130.52135238
  47 187  121.33141237
  47 188  111.85500754
  47 189  101.87636745
  47 190   90.16568257
  47 191   77.23138164
  47 192   63.81281025
  47 193   49.85850362
  47 194   35.13580088
  47 195   18.36011160
  47 196    0.00000000
  48   1    0.00000000
  48   2    0.00000000
  48   3    0.00000000
  48   4    0.00000000
  48   5    0.00000000
  48   6    0.00164863
  48   7    0.00433683
  48   8    0.00724684
  48   9    0.01022303
  48  10    0.01324331
  48  11    0.01631384
  48  12    0.01944735
  48  13    0.02265838
  48  14    0.02596220
  48  15    0.02937455
  48  16    0.03291157
  48  17    0.03658992
  48  18    0.04042675
  48  19    0.04443987
  48  20    0.04864776
  48  21    0.05306973
  48  22    0.05772600
  48  23    0.06263777
  48  24    0.06782736
  48  25    0.07331828
  48  26    0.07913538
  48  27    0.08530495
  48  28    0.09185483
  48  29    0.09881454
  48  30    0.10621544
  48  31    0.11409084
  48  32    0.12247619
  48  33    0.13140919
  48  34    0.14093001
  48  35    0.15108144
  48  36    0.16190910
  48  37    0.17346163
  48  38    0.18579095
  48  39    0.19895242
  48  40    0.21300517
  48  41    0.22801232
  48  42    0.24404128
  48  43    0.26116403
  48  44    0.27945749
  48  45    0.29900382
  48  46    0.31989083
  48  47    0.34221234
  48  48    0.36606862
  48  49    0.39156685
  48  50    0.41882158
  48  51    0.44795527
  48  52    0.47909882
  48  53    0.51239219
  48  54    0.54798498
  48  55    0.58603716
  48  56    0.62671974
  48  57    0.67021558
  48  58    0.71672021
  48  59    0.76644266
  48  60    0.81960647
  48  61    0.87645065
  48  62    0.93723079
  48  63    1.00222016
  48  64    1.07171100
  48  65    1.14601580
  48  66    1.22546870
  48  67    1.31042703
  48  68    1.40127289
  48  69    1.49841486
  48  70    1.60228988
  48  71    1.71336518
  48  72    1.83214038
  48  73    1.95914977
  48  74    2.09496468
  48  75    2.24019609
  48  76    2.39549732
  48  77    2.56156702
  48  78    2.73915230
  48  79    2.92905205
  48  80    3.13212060
  48  81    3.34927149
  48  82    3.58148164
  48  83    3.82979568
  48  84    4.09533069
  48  85    4.37928118
  48  86    4.68292448
  48  87    5.00762648
  48  88    5.35484774
  48  89    5.72615004
  48  90    6.12320342
  48  91    6.54779365
  48  92    7.00183023
  48  93    7.48735497
  48  94    8.00655115
  48  95    8.56175327
  48  96    9.15545753
  48  97    9.79033303
  48  98   10.46923367
  48  99   11.19521098
  48 100   11.97152776
  48 101   12.80167266
  48 102   13.68937581
  48 103   14.63862551
  48 104   15.65368608
  48 105   16.73911693
  48 106   17.89979299
  48 107   19.14092653
  48 108   20.46809058
  48 109   21.88724396
  48 110   23.40475810
  48 111   25.02744586
  48 112   26.76259247
  48 113   28.61798883
  48 114   30.60196742
  48 115   32.72344119
  48 116   34.99194579
  48 117   37.41768568
  48 118   40.01158488
  48 119   42.78534318
  48 120   45.75149907
  48 121   48.92350118
  48 122   52.31579035
  48 123   55.94389570
  48 124   59.82454885
  48 125   63.97582250
  48 126   68.41730171
  48 127   73.17029938
  48 128   78.25813222
  48 129   83.70647994
  48 130   89.54385991
  48 131   95.80226517
  48 132  102.51803880
  48 133  109.73309904
  48 134  117.49666372
  48 135  125.86730634
  48 136  134.91174119
  48 137  144.67080232
  48 138  153.88810882
  48 139  162.17836095
  48 140  169.41761239
  48 141  175.29468754
  48 142  180.99679374
  48 143  186.69862768
  48 144  190.88070475
  48 145  195.52158244
  48 146  199.66609205
  48 147  203.74728789
  48 148  208.28914718
  48 149  212.32599553
  48 150  215.66387717
  48 151  219.04442910
  48 152  221.52597198
  48 153  224.55825844
  48 154  227.37709625
  48 155  230.08895834
  48 156  232.21122176
  48 157  234.11645645
  48 158  235.98928306
  48 159  237.12744546
  48 160  238.45446200
  48 161  239.43276342
  48 162  239.56153676
  48 163  238.89809795
  48 164  236.20008822
  48 165  233.68573292
  48 166  230.98564459
  48 167  228.93544699
  48 168  226.64289681
  48 169  224.45041802
  48 170  221.86891510
  48 171  219.38943383
  48 172  216.32622345
  48 173  212.37660821
  48 174  207.78955570
  48 175  203.37025098
  48 176  198.90308883
  48 177  194.22768898
  48 178  189.24424087
  48 179  183.71863189
  48 180  177.18744222
  48 181  170.28385529
  48 182  163.22026263
  48 183  155.72385376
  48 184  148.56613781
  48 185  140.01211073
  48 186  130.87635941
  48 187  121.41187623
  48 188  112.35288082
  48 189  102.41981748
  48 190   91.19086824
  48 191   78.23337107
  48 192   64.34995209
  48 193   50.16826601
  48 194   34.75080304
  48 195   18.21739101
  48 196    0.00000000
  49   1    0.00000000
  49   2    0.00000000
  49   3    0.00000000
  49   4    0.00000000
  49   5    0.00000000
  49   6    0.00226430
  49   7    0.00487164
  49   8    0.00767998
  49   9    0.01059974
  49  10    0.01359719
  49  11    0.01666571
  49  12    0.01981039
  49  13    0.02304158
  49  14    0.02637216
  49  15    0.02981647
  49  16    0.03338985
  49  17    0.03710842
  49  18    0.04098906
  49  19    0.04504943
  49  20    0.04930798
  49  21    0.05378408
  49  22    0.05849805
  49  23    0.06347124
  49  24    0.06872618
  49  25    0.07428661
  49  26    0.08017767
  49  27    0.08642592
  49  28    0.09305954
  49  29    0.10010841
  49  30    0.10760426
  49  31    0.11558084
  49  32    0.12407401
  49  33    0.13312196
  49  34    0.14276537
  49  35    0.15304758
  49  36    0.16401479
  49  37    0.17571626
  49  38    0.18820456
  49  39    0.20153580
  49  40    0.21576984
  49  41    0.23097062
  49  42    0.24720642
  49  43    0.26455015
  49  44    0.28307973
  49  45    0.30287838
  49  46    0.32403504
  49  47    0.34664476
  49  48    0.37080910
  49  49    0.39663663
  49  50    0.42424340
  49  51    0.45375346
  49  52    0.48529942
  49  53    0.51902304
  49  54    0.55507590
  49  55    0.59362005
  49  56    0.63482874
  49  57    0.67888722
  49  58    0.72599358
  49  59    0.77635960
  49  60    0.83021175
  49  61    0.88779220
  49  62    0.94935988
  49  63    1.01519170
  49  64    1.08558373
  49  65    1.16085261
  49  66    1.24133691
  49  67    1.32739871
  49  68    1.41942516
  49  69    1.51783032
  49  70    1.62305693
  49  71    1.73557848
  49  72    1.85590129
  49  73    1.98456680
  49  74    2.12215406
  49  75    2.26928224
  49  76    2.42661352
  49  77    2.59485599
  49  78    2.77476691
  49  79    2.96715604
  49  80    3.17288936
  49  81    3.39289292
  49  82    3.62815703
  49  83    3.87974068
  49  84    4.14877637
  49  85    4.43647516
  49  86    4.74413210
  49  87    5.07313210
  49  88    5.42495614
  49  89    5.80118793
  49  90    6.20352100
  49  91    6.63376637
  49  92    7.09386065
  49  93    7.58587472
  49  94    8.11202310
  49  95    8.67467385
  49  96    9.27635919
  49  97    9.91978692
  49  98   10.60785252
  49  99   11.34365218
  49 100   12.13049670
  49 101   12.97192627
  49 102   13.87172645
  49 103   14.83394505
  49 104   15.86291035
  49 105   16.96325045
  49 106   18.13991407
  49 107   19.39819268
  49 108   20.74374434
  49 109   22.18261900
  49 110   23.72128582
  49 111   25.36666226
  49 112   27.12614539
  49 113   29.00764553
  49 114   31.01962238
  49 115   33.17112414
  49 116   35.47182983
  49 117   37.93209539
  49 118   40.56300425
  49 119   43.37642329
  49 120   46.38506545
  49 121   49.60256084
  49 122   53.04353895
  49 123   56.72372576
  49 124   60.66006122
  49 125   64.87084544
  49 126   69.37592577
  49 127   74.19694379
  49 128   79.35767158
  49 129   84.88448460
  49 130   90.80705072
  49 131   97.15937519
  49 132  103.98146898
  49 133  111.32221487
  49 134  119.24492869
  49 135  127.84062825
  49 136  137.27017510
  49 137  146.93903381
  49 138  156.34843262
  49 139  164.60390040
  49 140  171.06492240
  49 141  176.92052841
  49 142  182.61667399
  49 143  187.68254356
  49 144  193.08416479
  49 145  197.16897186
  49 146  201.56028086
  49 147  205.32752863
  49 148  208.99324895
  49 149  213.06474582
  49 150  216.34003333
  49 151  219.42638496
  49 152  222.72317923
  49 153  225.86055330
  49 154  228.70780303
  49 155  231.08478769
  49 156  233.66419321
  49 157  235.69818277
  49 158  236.70899418
  49 159  238.43436767
  49 160  239.26690848
  49 161  240.22046399
  49 162  240.59633408
  49 163  239.70275297
  49 164  237.19521700
  49 165  234.20800949
  49 166  231.96156263
  49 167  229.78906795
  49 168  227.64794602
  49 169  225.06126733
  49 170  222.61631556
  49 171  219.91402356
  49 172  216.77189692
  49 173  212.80854357
  49 174  207.85677151
  49 175  202.79928148
  49 176  198.17297774
  49 177  193.86953548
  49 178  189.33481906
  49 179  183.88342625
  49 180  177.80415716
  49 181  171.17409696
  49 182  163.49036712
  49 183  156.02674278
  49 184  148.39574989
  49 185  140.25155772
  49 186  131.08412777
  49 187  121.57298599
  49 188  112.17468343
  49 189  102.66924280
  49 190   91.30973046
  49 191   78.47452905
  49 192   64.44301849
  49 193   49.91467926
  49 194   34.62089661
  49 195   17.83159189
  49 196    0.00000000
  50   1    0.00000000
  50   2    0.00000000
  50   3    0.00000000
  50   4    0.00000000
  50   5    0.00000000
  50   6    0.00254600
  50   7    0.00522494
  50   8    0.00803247
  50   9    0.01094118
  50  10    0.01393446
  50  11    0.01700815
  50  12    0.02016625
  50  13    0.02341763
  50  14    0.02677396
  50  15    0.03024872
  50  16    0.03385664
  50  17    0.03761343
  50  18    0.04153577
  50  19    0.04564117
  50  20    0.04994809
  50  21    0.05447592
  50  22    0.05924509
  50  23    0.06427710
  50  24    0.06959467
  50  25    0.07522177
  50  26    0.08118379
  50  27    0.08750757
  50  28    0.09422161
  50  29    0.10135612
  50  30    0.10894321
  50  31    0.11701702
  50  32    0.12561383
  50  33    0.13477229
  50  34    0.14453358
  50  35    0.15494153
  50  36    0.16604292
  50  37    0.17788762
  50  38    0.19052883
  50  39    0.20402332
  50  40    0.21843171
  50  41    0.23381871
  50  42    0.25025343
  50  43    0.26780969
  50  44    0.28656635
  50  45    0.30660765
  50  46    0.32802364
  50  47    0.35091051
  50  48    0.37537110
  50  49    0.40151531
  50  50    0.42946061
  50  51    0.45933259
  50  52    0.49126549
  50  53    0.52540283
  50  54    0.56189807
  50  55    0.60091526
  50  56    0.64262981
  50  57    0.68722926
  50  58    0.73491417
  50  59    0.78589896
  50  60    0.84041292
  50  61    0.89870124
  50  62    0.96102609
  50  63    1.02766785
  50  64    1.09892630
  50  65    1.17512206
  50  66    1.25659796
  50  67    1.34372062
  50  68    1.43688212
  50  69    1.53650171
  50  70    1.64302778
  50  71    1.75693979
  50  72    1.87875052
  50  73    2.00900832
  50  74    2.14829961
  50  75    2.29725151
  50  76    2.45653468
  50  77    2.62686634
  50  78    2.80901348
  50  79    3.00379635
  50  80    3.21209215
  50  81    3.43483897
  50  82    3.67304001
  50  83    3.92776814
  50  84    4.20017069
  50  85    4.49147464
  50  86    4.80299217
  50  87    5.13612652
  50  88    5.49237835
  50  89    5.87335251
  50  90    6.28076521
  50  91    6.71645183
  50  92    7.18237511
  50  93    7.68063403
  50  94    8.21347327
  50  95    8.78329326
  50  96    9.39266105
  50  97   10.04432180
  50  98   10.74121119
  50  99   11.48646857
  50 100   12.28345113
  50 101   13.13574893
  50 102   14.04720111
  50 103   15.02191307
  50 104   16.06427497
  50 105   17.17898139
  50 106   18.37105243
  50 107   19.64585625
  50 108   21.00913312
  50 109   22.46702119
  50 110   24.02608405
  50 111   25.69334019
  50 112   27.47629452
  50 113   29.38297225
  50 114   31.42195512
  50 115   33.60242049
  50 116   35.93418337
  50 117   38.42774208
  50 118   41.09432788
  50 119   43.94595967
  50 120   46.99550460
  50 121   50.25674664
  50 122   53.74446541
  50 123   57.47452919
  50 124   61.46400798
  50 125   65.73131540
  50 126   70.29639362
  50 127   75.18096332
  50 128   80.40887415
  50 129   86.00661401
  50 130   92.00407498
  50 131   98.43574243
  50 132  105.34258929
  50 133  112.77509738
  50 134  120.79766512
  50 135  129.49197728
  50 136  138.93892752
  50 137  149.05506970
  50 138  158.58870723
  50 139  166.48296031
  50 140  173.00259309
  50 141  178.41422022
  50 142  183.59802817
  50 143  189.08218948
  50 144  194.37754878
  50 145  199.29932476
  50 146  202.88557912
  50 147  206.83142910
  50 148  210.12838402
  50 149  213.45281761
  50 150  217.07135178
  50 151  220.47648233
  50 152  223.97159123
  50 153  227.35731911
  50 154  230.42452187
  50 155  232.80346065
  50 156  234.59817302
  50 157  236.24682374
  50 158  237.66192704
  50 159  238.58881478
  50 160  239.91636598
  50 161  240.54769373
  50 162  240.86393131
  50 163  240.08113370
  50 164  237.61974796
  50 165  234.92729525
  50 166  232.79230355
  50 167  230.53139256
  50 168  228.01005531
  50 169  225.43153598
  50 170  222.51241290
  50 171  219.75898462
  50 172  216.90675267
  50 173  213.08098395
  50 174  207.86196469
  50 175  202.60913484
  50 176  197.91349063
  50 177  193.51891056
  50 178  189.10017105
  50 179  184.41236688
  50 180  178.68359180
  50 181  171.80339008
  50 182  164.19498223
  50 183  156.12173207
  50 184  148.33273846
  50 185  140.07581030
  50 186  131.16046937
  50 187  122.10803528
  50 188  112.55277200
  50 189  102.18382791
  50 190   91.26988631
  50 191   78.22620851
  50 192   64.29094367
  50 193   49.62639451
  50 194   34.12513448
  50 195   17.55947772
  50 196    0.00000000
  51   1    0.00000000
  51   2    0.00000000
  51   3    0.00000000
  51   4    0.00000000
  51   5    0.00000000
  51   6    0.00270497
  51   7    0.00547056
  51   8    0.00831595
  51   9    0.01124184
  51  10    0.01424713
  51  11    0.01733426
  51  12    0.02050958
  51  13    0.02378249
  51  14    0.02716455
  51  15    0.03066894
  51  16    0.03431009
  51  17    0.03810352
  51  18    0.04206571
  51  19    0.04621415
  51  20    0.05056728
  51  21    0.05514455
  51  22    0.05996649
  51  23    0.06505478
  51  24    0.07043228
  51  25    0.07612322
  51  26    0.08215319
  51  27    0.08854935
  51  28    0.09534046
  51  29    0.10255708
  51  30    0.11023167
  51  31    0.11839872
  51  32    0.12709495
  51  33    0.13635944
  51  34    0.14623381
  51  35    0.15676243
  51  36    0.16799259
  51  37    0.17997474
  51  38    0.19276268
  51  39    0.20641385
  51  40    0.22098957
  51  41    0.23655529
  51  42    0.25318092
  51  43    0.27094114
  51  44    0.28991573
  51  45    0.31018991
  51  46    0.33185476
  51  47    0.35500761
  51  48    0.37975248
  51  49    0.40620056
  51  50    0.43447071
  51  51    0.46468996
  51  52    0.49699414
  51  53    0.53152845
  51  54    0.56844813
  51  55    0.60791918
  51  56    0.65011905
  51  57    0.69523752
  51  58    0.74347747
  51  59    0.79505588
  51  60    0.85020474
  51  61    0.90917214
  51  62    0.97222335
  51  63    1.03964208
  51  64    1.11173168
  51  65    1.18881656
  51  66    1.27124366
  51  67    1.35938397
  51  68    1.45363425
  51  69    1.55441880
  51  70    1.66219136
  51  71    1.77743718
  51  72    1.90067521
  51  73    2.03246043
  51  74    2.17338635
  51  75    2.32408772
  51  76    2.48524334
  51  77    2.65757918
  51  78    2.84187162
  51  79    3.03895095
  51  80    3.24970516
  51  81    3.47508390
  51  82    3.71610278
  51  83    3.97384798
  51  84    4.24948110
  51  85    4.54424444
  51  86    4.85946662
  51  87    5.19656852
  51  88    5.55706975
  51  89    5.94259547
  51  90    6.35488372
  51  91    6.79579332
  51  92    7.26731219
  51  93    7.77156633
  51  94    8.31082946
  51  95    8.88753322
  51  96    9.50427819
  51  97   10.16384555
  51  98   10.86920972
  51  99   11.62355166
  51 100   12.43027329
  51 101   13.29301281
  51 102   14.21566104
  51 103   15.20237897
  51 104   16.25761650
  51 105   17.38613241
  51 106   18.59301579
  51 107   19.88370885
  51 108   21.26403134
  51 109   22.74020664
  51 110   24.31888956
  51 111   26.00719616
  51 112   27.81273545
  51 113   29.74364336
  51 114   31.80861901
  51 115   34.01696356
  51 116   36.37862171
  51 117   38.90422649
  51 118   41.60514740
  51 119   44.49354271
  51 120   47.58241683
  51 121   50.88568394
  51 122   54.41823991
  51 123   58.19604589
  51 124   62.23622826
  51 125   66.55720301
  51 126   71.17883705
  51 127   76.12266663
  51 128   81.41220514
  51 129   87.07339316
  51 130   93.13527745
  51 131   99.63106741
  51 132  106.59984054
  51 133  114.08947221
  51 134  122.16233147
  51 135  130.90917467
  51 136  140.49480004
  51 137  150.35042735
  51 138  160.10335615
  51 139  168.40323901
  51 140  174.74097253
  51 141  179.85010252
  51 142  185.01415627
  51 143  190.42772328
  51 144  195.82280461
  51 145  200.56319459
  51 146  204.66363647
  51 147  207.81237855
  51 148  211.07739536
  51 149  214.40145480
  51 150  217.88522845
  51 151  221.31939013
  51 152  225.22616743
  51 153  229.08294969
  51 154  231.75212547
  51 155  234.03850603
  51 156  235.61754657
  51 157  236.97494538
  51 158  238.05467482
  51 159  239.29790903
  51 160  240.22267308
  51 161  241.15316761
  51 162  241.19498394
  51 163  240.09938842
  51 164  238.22677636
  51 165  236.02976986
  51 166  233.68106514
  51 167  231.45719209
  51 168  228.34229989
  51 169  225.04503719
  51 170  222.13375608
  51 171  219.58266524
  51 172  216.88364073
  51 173  212.59985203
  51 174  207.73324864
  51 175  202.67305037
  51 176  198.14538582
  51 177  193.96729560
  51 178  189.89174557
  51 179  184.72066633
  51 180  179.42990293
  51 181  172.84879082
  51 182  165.02187705
  51 183  156.55757689
  51 184  148.33158647
  51 185  140.11933979
  51 186  131.89907120
  51 187  122.63483486
  51 188  113.19520314
  51 189  102.65255499
  51 190   90.72522336
  51 191   78.18269310
  51 192   64.12557437
  51 193   49.37352491
  51 194   33.83040626
  51 195   17.35149273
  51 196    0.00000000
  52   1    0.00000000
  52   2    0.00000000
  52   3    0.00000000
  52   4    0.00000000
  52   5    0.00000000
  52   6    0.00281415
  52   7    0.00565828
  52   8    0.00855223
  52   9    0.01150812
  52  10    0.01453500
  52  11    0.01764158
  52  12    0.02083744
  52  13    0.02413342
  52  14    0.02754158
  52  15    0.03107520
  52  16    0.03474866
  52  17    0.03857739
  52  18    0.04257785
  52  19    0.04676749
  52  20    0.05116479
  52  21    0.05578931
  52  22    0.06066167
  52  23    0.06580370
  52  24    0.07123848
  52  25    0.07699042
  52  26    0.08308537
  52  27    0.08955072
  52  28    0.09641555
  52  29    0.10371073
  52  30    0.11146902
  52  31    0.11972532
  52  32    0.12851671
  52  33    0.13788268
  52  34    0.14786533
  52  35    0.15850947
  52  36    0.16986292
  52  37    0.18197667
  52  38    0.19490512
  52  39    0.20870633
  52  40    0.22344227
  52  41    0.23917912
  52  42    0.25598756
  52  43    0.27394309
  52  44    0.29312634
  52  45    0.31362349
  52  46    0.33552662
  52  47    0.35893412
  52  48    0.38395118
  52  49    0.41069019
  52  50    0.43927132
  52  51    0.46982302
  52  52    0.50248262
  52  53    0.53739692
  52  54    0.57472290
  52  55    0.61462838
  52  56    0.65729279
  52  57    0.70290802
  52  58    0.75167921
  52  59    0.80382576
  52  60    0.85958225
  52  61    0.91919954
  52  62    0.98294589
  52  63    1.05110817
  52  64    1.12399314
  52  65    1.20192888
  52  66    1.28526621
  52  67    1.37438033
  52  68    1.46967249
  52  69    1.57157177
  52  70    1.68053709
  52  71    1.79705922
  52  72    1.92166302
  52  73    2.05490981
  52  74    2.19739991
  52  75    2.34977533
  52  76    2.51272271
  52  77    2.68697639
  52  78    2.87332172
  52  79    3.07259865
  52  80    3.28570547
  52  81    3.51360293
  52  82    3.75731853
  52  83    4.01795120
  52  84    4.29667622
  52  85    4.59475059
  52  86    4.91351867
  52  87    5.25441829
  52  88    5.61898719
  52  89    6.00887006
  52  90    6.42582588
  52  91    6.87173594
  52  92    7.34861233
  52  93    7.85860702
  52  94    8.40402161
  52  95    8.98731771
  52  96    9.61112809
  52  97   10.27826860
  52  98   10.99175083
  52  99   11.75479579
  52 100   12.57084845
  52 101   13.44359326
  52 102   14.37697082
  52 103   15.37519565
  52 104   16.44277520
  52 105   17.58453012
  52 106   18.80561599
  52 107   20.11154648
  52 108   21.50821804
  52 109   23.00193633
  52 110   24.59944433
  52 111   26.30795236
  52 112   28.13517006
  52 113   30.08934039
  52 114   32.17927587
  52 115   34.41439707
  52 116   36.80477358
  52 117   39.36116748
  52 118   42.09507968
  52 119   45.01879926
  52 120   48.14545629
  52 121   51.48907885
  52 122   55.06465526
  52 123   58.88820340
  52 124   62.97685027
  52 125   67.34892664
  52 126   72.02408532
  52 127   77.02345647
  52 128   82.36986144
  52 129   88.08811825
  52 130   94.20548831
  52 131  100.75233241
  52 132  107.76305947
  52 133  115.27743417
  52 134  123.34215238
  52 135  132.01175075
  52 136  141.34321240
  52 137  151.35048726
  52 138  160.71210553
  52 139  168.95995431
  52 140  175.40761909
  52 141  180.95118160
  52 142  185.92156858
  52 143  191.55421616
  52 144  196.70682712
  52 145  201.27006842
  52 146  205.21286766
  52 147  208.50913492
  52 148  211.81251883
  52 149  215.04884209
  52 150  218.62113047
  52 151  222.57584607
  52 152  226.43254519
  52 153  229.91343584
  52 154  233.39046075
  52 155  234.91798259
  52 156  236.80197549
  52 157  237.92958508
  52 158  239.23708976
  52 159  240.28362326
  52 160  241.48510228
  52 161  241.61289797
  52 162  241.62919416
  52 163  240.85601863
  52 164  239.11206020
  52 165  237.22900691
  52 166  235.38065500
  52 167  232.20076635
  52 168  228.77119850
  52 169  225.17363809
  52 170  222.28433347
  52 171  219.43348946
  52 172  216.31369600
  52 173  212.55278548
  52 174  207.62989228
  52 175  203.01593594
  52 176  198.82108164
  52 177  195.08978633
  52 178  190.53917666
  52 179  185.88827227
  52 180  180.18500086
  52 181  173.83208050
  52 182  166.14690656
  52 183  157.38196915
  52 184  148.91061104
  52 185  140.73192963
  52 186  132.20976522
  52 187  123.82806019
  52 188  113.39388480
  52 189  102.91698682
  52 190   91.15902321
  52 191   77.96680999
  52 192   63.91189488
  52 193   49.10941631
  52 194   33.60693002
  52 195   17.08556237
  52 196    0.00000000
  53   1    0.00000000
  53   2    0.00000000
  53   3    0.00000000
  53   4    0.00000000
  53   5    0.00000000
  53   6    0.00290462
  53   7    0.00581886
  53   8    0.00876079
  53   9    0.01174950
  53  10    0.01480138
  53  11    0.01793025
  53  12    0.02114863
  53  13    0.02446879
  53  14    0.02790342
  53  15    0.03146603
  53  16    0.03517108
  53  17    0.03903400
  53  18    0.04307128
  53  19    0.04730042
  53  20    0.05173997
  53  21    0.05640959
  53  22    0.06133006
  53  23    0.06652336
  53  24    0.07201276
  53  25    0.07782288
  53  26    0.08397980
  53  27    0.09051118
  53  28    0.09744636
  53  29    0.10481650
  53  30    0.11265471
  53  31    0.12099620
  53  32    0.12987845
  53  33    0.13934135
  53  34    0.14942739
  53  35    0.16018187
  53  36    0.17165309
  53  37    0.18389255
  53  38    0.19695521
  53  39    0.21089973
  53  40    0.22578872
  53  41    0.24168904
  53  42    0.25867210
  53  43    0.27681417
  53  44    0.29619673
  53  45    0.31690685
  53  46    0.33903755
  53  47    0.36268827
  53  48    0.38796526
  53  49    0.41498210
  53  50    0.44386020
  53  51    0.47472936
  53  52    0.50772834
  53  53    0.54300547
  53  54    0.58071937
  53  55    0.62103961
  53  56    0.66414752
  53  57    0.71023699
  53  58    0.75951532
  53  59    0.81220422
  53  60    0.86854073
  53  61    0.92877837
  53  62    0.99318823
  53  63    1.06206020
  53  64    1.13570432
  53  65    1.21445212
  53  66    1.29865818
  53  67    1.38870169
  53  68    1.48498816
  53  69    1.58795129
  53  70    1.69805490
  53  71    1.81579503
  53  72    1.94170219
  53  73    2.07634375
  53  74    2.22032653
  53  75    2.37429949
  53  76    2.53895674
  53  77    2.71504060
  53  78    2.90334502
  53  79    3.10471914
  53  80    3.32007113
  53  81    3.55037231
  53  82    3.79666154
  53  83    4.06004995
  53  84    4.34172590
  53  85    4.64296042
  53  86    4.96511295
  53  87    5.30963747
  53  88    5.67808913
  53  89    6.07213123
  53  90    6.49354281
  53  91    6.94422669
  53  92    7.42621805
  53  93    7.94169372
  53  94    8.49298199
  53  95    9.08257317
  53  96    9.71313088
  53  97   10.38750414
  53  98   11.10874022
  53  99   11.88009849
  53 100   12.70506519
  53 101   13.58736917
  53 102   14.53099879
  53 103   15.54021998
  53 104   16.61959546
  53 105   17.77400540
  53 106   19.00866934
  53 107   20.32916975
  53 108   21.74147701
  53 109   23.25197616
  53 110   24.86749534
  53 111   26.59533605
  53 112   28.44330538
  53 113   30.41975012
  53 114   32.53359295
  53 115   34.79437067
  53 116   37.21227452
  53 117   39.79819244
  53 118   42.56375347
  53 119   45.52137382
  53 120   48.68430484
  53 121   52.06668242
  53 122   55.68357797
  53 123   59.55105081
  53 124   63.68620237
  53 125   68.10723335
  53 126   72.83350585
  53 127   77.88561476
  53 128   83.28547515
  53 129   89.05643531
  53 130   95.22342430
  53 131  101.81312720
  53 132  108.85411450
  53 133  116.37662396
  53 134  124.41095561
  53 135  132.98103917
  53 136  142.08175035
  53 137  151.60221176
  53 138  161.07811632
  53 139  168.99336998
  53 140  175.68070077
  53 141  181.34996551
  53 142  186.91115103
  53 143  191.92772954
  53 144  196.96783427
  53 145  201.40327048
  53 146  205.23030402
  53 147  209.03364610
  53 148  212.46280114
  53 149  216.22132076
  53 150  219.84996517
  53 151  223.82151313
  53 152  227.92136826
  53 153  231.66836211
  53 154  233.91279550
  53 155  236.38160069
  53 156  237.69094381
  53 157  239.65700075
  53 158  240.63838218
  53 159  242.07648861
  53 160  242.78812219
  53 161  243.15154687
  53 162  242.82036040
  53 163  241.54782025
  53 164  240.09384459
  53 165  238.34340852
  53 166  236.35424673
  53 167  233.12375264
  53 168  229.28409050
  53 169  225.49557940
  53 170  222.28647765
  53 171  219.43187572
  53 172  216.25098926
  53 173  212.51876388
  53 174  208.04895001
  53 175  203.75259613
  53 176  199.82929891
  53 177  195.81273174
  53 178  192.04982211
  53 179  186.85254265
  53 180  181.31120923
  53 181  174.84364814
  53 182  167.01695244
  53 183  158.54294020
  53 184  149.79319760
  53 185  141.25149369
  53 186  132.90936831
  53 187  123.56956395
  53 188  114.08931864
  53 189  102.87456432
  53 190   91.39207379
  53 191   77.92580821
  53 192   63.70168232
  53 193   48.74194975
  53 194   33.53689742
  53 195   17.45223741
  53 196    0.00000000
  54   1    0.00000000
  54   2    0.00000000
  54   3    0.00000000
  54   4    0.00000000
  54   5    0.00000000
  54   6    0.00299710
  54   7    0.00597502
  54   8    0.00895766
  54   9    0.01197476
  54  10    0.01505002
  54  11    0.01820122
  54  12    0.02144273
  54  13    0.02478765
  54  14    0.02824901
  54  15    0.03184043
  54  16    0.03557645
  54  17    0.03947256
  54  18    0.04354531
  54  19    0.04781232
  54  20    0.05229225
  54  21    0.05700489
  54  22    0.06197118
  54  23    0.06721329
  54  24    0.07275466
  54  25    0.07862014
  54  26    0.08483603
  54  27    0.09143024
  54  28    0.09843237
  54  29    0.10587388
  54  30    0.11378817
  54  31    0.12221080
  54  32    0.13117958
  54  33    0.14073479
  54  34    0.15091932
  54  35    0.16177891
  54  36    0.17336231
  54  37    0.18572153
  54  38    0.19891205
  54  39    0.21299309
  54  40    0.22802789
  54  41    0.24408394
  54  42    0.26123335
  54  43    0.27955312
  54  44    0.29912554
  54  45    0.32003852
  54  46    0.34238599
  54  47    0.36626835
  54  48    0.39179290
  54  49    0.41907433
  54  50    0.44823525
  54  51    0.47940671
  54  52    0.51272884
  54  53    0.54835145
  54  54    0.58643469
  54  55    0.62714982
  54  56    0.67067995
  54  57    0.71722088
  54  58    0.76698198
  54  59    0.82018712
  54  60    0.87707573
  54  61    0.93790382
  54  62    1.00294517
  54  63    1.07249258
  54  64    1.14685917
  54  65    1.22637978
  54  66    1.31141255
  54  67    1.40234045
  54  68    1.49957308
  54  69    1.60354850
  54  70    1.71473520
  54  71    1.83363425
  54  72    1.96078153
  54  73    2.09675017
  54  74    2.24215315
  54  75    2.39764608
  54  76    2.56393015
  54  77    2.74175530
  54  78    2.93192364
  54  79    3.13529307
  54  80    3.35278116
  54  81    3.58536933
  54  82    3.83410724
  54  83    4.10011761
  54  84    4.38460129
  54  85    4.68884268
  54  86    5.01421555
  54  87    5.36218934
  54  88    5.73433571
  54  89    6.13233576
  54  90    6.55798764
  54  91    7.01321466
  54  92    7.50007407
  54  93    8.02076639
  54  94    8.57764539
  54  95    9.17322875
  54  96    9.81020955
  54  97   10.49146847
  54  98   11.22008685
  54  99   11.99936073
  54 100   12.83281578
  54 101   13.72422331
  54 102   14.67761738
  54 103   15.69731311
  54 104   16.78792621
  54 105   17.95439386
  54 106   19.20199702
  54 107   20.53638425
  54 108   21.96359706
  54 109   23.49009698
  54 110   25.12279436
  54 111   26.86907896
  54 112   28.73685241
  54 113   30.73456257
  54 114   32.87123978
  54 115   35.15653496
  54 116   37.60075947
  54 117   40.21492644
  54 118   43.01079338
  54 119   46.00090550
  54 120   49.19863897
  54 121   52.61824322
  54 122   56.27488069
  54 123   60.18466214
  54 124   64.36467487
  54 125   68.83300018
  54 126   73.60871563
  54 127   78.71187588
  54 128   84.16346448
  54 129   89.98530588
  54 130   96.19992137
  54 131  102.83029777
  54 132  109.89949971
  54 133  117.42996406
  54 134  125.44214892
  54 135  133.95215660
  54 136  142.96943401
  54 137  152.50550900
  54 138  161.64973547
  54 139  169.93135869
  54 140  176.67527477
  54 141  182.58295464
  54 142  188.19373354
  54 143  193.04619613
  54 144  197.62216996
  54 145  201.95129476
  54 146  206.09317485
  54 147  209.76931590
  54 148  213.63442083
  54 149  217.38942569
  54 150  221.61617650
  54 151  225.83505531
  54 152  229.67565073
  54 153  232.85344992
  54 154  235.14734625
  54 155  236.95115378
  54 156  238.87491383
  54 157  240.32867958
  54 158  242.54646670
  54 159  243.56510207
  54 160  244.41147567
  54 161  244.35838675
  54 162  243.92513408
  54 163  242.38821586
  54 164  240.33342615
  54 165  238.65086384
  54 166  236.51553417
  54 167  233.58933547
  54 168  229.66388590
  54 169  226.14099662
  54 170  222.82415801
  54 171  219.63515267
  54 172  216.60549133
  54 173  213.07325677
  54 174  209.12757663
  54 175  204.93202589
  54 176  200.73090349
  54 177  197.06605459
  54 178  192.76380571
  54 179  187.90902536
  54 180  182.08961610
  54 181  175.91442511
  54 182  168.20305142
  54 183  159.61444819
  54 184  151.06751809
  54 185  142.13705080
  54 186  133.13882005
  54 187  123.94628171
  54 188  113.97607560
  54 189  103.51178822
  54 190   90.97483365
  54 191   77.95468200
  54 192   63.48213826
  54 193   48.81496592
  54 194   33.48075437
  54 195   17.25636867
  54 196    0.00000000
  55   1    0.00000000
  55   2    0.00000000
  55   3    0.00000000
  55   4    0.00000000
  55   5    0.00000000
  55   6    0.00312076
  55   7    0.00615040
  55   8    0.00915594
  55   9    0.01218980
  55  10    0.01528298
  55  11    0.01845474
  55  12    0.02171928
  55  13    0.02508932
  55  14    0.02857763
  55  15    0.03219774
  55  16    0.03596417
  55  17    0.03989251
  55  18    0.04399945
  55  19    0.04830273
  55  20    0.05282119
  55  21    0.05757478
  55  22    0.06258462
  55  23    0.06787307
  55  24    0.07346378
  55  25    0.07938178
  55  26    0.08565363
  55  27    0.09230746
  55  28    0.09937315
  55  29    0.10688239
  55  30    0.11486892
  55  31    0.12336858
  55  32    0.13241953
  55  33    0.14206240
  55  34    0.15234048
  55  35    0.16329990
  55  36    0.17498986
  55  37    0.18746283
  55  38    0.20077481
  55  39    0.21498554
  55  40    0.23015883
  55  41    0.24636280
  55  42    0.26367021
  55  43    0.28215877
  55  44    0.30191150
  55  45    0.32301713
  55  46    0.34557045
  55  47    0.36967277
  55  48    0.39543239
  55  49    0.42296505
  55  50    0.45239448
  55  51    0.48385294
  55  52    0.51748185
  55  53    0.55343239
  55  54    0.59186621
  55  55    0.63295614
  55  56    0.67688699
  55  57    0.72385637
  55  58    0.77407558
  55  59    0.82777060
  55  60    0.88518306
  55  61    0.94657137
  55  62    1.01221186
  55  63    1.08240006
  55  64    1.15745202
  55  65    1.23770573
  55  66    1.32352268
  55  67    1.41528945
  55  68    1.51341950
  55  69    1.61835503
  55  70    1.73056897
  55  71    1.85056713
  55  72    1.97889049
  55  73    2.11611764
  55  74    2.26286742
  55  75    2.41980172
  55  76    2.58762845
  55  77    2.76710479
  55  78    2.95904060
  55  79    3.16430206
  55  80    3.38381569
  55  81    3.61857243
  55  82    3.86963225
  55  83    4.13812886
  55  84    4.42527494
  55  85    4.73236758
  55  86    5.06079420
  55  87    5.41203884
  55  88    5.78768890
  55  89    6.18944238
  55  90    6.61911553
  55  91    7.07865117
  55  92    7.57012752
  55  93    8.09576758
  55  94    8.65794934
  55  95    9.25921653
  55  96    9.90229022
  55  97   10.59008121
  55  98   11.32570326
  55  99   12.11248730
  55 100   12.95399654
  55 101   13.85404275
  55 102   14.81670355
  55 103   15.84634098
  55 104   16.94762133
  55 105   18.12553627
  55 106   19.38542551
  55 107   20.73300094
  55 108   22.17437232
  55 109   23.71607478
  55 110   25.36509795
  55 111   27.12891693
  55 112   29.01552521
  55 113   31.03346928
  55 114   33.19188521
  55 115   35.50053685
  55 116   37.96985557
  55 117   40.61098119
  55 118   43.43580351
  55 119   46.45700363
  55 120   49.68809388
  55 121   53.14345447
  55 122   56.83836428
  55 123   60.78902185
  55 124   65.01255120
  55 125   69.52698449
  55 126   74.35121022
  55 127   79.50487134
  55 128   85.00819187
  55 129   90.88170392
  55 130   97.14584240
  55 131  103.82037576
  55 132  110.92366058
  55 133  118.47177371
  55 134  126.47779029
  55 135  134.95234931
  55 136  143.91077029
  55 137  153.41128746
  55 138  162.73120409
  55 139  171.08746041
  55 140  178.21349350
  55 141  184.84390767
  55 142  189.98816085
  55 143  195.21410926
  55 144  199.31463469
  55 145  203.49517757
  55 146  207.24698266
  55 147  211.15593904
  55 148  214.77153372
  55 149  218.95621286
  55 150  223.27761193
  55 151  227.13112538
  55 152  231.01235168
  55 153  233.85478681
  55 154  235.81351676
  55 155  237.34950777
  55 156  239.48533432
  55 157  241.19861406
  55 158  242.62486005
  55 159  244.20121301
  55 160  244.91291622
  55 161  244.92380238
  55 162  244.11025055
  55 163  242.71700639
  55 164  240.16307636
  55 165  238.36664559
  55 166  236.41469984
  55 167  233.98946182
  55 168  230.56069619
  55 169  227.48583267
  55 170  224.12619395
  55 171  220.55850569
  55 172  217.32985590
  55 173  213.89434145
  55 174  210.29342154
  55 175  205.93757602
  55 176  201.89996194
  55 177  197.74583075
  55 178  193.80214785
  55 179  188.68252550
  55 180  182.95289228
  55 181  176.22574689
  55 182  168.93986568
  55 183  161.28337996
  55 184  152.33025073
  55 185  143.65948872
  55 186  134.09566778
  55 187  124.59694868
  55 188  114.81327451
  55 189  103.63614095
  55 190   91.40505423
  55 191   77.74807875
  55 192   63.71140554
  55 193   48.75047662
  55 194   33.44884256
  55 195   17.16157748
  55 196    0.00000000
  56   1    0.00000000
  56   2    0.00000000
  56   3    0.00000000
  56   4    0.00000000
  56   5    0.00000000
  56   6    0.00334805
  56   7    0.00637450
  56   8    0.00936256
  56   9    0.01239432
  56  10    0.01549857
  56  11    0.01868935
  56  12    0.02197731
  56  13    0.02537319
  56  14    0.02888888
  56  15    0.03253763
  56  16    0.03633397
  56  17    0.04029361
  56  18    0.04443343
  56  19    0.04877138
  56  20    0.05332649
  56  21    0.05811894
  56  22    0.06317005
  56  23    0.06850236
  56  24    0.07413973
  56  25    0.08010743
  56  26    0.08643221
  56  27    0.09314244
  56  28    0.10026824
  56  29    0.10784158
  56  30    0.11589647
  56  31    0.12446904
  56  32    0.13359777
  56  33    0.14332363
  56  34    0.15369027
  56  35    0.16474421
  56  36    0.17653506
  56  37    0.18911574
  56  38    0.20254271
  56  39    0.21687623
  56  40    0.23218065
  56  41    0.24852467
  56  42    0.26598166
  56  43    0.28463000
  56  44    0.30455342
  56  45    0.32584141
  56  46    0.34858957
  56  47    0.37290008
  56  48    0.39888216
  56  49    0.42665256
  56  50    0.45633606
  56  51    0.48806607
  56  52    0.52198522
  56  53    0.55824600
  56  54    0.59701145
  56  55    0.63845590
  56  56    0.68276576
  56  57    0.73014034
  56  58    0.78079279
  56  59    0.83495104
  56  60    0.89285883
  56  61    0.95477681
  56  62    1.02098373
  56  63    1.09177771
  56  64    1.16747755
  56  65    1.24842422
  56  66    1.33498237
  56  67    1.42754199
  56  68    1.52652019
  56  69    1.63236306
  56  70    1.74554773
  56  71    1.86658449
  56  72    1.99601914
  56  73    2.13443542
  56  74    2.28245771
  56  75    2.44075382
  56  76    2.61003803
  56  77    2.79107433
  56  78    2.98467990
  56  79    3.19172878
  56  80    3.41315590
  56  81    3.64996125
  56  82    3.90321448
  56  83    4.17405974
  56  84    4.46372086
  56  85    4.77350693
  56  86    5.10481827
  56  87    5.45915274
  56  88    5.83811263
  56  89    6.24341186
  56  90    6.67688388
  56  91    7.14048994
  56  92    7.63632806
  56  93    8.16664256
  56  94    8.73383433
  56  95    9.34047176
  56  96    9.98930241
  56  97   10.68326562
  56  98   11.42550586
  56  99   12.21938710
  56 100   13.06850819
  56 101   13.97671924
  56 102   14.94813923
  56 103   15.98717476
  56 104   17.09854020
  56 105   18.28727910
  56 106   19.55878715
  56 107   20.91883669
  56 108   22.37360279
  56 109   23.92969115
  56 110   25.59416766
  56 111   27.37458991
  56 112   29.27904049
  56 113   31.31616227
  56 114   33.49519538
  56 115   35.82601594
  56 116   38.31917623
  56 117   40.98594580
  56 118   43.83835298
  56 119   46.88922567
  56 120   50.15222978
  56 121   53.64190313
  56 122   57.37368116
  56 123   61.36390926
  56 124   65.62983414
  56 125   70.18956272
  56 126   75.06197195
  56 127   80.26654524
  56 128   85.82310091
  56 129   91.75136625
  56 130   98.07034091
  56 131  104.79739949
  56 132  111.94713194
  56 133  119.53004139
  56 134  127.55130683
  56 135  136.00902983
  56 136  144.88622970
  56 137  154.11192589
  56 138  163.42790945
  56 139  172.15882028
  56 140  179.96089873
  56 141  186.33113747
  56 142  192.46160631
  56 143  197.28908350
  56 144  201.72513860
  56 145  205.28259370
  56 146  209.07345698
  56 147  212.68139314
  56 148  216.19950827
  56 149  220.26298167
  56 150  224.30093750
  56 151  228.30891657
  56 152  231.31281824
  56 153  233.67618440
  56 154  235.84662452
  56 155  238.09837465
  56 156  239.47720189
  56 157  241.32134257
  56 158  242.52461738
  56 159  243.67975637
  56 160  244.09580618
  56 161  244.29433193
  56 162  243.85247783
  56 163  242.17832272
  56 164  240.19684127
  56 165  238.19236337
  56 166  236.73376323
  56 167  234.33001059
  56 168  232.02677036
  56 169  229.02629815
  56 170  225.53368166
  56 171  222.02593743
  56 172  218.13127479
  56 173  214.73726545
  56 174  211.05620778
  56 175  207.44946963
  56 176  202.99394578
  56 177  199.00693377
  56 178  194.79241404
  56 179  189.82152215
  56 180  183.54622478
  56 181  176.80141310
  56 182  169.72372038
  56 183  161.89473458
  56 184  153.92054713
  56 185  144.65019875
  56 186  135.52433330
  56 187  126.03145742
  56 188  115.50364565
  56 189  104.22940638
  56 190   91.62714977
  56 191   78.23247685
  56 192   64.12002926
  56 193   49.22188959
  56 194   33.53649108
  56 195   17.00981370
  56 196    0.00000000
  57   1    0.00000000
  57   2    0.00000000
  57   3    0.00000000
  57   4    0.00000000
  57   5    0.00144973
  57   6    0.00391032
  57   7    0.00666251
  57   8    0.00956298
  57   9    0.01257598
  57  10    0.01568968
  57  11    0.01890163
  57  12    0.02221541
  57  13    0.02563883
  57  14    0.02918275
  57  15    0.03286023
  57  16    0.03668593
  57  17    0.04067587
  57  18    0.04484719
  57  19    0.04921813
  57  20    0.05380799
  57  21    0.05863716
  57  22    0.06372720
  57  23    0.06910087
  57  24    0.07478222
  57  25    0.08079674
  57  26    0.08717140
  57  27    0.09393479
  57  28    0.10111726
  57  29    0.10875104
  57  30    0.11687038
  57  31    0.12551171
  57  32    0.13471380
  57  33    0.14451795
  57  34    0.15496813
  57  35    0.16611124
  57  36    0.17799728
  57  37    0.19067957
  57  38    0.20421503
  57  39    0.21866440
  57  40    0.23409253
  57  41    0.25056866
  57  42    0.26816675
  57  43    0.28696580
  57  44    0.30705021
  57  45    0.32851019
  57  46    0.35144208
  57  47    0.37594891
  57  48    0.40214075
  57  49    0.43013528
  57  50    0.46005830
  57  51    0.49204428
  57  52    0.52623700
  57  53    0.56279016
  57  54    0.60186813
  57  55    0.64364664
  57  56    0.68831359
  57  57    0.73606992
  57  58    0.78713050
  57  59    0.84172509
  57  60    0.90009941
  57  61    0.96251623
  57  62    1.02925658
  57  63    1.10062098
  57  64    1.17693085
  57  65    1.25852993
  57  66    1.34578586
  57  67    1.43909184
  57  68    1.53886839
  57  69    1.64556528
  57  70    1.75966357
  57  71    1.88167778
  57  72    2.01215821
  57  73    2.15169348
  57  74    2.30091315
  57  75    2.46049061
  57  76    2.63114612
  57  77    2.81365008
  57  78    3.00882655
  57  79    3.21755697
  57  80    3.44078416
  57  81    3.67951664
  57  82    3.93483318
  57  83    4.20788770
  57  84    4.49991457
  57  85    4.81223416
  57  86    5.14625891
  57  87    5.50349971
  57  88    5.88557282
  57  89    6.29420722
  57  90    6.73125247
  57  91    7.19868721
  57  92    7.69862810
  57  93    8.23333954
  57  94    8.80524399
  57  95    9.41693304
  57  96   10.07117926
  57  97   10.77094884
  57  98   11.51941522
  57  99   12.31997354
  57 100   13.17625624
  57 101   14.09214964
  57 102   15.07181176
  57 103   16.11969136
  57 104   17.24054824
  57 105   18.43947511
  57 106   19.72192076
  57 107   21.09371497
  57 108   22.56109501
  57 109   24.13073396
  57 110   25.80977080
  57 111   27.60584251
  57 112   29.52711798
  57 113   31.58233398
  57 114   33.78083300
  57 115   36.13260284
  57 116   38.64831775
  57 117   41.33938068
  57 118   44.21796590
  57 119   47.29706094
  57 120   50.59050617
  57 121   54.11302952
  57 122   57.88027243
  57 123   61.90880125
  57 124   66.21609550
  57 125   70.82049958
  57 126   75.74111809
  57 127   80.99762434
  57 128   86.60993633
  57 129   92.59769210
  57 130   98.97942957
  57 131  105.77135859
  57 132  112.98566308
  57 133  120.62855185
  57 134  128.69908178
  57 135  137.19081422
  57 136  146.09331785
  57 137  155.33934177
  57 138  164.36405356
  57 139  172.84833715
  57 140  180.86070788
  57 141  187.80420781
  57 142  194.00866050
  57 143  199.54542615
  57 144  203.82195080
  57 145  207.65855402
  57 146  210.91998944
  57 147  214.14824544
  57 148  217.94778829
  57 149  221.47720195
  57 150  225.25234172
  57 151  228.40493501
  57 152  231.17999781
  57 153  233.62614847
  57 154  235.74275313
  57 155  237.67351131
  57 156  239.96262375
  57 157  241.05118860
  57 158  242.44358011
  57 159  242.87308367
  57 160  243.47358084
  57 161  243.28339686
  57 162  242.80339245
  57 163  241.91664840
  57 164  240.21535180
  57 165  238.42592659
  57 166  236.94586211
  57 167  235.50830527
  57 168  233.11911268
  57 169  229.97593016
  57 170  226.85933491
  57 171  222.76928036
  57 172  219.30543893
  57 173  215.72704667
  57 174  212.58974445
  57 175  208.64077750
  57 176  204.43220637
  57 177  200.29236913
  57 178  196.31900201
  57 179  191.02497047
  57 180  184.34399143
  57 181  177.41787398
  57 182  169.93844263
  57 183  162.29951805
  57 184  154.42330296
  57 185  146.07560585
  57 186  136.86264924
  57 187  127.00553255
  57 188  116.40292138
  57 189  104.56802411
  57 190   92.00853712
  57 191   78.74789280
  57 192   64.57108193
  57 193   49.67764604
  57 194   33.59969874
  57 195   17.40929359
  57 196    0.00000000
  58   1    0.00000000
  58   2    0.00000000
  58   3    0.00000000
  58   4    0.00000000
  58   5    0.00189442
  58   6    0.00419667
  58   7    0.00682892
  58   8    0.00968915
  58   9    0.01270730
  58  10    0.01584535
  58  11    0.01908778
  58  12    0.02243281
  58  13    0.02588661
  58  14    0.02945992
  58  15    0.03316617
  58  16    0.03702056
  58  17    0.04103961
  58  18    0.04524090
  58  19    0.04964303
  58  20    0.05426561
  58  21    0.05912930
  58  22    0.06425589
  58  23    0.06966836
  58  24    0.07539098
  58  25    0.08144943
  58  26    0.08787089
  58  27    0.09468418
  58  28    0.10191985
  58  29    0.10961037
  58  30    0.11779025
  58  31    0.12649616
  58  32    0.13576718
  58  33    0.14564487
  58  34    0.15617356
  58  35    0.16740046
  58  36    0.17937594
  58  37    0.19215372
  58  38    0.20579113
  58  39    0.22034935
  58  40    0.23589371
  58  41    0.25249396
  58  42    0.27022461
  58  43    0.28916524
  58  44    0.30940089
  58  45    0.33102239
  58  46    0.35412685
  58  47    0.37881802
  58  48    0.40520682
  58  49    0.43341179
  58  50    0.46355966
  58  51    0.49578590
  58  52    0.53023538
  58  53    0.56706293
  58  54    0.60643416
  58  55    0.64852609
  58  56    0.69352806
  58  57    0.74164249
  58  58    0.79308586
  58  59    0.84808967
  58  60    0.90690149
  58  61    0.96978606
  58  62    1.03702652
  58  63    1.10892567
  58  64    1.18580736
  58  65    1.26801795
  58  66    1.35592785
  58  67    1.44993325
  58  68    1.55045788
  58  69    1.65795495
  58  70    1.77290920
  58  71    1.89583908
  58  72    2.02729915
  58  73    2.16788254
  58  74    2.31822367
  58  75    2.47900117
  58  76    2.65094087
  58  77    2.83481918
  58  78    3.03146661
  58  79    3.24177148
  58  80    3.46668405
  58  81    3.70722078
  58  82    3.96446897
  58  83    4.23959172
  58  84    4.53383323
  58  85    4.84852444
  58  86    5.18508914
  58  87    5.54505040
  58  88    5.93003759
  58  89    6.34179374
  58  90    6.78218355
  58  91    7.25320190
  58  92    7.75698293
  58  93    8.29580983
  58  94    8.87212528
  58  95    9.48854260
  58  96   10.14785777
  58  97   10.85306219
  58  98   11.60735642
  58  99   12.41416483
  58 100   13.27715137
  58 101   14.20023634
  58 102   15.18761443
  58 103   16.24377396
  58 104   17.37351754
  58 105   18.58198408
  58 106   19.87467248
  58 107   21.25746675
  58 108   22.73666304
  58 109   24.31899842
  58 110   26.01168151
  58 111   27.82242527
  58 112   29.75948164
  58 113   31.83167847
  58 114   34.04845840
  58 115   36.41991975
  58 116   38.95685927
  58 117   41.67081633
  58 118   44.57411793
  58 119   47.67992364
  58 120   51.00226904
  58 121   54.55610516
  58 122   58.35733062
  58 123   62.42281091
  58 124   66.77037656
  58 125   71.41878760
  58 126   76.38764422
  58 127   81.69721253
  58 128   87.36811453
  58 129   93.42079779
  58 130   99.87464073
  58 131  106.74645120
  58 132  114.04800499
  58 133  121.78241840
  58 134  129.94096590
  58 135  138.51114000
  58 136  147.54184396
  58 137  156.41004915
  58 138  165.49874025
  58 139  173.70185233
  58 140  181.55355488
  58 141  188.76829423
  58 142  195.00021323
  58 143  200.86099054
  58 144  206.17478836
  58 145  209.44114787
  58 146  212.64422582
  58 147  215.90126137
  58 148  218.83886137
  58 149  222.33249178
  58 150  225.72820373
  58 151  228.79301827
  58 152  231.30173519
  58 153  233.84109863
  58 154  235.76864319
  58 155  237.84193944
  58 156  239.60940456
  58 157  241.44237796
  58 158  242.29617590
  58 159  242.86788223
  58 160  242.61690587
  58 161  242.53638996
  58 162  242.13323250
  58 163  241.43816192
  58 164  240.28381420
  58 165  239.30478751
  58 166  238.06418558
  58 167  236.58121196
  58 168  233.89885483
  58 169  230.81979947
  58 170  227.06679321
  58 171  223.77837928
  58 172  220.47225381
  58 173  217.13950985
  58 174  213.78615609
  58 175  209.92708809
  58 176  205.62028050
  58 177  201.21330584
  58 178  196.95231653
  58 179  191.38023107
  58 180  185.12501060
  58 181  177.29803065
  58 182  169.99309237
  58 183  162.59143997
  58 184  155.01585236
  58 185  146.95115980
  58 186  138.39312388
  58 187  128.23363283
  58 188  117.00056100
  58 189  105.04992238
  58 190   92.45948438
  58 191   79.49478219
  58 192   64.99730248
  58 193   49.51682342
  58 194   33.90989757
  58 195   17.09736882
  58 196    0.00000000
  59   1    0.00000000
  59   2    0.00000000
  59   3    0.00000000
  59   4    0.00000000
  59   5    0.00193886
  59   6    0.00416980
  59   7    0.00679468
  59   8    0.00969621
  59   9    0.01276959
  59  10    0.01596010
  59  11    0.01924775
  59  12    0.02263126
  59  13    0.02611855
  59  14    0.02972210
  59  15    0.03345676
  59  16    0.03733877
  59  17    0.04138544
  59  18    0.04561492
  59  19    0.05004625
  59  20    0.05469940
  59  21    0.05959530
  59  22    0.06475599
  59  23    0.07020465
  59  24    0.07596578
  59  25    0.08206524
  59  26    0.08853040
  59  27    0.09539029
  59  28    0.10267567
  59  29    0.11041923
  59  30    0.11865570
  59  31    0.12742201
  59  32    0.13675748
  59  33    0.14670397
  59  34    0.15730609
  59  35    0.16861137
  59  36    0.18067052
  59  37    0.19353763
  59  38    0.20727040
  59  39    0.22193044
  59  40    0.23758352
  59  41    0.25429986
  59  42    0.27215448
  59  43    0.29122750
  59  44    0.31160453
  59  45    0.33337706
  59  46    0.35664282
  59  47    0.38150630
  59  48    0.40807917
  59  49    0.43648077
  59  50    0.46683872
  59  51    0.49928943
  59  52    0.53397873
  59  53    0.57106256
  59  54    0.61070763
  59  55    0.65309222
  59  56    0.69840695
  59  57    0.74685565
  59  58    0.79865630
  59  59    0.85404201
  59  60    0.91326205
  59  61    0.97658302
  59  62    1.04429002
  59  63    1.11668797
  59  64    1.19410297
  59  65    1.27688380
  59  66    1.36540347
  59  67    1.46006096
  59  68    1.56128297
  59  69    1.66952591
  59  70    1.78527792
  59  71    1.90906116
  59  72    2.04143408
  59  73    2.18299405
  59  74    2.33438002
  59  75    2.49627544
  59  76    2.66941138
  59  77    2.85456981
  59  78    3.05258722
  59  79    3.26435837
  59  80    3.49084041
  59  81    3.73305719
  59  82    3.99210395
  59  83    4.26915233
  59  84    4.56545567
  59  85    4.88235476
  59  86    5.22128392
  59  87    5.58377758
  59  88    5.97147728
  59  89    6.38613916
  59  90    6.82964199
  59  91    7.30399576
  59  92    7.81135088
  59  93    8.35400803
  59  94    8.93442871
  59  95    9.55524648
  59  96   10.21927911
  59  97   10.92954145
  59  98   11.68925933
  59  99   12.50188436
  59 100   13.37110984
  59 101   14.30088774
  59 102   15.29544693
  59 103   16.35931267
  59 104   17.49732749
  59 105   18.71467355
  59 106   20.01689659
  59 107   21.40993149
  59 108   22.90012969
  59 109   24.49428852
  59 110   26.19968245
  59 111   28.02409651
  59 112   29.97586193
  59 113   32.06389405
  59 114   34.29773255
  59 115   36.68758399
  59 116   39.24436669
  59 117   41.97975758
  59 118   44.90624079
  59 119   48.03715727
  59 120   51.38675448
  59 121   54.97023433
  59 122   58.80379700
  59 123   62.90467639
  59 124   67.29116111
  59 125   71.98259117
  59 126   76.99931512
  59 127   82.36258301
  59 128   88.09433375
  59 129   94.21680109
  59 130  100.75178283
  59 131  107.71921373
  59 132  115.13413596
  59 133  122.99976817
  59 134  131.29150758
  59 135  139.92553510
  59 136  148.74362700
  59 137  157.88653712
  59 138  166.18166361
  59 139  174.60228000
  59 140  182.61030625
  59 141  189.47103005
  59 142  196.14368932
  59 143  202.52778265
  59 144  207.40058895
  59 145  211.12562653
  59 146  214.16593297
  59 147  216.83818240
  59 148  220.05013575
  59 149  223.17592031
  59 150  226.43877981
  59 151  229.65328735
  59 152  232.31895918
  59 153  234.60416841
  59 154  236.59280020
  59 155  238.26851881
  59 156  240.15007416
  59 157  241.77947905
  59 158  242.40101823
  59 159  242.65780747
  59 160  242.56120956
  59 161  242.08314135
  59 162  241.72448815
  59 163  241.38567199
  59 164  241.13905298
  59 165  240.40340104
  59 166  239.37809073
  59 167  237.80077432
  59 168  235.01182720
  59 169  231.26182313
  59 170  227.71883558
  59 171  224.70119932
  59 172  221.54845900
  59 173  218.44201035
  59 174  214.34428262
  59 175  210.50168721
  59 176  205.73182617
  59 177  201.79391611
  59 178  196.68532509
  59 179  191.18491393
  59 180  184.21903056
  59 181  177.36604773
  59 182  169.82510927
  59 183  162.70831390
  59 184  155.71819086
  59 185  147.90845016
  59 186  139.07918029
  59 187  129.04876188
  59 188  117.78423816
  59 189  105.59224034
  59 190   93.65490398
  59 191   80.09274655
  59 192   65.66677187
  59 193   49.68071317
  59 194   33.56147465
  59 195   17.13874207
  59 196    0.00000000
  60   1    0.00000000
  60   2    0.00000000
  60   3    0.00000000
  60   4    0.00000000
  60   5    0.00169899
  60   6    0.00376571
  60   7    0.00651099
  60   8    0.00957023
  60   9    0.01276590
  60  10    0.01604159
  60  11    0.01938893
  60  12    0.02281654
  60  13    0.02633881
  60  14    0.02997219
  60  15    0.03373394
  60  16    0.03764184
  60  17    0.04171415
  60  18    0.04596972
  60  19    0.05042804
  60  20    0.05510944
  60  21    0.06003514
  60  22    0.06522738
  60  23    0.07070959
  60  24    0.07650641
  60  25    0.08264392
  60  26    0.08914966
  60  27    0.09605285
  60  28    0.10338443
  60  29    0.11117731
  60  30    0.11946641
  60  31    0.12828891
  60  32    0.13768435
  60  33    0.14769486
  60  34    0.15836530
  60  35    0.16974353
  60  36    0.18188056
  60  37    0.19483079
  60  38    0.20865231
  60  39    0.22340710
  60  40    0.23916134
  60  41    0.25598569
  60  42    0.27395564
  60  43    0.29315182
  60  44    0.31366036
  60  45    0.33557333
  60  46    0.35898908
  60  47    0.38401276
  60  48    0.41075672
  60  49    0.43934109
  60  50    0.46989426
  60  51    0.50255352
  60  52    0.53746562
  60  53    0.57478748
  60  54    0.61468687
  60  55    0.65734320
  60  56    0.70294829
  60  57    0.75170727
  60  58    0.80383951
  60  59    0.85957960
  60  60    0.91917839
  60  61    0.98290419
  60  62    1.05104391
  60  63    1.12390443
  60  64    1.20181394
  60  65    1.28512345
  60  66    1.37420837
  60  67    1.46947024
  60  68    1.57133852
  60  69    1.68027257
  60  70    1.79676370
  60  71    1.92133743
  60  72    2.05455587
  60  73    2.19702028
  60  74    2.34937378
  60  75    2.51230430
  60  76    2.68654772
  60  77    2.87289117
  60  78    3.07217666
  60  79    3.28530489
  60  80    3.51323936
  60  81    3.75701078
  60  82    4.01772172
  60  83    4.29655168
  60  84    4.59476248
  60  85    4.91370397
  60  86    5.25482023
  60  87    5.61965618
  60  88    6.00986462
  60  89    6.42721377
  60  90    6.87359540
  60  91    7.35103349
  60  92    7.86169348
  60  93    8.40789220
  60  94    8.99210853
  60  95    9.61699476
  60  96   10.28538877
  60  97   11.00032710
  60  98   11.76505893
  60  99   12.58306104
  60 100   13.45805387
  60 101   14.39401866
  60 102   15.39521591
  60 103   16.46620504
  60 104   17.61186556
  60 105   18.83741968
  60 106   20.14845658
  60 107   21.55095837
  60 108   23.05132794
  60 109   24.65641877
  60 110   26.37356689
  60 111   28.21062498
  60 112   30.17599900
  60 113   32.27868723
  60 114   34.52832201
  60 115   36.93521421
  60 116   39.51040052
  60 117   42.26569363
  60 118   45.21373514
  60 119   48.36805117
  60 120   51.74311006
  60 121   55.35438174
  60 122   59.21839730
  60 123   63.35280712
  60 124   67.77643441
  60 125   72.50931945
  60 126   77.57274766
  60 127   82.98925076
  60 128   88.78256648
  60 129   94.97753443
  60 130  101.59988632
  60 131  108.67579313
  60 132  116.23055451
  60 133  124.28350233
  60 134  132.82545289
  60 135  141.71612826
  60 136  150.21616192
  60 137  158.84298708
  60 138  167.40448914
  60 139  175.61440607
  60 140  183.54553252
  60 141  191.12047318
  60 142  197.36109150
  60 143  203.51678389
  60 144  208.60459107
  60 145  212.34018421
  60 146  214.91321844
  60 147  218.10362052
  60 148  221.22866057
  60 149  224.77587121
  60 150  228.10436970
  60 151  230.98192486
  60 152  233.64685185
  60 153  235.60317170
  60 154  237.67718897
  60 155  239.44328957
  60 156  240.90445614
  60 157  242.09253189
  60 158  242.84118518
  60 159  242.77272276
  60 160  242.85819964
  60 161  242.47977963
  60 162  242.26377262
  60 163  242.20749417
  60 164  242.44884646
  60 165  241.75424917
  60 166  241.20247286
  60 167  239.18412269
  60 168  236.02684487
  60 169  232.42280358
  60 170  228.75731384
  60 171  225.65882795
  60 172  222.46545347
  60 173  218.61043266
  60 174  214.50551224
  60 175  209.84640160
  60 176  205.83517196
  60 177  201.35319101
  60 178  196.59768268
  60 179  190.22057420
  60 180  183.93776374
  60 181  176.83219484
  60 182  169.91296352
  60 183  163.35000029
  60 184  155.86364329
  60 185  148.47749576
  60 186  139.52325888
  60 187  129.61470802
  60 188  117.96699801
  60 189  106.30268862
  60 190   93.85013929
  60 191   80.87521983
  60 192   66.15925530
  60 193   50.17670451
  60 194   33.65092609
  60 195   16.96474840
  60 196    0.00000000
  61   1    0.00000000
  61   2    0.00000000
  61   3    0.00000000
  61   4    0.00000000
  61   5    0.00109818
  61   6    0.00269813
  61   7    0.00593942
  61   8    0.00934614
  61   9    0.01273332
  61  10    0.01611565
  61  11    0.01952748
  61  12    0.02299851
  61  13    0.02655343
  61  14    0.03021392
  61  15    0.03400005
  61  16    0.03793121
  61  17    0.04202664
  61  18    0.04630582
  61  19    0.05078868
  61  20    0.05549585
  61  21    0.06044880
  61  22    0.06566999
  61  23    0.07118301
  61  24    0.07701270
  61  25    0.08318527
  61  26    0.08972844
  61  27    0.09667159
  61  28    0.10404586
  61  29    0.11188431
  61  30    0.12022207
  61  31    0.12909652
  61  32    0.13854744
  61  33    0.14861716
  61  34    0.15935084
  61  35    0.17079656
  61  36    0.18300563
  61  37    0.19603278
  61  38    0.20993640
  61  39    0.22477884
  61  40    0.24062665
  61  41    0.25755090
  61  42    0.27562750
  61  43    0.29493755
  61  44    0.31556767
  61  45    0.33761045
  61  46    0.36116482
  61  47    0.38633651
  61  48    0.41323854
  61  49    0.44199171
  61  50    0.47272518
  61  51    0.50557699
  61  52    0.54069476
  61  53    0.57823631
  61  54    0.61837038
  61  55    0.66127741
  61  56    0.70715034
  61  57    0.75619548
  61  58    0.80863346
  61  59    0.86470024
  61  60    0.92464813
  61  61    0.98874698
  61  62    1.05728540
  61  63    1.13057203
  61  64    1.20893698
  61  65    1.29273332
  61  66    1.38233865
  61  67    1.47815687
  61  68    1.58061996
  61  69    1.69018997
  61  70    1.80736111
  61  71    1.93266203
  61  72    2.06665815
  61  73    2.20995429
  61  74    2.36319741
  61  75    2.52707956
  61  76    2.70234098
  61  77    2.88977356
  61  78    3.09022437
  61  79    3.30459953
  61  80    3.53386840
  61  81    3.77906793
  61  82    4.04130743
  61  83    4.32177361
  61  84    4.62173604
  61  85    4.94255289
  61  86    5.28567718
  61  87    5.65266344
  61  88    6.04517476
  61  89    6.46499048
  61  90    6.91401426
  61  91    7.39428290
  61  92    7.90797559
  61  93    8.45742400
  61  94    9.04512290
  61  95    9.67374174
  61  96   10.34613684
  61  97   11.06536460
  61  98   11.83469559
  61  99   12.65762964
  61 100   13.53791203
  61 101   14.47955085
  61 102   15.48683552
  61 103   16.56435678
  61 104   17.71702802
  61 105   18.95010815
  61 106   20.26922619
  61 107   21.68040759
  61 108   23.19010252
  61 109   24.80521615
  61 110   26.53314123
  61 111   28.38179298
  61 112   30.35964668
  61 113   32.47577785
  61 114   34.73990560
  61 115   37.16243907
  61 116   39.75452737
  61 117   42.52811328
  61 118   45.49599097
  61 119   48.67186807
  61 120   52.07043250
  61 121   55.70742444
  61 122   59.59971404
  61 123   63.76538530
  61 124   68.22382707
  61 125   72.99583220
  61 126   78.10370690
  61 127   83.57139522
  61 128   89.42463272
  61 129   95.69117431
  61 130  102.40124125
  61 131  109.58865629
  61 132  117.29417425
  61 133  125.57586543
  61 134  134.54250707
  61 135  143.46479511
  61 136  152.16337149
  61 137  160.50076814
  61 138  168.64918808
  61 139  176.60848343
  61 140  184.57186167
  61 141  191.86948583
  61 142  198.45365423
  61 143  204.38855241
  61 144  208.99606091
  61 145  212.56751179
  61 146  215.90364949
  61 147  219.30770847
  61 148  222.87081530
  61 149  226.49453779
  61 150  230.13423377
  61 151  232.44804312
  61 152  234.61887464
  61 153  236.42783366
  61 154  238.02115486
  61 155  239.88172632
  61 156  241.89651137
  61 157  242.81434672
  61 158  243.07080495
  61 159  243.70576177
  61 160  243.59149186
  61 161  243.68489497
  61 162  243.61335368
  61 163  243.70148545
  61 164  243.66535571
  61 165  243.93026134
  61 166  242.45920456
  61 167  240.66409294
  61 168  237.43367848
  61 169  233.57585435
  61 170  230.14473351
  61 171  226.61488405
  61 172  222.93484690
  61 173  218.90407167
  61 174  214.07981305
  61 175  209.38346087
  61 176  205.23343395
  61 177  200.99221232
  61 178  195.91881836
  61 179  189.92358042
  61 180  183.21574296
  61 181  176.82004120
  61 182  170.32488190
  61 183  163.56913454
  61 184  156.53296492
  61 185  148.20913523
  61 186  139.48030315
  61 187  129.43879115
  61 188  118.63869759
  61 189  106.22701326
  61 190   93.94352108
  61 191   80.72256290
  61 192   66.18322694
  61 193   50.41683122
  61 194   34.03551525
  61 195   17.13725236
  61 196    0.00000000
  62   1    0.00000000
  62   2    0.00000000
  62   3    0.00000000
  62   4    0.00000000
  62   5    0.00000000
  62   6    0.00000000
  62   7    0.00522620
  62   8    0.00917902
  62   9    0.01275655
  62  10    0.01622475
  62  11    0.01968503
  62  12    0.02318868
  62  13    0.02676881
  62  14    0.03045097
  62  15    0.03425725
  62  16    0.03820818
  62  17    0.04232367
  62  18    0.04662365
  62  19    0.05112837
  62  20    0.05585868
  62  21    0.06083626
  62  22    0.06608372
  62  23    0.07162479
  62  24    0.07748446
  62  25    0.08368908
  62  26    0.09026653
  62  27    0.09724630
  62  28    0.10465971
  62  29    0.11253997
  62  30    0.12092241
  62  31    0.12984458
  62  32    0.13934646
  62  33    0.14947059
  62  34    0.16026236
  62  35    0.17177010
  62  36    0.18404538
  62  37    0.19714320
  62  38    0.21112226
  62  39    0.22604523
  62  40    0.24197900
  62  41    0.25899500
  62  42    0.27716954
  62  43    0.29658412
  62  44    0.31732585
  62  45    0.33948777
  62  46    0.36316933
  62  47    0.38847681
  62  48    0.41552382
  62  49    0.44443179
  62  50    0.47533054
  62  51    0.50835884
  62  52    0.54366507
  62  53    0.58140789
  62  54    0.62175690
  62  55    0.66489349
  62  56    0.71101161
  62  57    0.76031864
  62  58    0.81303639
  62  59    0.86940202
  62  60    0.92966919
  62  61    0.99410916
  62  62    1.06301205
  62  63    1.13668812
  62  64    1.21546923
  62  65    1.29971030
  62  66    1.38979094
  62  67    1.48611717
  62  68    1.58912327
  62  69    1.69927375
  62  70    1.81706545
  62  71    1.94302981
  62  72    2.07773530
  62  73    2.22178998
  62  74    2.37584428
  62  75    2.54059396
  62  76    2.71678328
  62  77    2.90520840
  62  78    3.10672098
  62  79    3.32223211
  62  80    3.55271641
  62  81    3.79921653
  62  82    4.06284787
  62  83    4.34480371
  62  84    4.64636063
  62  85    4.96888436
  62  86    5.31383605
  62  87    5.68277891
  62  88    6.07738542
  62  89    6.49944496
  62  90    6.95087202
  62  91    7.43371498
  62  92    7.95016557
  62  93    8.50256884
  62  94    9.09343406
  62  95    9.72544617
  62  96   10.40147823
  62  97   11.12460464
  62  98   11.89811536
  62  99   12.72553109
  62 100   13.61061964
  62 101   14.55741335
  62 102   15.57022789
  62 103   16.65368231
  62 104   17.81272064
  62 105   19.05263501
  62 106   20.37909049
  62 107   21.79815173
  62 108   23.31631167
  62 109   24.94052228
  62 110   26.67822769
  62 111   28.53739987
  62 112   30.52657703
  62 113   32.65490504
  62 114   34.93218221
  62 115   37.36890766
  62 116   39.97633390
  62 117   42.76652390
  62 118   45.75241354
  62 119   48.94788002
  62 120   52.36781764
  62 121   56.02822225
  62 122   59.94628663
  62 123   64.14050984
  62 124   68.63082486
  62 125   73.43875098
  62 126   78.58758010
  62 127   84.10261071
  62 128   90.01145148
  62 129   96.34443669
  62 130  103.13526306
  62 131  110.42220999
  62 132  118.25126712
  62 133  126.68608435
  62 134  135.84262362
  62 135  145.01160724
  62 136  154.08102356
  62 137  161.99017165
  62 138  169.75828367
  62 139  177.30561901
  62 140  185.00297139
  62 141  192.10020048
  62 142  198.99009645
  62 143  204.40608324
  62 144  209.26040946
  62 145  212.88127375
  62 146  216.69063838
  62 147  220.23085755
  62 148  224.34473004
  62 149  228.10411596
  62 150  231.41144292
  62 151  233.98786216
  62 152  234.89218490
  62 153  236.41479148
  62 154  238.05090819
  62 155  240.12643691
  62 156  241.95407096
  62 157  243.16976833
  62 158  243.89518266
  62 159  244.36382637
  62 160  245.09245244
  62 161  245.03067005
  62 162  244.77869056
  62 163  245.29552001
  62 164  245.55646669
  62 165  244.81893370
  62 166  244.01079880
  62 167  241.54298607
  62 168  238.41860719
  62 169  235.23744054
  62 170  231.55238226
  62 171  227.62849479
  62 172  223.64761046
  62 173  218.86768688
  62 174  214.38338389
  62 175  209.21256713
  62 176  204.54464617
  62 177  200.26817961
  62 178  194.94625779
  62 179  189.09964096
  62 180  182.91518310
  62 181  176.61533329
  62 182  170.67936988
  62 183  163.72362256
  62 184  156.11670526
  62 185  147.93920709
  62 186  139.30850704
  62 187  129.53972931
  62 188  118.39701779
  62 189  106.44847915
  62 190   93.35051912
  62 191   80.21149724
  62 192   65.69925626
  62 193   50.47374738
  62 194   34.07332968
  62 195   17.61736342
  62 196    0.00000000
  63   1    0.00000000
  63   2    0.00000000
  63   3    0.00000000
  63   4    0.00000000
  63   5    0.00000000
  63   6    0.00221181
  63   7    0.00580728
  63   8    0.00942395
  63   9    0.01294020
  63  10    0.01640671
  63  11    0.01987803
  63  12    0.02339520
  63  13    0.02698934
  63  14    0.03068583
  63  15    0.03450699
  63  16    0.03847356
  63  17    0.04260568
  63  18    0.04692342
  63  19    0.05144717
  63  20    0.05619792
  63  21    0.06119743
  63  22    0.06646843
  63  23    0.07203477
  63  24    0.07792152
  63  25    0.08415517
  63  26    0.09076370
  63  27    0.09777675
  63  28    0.10522575
  63  29    0.11314408
  63  30    0.12156720
  63  31    0.13053284
  63  32    0.14008115
  63  33    0.15025488
  63  34    0.16109960
  63  35    0.17266387
  63  36    0.18499950
  63  37    0.19816174
  63  38    0.21220956
  63  39    0.22720591
  63  40    0.24321799
  63  41    0.26031757
  63  42    0.27858131
  63  43    0.29809109
  63  44    0.31893441
  63  45    0.34120476
  63  46    0.36500205
  63  47    0.39043305
  63  48    0.41761190
  63  49    0.44666060
  63  50    0.47770956
  63  51    0.51089822
  63  52    0.54637565
  63  53    0.58430122
  63  54    0.62484535
  63  55    0.66819028
  63  56    0.71453085
  63  57    0.76407542
  63  58    0.81704683
  63  59    0.87368337
  63  60    0.93423986
  63  61    0.99898885
  63  62    1.06822181
  63  63    1.14225048
  63  64    1.22140827
  63  65    1.30605176
  63  66    1.39656237
  63  67    1.49334803
  63  68    1.59684508
  63  69    1.70752022
  63  70    1.82587266
  63  71    1.95243637
  63  72    2.08778254
  63  73    2.23252212
  63  74    2.38730866
  63  75    2.55284127
  63  76    2.72986779
  63  77    2.91918823
  63  78    3.12165837
  63  79    3.33819373
  63  80    3.56977369
  63  81    3.81744597
  63  82    4.08233147
  63  83    4.36562933
  63  84    4.66862244
  63  85    4.99268332
  63  86    5.33928036
  63  87    5.70998461
  63  88    6.10647694
  63  89    6.53055573
  63  90    6.98414518
  63  91    7.46930408
  63  92    7.98823535
  63  93    8.54329608
  63  94    9.13700846
  63  95    9.77207137
  63  96   10.45137283
  63  97   11.17800335
  63  98   11.95527021
  63  99   12.78671281
  63 100   13.67611905
  63 101   14.62754298
  63 102   15.64532363
  63 103   16.73410534
  63 104   17.89885943
  63 105   19.14490761
  63 106   20.47794698
  63 107   21.90407708
  63 108   23.42982877
  63 109   25.06219555
  63 110   26.80866711
  63 111   28.67726565
  63 112   30.67658507
  63 113   32.81583347
  63 114   35.10487913
  63 115   37.55430073
  63 116   40.17544206
  63 117   42.98047224
  63 118   45.98245211
  63 119   49.19540834
  63 120   52.63441674
  63 121   56.31569751
  63 122   60.25672558
  63 123   64.47636144
  63 124   68.99500967
  63 125   73.83481584
  63 126   79.01991680
  63 127   84.57676324
  63 128   90.53453205
  63 129   96.92562144
  63 130  103.78611835
  63 131  111.15578448
  63 132  119.07607846
  63 133  127.58183284
  63 134  136.67421026
  63 135  146.23861376
  63 136  154.77588494
  63 137  163.26922054
  63 138  170.76786883
  63 139  177.56266999
  63 140  184.77495709
  63 141  192.30741825
  63 142  198.79720504
  63 143  204.80371743
  63 144  209.59609951
  63 145  213.85891287
  63 146  217.61440297
  63 147  221.46215857
  63 148  225.07140860
  63 149  229.07908291
  63 150  232.34613218
  63 151  234.13666607
  63 152  235.48772061
  63 153  236.23484499
  63 154  237.59440634
  63 155  239.58050943
  63 156  241.59235235
  63 157  242.98912574
  63 158  243.95288834
  63 159  244.74034241
  63 160  245.36517266
  63 161  245.54774608
  63 162  246.15531339
  63 163  246.12760165
  63 164  246.42926645
  63 165  245.75846402
  63 166  244.19909111
  63 167  242.04558447
  63 168  239.41495279
  63 169  236.34481004
  63 170  233.12599693
  63 171  228.61052784
  63 172  224.05489926
  63 173  219.41202863
  63 174  214.23186049
  63 175  209.37646559
  63 176  204.28340160
  63 177  199.39147681
  63 178  194.27895788
  63 179  188.37069827
  63 180  182.46240834
  63 181  176.75390752
  63 182  170.73704269
  63 183  164.18483061
  63 184  155.89611842
  63 185  147.71483003
  63 186  138.83258048
  63 187  129.53327886
  63 188  118.43522728
  63 189  106.24558657
  63 190   93.17235488
  63 191   79.39481784
  63 192   65.19161357
  63 193   49.90766946
  63 194   34.30312243
  63 195   17.32941164
  63 196    0.00000000
  64   1    0.00000000
  64   2    0.00000000
  64   3    0.00000000
  64   4    0.00000000
  64   5    0.00000000
  64   6    0.00304880
  64   7    0.00639043
  64   8    0.00980702
  64   9    0.01322540
  64  10    0.01664957
  64  11    0.02010478
  64  12    0.02361842
  64  13    0.02721557
  64  14    0.03091891
  64  15    0.03474948
  64  16    0.03872745
  64  17    0.04287266
  64  18    0.04720505
  64  19    0.05174497
  64  20    0.05651340
  64  21    0.06153213
  64  22    0.06682395
  64  23    0.07241275
  64  24    0.07832369
  64  25    0.08458334
  64  26    0.09121977
  64  27    0.09826274
  64  28    0.10574379
  64  29    0.11369642
  64  30    0.12215623
  64  31    0.13116109
  64  32    0.14075130
  64  33    0.15096980
  64  34    0.16186232
  64  35    0.17347764
  64  36    0.18586775
  64  37    0.19908814
  64  38    0.21319802
  64  39    0.22826058
  64  40    0.24434332
  64  41    0.26151829
  64  42    0.27986247
  64  43    0.29945808
  64  44    0.32039296
  64  45    0.34276101
  64  46    0.36666253
  64  47    0.39220474
  64  48    0.41950226
  64  49    0.44867757
  64  50    0.47986164
  64  51    0.51319448
  64  52    0.54882576
  64  53    0.58691553
  64  54    0.62763490
  64  55    0.67116686
  64  56    0.71770706
  64  57    0.76746473
  64  58    0.82066361
  64  59    0.87754298
  64  60    0.93835873
  64  61    1.00338452
  64  62    1.07291303
  64  63    1.14725730
  64  64    1.22675211
  64  65    1.31175554
  64  66    1.40265058
  64  67    1.49984687
  64  68    1.60378256
  64  69    1.71492630
  64  70    1.83377939
  64  71    1.96087805
  64  72    2.09679584
  64  73    2.24214631
  64  74    2.39758576
  64  75    2.56381625
  64  76    2.74158879
  64  77    2.93170679
  64  78    3.13502969
  64  79    3.35247691
  64  80    3.58503202
  64  81    3.83374727
  64  82    4.09974839
  64  83    4.38423970
  64  84    4.68850968
  64  85    5.01393682
  64  86    5.36199596
  64  87    5.73426504
  64  88    6.13243234
  64  89    6.55830422
  64  90    7.01381342
  64  91    7.50102795
  64  92    8.02216059
  64  93    8.57957905
  64  94    9.17581695
  64  95    9.81358543
  64  96   10.49578571
  64  97   11.22552247
  64  98   12.00611828
  64  99   12.84112894
  64 100   13.73436002
  64 101   14.68988461
  64 102   15.71206226
  64 103   16.80555941
  64 104   17.97537126
  64 105   19.22684529
  64 106   20.56570655
  64 107   21.99808483
  64 108   23.53054392
  64 109   25.17011319
  64 110   26.92432157
  64 111   28.80123442
  64 112   30.80949333
  64 113   32.95835936
  64 114   35.25776020
  64 115   37.71834163
  64 116   40.35152403
  64 117   43.16956488
  64 118   46.18562827
  64 119   49.41386309
  64 120   52.86949192
  64 121   56.56891377
  64 122   60.52982492
  64 123   64.77136431
  64 124   69.31429285
  64 125   74.18122081
  64 126   79.39690410
  64 127   84.98863911
  64 128   90.98679267
  64 129   97.42548926
  64 130  104.34336449
  64 131  111.78379935
  64 132  119.79221052
  64 133  128.40179647
  64 134  137.58101495
  64 135  147.07829260
  64 136  156.13440519
  64 137  164.19668737
  64 138  171.16505640
  64 139  178.11319670
  64 140  184.96660841
  64 141  192.32731010
  64 142  198.88357289
  64 143  205.23551687
  64 144  210.30058195
  64 145  215.20016724
  64 146  219.31723104
  64 147  222.81870059
  64 148  226.30084972
  64 149  229.71190852
  64 150  232.68765171
  64 151  234.66243351
  64 152  235.63008030
  64 153  236.38834683
  64 154  237.46269176
  64 155  238.96812347
  64 156  240.81304007
  64 157  242.21442342
  64 158  243.16369094
  64 159  244.25942361
  64 160  245.06259292
  64 161  245.62300242
  64 162  246.15282216
  64 163  246.61580270
  64 164  246.26123728
  64 165  245.57058272
  64 166  243.95929137
  64 167  241.99445943
  64 168  239.80942794
  64 169  237.54717553
  64 170  233.92970504
  64 171  229.54807789
  64 172  224.44654685
  64 173  219.37219457
  64 174  214.61334911
  64 175  209.61637738
  64 176  204.63896944
  64 177  199.53373247
  64 178  194.18529239
  64 179  188.39602298
  64 180  182.54042473
  64 181  176.90856914
  64 182  171.01369459
  64 183  164.03993552
  64 184  156.19231650
  64 185  147.78286494
  64 186  139.32959222
  64 187  129.84423015
  64 188  119.03924105
  64 189  106.35169275
  64 190   93.07155850
  64 191   79.32170287
  64 192   65.02573819
  64 193   49.86202499
  64 194   34.03942878
  64 195   17.46654776
  64 196    0.00000000
  65   1    0.00000000
  65   2    0.00000000
  65   3    0.00000000
  65   4    0.00000000
  65   5    0.00000000
  65   6    0.00360518
  65   7    0.00692421
  65   8    0.01022757
  65   9    0.01355777
  65  10    0.01692804
  65  11    0.02035361
  65  12    0.02385271
  65  13    0.02744458
  65  14    0.03114854
  65  15    0.03498371
  65  16    0.03896915
  65  17    0.04312411
  65  18    0.04746817
  65  19    0.05202146
  65  20    0.05680486
  65  21    0.06184014
  65  22    0.06715005
  65  23    0.07275852
  65  24    0.07869076
  65  25    0.08497339
  65  26    0.09163456
  65  27    0.09870410
  65  28    0.10621365
  65  29    0.11419682
  65  30    0.12268932
  65  31    0.13172914
  65  32    0.14135674
  65  33    0.15161518
  65  34    0.16255036
  65  35    0.17421121
  65  36    0.18664994
  65  37    0.19992220
  65  38    0.21408743
  65  39    0.22920905
  65  40    0.24535478
  65  41    0.26259694
  65  42    0.28101277
  65  43    0.30068481
  65  44    0.32170121
  65  45    0.34415619
  65  46    0.36815043
  65  47    0.39379153
  65  48    0.42119450
  65  49    0.45048229
  65  50    0.48178633
  65  51    0.51524712
  65  52    0.55101489
  65  53    0.58925024
  65  54    0.63012492
  65  55    0.67382256
  65  56    0.72053951
  65  57    0.77048575
  65  58    0.82388584
  65  59    0.88097990
  65  60    0.94202474
  65  61    1.00729501
  65  62    1.07708445
  65  63    1.15170720
  65  64    1.23149926
  65  65    1.31681999
  65  66    1.40805377
  65  67    1.50561170
  65  68    1.60993353
  65  69    1.72148960
  65  70    1.84078302
  65  71    1.96835196
  65  72    2.10477206
  65  73    2.25065909
  65  74    2.40667176
  65  75    2.57351470
  65  76    2.75194167
  65  77    2.94275902
  65  78    3.14682937
  65  79    3.36507551
  65  80    3.59848469
  65  81    3.84811306
  65  82    4.11509052
  65  83    4.40062592
  65  84    4.70601257
  65  85    5.03263416
  65  86    5.38197108
  65  87    5.75560728
  65  88    6.15523745
  65  89    6.58267486
  65  90    7.03985968
  65  91    7.52886787
  65  92    8.05192075
  65  93    8.61139527
  65  94    9.20983488
  65  95    9.84996134
  65  96   10.53468727
  65  97   11.26712960
  65  98   12.05062405
  65  99   12.88874057
  65 100   13.78529993
  65 101   14.74439155
  65 102   15.77039256
  65 103   16.86798831
  65 104   18.04219435
  65 105   19.29838011
  65 106   20.64229427
  65 107   22.08009219
  65 108   23.61836530
  65 109   25.26417294
  65 110   27.02507667
  65 111   28.90917742
  65 112   30.92515579
  65 113   33.08231584
  65 114   35.39063291
  65 115   37.86080595
  65 116   40.50431521
  65 117   43.33348608
  65 118   46.36156045
  65 119   49.60277715
  65 120   53.07246375
  65 121   56.78714288
  65 122   60.76465768
  65 123   65.02432283
  65 124   69.58711133
  65 125   74.47589238
  65 126   79.71574521
  65 127   85.33439129
  65 128   91.36282178
  65 129   97.83627050
  65 130  104.79584224
  65 131  112.29142073
  65 132  120.38681630
  65 133  129.16624891
  65 134  138.72063542
  65 135  147.94803863
  65 136  157.11191865
  65 137  164.87551159
  65 138  172.26781830
  65 139  178.47161798
  65 140  185.39157685
  65 141  191.92172022
  65 142  198.97059019
  65 143  204.77595908
  65 144  211.01258858
  65 145  216.18560546
  65 146  220.51380048
  65 147  224.08673005
  65 148  227.50749073
  65 149  230.69981719
  65 150  232.96181497
  65 151  235.13492533
  65 152  235.92528410
  65 153  237.17227019
  65 154  237.85069203
  65 155  238.97308198
  65 156  240.44147746
  65 157  241.86166449
  65 158  243.20165685
  65 159  244.04908391
  65 160  244.98400462
  65 161  245.71232407
  65 162  246.20276708
  65 163  246.90900040
  65 164  246.41532827
  65 165  245.28660385
  65 166  244.04984622
  65 167  242.13248080
  65 168  240.24132195
  65 169  238.05589898
  65 170  234.43422533
  65 171  230.12464329
  65 172  224.70970060
  65 173  219.89522089
  65 174  215.09227674
  65 175  210.67603023
  65 176  205.94174160
  65 177  200.71812513
  65 178  195.30997496
  65 179  189.24201497
  65 180  183.12559111
  65 181  177.03459236
  65 182  171.05397057
  65 183  164.42571696
  65 184  156.67574183
  65 185  148.48644420
  65 186  140.41656960
  65 187  130.99470532
  65 188  120.00244763
  65 189  107.47621750
  65 190   93.81314239
  65 191   80.11230139
  65 192   65.98797468
  65 193   50.67491127
  65 194   34.66231395
  65 195   17.56728674
  65 196    0.00000000
  66   1    0.00000000
  66   2    0.00000000
  66   3    0.00000000
  66   4    0.00000000
  66   5    0.00170224
  66   6    0.00446215
  66   7    0.00750139
  66   8    0.01066222
  66   9    0.01390437
  66  10    0.01721897
  66  11    0.02061040
  66  12    0.02408972
  66  13    0.02767141
  66  14    0.03137168
  66  15    0.03520772
  66  16    0.03919739
  66  17    0.04335914
  66  18    0.04771210
  66  19    0.05227613
  66  20    0.05707191
  66  21    0.06212111
  66  22    0.06744645
  66  23    0.07307185
  66  24    0.07902253
  66  25    0.08532513
  66  26    0.09200788
  66  27    0.09910065
  66  28    0.10663517
  66  29    0.11464513
  66  30    0.12316633
  66  31    0.13223688
  66  32    0.14189733
  66  33    0.15219088
  66  34    0.16316357
  66  35    0.17486447
  66  36    0.18734593
  66  37    0.20066379
  66  38    0.21487766
  66  39    0.23005115
  66  40    0.24625220
  66  41    0.26355334
  66  42    0.28203206
  66  43    0.30177112
  66  44    0.32285898
  66  45    0.34539012
  66  46    0.36946554
  66  47    0.39519318
  66  48    0.42268839
  66  49    0.45207450
  66  50    0.48348334
  66  51    0.51705584
  66  52    0.55294269
  66  53    0.59130500
  66  54    0.63231501
  66  55    0.67615693
  66  56    0.72302771
  66  57    0.77313797
  66  58    0.82671294
  66  59    0.88399348
  66  60    0.94523720
  66  61    1.01071956
  66  62    1.08073520
  66  63    1.15559923
  66  64    1.23564866
  66  65    1.32124395
  66  66    1.41277065
  66  67    1.51064112
  66  68    1.61529644
  66  69    1.72720840
  66  70    1.84688165
  66  71    1.97485599
  66  72    2.11170885
  66  73    2.25805788
  66  74    2.41456383
  66  75    2.58193349
  66  76    2.76092295
  66  77    2.95234108
  66  78    3.15705316
  66  79    3.37598487
  66  80    3.61012653
  66  81    3.86053760
  66  82    4.12835155
  66  83    4.41478103
  66  84    4.72112343
  66  85    5.04876683
  66  86    5.39919636
  66  87    5.77400101
  66  88    6.17488091
  66  89    6.60365516
  66  90    7.06227019
  66  91    7.55280870
  66  92    8.07749922
  66  93    8.63872645
  66  94    9.23904217
  66  95    9.88117707
  66  96   10.56805335
  66  97   11.30279825
  66  98   12.08875851
  66  99   12.92951592
  66 100   13.82890397
  66 101   14.79102570
  66 102   15.82027285
  66 103   16.92134641
  66 104   18.09927876
  66 105   19.35945731
  66 106   20.70765008
  66 107   22.15003314
  66 108   23.69322018
  66 109   25.34429445
  66 110   27.11084326
  66 111   29.00099526
  66 112   31.02346102
  66 113   33.18757704
  66 114   35.50335389
  66 115   37.98152889
  66 116   40.63362424
  66 117   43.47201125
  66 118   46.50998219
  66 119   49.76183105
  66 120   53.24294540
  66 121   56.96991230
  66 122   60.96064204
  66 123   65.23451566
  66 124   69.81256435
  66 125   74.71769395
  66 126   79.97497524
  66 127   85.61203834
  66 128   91.65964977
  66 129   98.15266557
  66 130  105.13191624
  66 131  112.64884034
  66 132  120.77941438
  66 133  129.67292964
  66 134  138.74267720
  66 135  148.47369240
  66 136  157.11879597
  66 137  165.58578428
  66 138  172.24884830
  66 139  178.82848117
  66 140  184.94866943
  66 141  191.76585910
  66 142  198.09778765
  66 143  204.70506450
  66 144  210.63310312
  66 145  215.88147362
  66 146  220.34857356
  66 147  224.40417261
  66 148  227.85350688
  66 149  230.54177759
  66 150  233.25764572
  66 151  234.93164998
  66 152  236.70850639
  66 153  237.47439657
  66 154  238.74707933
  66 155  239.58888421
  66 156  241.08085196
  66 157  242.55751536
  66 158  243.70596849
  66 159  244.72842413
  66 160  245.09293458
  66 161  246.02335532
  66 162  247.02271859
  66 163  247.39072824
  66 164  247.19111957
  66 165  246.09278677
  66 166  244.79818548
  66 167  243.21379506
  66 168  240.92940734
  66 169  237.95404993
  66 170  234.56532963
  66 171  229.72798939
  66 172  225.27212995
  66 173  220.28717305
  66 174  216.04573710
  66 175  211.89727292
  66 176  207.55843318
  66 177  202.89072770
  66 178  196.87648932
  66 179  190.89419667
  66 180  184.41856800
  66 181  177.75908586
  66 182  171.42677921
  66 183  164.59158117
  66 184  157.22581997
  66 185  149.66514078
  66 186  141.41776517
  66 187  132.24007726
  66 188  120.98011695
  66 189  108.16792247
  66 190   94.96812039
  66 191   81.64715561
  66 192   67.40316400
  66 193   52.39023403
  66 194   35.50641705
  66 195   18.21062475
  66 196    0.00000000
  67   1    0.00000000
  67   2    0.00000000
  67   3    0.00000000
  67   4    0.00000000
  67   5    0.00235365
  67   6    0.00505764
  67   7    0.00798700
  67   8    0.01105825
  67   9    0.01423419
  67  10    0.01750203
  67  11    0.02086183
  67  12    0.02432082
  67  13    0.02789045
  67  14    0.03158467
  67  15    0.03541909
  67  16    0.03941048
  67  17    0.04357658
  67  18    0.04793602
  67  19    0.05250835
  67  20    0.05731405
  67  21    0.06237467
  67  22    0.06771285
  67  23    0.07335248
  67  24    0.07931877
  67  25    0.08563838
  67  26    0.09233957
  67  27    0.09945226
  67  28    0.10700823
  67  29    0.11504123
  67  30    0.12358716
  67  31    0.13268419
  67  32    0.14237298
  67  33    0.15269682
  67  34    0.16370187
  67  35    0.17543732
  67  36    0.18795564
  67  37    0.20131284
  67  38    0.21556864
  67  39    0.23078684
  67  40    0.24703552
  67  41    0.26438743
  67  42    0.28292024
  67  43    0.30271694
  67  44    0.32386618
  67  45    0.34646272
  67  46    0.37060779
  67  47    0.39640960
  67  48    0.42398382
  67  49    0.45345408
  67  50    0.48495255
  67  51    0.51862051
  67  52    0.55460903
  67  53    0.59307963
  67  54    0.63420499
  67  55    0.67816977
  67  56    0.72517143
  67  57    0.77542112
  67  58    0.82914462
  67  59    0.88658342
  67  60    0.94799574
  67  61    1.01365776
  67  62    1.08386484
  67  63    1.15893288
  67  64    1.23919974
  67  65    1.32502678
  67  66    1.41680050
  67  67    1.51493430
  67  68    1.61987037
  67  69    1.73208166
  67  70    1.85207410
  67  71    1.98038884
  67  72    2.11760475
  67  73    2.26434104
  67  74    2.42126011
  67  75    2.58907053
  67  76    2.76853032
  67  77    2.96045037
  67  78    3.16569816
  67  79    3.38520173
  67  80    3.61995391
  67  81    3.87101687
  67  82    4.13952698
  67  83    4.42670001
  67  84    4.73383668
  67  85    5.06232866
  67  86    5.41366493
  67  87    5.78943861
  67  88    6.19135426
  67  89    6.62123575
  67  90    7.08103460
  67  91    7.57283898
  67  92    8.09888333
  67  93    8.66155863
  67  94    9.26342344
  67  95    9.90721569
  67  96   10.59586535
  67  97   11.33250799
  67  98   12.12049925
  67  99   12.96343047
  67 100   13.86514533
  67 101   14.82975777
  67 102   15.86167114
  67 103   16.96559888
  67 104   18.14658655
  67 105   19.41003564
  67 106   20.76172912
  67 107   22.20785893
  67 108   23.75505557
  67 109   25.41042010
  67 110   27.18155858
  67 111   29.07661946
  67 112   31.10433406
  67 113   33.27406062
  67 114   35.59583228
  67 115   38.08040970
  67 116   40.73933879
  67 117   43.58501460
  67 118   46.63075218
  67 119   49.89086602
  67 120   53.38075949
  67 121   57.11702663
  67 122   61.11756921
  67 123   65.40173268
  67 124   69.99046627
  67 125   74.90651377
  67 126   80.17464360
  67 127   85.82192802
  67 128   91.87807902
  67 129   98.37582946
  67 130  105.35126544
  67 131  112.84365643
  67 132  120.89267251
  67 133  129.52258902
  67 134  138.65897761
  67 135  147.67974709
  67 136  156.93289286
  67 137  164.76298745
  67 138  172.00299457
  67 139  178.36081897
  67 140  184.54929584
  67 141  190.86309041
  67 142  197.74282118
  67 143  204.13304807
  67 144  209.77666162
  67 145  215.22300265
  67 146  219.47712414
  67 147  223.22639518
  67 148  226.87291300
  67 149  230.27923081
  67 150  232.52930495
  67 151  234.56618977
  67 152  236.45047678
  67 153  238.22057885
  67 154  239.03028883
  67 155  240.51383847
  67 156  241.70081957
  67 157  243.55277781
  67 158  244.31207735
  67 159  245.04560317
  67 160  245.61730737
  67 161  246.25052259
  67 162  247.46310371
  67 163  248.43062791
  67 164  247.85538930
  67 165  247.08059471
  67 166  245.81648686
  67 167  243.96893565
  67 168  241.27314480
  67 169  238.21833279
  67 170  234.08425443
  67 171  229.86968651
  67 172  225.26564732
  67 173  220.81763501
  67 174  216.77127374
  67 175  213.15732874
  67 176  209.33505534
  67 177  204.22223851
  67 178  199.19935224
  67 179  192.80405556
  67 180  185.63381106
  67 181  178.86815201
  67 182  171.98887275
  67 183  164.94703394
  67 184  157.60034895
  67 185  150.12979363
  67 186  141.91551038
  67 187  132.09721143
  67 188  120.99442534
  67 189  108.68033986
  67 190   95.62451383
  67 191   82.43195220
  67 192   68.85717422
  67 193   53.18621452
  67 194   36.90466331
  67 195   18.84171063
  67 196    0.00000000
  68   1    0.00000000
  68   2    0.00000000
  68   3    0.00000000
  68   4    0.00000000
  68   5    0.00266413
  68   6    0.00544800
  68   7    0.00836272
  68   8    0.01139387
  68   9    0.01452910
  68  10    0.01776321
  68  11    0.02109759
  68  12    0.02453868
  68  13    0.02809656
  68  14    0.03178393
  68  15    0.03561530
  68  16    0.03960666
  68  17    0.04377515
  68  18    0.04813899
  68  19    0.05271743
  68  20    0.05753077
  68  21    0.06260041
  68  22    0.06794893
  68  23    0.07360015
  68  24    0.07957927
  68  25    0.08591297
  68  26    0.09262948
  68  27    0.09975880
  68  28    0.10733271
  68  29    0.11538504
  68  30    0.12395172
  68  31    0.13307101
  68  32    0.14278363
  68  33    0.15313295
  68  34    0.16416523
  68  35    0.17592974
  68  36    0.18847907
  68  37    0.20186932
  68  38    0.21616036
  68  39    0.23141609
  68  40    0.24770476
  68  41    0.26509924
  68  42    0.28367736
  68  43    0.30352229
  68  44    0.32472286
  68  45    0.34737402
  68  46    0.37157720
  68  47    0.39744085
  68  48    0.42508085
  68  49    0.45462110
  68  50    0.48619401
  68  51    0.51994118
  68  52    0.55601396
  68  53    0.59457418
  68  54    0.63579490
  68  55    0.67986113
  68  56    0.72697072
  68  57    0.77733523
  68  58    0.83118091
  68  59    0.88874971
  68  60    0.95030036
  68  61    1.01610958
  68  62    1.08647332
  68  63    1.16170809
  68  64    1.24215240
  68  65    1.32816834
  68  66    1.42014314
  68  67    1.51849103
  68  68    1.62365503
  68  69    1.73610904
  68  70    1.85635997
  68  71    1.98495001
  68  72    2.12245916
  68  73    2.26950785
  68  74    2.42675977
  68  75    2.59492487
  68  76    2.77476264
  68  77    2.96708558
  68  78    3.17276286
  68  79    3.39272434
  68  80    3.62796482
  68  81    3.87954857
  68  82    4.14861419
  68  83    4.43637986
  68  84    4.74414892
  68  85    5.07331579
  68  86    5.42537244
  68  87    5.80191517
  68  88    6.20465199
  68  89    6.63541043
  68  90    7.09614596
  68  91    7.58895098
  68  92    8.11606446
  68  93    8.67988223
  68  94    9.28296805
  68  95    9.92806542
  68  96   10.61811027
  68  97   11.35624450
  68  98   12.14583056
  68  99   12.99046701
  68 100   13.89400522
  68 101   14.86056730
  68 102   15.89456528
  68 103   17.00072175
  68 104   18.18409192
  68 105   19.45008744
  68 106   20.80450189
  68 107   22.25353824
  68 108   23.80383843
  68 109   25.46251522
  68 110   27.23718657
  68 111   29.13601283
  68 112   31.16773703
  68 113   33.34172856
  68 114   35.66803078
  68 115   38.15741294
  68 116   40.82142712
  68 117   43.67247074
  68 118   46.72385564
  68 119   49.98988462
  68 120   53.48593668
  68 121   57.22856234
  68 122   61.23559047
  68 123   65.52624839
  68 124   70.12129641
  68 125   75.04317728
  68 126   80.31617696
  68 127   85.96658249
  68 128   92.02278905
  68 129   98.51520503
  68 130  105.47548655
  68 131  112.93367392
  68 132  120.90908497
  68 133  129.38438531
  68 134  138.24608826
  68 135  147.24473581
  68 136  155.79840088
  68 137  164.18998978
  68 138  171.32802428
  68 139  177.77666175
  68 140  183.76354073
  68 141  190.15860213
  68 142  196.66912167
  68 143  203.12499456
  68 144  208.95743925
  68 145  213.61850504
  68 146  217.98931251
  68 147  222.04517039
  68 148  226.04091924
  68 149  229.09496670
  68 150  231.94520181
  68 151  234.29253138
  68 152  236.25338080
  68 153  237.88098942
  68 154  239.59673695
  68 155  240.69837968
  68 156  242.62358113
  68 157  243.61588530
  68 158  244.92218651
  68 159  245.50576746
  68 160  246.06362188
  68 161  246.88431210
  68 162  248.13938906
  68 163  249.00800767
  68 164  248.71162902
  68 165  247.54702764
  68 166  246.40248184
  68 167  244.54916853
  68 168  241.94196208
  68 169  238.51570920
  68 170  234.62094313
  68 171  230.32125410
  68 172  226.00510241
  68 173  221.83060066
  68 174  217.93234722
  68 175  214.47919579
  68 176  210.24039938
  68 177  206.28152544
  68 178  200.69222060
  68 179  194.26085052
  68 180  187.18774725
  68 181  179.80702718
  68 182  172.40217003
  68 183  165.26778149
  68 184  157.72978073
  68 185  149.93929475
  68 186  141.58550157
  68 187  131.76775052
  68 188  120.70449532
  68 189  108.36965432
  68 190   95.80052384
  68 191   82.92902305
  68 192   68.68307056
  68 193   53.80574434
  68 194   37.23207747
  68 195   19.32699675
  68 196    0.00000000
  69   1    0.00000000
  69   2    0.00000000
  69   3    0.00000000
  69   4    0.00000000
  69   5    0.00286555
  69   6    0.00572932
  69   7    0.00865550
  69   8    0.01167102
  69   9    0.01478331
  69  10    0.01799525
  69  11    0.02131111
  69  12    0.02473798
  69  13    0.02828570
  69  14    0.03196643
  69  15    0.03579414
  69  16    0.03978429
  69  17    0.04395365
  69  18    0.04832011
  69  19    0.05290270
  69  20    0.05772155
  69  21    0.06279794
  69  22    0.06815436
  69  23    0.07381461
  69  24    0.07980384
  69  25    0.08614872
  69  26    0.09287750
  69  27    0.10002016
  69  28    0.10760855
  69  29    0.11567649
  69  30    0.12425999
  69  31    0.13339732
  69  32    0.14312927
  69  33    0.15349929
  69  34    0.16455367
  69  35    0.17634177
  69  36    0.18891626
  69  37    0.20233331
  69  38    0.21665289
  69  39    0.23193901
  69  40    0.24826000
  69  41    0.26568885
  69  42    0.28430352
  69  43    0.30418730
  69  44    0.32542915
  69  45    0.34812417
  69  46    0.37237395
  69  47    0.39828710
  69  48    0.42597967
  69  49    0.45557574
  69  50    0.48720795
  69  51    0.52101808
  69  52    0.55715771
  69  53    0.59578893
  69  54    0.63708503
  69  55    0.68123130
  69  56    0.72842588
  69  57    0.77888064
  69  58    0.83282215
  69  59    0.89049270
  69  60    0.95215141
  69  61    1.01807539
  69  62    1.08856101
  69  63    1.16392522
  69  64    1.24450703
  69  65    1.33066901
  69  66    1.42279896
  69  67    1.52131167
  69  68    1.62665080
  69  69    1.73929091
  69  70    1.85973958
  69  71    1.98853980
  69  72    2.12627237
  69  73    2.27355856
  69  74    2.43106300
  69  75    2.59949661
  69  76    2.77961997
  69  77    2.97224667
  69  78    3.17824711
  69  79    3.39855245
  69  80    3.63415886
  69  81    3.88613211
  69  82    4.15561240
  69  83    4.44381963
  69  84    4.75205893
  69  85    5.08172673
  69  86    5.43431708
  69  87    5.81142854
  69  88    6.21477155
  69  89    6.64617622
  69  90    7.10760082
  69  91    7.60114071
  69  92    8.12903805
  69  93    8.69369206
  69  94    9.29767015
  69  95    9.94371970
  69  96   10.63478076
  69  97   11.37399964
  69  98   12.16474345
  69  99   13.01061567
  69 100   13.91547290
  69 101   14.88344270
  69 102   15.91894285
  69 103   17.02670186
  69 104   18.21178112
  69 105   19.47959854
  69 106   20.83595406
  69 107   22.28705697
  69 108   23.83955537
  69 109   25.50056780
  69 110   27.27771745
  69 111   29.17916899
  69 112   31.21366842
  69 113   33.39058624
  69 114   35.71996427
  69 115   38.21256661
  69 116   40.87993518
  69 117   43.73445037
  69 118   46.78939754
  69 119   50.05903983
  69 120   53.55869819
  69 121   57.30483898
  69 122   61.31516953
  69 123   65.60874136
  69 124   70.20605966
  69 125   75.12919518
  69 126   80.40189078
  69 127   86.04964649
  69 128   92.09974928
  69 129   98.58117035
  69 130  105.52412610
  69 131  112.95865463
  69 132  120.90972863
  69 133  129.37783462
  69 134  138.24979224
  69 135  146.84427554
  69 136  155.44980253
  69 137  163.52796391
  69 138  171.02844914
  69 139  177.36608152
  69 140  183.30539317
  69 141  189.10005155
  69 142  195.43753282
  69 143  201.55368257
  69 144  207.14626226
  69 145  212.15959515
  69 146  216.68928057
  69 147  220.81312443
  69 148  225.05569566
  69 149  229.03181213
  69 150  231.79271378
  69 151  234.34346142
  69 152  236.33548515
  69 153  238.40573755
  69 154  239.73663621
  69 155  241.02311948
  69 156  242.45070581
  69 157  244.34043478
  69 158  245.23568539
  69 159  245.97466439
  69 160  247.23234037
  69 161  248.07224068
  69 162  249.19568392
  69 163  249.74741379
  69 164  249.43193388
  69 165  247.98458435
  69 166  246.68384088
  69 167  244.86247045
  69 168  242.39856244
  69 169  239.23661670
  69 170  235.50197803
  69 171  231.71149161
  69 172  227.50783293
  69 173  223.45552865
  69 174  219.52092071
  69 175  215.44548341
  69 176  211.70762441
  69 177  206.79719535
  69 178  201.83072672
  69 179  195.13719991
  69 180  187.79880076
  69 181  180.48998754
  69 182  173.23529772
  69 183  165.65387414
  69 184  157.74324842
  69 185  149.91246063
  69 186  141.28635957
  69 187  131.21139238
  69 188  120.16945239
  69 189  108.72717080
  69 190   95.66248988
  69 191   82.13259373
  69 192   68.41534794
  69 193   53.33705324
  69 194   37.03998287
  69 195   19.31158429
  69 196    0.00000000
  70   1    0.00000000
  70   2    0.00000000
  70   3    0.00000000
  70   4    0.00000000
  70   5    0.00308023
  70   6    0.00597116
  70   7    0.00889359
  70   8    0.01189814
  70   9    0.01499704
  70  10    0.01819543
  70  11    0.02149896
  70  12    0.02491547
  70  13    0.02845510
  70  14    0.03212995
  70  15    0.03595384
  70  16    0.03994202
  70  17    0.04411103
  70  18    0.04847857
  70  19    0.05306353
  70  20    0.05788590
  70  21    0.06296687
  70  22    0.06832887
  70  23    0.07399563
  70  24    0.07999230
  70  25    0.08634551
  70  26    0.09308351
  70  27    0.10023628
  70  28    0.10783568
  70  29    0.11591557
  70  30    0.12451194
  70  31    0.13366313
  70  32    0.14340995
  70  33    0.15379587
  70  34    0.16486725
  70  35    0.17667349
  70  36    0.18926730
  70  37    0.20270492
  70  38    0.21704637
  70  39    0.23235573
  70  40    0.24870141
  70  41    0.26615646
  70  42    0.28479893
  70  43    0.30471219
  70  44    0.32598530
  70  45    0.34871344
  70  46    0.37299833
  70  47    0.39894865
  70  48    0.42668061
  70  49    0.45631839
  70  50    0.48799475
  70  51    0.52185162
  70  52    0.55804074
  70  53    0.59672434
  70  54    0.63807587
  70  55    0.68228081
  70  56    0.72953747
  70  57    0.78005793
  70  58    0.83406896
  70  59    0.89181307
  70  60    0.95354962
  70  61    1.01955595
  70  62    1.09012871
  70  63    1.16558513
  70  64    1.24626450
  70  65    1.33252972
  70  66    1.42476892
  70  67    1.52339724
  70  68    1.62885872
  70  69    1.74162832
  70  70    1.86221407
  70  71    1.99115938
  70  72    2.12904555
  70  73    2.27649438
  70  74    2.43417102
  70  75    2.60278702
  70  76    2.78310355
  70  77    2.97593490
  70  78    3.18215217
  70  79    3.40268729
  70  80    3.63853726
  70  81    3.89076870
  70  82    4.16052278
  70  83    4.44902037
  70  84    4.75756772
  70  85    5.08756237
  70  86    5.44049962
  70  87    5.81797935
  70  88    6.22171341
  70  89    6.65353342
  70  90    7.11539925
  70  91    7.60940800
  70  92    8.13780365
  70  93    8.70298740
  70  94    9.30752871
  70  95    9.95417716
  70  96   10.64587514
  70  97   11.38577140
  70  98   12.17723559
  70  99   13.02387388
  70 100   13.92954560
  70 101   14.89838113
  70 102   15.93480106
  70 103   17.04353673
  70 104   18.22965220
  70 105   19.49856794
  70 106   20.85608609
  70 107   22.30841770
  70 108   23.86221194
  70 109   25.52458754
  70 110   27.30316654
  70 111   29.20611078
  70 112   31.24216109
  70 113   33.42067975
  70 114   35.75169633
  70 115   38.24595734
  70 116   40.91498004
  70 117   43.77111096
  70 118   46.82758924
  70 119   50.09861557
  70 120   53.59942654
  70 121   57.34637469
  70 122   61.35701348
  70 123   65.65018554
  70 124   70.24611105
  70 125   75.16647060
  70 126   80.43447399
  70 127   86.07490657
  70 128   92.11415902
  70 129   98.58032040
  70 130  105.50371190
  70 131  112.91937680
  70 132  120.87746336
  70 133  129.48546170
  70 134  138.08452327
  70 135  147.02073669
  70 136  155.25099146
  70 137  163.09838083
  70 138  170.57652547
  70 139  177.06399657
  70 140  182.72585446
  70 141  188.25583548
  70 142  194.20980819
  70 143  200.31296241
  70 144  205.74374659
  70 145  211.03382064
  70 146  215.66271497
  70 147  220.34648779
  70 148  225.23805077
  70 149  229.10091673
  70 150  232.77847877
  70 151  234.89142757
  70 152  237.28564909
  70 153  238.62441701
  70 154  239.88085737
  70 155  241.17181380
  70 156  242.78646148
  70 157  244.03780275
  70 158  245.68738060
  70 159  246.90974794
  70 160  247.80875384
  70 161  248.96990862
  70 162  249.82147271
  70 163  250.35401937
  70 164  249.28283487
  70 165  248.26846630
  70 166  246.47355002
  70 167  244.79874032
  70 168  242.52376536
  70 169  239.48812156
  70 170  236.38181159
  70 171  232.44267517
  70 172  228.77015138
  70 173  224.85747719
  70 174  221.12928623
  70 175  216.93683735
  70 176  212.19509772
  70 177  207.19692165
  70 178  201.50442210
  70 179  195.43975182
  70 180  188.13221551
  70 181  180.84150716
  70 182  174.08879403
  70 183  166.03244774
  70 184  158.30848282
  70 185  150.28118990
  70 186  141.00179488
  70 187  131.14737801
  70 188  120.51591007
  70 189  108.14243065
  70 190   95.37270416
  70 191   81.85237330
  70 192   67.78260957
  70 193   52.30069961
  70 194   36.42752472
  70 195   18.95668120
  70 196    0.00000000
  71   1    0.00000000
  71   2    0.00000000
  71   3    0.00000000
  71   4    0.00116733
  71   5    0.00349655
  71   6    0.00620540
  71   7    0.00908517
  71   8    0.01207855
  71   9    0.01517134
  71  10    0.01836332
  71  11    0.02165990
  71  12    0.02506962
  71  13    0.02860320
  71  14    0.03227308
  71  15    0.03609321
  71  16    0.04007885
  71  17    0.04424648
  71  18    0.04861374
  71  19    0.05319941
  71  20    0.05802342
  71  21    0.06310689
  71  22    0.06847220
  71  23    0.07414304
  71  24    0.08014451
  71  25    0.08650323
  71  26    0.09324745
  71  27    0.10040712
  71  28    0.10801412
  71  29    0.11610228
  71  30    0.12470763
  71  31    0.13386851
  71  32    0.14362574
  71  33    0.15402281
  71  34    0.16510610
  71  35    0.17692503
  71  36    0.18953235
  71  37    0.20298433
  71  38    0.21734100
  71  39    0.23266649
  71  40    0.24902924
  71  41    0.26650235
  71  42    0.28516390
  71  43    0.30509730
  71  44    0.32639167
  71  45    0.34914223
  71  46    0.37345074
  71  47    0.39942597
  71  48    0.42718416
  71  49    0.45684955
  71  50    0.48855497
  71  51    0.52244242
  71  52    0.55866369
  71  53    0.59738110
  71  54    0.63876817
  71  55    0.68301045
  71  56    0.73030635
  71  57    0.78086801
  71  58    0.83492230
  71  59    0.89271183
  71  60    0.95449604
  71  61    1.02055240
  71  62    1.09117763
  71  63    1.16668908
  71  64    1.24742617
  71  65    1.33375190
  71  66    1.42605453
  71  67    1.52474933
  71  68    1.63028049
  71  69    1.74312308
  71  70    1.86378530
  71  71    1.99281071
  71  72    2.13078078
  71  73    2.27831747
  71  74    2.43608612
  71  75    2.60479847
  71  76    2.78521588
  71  77    2.97815286
  71  78    3.18448073
  71  79    3.40513166
  71  80    3.64110289
  71  81    3.89346132
  71  82    4.16334839
  71  83    4.45198527
  71  84    4.76067852
  71  85    5.09082603
  71  86    5.44392346
  71  87    5.82157106
  71  88    6.22548108
  71  89    6.65748557
  71  90    7.11954486
  71  91    7.61375649
  71  92    8.14236496
  71  93    8.70777197
  71  94    9.31254750
  71  95    9.95944167
  71  96   10.65139738
  71  97   11.39156389
  71  98   12.18331135
  71  99   13.03024632
  71 100   13.93622846
  71 101   14.90538834
  71 102   15.94214656
  71 103   17.05123417
  71 104   18.23771463
  71 105   19.50700727
  71 106   20.86491251
  71 107   22.31763878
  71 108   23.87183156
  71 109   25.53460442
  71 110   27.31357240
  71 111   29.21688788
  71 112   31.25327915
  71 113   33.43209189
  71 114   35.76333392
  71 115   38.25772333
  71 116   40.92674045
  71 117   43.78268388
  71 118   46.83873078
  71 119   50.10900174
  71 120   53.60863002
  71 121   57.35383489
  71 122   61.36199791
  71 123   65.65173987
  71 124   70.24299413
  71 125   75.15706905
  71 126   80.41668797
  71 127   86.04599106
  71 128   92.07048531
  71 129   98.51695634
  71 130  105.41346163
  71 131  112.78980695
  71 132  120.67928019
  71 133  129.12048586
  71 134  138.13499345
  71 135  146.49182815
  71 136  155.05667141
  71 137  162.69108908
  71 138  169.79826447
  71 139  176.29648980
  71 140  182.00982769
  71 141  187.74140487
  71 142  193.61051895
  71 143  199.54666624
  71 144  205.30573985
  71 145  210.41420617
  71 146  215.44478528
  71 147  220.55432926
  71 148  225.35095700
  71 149  230.27264628
  71 150  233.26090300
  71 151  236.09862727
  71 152  237.24135937
  71 153  238.88087718
  71 154  239.95104644
  71 155  240.96246980
  71 156  242.45764159
  71 157  244.31406251
  71 158  245.55001961
  71 159  247.15682061
  71 160  248.11524573
  71 161  249.17404382
  71 162  249.76656515
  71 163  249.56677467
  71 164  249.07504944
  71 165  247.32696395
  71 166  246.13003372
  71 167  244.31535061
  71 168  242.38070331
  71 169  239.76920404
  71 170  236.04094536
  71 171  232.83794755
  71 172  229.18861686
  71 173  225.97527278
  71 174  222.08731226
  71 175  217.84609806
  71 176  212.78863755
  71 177  207.12058877
  71 178  201.35711276
  71 179  194.76771135
  71 180  188.20208448
  71 181  181.37912172
  71 182  173.94297575
  71 183  166.74343459
  71 184  158.81091306
  71 185  150.50374776
  71 186  141.85682384
  71 187  131.38552934
  71 188  120.08692546
  71 189  108.38694030
  71 190   95.21539554
  71 191   81.44932297
  71 192   66.83341928
  71 193   51.86502314
  71 194   35.55859115
  71 195   18.16351841
  71 196    0.00000000
  72   1    0.00000000
  72   2    0.00000000
  72   3    0.00000000
  72   4    0.00117746
  72   5    0.00354723
  72   6    0.00629357
  72   7    0.00919953
  72   8    0.01220791
  72   9    0.01530721
  72  10    0.01850012
  72  11    0.02179442
  72  12    0.02520030
  72  13    0.02872952
  72  14    0.03239519
  72  15    0.03621159
  72  16    0.04019417
  72  17    0.04435947
  72  18    0.04872515
  72  19    0.05330996
  72  20    0.05813381
  72  21    0.06321776
  72  22    0.06858416
  72  23    0.07425667
  72  24    0.08026036
  72  25    0.08662183
  72  26    0.09336928
  72  27    0.10053268
  72  28    0.10814387
  72  29    0.11623668
  72  30    0.12484713
  72  31    0.13401354
  72  32    0.14377675
  72  33    0.15418024
  72  34    0.16527038
  72  35    0.17709660
  72  36    0.18971165
  72  37    0.20317178
  72  38    0.21753706
  72  39    0.23287159
  72  40    0.24924382
  72  41    0.26672687
  72  42    0.28539881
  72  43    0.30534305
  72  44    0.32664871
  72  45    0.34941102
  72  46    0.37373175
  72  47    0.39971964
  72  48    0.42749095
  72  49    0.45716991
  72  50    0.48888935
  72  51    0.52279125
  72  52    0.55902741
  72  53    0.59776012
  72  54    0.63916289
  72  55    0.68342126
  72  56    0.73073360
  72  57    0.78131205
  72  58    0.83538344
  72  59    0.89319033
  72  60    0.95499214
  72  61    1.02106627
  72  62    1.09170940
  72  63    1.16723883
  72  64    1.24799390
  72  65    1.33433753
  72  66    1.42665790
  72  67    1.52537018
  72  68    1.63091845
  72  69    1.74377769
  72  70    1.86445593
  72  71    1.99349661
  72  72    2.13148103
  72  73    2.27903099
  72  74    2.43681163
  72  75    2.60553448
  72  76    2.78596067
  72  77    2.97890446
  72  78    3.18523691
  72  79    3.40588989
  72  80    3.64186031
  72  81    3.89421475
  72  82    4.16409423
  72  83    4.45271956
  72  84    4.76139684
  72  85    5.09152348
  72  86    5.44459461
  72  87    5.82220995
  72  88    6.22608112
  72  89    6.65803954
  72  90    7.12004479
  72  91    7.61419367
  72  92    8.14272980
  72  93    8.70805397
  72  94    9.31273513
  72  95    9.95952228
  72  96   10.65135705
  72  97   11.39138731
  72  98   12.18298162
  72  99   13.02974474
  72 100   13.93553429
  72 101   14.90447846
  72 102   15.94099508
  72 103   17.04981197
  72 104   18.23598875
  72 105   19.50494016
  72 106   20.86246109
  72 107   22.31475327
  72 108   23.86845402
  72 109   25.53066685
  72 110   27.30899442
  72 111   29.21157374
  72 112   31.24711399
  72 113   33.42493698
  72 114   35.75502066
  72 115   38.24804569
  72 116   40.91544539
  72 117   43.76945937
  72 118   46.82319073
  72 119   50.09066724
  72 120   53.58690609
  72 121   57.32798193
  72 122   61.33109710
  72 123   65.61465175
  72 124   70.19830979
  72 125   75.10305273
  72 126   80.35120654
  72 127   85.96641290
  72 128   91.97348543
  72 129   98.39802033
  72 130  105.26544728
  72 131  112.59872002
  72 132  120.41256495
  72 133  128.69920708
  72 134  137.39622961
  72 135  146.34146494
  72 136  154.41362453
  72 137  162.46245541
  72 138  169.30882650
  72 139  176.01976235
  72 140  182.00432976
  72 141  187.84115475
  72 142  193.71941381
  72 143  199.75642944
  72 144  205.34038545
  72 145  210.71497825
  72 146  216.01053256
  72 147  220.95818743
  72 148  226.24110788
  72 149  230.29982102
  72 150  233.82783730
  72 151  235.94615905
  72 152  237.65019931
  72 153  238.66316594
  72 154  240.04074640
  72 155  241.23419211
  72 156  242.73837399
  72 157  244.18902064
  72 158  246.02499801
  72 159  247.04188610
  72 160  248.31481914
  72 161  248.84214969
  72 162  249.50403577
  72 163  249.07073113
  72 164  248.12092182
  72 165  246.82460455
  72 166  245.38977596
  72 167  243.93016480
  72 168  241.88498658
  72 169  239.12708282
  72 170  236.11992719
  72 171  232.61183692
  72 172  229.08876793
  72 173  225.67249074
  72 174  222.28783050
  72 175  218.44386177
  72 176  212.84477223
  72 177  206.96899482
  72 178  200.84196356
  72 179  194.85174706
  72 180  188.28285126
  72 181  181.25616227
  72 182  174.25702106
  72 183  166.85504323
  72 184  159.32386662
  72 185  151.66868190
  72 186  142.10421868
  72 187  131.97705826
  72 188  120.54015069
  72 189  108.53699130
  72 190   95.03385758
  72 191   81.22222718
  72 192   66.50432273
  72 193   50.97505030
  72 194   34.92067508
  72 195   18.21152811
  72 196    0.00000000
  73   1    0.00000000
  73   2    0.00000000
  73   3    0.00000000
  73   4    0.00000000
  73   5    0.00323553
  73   6    0.00624732
  73   7    0.00924830
  73   8    0.01229523
  73   9    0.01541076
  73  10    0.01860961
  73  11    0.02190464
  73  12    0.02530853
  73  13    0.02883444
  73  14    0.03249627
  73  15    0.03630879
  73  16    0.04028770
  73  17    0.04444971
  73  18    0.04881253
  73  19    0.05339494
  73  20    0.05821685
  73  21    0.06329931
  73  22    0.06866463
  73  23    0.07433645
  73  24    0.08033981
  73  25    0.08670127
  73  26    0.09344902
  73  27    0.10061299
  73  28    0.10822499
  73  29    0.11631885
  73  30    0.12493054
  73  31    0.13409838
  73  32    0.14386316
  73  33    0.15426836
  73  34    0.16536032
  73  35    0.17718844
  73  36    0.18980545
  73  37    0.20326759
  73  38    0.21763488
  73  39    0.23297140
  73  40    0.24934557
  73  41    0.26683048
  73  42    0.28550415
  73  43    0.30544997
  73  44    0.32675701
  73  45    0.34952045
  73  46    0.37384201
  73  47    0.39983038
  73  48    0.42760175
  73  49    0.45728030
  73  50    0.48899877
  73  51    0.52289908
  73  52    0.55913292
  73  53    0.59786250
  73  54    0.63926122
  73  55    0.68351451
  73  56    0.73082062
  73  57    0.78139153
  73  58    0.83545394
  73  59    0.89325026
  73  60    0.95503970
  73  61    1.02109949
  73  62    1.09172609
  73  63    1.16723658
  73  64    1.24797003
  73  65    1.33428911
  73  66    1.42658169
  73  67    1.52526264
  73  68    1.63077567
  73  69    1.74359538
  73  70    1.86422941
  73  71    1.99322075
  73  72    2.13115021
  73  73    2.27863908
  73  74    2.43635194
  73  75    2.60499970
  73  76    2.78534286
  73  77    2.97819495
  73  78    3.18442626
  73  79    3.40496786
  73  80    3.64081576
  73  81    3.89303556
  73  82    4.16276729
  73  83    4.45123062
  73  84    4.75973045
  73  85    5.08966291
  73  86    5.44252174
  73  87    5.81990516
  73  88    6.22352318
  73  89    6.65520548
  73  90    7.11690978
  73  91    7.61073085
  73  92    8.13891014
  73  93    8.70384606
  73  94    9.30810502
  73  95    9.95443323
  73  96   10.64576932
  73  97   11.38525785
  73  98   12.17626377
  73  99   13.02238789
  73 100   13.92748343
  73 101   14.89567372
  73 102   15.93137114
  73 103   17.03929741
  73 104   18.22450522
  73 105   19.49240141
  73 106   20.84877178
  73 107   22.29980757
  73 108   23.85213378
  73 109   25.51283944
  73 110   27.28951001
  73 111   29.19026194
  73 112   31.22377965
  73 113   33.39935497
  73 114   35.72692932
  73 115   38.21713870
  73 116   40.88136168
  73 117   43.73177057
  73 118   46.78138580
  73 119   50.04413365
  73 120   53.53490736
  73 121   57.26963112
  73 122   61.26532678
  73 123   65.54018158
  73 124   70.11361489
  73 125   75.00633846
  73 126   80.24039914
  73 127   85.83917843
  73 128   91.82728542
  73 129   98.23017835
  73 130  105.07307043
  73 131  112.37790666
  73 132  120.15518490
  73 133  128.38286008
  73 134  136.95938803
  73 135  145.65012933
  73 136  154.41217915
  73 137  162.08678186
  73 138  169.63273704
  73 139  176.17418720
  73 140  182.87532035
  73 141  188.65158733
  73 142  194.44520543
  73 143  200.21907785
  73 144  206.40657803
  73 145  211.93849250
  73 146  216.78908634
  73 147  221.91149752
  73 148  226.26133641
  73 149  230.77981408
  73 150  233.74071375
  73 151  236.15270174
  73 152  237.70166529
  73 153  239.03644920
  73 154  240.27570526
  73 155  242.16108098
  73 156  243.04456708
  73 157  244.65638189
  73 158  246.30415084
  73 159  247.66006338
  73 160  248.25424863
  73 161  249.37206502
  73 162  249.33571232
  73 163  249.08847251
  73 164  247.50677938
  73 165  246.44904320
  73 166  244.65684248
  73 167  243.10724346
  73 168  241.07050388
  73 169  238.69167932
  73 170  235.64526883
  73 171  232.33208380
  73 172  228.79939957
  73 173  225.24168536
  73 174  221.83769864
  73 175  217.67139643
  73 176  213.02982614
  73 177  206.89735943
  73 178  200.99417168
  73 179  195.29464927
  73 180  188.57529657
  73 181  181.83140548
  73 182  174.67162882
  73 183  167.76393896
  73 184  160.59876173
  73 185  152.35017657
  73 186  143.48329663
  73 187  132.40677102
  73 188  121.04227099
  73 189  108.62159922
  73 190   95.54133224
  73 191   81.22661960
  73 192   66.25287773
  73 193   50.81428457
  73 194   35.07735327
  73 195   17.83483800
  73 196    0.00000000
  74   1    0.00000000
  74   2    0.00000000
  74   3    0.00000000
  74   4    0.00000000
  74   5    0.00316054
  74   6    0.00623689
  74   7    0.00928816
  74   8    0.01236317
  74   9    0.01549269
  74  10    0.01869744
  74  11    0.02199369
  74  12    0.02539607
  74  13    0.02891889
  74  14    0.03257678
  74  15    0.03638496
  74  16    0.04035945
  74  17    0.04451710
  74  18    0.04887575
  74  19    0.05345422
  74  20    0.05827243
  74  21    0.06335144
  74  22    0.06871354
  74  23    0.07438233
  74  24    0.08038284
  74  25    0.08674158
  74  26    0.09348671
  74  27    0.10064813
  74  28    0.10825760
  74  29    0.11634892
  74  30    0.12495804
  74  31    0.13412320
  74  32    0.14388519
  74  33    0.15428742
  74  34    0.16537619
  74  35    0.17720087
  74  36    0.18981412
  74  37    0.20327213
  74  38    0.21763488
  74  39    0.23296637
  74  40    0.24933498
  74  41    0.26681370
  74  42    0.28548050
  74  43    0.30541869
  74  44    0.32671724
  74  45    0.34947125
  74  46    0.37378232
  74  47    0.39975905
  74  48    0.42751750
  74  49    0.45718172
  74  50    0.48888432
  74  51    0.52276706
  74  52    0.55898147
  74  53    0.59768958
  74  54    0.63906460
  74  55    0.68329174
  74  56    0.73056903
  74  57    0.78110821
  74  58    0.83513571
  74  59    0.89289363
  74  60    0.95464089
  74  61    1.02065438
  74  62    1.09123018
  74  63    1.16668497
  74  64    1.24735741
  74  65    1.33360968
  74  66    1.42582916
  74  67    1.52443017
  74  68    1.62985583
  74  69    1.74258011
  74  70    1.86310996
  74  71    1.99198762
  74  72    2.12979312
  74  73    2.27714686
  74  74    2.43471251
  74  75    2.60319997
  74  76    2.78336864
  74  77    2.97603091
  74  78    3.18205580
  74  79    3.40237302
  74  80    3.63797714
  74  81    3.88993219
  74  82    4.15937650
  74  83    4.44752792
  74  84    4.75568941
  74  85    5.08525499
  74  86    5.43771616
  74  87    5.81466869
  74  88    6.21781998
  74  89    6.64899690
  74  90    7.11015414
  74  91    7.60338322
  74  92    8.13092207
  74  93    8.69516534
  74  94    9.29867534
  74  95    9.94419389
  74  96   10.63465485
  74  97   11.37319762
  74  98   12.16318154
  74  99   13.00820133
  74 100   13.91210353
  74 101   14.87900418
  74 102   15.91330764
  74 103   17.01972673
  74 104   18.20330429
  74 105   19.46943613
  74 106   20.82389564
  74 107   22.27285999
  74 108   23.82293812
  74 109   25.48120063
  74 110   27.25521154
  74 111   29.15306230
  74 112   31.18340785
  74 113   33.35550509
  74 114   35.67925372
  74 115   38.16523969
  74 116   40.82478121
  74 117   43.66997764
  74 118   46.71376109
  74 119   49.96995114
  74 120   53.45331255
  74 121   57.17961628
  74 122   61.16570393
  74 123   65.42955605
  74 124   69.99036495
  74 125   74.86861278
  74 126   80.08615602
  74 127   85.66631671
  74 128   91.63397629
  74 129   98.01565127
  74 130  104.83946245
  74 131  112.13461291
  74 132  119.92850979
  74 133  128.23170581
  74 134  136.95671908
  74 135  145.47066891
  74 136  154.11644788
  74 137  162.48875202
  74 138  169.64036277
  74 139  176.87433125
  74 140  183.40341068
  74 141  189.20003052
  74 142  194.96930217
  74 143  201.06977651
  74 144  206.95480912
  74 145  212.69192998
  74 146  218.16384721
  74 147  222.52591446
  74 148  227.01887750
  74 149  230.74142849
  74 150  234.13840069
  74 151  236.16782528
  74 152  237.91906937
  74 153  239.46236325
  74 154  240.82660938
  74 155  242.05947346
  74 156  243.59558293
  74 157  245.06739418
  74 158  246.86136294
  74 159  248.03159986
  74 160  248.66405805
  74 161  249.05463624
  74 162  249.37661723
  74 163  248.43801850
  74 164  247.35969818
  74 165  245.79472938
  74 166  244.66091432
  74 167  242.74486511
  74 168  240.56335345
  74 169  237.87958425
  74 170  235.38090966
  74 171  232.20208850
  74 172  228.45117495
  74 173  224.55902115
  74 174  221.03812135
  74 175  217.24575635
  74 176  212.55874878
  74 177  207.42486299
  74 178  201.74749595
  74 179  195.53934237
  74 180  189.64733654
  74 181  182.55058796
  74 182  175.53353572
  74 183  168.60204956
  74 184  161.60010287
  74 185  153.25997676
  74 186  143.64652796
  74 187  132.65461546
  74 188  121.08521681
  74 189  108.80072368
  74 190   95.66580047
  74 191   81.21527298
  74 192   66.73156082
  74 193   51.15531758
  74 194   34.88006532
  74 195   18.12188137
  74 196    0.00000000
  75   1    0.00000000
  75   2    0.00000000
  75   3    0.00000000
  75   4    0.00000000
  75   5    0.00318240
  75   6    0.00627652
  75   7    0.00934147
  75   8    0.01242611
  75   9    0.01556142
  75  10    0.01876864
  75  11    0.02206468
  75  12    0.02546485
  75  13    0.02898407
  75  14    0.03263743
  75  15    0.03644053
  75  16    0.04040962
  75  17    0.04456175
  75  18    0.04891484
  75  19    0.05348780
  75  20    0.05830054
  75  21    0.06337415
  75  22    0.06873088
  75  23    0.07439433
  75  24    0.08038948
  75  25    0.08674281
  75  26    0.09348243
  75  27    0.10063820
  75  28    0.10824183
  75  29    0.11632707
  75  30    0.12492980
  75  31    0.13408824
  75  32    0.14384309
  75  33    0.15423770
  75  34    0.16531832
  75  35    0.17713424
  75  36    0.18973804
  75  37    0.20318584
  75  38    0.21753753
  75  39    0.23285703
  75  40    0.24921261
  75  41    0.26667716
  75  42    0.28532855
  75  43    0.30524994
  75  44    0.32653019
  75  45    0.34926426
  75  46    0.37355360
  75  47    0.39950663
  75  48    0.42723925
  75  49    0.45687532
  75  50    0.48854723
  75  51    0.52239652
  75  52    0.55857449
  75  53    0.59724289
  75  54    0.63857467
  75  55    0.68275473
  75  56    0.72998075
  75  57    0.78046414
  75  58    0.83443093
  75  59    0.89212281
  75  60    0.95379825
  75  61    1.01973365
  75  62    1.09022458
  75  63    1.16558714
  75  64    1.24615937
  75  65    1.33230282
  75  66    1.42440414
  75  67    1.52287687
  75  68    1.62816333
  75  69    1.74073657
  75  70    1.86110259
  75  71    1.98980259
  75  72    2.12741548
  75  73    2.27456045
  75  74    2.43189987
  75  75    2.60014224
  75  76    2.78004545
  75  77    2.97242027
  75  78    3.17813399
  75  79    3.39811440
  75  80    3.63335408
  75  81    3.88491486
  75  82    4.15393274
  75  83    4.44162307
  75  84    4.74928607
  75  85    5.07831288
  75  86    5.43019185
  75  87    5.80651541
  75  88    6.20898733
  75  89    6.63943060
  75  90    7.09979575
  75  91    7.59216979
  75  92    8.11878584
  75  93    8.68203335
  75  94    9.28446905
  75  95    9.92882874
  75  96   10.61803978
  75  97   11.35523457
  75  98   12.14376488
  75  99   12.98721723
  75 100   13.88942929
  75 101   14.85450743
  75 102   15.88684545
  75 103   16.99114465
  75 104   18.17243518
  75 105   19.43609888
  75 106   20.78789361
  75 107   22.23397924
  75 108   23.78094525
  75 109   25.43584024
  75 110   27.20620321
  75 111   29.10009686
  75 112   31.12614287
  75 113   33.29355940
  75 114   35.61220067
  75 115   38.09259890
  75 116   40.74600844
  75 117   43.58445245
  75 118   46.62077187
  75 119   49.86867715
  75 120   53.34280272
  75 121   57.05876495
  75 122   61.03322433
  75 123   65.28395396
  75 124   69.82991779
  75 125   74.69136591
  75 126   79.88996076
  75 127   85.44896438
  75 128   91.39355459
  75 129   97.75144307
  75 130  104.55429282
  75 131  111.84156020
  75 132  119.67272978
  75 133  128.17217459
  75 134  136.71348885
  75 135  145.74184451
  75 136  154.71127436
  75 137  162.76202123
  75 138  170.24487149
  75 139  176.98756990
  75 140  183.39830861
  75 141  189.53337961
  75 142  194.94285412
  75 143  200.94100115
  75 144  207.47959988
  75 145  213.56219047
  75 146  218.52198703
  75 147  222.90043031
  75 148  227.45581517
  75 149  230.95251134
  75 150  233.84112637
  75 151  236.40674629
  75 152  238.29705261
  75 153  239.02613334
  75 154  240.47316632
  75 155  241.62382769
  75 156  243.18625475
  75 157  245.13749983
  75 158  247.03074081
  75 159  247.93403465
  75 160  248.31139938
  75 161  248.80302048
  75 162  248.67660686
  75 163  247.92203296
  75 164  246.68969472
  75 165  245.69342497
  75 166  244.42684363
  75 167  242.61990067
  75 168  240.52167725
  75 169  237.83486541
  75 170  234.73916323
  75 171  231.57392371
  75 172  228.15891006
  75 173  224.40423818
  75 174  220.39504682
  75 175  216.58461176
  75 176  212.38563578
  75 177  207.32637781
  75 178  201.83940460
  75 179  196.25082806
  75 180  189.68346800
  75 181  182.92100741
  75 182  176.01271357
  75 183  169.18570398
  75 184  161.58667095
  75 185  153.05675322
  75 186  142.76338431
  75 187  132.01109570
  75 188  120.32808281
  75 189  108.26591677
  75 190   95.48891923
  75 191   81.56229734
  75 192   66.56996844
  75 193   51.40018572
  75 194   35.30536900
  75 195   17.84518224
  75 196    0.00000000
  76   1    0.00000000
  76   2    0.00000000
  76   3    0.00000000
  76   4    0.00000000
  76   5    0.00330528
  76   6    0.00637043
  76   7    0.00941251
  76   8    0.01248813
  76   9    0.01562056
  76  10    0.01882615
  76  11    0.02211988
  76  12    0.02551656
  76  13    0.02903116
  76  14    0.03267903
  76  15    0.03647601
  76  16    0.04043855
  76  17    0.04458386
  76  18    0.04892994
  76  19    0.05349574
  76  20    0.05830123
  76  21    0.06336747
  76  22    0.06871671
  76  23    0.07437251
  76  24    0.08035981
  76  25    0.08670506
  76  26    0.09343631
  76  27    0.10058335
  76  28    0.10817786
  76  29    0.11625350
  76  30    0.12484608
  76  31    0.13399377
  76  32    0.14373716
  76  33    0.15411955
  76  34    0.16518708
  76  35    0.17698896
  76  36    0.18957767
  76  37    0.20300923
  76  38    0.21734339
  76  39    0.23264398
  76  40    0.24897912
  76  41    0.26642157
  76  42    0.28504904
  76  43    0.30494454
  76  44    0.32619676
  76  45    0.34890046
  76  46    0.37315689
  76  47    0.39907426
  76  48    0.42676823
  76  49    0.45636240
  76  50    0.48798891
  76  51    0.52178898
  76  52    0.55791361
  76  53    0.59652420
  76  54    0.63779333
  76  55    0.68190549
  76  56    0.72905796
  76  57    0.77946166
  76  58    0.83334211
  76  59    0.89094049
  76  60    0.95251467
  76  61    1.01834041
  76  62    1.08871262
  76  63    1.16394664
  76  64    1.24437975
  76  65    1.33037263
  76  66    1.42231102
  76  67    1.52060746
  76  68    1.62570321
  76  69    1.73807017
  76  70    1.85821310
  76  71    1.98667186
  76  72    2.12402392
  76  73    2.27088695
  76  74    2.42792161
  76  75    2.59583463
  76  76    2.77538198
  76  77    2.96737233
  76  78    3.17267073
  76  79    3.39220258
  76  80    3.62695787
  76  81    3.87799565
  76  82    4.14644892
  76  83    4.43352980
  76  84    4.74053510
  76  85    5.06885220
  76  86    5.41996548
  76  87    5.79546307
  76  88    6.19704414
  76  89    6.62652674
  76  90    7.08585607
  76  91    7.57711343
  76  92    8.10252582
  76  93    8.66447606
  76  94    9.26551384
  76  95    9.90836730
  76  96   10.59595563
  76  97   11.33140239
  76  98   12.11804987
  76  99   12.95947431
  76 100   13.85950232
  76 101   14.82222829
  76 102   15.85203307
  76 103   16.95360384
  76 104   18.13195541
  76 105   19.39245282
  76 106   20.74083552
  76 107   22.18324304
  76 108   23.72624239
  76 109   25.37685708
  76 110   27.14259797
  76 111   29.03149595
  76 112   31.05213657
  76 113   33.21369650
  76 114   35.52598207
  76 115   37.99946971
  76 116   40.64534840
  76 117   43.47556418
  76 118   46.50286657
  76 119   49.74085725
  76 120   53.20404104
  76 121   56.90788000
  76 122   60.86885179
  76 123   65.10451488
  76 124   69.63358564
  76 125   74.47603686
  76 126   79.65323647
  76 127   85.18816348
  76 128   91.10577479
  76 129   97.43367080
  76 130  104.20334139
  76 131  111.45241935
  76 132  119.22784468
  76 133  127.58397583
  76 134  136.53061861
  76 135  145.65549688
  76 136  154.84424841
  76 137  163.25488686
  76 138  170.27119323
  76 139  177.14142724
  76 140  183.40320186
  76 141  189.35121763
  76 142  195.10828557
  76 143  201.07634268
  76 144  207.29114797
  76 145  213.41034888
  76 146  218.33644307
  76 147  222.99049886
  76 148  226.86217554
  76 149  230.69641017
  76 150  233.80314801
  76 151  236.26755452
  76 152  237.79040383
  76 153  238.82901282
  76 154  239.37895044
  76 155  240.74387904
  76 156  242.36182733
  76 157  244.24714116
  76 158  246.17917793
  76 159  247.35512747
  76 160  247.83872423
  76 161  248.16564777
  76 162  248.60045894
  76 163  247.87649263
  76 164  246.77136934
  76 165  245.84618964
  76 166  244.71182067
  76 167  242.75766778
  76 168  240.03163928
  76 169  237.15132869
  76 170  234.10685075
  76 171  231.12275601
  76 172  228.11985262
  76 173  224.40249021
  76 174  220.43567870
  76 175  216.17921377
  76 176  211.92319774
  76 177  207.48574357
  76 178  201.84108238
  76 179  195.72688642
  76 180  189.67419340
  76 181  183.16967659
  76 182  176.11536282
  76 183  169.21880213
  76 184  161.15111742
  76 185  152.22982073
  76 186  141.91078555
  76 187  130.82687318
  76 188  119.43189612
  76 189  107.87943855
  76 190   94.84400037
  76 191   81.30160448
  76 192   66.85237633
  76 193   51.77589440
  76 194   35.23740555
  76 195   18.02493076
  76 196    0.00000000
  77   1    0.00000000
  77   2    0.00000000
  77   3    0.00000000
  77   4    0.00122651
  77   5    0.00368152
  77   6    0.00651293
  77   7    0.00948768
  77   8    0.01254334
  77   9    0.01566908
  77  10    0.01887091
  77  11    0.02216071
  77  12    0.02555250
  77  13    0.02906122
  77  14    0.03270237
  77  15    0.03649197
  77  16    0.04044665
  77  17    0.04458370
  77  18    0.04892122
  77  19    0.05347820
  77  20    0.05827461
  77  21    0.06333151
  77  22    0.06867112
  77  23    0.07431698
  77  24    0.08029397
  77  25    0.08662848
  77  26    0.09334851
  77  27    0.10048379
  77  28    0.10806590
  77  29    0.11612845
  77  30    0.12470716
  77  31    0.13384009
  77  32    0.14356776
  77  33    0.15393335
  77  34    0.16498291
  77  35    0.17676552
  77  36    0.18933354
  77  37    0.20274285
  77  38    0.21705308
  77  39    0.23232788
  77  40    0.24863523
  77  41    0.26604771
  77  42    0.28464284
  77  43    0.30450343
  77  44    0.32571795
  77  45    0.34838092
  77  46    0.37259335
  77  47    0.39846319
  77  48    0.42610578
  77  49    0.45564443
  77  50    0.48721092
  77  51    0.52094613
  77  52    0.55700065
  77  53    0.59553546
  77  54    0.63672268
  77  55    0.68074631
  77  56    0.72780309
  77  57    0.77810338
  77  58    0.83187209
  77  59    0.88934970
  77  60    0.95079340
  77  61    1.01647815
  77  62    1.08669804
  77  63    1.16176751
  77  64    1.24202287
  77  65    1.32782375
  77  66    1.41955477
  77  67    1.51762728
  77  68    1.62248120
  77  69    1.73458704
  77  70    1.85444806
  77  71    1.98260248
  77  72    2.11962601
  77  73    2.26613444
  77  74    2.42278640
  77  75    2.59028644
  77  76    2.76938816
  77  77    2.96089770
  77  78    3.16567740
  77  79    3.38464973
  77  80    3.61880152
  77  81    3.86918845
  77  82    4.13693987
  77  83    4.42326401
  77  84    4.72945344
  77  85    5.05689105
  77  86    5.40705636
  77  87    5.78153229
  77  88    6.18201243
  77  89    6.61030879
  77  90    7.06836014
  77  91    7.55824085
  77  92    8.08217047
  77  93    8.64252385
  77  94    9.24184209
  77  95    9.88284414
  77  96   10.56843929
  77  97   11.30174049
  77  98   12.08607860
  77  99   12.92501761
  77 100   13.82237089
  77 101   14.78221863
  77 102   15.80892630
  77 103   16.90716455
  77 104   18.08193023
  77 105   19.33856894
  77 106   20.68279898
  77 107   22.12073682
  77 108   23.65892418
  77 109   25.30435677
  77 110   27.06451469
  77 111   28.94739464
  77 112   30.96154384
  77 113   33.11609576
  77 114   35.42080759
  77 115   37.88609949
  77 116   40.52309542
  77 117   43.34366563
  77 118   46.36047067
  77 119   49.58700684
  77 120   53.03765339
  77 121   56.72772161
  77 122   60.67350707
  77 123   64.89234688
  77 124   69.40268621
  77 125   74.22416178
  77 126   79.37771668
  77 127   84.88577202
  77 128   90.77249820
  77 129   97.06424877
  77 130  103.79021320
  77 131  110.98318709
  77 132  118.67964253
  77 133  126.91611221
  77 134  135.71618206
  77 135  145.08848120
  77 136  154.37533255
  77 137  162.79575781
  77 138  170.12535391
  77 139  176.61301897
  77 140  183.45620117
  77 141  189.11816655
  77 142  194.84394224
  77 143  200.77004655
  77 144  207.02829508
  77 145  212.30610995
  77 146  217.29715756
  77 147  221.75580139
  77 148  226.21433509
  77 149  230.09151517
  77 150  233.34364976
  77 151  236.01593622
  77 152  237.72010914
  77 153  238.07683605
  77 154  238.42821790
  77 155  239.57485019
  77 156  241.24045215
  77 157  243.28802613
  77 158  245.06940473
  77 159  246.45898404
  77 160  247.51506960
  77 161  248.41404373
  77 162  248.67848578
  77 163  248.20460782
  77 164  247.66117395
  77 165  246.19251275
  77 166  244.79640877
  77 167  242.63931324
  77 168  239.65697108
  77 169  236.58151425
  77 170  233.35151986
  77 171  230.61581345
  77 172  227.70864704
  77 173  224.54869986
  77 174  220.64858938
  77 175  216.63894936
  77 176  212.49073923
  77 177  207.68309013
  77 178  202.12046748
  77 179  195.92513310
  77 180  189.87619886
  77 181  183.70155490
  77 182  176.76542562
  77 183  169.10057709
  77 184  161.21442562
  77 185  151.41015558
  77 186  141.39127537
  77 187  130.47754670
  77 188  119.17139576
  77 189  107.40789066
  77 190   95.08579498
  77 191   81.27327587
  77 192   67.02971518
  77 193   51.82092091
  77 194   35.98451878
  77 195   18.08930716
  77 196    0.00000000
  78   1    0.00000000
  78   2    0.00000000
  78   3    0.00000000
  78   4    0.00122942
  78   5    0.00369610
  78   6    0.00653816
  78   7    0.00951993
  78   8    0.01257871
  78   9    0.01570424
  78  10    0.01890325
  78  11    0.02218828
  78  12    0.02557383
  78  13    0.02907521
  78  14    0.03270819
  78  15    0.03648898
  78  16    0.04043431
  78  17    0.04456158
  78  18    0.04888893
  78  19    0.05343536
  78  20    0.05822083
  78  21    0.06326640
  78  22    0.06859426
  78  23    0.07422788
  78  24    0.08019209
  78  25    0.08651324
  78  26    0.09321923
  78  27    0.10033972
  78  28    0.10790622
  78  29    0.11595221
  78  30    0.12451335
  78  31    0.13362756
  78  32    0.14333528
  78  33    0.15367955
  78  34    0.16470628
  78  35    0.17646443
  78  36    0.18900621
  78  37    0.20238733
  78  38    0.21666726
  78  39    0.23190948
  78  40    0.24818176
  78  41    0.26555646
  78  42    0.28411089
  78  43    0.30392762
  78  44    0.32509485
  78  45    0.34770684
  78  46    0.37186429
  78  47    0.39767481
  78  48    0.42525341
  78  49    0.45472302
  78  50    0.48621502
  78  51    0.51986984
  78  52    0.55583762
  78  53    0.59427883
  78  54    0.63536505
  78  55    0.67927968
  78  56    0.72621885
  78  57    0.77639222
  78  58    0.83002397
  78  59    0.88735380
  78  60    0.94863804
  78  61    1.01415075
  78  62    1.08418501
  78  63    1.15905422
  78  64    1.23909353
  78  65    1.32466134
  78  66    1.41614095
  78  67    1.51394226
  78  68    1.61850368
  78  69    1.73029405
  78  70    1.84981482
  78  71    1.97760233
  78  72    2.11423021
  78  73    2.26031200
  78  74    2.41650397
  78  75    2.58350807
  78  76    2.76207515
  78  77    2.95300835
  78  78    3.15716682
  78  79    3.37546958
  78  80    3.60889974
  78  81    3.85850900
  78  82    4.12542245
  78  83    4.41084368
  78  84    4.71606034
  78  85    5.04245001
  78  86    5.39148650
  78  87    5.76474659
  78  88    6.16391730
  78  89    6.59080357
  78  90    7.04733659
  78  91    7.53558260
  78  92    8.05775240
  78  93    8.61621149
  78  94    9.21349091
  78  95    9.85229883
  78  96   10.53553298
  78  97   11.26629390
  78  98   12.04789916
  78  99   12.88389845
  78 100   13.77808985
  78 101   14.73453708
  78 102   15.75758798
  78 103   16.85189418
  78 104   18.02243214
  78 105   19.27452544
  78 106   20.61386865
  78 107   22.04655259
  78 108   23.57909117
  78 109   25.21844987
  78 110   26.97207582
  78 111   28.84792958
  78 112   30.85451855
  78 113   33.00093208
  78 114   35.29687811
  78 115   37.75272135
  78 116   40.37952280
  78 117   43.18908049
  78 118   46.19397114
  78 119   49.40759265
  78 120   52.84420705
  78 121   56.51898402
  78 122   60.44804498
  78 123   64.64850859
  78 124   69.13853918
  78 125   73.93740121
  78 126   79.06552518
  78 127   84.54459273
  78 128   90.39765066
  78 129   96.64925855
  78 130  103.32565201
  78 131  110.45485041
  78 132  118.06661994
  78 133  126.19282107
  78 134  134.87292438
  78 135  144.18784820
  78 136  153.39096227
  78 137  162.07929282
  78 138  169.50262827
  78 139  176.43625282
  78 140  182.42497669
  78 141  188.57853509
  78 142  194.15942624
  78 143  199.93549032
  78 144  205.57481800
  78 145  211.33871283
  78 146  215.66033455
  78 147  220.40912522
  78 148  225.05361140
  78 149  229.03295304
  78 150  232.39830860
  78 151  235.67744026
  78 152  236.94909278
  78 153  237.28326498
  78 154  237.63690252
  78 155  238.84611037
  78 156  240.70303273
  78 157  242.56923275
  78 158  244.33268976
  78 159  245.88315716
  78 160  247.33957776
  78 161  248.29162266
  78 162  248.49054232
  78 163  248.59609119
  78 164  247.46784227
  78 165  246.45203451
  78 166  244.62215427
  78 167  242.31773415
  78 168  239.33500509
  78 169  236.11351072
  78 170  233.03624147
  78 171  230.20371759
  78 172  227.46196859
  78 173  224.33416675
  78 174  220.85450746
  78 175  217.10467831
  78 176  213.56853351
  78 177  208.46697419
  78 178  202.84185551
  78 179  196.76146469
  78 180  190.96417913
  78 181  184.73046032
  78 182  177.85197717
  78 183  169.88073442
  78 184  160.84135563
  78 185  151.41134751
  78 186  141.33274489
  78 187  131.04307515
  78 188  119.84541231
  78 189  107.92499500
  78 190   95.19873695
  78 191   82.00140736
  78 192   67.44067487
  78 193   52.70104647
  78 194   35.93452365
  78 195   18.42020876
  78 196    0.00000000
  79   1    0.00000000
  79   2    0.00000000
  79   3    0.00000000
  79   4    0.00000000
  79   5    0.00335008
  79   6    0.00644988
  79   7    0.00951327
  79   8    0.01259771
  79   9    0.01572879
  79  10    0.01892528
  79  11    0.02220416
  79  12    0.02558172
  79  13    0.02907402
  79  14    0.03269717
  79  15    0.03646754
  79  16    0.04040195
  79  17    0.04451782
  79  18    0.04883331
  79  19    0.05336741
  79  20    0.05814009
  79  21    0.06317233
  79  22    0.06848629
  79  23    0.07410538
  79  24    0.08005439
  79  25    0.08635955
  79  26    0.09304870
  79  27    0.10015142
  79  28    0.10769909
  79  29    0.11572511
  79  30    0.12426500
  79  31    0.13335659
  79  32    0.14304015
  79  33    0.15335861
  79  34    0.16435772
  79  35    0.17608627
  79  36    0.18859631
  79  37    0.20194337
  79  38    0.21618671
  79  39    0.23138959
  79  40    0.24761957
  79  41    0.26494877
  79  42    0.28345423
  79  43    0.30321823
  79  44    0.32432869
  79  45    0.34687952
  79  46    0.37097109
  79  47    0.39671063
  79  48    0.42421275
  79  49    0.45359993
  79  50    0.48500309
  79  51    0.51856217
  79  52    0.55442674
  79  53    0.59275670
  79  54    0.63372300
  79  55    0.67750837
  79  56    0.72430819
  79  57    0.77433135
  79  58    0.82780117
  79  59    0.88495647
  79  60    0.94605256
  79  61    1.01136246
  79  62    1.08117811
  79  63    1.15581169
  79  64    1.23559702
  79  65    1.32089108
  79  66    1.41207565
  79  67    1.50955898
  79  68    1.61377770
  79  69    1.72519874
  79  70    1.84432152
  79  71    1.97168015
  79  72    2.10784587
  79  73    2.25342969
  79  74    2.40908511
  79  75    2.57551111
  79  76    2.75345537
  79  77    2.94371760
  79  78    3.14715326
  79  79    3.36467741
  79  80    3.59726891
  79  81    3.84597486
  79  82    4.11191544
  79  83    4.39628895
  79  84    4.70037737
  79  85    5.02555215
  79  86    5.37328056
  79  87    5.74513234
  79  88    6.14278694
  79  89    6.56804121
  79  90    7.02281761
  79  91    7.50917305
  79  92    8.02930831
  79  93    8.58557815
  79  94    9.18050208
  79  95    9.81677593
  79  96   10.49728421
  79  97   11.22511328
  79  98   12.00356551
  79  99   12.83617436
  79 100   13.72672050
  79 101   14.67924901
  79 102   15.69808779
  79 103   16.78786712
  79 104   17.95354059
  79 105   19.20040731
  79 106   20.53413562
  79 107   21.96078822
  79 108   23.48684883
  79 109   25.11925051
  79 110   26.86540545
  79 111   28.73323653
  79 112   30.73121032
  79 113   32.86837177
  79 114   35.15438026
  79 115   37.59954704
  79 116   40.21487372
  79 117   43.01209163
  79 118   46.00370162
  79 119   49.20301377
  79 120   52.62418657
  79 121   56.28226468
  79 122   60.19321446
  79 123   64.37395623
  79 124   68.84239170
  79 125   73.61742438
  79 126   78.71896878
  79 127   84.16793994
  79 128   89.98620576
  79 129   96.19646678
  79 130  102.82200223
  79 131  109.88620428
  79 132  117.41190501
  79 133  125.42090434
  79 134  133.93487793
  79 135  142.97635370
  79 136  152.53555357
  79 137  161.27678910
  79 138  169.04830277
  79 139  175.91083884
  79 140  181.95934807
  79 141  187.36664012
  79 142  193.05715247
  79 143  199.03821302
  79 144  204.81989622
  79 145  209.65978991
  79 146  214.45984749
  79 147  219.04927258
  79 148  223.45914787
  79 149  227.50542590
  79 150  231.46971515
  79 151  234.29007689
  79 152  236.06430192
  79 153  236.42031176
  79 154  236.94151599
  79 155  238.42599686
  79 156  240.12011159
  79 157  241.92443062
  79 158  243.78727351
  79 159  245.38589429
  79 160  246.65881031
  79 161  247.91648754
  79 162  248.39092682
  79 163  248.21675215
  79 164  247.15293172
  79 165  245.51242372
  79 166  243.90190780
  79 167  241.64470523
  79 168  239.21010275
  79 169  236.44668157
  79 170  233.40929579
  79 171  230.62258349
  79 172  227.51210167
  79 173  224.36972604
  79 174  221.21489777
  79 175  218.22601098
  79 176  214.06687161
  79 177  209.60912024
  79 178  203.83069533
  79 179  198.10252477
  79 180  192.25321401
  79 181  186.14379162
  79 182  178.74340838
  79 183  170.40923098
  79 184  161.50292442
  79 185  151.66738561
  79 186  142.05117843
  79 187  132.04129373
  79 188  120.72204485
  79 189  108.68007223
  79 190   96.16392661
  79 191   82.42127572
  79 192   68.30056322
  79 193   52.81908167
  79 194   36.77620256
  79 195   18.73075884
  79 196    0.00000000
  80   1    0.00000000
  80   2    0.00000000
  80   3    0.00000000
  80   4    0.00000000
  80   5    0.00326777
  80   6    0.00642381
  80   7    0.00952367
  80   8    0.01262051
  80   9    0.01575090
  80  10    0.01894070
  80  11    0.02221026
  80  12    0.02557730
  80  13    0.02905840
  80  14    0.03266985
  80  15    0.03642807
  80  16    0.04034988
  80  17    0.04445268
  80  18    0.04875460
  80  19    0.05327459
  80  20    0.05803256
  80  21    0.06304947
  80  22    0.06834740
  80  23    0.07394970
  80  24    0.07988106
  80  25    0.08616764
  80  26    0.09283719
  80  27    0.09991916
  80  28    0.10744484
  80  29    0.11544749
  80  30    0.12396252
  80  31    0.13302760
  80  32    0.14268286
  80  33    0.15297107
  80  34    0.16393781
  80  35    0.17563168
  80  36    0.18810454
  80  37    0.20141170
  80  38    0.21561221
  80  39    0.23076909
  80  40    0.24694963
  80  41    0.26422567
  80  42    0.28267397
  80  43    0.30237647
  80  44    0.32342076
  80  45    0.34590038
  80  46    0.36991529
  80  47    0.39557231
  80  48    0.42298557
  80  49    0.45227708
  80  50    0.48357721
  80  51    0.51702532
  80  52    0.55277039
  80  53    0.59097164
  80  54    0.63179930
  80  55    0.67543535
  80  56    0.72207433
  80  57    0.77192423
  80  58    0.82520744
  80  59    0.88216171
  80  60    0.94304126
  80  61    1.00811792
  80  62    1.07768233
  80  63    1.15204528
  80  64    1.23153910
  80  65    1.31651918
  80  66    1.40736555
  80  67    1.50448460
  80  68    1.60831096
  80  69    1.71930942
  80  70    1.83797705
  80  71    1.96484547
  80  72    2.10048326
  80  73    2.24549852
  80  74    2.40054164
  80  75    2.56630826
  80  76    2.74354246
  80  77    2.93304009
  80  78    3.13565243
  80  79    3.35229008
  80  80    3.58392709
  80  81    3.83160540
  80  82    4.09643962
  80  83    4.37962209
  80  84    4.68242836
  80  85    5.00622300
  80  86    5.35246588
  80  87    5.72271880
  80  88    6.11865267
  80  89    6.54205519
  80  90    6.99483898
  80  91    7.47905044
  80  92    7.99687903
  80  93    8.55066741
  80  94    9.14292210
  80  95    9.77632503
  80  96   10.45374581
  80  97   11.17825488
  80  98   11.95313757
  80  99   12.78190908
  80 100   13.66833062
  80 101   14.61642645
  80 102   15.63050226
  80 103   16.71516462
  80 104   17.87534184
  80 105   19.11630611
  80 106   20.44369708
  80 107   21.86354691
  80 108   23.38230687
  80 109   25.00687545
  80 110   26.74462815
  80 111   28.60344877
  80 112   30.59176233
  80 113   32.71856952
  80 114   34.99348242
  80 115   37.42676157
  80 116   40.02935393
  80 117   42.81293131
  80 118   45.78992894
  80 119   48.97358330
  80 120   52.37796824
  80 121   56.01802809
  80 122   59.90960584
  80 123   64.06946377
  80 124   68.51529224
  80 125   73.26570030
  80 126   78.34017668
  80 127   83.75900130
  80 128   89.54307079
  80 129   95.71357165
  80 130  102.29138555
  80 131  109.29604432
  80 132  116.74400922
  80 133  124.64619916
  80 134  133.00560513
  80 135  141.81961303
  80 136  151.10886221
  80 137  160.08976017
  80 138  168.17982498
  80 139  174.90379943
  80 140  180.86350262
  80 141  186.62174167
  80 142  192.43733216
  80 143  198.13726290
  80 144  203.82686368
  80 145  208.86018177
  80 146  213.32869104
  80 147  217.74604395
  80 148  222.12301296
  80 149  225.97082023
  80 150  229.61185490
  80 151  232.88694869
  80 152  234.54292868
  80 153  235.33879208
  80 154  236.23156763
  80 155  237.75090819
  80 156  239.38842809
  80 157  241.18977107
  80 158  242.48220464
  80 159  244.19686234
  80 160  245.98090455
  80 161  247.31724901
  80 162  247.93448359
  80 163  247.72091978
  80 164  246.40431013
  80 165  244.52585361
  80 166  242.80493222
  80 167  241.11662264
  80 168  239.37181738
  80 169  237.00055052
  80 170  234.46624843
  80 171  231.28863272
  80 172  228.50508796
  80 173  225.31611530
  80 174  222.29509200
  80 175  219.39137407
  80 176  215.72094636
  80 177  210.91121562
  80 178  205.58541976
  80 179  199.35792838
  80 180  193.57214320
  80 181  186.59340431
  80 182  179.28432312
  80 183  171.19217595
  80 184  161.74038387
  80 185  152.31136891
  80 186  142.73206301
  80 187  132.87757038
  80 188  121.80477272
  80 189  109.34447791
  80 190   96.74066232
  80 191   83.54922082
  80 192   68.79469634
  80 193   53.71000227
  80 194   36.76769813
  80 195   18.80162208
  80 196    0.00000000
  81   1    0.00000000
  81   2    0.00000000
  81   3    0.00000000
  81   4    0.00000000
  81   5    0.00331026
  81   6    0.00647966
  81   7    0.00957522
  81   8    0.01266030
  81   9    0.01577665
  81  10    0.01895220
  81  11    0.02220783
  81  12    0.02556122
  81  13    0.02902877
  81  14    0.03262657
  81  15    0.03637088
  81  16    0.04027839
  81  17    0.04436642
  81  18    0.04865302
  81  19    0.05315709
  81  20    0.05789847
  81  21    0.06289804
  81  22    0.06817781
  81  23    0.07376105
  81  24    0.07967235
  81  25    0.08593779
  81  26    0.09258498
  81  27    0.09964327
  81  28    0.10714382
  81  29    0.11511975
  81  30    0.12360633
  81  31    0.13264107
  81  32    0.14226393
  81  33    0.15251750
  81  34    0.16344717
  81  35    0.17510133
  81  36    0.18753163
  81  37    0.20079315
  81  38    0.21494466
  81  39    0.23004894
  81  40    0.24617297
  81  41    0.26338829
  81  42    0.28177132
  81  43    0.30140365
  81  44    0.32237248
  81  45    0.34477094
  81  46    0.36869853
  81  47    0.39426161
  81  48    0.42157379
  81  49    0.45075652
  81  50    0.48193958
  81  51    0.51526170
  81  52    0.55087115
  81  53    0.58892642
  81  54    0.62959695
  81  55    0.67306384
  81  56    0.71952073
  81  57    0.76917460
  81  58    0.82224677
  81  59    0.87897385
  81  60    0.93960881
  81  61    1.00442214
  81  62    1.07370305
  81  63    1.14776079
  81  64    1.22692602
  81  65    1.31155234
  81  66    1.40201785
  81  67    1.49872688
  81  68    1.60211181
  81  69    1.71263503
  81  70    1.83079105
  81  71    1.95710869
  81  72    2.09215354
  81  73    2.23653048
  81  74    2.39088644
  81  75    2.55591335
  81  76    2.73235127
  81  77    2.92099175
  81  78    3.12268145
  81  79    3.33832598
  81  80    3.56889404
  81  81    3.81542180
  81  82    4.07901770
  81  83    4.36086744
  81  84    4.66223943
  81  85    4.98449056
  81  86    5.32907247
  81  87    5.69753809
  81  88    6.09154887
  81  89    6.51288229
  81  90    6.96344007
  81  91    7.44525684
  81  92    7.96050951
  81  93    8.51152726
  81  94    9.10080217
  81  95    9.73100072
  81  96   10.40497597
  81  97   11.12578066
  81  98   11.89668120
  81  99   12.72117261
  81 100   13.60299450
  81 101   14.54614816
  81 102   15.55491477
  81 103   16.63387484
  81 104   17.78792898
  81 105   19.02231997
  81 106   20.34265631
  81 107   21.75493721
  81 108   23.26557913
  81 109   24.88144391
  81 110   26.60986853
  81 111   28.45869638
  81 112   30.43631028
  81 113   32.55166684
  81 114   34.81433236
  81 115   37.23451982
  81 116   39.82312682
  81 117   42.59177388
  81 118   45.55284260
  81 119   48.71951270
  81 120   52.10579662
  81 121   55.72657001
  81 122   59.59759537
  81 123   63.73553516
  81 124   68.15794871
  81 125   72.88326409
  81 126   77.93071075
  81 127   83.32018919
  81 128   89.07203527
  81 129   95.20660103
  81 130  101.74349916
  81 131  108.70020004
  81 132  116.08933189
  81 133  123.91336186
  81 134  132.15428539
  81 135  140.75547741
  81 136  149.59556257
  81 137  158.43456446
  81 138  166.35083028
  81 139  173.36134683
  81 140  179.69329953
  81 141  185.56672600
  81 142  191.70369150
  81 143  198.03998516
  81 144  203.30623744
  81 145  208.46165950
  81 146  213.10285993
  81 147  217.35505531
  81 148  221.20542126
  81 149  224.54777526
  81 150  228.03930237
  81 151  231.03541462
  81 152  232.82078289
  81 153  234.10265776
  81 154  235.84092646
  81 155  236.90959580
  81 156  238.45143379
  81 157  239.92974576
  81 158  241.72581142
  81 159  242.91621111
  81 160  244.73560513
  81 161  246.42737967
  81 162  247.30156945
  81 163  246.32000886
  81 164  245.20413930
  81 165  243.36083092
  81 166  241.64753681
  81 167  240.61046769
  81 168  239.11843938
  81 169  237.66640588
  81 170  235.10531853
  81 171  232.48669165
  81 172  229.81843748
  81 173  226.99672187
  81 174  224.14805132
  81 175  221.20189091
  81 176  217.37807174
  81 177  212.57386550
  81 178  207.06500459
  81 179  200.96985577
  81 180  193.85908976
  81 181  187.12048006
  81 182  179.32615902
  81 183  171.02022004
  81 184  162.60267535
  81 185  152.71549853
  81 186  143.25963409
  81 187  133.46419442
  81 188  122.76270455
  81 189  110.59022011
  81 190   98.29237396
  81 191   84.57478034
  81 192   69.89445331
  81 193   53.67358802
  81 194   36.93018362
  81 195   18.78331314
  81 196    0.00000000
  82   1    0.00000000
  82   2    0.00000000
  82   3    0.00000000
  82   4    0.00000000
  82   5    0.00350688
  82   6    0.00663528
  82   7    0.00967560
  82   8    0.01271951
  82   9    0.01580639
  82  10    0.01895950
  82  11    0.02219655
  82  12    0.02553332
  82  13    0.02898513
  82  14    0.03256743
  82  15    0.03629611
  82  16    0.04018766
  82  17    0.04425924
  82  18    0.04852879
  82  19    0.05301513
  82  20    0.05773802
  82  21    0.06271825
  82  22    0.06797774
  82  23    0.07353967
  82  24    0.07942853
  82  25    0.08567026
  82  26    0.09229238
  82  27    0.09932409
  82  28    0.10679641
  82  29    0.11474232
  82  30    0.12319690
  82  31    0.13219751
  82  32    0.14178392
  82  33    0.15199851
  82  34    0.16288647
  82  35    0.17449597
  82  36    0.18687839
  82  37    0.20008856
  82  38    0.21418499
  82  39    0.22923014
  82  40    0.24529068
  82  41    0.26243782
  82  42    0.28074757
  82  43    0.30030117
  82  44    0.32118535
  82  45    0.34349281
  82  46    0.36732257
  82  47    0.39278042
  82  48    0.41997944
  82  49    0.44904045
  82  50    0.48009259
  82  51    0.51327386
  82  52    0.54873178
  82  53    0.58662402
  82  54    0.62711914
  82  55    0.67039730
  82  56    0.71665110
  82  57    0.76608645
  82  58    0.81892348
  82  59    0.87539752
  82  60    0.93576018
  82  61    1.00028048
  82  62    1.06924606
  82  63    1.14296444
  82  64    1.22176447
  82  65    1.30599777
  82  66    1.39604032
  82  67    1.49229416
  82  68    1.59518922
  82  69    1.70518526
  82  70    1.82277391
  82  71    1.94848097
  82  72    2.08286871
  82  73    2.22653848
  82  74    2.38013341
  82  75    2.54434132
  82  76    2.71989787
  82  77    2.90758987
  82  78    3.10825888
  82  79    3.32280503
  82  80    3.55219113
  82  81    3.79744703
  82  82    4.05967436
  82  83    4.34005149
  82  84    4.63983897
  82  85    4.96038528
  82  86    5.30313295
  82  87    5.66962520
  82  88    6.06151302
  82  89    6.48056266
  82  90    6.92866380
  82  91    7.40783817
  82  92    7.92024884
  82  93    8.46821013
  82  94    9.05419826
  82  95    9.68086269
  82  96   10.35103826
  82  97   11.06775827
  82  98   11.83426833
  82  99   12.65404127
  82 100   13.53079305
  82 101   14.46849976
  82 102   15.47141576
  82 103   16.54409310
  82 104   17.69140221
  82 105   18.91855394
  82 106   20.23112308
  82 107   21.63507335
  82 108   23.13678400
  82 109   24.74307796
  82 110   26.46125169
  82 111   28.29910670
  82 112   30.26498266
  82 113   32.36779221
  82 114   34.61705709
  82 115   37.02294572
  82 116   39.59631162
  82 117   42.34873243
  82 118   45.29254866
  82 119   48.44090140
  82 120   51.80776736
  82 121   55.40798938
  82 122   59.25729947
  82 123   63.37233013
  82 124   67.77060808
  82 125   72.47052147
  82 126   77.49124792
  82 127   82.85262381
  82 128   88.57492488
  82 129   94.67850566
  82 130  101.18319141
  82 131  108.10716084
  82 132  115.46457861
  82 133  123.25978061
  82 134  131.47184349
  82 135  140.01603418
  82 136  148.68232745
  82 137  157.33647749
  82 138  165.09365427
  82 139  172.19159764
  82 140  178.70111541
  82 141  184.99118123
  82 142  191.53830508
  82 143  197.80570172
  82 144  203.71048044
  82 145  208.41204022
  82 146  213.11929863
  82 147  217.23618663
  82 148  220.68154893
  82 149  223.87464742
  82 150  226.87523504
  82 151  229.31969128
  82 152  231.53434591
  82 153  233.34747764
  82 154  235.06419270
  82 155  236.54370180
  82 156  237.53272602
  82 157  239.31264650
  82 158  240.54295531
  82 159  241.97920310
  82 160  243.59784758
  82 161  245.34179135
  82 162  245.51460221
  82 163  245.03967324
  82 164  243.71320569
  82 165  242.04021175
  82 166  240.78147416
  82 167  239.52267725
  82 168  238.78249780
  82 169  237.39293239
  82 170  235.74329083
  82 171  233.66525556
  82 172  231.20544243
  82 173  228.61317922
  82 174  225.99599026
  82 175  222.77575980
  82 176  218.88596691
  82 177  213.79231670
  82 178  207.95996648
  82 179  201.40208451
  82 180  194.55009263
  82 181  187.45249833
  82 182  179.59763556
  82 183  171.64463550
  82 184  162.58566077
  82 185  153.29978926
  82 186  143.70039257
  82 187  134.49125984
  82 188  123.68317333
  82 189  112.40412773
  82 190   99.65739615
  82 191   85.90171103
  82 192   70.81460624
  82 193   54.37462213
  82 194   36.64400382
  82 195   18.47665531
  82 196    0.00000000
  83   1    0.00000000
  83   2    0.00000000
  83   3    0.00000000
  83   4    0.00153418
  83   5    0.00409600
  83   6    0.00690555
  83   7    0.00981113
  83   8    0.01278667
  83   9    0.01583317
  83  10    0.01895878
  83  11    0.02217442
  83  12    0.02549262
  83  13    0.02892705
  83  14    0.03249230
  83  15    0.03620381
  83  16    0.04007781
  83  17    0.04413128
  83  18    0.04838208
  83  19    0.05284890
  83  20    0.05755141
  83  21    0.06251031
  83  22    0.06774743
  83  23    0.07328582
  83  24    0.07914986
  83  25    0.08536538
  83  26    0.09195974
  83  27    0.09896200
  83  28    0.10640303
  83  29    0.11431564
  83  30    0.12273473
  83  31    0.13169747
  83  32    0.14124342
  83  33    0.15141476
  83  34    0.16225643
  83  35    0.17381635
  83  36    0.18614565
  83  37    0.19929887
  83  38    0.21333421
  83  39    0.22831380
  83  40    0.24430396
  83  41    0.26137552
  83  42    0.27960410
  83  43    0.29907050
  83  44    0.31986098
  83  45    0.34206774
  83  46    0.36578926
  83  47    0.39113077
  83  48    0.41820470
  83  49    0.44713123
  83  50    0.47803875
  83  51    0.51106451
  83  52    0.54635520
  83  53    0.58406759
  83  54    0.62436927
  83  55    0.66743938
  83  56    0.71346940
  83  57    0.76266404
  83  58    0.81524214
  83  59    0.87143765
  83  60    0.93150070
  83  61    0.99569869
  83  62    1.06431752
  83  63    1.13766288
  83  64    1.21606161
  83  65    1.29986318
  83  66    1.38944124
  83  67    1.48519537
  83  68    1.58755281
  83  69    1.69697043
  83  70    1.81393677
  83  71    1.93897428
  83  72    2.07264167
  83  73    2.21553640
  83  74    2.36829746
  83  75    2.53160821
  83  76    2.70619950
  83  77    2.89285297
  83  78    3.09240464
  83  79    3.30574866
  83  80    3.53384140
  83  81    3.77770584
  83  82    4.03843616
  83  83    4.31720276
  83  84    4.61525764
  83  85    4.93394004
  83  86    5.27468261
  83  87    5.63901796
  83  88    6.02858566
  83  89    6.44513972
  83  90    6.89055669
  83  91    7.36684421
  83  92    7.87615024
  83  93    8.42077292
  83  94    9.00317111
  83  95    9.62597571
  83  96   10.29200171
  83  97   11.00426117
  83  98   11.76597703
  83  99   12.58059793
  83 100   13.45181404
  83 101   14.38357400
  83 102   15.38010301
  83 103   16.44592221
  83 104   17.58586927
  83 105   18.80512046
  83 106   20.10921420
  83 107   21.50407604
  83 108   22.99604534
  83 109   24.59190361
  83 110   26.29890454
  83 111   28.12480579
  83 112   30.07790259
  83 113   32.16706302
  83 114   34.40176491
  83 115   36.79213436
  83 116   39.34898532
  83 117   42.08386005
  83 118   45.00906977
  83 119   48.13773445
  83 120   51.48382055
  83 121   55.06217452
  83 122   58.88854949
  83 123   62.97962090
  83 124   67.35298578
  83 125   72.02713808
  83 126   77.02141093
  83 127   82.35587551
  83 128   88.05118917
  83 129   94.12839844
  83 130  100.60873790
  83 131  107.51353484
  83 132  114.86436176
  83 133  122.68287117
  83 134  130.98368758
  83 135  139.71511315
  83 136  148.37656023
  83 137  156.76533970
  83 138  165.15674737
  83 139  172.29972991
  83 140  178.64390326
  83 141  184.89928390
  83 142  191.41956605
  83 143  197.72605107
  83 144  203.13360002
  83 145  208.19120497
  83 146  212.57943832
  83 147  216.65865826
  83 148  220.29355027
  83 149  223.29042548
  83 150  226.17570847
  83 151  228.75196656
  83 152  230.57649630
  83 153  232.62303846
  83 154  234.46586293
  83 155  235.61541462
  83 156  236.77420405
  83 157  238.20336773
  83 158  240.11729523
  83 159  240.82868416
  83 160  242.31015752
  83 161  243.80968552
  83 162  244.35841627
  83 163  243.59201610
  83 164  242.54462716
  83 165  241.27446624
  83 166  239.87956088
  83 167  238.87531916
  83 168  238.05202830
  83 169  237.33005736
  83 170  235.75357396
  83 171  234.16119398
  83 172  232.65064505
  83 173  230.16993042
  83 174  227.35185958
  83 175  223.91118620
  83 176  219.47413973
  83 177  214.60549322
  83 178  208.41313271
  83 179  201.93483793
  83 180  195.26567732
  83 181  188.29234565
  83 182  180.68635909
  83 183  172.06229146
  83 184  163.44653664
  83 185  153.81141817
  83 186  144.32626408
  83 187  134.65578263
  83 188  124.56982914
  83 189  113.13578793
  83 190  100.43040053
  83 191   86.90401219
  83 192   71.37118047
  83 193   54.58400665
  83 194   36.94127697
  83 195   18.55328489
  83 196    0.00000000
  84   1    0.00000000
  84   2    0.00000000
  84   3    0.00000000
  84   4    0.00204685
  84   5    0.00445381
  84   6    0.00710744
  84   7    0.00991599
  84   8    0.01283408
  84   9    0.01584424
  84  10    0.01894394
  84  11    0.02213853
  84  12    0.02543777
  84  13    0.02885396
  84  14    0.03240101
  84  15    0.03609400
  84  16    0.03994894
  84  17    0.04398272
  84  18    0.04821306
  84  19    0.05265858
  84  20    0.05733884
  84  21    0.06227444
  84  22    0.06748710
  84  23    0.07299975
  84  24    0.07883664
  84  25    0.08502345
  84  26    0.09158740
  84  27    0.09855739
  84  28    0.10596411
  84  29    0.11384019
  84  30    0.12222035
  84  31    0.13114153
  84  32    0.14064308
  84  33    0.15076695
  84  34    0.16155781
  84  35    0.17306333
  84  36    0.18533433
  84  37    0.19842505
  84  38    0.21239337
  84  39    0.22730104
  84  40    0.24321403
  84  41    0.26020274
  84  42    0.27834236
  84  43    0.29771321
  84  44    0.31840106
  84  45    0.34049756
  84  46    0.36410059
  84  47    0.38931478
  84  48    0.41625187
  84  49    0.44503132
  84  50    0.47578074
  84  51    0.50863655
  84  52    0.54374453
  84  53    0.58126048
  84  54    0.62135096
  84  55    0.66419398
  84  56    0.70997981
  84  57    0.75891188
  84  58    0.81120763
  84  59    0.86709950
  84  60    0.92683601
  84  61    0.99068282
  84  62    1.05892398
  84  63    1.13186316
  84  64    1.20982503
  84  65    1.29315673
  84  66    1.38222944
  84  67    1.47744001
  84  68    1.57921279
  84  69    1.68800155
  84  70    1.80429147
  84  71    1.92860139
  84  72    2.06148614
  84  73    2.20353901
  84  74    2.35539450
  84  75    2.51773114
  84  76    2.69127458
  84  77    2.87680088
  84  78    3.07514005
  84  79    3.28717978
  84  80    3.51386951
  84  81    3.75622472
  84  82    4.01533158
  84  83    4.29235187
  84  84    4.58852829
  84  85    4.90519013
  84  86    5.24375935
  84  87    5.60575703
  84  88    5.99281041
  84  89    6.40666025
  84  90    6.84916886
  84  91    7.32232862
  84  92    7.82827114
  84  93    8.36927701
  84  94    8.94778629
  84  95    9.56640977
  84  96   10.22794092
  84  97   10.93536878
  84  98   11.69189172
  84  99   12.50093215
  84 100   13.36615229
  84 101   14.29147106
  84 102   15.28108209
  84 103   16.33947301
  84 104   17.47144607
  84 105   18.68214023
  84 106   19.97705461
  84 107   21.36207368
  84 108   22.84349398
  84 109   24.42805270
  84 110   26.12295798
  84 111   27.93592118
  84 112   29.87519096
  84 113   31.94958940
  84 114   34.16854999
  84 115   36.54215736
  84 116   39.08118874
  84 117   41.79715664
  84 118   44.70235242
  84 119   47.80988979
  84 120   51.13374729
  84 121   54.68880783
  84 122   58.49089305
  84 123   62.55678888
  84 124   66.90425771
  84 125   71.55203110
  84 126   76.51977627
  84 127   81.82803141
  84 128   87.49811517
  84 129   93.55205154
  84 130  100.01266474
  84 131  106.90436348
  84 132  114.25637982
  84 133  122.11487745
  84 134  130.58938175
  84 135  139.04359052
  84 136  147.93756099
  84 137  156.81926279
  84 138  165.12955389
  84 139  172.89656022
  84 140  179.39077476
  84 141  185.28282259
  84 142  191.28106888
  84 143  197.33703241
  84 144  202.72001139
  84 145  207.47333978
  84 146  212.19976037
  84 147  216.39295998
  84 148  220.42562470
  84 149  223.71185157
  84 150  226.69081530
  84 151  228.85189402
  84 152  230.31986354
  84 153  232.03374060
  84 154  233.49960824
  84 155  234.62129483
  84 156  235.69335272
  84 157  237.56309242
  84 158  238.85560438
  84 159  239.87235983
  84 160  240.97462372
  84 161  242.20459195
  84 162  242.49577338
  84 163  242.40069120
  84 164  241.56997030
  84 165  240.59952917
  84 166  239.54746271
  84 167  239.00346798
  84 168  238.17340020
  84 169  237.07196533
  84 170  235.72371198
  84 171  234.51288375
  84 172  232.99754751
  84 173  230.98563921
  84 174  228.24064924
  84 175  224.93952702
  84 176  220.37268797
  84 177  214.60166505
  84 178  208.98672026
  84 179  202.46700511
  84 180  196.06727768
  84 181  189.51877120
  84 182  181.51663261
  84 183  173.16057276
  84 184  163.98121676
  84 185  154.78894427
  84 186  144.71534591
  84 187  134.77493977
  84 188  124.30335078
  84 189  112.59179049
  84 190  100.42652959
  84 191   86.26072076
  84 192   71.46786730
  84 193   54.86750162
  84 194   37.13172555
  84 195   18.86949471
  84 196    0.00000000
  85   1    0.00000000
  85   2    0.00000000
  85   3    0.00000000
  85   4    0.00220760
  85   5    0.00458278
  85   6    0.00718287
  85   7    0.00995102
  85   8    0.01284078
  85   9    0.01582922
  85  10    0.01891004
  85  11    0.02208664
  85  12    0.02536783
  85  13    0.02876554
  85  14    0.03229351
  85  15    0.03596674
  85  16    0.03980120
  85  17    0.04381370
  85  18    0.04802191
  85  19    0.05244436
  85  20    0.05710051
  85  21    0.06201086
  85  22    0.06719701
  85  23    0.07268174
  85  24    0.07848916
  85  25    0.08464481
  85  26    0.09117574
  85  27    0.09811067
  85  28    0.10548011
  85  29    0.11331649
  85  30    0.12165431
  85  31    0.13053030
  85  32    0.13998357
  85  33    0.15005580
  85  34    0.16079141
  85  35    0.17223776
  85  36    0.18444537
  85  37    0.19746814
  85  38    0.21136359
  85  39    0.22619310
  85  40    0.24202221
  85  41    0.25892090
  85  42    0.27696388
  85  43    0.29623096
  85  44    0.31680738
  85  45    0.33878418
  85  46    0.36225864
  85  47    0.38733469
  85  48    0.41412337
  85  49    0.44274333
  85  50    0.47332138
  85  51    0.50599300
  85  52    0.54090303
  85  53    0.57820622
  85  54    0.61806800
  85  55    0.66066519
  85  56    0.70618676
  85  57    0.75483474
  85  58    0.80682507
  85  59    0.86238858
  85  60    0.92177206
  85  61    0.98523932
  85  62    1.05307236
  85  63    1.12557273
  85  64    1.20306276
  85  65    1.28588709
  85  66    1.37441422
  85  67    1.46903810
  85  68    1.57017998
  85  69    1.67829027
  85  70    1.79385056
  85  71    1.91737581
  85  72    2.04941667
  85  73    2.19056198
  85  74    2.34144140
  85  75    2.50272827
  85  76    2.67514266
  85  77    2.85945465
  85  78    3.05648777
  85  79    3.26712279
  85  80    3.49230168
  85  81    3.73303189
  85  82    3.99039097
  85  83    4.26553143
  85  84    4.55968600
  85  85    4.87417326
  85  86    5.21040364
  85  87    5.56988589
  85  88    5.95423393
  85  89    6.36517429
  85  90    6.80455397
  85  91    7.27434892
  85  92    7.77667312
  85  93    8.31378829
  85  94    8.88811425
  85  95    9.50224011
  85  96   10.15893614
  85  97   10.86116659
  85  98   11.61210330
  85  99   12.41514043
  85 100   13.27391005
  85 101   14.19229899
  85 102   15.17446680
  85 103   16.22486496
  85 104   17.34825754
  85 105   18.54974314
  85 106   19.83477855
  85 107   21.20920391
  85 108   22.67926965
  85 109   24.25166524
  85 110   25.93354995
  85 111   27.73258552
  85 112   29.65697104
  85 113   31.71547994
  85 114   33.91749931
  85 115   36.27307131
  85 116   38.79293688
  85 117   41.48858135
  85 118   44.37228187
  85 119   47.45715600
  85 120   50.75721072
  85 121   54.28739068
  85 122   58.06362379
  85 123   62.10286150
  85 124   66.42310999
  85 125   71.04344697
  85 126   75.98401716
  85 127   81.26599846
  85 128   86.91153137
  85 129   92.94361061
  85 130   99.38595716
  85 131  106.26292003
  85 132  113.59939963
  85 133  121.41982554
  85 134  129.73825187
  85 135  138.48903730
  85 136  147.10317302
  85 137  156.07250158
  85 138  165.30682460
  85 139  173.45846089
  85 140  180.45809437
  85 141  186.30203600
  85 142  191.85074467
  85 143  197.41113662
  85 144  202.74776511
  85 145  207.61310653
  85 146  212.20295213
  85 147  217.15423493
  85 148  221.18672209
  85 149  225.33628398
  85 150  227.93147811
  85 151  229.56125462
  85 152  230.73952495
  85 153  231.62151622
  85 154  232.81246800
  85 155  233.61622839
  85 156  234.75853674
  85 157  236.45124849
  85 158  237.82604888
  85 159  238.79097700
  85 160  239.47624897
  85 161  240.50807339
  85 162  240.99034819
  85 163  240.91557839
  85 164  240.70228086
  85 165  239.96957894
  85 166  239.66644187
  85 167  239.37466073
  85 168  238.51978650
  85 169  237.00992891
  85 170  235.50026360
  85 171  234.10807211
  85 172  232.77394518
  85 173  231.45929714
  85 174  228.59944767
  85 175  225.13424349
  85 176  220.35779325
  85 177  215.30102472
  85 178  209.30186186
  85 179  202.68986332
  85 180  196.80271127
  85 181  189.95766283
  85 182  182.42762076
  85 183  173.77548585
  85 184  165.18539487
  85 185  155.26757180
  85 186  145.55067639
  85 187  134.96491917
  85 188  123.77455486
  85 189  111.95231165
  85 190   98.82531483
  85 191   85.58986224
  85 192   70.65822401
  85 193   54.50609668
  85 194   36.99730450
  85 195   18.86852192
  85 196    0.00000000
  86   1    0.00000000
  86   2    0.00000000
  86   3    0.00055185
  86   4    0.00220962
  86   5    0.00450519
  86   6    0.00711901
  86   7    0.00990429
  86   8    0.01280021
  86   9    0.01578522
  86  10    0.01885609
  86  11    0.02201857
  86  12    0.02528296
  86  13    0.02866204
  86  14    0.03217006
  86  15    0.03582227
  86  16    0.03963478
  86  17    0.04362441
  86  18    0.04780880
  86  19    0.05220642
  86  20    0.05683662
  86  21    0.06171979
  86  22    0.06687738
  86  23    0.07233204
  86  24    0.07810773
  86  25    0.08422980
  86  26    0.09072514
  86  27    0.09762227
  86  28    0.10495150
  86  29    0.11274506
  86  30    0.12103721
  86  31    0.12986444
  86  32    0.13926560
  86  33    0.14928211
  86  34    0.15995808
  86  35    0.17134057
  86  36    0.18347977
  86  37    0.19642921
  86  38    0.21024604
  86  39    0.22499123
  86  40    0.24072988
  86  41    0.25753148
  86  42    0.27547027
  86  43    0.29462549
  86  44    0.31508180
  86  45    0.33692963
  86  46    0.36026558
  86  47    0.38519286
  86  48    0.41182173
  86  49    0.44027001
  86  50    0.47066361
  86  51    0.50313706
  86  52    0.53783414
  86  53    0.57490851
  86  54    0.61452439
  86  55    0.65685731
  86  56    0.70209487
  86  57    0.75043760
  86  58    0.80209984
  86  59    0.85731071
  86  60    0.91631513
  86  61    0.97937491
  86  62    1.04676994
  86  63    1.11879943
  86  64    1.19578325
  86  65    1.27806337
  86  66    1.36600540
  86  67    1.46000023
  86  68    1.56046578
  86  69    1.66784887
  86  70    1.78262726
  86  71    1.90531179
  86  72    2.03644864
  86  73    2.17662187
  86  74    2.32645599
  86  75    2.48661881
  86  76    2.65782444
  86  77    2.84083655
  86  78    3.03647179
  86  79    3.24560351
  86  80    3.46916570
  86  81    3.70815727
  86  82    3.96364654
  86  83    4.23677609
  86  84    4.52876803
  86  85    4.84092947
  86  86    5.17465855
  86  87    5.53145079
  86  88    5.91290592
  86  89    6.32073520
  86  90    6.75676926
  86  91    7.22296648
  86  92    7.72142197
  86  93    8.25437722
  86  94    8.82423036
  86  95    9.43354728
  86  96   10.08507337
  86  97   10.78174627
  86  98   11.52670938
  86  99   12.32332649
  86 100   13.17519727
  86 101   14.08617408
  86 102   15.06037977
  86 103   16.10222695
  86 104   17.21643846
  86 105   18.40806948
  86 106   19.68253108
  86 107   21.04561551
  86 108   22.50352334
  86 109   24.06289244
  86 110   25.73082910
  86 111   27.51494131
  86 112   29.42337436
  86 113   31.46484893
  86 114   33.64870180
  86 115   35.98492923
  86 116   38.48423319
  86 117   41.15807045
  86 118   44.01870452
  86 119   47.07926028
  86 120   50.35378101
  86 121   53.85728733
  86 122   57.60583691
  86 123   61.61658345
  86 124   65.90783221
  86 125   70.49908790
  86 126   75.41108724
  86 127   80.66580331
  86 128   86.28639539
  86 129   92.29704898
  86 130   98.72257504
  86 131  105.58743703
  86 132  112.91332561
  86 133  120.71293868
  86 134  128.97423541
  86 135  137.62564447
  86 136  146.50259396
  86 137  155.68566084
  86 138  165.22867125
  86 139  173.86689279
  86 140  181.40366078
  86 141  187.36243653
  86 142  193.17690836
  86 143  198.49943932
  86 144  203.05860878
  86 145  207.85965286
  86 146  212.69436821
  86 147  217.70379199
  86 148  222.71637731
  86 149  226.41733160
  86 150  229.05019711
  86 151  230.64128564
  86 152  231.37934743
  86 153  231.82774487
  86 154  232.44470126
  86 155  233.20801435
  86 156  234.21329152
  86 157  235.60406771
  86 158  237.15862216
  86 159  237.94537039
  86 160  238.59018566
  86 161  239.32409979
  86 162  240.00689396
  86 163  240.53362031
  86 164  240.31776874
  86 165  239.87090305
  86 166  239.73369053
  86 167  239.26740370
  86 168  238.47619041
  86 169  236.89668895
  86 170  235.10228545
  86 171  233.58256562
  86 172  232.46289182
  86 173  230.40492050
  86 174  228.47891395
  86 175  224.54164447
  86 176  220.50553035
  86 177  214.80484493
  86 178  209.06788468
  86 179  202.99944611
  86 180  196.28404013
  86 181  189.84213936
  86 182  182.19114271
  86 183  174.02415278
  86 184  165.37870808
  86 185  156.16696369
  86 186  145.83765420
  86 187  135.29990577
  86 188  123.37323169
  86 189  111.06584395
  86 190   97.72825283
  86 191   83.95789154
  86 192   69.35198563
  86 193   53.71959924
  86 194   36.63101119
  86 195   18.68283813
  86 196    0.00000000
  87   1    0.00000000
  87   2    0.00000000
  87   3    0.00000000
  87   4    0.00158267
  87   5    0.00412740
  87   6    0.00691217
  87   7    0.00978658
  87   8    0.01272182
  87   9    0.01571854
  87  10    0.01878603
  87  11    0.02193675
  87  12    0.02518463
  87  13    0.02854436
  87  14    0.03203121
  87  15    0.03566095
  87  16    0.03944992
  87  17    0.04341503
  87  18    0.04757390
  87  19    0.05194492
  87  20    0.05654734
  87  21    0.06140142
  87  22    0.06652845
  87  23    0.07195094
  87  24    0.07769266
  87  25    0.08377879
  87  26    0.09023601
  87  27    0.09709265
  87  28    0.10437881
  87  29    0.11212647
  87  30    0.12036966
  87  31    0.12914462
  87  32    0.13848992
  87  33    0.14844667
  87  34    0.15905870
  87  35    0.17037272
  87  36    0.18243857
  87  37    0.19530941
  87  38    0.20904196
  87  39    0.22369677
  87  40    0.23933846
  87  41    0.25603605
  87  42    0.27386320
  87  43    0.29289861
  87  44    0.31322630
  87  45    0.33493603
  87  46    0.35812371
  87  47    0.38289175
  87  48    0.40934961
  87  49    0.43761422
  87  50    0.46781053
  87  51    0.50007205
  87  52    0.53454145
  87  53    0.57137122
  87  54    0.61072430
  87  55    0.65277486
  87  56    0.69770901
  87  57    0.74572571
  87  58    0.79703760
  87  59    0.85187197
  87  60    0.91047176
  87  61    0.97309668
  87  62    1.04002433
  87  63    1.11155147
  87  64    1.18799535
  87  65    1.26969510
  87  66    1.35701328
  87  67    1.45033749
  87  68    1.55008214
  87  69    1.65669024
  87  70    1.77063549
  87  71    1.89242431
  87  72    2.02259818
  87  73    2.16173607
  87  74    2.31045702
  87  75    2.46942296
  87  76    2.63934168
  87  77    2.82097004
  87  78    3.01511737
  87  79    3.22264915
  87  80    3.44449091
  87  81    3.68163244
  87  82    3.93513226
  87  83    4.20612245
  87  84    4.49581375
  87  85    4.80550114
  87  86    5.13656966
  87  87    5.49050076
  87  88    5.86887906
  87  89    6.27339959
  87  90    6.70587554
  87  91    7.16824656
  87  92    7.66258767
  87  93    8.19111880
  87  94    8.75621496
  87  95    9.36041724
  87  96   10.00644448
  87  97   10.69720589
  87  98   11.43581447
  87  99   12.22560151
  87 100   13.07013202
  87 101   13.97322137
  87 102   14.93895309
  87 103   15.97169797
  87 104   17.07613458
  87 105   18.25727125
  87 106   19.52046971
  87 107   20.87147045
  87 108   22.31641996
  87 109   23.86190000
  87 110   25.51495906
  87 111   27.28314621
  87 112   29.17454747
  87 113   31.19782502
  87 114   33.36225928
  87 115   35.67779443
  87 116   38.15508723
  87 117   40.80555984
  87 118   43.64145657
  87 119   46.67590512
  87 120   49.92298245
  87 121   53.39778553
  87 122   57.11650710
  87 123   61.09651622
  87 124   65.35644275
  87 125   69.91626380
  87 126   74.79738691
  87 127   80.02271836
  87 128   85.61668899
  87 129   91.60517265
  87 130   98.01514258
  87 131  104.87370000
  87 132  112.20563253
  87 133  120.02770329
  87 134  128.33652000
  87 135  137.08776485
  87 136  146.18249450
  87 137  155.56224263
  87 138  164.71688306
  87 139  174.07294201
  87 140  181.65356044
  87 141  188.31734096
  87 142  193.76849406
  87 143  199.14589611
  87 144  203.94062537
  87 145  207.90479883
  87 146  212.86270499
  87 147  218.12187439
  87 148  223.44942088
  87 149  227.47304395
  87 150  230.12781105
  87 151  231.49783209
  87 152  232.23527812
  87 153  232.79365384
  87 154  232.86128735
  87 155  233.49160212
  87 156  234.22033827
  87 157  235.53646834
  87 158  237.20858577
  87 159  238.19443101
  87 160  238.57033960
  87 161  239.14950086
  87 162  240.14049615
  87 163  240.85733778
  87 164  241.12650408
  87 165  240.42301811
  87 166  240.08990821
  87 167  239.44310083
  87 168  238.17574213
  87 169  236.94688637
  87 170  235.37097416
  87 171  233.59227866
  87 172  232.02091839
  87 173  230.14112136
  87 174  227.28447369
  87 175  223.94695576
  87 176  219.20074381
  87 177  214.20501947
  87 178  208.00249452
  87 179  201.76880693
  87 180  195.27778589
  87 181  188.69584050
  87 182  181.20015205
  87 183  173.44806792
  87 184  164.80049802
  87 185  155.80921385
  87 186  145.91700554
  87 187  134.56555941
  87 188  122.84660911
  87 189  109.65428772
  87 190   96.45526532
  87 191   82.49763321
  87 192   68.34991338
  87 193   52.60439696
  87 194   36.27097361
  87 195   18.30662556
  87 196    0.00000000
  88   1    0.00000000
  88   2    0.00000000
  88   3    0.00000000
  88   4    0.00000000
  88   5    0.00352609
  88   6    0.00664339
  88   7    0.00964720
  88   8    0.01263289
  88   9    0.01564403
  88  10    0.01870794
  88  11    0.02184562
  88  12    0.02507529
  88  13    0.02841385
  88  14    0.03187771
  88  15    0.03548320
  88  16    0.03924688
  88  17    0.04318573
  88  18    0.04731734
  88  19    0.05165999
  88  20    0.05623283
  88  21    0.06105594
  88  22    0.06615046
  88  23    0.07153871
  88  24    0.07724427
  88  25    0.08329213
  88  26    0.08970877
  88  27    0.09652228
  88  28    0.10376254
  88  29    0.11146129
  88  30    0.11965231
  88  31    0.12837154
  88  32    0.13765729
  88  33    0.14755034
  88  34    0.15809420
  88  35    0.16933522
  88  36    0.18132287
  88  37    0.19410991
  88  38    0.20775262
  88  39    0.22231110
  88  40    0.23784947
  88  41    0.25443621
  88  42    0.27214443
  88  43    0.29105220
  88  44    0.31124290
  88  45    0.33280559
  88  46    0.35583539
  88  47    0.38043393
  88  48    0.40670979
  88  49    0.43477895
  88  50    0.46476535
  88  51    0.49680144
  88  52    0.53102871
  88  53    0.56759839
  88  54    0.60667209
  88  55    0.64842251
  88  56    0.69303423
  88  57    0.74070452
  88  58    0.79164423
  88  59    0.84607870
  88  60    0.90424880
  88  61    0.96641200
  88  62    1.03284349
  88  63    1.10383745
  88  64    1.17970832
  88  65    1.26079226
  88  66    1.34744860
  88  67    1.44006148
  88  68    1.53904156
  88  69    1.64482788
  88  70    1.75788977
  88  71    1.87872905
  88  72    2.00788220
  88  73    2.14592281
  88  74    2.29346414
  88  75    2.45116191
  88  76    2.61971722
  88  77    2.79987974
  88  78    2.99245105
  88  79    3.19828832
  88  80    3.41830811
  88  81    3.65349058
  88  82    3.90488391
  88  83    4.17360901
  88  84    4.46086466
  88  85    4.76793294
  88  86    5.09618503
  88  87    5.44708751
  88  88    5.82220899
  88  89    6.22322728
  88  90    6.65193709
  88  91    7.11025823
  88  92    7.60024440
  88  93    8.12409262
  88  94    8.68415337
  88  95    9.28294138
  88  96    9.92314727
  88  97   10.60764999
  88  98   11.33953016
  88  99   12.12208443
  88 100   12.95884080
  88 101   13.85357514
  88 102   14.81032888
  88 103   15.83342801
  88 104   16.92750354
  88 105   18.09751340
  88 106   19.34876610
  88 107   20.68694608
  88 108   22.11814110
  88 109   23.64887168
  88 110   25.28612292
  88 111   27.03737881
  88 112   28.91065932
  88 113   30.91456060
  88 114   33.05829851
  88 115   35.35175600
  88 116   37.80553459
  88 117   40.43101074
  88 118   43.24039737
  88 119   46.24681172
  88 120   49.46434997
  88 121   52.90817018
  88 122   56.59458448
  88 123   60.54116228
  88 124   64.76684625
  88 125   69.29208266
  88 126   74.13896729
  88 127   79.33140551
  88 128   84.89527914
  88 129   90.85859756
  88 130   97.25157569
  88 131  104.10650257
  88 132  111.45707305
  88 133  119.33631337
  88 134  127.77023640
  88 135  136.75530044
  88 136  146.16269187
  88 137  155.28680398
  88 138  164.66320346
  88 139  173.75142052
  88 140  181.54763964
  88 141  188.23889625
  88 142  194.20968067
  88 143  199.17240671
  88 144  203.46977688
  88 145  207.78866379
  88 146  212.58208168
  88 147  218.34494063
  88 148  223.38108029
  88 149  227.80841527
  88 150  230.41160376
  88 151  231.91387185
  88 152  233.20015015
  88 153  233.18241178
  88 154  233.64756978
  88 155  233.61166984
  88 156  234.57781033
  88 157  236.05597062
  88 158  237.89460573
  88 159  239.00715979
  88 160  239.30247750
  88 161  239.52062349
  88 162  240.50977557
  88 163  241.59312438
  88 164  241.87336322
  88 165  241.56741187
  88 166  240.72114438
  88 167  240.19808046
  88 168  238.79044759
  88 169  237.29287659
  88 170  235.78487252
  88 171  234.32996094
  88 172  231.81639444
  88 173  229.77565886
  88 174  226.48095169
  88 175  222.65764564
  88 176  218.02315034
  88 177  212.66967243
  88 178  206.80110985
  88 179  200.60338436
  88 180  194.14434909
  88 181  187.21882364
  88 182  180.19108324
  88 183  172.46195561
  88 184  164.22586413
  88 185  154.97624888
  88 186  145.03984700
  88 187  133.73751830
  88 188  121.28523596
  88 189  108.68848872
  88 190   95.32709482
  88 191   81.55778346
  88 192   67.21931106
  88 193   52.28772983
  88 194   35.68708987
  88 195   18.34599032
  88 196    0.00000000
  89   1    0.00000000
  89   2    0.00000000
  89   3    0.00000000
  89   4    0.00000000
  89   5    0.00334769
  89   6    0.00651468
  89   7    0.00956459
  89   8    0.01256909
  89   9    0.01557940
  89  10    0.01863099
  89  11    0.02174998
  89  12    0.02495746
  89  13    0.02827182
  89  14    0.03171022
  89  15    0.03528933
  89  16    0.03902580
  89  17    0.04293660
  89  18    0.04703919
  89  19    0.05135174
  89  20    0.05589321
  89  21    0.06068351
  89  22    0.06574360
  89  23    0.07109559
  89  24    0.07676287
  89  25    0.08277020
  89  26    0.08914383
  89  27    0.09591165
  89  28    0.10310326
  89  29    0.11075015
  89  30    0.11888583
  89  31    0.12754596
  89  32    0.13676853
  89  33    0.14659401
  89  34    0.15706554
  89  35    0.16822912
  89  36    0.18013381
  89  37    0.19283195
  89  38    0.20637937
  89  39    0.22083567
  89  40    0.23626446
  89  41    0.25273367
  89  42    0.27031579
  89  43    0.28908825
  89  44    0.30913374
  89  45    0.33054058
  89  46    0.35340310
  89  47    0.37782206
  89  48    0.40390512
  89  49    0.43176728
  89  50    0.46153142
  89  51    0.49332883
  89  52    0.52729979
  89  53    0.56359421
  89  54    0.60237227
  89  55    0.64380515
  89  56    0.68807579
  89  57    0.73537971
  89  58    0.78592583
  89  59    0.83993749
  89  60    0.89765336
  89  61    0.95932854
  89  62    1.02523569
  89  63    1.09566627
  89  64    1.17093179
  89  65    1.25136524
  89  66    1.33732258
  89  67    1.42918428
  89  68    1.52735709
  89  69    1.63227582
  89  70    1.74440527
  89  71    1.86424237
  89  72    1.99231833
  89  73    2.12920110
  89  74    2.27549786
  89  75    2.43185778
  89  76    2.59897492
  89  77    2.77759137
  89  78    2.96850057
  89  79    3.17255092
  89  80    3.39064955
  89  81    3.62376647
  89  82    3.87293895
  89  83    4.13927616
  89  84    4.42396426
  89  85    4.72827173
  89  86    5.05355517
  89  87    5.40126543
  89  88    5.77295424
  89  89    6.17028127
  89  90    6.59502170
  89  91    7.04907438
  89  92    7.53447047
  89  93    8.05338282
  89  94    8.60813591
  89  95    9.20121658
  89  96    9.83528555
  89  97   10.51318970
  89  98   11.23797527
  89  99   12.01290212
  89 100   12.84145886
  89 101   13.72737929
  89 102   14.67465989
  89 103   15.68757878
  89 104   16.77071596
  89 105   17.92897525
  89 106   19.16760775
  89 107   20.49223729
  89 108   21.90888779
  89 109   23.42401288
  89 110   25.04452789
  89 111   26.77784458
  89 112   28.63190881
  89 113   30.61524157
  89 114   32.73698373
  89 115   35.00694503
  89 116   37.43565793
  89 117   40.03443708
  89 118   42.81544521
  89 119   45.79176682
  89 120   48.97749100
  89 121   52.38780529
  89 122   56.03910330
  89 123   59.94910924
  89 124   64.13702402
  89 125   68.62369910
  89 126   73.43184683
  89 127   78.58630053
  89 128   84.11434557
  89 129   90.04616094
  89 130   96.41545577
  89 131  103.26050442
  89 132  110.62611833
  89 133  118.56806385
  89 134  127.16440435
  89 135  136.54807742
  89 136  146.01140461
  89 137  155.38084698
  89 138  164.55701844
  89 139  173.41759839
  89 140  181.27359884
  89 141  187.63463305
  89 142  193.43654202
  89 143  198.66176032
[truncated: 312,272 more chars]
