# Supplementary material for: A Cellular Automata-Based Mathematical Model for Thymocyte Development
Source: PLoS One. 2009 Dec 9;4(12):e8233. doi: 10.1371/journal.pone.0008233 (PMC2784945; doi:10.1371/journal.pone.0008233)
Supplement: File S1 — FORTRAN90 PROGRAM (2.21 MB GZ) [file pone.0008233.s004.gz › f90/CXCL12_SCZ.dat]

   1   1    0.00000000
   1   2    0.00000000
   1   3    0.00000000
   1   4    0.00000000
   1   5    0.00000000
   1   6    0.00000000
   1   7    0.00000000
   1   8    0.00000000
   1   9    0.00000000
   1  10    0.00000000
   1  11    0.00000000
   1  12    0.00000000
   1  13    0.00000000
   1  14    0.00000000
   1  15    0.00000000
   1  16    0.00000000
   1  17    0.00000000
   1  18    0.00000000
   1  19    0.00000000
   1  20    0.00000000
   1  21    0.00000000
   1  22    0.00000000
   1  23    0.00000000
   1  24    0.00000000
   1  25    0.00000000
   1  26    0.00000000
   1  27    0.00000000
   1  28    0.00000000
   1  29    0.00000000
   1  30    0.00000000
   1  31    0.00000000
   1  32    0.00000000
   1  33    0.00000000
   1  34    0.00000000
   1  35    0.00000000
   1  36    0.00000000
   1  37    0.00000000
   1  38    0.00000000
   1  39    0.00000000
   1  40    0.00000000
   1  41    0.00000000
   1  42    0.00000000
   1  43    0.00000000
   1  44    0.00000000
   1  45    0.00000000
   1  46    0.00000000
   1  47    0.00000000
   1  48    0.00000000
   1  49    0.00000000
   1  50    0.00000000
   1  51    0.00000000
   1  52    0.00000000
   1  53    0.00000000
   1  54    0.00000000
   1  55    0.00000000
   1  56    0.00000000
   1  57    0.00000000
   1  58    0.00000000
   1  59    0.00000000
   1  60    0.00000000
   1  61    0.00000000
   1  62    0.00000000
   1  63    0.00000000
   1  64    0.00000000
   1  65    0.00000000
   1  66    0.00000000
   1  67    0.00000000
   1  68    0.00000000
   1  69    0.00000000
   1  70    0.00000000
   1  71    0.00000000
   1  72    0.00000000
   1  73    0.00000000
   1  74    0.00000000
   1  75    0.00000000
   1  76    0.00000000
   1  77    0.00000000
   1  78    0.00000000
   1  79    0.00000000
   1  80    0.00000000
   1  81    0.00000000
   1  82    0.00000000
   1  83    0.00000000
   1  84    0.00000000
   1  85    0.00000000
   1  86    0.00000000
   1  87    0.00000000
   1  88    0.00000000
   1  89    0.00000000
   1  90    0.00000000
   1  91    0.00000000
   1  92    0.00000000
   1  93    0.00000000
   1  94    0.00000000
   1  95    0.00000000
   1  96    0.00000000
   1  97    0.00000000
   1  98    0.00000000
   1  99    0.00000000
   1 100    0.00000000
   1 101    0.00000000
   1 102    0.00000000
   1 103    0.00000000
   1 104    0.00000000
   1 105    0.00000000
   1 106    0.00000000
   1 107    0.00000000
   1 108    0.00000000
   1 109    0.00000000
   1 110    0.00000000
   1 111    0.00000000
   1 112    0.00000000
   1 113    0.00000000
   1 114    0.00000000
   1 115    0.00000000
   1 116    0.00000000
   1 117    0.00000000
   1 118    0.00000000
   1 119    0.00000000
   1 120    0.00000000
   1 121    0.00000000
   1 122    0.00000000
   1 123    0.00000000
   1 124    0.00000000
   1 125    0.00000000
   1 126    0.00000000
   1 127    0.00000000
   1 128    0.00000000
   1 129    0.00000000
   1 130    0.00000000
   1 131    0.00000000
   1 132    0.00000000
   1 133    0.00000000
   1 134    0.00000000
   1 135    0.00000000
   1 136    0.00000000
   1 137    0.00000000
   1 138    0.00000000
   1 139    0.00000000
   1 140    0.00000000
   1 141    0.00000000
   1 142    0.00000000
   1 143    0.00000000
   1 144    0.00000000
   1 145    0.00000000
   1 146    0.00000000
   1 147    0.00000000
   1 148    0.00000000
   1 149    0.00000000
   1 150    0.00000000
   1 151    0.00000000
   1 152    0.00000000
   1 153    0.00000000
   1 154    0.00000000
   1 155    0.00000000
   1 156    0.00000000
   1 157    0.00000000
   1 158    0.00000000
   1 159    0.00000000
   1 160    0.00000000
   1 161    0.00000000
   1 162    0.00000000
   1 163    0.00000000
   1 164    0.00000000
   1 165    0.00000000
   1 166    0.00000000
   1 167    0.00000000
   1 168    0.00000000
   1 169    0.00000000
   1 170    0.00000000
   1 171    0.00000000
   1 172    0.00000000
   1 173    0.00000000
   1 174    0.00000000
   1 175    0.00000000
   1 176    0.00000000
   1 177    0.00000000
   1 178    0.00000000
   1 179    0.00000000
   1 180    0.00000000
   1 181    0.00000000
   1 182    0.00000000
   1 183    0.00000000
   1 184    0.00000000
   1 185    0.00000000
   1 186    0.00000000
   1 187    0.00000000
   1 188    0.00000000
   1 189    0.00000000
   1 190    0.00000000
   1 191    0.00000000
   1 192    0.00000000
   1 193    0.00000000
   1 194    0.00000000
   1 195    0.00000000
   1 196    0.00000000
   2   1    0.00000000
   2   2    2.70572050
   2   3    5.44643925
   2   4    7.24489601
   2   5    8.55191534
   2   6    9.32800355
   2   7   10.23685716
   2   8   10.73788710
   2   9   10.91761991
   2  10   10.25032497
   2  11    8.71863325
   2  12    6.95871707
   2  13    5.37239868
   2  14    4.34499777
   2  15    3.62025398
   2  16    3.07898552
   2  17    2.65879308
   2  18    2.32332612
   2  19    2.04958832
   2  20    1.82216655
   2  21    1.63031642
   2  22    1.46633740
   2  23    1.32459167
   2  24    1.20087646
   2  25    1.09200672
   2  26    0.99553038
   2  27    0.90953047
   2  28    0.83248580
   2  29    0.76317169
   2  30    0.70058857
   2  31    0.64390995
   2  32    0.59244431
   2  33    0.54560670
   2  34    0.50289748
   2  35    0.46388609
   2  36    0.42819869
   2  37    0.39550841
   2  38    0.36552780
   2  39    0.33800271
   2  40    0.31270745
   2  41    0.28944077
   2  42    0.26802262
   2  43    0.24829139
   2  44    0.23010163
   2  45    0.21332216
   2  46    0.19783436
   2  47    0.18353077
   2  48    0.17031392
   2  49    0.15809520
   2  50    0.14679395
   2  51    0.13633670
   2  52    0.12665638
   2  53    0.11769172
   2  54    0.10938671
   2  55    0.10169007
   2  56    0.09455482
   2  57    0.08793787
   2  58    0.08179969
   2  59    0.07610397
   2  60    0.07081733
   2  61    0.06590908
   2  62    0.06135096
   2  63    0.05711698
   2  64    0.05318315
   2  65    0.04952737
   2  66    0.04612926
   2  67    0.04297002
   2  68    0.04003226
   2  69    0.03729994
   2  70    0.03475823
   2  71    0.03239342
   2  72    0.03019283
   2  73    0.02814472
   2  74    0.02623823
   2  75    0.02446330
   2  76    0.02281061
   2  77    0.02127154
   2  78    0.01983807
   2  79    0.01850280
   2  80    0.01725884
   2  81    0.01609980
   2  82    0.01501977
   2  83    0.01401324
   2  84    0.01307512
   2  85    0.01220066
   2  86    0.01138546
   2  87    0.01062543
   2  88    0.00991678
   2  89    0.00925596
   2  90    0.00863969
   2  91    0.00806493
   2  92    0.00752884
   2  93    0.00702876
   2  94    0.00656225
   2  95    0.00612702
   2  96    0.00572095
   2  97    0.00534205
   2  98    0.00498848
   2  99    0.00465853
   2 100    0.00435059
   2 101    0.00406319
   2 102    0.00379494
   2 103    0.00354454
   2 104    0.00331080
   2 105    0.00309259
   2 106    0.00288887
   2 107    0.00269868
   2 108    0.00252109
   2 109    0.00235527
   2 110    0.00220044
   2 111    0.00205585
   2 112    0.00192083
   2 113    0.00179473
   2 114    0.00167696
   2 115    0.00156696
   2 116    0.00146422
   2 117    0.00136826
   2 118    0.00127862
   2 119    0.00119489
   2 120    0.00111667
   2 121    0.00104359
   2 122    0.00097532
   2 123    0.00091154
   2 124    0.00085195
   2 125    0.00079628
   2 126    0.00074425
   2 127    0.00069565
   2 128    0.00065022
   2 129    0.00060778
   2 130    0.00056812
   2 131    0.00053106
   2 132    0.00049642
   2 133    0.00046405
   2 134    0.00043379
   2 135    0.00040552
   2 136    0.00037909
   2 137    0.00035439
   2 138    0.00033130
   2 139    0.00030972
   2 140    0.00028955
   2 141    0.00027069
   2 142    0.00025307
   2 143    0.00023659
   2 144    0.00022118
   2 145    0.00020678
   2 146    0.00019331
   2 147    0.00018072
   2 148    0.00016895
   2 149    0.00015794
   2 150    0.00014765
   2 151    0.00013802
   2 152    0.00012902
   2 153    0.00012060
   2 154    0.00011272
   2 155    0.00010535
   2 156    0.00009846
   2 157    0.00009201
   2 158    0.00008598
   2 159    0.00008034
   2 160    0.00007505
   2 161    0.00007011
   2 162    0.00006548
   2 163    0.00006114
   2 164    0.00005708
   2 165    0.00005327
   2 166    0.00004971
   2 167    0.00004637
   2 168    0.00004323
   2 169    0.00004029
   2 170    0.00003754
   2 171    0.00003495
   2 172    0.00003251
   2 173    0.00003023
   2 174    0.00002807
   2 175    0.00002605
   2 176    0.00002414
   2 177    0.00002234
   2 178    0.00002064
   2 179    0.00001903
   2 180    0.00001751
   2 181    0.00001606
   2 182    0.00001469
   2 183    0.00001338
   2 184    0.00001213
   2 185    0.00001094
   2 186    0.00000980
   2 187    0.00000870
   2 188    0.00000763
   2 189    0.00000661
   2 190    0.00000561
   2 191    0.00000464
   2 192    0.00000368
   2 193    0.00000275
   2 194    0.00000183
   2 195    0.00000091
   2 196    0.00000000
   3   1    0.00000000
   3   2    3.38727647
   3   3    8.85694805
   3   4   13.01023804
   3   5   15.66900369
   3   6   17.56059108
   3   7   18.92252641
   3   8   19.84006588
   3   9   19.72598179
   3  10   18.40608904
   3  11   15.70040040
   3  12   12.77169909
   3  13   10.20739098
   3  14    8.40473583
   3  15    7.07152814
   3  16    6.04922331
   3  17    5.24350648
   3  18    4.59422571
   3  19    4.06106717
   3  20    3.61605743
   3  21    3.23928951
   3  22    2.91631274
   3  23    2.63645650
   3  24    2.39171576
   3  25    2.17599245
   3  26    1.98457045
   3  27    1.81374747
   3  28    1.66057430
   3  29    1.52266815
   3  30    1.39807779
   3  31    1.28518514
   3  32    1.18263274
   3  33    1.08926964
   3  34    1.00411072
   3  35    0.92630561
   3  36    0.85511477
   3  37    0.78989078
   3  38    0.73006365
   3  39    0.67512896
   3  40    0.62463840
   3  41    0.57819195
   3  42    0.53543149
   3  43    0.49603545
   3  44    0.45971432
   3  45    0.42620680
   3  46    0.39527662
   3  47    0.36670967
   3  48    0.34031165
   3  49    0.31590592
   3  50    0.29333168
   3  51    0.27244237
   3  52    0.25310422
   3  53    0.23519503
   3  54    0.21860304
   3  55    0.20322592
   3  56    0.18896993
   3  57    0.17574907
   3  58    0.16348445
   3  59    0.15210357
   3  60    0.14153982
   3  61    0.13173191
   3  62    0.12262345
   3  63    0.11416250
   3  64    0.10630118
   3  65    0.09899537
   3  66    0.09220437
   3  67    0.08589060
   3  68    0.08001937
   3  69    0.07455862
   3  70    0.06947874
   3  71    0.06475233
   3  72    0.06035407
   3  73    0.05626051
   3  74    0.05244995
   3  75    0.04890231
   3  76    0.04559895
   3  77    0.04252264
   3  78    0.03965739
   3  79    0.03698838
   3  80    0.03450185
   3  81    0.03218506
   3  82    0.03002617
   3  83    0.02801419
   3  84    0.02613893
   3  85    0.02439091
   3  86    0.02276134
   3  87    0.02124204
   3  88    0.01982542
   3  89    0.01850442
   3  90    0.01727248
   3  91    0.01612350
   3  92    0.01505180
   3  93    0.01405210
   3  94    0.01311950
   3  95    0.01224943
   3  96    0.01143763
   3  97    0.01068015
   3  98    0.00997332
   3  99    0.00931369
   3 100    0.00869807
   3 101    0.00812351
   3 102    0.00758721
   3 103    0.00708662
   3 104    0.00661932
   3 105    0.00618307
   3 106    0.00577579
   3 107    0.00539554
   3 108    0.00504051
   3 109    0.00470900
   3 110    0.00439944
   3 111    0.00411037
   3 112    0.00384042
   3 113    0.00358831
   3 114    0.00335285
   3 115    0.00313294
   3 116    0.00292753
   3 117    0.00273567
   3 118    0.00255646
   3 119    0.00238904
   3 120    0.00223265
   3 121    0.00208655
   3 122    0.00195006
   3 123    0.00182254
   3 124    0.00170340
   3 125    0.00159208
   3 126    0.00148807
   3 127    0.00139089
   3 128    0.00130008
   3 129    0.00121522
   3 130    0.00113592
   3 131    0.00106181
   3 132    0.00099256
   3 133    0.00092784
   3 134    0.00086735
   3 135    0.00081081
   3 136    0.00075797
   3 137    0.00070859
   3 138    0.00066243
   3 139    0.00061928
   3 140    0.00057894
   3 141    0.00054124
   3 142    0.00050600
   3 143    0.00047305
   3 144    0.00044224
   3 145    0.00041345
   3 146    0.00038652
   3 147    0.00036135
   3 148    0.00033781
   3 149    0.00031580
   3 150    0.00029522
   3 151    0.00027597
   3 152    0.00025797
   3 153    0.00024113
   3 154    0.00022539
   3 155    0.00021066
   3 156    0.00019688
   3 157    0.00018398
   3 158    0.00017192
   3 159    0.00016063
   3 160    0.00015007
   3 161    0.00014018
   3 162    0.00013092
   3 163    0.00012225
   3 164    0.00011413
   3 165    0.00010652
   3 166    0.00009939
   3 167    0.00009271
   3 168    0.00008645
   3 169    0.00008057
   3 170    0.00007505
   3 171    0.00006988
   3 172    0.00006501
   3 173    0.00006044
   3 174    0.00005614
   3 175    0.00005208
   3 176    0.00004827
   3 177    0.00004467
   3 178    0.00004126
   3 179    0.00003805
   3 180    0.00003500
   3 181    0.00003211
   3 182    0.00002937
   3 183    0.00002675
   3 184    0.00002426
   3 185    0.00002188
   3 186    0.00001959
   3 187    0.00001739
   3 188    0.00001526
   3 189    0.00001321
   3 190    0.00001122
   3 191    0.00000927
   3 192    0.00000737
   3 193    0.00000550
   3 194    0.00000365
   3 195    0.00000182
   3 196    0.00000000
   4   1    0.00000000
   4   2    0.00000000
   4   3    9.61930168
   4   4   16.32219747
   4   5   20.61600904
   4   6   23.39314336
   4   7   25.12835741
   4   8   26.05330792
   4   9   25.81913523
   4  10   24.02134707
   4  11   20.96804471
   4  12   17.27142583
   4  13   14.32160076
   4  14   12.02867901
   4  15   10.24021387
   4  16    8.82709420
   4  17    7.69277885
   4  18    6.76739836
   4  19    6.00065773
   4  20    5.35618520
   4  21    4.80744158
   4  22    4.33484447
   4  23    3.92376222
   4  24    3.56311407
   4  25    3.24438957
   4  26    2.96095771
   4  27    2.70757690
   4  28    2.48004473
   4  29    2.27494558
   4  30    2.08946720
   4  31    1.92126598
   4  32    1.76836712
   4  33    1.62908984
   4  34    1.50199061
   4  35    1.38581979
   4  36    1.27948786
   4  37    1.18203903
   4  38    1.09263023
   4  39    1.01051431
   4  40    0.93502629
   4  41    0.86557221
   4  42    0.80161981
   4  43    0.74269075
   4  44    0.68835408
   4  45    0.63822064
   4  46    0.59193833
   4  47    0.54918795
   4  48    0.50967970
   4  49    0.47315004
   4  50    0.43935899
   4  51    0.40808773
   4  52    0.37913654
   4  53    0.35232288
   4  54    0.32747978
   4  55    0.30445437
   4  56    0.28310653
   4  57    0.26330775
   4  58    0.24494005
   4  59    0.22789508
   4  60    0.21207319
   4  61    0.19738276
   4  62    0.18373942
   4  63    0.17106548
   4  64    0.15928933
   4  65    0.14834496
   4  66    0.13817144
   4  67    0.12871255
   4  68    0.11991638
   4  69    0.11173496
   4  70    0.10412396
   4  71    0.09704237
   4  72    0.09045227
   4  73    0.08431857
   4  74    0.07860878
   4  75    0.07329282
   4  76    0.06834282
   4  77    0.06373294
   4  78    0.05943926
   4  79    0.05543957
   4  80    0.05171328
   4  81    0.04824129
   4  82    0.04500588
   4  83    0.04199059
   4  84    0.03918015
   4  85    0.03656037
   4  86    0.03411808
   4  87    0.03184102
   4  88    0.02971783
   4  89    0.02773792
   4  90    0.02589147
   4  91    0.02416934
   4  92    0.02256302
   4  93    0.02106461
   4  94    0.01966675
   4  95    0.01836260
   4  96    0.01714579
   4  97    0.01601038
   4  98    0.01495088
   4  99    0.01396212
   4 100    0.01303934
   4 101    0.01217807
   4 102    0.01137417
   4 103    0.01062378
   4 104    0.00992328
   4 105    0.00926934
   4 106    0.00865881
   4 107    0.00808880
   4 108    0.00755658
   4 109    0.00705963
   4 110    0.00659558
   4 111    0.00616223
   4 112    0.00575755
   4 113    0.00537961
   4 114    0.00502663
   4 115    0.00469695
   4 116    0.00438902
   4 117    0.00410140
   4 118    0.00383272
   4 119    0.00358175
   4 120    0.00334729
   4 121    0.00312826
   4 122    0.00292364
   4 123    0.00273246
   4 124    0.00255385
   4 125    0.00238696
   4 126    0.00223103
   4 127    0.00208533
   4 128    0.00194918
   4 129    0.00182196
   4 130    0.00170307
   4 131    0.00159197
   4 132    0.00148814
   4 133    0.00139110
   4 134    0.00130042
   4 135    0.00121566
   4 136    0.00113644
   4 137    0.00106240
   4 138    0.00099319
   4 139    0.00092850
   4 140    0.00086803
   4 141    0.00081150
   4 142    0.00075866
   4 143    0.00070926
   4 144    0.00066307
   4 145    0.00061990
   4 146    0.00057953
   4 147    0.00054178
   4 148    0.00050649
   4 149    0.00047349
   4 150    0.00044263
   4 151    0.00041378
   4 152    0.00038679
   4 153    0.00036154
   4 154    0.00033793
   4 155    0.00031585
   4 156    0.00029519
   4 157    0.00027586
   4 158    0.00025777
   4 159    0.00024085
   4 160    0.00022501
   4 161    0.00021018
   4 162    0.00019630
   4 163    0.00018330
   4 164    0.00017112
   4 165    0.00015972
   4 166    0.00014903
   4 167    0.00013901
   4 168    0.00012962
   4 169    0.00012081
   4 170    0.00011254
   4 171    0.00010477
   4 172    0.00009748
   4 173    0.00009062
   4 174    0.00008417
   4 175    0.00007810
   4 176    0.00007237
   4 177    0.00006697
   4 178    0.00006187
   4 179    0.00005705
   4 180    0.00005248
   4 181    0.00004815
   4 182    0.00004404
   4 183    0.00004012
   4 184    0.00003638
   4 185    0.00003280
   4 186    0.00002937
   4 187    0.00002607
   4 188    0.00002289
   4 189    0.00001981
   4 190    0.00001682
   4 191    0.00001390
   4 192    0.00001105
   4 193    0.00000824
   4 194    0.00000547
   4 195    0.00000273
   4 196    0.00000000
   5   1    0.00000000
   5   2    0.00000000
   5   3   10.33657694
   5   4   18.10859525
   5   5   23.16223824
   5   6   26.36128216
   5   7   28.24506599
   5   8   29.52999070
   5   9   29.57928407
   5  10   27.98830086
   5  11   24.96296167
   5  12   21.09351363
   5  13   17.83625098
   5  14   15.19632846
   5  15   13.07455599
   5  16   11.36150448
   5  17    9.96391829
   5  18    8.80902782
   5  19    7.84200688
   5  20    7.02203025
   5  21    6.31869615
   5  22    5.70921809
   5  23    5.17634460
   5  24    4.70685544
   5  25    4.29048458
   5  26    3.91914962
   5  27    3.58639886
   5  28    3.28701223
   5  29    3.01671114
   5  30    2.77194569
   5  31    2.54973720
   5  32    2.34756049
   5  33    2.16325486
   5  34    1.99495608
   5  35    1.84104391
   5  36    1.70010093
   5  37    1.57088012
   5  38    1.45227885
   5  39    1.34331785
   5  40    1.24312408
   5  41    1.15091655
   5  42    1.06599447
   5  43    0.98772740
   5  44    0.91554678
   5  45    0.84893880
   5  46    0.78743822
   5  47    0.73062305
   5  48    0.67810993
   5  49    0.62955005
   5  50    0.58462569
   5  51    0.54304701
   5  52    0.50454938
   5  53    0.46889085
   5  54    0.43585007
   5  55    0.40522429
   5  56    0.37682764
   5  57    0.35048962
   5  58    0.32605368
   5  59    0.30337598
   5  60    0.28232426
   5  61    0.26277684
   5  62    0.24462169
   5  63    0.22775562
   5  64    0.21208351
   5  65    0.19751765
   5  66    0.18397710
   5  67    0.17138715
   5  68    0.15967880
   5  69    0.14878828
   5  70    0.13865667
   5  71    0.12922946
   5  72    0.12045624
   5  73    0.11229033
   5  74    0.10468853
   5  75    0.09761085
   5  76    0.09102020
   5  77    0.08488224
   5  78    0.07916513
   5  79    0.07383933
   5  80    0.06887746
   5  81    0.06425410
   5  82    0.05994567
   5  83    0.05593028
   5  84    0.05218759
   5  85    0.04869874
   5  86    0.04544619
   5  87    0.04241363
   5  88    0.03958593
   5  89    0.03694902
   5  90    0.03448981
   5  91    0.03219613
   5  92    0.03005667
   5  93    0.02806090
   5  94    0.02619903
   5  95    0.02446195
   5  96    0.02284118
   5  97    0.02132883
   5  98    0.01991754
   5  99    0.01860049
   5 100    0.01737130
   5 101    0.01622403
   5 102    0.01515317
   5 103    0.01415357
   5 104    0.01322044
   5 105    0.01234930
   5 106    0.01153599
   5 107    0.01077665
   5 108    0.01006764
   5 109    0.00940561
   5 110    0.00878741
   5 111    0.00821011
   5 112    0.00767098
   5 113    0.00716748
   5 114    0.00669723
   5 115    0.00625802
   5 116    0.00584778
   5 117    0.00546459
   5 118    0.00510664
   5 119    0.00477227
   5 120    0.00445991
   5 121    0.00416809
   5 122    0.00389547
   5 123    0.00364076
   5 124    0.00340279
   5 125    0.00318044
   5 126    0.00297268
   5 127    0.00277856
   5 128    0.00259716
   5 129    0.00242765
   5 130    0.00226925
   5 131    0.00212122
   5 132    0.00198288
   5 133    0.00185360
   5 134    0.00173277
   5 135    0.00161983
   5 136    0.00151428
   5 137    0.00141563
   5 138    0.00132341
   5 139    0.00123721
   5 140    0.00115664
   5 141    0.00108132
   5 142    0.00101091
   5 143    0.00094509
   5 144    0.00088355
   5 145    0.00082602
   5 146    0.00077223
   5 147    0.00072194
   5 148    0.00067491
   5 149    0.00063094
   5 150    0.00058982
   5 151    0.00055137
   5 152    0.00051541
   5 153    0.00048177
   5 154    0.00045031
   5 155    0.00042088
   5 156    0.00039335
   5 157    0.00036760
   5 158    0.00034350
   5 159    0.00032094
   5 160    0.00029983
   5 161    0.00028008
   5 162    0.00026158
   5 163    0.00024426
   5 164    0.00022803
   5 165    0.00021283
   5 166    0.00019859
   5 167    0.00018524
   5 168    0.00017273
   5 169    0.00016098
   5 170    0.00014996
   5 171    0.00013962
   5 172    0.00012990
   5 173    0.00012076
   5 174    0.00011216
   5 175    0.00010407
   5 176    0.00009644
   5 177    0.00008925
   5 178    0.00008245
   5 179    0.00007603
   5 180    0.00006994
   5 181    0.00006417
   5 182    0.00005868
   5 183    0.00005346
   5 184    0.00004848
   5 185    0.00004371
   5 186    0.00003914
   5 187    0.00003474
   5 188    0.00003050
   5 189    0.00002640
   5 190    0.00002241
   5 191    0.00001852
   5 192    0.00001472
   5 193    0.00001098
   5 194    0.00000730
   5 195    0.00000364
   5 196    0.00000000
   6   1    0.00000000
   6   2    0.00000000
   6   3   10.65979854
   6   4   18.68587524
   6   5   23.65580822
   6   6   26.75023173
   6   7   29.07372704
   6   8   30.36054303
   6   9   31.09814508
   6  10   30.50167591
   6  11   27.90193926
   6  12   24.38787457
   6  13   20.80497749
   6  14   17.90667402
   6  15   15.55252773
   6  16   13.62594097
   6  17   12.03225757
   6  18   10.69805914
   6  19    9.56771113
   6  20    8.59934901
   6  21    7.76139476
   6  22    7.02984688
   6  23    6.38626874
   6  24    5.81632479
   6  25    5.30872281
   6  26    4.85444961
   6  27    4.44621664
   6  28    4.07805542
   6  29    3.74501999
   6  30    3.44296609
   6  31    3.16838581
   6  32    2.91828243
   6  33    2.69007469
   6  34    2.48152277
   6  35    2.29067038
   6  36    2.11579905
   6  37    1.95539150
   6  38    1.80810212
   6  39    1.67273281
   6  40    1.54821312
   6  41    1.43358370
   6  42    1.32798237
   6  43    1.23063245
   6  44    1.14083269
   6  45    1.05794871
   6  46    0.98140562
   6  47    0.91068154
   6  48    0.84530205
   6  49    0.78483527
   6  50    0.72888754
   6  51    0.67709962
   6  52    0.62914333
   6  53    0.58471853
   6  54    0.54355051
   6  55    0.50538758
   6  56    0.46999893
   6  57    0.43717277
   6  58    0.40671459
   6  59    0.37844562
   6  60    0.35220145
   6  61    0.32783080
   6  62    0.30519435
   6  63    0.28416373
   6  64    0.26462063
   6  65    0.24645590
   6  66    0.22956882
   6  67    0.21386639
   6  68    0.19926273
   6  69    0.18567845
   6  70    0.17304017
   6  71    0.16128002
   6  72    0.15033519
   6  73    0.14014758
   6  74    0.13066335
   6  75    0.12183267
   6  76    0.11360934
   6  77    0.10595057
   6  78    0.09881666
   6  79    0.09217083
   6  80    0.08597892
   6  81    0.08020926
   6  82    0.07483245
   6  83    0.06982120
   6  84    0.06515016
   6  85    0.06079581
   6  86    0.05673626
   6  87    0.05295121
   6  88    0.04942176
   6  89    0.04613037
   6  90    0.04306072
   6  91    0.04019763
   6  92    0.03752698
   6  93    0.03503566
   6  94    0.03271143
   6  95    0.03054295
   6  96    0.02851962
   6  97    0.02663160
   6  98    0.02486973
   6  99    0.02322547
   6 100    0.02169088
   6 101    0.02025855
   6 102    0.01892159
   6 103    0.01767357
   6 104    0.01650852
   6 105    0.01542087
   6 106    0.01440541
   6 107    0.01345731
   6 108    0.01257205
   6 109    0.01174543
   6 110    0.01097353
   6 111    0.01025269
   6 112    0.00957951
   6 113    0.00895080
   6 114    0.00836361
   6 115    0.00781517
   6 116    0.00730291
   6 117    0.00682441
   6 118    0.00637743
   6 119    0.00595989
   6 120    0.00556983
   6 121    0.00520543
   6 122    0.00486498
   6 123    0.00454691
   6 124    0.00424973
   6 125    0.00397206
   6 126    0.00371262
   6 127    0.00347019
   6 128    0.00324365
   6 129    0.00303197
   6 130    0.00283415
   6 131    0.00264928
   6 132    0.00247652
   6 133    0.00231505
   6 134    0.00216415
   6 135    0.00202311
   6 136    0.00189129
   6 137    0.00176808
   6 138    0.00165291
   6 139    0.00154526
   6 140    0.00144463
   6 141    0.00135057
   6 142    0.00126263
   6 143    0.00118042
   6 144    0.00110356
   6 145    0.00103171
   6 146    0.00096453
   6 147    0.00090172
   6 148    0.00084298
   6 149    0.00078807
   6 150    0.00073671
   6 151    0.00068868
   6 152    0.00064376
   6 153    0.00060176
   6 154    0.00056246
   6 155    0.00052571
   6 156    0.00049132
   6 157    0.00045915
   6 158    0.00042905
   6 159    0.00040088
   6 160    0.00037451
   6 161    0.00034983
   6 162    0.00032673
   6 163    0.00030509
   6 164    0.00028483
   6 165    0.00026585
   6 166    0.00024806
   6 167    0.00023139
   6 168    0.00021575
   6 169    0.00020108
   6 170    0.00018732
   6 171    0.00017440
   6 172    0.00016225
   6 173    0.00015084
   6 174    0.00014010
   6 175    0.00012999
   6 176    0.00012047
   6 177    0.00011148
   6 178    0.00010299
   6 179    0.00009496
   6 180    0.00008736
   6 181    0.00008015
   6 182    0.00007330
   6 183    0.00006678
   6 184    0.00006055
   6 185    0.00005460
   6 186    0.00004889
   6 187    0.00004340
   6 188    0.00003810
   6 189    0.00003297
   6 190    0.00002799
   6 191    0.00002314
   6 192    0.00001839
   6 193    0.00001372
   6 194    0.00000911
   6 195    0.00000455
   6 196    0.00000000
   7   1    0.00000000
   7   2    0.00000000
   7   3   10.65942383
   7   4   18.39411730
   7   5   23.11960560
   7   6   26.01721755
   7   7   28.05547875
   7   8   29.86187302
   7   9   31.07559443
   7  10   31.14044729
   7  11   29.86696439
   7  12   26.84871705
   7  13   23.17241359
   7  14   20.14456079
   7  15   17.66521234
   7  16   15.61203240
   7  17   13.88928911
   7  18   12.42607512
   7  19   11.16973865
   7  20   10.08069174
   7  21    9.12876365
   7  22    8.29065346
   7  23    7.54812934
   7  24    6.88674077
   7  25    6.29488842
   7  26    5.76314660
   7  27    5.28376533
   7  28    4.85030138
   7  29    4.45734238
   7  30    4.10029852
   7  31    3.77524375
   7  32    3.47879355
   7  33    3.20800979
   7  34    2.96032594
   7  35    2.73348764
   7  36    2.52550504
   7  37    2.33461410
   7  38    2.15924496
   7  39    1.99799578
   7  40    1.84961096
   7  41    1.71296283
   7  42    1.58703612
   7  43    1.47091480
   7  44    1.36377071
   7  45    1.26485377
   7  46    1.17348354
   7  47    1.08904180
   7  48    1.01096606
   7  49    0.93874393
   7  50    0.87190806
   7  51    0.81003172
   7  52    0.75272487
   7  53    0.69963064
   7  54    0.65042225
   7  55    0.60480016
   7  56    0.56248962
   7  57    0.52323839
   7  58    0.48681478
   7  59    0.45300575
   7  60    0.42161535
   7  61    0.39246320
   7  62    0.36538316
   7  63    0.34022213
   7  64    0.31683892
   7  65    0.29510331
   7  66    0.27489507
   7  67    0.25610319
   7  68    0.23862512
   7  69    0.22236607
   7  70    0.20723839
   7  71    0.19316100
   7  72    0.18005889
   7  73    0.16786259
   7  74    0.15650780
   7  75    0.14593495
   7  76    0.13608882
   7  77    0.12691825
   7  78    0.11837579
   7  79    0.11041745
   7  80    0.10300238
   7  81    0.09609272
   7  82    0.08965330
   7  83    0.08365147
   7  84    0.07805692
   7  85    0.07284149
   7  86    0.06797901
   7  87    0.06344519
   7  88    0.05921741
   7  89    0.05527469
   7  90    0.05159748
   7  91    0.04816762
   7  92    0.04496823
   7  93    0.04198359
   7  94    0.03919907
   7  95    0.03660108
   7  96    0.03417694
   7  97    0.03191487
   7  98    0.02980389
   7  99    0.02783379
   7 100    0.02599505
   7 101    0.02427881
   7 102    0.02267681
   7 103    0.02118137
   7 104    0.01978532
   7 105    0.01848199
   7 106    0.01726515
   7 107    0.01612900
   7 108    0.01506815
   7 109    0.01407756
   7 110    0.01315252
   7 111    0.01228867
   7 112    0.01148191
   7 113    0.01072845
   7 114    0.01002473
   7 115    0.00936745
   7 116    0.00875351
   7 117    0.00818003
   7 118    0.00764433
   7 119    0.00714390
   7 120    0.00667640
   7 121    0.00623964
   7 122    0.00583160
   7 123    0.00545037
   7 124    0.00509418
   7 125    0.00476137
   7 126    0.00445039
   7 127    0.00415982
   7 128    0.00388829
   7 129    0.00363455
   7 130    0.00339744
   7 131    0.00317585
   7 132    0.00296876
   7 133    0.00277522
   7 134    0.00259434
   7 135    0.00242528
   7 136    0.00226726
   7 137    0.00211957
   7 138    0.00198152
   7 139    0.00185247
   7 140    0.00173185
   7 141    0.00161908
   7 142    0.00151367
   7 143    0.00141512
   7 144    0.00132299
   7 145    0.00123686
   7 146    0.00115632
   7 147    0.00108102
   7 148    0.00101062
   7 149    0.00094478
   7 150    0.00088321
   7 151    0.00082564
   7 152    0.00077179
   7 153    0.00072143
   7 154    0.00067433
   7 155    0.00063026
   7 156    0.00058904
   7 157    0.00055047
   7 158    0.00051438
   7 159    0.00048061
   7 160    0.00044901
   7 161    0.00041942
   7 162    0.00039172
   7 163    0.00036578
   7 164    0.00034149
   7 165    0.00031873
   7 166    0.00029740
   7 167    0.00027741
   7 168    0.00025867
   7 169    0.00024109
   7 170    0.00022458
   7 171    0.00020909
   7 172    0.00019453
   7 173    0.00018085
   7 174    0.00016798
   7 175    0.00015586
   7 176    0.00014443
   7 177    0.00013366
   7 178    0.00012348
   7 179    0.00011386
   7 180    0.00010474
   7 181    0.00009610
   7 182    0.00008788
   7 183    0.00008006
   7 184    0.00007260
   7 185    0.00006546
   7 186    0.00005861
   7 187    0.00005203
   7 188    0.00004568
   7 189    0.00003953
   7 190    0.00003356
   7 191    0.00002774
   7 192    0.00002205
   7 193    0.00001645
   7 194    0.00001093
   7 195    0.00000545
   7 196    0.00000000
   8   1    0.00000000
   8   2    0.00000000
   8   3   10.62645988
   8   4   18.18521463
   8   5   22.50385034
   8   6   25.24772715
   8   7   27.38143166
   8   8   29.07544294
   8   9   30.32633913
   8  10   31.24224089
   8  11   30.69634142
   8  12   28.07511801
   8  13   24.98418149
   8  14   21.91460213
   8  15   19.42246002
   8  16   17.33019784
   8  17   15.54240411
   8  18   13.99696764
   8  19   12.64920030
   8  20   11.46527876
   8  21   10.41886625
   8  22    9.48906979
   8  23    8.65907714
   8  24    7.91519505
   8  25    7.24614827
   8  26    6.64255871
   8  27    6.09655291
   8  28    5.60146301
   8  29    5.15159686
   8  30    4.74205946
   8  31    4.36861320
   8  32    4.02756733
   8  33    3.71568986
   8  34    3.43013671
   8  35    3.16839411
   8  36    2.92823151
   8  37    2.70766271
   8  38    2.50491346
   8  39    2.31839437
   8  40    2.14667796
   8  41    1.98847923
   8  42    1.84263898
   8  43    1.70810948
   8  44    1.58394212
   8  45    1.46927661
   8  46    1.36333162
   8  47    1.26539657
   8  48    1.17482437
   8  49    1.09102506
   8  50    1.01346016
   8  51    0.94163770
   8  52    0.87510769
   8  53    0.81345825
   8  54    0.75631198
   8  55    0.70332282
   8  56    0.65417319
   8  57    0.60857146
   8  58    0.56624958
   8  59    0.52696109
   8  60    0.49047914
   8  61    0.45659491
   8  62    0.42511596
   8  63    0.39586494
   8  64    0.36867825
   8  65    0.34340493
   8  66    0.31990563
   8  67    0.29805162
   8  68    0.27772396
   8  69    0.25881268
   8  70    0.24121610
   8  71    0.22484014
   8  72    0.20959772
   8  73    0.19540822
   8  74    0.18219698
   8  75    0.16989483
   8  76    0.15843764
   8  77    0.14776600
   8  78    0.13782479
   8  79    0.12856289
   8  80    0.11993286
   8  81    0.11189070
   8  82    0.10439552
   8  83    0.09740940
   8  84    0.09089709
   8  85    0.08482587
   8  86    0.07916531
   8  87    0.07388715
   8  88    0.06896513
   8  89    0.06437481
   8  90    0.06009348
   8  91    0.05610002
   8  92    0.05237479
   8  93    0.04889950
   8  94    0.04565715
   8  95    0.04263190
   8  96    0.03980903
   8  97    0.03717482
   8  98    0.03471650
   8  99    0.03242219
   8 100    0.03028080
   8 101    0.02828204
   8 102    0.02641628
   8 103    0.02467459
   8 104    0.02304863
   8 105    0.02153061
   8 106    0.02011332
   8 107    0.01878999
   8 108    0.01755433
   8 109    0.01640049
   8 110    0.01532299
   8 111    0.01431675
   8 112    0.01337700
   8 113    0.01249931
   8 114    0.01167956
   8 115    0.01091389
   8 116    0.01019869
   8 117    0.00953063
   8 118    0.00890656
   8 119    0.00832358
   8 120    0.00777894
   8 121    0.00727013
   8 122    0.00679476
   8 123    0.00635061
   8 124    0.00593564
   8 125    0.00554790
   8 126    0.00518559
   8 127    0.00484705
   8 128    0.00453070
   8 129    0.00423507
   8 130    0.00395881
   8 131    0.00370063
   8 132    0.00345935
   8 133    0.00323385
   8 134    0.00302309
   8 135    0.00282611
   8 136    0.00264199
   8 137    0.00246990
   8 138    0.00230905
   8 139    0.00215869
   8 140    0.00201813
   8 141    0.00188674
   8 142    0.00176391
   8 143    0.00164908
   8 144    0.00154172
   8 145    0.00144135
   8 146    0.00134751
   8 147    0.00125977
   8 148    0.00117773
   8 149    0.00110101
   8 150    0.00102927
   8 151    0.00096217
   8 152    0.00089943
   8 153    0.00084074
   8 154    0.00078585
   8 155    0.00073450
   8 156    0.00068646
   8 157    0.00064152
   8 158    0.00059946
   8 159    0.00056011
   8 160    0.00052328
   8 161    0.00048880
   8 162    0.00045652
   8 163    0.00042629
   8 164    0.00039798
   8 165    0.00037146
   8 166    0.00034661
   8 167    0.00032331
   8 168    0.00030146
   8 169    0.00028097
   8 170    0.00026174
   8 171    0.00024368
   8 172    0.00022672
   8 173    0.00021077
   8 174    0.00019577
   8 175    0.00018164
   8 176    0.00016833
   8 177    0.00015577
   8 178    0.00014391
   8 179    0.00013270
   8 180    0.00012208
   8 181    0.00011200
   8 182    0.00010243
   8 183    0.00009331
   8 184    0.00008461
   8 185    0.00007629
   8 186    0.00006831
   8 187    0.00006064
   8 188    0.00005324
   8 189    0.00004608
   8 190    0.00003912
   8 191    0.00003233
   8 192    0.00002570
   8 193    0.00001917
   8 194    0.00001273
   8 195    0.00000635
   8 196    0.00000000
   9   1    0.00000000
   9   2    0.00000000
   9   3   10.70374946
   9   4   18.28924469
   9   5   22.55295948
   9   6   25.18950105
   9   7   27.25671316
   9   8   28.84854615
   9   9   30.03350504
   9  10   30.93092980
   9  11   30.72395065
   9  12   28.88364499
   9  13   25.87462898
   9  14   23.19495237
   9  15   20.85759539
   9  16   18.81328501
   9  17   17.01539369
   9  18   15.42623495
   9  19   14.01546359
   9  20   12.75826378
   9  21   11.63407000
   9  22   10.62567656
   9  23    9.71858538
   9  24    8.90050648
   9  25    8.16096450
   9  26    7.49098390
   9  27    6.88283520
   9  28    6.32982918
   9  29    5.82614960
   9  30    5.36671651
   9  31    4.94707421
   9  32    4.56329909
   9  33    4.21192326
   9  34    3.88987122
   9  35    3.59440684
   9  36    3.32308884
   9  37    3.07373326
   9  38    2.84438149
   9  39    2.63327313
   9  40    2.43882259
   9  41    2.25959904
   9  42    2.09430902
   9  43    1.94178131
   9  44    1.80095379
   9  45    1.67086191
   9  46    1.55062855
   9  47    1.43945516
   9  48    1.33661380
   9  49    1.24144024
   9  50    1.15332774
   9  51    1.07172153
   9  52    0.99611389
   9  53    0.92603978
   9  54    0.86107287
   9  55    0.80082204
   9  56    0.74492819
   9  57    0.69306138
   9  58    0.64491828
   9  59    0.60021982
   9  60    0.55870911
   9  61    0.52014953
   9  62    0.48432301
   9  63    0.45102847
   9  64    0.42008039
   9  65    0.39130754
   9  66    0.36455181
   9  67    0.33966711
   9  68    0.31651841
   9  69    0.29498088
   9  70    0.27493903
   9  71    0.25628599
   9  72    0.23892285
   9  73    0.22275801
   9  74    0.20770659
   9  75    0.19368999
   9  76    0.18063531
   9  77    0.16847498
   9  78    0.15714634
   9  79    0.14659123
   9  80    0.13675570
   9  81    0.12758969
   9  82    0.11904670
   9  83    0.11108355
   9  84    0.10366014
   9  85    0.09673923
   9  86    0.09028618
   9  87    0.08426883
   9  88    0.07865727
   9  89    0.07342369
   9  90    0.06854222
   9  91    0.06398882
   9  92    0.05974111
   9  93    0.05577827
   9  94    0.05208092
   9  95    0.04863105
   9  96    0.04541186
   9  97    0.04240773
   9  98    0.03960412
   9  99    0.03698748
   9 100    0.03454519
   9 101    0.03226550
   9 102    0.03013746
   9 103    0.02815089
   9 104    0.02629626
   9 105    0.02456473
   9 106    0.02294805
   9 107    0.02143853
   9 108    0.02002899
   9 109    0.01871274
   9 110    0.01748357
   9 111    0.01633565
   9 112    0.01526358
   9 113    0.01426229
   9 114    0.01332708
   9 115    0.01245354
   9 116    0.01163759
   9 117    0.01087539
   9 118    0.01016338
   9 119    0.00949823
   9 120    0.00887683
   9 121    0.00829628
   9 122    0.00775389
   9 123    0.00724712
   9 124    0.00677363
   9 125    0.00633120
   9 126    0.00591780
   9 127    0.00553150
   9 128    0.00517052
   9 129    0.00483319
   9 130    0.00451795
   9 131    0.00422334
   9 132    0.00394800
   9 133    0.00369068
   9 134    0.00345017
   9 135    0.00322538
   9 136    0.00301528
   9 137    0.00281889
   9 138    0.00263533
   9 139    0.00246373
   9 140    0.00230333
   9 141    0.00215339
   9 142    0.00201321
   9 143    0.00188216
   9 144    0.00175964
   9 145    0.00164510
   9 146    0.00153800
   9 147    0.00143786
   9 148    0.00134422
   9 149    0.00125667
   9 150    0.00117479
   9 151    0.00109822
   9 152    0.00102660
   9 153    0.00095962
   9 154    0.00089697
   9 155    0.00083836
   9 156    0.00078354
   9 157    0.00073224
   9 158    0.00068424
   9 159    0.00063933
   9 160    0.00059729
   9 161    0.00055793
   9 162    0.00052109
   9 163    0.00048659
   9 164    0.00045428
   9 165    0.00042400
   9 166    0.00039564
   9 167    0.00036905
   9 168    0.00034411
   9 169    0.00032072
   9 170    0.00029877
   9 171    0.00027816
   9 172    0.00025880
   9 173    0.00024059
   9 174    0.00022347
   9 175    0.00020734
   9 176    0.00019215
   9 177    0.00017782
   9 178    0.00016428
   9 179    0.00015148
   9 180    0.00013935
   9 181    0.00012785
   9 182    0.00011692
   9 183    0.00010652
   9 184    0.00009659
   9 185    0.00008709
   9 186    0.00007798
   9 187    0.00006922
   9 188    0.00006077
   9 189    0.00005260
   9 190    0.00004465
   9 191    0.00003691
   9 192    0.00002933
   9 193    0.00002189
   9 194    0.00001454
   9 195    0.00000725
   9 196    0.00000000
  10   1    0.00000000
  10   2    0.00000000
  10   3   10.94215111
  10   4   18.78828541
  10   5   23.31954398
  10   6   25.80146330
  10   7   27.71650976
  10   8   29.14403318
  10   9   30.14845936
  10  10   30.84787019
  10  11   30.50790522
  10  12   28.97653257
  10  13   26.53933919
  10  14   24.22585567
  10  15   22.08319805
  10  16   20.12528160
  10  17   18.34778039
  10  18   16.73888158
  10  19   15.28427332
  10  20   13.96932689
  10  21   12.78005629
  10  22   11.70352634
  10  23   10.72799458
  10  24    9.84291866
  10  25    9.03889587
  10  26    8.30757114
  10  27    7.64153370
  10  28    7.03421357
  10  29    6.47978378
  10  30    5.97307110
  10  31    5.50947616
  10  32    5.08490302
  10  33    4.69569743
  10  34    4.33859314
  10  35    4.01066520
  10  36    3.70928942
  10  37    3.43210723
  10  38    3.17699504
  10  39    2.94203770
  10  40    2.72550528
  10  41    2.52583278
  10  42    2.34160237
  10  43    2.17152784
  10  44    2.01444085
  10  45    1.86927881
  10  46    1.73507425
  10  47    1.61094529
  10  48    1.49608723
  10  49    1.38976510
  10  50    1.29130696
  10  51    1.20009797
  10  52    1.11557501
  10  53    1.03722197
  10  54    0.96456543
  10  55    0.89717078
  10  56    0.83463884
  10  57    0.77660262
  10  58    0.72272459
  10  59    0.67269409
  10  60    0.62622503
  10  61    0.58305378
  10  62    0.54293732
  10  63    0.50565145
  10  64    0.47098929
  10  65    0.43875984
  10  66    0.40878663
  10  67    0.38090661
  10  68    0.35496904
  10  69    0.33083450
  10  70    0.30837399
  10  71    0.28746812
  10  72    0.26800635
  10  73    0.24988628
  10  74    0.23301306
  10  75    0.21729876
  10  76    0.20266189
  10  77    0.18902686
  10  78    0.17632355
  10  79    0.16448693
  10  80    0.15345660
  10  81    0.14317654
  10  82    0.13359469
  10  83    0.12466273
  10  84    0.11633575
  10  85    0.10857206
  10  86    0.10133286
  10  87    0.09458214
  10  88    0.08828638
  10  89    0.08241444
  10  90    0.07693735
  10  91    0.07182815
  10  92    0.06706176
  10  93    0.06261487
  10  94    0.05846576
  10  95    0.05459423
  10  96    0.05098146
  10  97    0.04760993
  10  98    0.04446334
  10  99    0.04152651
  10 100    0.03878529
  10 101    0.03622649
  10 102    0.03383786
  10 103    0.03160794
  10 104    0.02952609
  10 105    0.02758237
  10 106    0.02576752
  10 107    0.02407293
  10 108    0.02249054
  10 109    0.02101286
  10 110    0.01963289
  10 111    0.01834413
  10 112    0.01714049
  10 113    0.01601630
  10 114    0.01496627
  10 115    0.01398548
  10 116    0.01306932
  10 117    0.01221351
  10 118    0.01141403
  10 119    0.01066715
  10 120    0.00996940
  10 121    0.00931750
  10 122    0.00870844
  10 123    0.00813938
  10 124    0.00760766
  10 125    0.00711084
  10 126    0.00664660
  10 127    0.00621279
  10 128    0.00580740
  10 129    0.00542857
  10 130    0.00507454
  10 131    0.00474367
  10 132    0.00443446
  10 133    0.00414546
  10 134    0.00387535
  10 135    0.00362289
  10 136    0.00338692
  10 137    0.00316635
  10 138    0.00296018
  10 139    0.00276746
  10 140    0.00258730
  10 141    0.00241889
  10 142    0.00226144
  10 143    0.00211425
  10 144    0.00197664
  10 145    0.00184798
  10 146    0.00172768
  10 147    0.00161520
  10 148    0.00151003
  10 149    0.00141168
  10 150    0.00131971
  10 151    0.00123370
  10 152    0.00115325
  10 153    0.00107802
  10 154    0.00100764
  10 155    0.00094181
  10 156    0.00088022
  10 157    0.00082260
  10 158    0.00076868
  10 159    0.00071822
  10 160    0.00067100
  10 161    0.00062679
  10 162    0.00058541
  10 163    0.00054665
  10 164    0.00051035
  10 165    0.00047634
  10 166    0.00044448
  10 167    0.00041460
  10 168    0.00038659
  10 169    0.00036032
  10 170    0.00033566
  10 171    0.00031250
  10 172    0.00029075
  10 173    0.00027030
  10 174    0.00025106
  10 175    0.00023295
  10 176    0.00021588
  10 177    0.00019977
  10 178    0.00018456
  10 179    0.00017018
  10 180    0.00015656
  10 181    0.00014364
  10 182    0.00013136
  10 183    0.00011967
  10 184    0.00010852
  10 185    0.00009785
  10 186    0.00008761
  10 187    0.00007777
  10 188    0.00006828
  10 189    0.00005909
  10 190    0.00005017
  10 191    0.00004147
  10 192    0.00003296
  10 193    0.00002459
  10 194    0.00001633
  10 195    0.00000815
  10 196    0.00000000
  11   1    0.00000000
  11   2    0.00000000
  11   3   11.32038201
  11   4   19.67743022
  11   5   24.22883927
  11   6   27.08360757
  11   7   28.77480641
  11   8   29.97931028
  11   9   30.68914358
  11  10   30.92770137
  11  11   30.60542124
  11  12   29.09126303
  11  13   27.18660318
  11  14   25.18293348
  11  15   23.21248075
  11  16   21.33744467
  11  17   19.58502928
  11  18   17.96426023
  11  19   16.47461951
  11  20   15.11064741
  11  21   13.86447332
  11  22   12.72723888
  11  23   11.68990289
  11  24   10.74368881
  11  25    9.88032097
  11  26    9.09213464
  11  27    8.37211163
  11  28    7.71387264
  11  29    7.11164595
  11  30    6.56022416
  11  31    6.05491629
  11  32    5.59149937
  11  33    5.16617188
  11  34    4.77551045
  11  35    4.41643011
  11  36    4.08614844
  11  37    3.78215336
  11  38    3.50217443
  11  39    3.24415729
  11  40    3.00624099
  11  41    2.78673785
  11  42    2.58411563
  11  43    2.39698165
  11  44    2.22406877
  11  45    2.06422284
  11  46    1.91639160
  11  47    1.77961474
  11  48    1.65301506
  11  49    1.53579059
  11  50    1.42720744
  11  51    1.32659356
  11  52    1.23333298
  11  53    1.14686072
  11  54    1.06665820
  11  55    0.99224911
  11  56    0.92319565
  11  57    0.85909518
  11  58    0.79957716
  11  59    0.74430040
  11  60    0.69295054
  11  61    0.64523780
  11  62    0.60089494
  11  63    0.55967535
  11  64    0.52135135
  11  65    0.48571268
  11  66    0.45256503
  11  67    0.42172882
  11  68    0.39303795
  11  69    0.36633876
  11  70    0.34148905
  11  71    0.31835718
  11  72    0.29682123
  11  73    0.27676825
  11  74    0.25809358
  11  75    0.24070018
  11  76    0.22449809
  11  77    0.20940387
  11  78    0.19534010
  11  79    0.18223493
  11  80    0.17002168
  11  81    0.15863844
  11  82    0.14802771
  11  83    0.13813607
  11  84    0.12891390
  11  85    0.12031510
  11  86    0.11229681
  11  87    0.10481919
  11  88    0.09784518
  11  89    0.09134034
  11  90    0.08527264
  11  91    0.07961225
  11  92    0.07433144
  11  93    0.06940441
  11  94    0.06480713
  11  95    0.06051724
  11  96    0.05651393
  11  97    0.05277782
  11  98    0.04929085
  11  99    0.04603621
  11 100    0.04299825
  11 101    0.04016238
  11 102    0.03751502
  11 103    0.03504349
  11 104    0.03273600
  11 105    0.03058156
  11 106    0.02856991
  11 107    0.02669151
  11 108    0.02493743
  11 109    0.02329939
  11 110    0.02176963
  11 111    0.02034093
  11 112    0.01900657
  11 113    0.01776027
  11 114    0.01659616
  11 115    0.01550878
  11 116    0.01449304
  11 117    0.01354419
  11 118    0.01265778
  11 119    0.01182968
  11 120    0.01105602
  11 121    0.01033320
  11 122    0.00965787
  11 123    0.00902687
  11 124    0.00843728
  11 125    0.00788636
  11 126    0.00737157
  11 127    0.00689052
  11 128    0.00644098
  11 129    0.00602088
  11 130    0.00562828
  11 131    0.00526136
  11 132    0.00491845
  11 133    0.00459795
  11 134    0.00429840
  11 135    0.00401842
  11 136    0.00375672
  11 137    0.00351210
  11 138    0.00328344
  11 139    0.00306970
  11 140    0.00286989
  11 141    0.00268310
  11 142    0.00250848
  11 143    0.00234522
  11 144    0.00219259
  11 145    0.00204989
  11 146    0.00191646
  11 147    0.00179171
  11 148    0.00167505
  11 149    0.00156596
  11 150    0.00146395
  11 151    0.00136855
  11 152    0.00127932
  11 153    0.00119587
  11 154    0.00111780
  11 155    0.00104478
  11 156    0.00097646
  11 157    0.00091255
  11 158    0.00085274
  11 159    0.00079677
  11 160    0.00074438
  11 161    0.00069534
  11 162    0.00064943
  11 163    0.00060644
  11 164    0.00056617
  11 165    0.00052845
  11 166    0.00049310
  11 167    0.00045996
  11 168    0.00042889
  11 169    0.00039974
  11 170    0.00037238
  11 171    0.00034670
  11 172    0.00032256
  11 173    0.00029988
  11 174    0.00027853
  11 175    0.00025844
  11 176    0.00023950
  11 177    0.00022164
  11 178    0.00020476
  11 179    0.00018881
  11 180    0.00017370
  11 181    0.00015936
  11 182    0.00014574
  11 183    0.00013277
  11 184    0.00012039
  11 185    0.00010856
  11 186    0.00009720
  11 187    0.00008629
  11 188    0.00007575
  11 189    0.00006556
  11 190    0.00005566
  11 191    0.00004601
  11 192    0.00003656
  11 193    0.00002728
  11 194    0.00001812
  11 195    0.00000904
  11 196    0.00000000
  12   1    0.00000000
  12   2    0.00000000
  12   3   11.70727356
  12   4   20.45100272
  12   5   25.93178768
  12   6   28.63776420
  12   7   30.43501247
  12   8   31.42929525
  12   9   31.82398278
  12  10   31.69220511
  12  11   31.01735960
  12  12   29.71297666
  12  13   28.04173230
  12  14   26.20762690
  12  15   24.33928969
  12  16   22.51242224
  12  17   20.76905039
  12  18   19.13043951
  12  19   17.60526154
  12  20   16.19467302
  12  21   14.89546412
  12  22   13.70201290
  12  23   12.60749569
  12  24   11.60463050
  12  25   10.68612539
  12  26    9.84493977
  12  27    9.07442751
  12  28    8.36840579
  12  29    7.72117826
  12  30    7.12753045
  12  31    6.58270939
  12  32    6.08239466
  12  33    5.62266565
  12  34    5.19996784
  12  35    4.81107977
  12  36    4.45308182
  12  37    4.12332710
  12  38    3.81941475
  12  39    3.53916566
  12  40    3.28060054
  12  41    3.04192013
  12  42    2.82148745
  12  43    2.61781190
  12  44    2.42953493
  12  45    2.25541735
  12  46    2.09432781
  12  47    1.94523259
  12  48    1.80718638
  12  49    1.67932405
  12  50    1.56085320
  12  51    1.45104755
  12  52    1.34924089
  12  53    1.25482175
  12  54    1.16722845
  12  55    1.08594477
  12  56    1.01049596
  12  57    0.94044512
  12  58    0.87539000
  12  59    0.81495998
  12  60    0.75881349
  12  61    0.70663548
  12  62    0.65813529
  12  63    0.61304459
  12  64    0.57111557
  12  65    0.53211928
  12  66    0.49584408
  12  67    0.46209430
  12  68    0.43068889
  12  69    0.40146035
  12  70    0.37425359
  12  71    0.34892503
  12  72    0.32534162
  12  73    0.30338010
  12  74    0.28292623
  12  75    0.26387405
  12  76    0.24612531
  12  77    0.22958888
  12  78    0.21418017
  12  79    0.19982068
  12  80    0.18643753
  12  81    0.17396303
  12  82    0.16233433
  12  83    0.15149303
  12  84    0.14138486
  12  85    0.13195939
  12  86    0.12316973
  12  87    0.11497231
  12  88    0.10732658
  12  89    0.10019484
  12  90    0.09354204
  12  91    0.08733553
  12  92    0.08154497
  12  93    0.07614209
  12  94    0.07110059
  12  95    0.06639599
  12  96    0.06200550
  12  97    0.05790788
  12  98    0.05408337
  12  99    0.05051356
  12 100    0.04718129
  12 101    0.04407058
  12 102    0.04116655
  12 103    0.03845531
  12 104    0.03592395
  12 105    0.03356041
  12 106    0.03135346
  12 107    0.02929263
  12 108    0.02736815
  12 109    0.02557092
  12 110    0.02389246
  12 111    0.02232485
  12 112    0.02086071
  12 113    0.01949315
  12 114    0.01821576
  12 115    0.01702255
  12 116    0.01590791
  12 117    0.01486665
  12 118    0.01389390
  12 119    0.01298512
  12 120    0.01213607
  12 121    0.01134280
  12 122    0.01060162
  12 123    0.00990909
  12 124    0.00926200
  12 125    0.00865734
  12 126    0.00809232
  12 127    0.00756433
  12 128    0.00707091
  12 129    0.00660980
  12 130    0.00617886
  12 131    0.00577612
  12 132    0.00539971
  12 133    0.00504791
  12 134    0.00471909
  12 135    0.00441175
  12 136    0.00412447
  12 137    0.00385594
  12 138    0.00360493
  12 139    0.00337029
  12 140    0.00315094
  12 141    0.00294589
  12 142    0.00275419
  12 143    0.00257496
  12 144    0.00240740
  12 145    0.00225074
  12 146    0.00210425
  12 147    0.00196729
  12 148    0.00183921
  12 149    0.00171945
  12 150    0.00160745
  12 151    0.00150270
  12 152    0.00140474
  12 153    0.00131311
  12 154    0.00122740
  12 155    0.00114723
  12 156    0.00107222
  12 157    0.00100204
  12 158    0.00093637
  12 159    0.00087492
  12 160    0.00081740
  12 161    0.00076355
  12 162    0.00071314
  12 163    0.00066594
  12 164    0.00062172
  12 165    0.00058030
  12 166    0.00054148
  12 167    0.00050510
  12 168    0.00047098
  12 169    0.00043897
  12 170    0.00040893
  12 171    0.00038072
  12 172    0.00035422
  12 173    0.00032931
  12 174    0.00030587
  12 175    0.00028381
  12 176    0.00026301
  12 177    0.00024339
  12 178    0.00022487
  12 179    0.00020734
  12 180    0.00019075
  12 181    0.00017501
  12 182    0.00016005
  12 183    0.00014581
  12 184    0.00013222
  12 185    0.00011922
  12 186    0.00010675
  12 187    0.00009476
  12 188    0.00008319
  12 189    0.00007200
  12 190    0.00006113
  12 191    0.00005053
  12 192    0.00004015
  12 193    0.00002996
  12 194    0.00001990
  12 195    0.00000993
  12 196    0.00000000
  13   1    0.00000000
  13   2    0.00000000
  13   3   12.10458549
  13   4   21.56940530
  13   5   27.51337553
  13   6   31.21531480
  13   7   33.02004594
  13   8   33.60471850
  13   9   33.61271052
  13  10   33.12667244
  13  11   32.18302900
  13  12   30.82052260
  13  13   29.17200168
  13  14   27.37148756
  13  15   25.52208348
  13  16   23.69404405
  13  17   21.93146989
  13  18   20.25978422
  13  19   18.69180566
  13  20   17.23216254
  13  21   15.88033874
  13  22   14.63271584
  13  23   13.48391693
  13  24   12.42767709
  13  25   11.45739760
  13  26   10.56649073
  13  27    9.74858688
  13  28    8.99765190
  13  29    8.30804648
  13  30    7.67454866
  13  31    7.09235335
  13  32    6.55705817
  13  33    6.06464142
  13  34    5.61143616
  13  35    5.19410288
  13  36    4.80960213
  13  37    4.45516829
  13  38    4.12828475
  13  39    3.82666089
  13  40    3.54821091
  13  41    3.29103453
  13  42    3.05339941
  13  43    2.83372527
  13  44    2.63056957
  13  45    2.44261450
  13  46    2.26865539
  13  47    2.10759015
  13  48    1.95840982
  13  49    1.82019005
  13  50    1.69208343
  13  51    1.57331253
  13  52    1.46316367
  13  53    1.36098124
  13  54    1.26616266
  13  55    1.17815370
  13  56    1.09644432
  13  57    1.02056490
  13  58    0.95008277
  13  59    0.88459915
  13  60    0.82374625
  13  61    0.76718472
  13  62    0.71460133
  13  63    0.66570678
  13  64    0.62023382
  13  65    0.57793539
  13  66    0.53858309
  13  67    0.50196562
  13  68    0.46788745
  13  69    0.43616759
  13  70    0.40663846
  13  71    0.37914481
  13  72    0.35354278
  13  73    0.32969905
  13  74    0.30749001
  13  75    0.28680102
  13  76    0.26752572
  13  77    0.24956545
  13  78    0.23282861
  13  79    0.21723018
  13  80    0.20269121
  13  81    0.18913837
  13  82    0.17650355
  13  83    0.16472344
  13  84    0.15373922
  13  85    0.14349622
  13  86    0.13394359
  13  87    0.12503408
  13  88    0.11672371
  13  89    0.10897160
  13  90    0.10173968
  13  91    0.09499257
  13  92    0.08869732
  13  93    0.08282325
  13  94    0.07734184
  13  95    0.07222649
  13  96    0.06745246
  13  97    0.06299670
  13  98    0.05883775
  13  99    0.05495562
  13 100    0.05133168
  13 101    0.04794856
  13 102    0.04479011
  13 103    0.04184124
  13 104    0.03908792
  13 105    0.03651705
  13 106    0.03411643
  13 107    0.03187468
  13 108    0.02978119
  13 109    0.02782608
  13 110    0.02600011
  13 111    0.02429468
  13 112    0.02270179
  13 113    0.02121393
  13 114    0.01982413
  13 115    0.01852588
  13 116    0.01731311
  13 117    0.01618014
  13 118    0.01512169
  13 119    0.01413282
  13 120    0.01320893
  13 121    0.01234572
  13 122    0.01153918
  13 123    0.01078556
  13 124    0.01008137
  13 125    0.00942335
  13 126    0.00880846
  13 127    0.00823384
  13 128    0.00769685
  13 129    0.00719501
  13 130    0.00672600
  13 131    0.00628767
  13 132    0.00587799
  13 133    0.00549509
  13 134    0.00513720
  13 135    0.00480268
  13 136    0.00448999
  13 137    0.00419771
  13 138    0.00392449
  13 139    0.00366909
  13 140    0.00343033
  13 141    0.00320712
  13 142    0.00299844
  13 143    0.00280335
  13 144    0.00262095
  13 145    0.00245041
  13 146    0.00229095
  13 147    0.00214185
  13 148    0.00200243
  13 149    0.00187205
  13 150    0.00175012
  13 151    0.00163609
  13 152    0.00152944
  13 153    0.00142969
  13 154    0.00133639
  13 155    0.00124910
  13 156    0.00116744
  13 157    0.00109103
  13 158    0.00101954
  13 159    0.00095263
  13 160    0.00089001
  13 161    0.00083139
  13 162    0.00077650
  13 163    0.00072511
  13 164    0.00067697
  13 165    0.00063187
  13 166    0.00058960
  13 167    0.00054999
  13 168    0.00051284
  13 169    0.00047799
  13 170    0.00044528
  13 171    0.00041457
  13 172    0.00038571
  13 173    0.00035859
  13 174    0.00033307
  13 175    0.00030904
  13 176    0.00028640
  13 177    0.00026504
  13 178    0.00024486
  13 179    0.00022578
  13 180    0.00020771
  13 181    0.00019057
  13 182    0.00017428
  13 183    0.00015877
  13 184    0.00014398
  13 185    0.00012982
  13 186    0.00011624
  13 187    0.00010319
  13 188    0.00009059
  13 189    0.00007840
  13 190    0.00006656
  13 191    0.00005502
  13 192    0.00004373
  13 193    0.00003262
  13 194    0.00002167
  13 195    0.00001081
  13 196    0.00000000
  14   1    0.00000000
  14   2    0.00000000
  14   3   12.19012991
  14   4   22.29502147
  14   5   29.44715799
  14   6   33.81505978
  14   7   35.95735038
  14   8   36.49137574
  14   9   36.03005379
  14  10   35.15138445
  14  11   33.89642235
  14  12   32.33748856
  14  13   30.57106907
  14  14   28.69383375
  14  15   26.78570316
  14  16   24.90507165
  14  17   23.09081461
  14  18   21.36654210
  14  19   19.74485640
  14  20   18.23083039
  14  21   16.82459741
  14  22   15.52318424
  14  23   14.32176876
  14  24   13.21452381
  14  25   12.19517266
  14  26   11.25734695
  14  27   10.39481076
  14  28    9.60159507
  14  29    8.87207257
  14  30    8.20099327
  14  31    7.58349499
  14  32    7.01509774
  14  33    6.49168853
  14  34    6.00950074
  14  35    5.56509066
  14  36    5.15531320
  14  37    4.77729770
  14  38    4.42842475
  14  39    4.10630421
  14  40    3.80875474
  14  41    3.53378499
  14  42    3.27957620
  14  43    3.04446647
  14  44    2.82693638
  14  45    2.62559595
  14  46    2.43917282
  14  47    2.26650159
  14  48    2.10651416
  14  49    1.95823095
  14  50    1.82075305
  14  51    1.69325503
  14  52    1.57497851
  14  53    1.46522627
  14  54    1.36335698
  14  55    1.26878037
  14  56    1.18095289
  14  57    1.09937371
  14  58    1.02358119
  14  59    0.95314955
  14  60    0.88768592
  14  61    0.82682764
  14  62    0.77023978
  14  63    0.71761289
  14  64    0.66866094
  14  65    0.62311944
  14  66    0.58074376
  14  67    0.54130750
  14  68    0.50460111
  14  69    0.47043054
  14  70    0.43861604
  14  71    0.40899106
  14  72    0.38140123
  14  73    0.35570343
  14  74    0.33176495
  14  75    0.30946265
  14  76    0.28868229
  14  77    0.26931785
  14  78    0.25127089
  14  79    0.23445001
  14  80    0.21877034
  14  81    0.20415301
  14  82    0.19052477
  14  83    0.17781750
  14  84    0.16596794
  14  85    0.15491723
  14  86    0.14461066
  14  87    0.13499735
  14  88    0.12602996
  14  89    0.11766447
  14  90    0.10985989
  14  91    0.10257810
  14  92    0.09578362
  14  93    0.08944340
  14  94    0.08352669
  14  95    0.07800486
  14  96    0.07285122
  14  97    0.06804095
  14  98    0.06355091
  14  99    0.05935954
  14 100    0.05544677
  14 101    0.05179387
  14 102    0.04838342
  14 103    0.04519916
  14 104    0.04222594
  14 105    0.03944966
  14 106    0.03685713
  14 107    0.03443610
  14 108    0.03217511
  14 109    0.03006350
  14 110    0.02809131
  14 111    0.02624927
  14 112    0.02452872
  14 113    0.02292158
  14 114    0.02142033
  14 115    0.02001792
  14 116    0.01870782
  14 117    0.01748389
  14 118    0.01634044
  14 119    0.01527213
  14 120    0.01427400
  14 121    0.01334140
  14 122    0.01247001
  14 123    0.01165578
  14 124    0.01089494
  14 125    0.01018397
  14 126    0.00951958
  14 127    0.00889870
  14 128    0.00831846
  14 129    0.00777619
  14 130    0.00726940
  14 131    0.00679574
  14 132    0.00635304
  14 133    0.00593926
  14 134    0.00555251
  14 135    0.00519100
  14 136    0.00485309
  14 137    0.00453722
  14 138    0.00424195
  14 139    0.00396593
  14 140    0.00370789
  14 141    0.00346666
  14 142    0.00324113
  14 143    0.00303028
  14 144    0.00283314
  14 145    0.00264881
  14 146    0.00247647
  14 147    0.00231531
  14 148    0.00216462
  14 149    0.00202369
  14 150    0.00189191
  14 151    0.00176865
  14 152    0.00165338
  14 153    0.00154556
  14 154    0.00144470
  14 155    0.00135035
  14 156    0.00126208
  14 157    0.00117949
  14 158    0.00110220
  14 159    0.00102988
  14 160    0.00096218
  14 161    0.00089881
  14 162    0.00083948
  14 163    0.00078392
  14 164    0.00073188
  14 165    0.00068313
  14 166    0.00063744
  14 167    0.00059461
  14 168    0.00055445
  14 169    0.00051677
  14 170    0.00048142
  14 171    0.00044821
  14 172    0.00041702
  14 173    0.00038770
  14 174    0.00036011
  14 175    0.00033413
  14 176    0.00030965
  14 177    0.00028656
  14 178    0.00026474
  14 179    0.00024412
  14 180    0.00022458
  14 181    0.00020605
  14 182    0.00018844
  14 183    0.00017167
  14 184    0.00015567
  14 185    0.00014036
  14 186    0.00012569
  14 187    0.00011157
  14 188    0.00009795
  14 189    0.00008477
  14 190    0.00007197
  14 191    0.00005949
  14 192    0.00004728
  14 193    0.00003527
  14 194    0.00002343
  14 195    0.00001169
  14 196    0.00000000
  15   1    0.00000000
  15   2    0.00000000
  15   3   11.40972203
  15   4   22.06266202
  15   5   30.28308173
  15   6   35.77581161
  15   7   38.64689344
  15   8   39.51949190
  15   9   39.00900894
  15  10   37.69313553
  15  11   36.04950880
  15  12   34.19141967
  15  13   32.20335898
  15  14   30.16196543
  15  15   28.12907382
  15  16   26.14944478
  15  17   24.25263051
  15  18   22.45626488
  15  19   20.76930593
  15  20   19.19470154
  15  21   17.73140201
  15  22   16.37580986
  15  23   15.12279449
  15  24   13.96638772
  15  25   12.90025181
  15  26   11.91798810
  15  27   11.01333500
  15  28   10.18028990
  15  29    9.41317925
  15  30    8.70669369
  15  31    8.05589996
  15  32    7.45623773
  15  33    6.90350698
  15  34    6.39384967
  15  35    5.92372849
  15  36    5.48990419
  15  37    5.08941287
  15  38    4.71954377
  15  39    4.37781810
  15  40    4.06196914
  15  41    3.76992377
  15  42    3.49978536
  15  43    3.24981808
  15  44    3.01843260
  15  45    2.80417298
  15  46    2.60570479
  15  47    2.42180433
  15  48    2.25134877
  15  49    2.09330732
  15  50    1.94673309
  15  51    1.81075584
  15  52    1.68457529
  15  53    1.56745512
  15  54    1.45871751
  15  55    1.35773813
  15  56    1.26394169
  15  57    1.17679777
  15  58    1.09581715
  15  59    1.02054834
  15  60    0.95057453
  15  61    0.88551076
  15  62    0.82500131
  15  63    0.76871738
  15  64    0.71635492
  15  65    0.66763265
  15  66    0.62229030
  15  67    0.58008692
  15  68    0.54079939
  15  69    0.50422102
  15  70    0.47016031
  15  71    0.43843976
  15  72    0.40889477
  15  73    0.38137275
  15  74    0.35573208
  15  75    0.33184142
  15  76    0.30957882
  15  77    0.28883111
  15  78    0.26949316
  15  79    0.25146738
  15  80    0.23466308
  15  81    0.21899601
  15  82    0.20438786
  15  83    0.19076586
  15  84    0.17806234
  15  85    0.16621439
  15  86    0.15516349
  15  87    0.14485522
  15  88    0.13523894
  15  89    0.12626755
  15  90    0.11789719
  15  91    0.11008706
  15  92    0.10279917
  15  93    0.09599817
  15  94    0.08965112
  15  95    0.08372735
  15  96    0.07819832
  15  97    0.07303741
  15  98    0.06821985
  15  99    0.06372254
  15 100    0.05952398
  15 101    0.05560412
  15 102    0.05194426
  15 103    0.04852701
  15 104    0.04533612
  15 105    0.04235646
  15 106    0.03957392
  15 107    0.03697535
  15 108    0.03454848
  15 109    0.03228187
  15 110    0.03016485
  15 111    0.02818747
  15 112    0.02634045
  15 113    0.02461513
  15 114    0.02300343
  15 115    0.02149782
  15 116    0.02009125
  15 117    0.01877718
  15 118    0.01754947
  15 119    0.01640242
  15 120    0.01533069
  15 121    0.01432930
  15 122    0.01339361
  15 123    0.01251928
  15 124    0.01170226
  15 125    0.01093878
  15 126    0.01022530
  15 127    0.00955854
  15 128    0.00893541
  15 129    0.00835304
  15 130    0.00780876
  15 131    0.00730006
  15 132    0.00682459
  15 133    0.00638019
  15 134    0.00596480
  15 135    0.00557652
  15 136    0.00521358
  15 137    0.00487431
  15 138    0.00455715
  15 139    0.00426067
  15 140    0.00398349
  15 141    0.00372437
  15 142    0.00348211
  15 143    0.00325562
  15 144    0.00304385
  15 145    0.00284584
  15 146    0.00266070
  15 147    0.00248758
  15 148    0.00232570
  15 149    0.00217431
  15 150    0.00203273
  15 151    0.00190032
  15 152    0.00177648
  15 153    0.00166064
  15 154    0.00155229
  15 155    0.00145092
  15 156    0.00135609
  15 157    0.00126735
  15 158    0.00118432
  15 159    0.00110662
  15 160    0.00103389
  15 161    0.00096580
  15 162    0.00090205
  15 163    0.00084236
  15 164    0.00078644
  15 165    0.00073406
  15 166    0.00068497
  15 167    0.00063895
  15 168    0.00059580
  15 169    0.00055532
  15 170    0.00051732
  15 171    0.00048165
  15 172    0.00044813
  15 173    0.00041662
  15 174    0.00038697
  15 175    0.00035906
  15 176    0.00033276
  15 177    0.00030794
  15 178    0.00028450
  15 179    0.00026233
  15 180    0.00024134
  15 181    0.00022143
  15 182    0.00020250
  15 183    0.00018448
  15 184    0.00016729
  15 185    0.00015084
  15 186    0.00013507
  15 187    0.00011990
  15 188    0.00010526
  15 189    0.00009110
  15 190    0.00007734
  15 191    0.00006393
  15 192    0.00005081
  15 193    0.00003791
  15 194    0.00002518
  15 195    0.00001256
  15 196    0.00000000
  16   1    0.00000000
  16   2    0.00000000
  16   3    8.43178075
  16   4   20.35116187
  16   5   29.96794887
  16   6   36.50145798
  16   7   40.48966220
  16   8   42.08892569
  16   9   41.94954677
  16  10   40.71356340
  16  11   38.56140003
  16  12   36.31222494
  16  13   34.01792412
  16  14   31.74236380
  16  15   29.53181084
  16  16   27.41570564
  16  17   25.41110539
  16  18   23.52649598
  16  19   21.76456130
  16  20   20.12412350
  16  21   18.60149584
  16  22   17.19142750
  16  23   15.88776337
  16  24   14.68390225
  16  25   13.57311142
  16  26   12.54873833
  16  27   11.60434869
  16  28   10.73381220
  16  29    9.93135125
  16  30    9.19156391
  16  31    8.50942928
  16  32    7.88030107
  16  33    7.29989365
  16  34    6.76426348
  16  35    6.26978805
  16  36    5.81314380
  16  37    5.39128387
  16  38    5.00141645
  16  39    4.64098407
  16  40    4.30764409
  16  41    3.99925039
  16  42    3.71383654
  16  43    3.44960019
  16  44    3.20488878
  16  45    2.97818650
  16  46    2.76810230
  16  47    2.57335907
  16  48    2.39278369
  16  49    2.22529806
  16  50    2.06991088
  16  51    1.92571022
  16  52    1.79185673
  16  53    1.66757752
  16  54    1.55216050
  16  55    1.44494934
  16  56    1.34533879
  16  57    1.25277045
  16  58    1.16672895
  16  59    1.08673840
  16  60    1.01235922
  16  61    0.94318515
  16  62    0.87884063
  16  63    0.81897836
  16  64    0.76327699
  16  65    0.71143915
  16  66    0.66318953
  16  67    0.61827316
  16  68    0.57645386
  16  69    0.53751275
  16  70    0.50124696
  16  71    0.46746839
  16  72    0.43600259
  16  73    0.40668771
  16  74    0.37937358
  16  75    0.35392082
  16  76    0.33020004
  16  77    0.30809107
  16  78    0.28748233
  16  79    0.26827015
  16  80    0.25035819
  16  81    0.23365693
  16  82    0.21808318
  16  83    0.20355956
  16  84    0.19001414
  16  85    0.17738002
  16  86    0.16559497
  16  87    0.15460110
  16  88    0.14434454
  16  89    0.13477516
  16  90    0.12584631
  16  91    0.11751455
  16  92    0.10973945
  16  93    0.10248336
  16  94    0.09571122
  16  95    0.08939037
  16  96    0.08349040
  16  97    0.07798297
  16  98    0.07284168
  16  99    0.06804195
  16 100    0.06356084
  16 101    0.05937699
  16 102    0.05547050
  16 103    0.05182279
  16 104    0.04841658
  16 105    0.04523573
  16 106    0.04226519
  16 107    0.03949095
  16 108    0.03689992
  16 109    0.03447991
  16 110    0.03221953
  16 111    0.03010818
  16 112    0.02813596
  16 113    0.02629362
  16 114    0.02457256
  16 115    0.02296474
  16 116    0.02146264
  16 117    0.02005928
  16 118    0.01874812
  16 119    0.01752306
  16 120    0.01637842
  16 121    0.01530888
  16 122    0.01430948
  16 123    0.01337560
  16 124    0.01250291
  16 125    0.01168739
  16 126    0.01092526
  16 127    0.01021301
  16 128    0.00954737
  16 129    0.00892525
  16 130    0.00834381
  16 131    0.00780036
  16 132    0.00729242
  16 133    0.00681764
  16 134    0.00637386
  16 135    0.00595903
  16 136    0.00557127
  16 137    0.00520879
  16 138    0.00486993
  16 139    0.00455315
  16 140    0.00425700
  16 141    0.00398013
  16 142    0.00372128
  16 143    0.00347927
  16 144    0.00325299
  16 145    0.00304141
  16 146    0.00284357
  16 147    0.00265858
  16 148    0.00248559
  16 149    0.00232382
  16 150    0.00217253
  16 151    0.00203103
  16 152    0.00189869
  16 153    0.00177490
  16 154    0.00165910
  16 155    0.00155077
  16 156    0.00144942
  16 157    0.00135460
  16 158    0.00126586
  16 159    0.00118281
  16 160    0.00110508
  16 161    0.00103232
  16 162    0.00096419
  16 163    0.00090038
  16 164    0.00084062
  16 165    0.00078464
  16 166    0.00073217
  16 167    0.00068298
  16 168    0.00063686
  16 169    0.00059359
  16 170    0.00055298
  16 171    0.00051485
  16 172    0.00047903
  16 173    0.00044535
  16 174    0.00041366
  16 175    0.00038382
  16 176    0.00035571
  16 177    0.00032918
  16 178    0.00030412
  16 179    0.00028043
  16 180    0.00025799
  16 181    0.00023670
  16 182    0.00021647
  16 183    0.00019721
  16 184    0.00017883
  16 185    0.00016125
  16 186    0.00014439
  16 187    0.00012817
  16 188    0.00011253
  16 189    0.00009739
  16 190    0.00008268
  16 191    0.00006835
  16 192    0.00005431
  16 193    0.00004052
  16 194    0.00002692
  16 195    0.00001343
  16 196    0.00000000
  17   1    0.00000000
  17   2    0.00000000
  17   3    0.00000000
  17   4   17.02374196
  17   5   28.85608570
  17   6   36.91856121
  17   7   41.88349248
  17   8   44.56552613
  17   9   45.15465522
  17  10   43.81318854
  17  11   41.32470300
  17  12   38.62355024
  17  13   35.94995669
  17  14   33.38485136
  17  15   30.95834559
  17  16   28.68023416
  17  17   26.55133560
  17  18   24.56825253
  17  19   22.72546517
  17  20   21.01631240
  17  21   19.43351081
  17  22   17.96947548
  17  23   16.61654390
  17  24   15.36714089
  17  25   14.21390008
  17  26   13.14975030
  17  27   12.16797309
  17  28   11.26223719
  17  29   10.42661481
  17  30    9.65558448
  17  31    8.94402396
  17  32    8.28719638
  17  33    7.68073188
  17  34    7.12060668
  17  35    6.60312071
  17  36    6.12487495
  17  37    5.68274907
  17  38    5.27387976
  17  39    4.89564018
  17  40    4.54562058
  17  41    4.22161018
  17  42    3.92158044
  17  43    3.64366956
  17  44    3.38616823
  17  45    3.14750660
  17  46    2.92624234
  17  47    2.72104970
  17  48    2.53070959
  17  49    2.35410046
  17  50    2.19019009
  17  51    2.03802797
  17  52    1.89673851
  17  53    1.76551471
  17  54    1.64361250
  17  55    1.53034553
  17  56    1.42508041
  17  57    1.32723238
  17  58    1.23626138
  17  59    1.15166842
  17  60    1.07299227
  17  61    0.99980649
  17  62    0.93171660
  17  63    0.86835762
  17  64    0.80939170
  17  65    0.75450604
  17  66    0.70341092
  17  67    0.65583791
  17  68    0.61153825
  17  69    0.57028136
  17  70    0.53185339
  17  71    0.49605601
  17  72    0.46270523
  17  73    0.43163029
  17  74    0.40267271
  17  75    0.37568535
  17  76    0.35053155
  17  77    0.32708441
  17  78    0.30522603
  17  79    0.28484684
  17  80    0.26584502
  17  81    0.24812593
  17  82    0.23160157
  17  83    0.21619011
  17  84    0.20181545
  17  85    0.18840680
  17  86    0.17589831
  17  87    0.16422869
  17  88    0.15334091
  17  89    0.14318190
  17  90    0.13370224
  17  91    0.12485592
  17  92    0.11660012
  17  93    0.10889495
  17  94    0.10170325
  17  95    0.09499042
  17  96    0.08872423
  17  97    0.08287462
  17  98    0.07741363
  17  99    0.07231517
  17 100    0.06755493
  17 101    0.06311026
  17 102    0.05896004
  17 103    0.05508459
  17 104    0.05146555
  17 105    0.04808581
  17 106    0.04492940
  17 107    0.04198146
  17 108    0.03922809
  17 109    0.03665636
  17 110    0.03425419
  17 111    0.03201031
  17 112    0.02991422
  17 113    0.02795612
  17 114    0.02612684
  17 115    0.02441787
  17 116    0.02282124
  17 117    0.02132950
  17 118    0.01993573
  17 119    0.01863346
  17 120    0.01741663
  17 121    0.01627961
  17 122    0.01521713
  17 123    0.01422427
  17 124    0.01329646
  17 125    0.01242939
  17 126    0.01161908
  17 127    0.01086179
  17 128    0.01015402
  17 129    0.00949253
  17 130    0.00887427
  17 131    0.00829640
  17 132    0.00775627
  17 133    0.00725141
  17 134    0.00677949
  17 135    0.00633835
  17 136    0.00592598
  17 137    0.00554049
  17 138    0.00518013
  17 139    0.00484323
  17 140    0.00452827
  17 141    0.00423381
  17 142    0.00395851
  17 143    0.00370111
  17 144    0.00346044
  17 145    0.00323541
  17 146    0.00302499
  17 147    0.00282823
  17 148    0.00264423
  17 149    0.00247215
  17 150    0.00231123
  17 151    0.00216072
  17 152    0.00201994
  17 153    0.00188826
  17 154    0.00176509
  17 155    0.00164986
  17 156    0.00154204
  17 157    0.00144117
  17 158    0.00134677
  17 159    0.00125843
  17 160    0.00117574
  17 161    0.00109833
  17 162    0.00102585
  17 163    0.00095797
  17 164    0.00089440
  17 165    0.00083484
  17 166    0.00077902
  17 167    0.00072669
  17 168    0.00067762
  17 169    0.00063159
  17 170    0.00058838
  17 171    0.00054781
  17 172    0.00050970
  17 173    0.00047386
  17 174    0.00044015
  17 175    0.00040840
  17 176    0.00037849
  17 177    0.00035026
  17 178    0.00032361
  17 179    0.00029839
  17 180    0.00027452
  17 181    0.00025187
  17 182    0.00023034
  17 183    0.00020985
  17 184    0.00019029
  17 185    0.00017158
  17 186    0.00015364
  17 187    0.00013639
  17 188    0.00011974
  17 189    0.00010363
  17 190    0.00008798
  17 191    0.00007273
  17 192    0.00005780
  17 193    0.00004312
  17 194    0.00002864
  17 195    0.00001429
  17 196    0.00000000
  18   1    0.00000000
  18   2    0.00000000
  18   3    0.00000000
  18   4   15.95588339
  18   5   28.62963067
  18   6   37.58103076
  18   7   43.72792207
  18   8   47.31347167
  18   9   48.47115886
  18  10   47.23526072
  18  11   44.46613747
  18  12   41.06196517
  18  13   37.91744482
  18  14   35.02241244
  18  15   32.36044335
  18  16   29.91038559
  18  17   27.65206200
  18  18   25.56808474
  18  19   23.64372732
  18  20   21.86629954
  18  21   20.22457136
  18  22   18.70836956
  18  23   17.30832858
  18  24   16.01574743
  18  25   14.82251024
  18  26   13.72104134
  18  27   12.70427681
  18  28   11.76564270
  18  29   10.89903453
  18  30   10.09879625
  18  31    9.35969762
  18  32    8.67691056
  18  33    8.04598450
  18  34    7.46282159
  18  35    6.92365207
  18  36    6.42501025
  18  37    5.96371145
  18  38    5.53682998
  18  39    5.14167848
  18  40    4.77578854
  18  41    4.43689265
  18  42    4.12290751
  18  43    3.83191864
  18  44    3.56216620
  18  45    3.31203197
  18  46    3.08002745
  18  47    2.86478290
  18  48    2.66503746
  18  49    2.47962994
  18  50    2.30749056
  18  51    2.14763334
  18  52    1.99914916
  18  53    1.86119943
  18  54    1.73301030
  18  55    1.61386739
  18  56    1.50311097
  18  57    1.40013153
  18  58    1.30436577
  18  59    1.21529290
  18  60    1.13243124
  18  61    1.05533516
  18  62    0.98359226
  18  63    0.91682072
  18  64    0.85466696
  18  65    0.79680344
  18  66    0.74292665
  18  67    0.69275527
  18  68    0.64602850
  18  69    0.60250445
  18  70    0.56195876
  18  71    0.52418325
  18  72    0.48898470
  18  73    0.45618377
  18  74    0.42561394
  18  75    0.39712054
  18  76    0.37055994
  18  77    0.34579865
  18  78    0.32271265
  18  79    0.30118668
  18  80    0.28111357
  18  81    0.26239369
  18  82    0.24493439
  18  83    0.22864948
  18  84    0.21345882
  18  85    0.19928782
  18  86    0.18606708
  18  87    0.17373201
  18  88    0.16222250
  18  89    0.15148258
  18  90    0.14146015
  18  91    0.13210670
  18  92    0.12337704
  18  93    0.11522908
  18  94    0.10762364
  18  95    0.10052419
  18  96    0.09389671
  18  97    0.08770950
  18  98    0.08193301
  18  99    0.07653971
  18 100    0.07150394
  18 101    0.06680177
  18 102    0.06241090
  18 103    0.05831053
  18 104    0.05448128
  18 105    0.05090508
  18 106    0.04756505
  18 107    0.04444548
  18 108    0.04153170
  18 109    0.03881003
  18 110    0.03626771
  18 111    0.03389283
  18 112    0.03167428
  18 113    0.02960171
  18 114    0.02766544
  18 115    0.02585644
  18 116    0.02416630
  18 117    0.02258716
  18 118    0.02111168
  18 119    0.01973301
  18 120    0.01844476
  18 121    0.01724098
  18 122    0.01611608
  18 123    0.01506486
  18 124    0.01408249
  18 125    0.01316441
  18 126    0.01230641
  18 127    0.01150452
  18 128    0.01075506
  18 129    0.01005459
  18 130    0.00939988
  18 131    0.00878792
  18 132    0.00821592
  18 133    0.00768126
  18 134    0.00718147
  18 135    0.00671428
  18 136    0.00627754
  18 137    0.00586927
  18 138    0.00548759
  18 139    0.00513077
  18 140    0.00479718
  18 141    0.00448529
  18 142    0.00419369
  18 143    0.00392104
  18 144    0.00366612
  18 145    0.00342775
  18 146    0.00320486
  18 147    0.00299643
  18 148    0.00280152
  18 149    0.00261924
  18 150    0.00244876
  18 151    0.00228932
  18 152    0.00214019
  18 153    0.00200069
  18 154    0.00187020
  18 155    0.00174812
  18 156    0.00163391
  18 157    0.00152703
  18 158    0.00142703
  18 159    0.00133343
  18 160    0.00124582
  18 161    0.00116381
  18 162    0.00108702
  18 163    0.00101510
  18 164    0.00094774
  18 165    0.00088463
  18 166    0.00082549
  18 167    0.00077005
  18 168    0.00071805
  18 169    0.00066928
  18 170    0.00062350
  18 171    0.00058051
  18 172    0.00054012
  18 173    0.00050215
  18 174    0.00046643
  18 175    0.00043279
  18 176    0.00040109
  18 177    0.00037118
  18 178    0.00034294
  18 179    0.00031622
  18 180    0.00029092
  18 181    0.00026692
  18 182    0.00024411
  18 183    0.00022239
  18 184    0.00020166
  18 185    0.00018184
  18 186    0.00016282
  18 187    0.00014454
  18 188    0.00012690
  18 189    0.00010982
  18 190    0.00009324
  18 191    0.00007707
  18 192    0.00006125
  18 193    0.00004570
  18 194    0.00003035
  18 195    0.00001514
  18 196    0.00000000
  19   1    0.00000000
  19   2    0.00000000
  19   3    0.00000000
  19   4   15.23404834
  19   5   28.24015598
  19   6   38.19848370
  19   7   45.30878015
  19   8   49.67872296
  19   9   51.37532657
  19  10   50.37968820
  19  11   47.42066358
  19  12   43.40514044
  19  13   39.78726659
  19  14   36.56714012
  19  15   33.68020114
  19  16   31.06856416
  19  17   28.68916102
  19  18   26.51067183
  19  19   24.50972942
  19  20   22.66813983
  19  21   20.97108481
  19  22   19.40601121
  19  23   17.96195605
  19  24   16.62913712
  19  25   15.39870152
  19  26   14.26256710
  19  27   13.21331810
  19  28   12.24413194
  19  29   11.34872416
  19  30   10.52130397
  19  31    9.75653599
  19  32    9.04950613
  19  33    8.39569012
  19  34    7.79092427
  19  35    7.23137805
  19  36    6.71352831
  19  37    6.23413522
  19  38    5.79021972
  19  39    5.37904253
  19  40    4.99808474
  19  41    4.64502970
  19  42    4.31774644
  19  43    4.01427432
  19  44    3.73280889
  19  45    3.47168904
  19  46    3.22938501
  19  47    3.00448761
  19  48    2.79569823
  19  49    2.60181972
  19  50    2.42174808
  19  51    2.25446481
  19  52    2.09902998
  19  53    1.95457580
  19  54    1.82030085
  19  55    1.69546469
  19  56    1.57938301
  19  57    1.47142314
  19  58    1.37099997
  19  59    1.27757220
  19  60    1.19063887
  19  61    1.10973623
  19  62    1.03443487
  19  63    0.96433700
  19  64    0.89907407
  19  65    0.83830451
  19  66    0.78171164
  19  67    0.72900183
  19  68    0.67990272
  19  69    0.63416162
  19  70    0.59154404
  19  71    0.55183234
  19  72    0.51482445
  19  73    0.48033272
  19  74    0.44818288
  19  75    0.41821303
  19  76    0.39027273
  19  77    0.36422217
  19  78    0.33993140
  19  79    0.31727962
  19  80    0.29615447
  19  81    0.27645150
  19  82    0.25807352
  19  83    0.24093013
  19  84    0.22493723
  19  85    0.21001653
  19  86    0.19609519
  19  87    0.18310540
  19  88    0.17098403
  19  89    0.15967231
  19  90    0.14911550
  19  91    0.13926264
  19  92    0.13006624
  19  93    0.12148208
  19  94    0.11346896
  19  95    0.10598849
  19  96    0.09900489
  19  97    0.09248484
  19  98    0.08639726
  19  99    0.08071320
  19 100    0.07540565
  19 101    0.07044945
  19 102    0.06582114
  19 103    0.06149883
  19 104    0.05746213
  19 105    0.05369200
  19 106    0.05017070
  19 107    0.04688168
  19 108    0.04380949
  19 109    0.04093975
  19 110    0.03825900
  19 111    0.03575472
  19 112    0.03341520
  19 113    0.03122953
  19 114    0.02918753
  19 115    0.02727969
  19 116    0.02549714
  19 117    0.02383160
  19 118    0.02227534
  19 119    0.02082115
  19 120    0.01946230
  19 121    0.01819249
  19 122    0.01700587
  19 123    0.01589694
  19 124    0.01486060
  19 125    0.01389207
  19 126    0.01298689
  19 127    0.01214089
  19 128    0.01135018
  19 129    0.01061113
  19 130    0.00992036
  19 131    0.00927468
  19 132    0.00867114
  19 133    0.00810698
  19 134    0.00757961
  19 135    0.00708663
  19 136    0.00662578
  19 137    0.00619495
  19 138    0.00579218
  19 139    0.00541563
  19 140    0.00506358
  19 141    0.00473444
  19 142    0.00442670
  19 143    0.00413896
  19 144    0.00386992
  19 145    0.00361834
  19 146    0.00338310
  19 147    0.00316312
  19 148    0.00295739
  19 149    0.00276500
  19 150    0.00258507
  19 151    0.00241678
  19 152    0.00225937
  19 153    0.00211213
  19 154    0.00197439
  19 155    0.00184553
  19 156    0.00172496
  19 157    0.00161215
  19 158    0.00150658
  19 159    0.00140778
  19 160    0.00131530
  19 161    0.00122872
  19 162    0.00114766
  19 163    0.00107174
  19 164    0.00100063
  19 165    0.00093401
  19 166    0.00087157
  19 167    0.00081304
  19 168    0.00075815
  19 169    0.00070665
  19 170    0.00065832
  19 171    0.00061294
  19 172    0.00057030
  19 173    0.00053021
  19 174    0.00049249
  19 175    0.00045698
  19 176    0.00042351
  19 177    0.00039193
  19 178    0.00036211
  19 179    0.00033390
  19 180    0.00030718
  19 181    0.00028184
  19 182    0.00025776
  19 183    0.00023482
  19 184    0.00021294
  19 185    0.00019201
  19 186    0.00017193
  19 187    0.00015262
  19 188    0.00013400
  19 189    0.00011597
  19 190    0.00009846
  19 191    0.00008139
  19 192    0.00006468
  19 193    0.00004826
  19 194    0.00003205
  19 195    0.00001599
  19 196    0.00000000
  20   1    0.00000000
  20   2    0.00000000
  20   3    0.00000000
  20   4   13.80115121
  20   5   27.01153490
  20   6   37.81691481
  20   7   45.81140840
  20   8   50.91622728
  20   9   53.17744329
  20  10   52.68922239
  20  11   49.62156076
  20  12   45.52446079
  20  13   41.41864936
  20  14   37.92509530
  20  15   34.85951258
  20  16   32.11890753
  20  17   29.64021763
  20  18   27.38186098
  20  19   25.31451577
  20  20   23.41620885
  20  21   21.66958517
  20  22   20.06033615
  20  23   18.57626704
  20  24   17.20672663
  20  25   15.94224806
  20  26   14.77431483
  20  27   13.69520274
  20  28   12.69786834
  20  29   11.77586655
  20  30   10.92328681
  20  31   10.13470145
  20  32    9.40512210
  20  33    8.72996195
  20  34    8.10500223
  20  35    7.52636202
  20  36    6.99047072
  20  37    6.49404291
  20  38    6.03405519
  20  39    5.60772490
  20  40    5.21249053
  20  41    4.84599369
  20  42    4.50606252
  20  43    4.19069646
  20  44    3.89805221
  20  45    3.62643093
  20  46    3.37426640
  20  47    3.14011428
  20  48    2.92264211
  20  49    2.72062033
  20  50    2.53291391
  20  51    2.35847473
  20  52    2.19633466
  20  53    2.04559908
  20  54    1.90544110
  20  55    1.77509615
  20  56    1.65385708
  20  57    1.54106962
  20  58    1.43612827
  20  59    1.33847246
  20  60    1.24758312
  20  61    1.16297942
  20  62    1.08421586
  20  63    1.01087955
  20  64    0.94258772
  20  65    0.87898545
  20  66    0.81974355
  20  67    0.76455662
  20  68    0.71314126
  20  69    0.66523445
  20  70    0.62059200
  20  71    0.57898717
  20  72    0.54020939
  20  73    0.50406304
  20  74    0.47036637
  20  75    0.43895049
  20  76    0.40965843
  20  77    0.38234424
  20  78    0.35687226
  20  79    0.33311630
  20  80    0.31095901
  20  81    0.29029123
  20  82    0.27101139
  20  83    0.25302499
  20  84    0.23624407
  20  85    0.22058678
  20  86    0.20597691
  20  87    0.19234352
  20  88    0.17962054
  20  89    0.16774645
  20  90    0.15666397
  20  91    0.14631972
  20  92    0.13666399
  20  93    0.12765045
  20  94    0.11923596
  20  95    0.11138028
  20  96    0.10404595
  20  97    0.09719802
  20  98    0.09080394
  20  99    0.08483334
  20 100    0.07925794
  20 101    0.07405133
  20 102    0.06918892
  20 103    0.06464777
  20 104    0.06040647
  20 105    0.05644507
  20 106    0.05274495
  20 107    0.04928875
  20 108    0.04606026
  20 109    0.04304439
  20 110    0.04022702
  20 111    0.03759500
  20 112    0.03513606
  20 113    0.03283873
  20 114    0.03069233
  20 115    0.02868687
  20 116    0.02681305
  20 117    0.02506217
  20 118    0.02342612
  20 119    0.02189732
  20 120    0.02046871
  20 121    0.01913367
  20 122    0.01788605
  20 123    0.01672009
  20 124    0.01563041
  20 125    0.01461201
  20 126    0.01366019
  20 127    0.01277058
  20 128    0.01193909
  20 129    0.01116190
  20 130    0.01043546
  20 131    0.00975643
  20 132    0.00912170
  20 133    0.00852837
  20 134    0.00797372
  20 135    0.00745523
  20 136    0.00697051
  20 137    0.00651737
  20 138    0.00609373
  20 139    0.00569766
  20 140    0.00532736
  20 141    0.00498114
  20 142    0.00465743
  20 143    0.00435475
  20 144    0.00407174
  20 145    0.00380709
  20 146    0.00355962
  20 147    0.00332820
  20 148    0.00311178
  20 149    0.00290938
  20 150    0.00272009
  20 151    0.00254303
  20 152    0.00237743
  20 153    0.00222252
  20 154    0.00207760
  20 155    0.00194202
  20 156    0.00181517
  20 157    0.00169648
  20 158    0.00158540
  20 159    0.00148145
  20 160    0.00138414
  20 161    0.00129304
  20 162    0.00120774
  20 163    0.00112786
  20 164    0.00105304
  20 165    0.00098293
  20 166    0.00091723
  20 167    0.00085564
  20 168    0.00079788
  20 169    0.00074369
  20 170    0.00069283
  20 171    0.00064508
  20 172    0.00060020
  20 173    0.00055802
  20 174    0.00051832
  20 175    0.00048095
  20 176    0.00044573
  20 177    0.00041250
  20 178    0.00038111
  20 179    0.00035142
  20 180    0.00032331
  20 181    0.00029663
  20 182    0.00027129
  20 183    0.00024715
  20 184    0.00022412
  20 185    0.00020209
  20 186    0.00018096
  20 187    0.00016064
  20 188    0.00014103
  20 189    0.00012206
  20 190    0.00010363
  20 191    0.00008566
  20 192    0.00006807
  20 193    0.00005079
  20 194    0.00003374
  20 195    0.00001683
  20 196    0.00000000
  21   1    0.00000000
  21   2    0.00000000
  21   3    0.00000000
  21   4   10.01428147
  21   5   24.29607189
  21   6   36.39765132
  21   7   45.38714044
  21   8   51.20120324
  21   9   53.94191961
  21  10   53.78916520
  21  11   51.05058121
  21  12   46.83477272
  21  13   42.60361522
  21  14   39.00693136
  21  15   35.85342399
  21  16   33.03594001
  21  17   30.48962053
  21  18   28.17167579
  21  19   26.05162323
  21  20   24.10635326
  21  21   22.31747596
  21  22   20.66980287
  21  23   19.15042878
  21  24   17.74815012
  21  25   16.45308208
  21  26   15.25639784
  21  27   14.15014535
  21  28   13.12711446
  21  29   12.18073748
  21  30   11.30501217
  21  31   10.49444030
  21  32    9.74397703
  21  33    9.04898815
  21  34    8.40521315
  21  35    7.80873266
  21  36    7.25593952
  21  37    6.74351270
  21  38    6.26839362
  21  39    5.82776470
  21  40    5.41902962
  21  41    5.03979538
  21  42    4.68785579
  21  43    4.36117635
  21  44    4.05788037
  21  45    3.77623630
  21  46    3.51464598
  21  47    3.27163401
  21  48    3.04583788
  21  49    2.83599896
  21  50    2.64095428
  21  51    2.45962890
  21  52    2.29102897
  21  53    2.13423534
  21  54    1.98839771
  21  55    1.85272924
  21  56    1.72650160
  21  57    1.60904046
  21  58    1.49972128
  21  59    1.39796551
  21  60    1.30323707
  21  61    1.21503905
  21  62    1.13291081
  21  63    1.05642518
  21  64    0.98518593
  21  65    0.91882549
  21  66    0.85700275
  21  67    0.79940112
  21  68    0.74572667
  21  69    0.69570652
  21  70    0.64908718
  21  71    0.60563322
  21  72    0.56512590
  21  73    0.52736194
  21  74    0.49215241
  21  75    0.45932170
  21  76    0.42870652
  21  77    0.40015503
  21  78    0.37352601
  21  79    0.34868811
  21  80    0.32551912
  21  81    0.30390534
  21  82    0.28374095
  21  83    0.26492747
  21  84    0.24737321
  21  85    0.23099284
  21  86    0.21570689
  21  87    0.20144136
  21  88    0.18812735
  21  89    0.17570066
  21  90    0.16410149
  21  91    0.15327416
  21  92    0.14316675
  21  93    0.13373090
  21  94    0.12492156
  21  95    0.11669671
  21  96    0.10901720
  21  97    0.10184654
  21  98    0.09515070
  21  99    0.08889797
  21 100    0.08305877
  21 101    0.07760551
  21 102    0.07251249
  21 103    0.06775570
  21 104    0.06331278
  21 105    0.05916286
  21 106    0.05528647
  21 107    0.05166545
  21 108    0.04828285
  21 109    0.04512287
  21 110    0.04217076
  21 111    0.03941274
  21 112    0.03683598
  21 113    0.03442849
  21 114    0.03217907
  21 115    0.03007728
  21 116    0.02811338
  21 117    0.02627827
  21 118    0.02456345
  21 119    0.02296099
  21 120    0.02146349
  21 121    0.02006404
  21 122    0.01875618
  21 123    0.01753389
  21 124    0.01639154
  21 125    0.01532387
  21 126    0.01432597
  21 127    0.01339327
  21 128    0.01252149
  21 129    0.01170662
  21 130    0.01094493
  21 131    0.01023294
  21 132    0.00956739
  21 133    0.00894522
  21 134    0.00836361
  21 135    0.00781990
  21 136    0.00731159
  21 137    0.00683639
  21 138    0.00639211
  21 139    0.00597674
  21 140    0.00558839
  21 141    0.00522528
  21 142    0.00488578
  21 143    0.00456832
  21 144    0.00427149
  21 145    0.00399391
  21 146    0.00373435
  21 147    0.00349162
  21 148    0.00326461
  21 149    0.00305231
  21 150    0.00285375
  21 151    0.00266803
  21 152    0.00249431
  21 153    0.00233181
  21 154    0.00217979
  21 155    0.00203757
  21 156    0.00190450
  21 157    0.00177998
  21 158    0.00166346
  21 159    0.00155440
  21 160    0.00145231
  21 161    0.00135674
  21 162    0.00126725
  21 163    0.00118345
  21 164    0.00110494
  21 165    0.00103139
  21 166    0.00096246
  21 167    0.00089784
  21 168    0.00083724
  21 169    0.00078038
  21 170    0.00072702
  21 171    0.00067691
  21 172    0.00062983
  21 173    0.00058556
  21 174    0.00054391
  21 175    0.00050470
  21 176    0.00046774
  21 177    0.00043287
  21 178    0.00039993
  21 179    0.00036878
  21 180    0.00033928
  21 181    0.00031129
  21 182    0.00028469
  21 183    0.00025937
  21 184    0.00023520
  21 185    0.00021208
  21 186    0.00018991
  21 187    0.00016858
  21 188    0.00014801
  21 189    0.00012809
  21 190    0.00010875
  21 191    0.00008989
  21 192    0.00007144
  21 193    0.00005330
  21 194    0.00003540
  21 195    0.00001766
  21 196    0.00000000
  22   1    0.00000000
  22   2    0.00000000
  22   3    0.00000000
  22   4    0.00000000
  22   5   19.85810144
  22   6   34.23621450
  22   7   44.32002910
  22   8   50.76453549
  22   9   53.81585036
  22  10   53.69030964
  22  11   51.16123291
  22  12   47.34796027
  22  13   43.32469249
  22  14   39.80177485
  22  15   36.65486927
  22  16   33.81408403
  22  17   31.23272927
  22  18   28.87639791
  22  19   26.71825893
  22  20   24.73662693
  22  21   22.91352180
  22  22   21.23373256
  22  23   19.68417347
  22  24   18.25342666
  22  25   16.93141052
  22  26   15.70913578
  22  27   14.57852358
  22  28   13.53226770
  22  29   12.56372847
  22  30   11.66684941
  22  31   10.83609033
  22  32   10.06637248
  22  33    9.35303267
  22  34    8.69178407
  22  35    8.07868215
  22  36    7.51009482
  22  37    6.98267578
  22  38    6.49334057
  22  39    6.03924505
  22  40    5.61776569
  22  41    5.22648179
  22  42    4.86315911
  22  43    4.52573493
  22  44    4.21230441
  22  45    3.92110798
  22  46    3.65051988
  22  47    3.39903755
  22  48    3.16527197
  22  49    2.94793871
  22  50    2.74584975
  22  51    2.55790599
  22  52    2.38309027
  22  53    2.22046110
  22  54    2.06914672
  22  55    1.92833983
  22  56    1.79729254
  22  57    1.67531193
  22  58    1.56175576
  22  59    1.45602871
  22  60    1.35757874
  22  61    1.26589392
  22  62    1.18049934
  22  63    1.10095435
  22  64    1.02685003
  22  65    0.95780681
  22  66    0.89347229
  22  67    0.83351923
  22  68    0.77764370
  22  69    0.72556337
  22  70    0.67701593
  22  71    0.63175760
  22  72    0.58956181
  22  73    0.55021796
  22  74    0.51353023
  22  75    0.47931651
  22  76    0.44740746
  22  77    0.41764556
  22  78    0.38988424
  22  79    0.36398716
  22  80    0.33982741
  22  81    0.31728691
  22  82    0.29625571
  22  83    0.27663149
  22  84    0.25831895
  22  85    0.24122938
  22  86    0.22528014
  22  87    0.21039428
  22  88    0.19650010
  22  89    0.18353083
  22  90    0.17142425
  22  91    0.16012237
  22  92    0.14957118
  22  93    0.13972031
  22  94    0.13052285
  22  95    0.12193504
  22  96    0.11391610
  22  97    0.10642802
  22  98    0.09943535
  22  99    0.09290502
  22 100    0.08680622
  22 101    0.08111020
  22 102    0.07579015
  22 103    0.07082106
  22 104    0.06617960
  22 105    0.06184401
  22 106    0.05779399
  22 107    0.05401059
  22 108    0.05047615
  22 109    0.04717416
  22 110    0.04408925
  22 111    0.04120704
  22 112    0.03851413
  22 113    0.03599802
  22 114    0.03364702
  22 115    0.03145024
  22 116    0.02939749
  22 117    0.02747929
  22 118    0.02568677
  22 119    0.02401164
  22 120    0.02244618
  22 121    0.02098316
  22 122    0.01961585
  22 123    0.01833796
  22 124    0.01714361
  22 125    0.01602730
  22 126    0.01498393
  22 127    0.01400869
  22 128    0.01309711
  22 129    0.01224503
  22 130    0.01144854
  22 131    0.01070399
  22 132    0.01000798
  22 133    0.00935734
  22 134    0.00874909
  22 135    0.00818046
  22 136    0.00764885
  22 137    0.00715185
  22 138    0.00668718
  22 139    0.00625274
  22 140    0.00584654
  22 141    0.00546675
  22 142    0.00511163
  22 143    0.00477957
  22 144    0.00446907
  22 145    0.00417872
  22 146    0.00390720
  22 147    0.00365328
  22 148    0.00341581
  22 149    0.00319372
  22 150    0.00298599
  22 151    0.00279170
  22 152    0.00260996
  22 153    0.00243996
  22 154    0.00228091
  22 155    0.00213212
  22 156    0.00199290
  22 157    0.00186262
  22 158    0.00174070
  22 159    0.00162660
  22 160    0.00151978
  22 161    0.00141979
  22 162    0.00132615
  22 163    0.00123846
  22 164    0.00115632
  22 165    0.00107936
  22 166    0.00100723
  22 167    0.00093961
  22 168    0.00087620
  22 169    0.00081670
  22 170    0.00076086
  22 171    0.00070843
  22 172    0.00065916
  22 173    0.00061283
  22 174    0.00056925
  22 175    0.00052821
  22 176    0.00048953
  22 177    0.00045304
  22 178    0.00041857
  22 179    0.00038597
  22 180    0.00035510
  22 181    0.00032580
  22 182    0.00029797
  22 183    0.00027146
  22 184    0.00024617
  22 185    0.00022197
  22 186    0.00019876
  22 187    0.00017644
  22 188    0.00015491
  22 189    0.00013407
  22 190    0.00011383
  22 191    0.00009409
  22 192    0.00007477
  22 193    0.00005579
  22 194    0.00003706
  22 195    0.00001849
  22 196    0.00000000
  23   1    0.00000000
  23   2    0.00000000
  23   3    0.00000000
  23   4    0.00000000
  23   5   17.97963129
  23   6   32.50615808
  23   7   43.06968354
  23   8   49.92432067
  23   9   53.08211560
  23  10   53.20996632
  23  11   50.76093032
  23  12   47.26072441
  23  13   43.71889188
  23  14   40.37997276
  23  15   37.29696046
  23  16   34.46818931
  23  17   31.87587059
  23  18   29.49854887
  23  19   27.31536768
  23  20   25.30741927
  23  21   23.45799761
  23  22   21.75245206
  23  23   20.17792140
  23  24   18.72305932
  23  25   17.37779099
  23  26   16.13311063
  23  27   14.98091796
  23  28   13.91388754
  23  29   12.92536452
  23  30   12.00928079
  23  31   11.16008686
  23  32   10.37269568
  23  33    9.64243558
  23  34    8.96501023
  23  35    8.33646411
  23  36    7.75315229
  23  37    7.21171368
  23  38    6.70904721
  23  39    6.24229039
  23  40    5.80879986
  23  41    5.40613384
  23  42    5.03203602
  23  43    4.68442093
  23  44    4.36136044
  23  45    4.06107147
  23  46    3.78190469
  23  47    3.52233411
  23  48    3.28094751
  23  49    3.05643771
  23  50    2.84759443
  23  51    2.65329689
  23  52    2.47250694
  23  53    2.30426278
  23  54    2.14767313
  23  55    2.00191188
  23  56    1.86621318
  23  57    1.73986690
  23  58    1.62221441
  23  59    1.51264475
  23  60    1.41059103
  23  61    1.31552721
  23  62    1.22696499
  23  63    1.14445107
  23  64    1.06756454
  23  65    0.99591449
  23  66    0.92913783
  23  67    0.86689722
  23  68    0.80887921
  23  69    0.75479251
  23  70    0.70436634
  23  71    0.65734899
  23  72    0.61350641
  23  73    0.57262095
  23  74    0.53449019
  23  75    0.49892584
  23  76    0.46575269
  23  77    0.43480775
  23  78    0.40593934
  23  79    0.37900627
  23  80    0.35387713
  23  81    0.33042958
  23  82    0.30854971
  23  83    0.28813145
  23  84    0.26907604
  23  85    0.25129146
  23  86    0.23469203
  23  87    0.21919792
  23  88    0.20473473
  23  89    0.19123318
  23  90    0.17862868
  23  91    0.16686104
  23  92    0.15587416
  23  93    0.14561576
  23  94    0.13603710
  23  95    0.12709273
  23  96    0.11874028
  23  97    0.11094024
  23  98    0.10365578
  23  99    0.09685254
  23 100    0.09049847
  23 101    0.08456369
  23 102    0.07902032
  23 103    0.07384236
  23 104    0.06900553
  23 105    0.06448722
  23 106    0.06026629
  23 107    0.05632305
  23 108    0.05263909
  23 109    0.04919727
  23 110    0.04598156
  23 111    0.04297702
  23 112    0.04016970
  23 113    0.03754657
  23 114    0.03509548
  23 115    0.03280508
  23 116    0.03066477
  23 117    0.02866467
  23 118    0.02679554
  23 119    0.02504876
  23 120    0.02341628
  23 121    0.02189058
  23 122    0.02046465
  23 123    0.01913192
  23 124    0.01788627
  23 125    0.01672199
  23 126    0.01563374
  23 127    0.01461652
  23 128    0.01366569
  23 129    0.01277688
  23 130    0.01194603
  23 131    0.01116935
  23 132    0.01044329
  23 133    0.00976454
  23 134    0.00912999
  23 135    0.00853675
  23 136    0.00798214
  23 137    0.00746360
  23 138    0.00697880
  23 139    0.00652552
  23 140    0.00610170
  23 141    0.00570542
  23 142    0.00533488
  23 143    0.00498840
  23 144    0.00466441
  23 145    0.00436143
  23 146    0.00407809
  23 147    0.00381312
  23 148    0.00356531
  23 149    0.00333354
  23 150    0.00311677
  23 151    0.00291400
  23 152    0.00272434
  23 153    0.00254691
  23 154    0.00238093
  23 155    0.00222563
  23 156    0.00208033
  23 157    0.00194436
  23 158    0.00181711
  23 159    0.00169801
  23 160    0.00158653
  23 161    0.00148215
  23 162    0.00138442
  23 163    0.00129289
  23 164    0.00120715
  23 165    0.00112682
  23 166    0.00105153
  23 167    0.00098094
  23 168    0.00091475
  23 169    0.00085264
  23 170    0.00079435
  23 171    0.00073961
  23 172    0.00068818
  23 173    0.00063982
  23 174    0.00059432
  23 175    0.00055148
  23 176    0.00051110
  23 177    0.00047300
  23 178    0.00043702
  23 179    0.00040298
  23 180    0.00037075
  23 181    0.00034017
  23 182    0.00031111
  23 183    0.00028343
  23 184    0.00025702
  23 185    0.00023176
  23 186    0.00020753
  23 187    0.00018423
  23 188    0.00016174
  23 189    0.00013998
  23 190    0.00011885
  23 191    0.00009824
  23 192    0.00007807
  23 193    0.00005825
  23 194    0.00003869
  23 195    0.00001930
  23 196    0.00000000
  24   1    0.00000000
  24   2    0.00000000
  24   3    0.00000000
  24   4    0.00000000
  24   5   16.62625615
  24   6   30.86925778
  24   7   41.70067753
  24   8   48.98084523
  24   9   52.59086606
  24  10   52.51956264
  24  11   50.61504460
  24  12   47.40434729
  24  13   44.08522849
  24  14   40.86394541
  24  15   37.83414770
  24  16   35.02385294
  24  17   32.43164604
  24  18   30.04467159
  24  19   27.84661450
  24  20   25.82101587
  24  21   23.95252323
  24  22   22.22725358
  24  23   20.63279324
  24  24   19.15806543
  24  25   17.79316423
  24  26   16.52919484
  24  27   15.35813374
  24  28   14.27271125
  24  29   13.26631450
  24  30   12.33290758
  24  31   11.46696569
  24  32   10.66342013
  24  33    9.91761208
  24  34    9.22525310
  24  35    8.58239102
  24  36    7.98538020
  24  37    7.43085517
  24  38    6.91570727
  24  39    6.43706358
  24  40    5.99226797
  24  41    5.57886385
  24  42    5.19457852
  24  43    4.83730877
  24  44    4.50510785
  24  45    4.19617332
  24  46    3.90883607
  24  47    3.64155011
  24  48    3.39288318
  24  49    3.16150817
  24  50    2.94619514
  24  51    2.74580400
  24  52    2.55927775
  24  53    2.38563624
  24  54    2.22397042
  24  55    2.07343704
  24  56    1.93325374
  24  57    1.80269453
  24  58    1.68108560
  24  59    1.56780147
  24  60    1.46226144
  24  61    1.36392626
  24  62    1.27229511
  24  63    1.18690279
  24  64    1.10731710
  24  65    1.03313644
  24  66    0.96398760
  24  67    0.89952367
  24  68    0.83942218
  24  69    0.78338330
  24  70    0.73112821
  24  71    0.68239763
  24  72    0.63695035
  24  73    0.59456202
  24  74    0.55502387
  24  75    0.51814165
  24  76    0.48373458
  24  77    0.45163440
  24  78    0.42168448
  24  79    0.39373900
  24  80    0.36766218
  24  81    0.34332761
  24  82    0.32061752
  24  83    0.29942226
  24  84    0.27963967
  24  85    0.26117458
  24  86    0.24393833
  24  87    0.22784829
  24  88    0.21282750
  24  89    0.19880418
  24  90    0.18571148
  24  91    0.17348705
  24  92    0.16207279
  24  93    0.15141453
  24  94    0.14146175
  24  95    0.13216737
  24  96    0.12348747
  24  97    0.11538109
  24  98    0.10781003
  24  99    0.10073867
  24 100    0.09413378
  24 101    0.08796436
  24 102    0.08220148
  24 103    0.07681817
  24 104    0.07178926
  24 105    0.06709125
  24 106    0.06270222
  24 107    0.05860173
  24 108    0.05477067
  24 109    0.05119125
  24 110    0.04784682
  24 111    0.04472187
  24 112    0.04180192
  24 113    0.03907342
  24 114    0.03652377
  24 115    0.03414117
  24 116    0.03191462
  24 117    0.02983385
  24 118    0.02788926
  24 119    0.02607188
  24 120    0.02437337
  24 121    0.02278590
  24 122    0.02130218
  24 123    0.01991539
  24 124    0.01861919
  24 125    0.01740761
  24 126    0.01627511
  24 127    0.01521650
  24 128    0.01422695
  24 129    0.01330192
  24 130    0.01243720
  24 131    0.01162882
  24 132    0.01087311
  24 133    0.01016662
  24 134    0.00950612
  24 135    0.00888862
  24 136    0.00831129
  24 137    0.00777152
  24 138    0.00726684
  24 139    0.00679497
  24 140    0.00635376
  24 141    0.00594121
  24 142    0.00555544
  24 143    0.00519472
  24 144    0.00485740
  24 145    0.00454195
  24 146    0.00424695
  24 147    0.00397107
  24 148    0.00371304
  24 149    0.00347172
  24 150    0.00324600
  24 151    0.00303487
  24 152    0.00283738
  24 153    0.00265262
  24 154    0.00247978
  24 155    0.00231806
  24 156    0.00216675
  24 157    0.00202516
  24 158    0.00189264
  24 159    0.00176861
  24 160    0.00165251
  24 161    0.00154381
  24 162    0.00144203
  24 163    0.00134671
  24 164    0.00125741
  24 165    0.00117374
  24 166    0.00109533
  24 167    0.00102181
  24 168    0.00095286
  24 169    0.00088818
  24 170    0.00082747
  24 171    0.00077045
  24 172    0.00071688
  24 173    0.00066651
  24 174    0.00061912
  24 175    0.00057449
  24 176    0.00053243
  24 177    0.00049275
  24 178    0.00045526
  24 179    0.00041981
  24 180    0.00038623
  24 181    0.00035438
  24 182    0.00032410
  24 183    0.00029527
  24 184    0.00026776
  24 185    0.00024144
  24 186    0.00021620
  24 187    0.00019193
  24 188    0.00016850
  24 189    0.00014583
  24 190    0.00012382
  24 191    0.00010235
  24 192    0.00008134
  24 193    0.00006069
  24 194    0.00004031
  24 195    0.00002011
  24 196    0.00000000
  25   1    0.00000000
  25   2    0.00000000
  25   3    0.00000000
  25   4    0.00000000
  25   5   14.72270711
  25   6   28.76754003
  25   7   40.04989323
  25   8   47.90363616
  25   9   51.99151482
  25  10   52.87266214
  25  11   50.97800101
  25  12   47.84619886
  25  13   44.53024683
  25  14   41.32005211
  25  15   38.30332006
  25  16   35.50166436
  25  17   32.91204547
  25  18   30.52217595
  25  19   28.31690083
  25  20   26.28089392
  25  21   24.39973188
  25  22   22.66024379
  25  23   21.05054633
  25  24   19.55995391
  25  25   18.17884958
  25  26   16.89855372
  25  27   15.71120495
  25  28   14.60965723
  25  29   13.58739300
  25  30   12.63845036
  25  31   11.75736196
  25  32   10.93910345
  25  33   10.17904968
  25  34    9.47293701
  25  35    8.81683061
  25  36    8.20709580
  25  37    7.64037271
  25  38    7.11355364
  25  39    6.62376273
  25  40    6.16833766
  25  41    5.74481289
  25  42    5.35090453
  25  43    4.98449640
  25  44    4.64362733
  25  45    4.32647939
  25  46    4.03136717
  25  47    3.75672786
  25  48    3.50111205
  25  49    3.26317535
  25  50    3.04167055
  25  51    2.83544045
  25  52    2.64341118
  25  53    2.46458610
  25  54    2.29804005
  25  55    2.14291417
  25  56    1.99841096
  25  57    1.86378986
  25  58    1.73836305
  25  59    1.62149159
  25  60    1.51258190
  25  61    1.41108245
  25  62    1.31648069
  25  63    1.22830025
  25  64    1.14609833
  25  65    1.06946325
  25  66    0.99801225
  25  67    0.93138938
  25  68    0.86926359
  25  69    0.81132696
  25  70    0.75729303
  25  71    0.70689528
  25  72    0.65988571
  25  73    0.61603353
  25  74    0.57512393
  25  75    0.53695695
  25  76    0.50134645
  25  77    0.46811913
  25  78    0.43711361
  25  79    0.40817959
  25  80    0.38117712
  25  81    0.35597583
  25  82    0.33245426
  25  83    0.31049928
  25  84    0.29000547
  25  85    0.27087460
  25  86    0.25301513
  25  87    0.23634174
  25  88    0.22077494
  25  89    0.20624058
  25  90    0.19266959
  25  91    0.17999753
  25  92    0.16816436
  25  93    0.15711407
  25  94    0.14679443
  25  95    0.13715674
  25  96    0.12815559
  25  97    0.11974860
  25  98    0.11189626
  25  99    0.10456170
  25 100    0.09771054
  25 101    0.09131069
  25 102    0.08533221
  25 103    0.07974718
  25 104    0.07452952
  25 105    0.06965492
  25 106    0.06510068
  25 107    0.06084561
  25 108    0.05686993
  25 109    0.05315520
  25 110    0.04968418
  25 111    0.04644080
  25 112    0.04341004
  25 113    0.04057789
  25 114    0.03793125
  25 115    0.03545792
  25 116    0.03314649
  25 117    0.03098630
  25 118    0.02896741
  25 119    0.02708054
  25 120    0.02531700
  25 121    0.02366870
  25 122    0.02212807
  25 123    0.02068804
  25 124    0.01934202
  25 125    0.01808384
  25 126    0.01690775
  25 127    0.01580836
  25 128    0.01478065
  25 129    0.01381993
  25 130    0.01292181
  25 131    0.01208219
  25 132    0.01129725
  25 133    0.01056341
  25 134    0.00987733
  25 135    0.00923589
  25 136    0.00863617
  25 137    0.00807545
  25 138    0.00755117
  25 139    0.00706096
  25 140    0.00660259
  25 141    0.00617399
  25 142    0.00577321
  25 143    0.00539843
  25 144    0.00504796
  25 145    0.00472022
  25 146    0.00441371
  25 147    0.00412705
  25 148    0.00385895
  25 149    0.00360819
  25 150    0.00337365
  25 151    0.00315426
  25 152    0.00294903
  25 153    0.00275705
  25 154    0.00257743
  25 155    0.00240938
  25 156    0.00225213
  25 157    0.00210498
  25 158    0.00196727
  25 159    0.00183837
  25 160    0.00171771
  25 161    0.00160474
  25 162    0.00149896
  25 163    0.00139988
  25 164    0.00130707
  25 165    0.00122011
  25 166    0.00113861
  25 167    0.00106220
  25 168    0.00099054
  25 169    0.00092330
  25 170    0.00086020
  25 171    0.00080093
  25 172    0.00074525
  25 173    0.00069289
  25 174    0.00064363
  25 175    0.00059724
  25 176    0.00055352
  25 177    0.00051226
  25 178    0.00047330
  25 179    0.00043644
  25 180    0.00040154
  25 181    0.00036842
  25 182    0.00033695
  25 183    0.00030698
  25 184    0.00027838
  25 185    0.00025102
  25 186    0.00022478
  25 187    0.00019954
  25 188    0.00017519
  25 189    0.00015162
  25 190    0.00012873
  25 191    0.00010641
  25 192    0.00008456
  25 193    0.00006309
  25 194    0.00004191
  25 195    0.00002091
  25 196    0.00000000
  26   1    0.00000000
  26   2    0.00000000
  26   3    0.00000000
  26   4    0.00000000
  26   5   10.55598206
  26   6   25.54348732
  26   7   37.98807917
  26   8   46.78409772
  26   9   51.80706916
  26  10   53.21327245
  26  11   51.78221459
  26  12   48.66377668
  26  13   45.04780714
  26  14   41.74814182
  26  15   38.71078273
  26  16   35.90958777
  26  17   33.32447552
  26  18   30.93729683
  26  19   28.73129996
  26  20   26.69115589
  26  21   24.80296320
  26  22   23.05417510
  26  23   21.43348087
  26  24   19.93067243
  26  25   18.53651463
  26  26   17.24262740
  26  27   16.04138284
  26  28   14.92581684
  26  29   13.88955390
  26  30   12.92674332
  26  31   12.03200485
  26  32   11.20038224
  26  33   10.42730314
  26  34    9.70854434
  26  35    9.04020123
  26  36    8.41866094
  26  37    7.84057832
  26  38    7.30285453
  26  39    6.80261763
  26  40    6.33720509
  26  41    5.90414777
  26  42    5.50115535
  26  43    5.12610293
  26  44    4.77701877
  26  45    4.45207296
  26  46    4.14956698
  26  47    3.86792405
  26  48    3.60568028
  26  49    3.36147639
  26  50    3.13405012
  26  51    2.92222916
  26  52    2.72492466
  26  53    2.54112513
  26  54    2.36989089
  26  55    2.21034886
  26  56    2.06168772
  26  57    1.92315354
  26  58    1.79404555
  26  59    1.67371239
  26  60    1.56154851
  26  61    1.45699093
  26  62    1.35951614
  26  63    1.26863732
  26  64    1.18390170
  26  65    1.10488812
  26  66    1.03120482
  26  67    0.96248729
  26  68    0.89839638
  26  69    0.83861648
  26  70    0.78285388
  26  71    0.73083517
  26  72    0.68230587
  26  73    0.63702906
  26  74    0.59478416
  26  75    0.55536574
  26  76    0.51858255
  26  77    0.48425642
  26  78    0.45222143
  26  79    0.42232299
  26  80    0.39441712
  26  81    0.36836965
  26  82    0.34405557
  26  83    0.32135838
  26  84    0.30016952
  26  85    0.28038780
  26  86    0.26191891
  26  87    0.24467493
  26  88    0.22857391
  26  89    0.21353941
  26  90    0.19950021
  26  91    0.18638985
  26  92    0.17414638
  26  93    0.16271203
  26  94    0.15203291
  26  95    0.14205875
  26  96    0.13274267
  26  97    0.12404093
  26  98    0.11591273
  26  99    0.10832000
  26 100    0.10122722
  26 101    0.09460125
  26 102    0.08841117
  26 103    0.08262811
  26 104    0.07722515
  26 105    0.07217714
  26 106    0.06746063
  26 107    0.06305371
  26 108    0.05893595
  26 109    0.05508827
  26 110    0.05149284
  26 111    0.04813305
  26 112    0.04499337
  26 113    0.04205930
  26 114    0.03931730
  26 115    0.03675475
  26 116    0.03435983
  26 117    0.03212153
  26 118    0.03002955
  26 119    0.02807429
  26 120    0.02624676
  26 121    0.02453859
  26 122    0.02294195
  26 123    0.02144951
  26 124    0.02005446
  26 125    0.01875040
  26 126    0.01753138
  26 127    0.01639183
  26 128    0.01532655
  26 129    0.01433067
  26 130    0.01339965
  26 131    0.01252926
  26 132    0.01171552
  26 133    0.01095474
  26 134    0.01024345
  26 135    0.00957843
  26 136    0.00895664
  26 137    0.00837527
  26 138    0.00783167
  26 139    0.00732338
  26 140    0.00684810
  26 141    0.00640368
  26 142    0.00598809
  26 143    0.00559945
  26 144    0.00523602
  26 145    0.00489614
  26 146    0.00457828
  26 147    0.00428100
  26 148    0.00400296
  26 149    0.00374290
  26 150    0.00349965
  26 151    0.00327211
  26 152    0.00305926
  26 153    0.00286014
  26 154    0.00267384
  26 155    0.00249953
  26 156    0.00233643
  26 157    0.00218380
  26 158    0.00204096
  26 159    0.00190726
  26 160    0.00178209
  26 161    0.00166491
  26 162    0.00155517
  26 163    0.00145240
  26 164    0.00135612
  26 165    0.00126591
  26 166    0.00118136
  26 167    0.00110209
  26 168    0.00102775
  26 169    0.00095800
  26 170    0.00089253
  26 171    0.00083104
  26 172    0.00077327
  26 173    0.00071895
  26 174    0.00066784
  26 175    0.00061971
  26 176    0.00057435
  26 177    0.00053155
  26 178    0.00049112
  26 179    0.00045288
  26 180    0.00041666
  26 181    0.00038230
  26 182    0.00034964
  26 183    0.00031855
  26 184    0.00028887
  26 185    0.00026048
  26 186    0.00023325
  26 187    0.00020706
  26 188    0.00018179
  26 189    0.00015734
  26 190    0.00013358
  26 191    0.00011042
  26 192    0.00008775
  26 193    0.00006547
  26 194    0.00004349
  26 195    0.00002170
  26 196    0.00000000
  27   1    0.00000000
  27   2    0.00000000
  27   3    0.00000000
  27   4    0.00000000
  27   5    0.00000000
  27   6   20.96462427
  27   7   35.72694282
  27   8   45.62493012
  27   9   51.44682738
  27  10   53.60421007
  27  11   52.48114441
  27  12   49.17373611
  27  13   45.42943484
  27  14   42.08108501
  27  15   39.03707943
  27  16   36.24521060
  27  17   33.67240333
  27  18   31.29510897
  27  19   29.09488651
  27  20   27.05633801
  27  21   25.16610108
  27  22   23.41232155
  27  23   21.78434934
  27  24   20.27254283
  27  25   18.86812939
  27  26   17.56309795
  27  27   16.35011194
  27  28   15.22243643
  27  29   14.17387628
  27  30   13.19872289
  27  31   12.29170808
  27  32   11.44796389
  27  33   10.66298728
  27  34    9.93260902
  27  35    9.25296605
  27  36    8.62047675
  27  37    8.03181881
  27  38    7.48390918
  27  39    6.97388589
  27  40    6.49909150
  27  41    6.05705799
  27  42    5.64549281
  27  43    5.26226613
  27  44    4.90539908
  27  45    4.57305284
  27  46    4.26351861
  27  47    3.97520828
  27  48    3.70664579
  27  49    3.45645918
  27  50    3.22337312
  27  51    3.00620205
  27  52    2.80384377
  27  53    2.61527355
  27  54    2.43953858
  27  55    2.27575288
  27  56    2.12309255
  27  57    1.98079134
  27  58    1.84813660
  27  59    1.72446546
  27  60    1.60916128
  27  61    1.50165040
  27  62    1.40139912
  27  63    1.30791081
  27  64    1.22072336
  27  65    1.13940670
  27  66    1.06356057
  27  67    0.99281239
  27  68    0.92681534
  27  69    0.86524654
  27  70    0.80780537
  27  71    0.75421191
  27  72    0.70420550
  27  73    0.65754336
  27  74    0.61399941
  27  75    0.57336301
  27  76    0.53543798
  27  77    0.50004154
  27  78    0.46700338
  27  79    0.43616481
  27  80    0.40737797
  27  81    0.38050504
  27  82    0.35541758
  27  83    0.33199587
  27  84    0.31012830
  27  85    0.28971085
  27  86    0.27064651
  27  87    0.25284485
  27  88    0.23622155
  27  89    0.22069797
  27  90    0.20620078
  27  91    0.19266157
  27  92    0.18001657
  27  93    0.16820628
  27  94    0.15717517
  27  95    0.14687149
  27  96    0.13724692
  27  97    0.12825639
  27  98    0.11985785
  27  99    0.11201206
  27 100    0.10468241
  27 101    0.09783472
  27 102    0.09143710
  27 103    0.08545980
  27 104    0.07987503
  27 105    0.07465686
  27 106    0.06978109
  27 107    0.06522513
  27 108    0.06096788
  27 109    0.05698965
  27 110    0.05327205
  27 111    0.04979793
  27 112    0.04655125
  27 113    0.04351704
  27 114    0.04068135
  27 115    0.03803110
  27 116    0.03555413
  27 117    0.03323904
  27 118    0.03107521
  27 119    0.02905271
  27 120    0.02716226
  27 121    0.02539522
  27 122    0.02374348
  27 123    0.02219949
  27 124    0.02075620
  27 125    0.01940700
  27 126    0.01814575
  27 127    0.01696667
  27 128    0.01586440
  27 129    0.01483392
  27 130    0.01387052
  27 131    0.01296983
  27 132    0.01212774
  27 133    0.01134044
  27 134    0.01060433
  27 135    0.00991607
  27 136    0.00927255
  27 137    0.00867084
  27 138    0.00810822
  27 139    0.00758212
  27 140    0.00709018
  27 141    0.00663016
  27 142    0.00619998
  27 143    0.00579770
  27 144    0.00542149
  27 145    0.00506965
  27 146    0.00474060
  27 147    0.00443285
  27 148    0.00414501
  27 149    0.00387578
  27 150    0.00362395
  27 151    0.00338838
  27 152    0.00316801
  27 153    0.00296185
  27 154    0.00276897
  27 155    0.00258849
  27 156    0.00241962
  27 157    0.00226158
  27 158    0.00211368
  27 159    0.00197523
  27 160    0.00184563
  27 161    0.00172429
  27 162    0.00161066
  27 163    0.00150424
  27 164    0.00140454
  27 165    0.00131112
  27 166    0.00122356
  27 167    0.00114147
  27 168    0.00106448
  27 169    0.00099225
  27 170    0.00092445
  27 171    0.00086077
  27 172    0.00080094
  27 173    0.00074468
  27 174    0.00069175
  27 175    0.00064190
  27 176    0.00059492
  27 177    0.00055059
  27 178    0.00050871
  27 179    0.00046911
  27 180    0.00043159
  27 181    0.00039600
  27 182    0.00036218
  27 183    0.00032997
  27 184    0.00029923
  27 185    0.00026982
  27 186    0.00024162
  27 187    0.00021449
  27 188    0.00018832
  27 189    0.00016298
  27 190    0.00013837
  27 191    0.00011438
  27 192    0.00009090
  27 193    0.00006782
  27 194    0.00004505
  27 195    0.00002247
  27 196    0.00000000
  28   1    0.00000000
  28   2    0.00000000
  28   3    0.00000000
  28   4    0.00000000
  28   5    0.00000000
  28   6   19.67200937
  28   7   34.47318855
  28   8   44.72453499
  28   9   50.95709347
  28  10   53.49022752
  28  11   52.57455160
  28  12   49.31748035
  28  13   45.59701074
  28  14   42.27817682
  28  15   39.26754399
  28  16   36.50689784
  28  17   33.95964270
  28  18   31.60115493
  28  19   29.41329518
  28  20   27.38154223
  28  21   25.49354675
  28  22   23.73840372
  28  23   22.10627675
  28  24   20.58819151
  28  25   19.17591021
  28  26   17.86184581
  28  27   16.63899644
  28  28   15.50089135
  28  29   14.44154415
  28  30   13.45541162
  28  31   12.53735675
  28  32   11.68261566
  28  33   10.88676771
  28  34   10.14570864
  28  35    9.45562610
  28  36    8.81297763
  28  37    8.21447043
  28  38    7.65704309
  28  39    7.13784870
  28  40    6.65423944
  28  41    6.20375237
  28  42    5.78409633
  28  43    5.39313983
  28  44    5.02889980
  28  45    4.68953123
  28  46    4.37331749
  28  47    4.07866140
  28  48    3.80407686
  28  49    3.54818111
  28  50    3.30968754
  28  51    3.08739898
  28  52    2.88020143
  28  53    2.68705829
  28  54    2.50700493
  28  55    2.33914367
  28  56    2.18263911
  28  57    2.03671376
  28  58    1.90064400
  28  59    1.77375633
  28  60    1.65542382
  28  61    1.54506291
  28  62    1.44213033
  28  63    1.34612033
  28  64    1.25656201
  28  65    1.17301695
  28  66    1.09507686
  28  67    1.02236158
  28  68    0.95451702
  28  69    0.89121341
  28  70    0.83214361
  28  71    0.77702148
  28  72    0.72558048
  28  73    0.67757230
  28  74    0.63276555
  28  75    0.59094466
  28  76    0.55190873
  28  77    0.51547055
  28  78    0.48145562
  28  79    0.44970132
  28  80    0.42005605
  28  81    0.39237851
  28  82    0.36653694
  28  83    0.34240852
  28  84    0.31987873
  28  85    0.29884078
  28  86    0.27919510
  28  87    0.26084881
  28  88    0.24371531
  28  89    0.22771382
  28  90    0.21276898
  28  91    0.19881052
  28  92    0.18577285
  28  93    0.17359482
  28  94    0.16221935
  28  95    0.15159319
  28  96    0.14166666
  28  97    0.13239340
  28  98    0.12373013
  28  99    0.11563648
  28 100    0.10807478
  28 101    0.10100984
  28 102    0.09440884
  28 103    0.08824114
  28 104    0.08247813
  28 105    0.07709311
  28 106    0.07206116
  28 107    0.06735899
  28 108    0.06296490
  28 109    0.05885857
  28 110    0.05502109
  28 111    0.05143474
  28 112    0.04808303
  28 113    0.04495053
  28 114    0.04202282
  28 115    0.03928647
  28 116    0.03672890
  28 117    0.03433838
  28 118    0.03210396
  28 119    0.03001539
  28 120    0.02806312
  28 121    0.02623822
  28 122    0.02453233
  28 123    0.02293767
  28 124    0.02144695
  28 125    0.02005337
  28 126    0.01875058
  28 127    0.01753264
  28 128    0.01639400
  28 129    0.01532948
  28 130    0.01433423
  28 131    0.01340373
  28 132    0.01253375
  28 133    0.01172034
  28 134    0.01095980
  28 135    0.01024869
  28 136    0.00958378
  28 137    0.00896205
  28 138    0.00838070
  28 139    0.00783707
  28 140    0.00732873
  28 141    0.00685336
  28 142    0.00640881
  28 143    0.00599308
  28 144    0.00560429
  28 145    0.00524068
  28 146    0.00490061
  28 147    0.00458254
  28 148    0.00428505
  28 149    0.00400679
  28 150    0.00374650
  28 151    0.00350302
  28 152    0.00327524
  28 153    0.00306214
  28 154    0.00286277
  28 155    0.00267622
  28 156    0.00250165
  28 157    0.00233829
  28 158    0.00218540
  28 159    0.00204228
  28 160    0.00190830
  28 161    0.00178286
  28 162    0.00166539
  28 163    0.00155537
  28 164    0.00145230
  28 165    0.00135572
  28 166    0.00126520
  28 167    0.00118032
  28 168    0.00110073
  28 169    0.00102604
  28 170    0.00095594
  28 171    0.00089010
  28 172    0.00082824
  28 173    0.00077007
  28 174    0.00071534
  28 175    0.00066380
  28 176    0.00061521
  28 177    0.00056938
  28 178    0.00052608
  28 179    0.00048512
  28 180    0.00044633
  28 181    0.00040953
  28 182    0.00037455
  28 183    0.00034124
  28 184    0.00030945
  28 185    0.00027904
  28 186    0.00024987
  28 187    0.00022182
  28 188    0.00019475
  28 189    0.00016855
  28 190    0.00014310
  28 191    0.00011829
  28 192    0.00009401
  28 193    0.00007014
  28 194    0.00004659
  28 195    0.00002324
  28 196    0.00000000
  29   1    0.00000000
  29   2    0.00000000
  29   3    0.00000000
  29   4    0.00000000
  29   5    5.32691562
  29   6   20.32899149
  29   7   33.90729780
  29   8   44.02200504
  29   9   50.37081640
  29  10   53.03923003
  29  11   52.21986284
  29  12   49.12209037
  29  13   45.54552156
  29  14   42.33634952
  29  15   39.40524930
  29  16   36.70136784
  29  17   34.19408923
  29  18   31.86310405
  29  19   29.69336798
  29  20   27.67262482
  29  21   25.79021623
  29  22   24.03651848
  29  23   22.40267607
  29  24   20.88047144
  29  25   19.46225456
  29  26   18.14089754
  29  27   16.90975930
  29  28   15.76265400
  29  29   14.69382137
  29  30   13.69789822
  29  31   12.76989128
  29  32   11.90515151
  29  33   11.09934994
  29  34   10.34845516
  29  35    9.64871247
  29  36    8.99662442
  29  37    8.38893298
  29  38    7.82260289
  29  39    7.29480636
  29  40    6.80290877
  29  41    6.34445556
  29  42    5.91715988
  29  43    5.51889122
  29  44    5.14766481
  29  45    4.80163169
  29  46    4.47906952
  29  47    4.17837396
  29  48    3.89805066
  29  49    3.63670777
  29  50    3.39304896
  29  51    3.16586685
  29  52    2.95403702
  29  53    2.75651224
  29  54    2.57231723
  29  55    2.40054370
  29  56    2.24034576
  29  57    2.09093560
  29  58    1.95157951
  29  59    1.82159416
  29  60    1.70034310
  29  61    1.58723351
  29  62    1.48171326
  29  63    1.38326803
  29  64    1.29141870
  29  65    1.20571897
  29  66    1.12575306
  29  67    1.05113358
  29  68    0.98149963
  29  69    0.91651491
  29  70    0.85586608
  29  71    0.79926111
  29  72    0.74642789
  29  73    0.69711279
  29  74    0.65107943
  29  75    0.60810749
  29  76    0.56799158
  29  77    0.53054024
  29  78    0.49557498
  29  79    0.46292940
  29  80    0.43244832
  29  81    0.40398708
  29  82    0.37741076
  29  83    0.35259354
  29  84    0.32941811
  29  85    0.30777501
  29  86    0.28756219
  29  87    0.26868442
  29  88    0.25105290
  29  89    0.23458478
  29  90    0.21920275
  29  91    0.20483469
  29  92    0.19141333
  29  93    0.17887588
  29  94    0.16716374
  29  95    0.15622224
  29  96    0.14600037
  29  97    0.13645051
  29  98    0.12752820
  29  99    0.11919198
  29 100    0.11140311
  29 101    0.10412546
  29 102    0.09732529
  29 103    0.09097109
  29 104    0.08503347
  29 105    0.07948497
  29 106    0.07429996
  29 107    0.06945450
  29 108    0.06492625
  29 109    0.06069434
  29 110    0.05673928
  29 111    0.05304288
  29 112    0.04958814
  29 113    0.04635919
  29 114    0.04334121
  29 115    0.04052035
  29 116    0.03788368
  29 117    0.03541912
  29 118    0.03311540
  29 119    0.03096197
  29 120    0.02894899
  29 121    0.02706725
  29 122    0.02530818
  29 123    0.02366374
  29 124    0.02212643
  29 125    0.02068925
  29 126    0.01934565
  29 127    0.01808951
  29 128    0.01691512
  29 129    0.01581714
  29 130    0.01479058
  29 131    0.01383078
  29 132    0.01293338
  29 133    0.01209430
  29 134    0.01130974
  29 135    0.01057615
  29 136    0.00989020
  29 137    0.00924878
  29 138    0.00864899
  29 139    0.00808813
  29 140    0.00756364
  29 141    0.00707316
  29 142    0.00661448
  29 143    0.00618552
  29 144    0.00578435
  29 145    0.00540915
  29 146    0.00505823
  29 147    0.00473001
  29 148    0.00442302
  29 149    0.00413586
  29 150    0.00386725
  29 151    0.00361597
  29 152    0.00338090
  29 153    0.00316098
  29 154    0.00295521
  29 155    0.00276267
  29 156    0.00258250
  29 157    0.00241389
  29 158    0.00225608
  29 159    0.00210837
  29 160    0.00197008
  29 161    0.00184060
  29 162    0.00171934
  29 163    0.00160578
  29 164    0.00149938
  29 165    0.00139969
  29 166    0.00130624
  29 167    0.00121863
  29 168    0.00113646
  29 169    0.00105936
  29 170    0.00098699
  29 171    0.00091902
  29 172    0.00085516
  29 173    0.00079511
  29 174    0.00073860
  29 175    0.00068539
  29 176    0.00063523
  29 177    0.00058791
  29 178    0.00054320
  29 179    0.00050092
  29 180    0.00046086
  29 181    0.00042287
  29 182    0.00038675
  29 183    0.00035236
  29 184    0.00031953
  29 185    0.00028814
  29 186    0.00025802
  29 187    0.00022905
  29 188    0.00020110
  29 189    0.00017405
  29 190    0.00014777
  29 191    0.00012215
  29 192    0.00009707
  29 193    0.00007243
  29 194    0.00004811
  29 195    0.00002400
  29 196    0.00000000
  30   1    0.00000000
  30   2    0.00000000
  30   3    0.00000000
  30   4    0.00000000
  30   5    0.00000000
  30   6   18.49114052
  30   7   32.94077109
  30   8   43.26163526
  30   9   49.66662204
  30  10   52.28838265
  30  11   51.35266790
  30  12   48.60218178
  30  13   45.30900007
  30  14   42.28596532
  30  15   39.47351464
  30  16   36.84618742
  30  17   34.38915562
  30  18   32.09138406
  30  19   29.94334024
  30  20   27.93617413
  30  21   26.06143901
  30  22   24.31102022
  30  23   22.67713801
  30  24   21.15236912
  30  25   19.72966598
  30  26   18.40236673
  30  27   17.16419595
  30  28   16.00925771
  30  29   14.93202322
  30  30   13.92731504
  30  31   12.99028934
  30  32   12.11641744
  30  33   11.30146720
  30  34   10.54148487
  30  35    9.83277766
  30  36    9.17189713
  30  37    8.55562349
  30  38    7.98095088
  30  39    7.44507349
  30  40    6.94537262
  30  41    6.47940446
  30  42    6.04488873
  30  43    5.63969803
  30  44    5.26184779
  30  45    4.90948695
  30  46    4.58088914
  30  47    4.27444448
  30  48    3.98865187
  30  49    3.72211177
  30  50    3.47351944
  30  51    3.24165860
  30  52    3.02539553
  30  53    2.82367350
  30  54    2.63550762
  30  55    2.45997993
  30  56    2.29623498
  30  57    2.14347548
  30  58    2.00095842
  30  59    1.86799138
  30  60    1.74392906
  30  61    1.62817008
  30  62    1.52015397
  30  63    1.41935843
  30  64    1.32529663
  30  65    1.23751489
  30  66    1.15559033
  30  67    1.07912881
  30  68    1.00776294
  30  69    0.94115027
  30  70    0.87897157
  30  71    0.82092925
  30  72    0.76674587
  30  73    0.71616278
  30  74    0.66893883
  30  75    0.62484915
  30  76    0.58368409
  30  77    0.54524814
  30  78    0.50935896
  30  79    0.47584653
  30  80    0.44455228
  30  81    0.41532829
  30  82    0.38803662
  30  83    0.36254858
  30  84    0.33874414
  30  85    0.31651131
  30  86    0.29574562
  30  87    0.27634960
  30  88    0.25823232
  30  89    0.24130892
  30  90    0.22550022
  30  91    0.21073234
  30  92    0.19693633
  30  93    0.18404783
  30  94    0.17200680
  30  95    0.16075719
  30  96    0.15024667
  30  97    0.14042640
  30  98    0.13125082
  30  99    0.12267736
  30 100    0.11466629
  30 101    0.10718053
  30 102    0.10018545
  30 103    0.09364873
  30 104    0.08754018
  30 105    0.08183161
  30 106    0.07649671
  30 107    0.07151090
  30 108    0.06685123
  30 109    0.06249627
  30 110    0.05842601
  30 111    0.05462174
  30 112    0.05106600
  30 113    0.04774251
  30 114    0.04463601
  30 115    0.04173228
  30 116    0.03901803
  30 117    0.03648085
  30 118    0.03410914
  30 119    0.03189207
  30 120    0.02981951
  30 121    0.02788201
  30 122    0.02607073
  30 123    0.02437743
  30 124    0.02279438
  30 125    0.02131438
  30 126    0.01993071
  30 127    0.01863706
  30 128    0.01742756
  30 129    0.01629672
  30 130    0.01523940
  30 131    0.01425081
  30 132    0.01332646
  30 133    0.01246216
  30 134    0.01165400
  30 135    0.01089831
  30 136    0.01019168
  30 137    0.00953091
  30 138    0.00891301
  30 139    0.00833518
  30 140    0.00779483
  30 141    0.00728950
  30 142    0.00681691
  30 143    0.00637494
  30 144    0.00596159
  30 145    0.00557499
  30 146    0.00521340
  30 147    0.00487520
  30 148    0.00455886
  30 149    0.00426295
  30 150    0.00398615
  30 151    0.00372720
  30 152    0.00348495
  30 153    0.00325831
  30 154    0.00304625
  30 155    0.00284782
  30 156    0.00266214
  30 157    0.00248836
  30 158    0.00232571
  30 159    0.00217346
  30 160    0.00203093
  30 161    0.00189748
  30 162    0.00177250
  30 163    0.00165544
  30 164    0.00154577
  30 165    0.00144301
  30 166    0.00134668
  30 167    0.00125637
  30 168    0.00117167
  30 169    0.00109219
  30 170    0.00101759
  30 171    0.00094753
  30 172    0.00088169
  30 173    0.00081978
  30 174    0.00076153
  30 175    0.00070667
  30 176    0.00065496
  30 177    0.00060617
  30 178    0.00056008
  30 179    0.00051648
  30 180    0.00047519
  30 181    0.00043601
  30 182    0.00039878
  30 183    0.00036332
  30 184    0.00032948
  30 185    0.00029710
  30 186    0.00026605
  30 187    0.00023618
  30 188    0.00020736
  30 189    0.00017947
  30 190    0.00015237
  30 191    0.00012595
  30 192    0.00010010
  30 193    0.00007469
  30 194    0.00004961
  30 195    0.00002475
  30 196    0.00000000
  31   1    0.00000000
  31   2    0.00000000
  31   3    0.00000000
  31   4    0.00000000
  31   5    0.00000000
  31   6   17.76883809
  31   7   32.23490576
  31   8   42.59036265
  31   9   48.94451921
  31  10   51.30437355
  31  11   50.50586062
  31  12   47.81957214
  31  13   44.98374905
  31  14   42.19431023
  31  15   39.51470862
  31  16   36.96824387
  31  17   34.56265609
  31  18   32.29843037
  31  19   30.17232805
  31  20   28.17914901
  31  21   26.31269556
  31  22   24.56632682
  31  23   22.93328597
  31  24   21.40689524
  31  25   19.98067118
  31  26   18.64839060
  31  27   17.40412557
  31  28   16.24225881
  31  29   15.15748666
  31  30   14.14481440
  31  31   13.19954678
  31  32   12.31727591
  31  33   11.49386767
  31  34   10.72544761
  31  35   10.00838667
  31  36    9.33928726
  31  37    8.71496972
  31  38    8.13245940
  31  39    7.58897423
  31  40    7.08191306
  31  41    6.60884447
  31  42    6.16749632
  31  43    5.75574575
  31  44    5.37160984
  31  45    5.01323679
  31  46    4.67889750
  31  47    4.36697784
  31  48    4.07597114
  31  49    3.80447135
  31  50    3.55116641
  31  51    3.31483220
  31  52    3.09432670
  31  53    2.88858463
  31  54    2.69661238
  31  55    2.51748321
  31  56    2.35033288
  31  57    2.19435539
  31  58    2.04879916
  31  59    1.91296333
  31  60    1.78619439
  31  61    1.66788296
  31  62    1.55746083
  31  63    1.45439819
  31  64    1.35820101
  31  65    1.26840864
  31  66    1.18459155
  31  67    1.10634921
  31  68    1.03330813
  31  69    0.96512002
  31  70    0.90146008
  31  71    0.84202544
  31  72    0.78653361
  31  73    0.73472116
  31  74    0.68634238
  31  75    0.64116810
  31  76    0.59898458
  31  77    0.55959243
  31  78    0.52280566
  31  79    0.48845079
  31  80    0.45636596
  31  81    0.42640017
  31  82    0.39841256
  31  83    0.37227167
  31  84    0.34785489
  31  85    0.32504777
  31  86    0.30374354
  31  87    0.28384255
  31  88    0.26525181
  31  89    0.24788456
  31  90    0.23165978
  31  91    0.21650189
  31  92    0.20234034
  31  93    0.18910926
  31  94    0.17674718
  31  95    0.16519671
  31  96    0.15440429
  31  97    0.14431990
  31  98    0.13489684
  31  99    0.12609154
  31 100    0.11786328
  31 101    0.11017406
  31 102    0.10298840
  31 103    0.09627316
  31 104    0.08999741
  31 105    0.08413223
  31 106    0.07865066
  31 107    0.07352749
  31 108    0.06873918
  31 109    0.06426375
  31 110    0.06008067
  31 111    0.05617076
  31 112    0.05251611
  31 113    0.04909998
  31 114    0.04590676
  31 115    0.04292182
  31 116    0.04013154
  31 117    0.03752318
  31 118    0.03508482
  31 119    0.03280535
  31 120    0.03067437
  31 121    0.02868218
  31 122    0.02681970
  31 123    0.02507846
  31 124    0.02345054
  31 125    0.02192854
  31 126    0.02050554
  31 127    0.01917508
  31 128    0.01793113
  31 129    0.01676803
  31 130    0.01568051
  31 131    0.01466366
  31 132    0.01371285
  31 133    0.01282378
  31 134    0.01199244
  31 135    0.01121505
  31 136    0.01048811
  31 137    0.00980833
  31 138    0.00917263
  31 139    0.00857815
  31 140    0.00802220
  31 141    0.00750228
  31 142    0.00701603
  31 143    0.00656127
  31 144    0.00613595
  31 145    0.00573814
  31 146    0.00536607
  31 147    0.00501805
  31 148    0.00469252
  31 149    0.00438800
  31 150    0.00410315
  31 151    0.00383666
  31 152    0.00358735
  31 153    0.00335410
  31 154    0.00313585
  31 155    0.00293163
  31 156    0.00274052
  31 157    0.00256166
  31 158    0.00239426
  31 159    0.00223755
  31 160    0.00209084
  31 161    0.00195347
  31 162    0.00182483
  31 163    0.00170433
  31 164    0.00159145
  31 165    0.00148566
  31 166    0.00138651
  31 167    0.00129354
  31 168    0.00120635
  31 169    0.00112453
  31 170    0.00104773
  31 171    0.00097560
  31 172    0.00090782
  31 173    0.00084408
  31 174    0.00078411
  31 175    0.00072763
  31 176    0.00067439
  31 177    0.00062416
  31 178    0.00057671
  31 179    0.00053182
  31 180    0.00048930
  31 181    0.00044897
  31 182    0.00041063
  31 183    0.00037411
  31 184    0.00033927
  31 185    0.00030593
  31 186    0.00027396
  31 187    0.00024320
  31 188    0.00021353
  31 189    0.00018481
  31 190    0.00015690
  31 191    0.00012970
  31 192    0.00010308
  31 193    0.00007691
  31 194    0.00005108
  31 195    0.00002548
  31 196    0.00000000
  32   1    0.00000000
  32   2    0.00000000
  32   3    0.00000000
  32   4    0.00000000
  32   5    0.00000000
  32   6   17.42045259
  32   7   31.76871991
  32   8   42.09092235
  32   9   48.41269264
  32  10   50.68415465
  32  11   49.74905457
  32  12   47.37796685
  32  13   44.79222889
  32  14   42.16176414
  32  15   39.58098280
  32  16   37.09744435
  32  17   34.73318352
  32  18   32.49667632
  32  19   30.38920272
  32  20   28.40822772
  32  21   26.54922354
  32  22   24.80666922
  32  23   23.17460879
  32  24   21.64696799
  32  25   20.21773559
  32  26   18.88106715
  32  27   17.63134312
  32  28   16.46319936
  32  29   15.37154085
  32  30   14.35154502
  32  31   13.39865852
  32  32   12.50859016
  32  33   11.67730147
  32  34   10.90099597
  32  35   10.17610777
  32  36    9.49929005
  32  37    8.86740352
  32  38    8.27750516
  32  39    7.72683726
  32  40    7.21281691
  32  41    6.73302590
  32  42    6.28520100
  32  43    5.86722483
  32  44    5.47711700
  32  45    5.11302587
  32  46    4.77322058
  32  47    4.45608362
  32  48    4.16010372
  32  49    3.88386918
  32  50    3.62606155
  32  51    3.38544968
  32  52    3.16088413
  32  53    2.95129185
  32  54    2.75567129
  32  55    2.57308768
  32  56    2.40266867
  32  57    2.24360026
  32  58    2.09512289
  32  59    1.95652791
  32  60    1.82715414
  32  61    1.70638475
  32  62    1.59364428
  32  63    1.48839590
  32  64    1.39013881
  32  65    1.29840582
  32  66    1.21276114
  32  67    1.13279819
  32  68    1.05813772
  32  69    0.98842593
  32  70    0.92333276
  32  71    0.86255029
  32  72    0.80579127
  32  73    0.75278770
  32  74    0.70328954
  32  75    0.65706354
  32  76    0.61389203
  32  77    0.57357194
  32  78    0.53591379
  32  79    0.50074077
  32  80    0.46788788
  32  81    0.43720119
  32  82    0.40853700
  32  83    0.38176124
  32  84    0.35674878
  32  85    0.33338284
  32  86    0.31155440
  32  87    0.29116175
  32  88    0.27210991
  32  89    0.25431024
  32  90    0.23768002
  32  91    0.22214198
  32  92    0.20762404
  32  93    0.19405887
  32  94    0.18138363
  32  95    0.16953964
  32  96    0.15847211
  32  97    0.14812990
  32  98    0.13846525
  32  99    0.12943355
  32 100    0.12099315
  32 101    0.11310518
  32 102    0.10573330
  32 103    0.09884360
  32 104    0.09240440
  32 105    0.08638612
  32 106    0.08076113
  32 107    0.07550362
  32 108    0.07058948
  32 109    0.06599619
  32 110    0.06170272
  32 111    0.05768943
  32 112    0.05393796
  32 113    0.05043116
  32 114    0.04715302
  32 115    0.04408857
  32 116    0.04122383
  32 117    0.03854574
  32 118    0.03604209
  32 119    0.03370149
  32 120    0.03151327
  32 121    0.02946748
  32 122    0.02755482
  32 123    0.02576660
  32 124    0.02409469
  32 125    0.02253150
  32 126    0.02106994
  32 127    0.01970338
  32 128    0.01842563
  32 129    0.01723089
  32 130    0.01611376
  32 131    0.01506917
  32 132    0.01409240
  32 133    0.01317903
  32 134    0.01232494
  32 135    0.01152625
  32 136    0.01077938
  32 137    0.01008093
  32 138    0.00942776
  32 139    0.00881693
  32 140    0.00824567
  32 141    0.00771141
  32 142    0.00721175
  32 143    0.00674443
  32 144    0.00630735
  32 145    0.00589854
  32 146    0.00551617
  32 147    0.00515850
  32 148    0.00482394
  32 149    0.00451097
  32 150    0.00421820
  32 151    0.00394431
  32 152    0.00368806
  32 153    0.00344831
  32 154    0.00322398
  32 155    0.00301407
  32 156    0.00281762
  32 157    0.00263377
  32 158    0.00246169
  32 159    0.00230060
  32 160    0.00214978
  32 161    0.00200857
  32 162    0.00187632
  32 163    0.00175245
  32 164    0.00163639
  32 165    0.00152764
  32 166    0.00142570
  32 167    0.00133012
  32 168    0.00124047
  32 169    0.00115635
  32 170    0.00107739
  32 171    0.00100322
  32 172    0.00093353
  32 173    0.00086800
  32 174    0.00080634
  32 175    0.00074826
  32 176    0.00069352
  32 177    0.00064187
  32 178    0.00059307
  32 179    0.00054692
  32 180    0.00050320
  32 181    0.00046172
  32 182    0.00042229
  32 183    0.00038474
  32 184    0.00034891
  32 185    0.00031463
  32 186    0.00028175
  32 187    0.00025012
  32 188    0.00021960
  32 189    0.00019006
  32 190    0.00016137
  32 191    0.00013339
  32 192    0.00010601
  32 193    0.00007910
  32 194    0.00005254
  32 195    0.00002621
  32 196    0.00000000
  33   1    0.00000000
  33   2    0.00000000
  33   3    0.00000000
  33   4    0.00000000
  33   5    0.00000000
  33   6   17.21400393
  33   7   31.45580103
  33   8   41.76044644
  33   9   48.12501898
  33  10   50.47343742
  33  11   49.62743157
  33  12   47.34071340
  33  13   44.82478378
  33  14   42.24835052
  33  15   39.70849653
  33  16   37.25590554
  33  17   34.91502912
  33  18   32.69600550
  33  19   30.60125728
  33  20   28.62908227
  33  21   26.77560488
  33  22   25.03584371
  33  23   23.40430322
  33  24   21.87530690
  33  25   20.44318793
  33  26   19.10239918
  33  27   17.84757638
  33  28   16.67357337
  33  29   15.57548009
  33  30   14.54862995
  33  31   13.58860039
  33  32   12.69120918
  33  33   11.85250805
  33  34   11.06877464
  33  35   10.33650357
  33  36    9.65239686
  33  37    9.01335429
  33  38    8.41646362
  33  39    7.85899102
  33  40    7.33837159
  33  41    6.85220026
  33  42    6.39822294
  33  43    5.97432795
  33  44    5.57853786
  33  45    5.20900168
  33  46    4.86398733
  33  47    4.54187453
  33  48    4.24114802
  33  49    3.96039114
  33  50    3.69827970
  33  51    3.45357621
  33  52    3.22512447
  33  53    3.01184435
  33  54    2.81272698
  33  55    2.62683019
  33  56    2.45327417
  33  57    2.29123746
  33  58    2.13995313
  33  59    1.99870523
  33  60    1.86682545
  33  61    1.74368999
  33  62    1.62871660
  33  63    1.52136187
  33  64    1.42111862
  33  65    1.32751354
  33  66    1.24010488
  33  67    1.15848041
  33  68    1.08225542
  33  69    1.01107089
  33  70    0.94459176
  33  71    0.88250535
  33  72    0.82451986
  33  73    0.77036297
  33  74    0.71978054
  33  75    0.67253536
  33  76    0.62840609
  33  77    0.58718611
  33  78    0.54868259
  33  79    0.51271557
  33  80    0.47911705
  33  81    0.44773025
  33  82    0.41840880
  33  83    0.39101609
  33  84    0.36542459
  33  85    0.34151526
  33  86    0.31917696
  33  87    0.29830594
  33  88    0.27880535
  33  89    0.26058476
  33  90    0.24355973
  33  91    0.22765144
  33  92    0.21278630
  33  93    0.19889557
  33  94    0.18591509
  33  95    0.17378493
  33  96    0.16244915
  33  97    0.15185547
  33  98    0.14195511
  33  99    0.13270250
  33 100    0.12405507
  33 101    0.11597307
  33 102    0.10841937
  33 103    0.10135930
  33 104    0.09476046
  33 105    0.08859261
  33 106    0.08282749
  33 107    0.07743869
  33 108    0.07240156
  33 109    0.06769306
  33 110    0.06329166
  33 111    0.05917727
  33 112    0.05533111
  33 113    0.05173561
  33 114    0.04837440
  33 115    0.04523214
  33 116    0.04229453
  33 117    0.03954820
  33 118    0.03698064
  33 119    0.03458018
  33 120    0.03233591
  33 121    0.03023764
  33 122    0.02827583
  33 123    0.02644158
  33 124    0.02472658
  33 125    0.02312304
  33 126    0.02162370
  33 127    0.02022177
  33 128    0.01891089
  33 129    0.01768514
  33 130    0.01653897
  33 131    0.01546720
  33 132    0.01446498
  33 133    0.01352778
  33 134    0.01265137
  33 135    0.01183181
  33 136    0.01106537
  33 137    0.01034862
  33 138    0.00967831
  33 139    0.00905143
  33 140    0.00846515
  33 141    0.00791683
  33 142    0.00740401
  33 143    0.00692436
  33 144    0.00647574
  33 145    0.00605613
  33 146    0.00566364
  33 147    0.00529651
  33 148    0.00495308
  33 149    0.00463181
  33 150    0.00433127
  33 151    0.00405010
  33 152    0.00378704
  33 153    0.00354091
  33 154    0.00331061
  33 155    0.00309510
  33 156    0.00289342
  33 157    0.00270466
  33 158    0.00252798
  33 159    0.00236258
  33 160    0.00220773
  33 161    0.00206274
  33 162    0.00192695
  33 163    0.00179975
  33 164    0.00168059
  33 165    0.00156892
  33 166    0.00146424
  33 167    0.00136609
  33 168    0.00127403
  33 169    0.00118765
  33 170    0.00110656
  33 171    0.00103040
  33 172    0.00095883
  33 173    0.00089153
  33 174    0.00082820
  33 175    0.00076856
  33 176    0.00071234
  33 177    0.00065929
  33 178    0.00060917
  33 179    0.00056177
  33 180    0.00051687
  33 181    0.00047426
  33 182    0.00043377
  33 183    0.00039520
  33 184    0.00035840
  33 185    0.00032318
  33 186    0.00028941
  33 187    0.00025692
  33 188    0.00022558
  33 189    0.00019523
  33 190    0.00016576
  33 191    0.00013702
  33 192    0.00010889
  33 193    0.00008125
  33 194    0.00005397
  33 195    0.00002692
  33 196    0.00000000
  34   1    0.00000000
  34   2    0.00000000
  34   3    0.00000000
  34   4    0.00000000
  34   5    0.00000000
  34   6   17.04868705
  34   7   31.20598298
  34   8   41.53725242
  34   9   48.04619219
  34  10   50.65924034
  34  11   50.14522933
  34  12   47.72222382
  34  13   45.09732094
  34  14   42.46752019
  34  15   39.90774024
  34  16   37.45182496
  34  17   35.11482184
  34  18   32.90197423
  34  19   30.81326620
  34  20   28.84587018
  34  21   26.99547962
  34  22   25.25704116
  34  23   23.62516439
  34  24   22.09435727
  34  25   20.65916466
  34  26   19.31425133
  34  27   18.05445163
  34  28   16.87479871
  34  29   15.77054048
  34  30   14.73714708
  34  31   13.77031273
  34  32   12.86595379
  34  33   12.02020439
  34  34   11.22941042
  34  35   10.49012240
  34  36    9.79908776
  34  37    9.15324265
  34  38    8.54970358
  34  39    7.98575903
  34  40    7.45886102
  34  41    6.96661687
  34  42    6.50678106
  34  43    6.07724739
  34  44    5.67604131
  34  45    5.30131254
  34  46    4.95132795
  34  47    4.62446482
  34  48    4.31920427
  34  49    4.03412508
  34  50    3.76789781
  34  51    3.51927914
  34  52    3.28710660
  34  53    3.07029352
  34  54    2.86782427
  34  55    2.67874977
  34  56    2.50218328
  34  57    2.33729640
  34  58    2.18331530
  34  59    2.03951724
  34  60    1.90522722
  34  61    1.77981490
  34  62    1.66269166
  34  63    1.55330789
  34  64    1.45115044
  34  65    1.35574019
  34  66    1.26662982
  34  67    1.18340172
  34  68    1.10566603
  34  69    1.03305878
  34  70    0.96524018
  34  71    0.90189304
  34  72    0.84272124
  34  73    0.78744834
  34  74    0.73581627
  34  75    0.68758413
  34  76    0.64252699
  34  77    0.60043490
  34  78    0.56111183
  34  79    0.52437478
  34  80    0.49005289
  34  81    0.45798667
  34  82    0.42802717
  34  83    0.40003535
  34  84    0.37388139
  34  85    0.34944408
  34  86    0.32661022
  34  87    0.30527413
  34  88    0.28533714
  34  89    0.26670708
  34  90    0.24929792
  34  91    0.23302928
  34  92    0.21782614
  34  93    0.20361841
  34  94    0.19034063
  34  95    0.17793170
  34  96    0.16633451
  34  97    0.15549575
  34  98    0.14536563
  34  99    0.13589761
  34 100    0.12704827
  34 101    0.11877701
  34 102    0.11104592
  34 103    0.10381960
  34 104    0.09706496
  34 105    0.09075111
  34 106    0.08484916
  34 107    0.07933216
  34 108    0.07417491
  34 109    0.06935386
  34 110    0.06484702
  34 111    0.06063384
  34 112    0.05669513
  34 113    0.05301294
  34 114    0.04957051
  34 115    0.04635218
  34 116    0.04334331
  34 117    0.04053023
  34 118    0.03790015
  34 119    0.03544114
  34 120    0.03314204
  34 121    0.03099240
  34 122    0.02898250
  34 123    0.02710320
  34 124    0.02534602
  34 125    0.02370297
  34 126    0.02216664
  34 127    0.02073006
  34 128    0.01938675
  34 129    0.01813062
  34 130    0.01695601
  34 131    0.01585760
  34 132    0.01483045
  34 133    0.01386990
  34 134    0.01297163
  34 135    0.01213159
  34 136    0.01134599
  34 137    0.01061130
  34 138    0.00992419
  34 139    0.00928158
  34 140    0.00868057
  34 141    0.00811846
  34 142    0.00759272
  34 143    0.00710099
  34 144    0.00664105
  34 145    0.00621085
  34 146    0.00580843
  34 147    0.00543201
  34 148    0.00507989
  34 149    0.00475048
  34 150    0.00444231
  34 151    0.00415400
  34 152    0.00388425
  34 153    0.00363186
  34 154    0.00339570
  34 155    0.00317470
  34 156    0.00296787
  34 157    0.00277429
  34 158    0.00259310
  34 159    0.00242348
  34 160    0.00226467
  34 161    0.00211596
  34 162    0.00197670
  34 163    0.00184624
  34 164    0.00172402
  34 165    0.00160948
  34 166    0.00150211
  34 167    0.00140144
  34 168    0.00130701
  34 169    0.00121841
  34 170    0.00113523
  34 171    0.00105711
  34 172    0.00098369
  34 173    0.00091466
  34 174    0.00084969
  34 175    0.00078851
  34 176    0.00073084
  34 177    0.00067641
  34 178    0.00062500
  34 179    0.00057637
  34 180    0.00053030
  34 181    0.00048660
  34 182    0.00044505
  34 183    0.00040549
  34 184    0.00036772
  34 185    0.00033160
  34 186    0.00029694
  34 187    0.00026361
  34 188    0.00023145
  34 189    0.00020032
  34 190    0.00017008
  34 191    0.00014059
  34 192    0.00011173
  34 193    0.00008337
  34 194    0.00005537
  34 195    0.00002762
  34 196    0.00000000
  35   1    0.00000000
  35   2    0.00000000
  35   3    0.00000000
  35   4    0.00000000
  35   5    0.00000000
  35   6   16.84302432
  35   7   30.90714030
  35   8   41.30270339
  35   9   48.05563418
  35  10   51.17494223
  35  11   50.77280329
  35  12   48.49671161
  35  13   45.55532582
  35  14   42.78670919
  35  15   40.16291004
  35  16   37.67878948
  35  17   35.33105895
  35  18   33.11554303
  35  19   31.02733955
  35  20   29.06115160
  35  21   27.21149230
  35  22   25.47280621
  35  23   23.83955117
  35  24   22.30625903
  35  25   20.86758152
  35  26   19.51832418
  35  27   18.25347019
  35  28   17.06819612
  35  29   15.95788134
  35  30   14.91811276
  35  31   13.94468604
  35  32   13.03360418
  35  33   12.18107426
  35  34   11.38350284
  35  35   10.63749035
  35  36    9.93982472
  35  37    9.28747458
  35  38    8.67758208
  35  39    8.10745552
  35  40    7.57456192
  35  41    7.07651949
  35  42    6.61109022
  35  43    6.17617258
  35  44    5.76979436
  35  45    5.39010567
  35  46    5.03537226
  35  47    4.70396891
  35  48    4.39437325
  35  49    4.10515976
  35  50    3.83499399
  35  51    3.58262714
  35  52    3.34689086
  35  53    3.12669233
  35  54    2.92100957
  35  55    2.72888706
  35  56    2.54943155
  35  57    2.38180810
  35  58    2.22523645
  35  59    2.07898745
  35  60    1.94237984
  35  61    1.81477711
  35  62    1.69558466
  35  63    1.58424705
  35  64    1.48024548
  35  65    1.38309535
  35  66    1.29234407
  35  67    1.20756897
  35  68    1.12837529
  35  69    1.05439438
  35  70    0.98528197
  35  71    0.92071658
  35  72    0.86039797
  35  73    0.80404581
  35  74    0.75139830
  35  75    0.70221097
  35  76    0.65625553
  35  77    0.61331881
  35  78    0.57320174
  35  79    0.53571842
  35  80    0.50069525
  35  81    0.46797014
  35  82    0.43739168
  35  83    0.40881850
  35  84    0.38211858
  35  85    0.35716861
  35  86    0.33385345
  35  87    0.31206555
  35  88    0.29170447
  35  89    0.27267642
  35  90    0.25489376
  35  91    0.23827468
  35  92    0.22274275
  35  93    0.20822657
  35  94    0.19465947
  35  95    0.18197915
  35  96    0.17012745
  35  97    0.15905001
  35  98    0.14869607
  35  99    0.13901819
  35 100    0.12997209
  35 101    0.12151636
  35 102    0.11361234
  35 103    0.10622392
  35 104    0.09931733
  35 105    0.09286106
  35 106    0.08682563
  35 107    0.08118353
  35 108    0.07590905
  35 109    0.07097814
  35 110    0.06636836
  35 111    0.06205872
  35 112    0.05802963
  35 113    0.05426276
  35 114    0.05074100
  35 115    0.04744834
  35 116    0.04436984
  35 117    0.04149154
  35 118    0.03880036
  35 119    0.03628411
  35 120    0.03393139
  35 121    0.03173154
  35 122    0.02967459
  35 123    0.02775124
  35 124    0.02595279
  35 125    0.02427110
  35 126    0.02269857
  35 127    0.02122810
  35 128    0.01985304
  35 129    0.01856719
  35 130    0.01736473
  35 131    0.01624026
  35 132    0.01518868
  35 133    0.01420528
  35 134    0.01328560
  35 135    0.01242552
  35 136    0.01162115
  35 137    0.01086887
  35 138    0.01016530
  35 139    0.00950728
  35 140    0.00889184
  35 141    0.00831622
  35 142    0.00777783
  35 143    0.00727426
  35 144    0.00680323
  35 145    0.00636263
  35 146    0.00595050
  35 147    0.00556497
  35 148    0.00520432
  35 149    0.00486692
  35 150    0.00455128
  35 151    0.00425597
  35 152    0.00397967
  35 153    0.00372113
  35 154    0.00347922
  35 155    0.00325283
  35 156    0.00304096
  35 157    0.00284266
  35 158    0.00265704
  35 159    0.00248327
  35 160    0.00232057
  35 161    0.00216823
  35 162    0.00202554
  35 163    0.00189189
  35 164    0.00176667
  35 165    0.00164931
  35 166    0.00153931
  35 167    0.00143616
  35 168    0.00133941
  35 169    0.00124862
  35 170    0.00116339
  35 171    0.00108334
  35 172    0.00100812
  35 173    0.00093737
  35 174    0.00087080
  35 175    0.00080811
  35 176    0.00074901
  35 177    0.00069324
  35 178    0.00064055
  35 179    0.00059072
  35 180    0.00054351
  35 181    0.00049871
  35 182    0.00045614
  35 183    0.00041559
  35 184    0.00037689
  35 185    0.00033986
  35 186    0.00030435
  35 187    0.00027018
  35 188    0.00023722
  35 189    0.00020531
  35 190    0.00017432
  35 191    0.00014410
  35 192    0.00011452
  35 193    0.00008545
  35 194    0.00005675
  35 195    0.00002831
  35 196    0.00000000
  36   1    0.00000000
  36   2    0.00000000
  36   3    0.00000000
  36   4    0.00000000
  36   5    0.00000000
  36   6   16.48370945
  36   7   30.40060283
  36   8   40.87616287
  36   9   47.89111387
  36  10   51.41699578
  36  11   51.47762453
  36  12   49.13067452
  36  13   46.02296525
  36  14   43.13239887
  36  15   40.43921371
  36  16   37.92022999
  36  17   35.55654715
  36  18   33.33439417
  36  19   31.24363096
  36  20   29.27626535
  36  21   27.42548669
  36  22   25.68513342
  36  23   24.04942874
  36  24   22.51286051
  36  25   21.07013208
  36  26   19.71614513
  36  27   18.44599582
  36  28   17.25497537
  36  29   16.13857141
  36  30   15.09246878
  36  31   14.11254909
  36  32   13.19488923
  36  33   12.33575868
  36  34   11.53161594
  36  35   10.77910400
  36  36   10.07504530
  36  37    9.41643596
  36  38    8.80043970
  36  39    8.22438135
  36  40    7.68574023
  36  41    7.18214336
  36  42    6.71135857
  36  43    6.27128777
  36  44    5.85996014
  36  45    5.47552555
  36  46    5.11624814
  36  47    4.78050000
  36  48    4.46675517
  36  49    4.17358380
  36  50    3.89964659
  36  51    3.64368943
  36  52    3.40453834
  36  53    3.18109465
  36  54    2.97233037
  36  55    2.77728384
  36  56    2.59505567
  36  57    2.42480478
  36  58    2.26574480
  36  59    2.11714056
  36  60    1.97830486
  36  61    1.84859541
  36  62    1.72741194
  36  63    1.61419352
  36  64    1.50841597
  36  65    1.40958956
  36  66    1.31725671
  36  67    1.23098991
  36  68    1.15038980
  36  69    1.07508328
  36  70    1.00472183
  36  71    0.93897987
  36  72    0.87755330
  36  73    0.82015804
  36  74    0.76652875
  36  75    0.71641757
  36  76    0.66959301
  36  77    0.62583881
  36  78    0.58495300
  36  79    0.54674692
  36  80    0.51104435
  36  81    0.47768070
  36  82    0.44650222
  36  83    0.41736531
  36  84    0.39013582
  36  85    0.36468845
  36  86    0.34090618
  36  87    0.31867966
  36  88    0.29790678
  36  89    0.27849214
  36  90    0.26034662
  36  91    0.24338699
  36  92    0.22753546
  36  93    0.21271939
  36  94    0.19887092
  36  95    0.18592664
  36  96    0.17382732
  36  97    0.16251761
  36  98    0.15194582
  36  99    0.14206364
  36 100    0.13282594
  36 101    0.12419055
  36 102    0.11611808
  36 103    0.10857171
  36 104    0.10151706
  36 105    0.09492197
  36 106    0.08875642
  36 107    0.08299236
  36 108    0.07760355
  36 109    0.07256549
  36 110    0.06785529
  36 111    0.06345154
  36 112    0.05933426
  36 113    0.05548475
  36 114    0.05188555
  36 115    0.04852033
  36 116    0.04537385
  36 117    0.04243184
  36 118    0.03968099
  36 119    0.03710883
  36 120    0.03470373
  36 121    0.03245481
  36 122    0.03035190
  36 123    0.02838550
  36 124    0.02654672
  36 125    0.02482725
  36 126    0.02321934
  36 127    0.02171572
  36 128    0.02030962
  36 129    0.01899469
  36 130    0.01776501
  36 131    0.01661503
  36 132    0.01553958
  36 133    0.01453380
  36 134    0.01359318
  36 135    0.01271347
  36 136    0.01189073
  36 137    0.01112125
  36 138    0.01040158
  36 139    0.00972847
  36 140    0.00909890
  36 141    0.00851005
  36 142    0.00795928
  36 143    0.00744410
  36 144    0.00696221
  36 145    0.00651144
  36 146    0.00608978
  36 147    0.00569533
  36 148    0.00532632
  36 149    0.00498111
  36 150    0.00465814
  36 151    0.00435597
  36 152    0.00407324
  36 153    0.00380869
  36 154    0.00356114
  36 155    0.00332947
  36 156    0.00311266
  36 157    0.00290972
  36 158    0.00271976
  36 159    0.00254193
  36 160    0.00237542
  36 161    0.00221950
  36 162    0.00207347
  36 163    0.00193668
  36 164    0.00180852
  36 165    0.00168840
  36 166    0.00157581
  36 167    0.00147024
  36 168    0.00137120
  36 169    0.00127827
  36 170    0.00119103
  36 171    0.00110909
  36 172    0.00103209
  36 173    0.00095967
  36 174    0.00089153
  36 175    0.00082735
  36 176    0.00076685
  36 177    0.00070976
  36 178    0.00065582
  36 179    0.00060480
  36 180    0.00055647
  36 181    0.00051061
  36 182    0.00046702
  36 183    0.00042551
  36 184    0.00038589
  36 185    0.00034798
  36 186    0.00031162
  36 187    0.00027664
  36 188    0.00024289
  36 189    0.00021022
  36 190    0.00017849
  36 191    0.00014754
  36 192    0.00011726
  36 193    0.00008749
  36 194    0.00005811
  36 195    0.00002899
  36 196    0.00000000
  37   1    0.00000000
  37   2    0.00000000
  37   3    0.00000000
  37   4    0.00000000
  37   5    0.00000000
  37   6   15.75721150
  37   7   29.45712284
  37   8   40.07389973
  37   9   47.40741888
  37  10   51.33017634
  37  11   51.79614115
  37  12   49.72211614
  37  13   46.45773795
  37  14   43.45340965
  37  15   40.70323472
  37  16   38.15820239
  37  17   35.78287407
  37  18   33.55532659
  37  19   31.46162439
  37  20   29.49201443
  37  21   27.63886745
  37  22   25.89565542
  37  23   24.25646385
  37  24   22.71576379
  37  25   21.26830605
  37  26   19.90907196
  37  27   18.63325044
  37  28   17.43622711
  37  29   16.31357908
  37  30   15.26107216
  37  31   14.27465901
  37  32   13.35047735
  37  33   12.48484775
  37  34   11.67427086
  37  35   10.91542399
  37  36   10.20515704
  37  37    9.54048772
  37  38    8.91859639
  37  39    8.33682039
  37  40    7.79264804
  37  41    7.28371247
  37  42    6.80778525
  37  43    6.36277005
  37  44    5.94669617
  37  45    5.55771229
  37  46    5.19408024
  37  47    4.85416894
  37  48    4.53644854
  37  49    4.23948474
  37  50    3.96193333
  37  51    3.70253498
  37  52    3.46011022
  37  53    3.23355469
  37  54    3.02183462
  37  55    2.82398252
  37  56    2.63909311
  37  57    2.46631949
  37  58    2.30486946
  37  59    2.15400216
  37  60    2.01302478
  37  61    1.88128952
  37  62    1.75819075
  37  63    1.64316234
  37  64    1.53567504
  37  65    1.43523423
  37  66    1.34137759
  37  67    1.25367306
  37  68    1.17171688
  37  69    1.09513175
  37  70    1.02356509
  37  71    0.95668746
  37  72    0.89419104
  37  73    0.83578822
  37  74    0.78121027
  37  75    0.73020611
  37  76    0.68254116
  37  77    0.63799628
  37  78    0.59636668
  37  79    0.55746109
  37  80    0.52110076
  37  81    0.48711873
  37  82    0.45535900
  37  83    0.42567582
  37  84    0.39793303
  37  85    0.37200342
  37  86    0.34776813
  37  87    0.32511613
  37  88    0.30394367
  37  89    0.28415382
  37  90    0.26565604
  37  91    0.24836570
  37  92    0.23220376
  37  93    0.21709636
  37  94    0.20297447
  37  95    0.18977363
  37  96    0.17743358
  37  97    0.16589802
  37  98    0.15511435
  37  99    0.14503342
  37 100    0.13560931
  37 101    0.12679908
  37 102    0.11856265
  37 103    0.11086252
  37 104    0.10366368
  37 105    0.09693341
  37 106    0.09064112
  37 107    0.08475822
  37 108    0.07925802
  37 109    0.07411554
  37 110    0.06930745
  37 111    0.06481197
  37 112    0.06060869
  37 113    0.05667859
  37 114    0.05300386
  37 115    0.04956787
  37 116    0.04635506
  37 117    0.04335090
  37 118    0.04054180
  37 119    0.03791508
  37 120    0.03545885
  37 121    0.03316203
  37 122    0.03101424
  37 123    0.02900579
  37 124    0.02712762
  37 125    0.02537125
  37 126    0.02372878
  37 127    0.02219278
  37 128    0.02075635
  37 129    0.01941301
  37 130    0.01815671
  37 131    0.01698181
  37 132    0.01588301
  37 133    0.01485536
  37 134    0.01389426
  37 135    0.01299538
  37 136    0.01215467
  37 137    0.01136837
  37 138    0.01063293
  37 139    0.00994507
  37 140    0.00930168
  37 141    0.00869989
  37 142    0.00813699
  37 143    0.00761046
  37 144    0.00711794
  37 145    0.00665722
  37 146    0.00622623
  37 147    0.00582305
  37 148    0.00544587
  37 149    0.00509299
  37 150    0.00476285
  37 151    0.00445396
  37 152    0.00416494
  37 153    0.00389450
  37 154    0.00364143
  37 155    0.00340459
  37 156    0.00318293
  37 157    0.00297546
  37 158    0.00278125
  37 159    0.00259943
  37 160    0.00242919
  37 161    0.00226978
  37 162    0.00212047
  37 163    0.00198060
  37 164    0.00184955
  37 165    0.00172674
  37 166    0.00161161
  37 167    0.00150365
  37 168    0.00140238
  37 169    0.00130736
  37 170    0.00121815
  37 171    0.00113435
  37 172    0.00105560
  37 173    0.00098155
  37 174    0.00091186
  37 175    0.00084622
  37 176    0.00078435
  37 177    0.00072596
  37 178    0.00067080
  37 179    0.00061862
  37 180    0.00056919
  37 181    0.00052228
  37 182    0.00047770
  37 183    0.00043524
  37 184    0.00039471
  37 185    0.00035594
  37 186    0.00031875
  37 187    0.00028297
  37 188    0.00024845
  37 189    0.00021504
  37 190    0.00018257
  37 191    0.00015092
  37 192    0.00011994
  37 193    0.00008949
  37 194    0.00005944
  37 195    0.00002966
  37 196    0.00000000
  38   1    0.00000000
  38   2    0.00000000
  38   3    0.00000000
  38   4    0.00000000
  38   5    0.00000000
  38   6   14.15110567
  38   7   27.71472373
  38   8   38.71535038
  38   9   46.52430508
  38  10   50.90567580
  38  11   51.86203957
  38  12   49.70299848
  38  13   46.81847773
  38  14   43.69425468
  38  15   40.92508904
  38  16   38.37925638
  38  17   36.00469494
  38  18   33.77676939
  38  19   31.68149807
  38  20   29.70938669
  38  21   27.85297940
  38  22   26.10584328
  38  23   24.46213044
  38  24   22.91637878
  38  25   21.46341474
  38  26   20.09830223
  38  27   18.81631448
  38  28   17.61291829
  38  29   16.48376527
  38  30   15.42468715
  38  31   14.43169324
  38  32   13.50096879
  38  33   12.62887348
  38  34   11.81193957
  38  35   11.04686949
  38  36   10.33053263
  38  37    9.65996164
  38  38    9.03234787
  38  39    8.44503645
  38  40    7.89552086
  38  41    7.38143723
  38  42    6.90055833
  38  43    6.45078756
  38  44    6.03015280
  38  45    5.63680030
  38  46    5.26898870
  38  47    4.92508309
  38  48    4.60354926
  38  49    4.30294819
  38  50    4.02193061
  38  51    3.75923191
  38  52    3.51366716
  38  53    3.28412644
  38  54    3.06957035
  38  55    2.86902575
  38  56    2.68158172
  38  57    2.50638574
  38  58    2.34264011
  38  59    2.18959849
  38  60    2.04656273
  38  61    1.91287981
  38  62    1.78793902
  38  63    1.67116925
  38  64    1.56203648
  38  65    1.46004141
  38  66    1.36471723
  38  67    1.27562757
  38  68    1.19236448
  38  69    1.11454666
  38  70    1.04181768
  38  71    0.97384442
  38  72    0.91031554
  38  73    0.85094003
  38  74    0.79544596
  38  75    0.74357917
  38  76    0.69510217
  38  77    0.64979299
  38  78    0.60744423
  38  79    0.56786206
  38  80    0.53086537
  38  81    0.49628489
  38  82    0.46396248
  38  83    0.43375035
  38  84    0.40551039
  38  85    0.37911356
  38  86    0.35443926
  38  87    0.33137482
  38  88    0.30981493
  38  89    0.28966120
  38  90    0.27082170
  38  91    0.25321048
  38  92    0.23674728
  38  93    0.22135705
  38  94    0.20696969
  38  95    0.19351968
  38  96    0.18094578
  38  97    0.16919079
  38  98    0.15820122
  38  99    0.14792711
  38 100    0.13832177
  38 101    0.12934153
  38 102    0.12094563
  38 103    0.11309593
  38 104    0.10575682
  38 105    0.09889500
  38 106    0.09247934
  38 107    0.08648078
  38 108    0.08087211
  38 109    0.07562795
  38 110    0.07072454
  38 111    0.06613968
  38 112    0.06185263
  38 113    0.05784400
  38 114    0.05409567
  38 115    0.05059068
  38 116    0.04731322
  38 117    0.04424846
  38 118    0.04138258
  38 119    0.03870264
  38 120    0.03619654
  38 121    0.03385299
  38 122    0.03166142
  38 123    0.02961195
  38 124    0.02769534
  38 125    0.02590296
  38 126    0.02422674
  38 127    0.02265913
  38 128    0.02119309
  38 129    0.01982201
  38 130    0.01853973
  38 131    0.01734048
  38 132    0.01621887
  38 133    0.01516987
  38 134    0.01418876
  38 135    0.01327113
  38 136    0.01241287
  38 137    0.01161013
  38 138    0.01085929
  38 139    0.01015700
  38 140    0.00950011
  38 141    0.00888566
  38 142    0.00831091
  38 143    0.00777328
  38 144    0.00727037
  38 145    0.00679991
  38 146    0.00635981
  38 147    0.00594808
  38 148    0.00556290
  38 149    0.00520254
  38 150    0.00486538
  38 151    0.00454992
  38 152    0.00425475
  38 153    0.00397854
  38 154    0.00372006
  38 155    0.00347817
  38 156    0.00325177
  38 157    0.00303986
  38 158    0.00284148
  38 159    0.00265577
  38 160    0.00248187
  38 161    0.00231903
  38 162    0.00216651
  38 163    0.00202363
  38 164    0.00188976
  38 165    0.00176430
  38 166    0.00164669
  38 167    0.00153640
  38 168    0.00143294
  38 169    0.00133586
  38 170    0.00124472
  38 171    0.00115911
  38 172    0.00107865
  38 173    0.00100299
  38 174    0.00093179
  38 175    0.00086472
  38 176    0.00080150
  38 177    0.00074184
  38 178    0.00068548
  38 179    0.00063216
  38 180    0.00058165
  38 181    0.00053373
  38 182    0.00048817
  38 183    0.00044478
  38 184    0.00040337
  38 185    0.00036375
  38 186    0.00032574
  38 187    0.00028918
  38 188    0.00025391
  38 189    0.00021976
  38 190    0.00018658
  38 191    0.00015424
  38 192    0.00012258
  38 193    0.00009146
  38 194    0.00006075
  38 195    0.00003031
  38 196    0.00000000
  39   1    0.00000000
  39   2    0.00000000
  39   3    0.00000000
  39   4    0.00000000
  39   5    0.00000000
  39   6   10.18914854
  39   7   24.64628589
  39   8   36.70348942
  39   9   45.25505877
  39  10   50.11000875
  39  11   51.25099865
  39  12   49.60837152
  39  13   46.60638119
  39  14   43.75499429
  39  15   41.08747463
  39  16   38.58270985
  39  17   36.22404285
  39  18   34.00080030
  39  19   31.90506465
  39  20   29.93001136
  39  21   28.06934364
  39  22   26.31713578
  39  23   24.66778231
  39  24   23.11596343
  39  25   21.65661151
  39  26   20.28488141
  39  27   18.99612756
  39  28   17.78588851
  39  29   16.64987763
  39  30   15.58397845
  39  31   14.58424257
  39  32   13.64688902
  39  33   12.76830387
  39  34   11.94503953
  39  35   11.17381345
  39  36   10.45150587
  39  37    9.77515687
  39  38    9.14196255
  39  39    8.54927063
  39  40    7.99457544
  39  41    7.47551256
  39  42    6.98985315
  39  43    6.53549805
  39  44    6.11047192
  39  45    5.71291719
  39  46    5.34108823
  39  47    4.99334549
  39  48    4.66814987
  39  49    4.36405717
  39  50    4.07971285
  39  51    3.81384686
  39  52    3.56526880
  39  53    3.33286322
  39  54    3.11558517
  39  55    2.91245600
  39  56    2.72255933
  39  57    2.54503723
  39  58    2.37908668
  39  59    2.22395611
  39  60    2.07894227
  39  61    1.94338716
  39  62    1.81667519
  39  63    1.69823055
  39  64    1.58751462
  39  65    1.48402370
  39  66    1.38728670
  39  67    1.29686312
  39  68    1.21234105
  39  69    1.13333537
  39  70    1.05948600
  39  71    0.99045630
  39  72    0.92593155
  39  73    0.86561757
  39  74    0.80923933
  39  75    0.75653975
  39  76    0.70727853
  39  77    0.66123106
  39  78    0.61818739
  39  79    0.57795128
  39  80    0.54033933
  39  81    0.50518011
  39  82    0.47231340
  39  83    0.44158944
  39  84    0.41286829
  39  85    0.38601913
  39  86    0.36091971
  39  87    0.33745577
  39  88    0.31552053
  39  89    0.29501417
  39  90    0.27584343
  39  91    0.25792111
  39  92    0.24116575
  39  93    0.22550119
  39  94    0.21085627
  39  95    0.19716446
  39  96    0.18436360
  39  97    0.17239557
  39  98    0.16120607
  39  99    0.15074435
  39 100    0.14096295
  39 101    0.13181754
  39 102    0.12326667
  39 103    0.11527159
  39 104    0.10779612
  39 105    0.10080638
  39 106    0.09427077
  39 107    0.08815969
  39 108    0.08244552
  39 109    0.07710242
  39 110    0.07210624
  39 111    0.06743440
  39 112    0.06306581
  39 113    0.05898073
  39 114    0.05516072
  39 115    0.05158855
  39 116    0.04824811
  39 117    0.04512432
  39 118    0.04220311
  39 119    0.03947132
  39 120    0.03691662
  39 121    0.03452753
  39 122    0.03229327
  39 123    0.03020380
  39 124    0.02824972
  39 125    0.02642222
  39 126    0.02471309
  39 127    0.02311466
  39 128    0.02161972
  39 129    0.02022158
  39 130    0.01891394
  39 131    0.01769094
  39 132    0.01654707
  39 133    0.01547722
  39 134    0.01447658
  39 135    0.01354066
  39 136    0.01266526
  39 137    0.01184646
  39 138    0.01108059
  39 139    0.01036421
  39 140    0.00969412
  39 141    0.00906732
  39 142    0.00848099
  39 143    0.00793252
  39 144    0.00741945
  39 145    0.00693948
  39 146    0.00649046
  39 147    0.00607040
  39 148    0.00567740
  39 149    0.00530971
  39 150    0.00496570
  39 151    0.00464381
  39 152    0.00434262
  39 153    0.00406077
  39 154    0.00379702
  39 155    0.00355017
  39 156    0.00331914
  39 157    0.00310288
  39 158    0.00290044
  39 159    0.00271091
  39 160    0.00253344
  39 161    0.00236725
  39 162    0.00221159
  39 163    0.00206576
  39 164    0.00192913
  39 165    0.00180108
  39 166    0.00168103
  39 167    0.00156846
  39 168    0.00146286
  39 169    0.00136377
  39 170    0.00127073
  39 171    0.00118335
  39 172    0.00110122
  39 173    0.00102399
  39 174    0.00095130
  39 175    0.00088284
  39 176    0.00081831
  39 177    0.00075740
  39 178    0.00069986
  39 179    0.00064543
  39 180    0.00059387
  39 181    0.00054494
  39 182    0.00049843
  39 183    0.00045413
  39 184    0.00041185
  39 185    0.00037140
  39 186    0.00033259
  39 187    0.00029527
  39 188    0.00025925
  39 189    0.00022438
  39 190    0.00019051
  39 191    0.00015748
  39 192    0.00012516
  39 193    0.00009338
  39 194    0.00006203
  39 195    0.00003094
  39 196    0.00000000
  40   1    0.00000000
  40   2    0.00000000
  40   3    0.00000000
  40   4    0.00000000
  40   5    0.00000000
  40   6    0.00000000
  40   7   20.07646569
  40   8   34.34422357
  40   9   43.86363326
  40  10   49.22894245
  40  11   50.62878400
  40  12   49.07173989
  40  13   46.43029335
  40  14   43.80706183
  40  15   41.25161975
  40  16   38.79455086
  40  17   36.45300754
  40  18   34.23346365
  40  19   32.13569690
  40  20   30.15609034
  40  21   28.28963779
  40  22   26.53094779
  40  23   24.87466950
  40  24   23.31563754
  40  25   21.84889963
  40  26   20.46970509
  40  27   19.17348643
  40  28   17.95584531
  40  29   16.81254448
  40  30   15.73950476
  40  31   14.73280494
  40  32   13.78868306
  40  33   12.90353777
  40  34   12.07392923
  40  35   11.29657891
  40  36   10.56836840
  40  37    9.88633717
  40  38    9.24767929
  40  39    8.64973939
  40  40    8.09000802
  40  41    7.56611642
  40  42    7.07583104
  40  43    6.61704775
  40  44    6.18778598
  40  45    5.78618286
  40  46    5.41048728
  40  47    5.05905417
  40  48    4.73033883
  40  49    4.42289148
  40  50    4.13535193
  40  51    3.86644455
  40  52    3.61497332
  40  53    3.37981725
  40  54    3.15992592
  40  55    2.95431525
  40  56    2.76206350
  40  57    2.58230752
  40  58    2.41423913
  40  59    2.25710174
  40  60    2.11018719
  40  61    1.97283269
  40  62    1.84441802
  40  63    1.72436283
  40  64    1.61212418
  40  65    1.50719410
  40  66    1.40909746
  40  67    1.31738980
  40  68    1.23165545
  40  69    1.15150565
  40  70    1.07657683
  40  71    1.00652900
  40  72    0.94104425
  40  73    0.87982531
  40  74    0.82259424
  40  75    0.76909116
  40  76    0.71907310
  40  77    0.67231290
  40  78    0.62859821
  40  79    0.58773047
  40  80    0.54952409
  40  81    0.51380557
  40  82    0.48041270
  40  83    0.44919386
  40  84    0.42000732
  40  85    0.39272059
  40  86    0.36720981
  40  87    0.34335921
  40  88    0.32106059
  40  89    0.30021277
  40  90    0.28072120
  40  91    0.26249750
  40  92    0.24545905
  40  93    0.22952861
  40  94    0.21463400
  40  95    0.20070775
  40  96    0.18768676
  40  97    0.17551209
  40  98    0.16412862
  40  99    0.15348483
  40 100    0.14353256
  40 101    0.13422680
  40 102    0.12552546
  40 103    0.11738921
  40 104    0.10978128
  40 105    0.10266729
  40 106    0.09601511
  40 107    0.08979470
  40 108    0.08397798
  40 109    0.07853870
  40 110    0.07345232
  40 111    0.06869590
  40 112    0.06424798
  40 113    0.06008853
  40 114    0.05619880
  40 115    0.05256126
  40 116    0.04915952
  40 117    0.04597828
  40 118    0.04300322
  40 119    0.04022093
  40 120    0.03761892
  40 121    0.03518547
  40 122    0.03290965
  40 123    0.03078122
  40 124    0.02879061
  40 125    0.02692890
  40 126    0.02518771
  40 127    0.02355923
  40 128    0.02203614
  40 129    0.02061161
  40 130    0.01927925
  40 131    0.01803308
  40 132    0.01686752
  40 133    0.01577734
  40 134    0.01475765
  40 135    0.01380388
  40 136    0.01291177
  40 137    0.01207730
  40 138    0.01129676
  40 139    0.01056664
  40 140    0.00988367
  40 141    0.00924480
  40 142    0.00864718
  40 143    0.00808812
  40 144    0.00756514
  40 145    0.00707588
  40 146    0.00661816
  40 147    0.00618995
  40 148    0.00578931
  40 149    0.00541448
  40 150    0.00506376
  40 151    0.00473560
  40 152    0.00442853
  40 153    0.00414118
  40 154    0.00387226
  40 155    0.00362058
  40 156    0.00338502
  40 157    0.00316452
  40 158    0.00295810
  40 159    0.00276484
  40 160    0.00258388
  40 161    0.00241441
  40 162    0.00225568
  40 163    0.00210698
  40 164    0.00196764
  40 165    0.00183705
  40 166    0.00171463
  40 167    0.00159983
  40 168    0.00149214
  40 169    0.00139108
  40 170    0.00129620
  40 171    0.00120707
  40 172    0.00112331
  40 173    0.00104454
  40 174    0.00097040
  40 175    0.00090058
  40 176    0.00083475
  40 177    0.00077263
  40 178    0.00071394
  40 179    0.00065842
  40 180    0.00060582
  40 181    0.00055591
  40 182    0.00050847
  40 183    0.00046328
  40 184    0.00042015
  40 185    0.00037889
  40 186    0.00033930
  40 187    0.00030122
  40 188    0.00026448
  40 189    0.00022891
  40 190    0.00019435
  40 191    0.00016066
  40 192    0.00012768
  40 193    0.00009527
  40 194    0.00006328
  40 195    0.00003157
  40 196    0.00000000
  41   1    0.00000000
  41   2    0.00000000
  41   3    0.00000000
  41   4    0.00000000
  41   5    0.00000000
  41   6    0.00000000
  41   7   18.39573957
  41   8   32.87082033
  41   9   42.80193843
  41  10   48.51045670
  41  11   50.16617286
  41  12   48.81599413
  41  13   46.42189761
  41  14   43.96674358
  41  15   41.48256335
  41  16   39.04619985
  41  17   36.70593080
  41  18   34.48142078
  41  19   32.37684044
  41  20   30.38976043
  41  21   28.51544120
  41  22   26.74857813
  41  23   25.08390865
  41  24   23.51637349
  41  25   22.04112747
  41  26   20.65351366
  41  27   19.34903849
  41  28   18.12335710
  41  29   16.97226772
  41  30   15.89171222
  41  31   14.87777960
  41  32   13.92671044
  41  33   13.03490076
  41  34   12.19890477
  41  35   11.41543609
  41  36   10.68136745
  41  37    9.99372907
  41  38    9.34970578
  41  39    8.74663321
  41  40    8.18199324
  41  41    7.65340882
  41  42    7.15863850
  41  43    6.69557059
  41  44    6.26221733
  41  45    5.85670889
  41  46    5.47728747
  41  47    5.12230154
  41  48    4.79020011
  41  49    4.47952726
  41  50    4.18891683
  41  51    3.91708733
  41  52    3.66283704
  41  53    3.42503936
  41  54    3.20263838
  41  55    2.99464465
  41  56    2.80013122
  41  57    2.61822979
  41  58    2.44812719
  41  59    2.28906199
  41  60    2.14032126
  41  61    2.00123763
  41  62    1.87118641
  41  63    1.74958295
  41  64    1.63588010
  41  65    1.52956589
  41  66    1.43016125
  41  67    1.33721801
  41  68    1.25031687
  41  69    1.16906559
  41  70    1.09309728
  41  71    1.02206876
  41  72    0.95565907
  41  73    0.89356801
  41  74    0.83551483
  41  75    0.78123699
  41  76    0.73048897
  41  77    0.68304119
  41  78    0.63867897
  41  79    0.59720157
  41  80    0.55842130
  41  81    0.52216265
  41  82    0.48826154
  41  83    0.45656456
  41  84    0.42692826
  41  85    0.39921855
  41  86    0.37331003
  41  87    0.34908550
  41  88    0.32643536
  41  89    0.30525716
  41  90    0.28545512
  41  91    0.26693969
  41  92    0.24962715
  41  93    0.23343923
  41  94    0.21830279
  41  95    0.20414940
  41  96    0.19091512
  41  97    0.17854017
  41  98    0.16696866
  41  99    0.15614835
  41 100    0.14603038
  41 101    0.13656908
  41 102    0.12772178
  41 103    0.11944854
  41 104    0.11171207
  41 105    0.10447746
  41 106    0.09771212
  41 107    0.09138555
  41 108    0.08546924
  41 109    0.07993654
  41 110    0.07476254
  41 111    0.06992394
  41 112    0.06539895
  41 113    0.06116722
  41 114    0.05720970
  41 115    0.05350861
  41 116    0.05004728
  41 117    0.04681017
  41 118    0.04378272
  41 119    0.04095133
  41 120    0.03830328
  41 121    0.03582667
  41 122    0.03351039
  41 123    0.03134405
  41 124    0.02931791
  41 125    0.02742288
  41 126    0.02565047
  41 127    0.02399273
  41 128    0.02244222
  41 129    0.02099200
  41 130    0.01963556
  41 131    0.01836683
  41 132    0.01718013
  41 133    0.01607014
  41 134    0.01503188
  41 135    0.01406072
  41 136    0.01315231
  41 137    0.01230258
  41 138    0.01150773
  41 139    0.01076421
  41 140    0.01006869
  41 141    0.00941806
  41 142    0.00880942
  41 143    0.00824004
  41 144    0.00770738
  41 145    0.00720906
  41 146    0.00674286
  41 147    0.00630670
  41 148    0.00589861
  41 149    0.00551680
  41 150    0.00515955
  41 151    0.00482526
  41 152    0.00451245
  41 153    0.00421972
  41 154    0.00394577
  41 155    0.00368937
  41 156    0.00344939
  41 157    0.00322474
  41 158    0.00301444
  41 159    0.00281754
  41 160    0.00263317
  41 161    0.00246050
  41 162    0.00229877
  41 163    0.00214726
  41 164    0.00200529
  41 165    0.00187222
  41 166    0.00174748
  41 167    0.00163050
  41 168    0.00152076
  41 169    0.00141778
  41 170    0.00132109
  41 171    0.00123027
  41 172    0.00114491
  41 173    0.00106463
  41 174    0.00098908
  41 175    0.00091792
  41 176    0.00085083
  41 177    0.00078752
  41 178    0.00072771
  41 179    0.00067112
  41 180    0.00061751
  41 181    0.00056664
  41 182    0.00051829
  41 183    0.00047223
  41 184    0.00042827
  41 185    0.00038621
  41 186    0.00034586
  41 187    0.00030705
  41 188    0.00026959
  41 189    0.00023334
  41 190    0.00019811
  41 191    0.00016377
  41 192    0.00013015
  41 193    0.00009711
  41 194    0.00006450
  41 195    0.00003218
  41 196    0.00000000
  42   1    0.00000000
  42   2    0.00000000
  42   3    0.00000000
  42   4    0.00000000
  42   5    0.00000000
  42   6    0.00000000
  42   7   17.70932887
  42   8   32.07299465
  42   9   42.13422257
  42  10   48.03900914
  42  11   49.91032216
  42  12   48.79962562
  42  13   46.66043284
  42  14   44.33149455
  42  15   41.83178658
  42  16   39.35809554
  42  17   36.99006574
  42  18   34.74751197
  42  19   32.63012064
  42  20   30.63235046
  42  21   28.74796441
  42  22   26.97111629
  42  23   25.29644956
  42  24   23.71897995
  42  25   22.23397589
  42  26   20.83688033
  42  27   19.52327041
  42  28   18.28884288
  42  29   17.12941412
  42  30   16.04092726
  42  31   15.01946149
  42  32   14.06124094
  42  33   13.16264185
  42  34   12.32019748
  42  35   11.53060068
  42  36   10.79070449
  42  37   10.09752082
  42  38    9.44821781
  42  39    8.84011601
  42  40    8.27068365
  42  41    7.73753142
  42  42    7.23840675
  42  43    6.77118789
  42  44    6.33387781
  42  45    5.92459817
  42  46    5.54158327
  42  47    5.18317413
  42  48    4.84781279
  42  49    4.53403666
  42  50    4.24047324
  42  51    3.96583494
  42  52    3.70891416
  42  53    3.46857864
  42  54    3.24376695
  42  55    3.03348434
  42  56    2.83679867
  42  57    2.65283663
  42  58    2.48078018
  42  59    2.31986316
  42  60    2.16936808
  42  61    2.02862311
  42  62    1.89699929
  42  63    1.77390779
  42  64    1.65879747
  42  65    1.55115248
  42  66    1.45049003
  42  67    1.35635835
  42  68    1.26833469
  42  69    1.18602350
  42  70    1.10905470
  42  71    1.03708208
  42  72    0.96978173
  42  73    0.90685067
  42  74    0.84800548
  42  75    0.79298107
  42  76    0.74152949
  42  77    0.69341882
  42  78    0.64843219
  42  79    0.60636675
  42  80    0.56703280
  42  81    0.53025293
  42  82    0.49586127
  42  83    0.46370266
  42  84    0.43363205
  42  85    0.40551378
  42  86    0.37922101
  42  87    0.35463513
  42  88    0.33164525
  42  89    0.31014765
  42  90    0.29004539
  42  91    0.27124781
  42  92    0.25367012
  42  93    0.23723309
  42  94    0.22186259
  42  95    0.20748935
  42  96    0.19404857
  42  97    0.18147968
  42  98    0.16972606
  42  99    0.15873474
  42 100    0.14845622
  42 101    0.13884421
  42 102    0.12985542
  42 103    0.12144939
  42 104    0.11358827
  42 105    0.10623671
  42 106    0.09936161
  42 107    0.09293205
  42 108    0.08691911
  42 109    0.08129576
  42 110    0.07603671
  42 111    0.07111833
  42 112    0.06651852
  42 113    0.06221660
  42 114    0.05819326
  42 115    0.05443043
  42 116    0.05091122
  42 117    0.04761982
  42 118    0.04454147
  42 119    0.04166235
  42 120    0.03896955
  42 121    0.03645100
  42 122    0.03409539
  42 123    0.03189217
  42 124    0.02983147
  42 125    0.02790405
  42 126    0.02610127
  42 127    0.02441507
  42 128    0.02283788
  42 129    0.02136266
  42 130    0.01998279
  42 131    0.01869210
  42 132    0.01748482
  42 133    0.01635554
  42 134    0.01529921
  42 135    0.01431112
  42 136    0.01338684
  42 137    0.01252224
  42 138    0.01171346
  42 139    0.01095689
  42 140    0.01024913
  42 141    0.00958705
  42 142    0.00896767
  42 143    0.00838823
  42 144    0.00784615
  42 145    0.00733900
  42 146    0.00686453
  42 147    0.00642061
  42 148    0.00600527
  42 149    0.00561665
  42 150    0.00525302
  42 151    0.00491277
  42 152    0.00459436
  42 153    0.00429639
  42 154    0.00401753
  42 155    0.00375653
  42 156    0.00351223
  42 157    0.00328354
  42 158    0.00306945
  42 159    0.00286900
  42 160    0.00268130
  42 161    0.00250551
  42 162    0.00234085
  42 163    0.00218659
  42 164    0.00204205
  42 165    0.00190657
  42 166    0.00177956
  42 167    0.00166045
  42 168    0.00154872
  42 169    0.00144385
  42 170    0.00134540
  42 171    0.00125292
  42 172    0.00116600
  42 173    0.00108426
  42 174    0.00100732
  42 175    0.00093486
  42 176    0.00086654
  42 177    0.00080207
  42 178    0.00074116
  42 179    0.00068353
  42 180    0.00062893
  42 181    0.00057713
  42 182    0.00052788
  42 183    0.00048098
  42 184    0.00043620
  42 185    0.00039337
  42 186    0.00035227
  42 187    0.00031274
  42 188    0.00027459
  42 189    0.00023766
  42 190    0.00020179
  42 191    0.00016681
  42 192    0.00013257
  42 193    0.00009892
  42 194    0.00006570
  42 195    0.00003278
  42 196    0.00000000
  43   1    0.00000000
  43   2    0.00000000
  43   3    0.00000000
  43   4    0.00000000
  43   5    0.00000000
  43   6    0.00000000
  43   7   17.43948948
  43   8   31.70602723
  43   9   41.79165367
  43  10   47.79338352
  43  11   49.83632216
  43  12   49.00714725
  43  13   47.27554214
  43  14   45.04451869
  43  15   42.32248753
  43  16   39.72191997
  43  17   37.29683302
  43  18   35.02756990
  43  19   32.89443085
  43  20   30.88420843
  43  21   28.98805665
  43  22   27.19946552
  43  23   25.51308046
  43  24   23.92409175
  43  25   22.42794074
  43  26   21.02019231
  43  27   19.69649120
  43  28   18.45255848
  43  29   17.28420486
  43  30   16.18734916
  43  31   15.15803614
  43  32   14.19245124
  43  33   13.28693151
  43  34   12.43797273
  43  35   11.64223325
  43  36   10.89653502
  43  37   10.19786241
  43  38    9.54335935
  43  39    8.93032521
  43  40    8.35620977
  43  41    7.81860756
  43  42    7.31525182
  43  43    6.84400827
  43  44    6.40286873
  43  45    5.98994483
  43  46    5.60346181
  43  47    5.24175239
  43  48    4.90325090
  43  49    4.58648765
  43  50    4.29008341
  43  51    4.01274425
  43  52    3.75325655
  43  53    3.51048228
  43  54    3.28335451
  43  55    3.07087318
  43  56    2.87210103
  43  57    2.68615984
  43  58    2.51222680
  43  59    2.34953115
  43  60    2.19735094
  43  61    2.05501008
  43  62    1.92187543
  43  63    1.79735419
  43  64    1.68089135
  43  65    1.57196734
  43  66    1.47009580
  43  67    1.37482153
  43  68    1.28571845
  43  69    1.20238786
  43  70    1.12445662
  43  71    1.05157560
  43  72    0.98341811
  43  73    0.91967849
  43  74    0.86007077
  43  75    0.80432742
  43  76    0.75219817
  43  77    0.70344888
  43  78    0.65786055
  43  79    0.61522833
  43  80    0.57536061
  43  81    0.53807816
  43  82    0.50321336
  43  83    0.47060943
  43  84    0.44011975
  43  85    0.41160718
  43  86    0.38494349
  43  87    0.36000873
  43  88    0.33669075
  43  89    0.31488465
  43  90    0.29449234
  43  91    0.27542210
  43  92    0.25758815
  43  93    0.24091028
  43  94    0.22531348
  43  95    0.21072762
  43  96    0.19708709
  43  97    0.18433058
  43  98    0.17240073
  43  99    0.16124391
  43 100    0.15080997
  43 101    0.14105203
  43 102    0.13192624
  43 103    0.12339159
  43 104    0.11540975
  43 105    0.10794486
  43 106    0.10096340
  43 107    0.09443403
  43 108    0.08832742
  43 109    0.08261618
  43 110    0.07727467
  43 111    0.07227892
  43 112    0.06760653
  43 113    0.06323652
  43 114    0.05914932
  43 115    0.05532659
  43 116    0.05175119
  43 117    0.04840710
  43 118    0.04527933
  43 119    0.04235387
  43 120    0.03961762
  43 121    0.03705832
  43 122    0.03466451
  43 123    0.03242548
  43 124    0.03033120
  43 125    0.02837229
  43 126    0.02654001
  43 127    0.02482614
  43 128    0.02322302
  43 129    0.02172349
  43 130    0.02032084
  43 131    0.01900880
  43 132    0.01778150
  43 133    0.01663347
  43 134    0.01555957
  43 135    0.01455500
  43 136    0.01361528
  43 137    0.01273622
  43 138    0.01191388
  43 139    0.01114461
  43 140    0.01042495
  43 141    0.00975171
  43 142    0.00912188
  43 143    0.00853265
  43 144    0.00798139
  43 145    0.00746565
  43 146    0.00698312
  43 147    0.00653166
  43 148    0.00610924
  43 149    0.00571400
  43 150    0.00534416
  43 151    0.00499809
  43 152    0.00467423
  43 153    0.00437116
  43 154    0.00408751
  43 155    0.00382202
  43 156    0.00357352
  43 157    0.00334089
  43 158    0.00312311
  43 159    0.00291920
  43 160    0.00272825
  43 161    0.00254942
  43 162    0.00238191
  43 163    0.00222497
  43 164    0.00207792
  43 165    0.00194009
  43 166    0.00181087
  43 167    0.00168968
  43 168    0.00157600
  43 169    0.00146931
  43 170    0.00136913
  43 171    0.00127504
  43 172    0.00118659
  43 173    0.00110342
  43 174    0.00102513
  43 175    0.00095140
  43 176    0.00088188
  43 177    0.00081627
  43 178    0.00075429
  43 179    0.00069564
  43 180    0.00064009
  43 181    0.00058737
  43 182    0.00053725
  43 183    0.00048952
  43 184    0.00044395
  43 185    0.00040035
  43 186    0.00035853
  43 187    0.00031830
  43 188    0.00027948
  43 189    0.00024189
  43 190    0.00020538
  43 191    0.00016978
  43 192    0.00013493
  43 193    0.00010068
  43 194    0.00006687
  43 195    0.00003336
  43 196    0.00000000
  44   1    0.00000000
  44   2    0.00000000
  44   3    0.00000000
  44   4    0.00000000
  44   5    0.00000000
  44   6    0.00000000
  44   7   17.41242962
  44   8   31.64692217
  44   9   41.70031532
  44  10   47.69791401
  44  11   49.83398056
  44  12   49.31332391
  44  13   47.57936125
  44  14   45.42890899
  44  15   42.86118430
  44  16   40.06931052
  44  17   37.59711315
  44  18   35.31175431
  44  19   33.16753385
  44  20   31.14565625
  44  21   29.23665654
  44  22   27.43451545
  44  23   25.73446948
  44  24   24.13215800
  44  25   22.62330459
  44  26   21.20362191
  44  27   19.86880844
  44  28   18.61457910
  44  29   17.43670371
  44  30   16.33104260
  44  31   15.29357552
  44  32   14.32042301
  44  33   13.40786113
  44  34   12.55233037
  44  35   11.75044012
  44  36   10.99896971
  44  37   10.29486674
  44  38    9.63524362
  44  39    9.01737278
  44  40    8.43868097
  44  41    7.89674296
  44  42    7.38927501
  44  43    6.91412807
  44  44    6.46928110
  44  45    6.05283439
  44  46    5.66300305
  44  47    5.29811070
  44  48    4.95658343
  44  49    4.63694395
  44  50    4.33780601
  44  51    4.05786914
  44  52    3.79591355
  44  53    3.55079539
  44  54    3.32144220
  44  55    3.10684862
  44  56    2.90607235
  44  57    2.71823030
  44  58    2.54249500
  44  59    2.37809121
  44  60    2.22429266
  44  61    2.08041909
  44  62    1.94583336
  44  63    1.81993880
  44  64    1.70217669
  44  65    1.59202389
  44  66    1.48899060
  44  67    1.39261829
  44  68    1.30247776
  44  69    1.21816722
  44  70    1.13931065
  44  71    1.06555611
  44  72    0.99657423
  44  73    0.93205681
  44  74    0.87171542
  44  75    0.81528022
  44  76    0.76249868
  44  77    0.71313458
  44  78    0.66696687
  44  79    0.62378879
  44  80    0.58340689
  44  81    0.54564020
  44  82    0.51031944
  44  83    0.47728628
  44  84    0.44639258
  44  85    0.41749980
  44  86    0.39047835
  44  87    0.36520704
  44  88    0.34157248
  44  89    0.31946864
  44  90    0.29879636
  44  91    0.27946289
  44  92    0.26138148
  44  93    0.24447101
  44  94    0.22865560
  44  95    0.21386430
  44  96    0.20003075
  44  97    0.18709288
  44  98    0.17499266
  44  99    0.16367581
  44 100    0.15309158
  44 101    0.14319249
  44 102    0.13393415
  44 103    0.12527505
  44 104    0.11717637
  44 105    0.10960179
  44 106    0.10251736
  44 107    0.09589134
  44 108    0.08969403
  44 109    0.08389767
  44 110    0.07847627
  44 111    0.07340557
  44 112    0.06866284
  44 113    0.06422685
  44 114    0.06007774
  44 115    0.05619693
  44 116    0.05256706
  44 117    0.04917187
  44 118    0.04599618
  44 119    0.04302577
  44 120    0.04024737
  44 121    0.03764854
  44 122    0.03521766
  44 123    0.03294386
  44 124    0.03081699
  44 125    0.02882753
  44 126    0.02696659
  44 127    0.02522587
  44 128    0.02359757
  44 129    0.02207443
  44 130    0.02064965
  44 131    0.01931687
  44 132    0.01807013
  44 133    0.01690387
  44 134    0.01581289
  44 135    0.01479231
  44 136    0.01383759
  44 137    0.01294447
  44 138    0.01210895
  44 139    0.01132733
  44 140    0.01059610
  44 141    0.00991201
  44 142    0.00927202
  44 143    0.00867326
  44 144    0.00811308
  44 145    0.00758898
  44 146    0.00709861
  44 147    0.00663980
  44 148    0.00621051
  44 149    0.00580882
  44 150    0.00543294
  44 151    0.00508121
  44 152    0.00475205
  44 153    0.00444400
  44 154    0.00415569
  44 155    0.00388583
  44 156    0.00363324
  44 157    0.00339678
  44 158    0.00317540
  44 159    0.00296811
  44 160    0.00277401
  44 161    0.00259221
  44 162    0.00242193
  44 163    0.00226239
  44 164    0.00211288
  44 165    0.00197276
  44 166    0.00184138
  44 167    0.00171818
  44 168    0.00160260
  44 169    0.00149412
  44 170    0.00139227
  44 171    0.00129660
  44 172    0.00120667
  44 173    0.00112210
  44 174    0.00104250
  44 175    0.00096752
  44 176    0.00089684
  44 177    0.00083013
  44 178    0.00076709
  44 179    0.00070746
  44 180    0.00065096
  44 181    0.00059735
  44 182    0.00054639
  44 183    0.00049784
  44 184    0.00045151
  44 185    0.00040717
  44 186    0.00036464
  44 187    0.00032372
  44 188    0.00028424
  44 189    0.00024601
  44 190    0.00020888
  44 191    0.00017267
  44 192    0.00013723
  44 193    0.00010239
  44 194    0.00006801
  44 195    0.00003393
  44 196    0.00000000
  45   1    0.00000000
  45   2    0.00000000
  45   3    0.00000000
  45   4    0.00000000
  45   5    0.00000000
  45   6    0.00000000
  45   7   17.63302626
  45   8   31.89563092
  45   9   41.83173968
  45  10   47.65495930
  45  11   49.68789761
  45  12   49.03025736
  45  13   47.49017790
  45  14   45.41246927
  45  15   42.79564652
  45  16   40.25746236
  45  17   37.86109375
  45  18   35.59618876
  45  19   33.45109693
  45  20   31.41893354
  45  21   29.49546149
  45  22   27.67731819
  45  23   25.96116495
  45  24   24.34339143
  45  25   22.82008152
  45  26   21.38708168
  45  27   20.04009635
  45  28   18.77477863
  45  29   17.58680490
  45  30   16.47193158
  45  31   15.42603585
  45  32   14.44514320
  45  33   13.52544478
  45  34   12.66330707
  45  35   11.85527598
  45  36   11.09807689
  45  37   10.38861190
  45  38    9.72395515
  45  39    9.10134692
  45  40    8.51818687
  45  41    7.97202690
  45  42    7.46056386
  45  43    6.98163210
  45  44    6.53319626
  45  45    6.11334416
  45  46    5.72027997
  45  47    5.35231758
  45  48    5.00787435
  45  49    4.68546504
  45  50    4.38369615
  45  51    4.10126047
  45  52    3.83693198
  45  53    3.58956094
  45  54    3.35806935
  45  55    3.14144660
  45  56    2.93874537
  45  57    2.74907780
  45  58    2.57161187
  45  59    2.40556791
  45  60    2.25021549
  45  61    2.10487027
  45  62    1.96889124
  45  63    1.84167801
  45  64    1.72266826
  45  65    1.61133539
  45  66    1.50718632
  45  67    1.40975934
  45  68    1.31862219
  45  69    1.23337017
  45  70    1.15362446
  45  71    1.07903044
  45  72    1.00925618
  45  73    0.94399104
  45  74    0.88294425
  45  75    0.82584372
  45  76    0.77243482
  45  77    0.72247927
  45  78    0.67575412
  45  79    0.63205073
  45  80    0.59117391
  45  81    0.55294105
  45  82    0.51718126
  45  83    0.48373471
  45  84    0.45245184
  45  85    0.42319275
  45  86    0.39582657
  45  87    0.37023087
  45  88    0.34629114
  45  89    0.32390023
  45  90    0.30295796
  45  91    0.28337059
  45  92    0.26505045
  45  93    0.24791554
  45  94    0.23188915
  45  95    0.21689955
  45  96    0.20287963
  45  97    0.18976665
  45  98    0.17750189
  45  99    0.16603046
  45 100    0.15530102
  45 101    0.14526554
  45 102    0.13587910
  45 103    0.12709970
  45 104    0.11888805
  45 105    0.11120741
  45 106    0.10402340
  45 107    0.09730390
  45 108    0.09101884
  45 109    0.08514010
  45 110    0.07964140
  45 111    0.07449815
  45 112    0.06968734
  45 113    0.06518746
  45 114    0.06097841
  45 115    0.05704136
  45 116    0.05335872
  45 117    0.04991403
  45 118    0.04669191
  45 119    0.04367795
  45 120    0.04085869
  45 121    0.03822154
  45 122    0.03575473
  45 123    0.03344724
  45 124    0.03128876
  45 125    0.02926967
  45 126    0.02738094
  45 127    0.02561416
  45 128    0.02396144
  45 129    0.02241540
  45 130    0.02096915
  45 131    0.01961624
  45 132    0.01835063
  45 133    0.01716668
  45 134    0.01605912
  45 135    0.01502300
  45 136    0.01405371
  45 137    0.01314693
  45 138    0.01229862
  45 139    0.01150500
  45 140    0.01076253
  45 141    0.01006791
  45 142    0.00941804
  45 143    0.00881003
  45 144    0.00824118
  45 145    0.00770895
  45 146    0.00721097
  45 147    0.00674502
  45 148    0.00630904
  45 149    0.00590108
  45 150    0.00551933
  45 151    0.00516209
  45 152    0.00482777
  45 153    0.00451489
  45 154    0.00422205
  45 155    0.00394795
  45 156    0.00369137
  45 157    0.00345118
  45 158    0.00322630
  45 159    0.00301574
  45 160    0.00281856
  45 161    0.00263388
  45 162    0.00246089
  45 163    0.00229882
  45 164    0.00214693
  45 165    0.00200458
  45 166    0.00187111
  45 167    0.00174593
  45 168    0.00162850
  45 169    0.00151829
  45 170    0.00141481
  45 171    0.00131760
  45 172    0.00122623
  45 173    0.00114030
  45 174    0.00105942
  45 175    0.00098324
  45 176    0.00091141
  45 177    0.00084362
  45 178    0.00077957
  45 179    0.00071897
  45 180    0.00066156
  45 181    0.00060708
  45 182    0.00055529
  45 183    0.00050596
  45 184    0.00045887
  45 185    0.00041381
  45 186    0.00037059
  45 187    0.00032900
  45 188    0.00028888
  45 189    0.00025003
  45 190    0.00021229
  45 191    0.00017549
  45 192    0.00013947
  45 193    0.00010407
  45 194    0.00006912
  45 195    0.00003448
  45 196    0.00000000
  46   1    0.00000000
  46   2    0.00000000
  46   3    0.00000000
  46   4    0.00000000
  46   5    0.00000000
  46   6    0.00000000
  46   7   18.29464719
  46   8   32.59854584
  46   9   42.24354762
  46  10   47.59309656
  46  11   49.43134377
  46  12   48.82594736
  46  13   47.12877460
  46  14   45.11697537
  46  15   42.82282411
  46  16   40.46498969
  46  17   38.14520669
  46  18   35.90333734
  46  19   33.75566991
  46  20   31.70932102
  46  21   29.76703765
  46  22   27.92895097
  46  23   26.19342931
  46  24   24.55763229
  46  25   23.01792010
  46  26   21.57016089
  46  27   20.20995727
  46  28   18.93280846
  46  29   17.73422332
  46  30   16.60979665
  46  31   15.55525902
  46  32   14.56650757
  46  33   13.63962364
  46  34   12.77088108
  46  35   11.95674841
  46  36   11.19388671
  46  37   10.47914486
  46  38    9.80955294
  46  39    9.18231472
  46  40    8.59479953
  46  41    8.04453396
  46  42    7.52919356
  46  43    7.04659469
  46  44    6.59468661
  46  45    6.17154388
  46  46    5.77535911
  46  47    5.40443602
  46  48    5.05718289
  46  49    4.73210633
  46  50    4.42780540
  46  51    4.14296609
  46  52    3.87635605
  46  53    3.62681966
  46  54    3.39327339
  46  55    3.17470141
  46  56    2.97015147
  46  57    2.77873100
  46  58    2.59960349
  46  59    2.43198500
  46  60    2.27514097
  46  61    2.12838316
  46  62    1.99106678
  46  63    1.86258782
  46  64    1.74238050
  46  65    1.62991490
  46  66    1.52469474
  46  67    1.42625525
  46  68    1.33416125
  46  69    1.24800523
  46  70    1.16740569
  46  71    1.09200544
  46  72    1.02147010
  46  73    0.95548666
  46  74    0.89376213
  46  75    0.83602228
  46  76    0.78201044
  46  77    0.73148639
  46  78    0.68422531
  46  79    0.64001682
  46  80    0.59866406
  46  81    0.55998279
  46  82    0.52380065
  46  83    0.48995634
  46  84    0.45829894
  46  85    0.42868726
  46  86    0.40098920
  46  87    0.37508116
  46  88    0.35084751
  46  89    0.32818009
  46  90    0.30697771
  46  91    0.28714568
  46  92    0.26859546
  46  93    0.25124419
  46  94    0.23501440
  46  95    0.21983358
  46  96    0.20563393
  46  97    0.19235201
  46  98    0.17992851
  46  99    0.16830792
  46 100    0.15743833
  46 101    0.14727118
  46 102    0.13776107
  46 103    0.12886551
  46 104    0.12054476
  46 105    0.11276166
  46 106    0.10548146
  46 107    0.09867162
  46 108    0.09230176
  46 109    0.08634341
  46 110    0.08076998
  46 111    0.07555657
  46 112    0.07067993
  46 113    0.06611826
  46 114    0.06185123
  46 115    0.05785977
  46 116    0.05412608
  46 117    0.05063349
  46 118    0.04736642
  46 119    0.04431031
  46 120    0.04145150
  46 121    0.03877726
  46 122    0.03627565
  46 123    0.03393552
  46 124    0.03174643
  46 125    0.02969863
  46 126    0.02778299
  46 127    0.02599096
  46 128    0.02431457
  46 129    0.02274633
  46 130    0.02127927
  46 131    0.01990684
  46 132    0.01862294
  46 133    0.01742184
  46 134    0.01629820
  46 135    0.01524701
  46 136    0.01426359
  46 137    0.01334357
  46 138    0.01248284
  46 139    0.01167758
  46 140    0.01092421
  46 141    0.01021936
  46 142    0.00955991
  46 143    0.00894293
  46 144    0.00836565
  46 145    0.00782553
  46 146    0.00732016
  46 147    0.00684729
  46 148    0.00640481
  46 149    0.00599077
  46 150    0.00560331
  46 151    0.00524073
  46 152    0.00490140
  46 153    0.00458382
  46 154    0.00428657
  46 155    0.00400835
  46 156    0.00374791
  46 157    0.00350409
  46 158    0.00327581
  46 159    0.00306206
  46 160    0.00286190
  46 161    0.00267442
  46 162    0.00249880
  46 163    0.00233425
  46 164    0.00218006
  46 165    0.00203553
  46 166    0.00190002
  46 167    0.00177294
  46 168    0.00165371
  46 169    0.00154181
  46 170    0.00143674
  46 171    0.00133804
  46 172    0.00124527
  46 173    0.00115801
  46 174    0.00107589
  46 175    0.00099853
  46 176    0.00092559
  46 177    0.00085676
  46 178    0.00079172
  46 179    0.00073018
  46 180    0.00067188
  46 181    0.00061655
  46 182    0.00056396
  46 183    0.00051386
  46 184    0.00046604
  46 185    0.00042028
  46 186    0.00037638
  46 187    0.00033415
  46 188    0.00029340
  46 189    0.00025394
  46 190    0.00021561
  46 191    0.00017824
  46 192    0.00014165
  46 193    0.00010569
  46 194    0.00007020
  46 195    0.00003502
  46 196    0.00000000
  47   1    0.00000000
  47   2    0.00000000
  47   3    0.00000000
  47   4    0.00000000
  47   5    0.00000000
  47   6    0.00000000
  47   7   20.02026853
  47   8   34.09088233
  47   9   43.11995174
  47  10   48.23309851
  47  11   49.81635685
  47  12   48.90891302
  47  13   47.27070159
  47  14   45.28448206
  47  15   43.08514763
  47  16   40.79648759
  47  17   38.50413955
  47  18   36.26004110
  47  19   34.09408220
  47  20   32.02260724
  47  21   30.05360447
  47  22   28.18984637
  47  23   26.43084761
  47  24   24.77411720
  47  25   23.21596954
  47  26   21.75205154
  47  27   20.37768413
  47  28   19.08808168
  47  29   17.87849117
  47  30   16.74427838
  47  31   15.68097931
  47  32   14.68432880
  47  33   13.75027425
  47  34   12.87497987
  47  35   12.05482472
  47  36   11.28639706
  47  37   10.56648642
  47  38    9.89207452
  47  39    9.26032551
  47  40    8.66857618
  47  41    8.11432619
  47  42    7.59522866
  47  43    7.10908109
  47  44    6.65381675
  47  45    6.22749653
  47  46    5.82830114
  47  47    5.45452389
  47  48    5.10456385
  47  49    4.77691935
  47  50    4.47018199
  47  51    4.18303090
  47  52    3.91422741
  47  53    3.66261006
  47  54    3.42708982
  47  55    3.20664571
  47  56    3.00032059
  47  57    2.80721730
  47  58    2.62649491
  47  59    2.45736530
  47  60    2.29908991
  47  61    2.15097668
  47  62    2.01237715
  47  63    1.88268381
  47  64    1.76132752
  47  65    1.64777516
  47  66    1.54152736
  47  67    1.44211641
  47  68    1.34910430
  47  69    1.26208084
  47  70    1.18066193
  47  71    1.10448792
  47  72    1.03322208
  47  73    0.96654914
  47  74    0.90417396
  47  75    0.84582028
  47  76    0.79122945
  47  77    0.74015940
  47  78    0.69238355
  47  79    0.64768983
  47  80    0.60587976
  47  81    0.56676759
  47  82    0.53017951
  47  83    0.49595283
  47  84    0.46393535
  47  85    0.43398462
  47  86    0.40596736
  47  87    0.37975887
  47  88    0.35524246
  47  89    0.33230896
  47  90    0.31085623
  47  91    0.29078870
  47  92    0.27201696
  47  93    0.25445737
  47  94    0.23803167
  47  95    0.22266666
  47  96    0.20829384
  47  97    0.19484915
  47  98    0.18227265
  47  99    0.17050827
  47 100    0.15950357
  47 101    0.14920947
  47 102    0.13958009
  47 103    0.13057247
  47 104    0.12214648
  47 105    0.11426453
  47 106    0.10689148
  47 107    0.09999446
  47 108    0.09354273
  47 109    0.08750752
  47 110    0.08186192
  47 111    0.07658077
  47 112    0.07164053
  47 113    0.06701918
  47 114    0.06269612
  47 115    0.05865208
  47 116    0.05486905
  47 117    0.05133016
  47 118    0.04801965
  47 119    0.04492277
  47 120    0.04202572
  47 121    0.03931560
  47 122    0.03678033
  47 123    0.03440863
  47 124    0.03218993
  47 125    0.03011435
  47 126    0.02817266
  47 127    0.02635620
  47 128    0.02465689
  47 129    0.02306716
  47 130    0.02157995
  47 131    0.02018863
  47 132    0.01888701
  47 133    0.01766931
  47 134    0.01653009
  47 135    0.01546430
  47 136    0.01446719
  47 137    0.01353433
  47 138    0.01266158
  47 139    0.01184504
  47 140    0.01108109
  47 141    0.01036634
  47 142    0.00969760
  47 143    0.00907191
  47 144    0.00848648
  47 145    0.00793870
  47 146    0.00742616
  47 147    0.00694657
  47 148    0.00649779
  47 149    0.00607785
  47 150    0.00568486
  47 151    0.00531709
  47 152    0.00497290
  47 153    0.00465076
  47 154    0.00434925
  47 155    0.00406702
  47 156    0.00380282
  47 157    0.00355548
  47 158    0.00332391
  47 159    0.00310707
  47 160    0.00290400
  47 161    0.00271380
  47 162    0.00253563
  47 163    0.00236869
  47 164    0.00221225
  47 165    0.00206561
  47 166    0.00192813
  47 167    0.00179918
  47 168    0.00167821
  47 169    0.00156467
  47 170    0.00145806
  47 171    0.00135791
  47 172    0.00126377
  47 173    0.00117523
  47 174    0.00109190
  47 175    0.00101340
  47 176    0.00093938
  47 177    0.00086953
  47 178    0.00080352
  47 179    0.00074108
  47 180    0.00068191
  47 181    0.00062576
  47 182    0.00057239
  47 183    0.00052154
  47 184    0.00047301
  47 185    0.00042657
  47 186    0.00038201
  47 187    0.00033915
  47 188    0.00029779
  47 189    0.00025775
  47 190    0.00021884
  47 191    0.00018091
  47 192    0.00014378
  47 193    0.00010728
  47 194    0.00007126
  47 195    0.00003555
  47 196    0.00000000
  48   1    0.00000000
  48   2    0.00000000
  48   3    0.00000000
  48   4    0.00000000
  48   5    0.00000000
  48   6   10.28044983
  48   7   24.77570584
  48   8   36.76126323
  48   9   45.08493099
  48  10   49.59611441
  48  11   50.89153700
  48  12   49.91847775
  48  13   47.94990877
  48  14   45.84642292
  48  15   43.60930986
  48  16   41.29502280
  48  17   38.96899356
  48  18   36.68379066
  48  19   34.47452340
  48  20   32.36163992
  48  21   30.35526136
  48  22   28.45885468
  48  23   26.67182681
  48  24   24.99121502
  48  25   23.41274614
  48  26   21.93148692
  48  27   20.54223836
  48  28   19.23977172
  48  29   18.01896686
  48  30   16.87489056
  48  31   15.80283777
  48  32   14.79835016
  48  33   13.85722085
  48  34   12.97549091
  48  35   12.14944113
  48  36   11.37558116
  48  37   10.65063751
  48  38    9.97154111
  48  39    9.33541502
  48  40    8.73956251
  48  41    8.18145576
  48  42    7.65872511
  48  43    7.16914903
  48  44    6.71064471
  48  45    6.28125927
  48  46    5.87916155
  48  47    5.50263449
  48  48    5.15006795
  48  49    4.81995205
  48  50    4.51087094
  48  51    4.22149697
  48  52    3.95058523
  48  53    3.69696845
  48  54    3.45955220
  48  55    3.23731042
  48  56    3.02928120
  48  57    2.83456281
  48  58    2.65231004
  48  59    2.48173068
  48  60    2.32208226
  48  61    2.17266900
  48  62    2.03283889
  48  63    1.90198101
  48  64    1.77952298
  48  65    1.66492856
  48  66    1.55769541
  48  67    1.45735298
  48  68    1.36346053
  48  69    1.27560528
  48  70    1.19340065
  48  71    1.11648462
  48  72    1.04451818
  48  73    0.97718391
  48  74    0.91418463
  48  75    0.85524208
  48  76    0.80009576
  48  77    0.74850182
  48  78    0.70023197
  48  79    0.65507253
  48  80    0.61282350
  48  81    0.57329766
  48  82    0.53631980
  48  83    0.50172594
  48  84    0.46936260
  48  85    0.43908618
  48  86    0.41076225
  48  87    0.38426505
  48  88    0.35947689
  48  89    0.33628763
  48  90    0.31459422
  48  91    0.29430024
  48  92    0.27531547
  48  93    0.25755550
  48  94    0.24094134
  48  95    0.22539909
  48  96    0.21085963
  48  97    0.19725827
  48  98    0.18453449
  48  99    0.17263167
  48 100    0.16149686
  48 101    0.15108049
  48 102    0.14133620
  48 103    0.13222064
  48 104    0.12369322
  48 105    0.11571600
  48 106    0.10825347
  48 107    0.10127240
  48 108    0.09474173
  48 109    0.08863239
  48 110    0.08291719
  48 111    0.07757070
  48 112    0.07256910
  48 113    0.06789015
  48 114    0.06351302
  48 115    0.05941824
  48 116    0.05558757
  48 117    0.05200398
  48 118    0.04865152
  48 119    0.04551527
  48 120    0.04258129
  48 121    0.03983651
  48 122    0.03726872
  48 123    0.03486651
  48 124    0.03261919
  48 125    0.03051677
  48 126    0.02854989
  48 127    0.02670981
  48 128    0.02498835
  48 129    0.02337785
  48 130    0.02187115
  48 131    0.02046156
  48 132    0.01914280
  48 133    0.01790903
  48 134    0.01675474
  48 135    0.01567482
  48 136    0.01466447
  48 137    0.01371919
  48 138    0.01283479
  48 139    0.01200734
  48 140    0.01123316
  48 141    0.01050881
  48 142    0.00983108
  48 143    0.00919695
  48 144    0.00860362
  48 145    0.00804844
  48 146    0.00752895
  48 147    0.00704285
  48 148    0.00658797
  48 149    0.00616230
  48 150    0.00576395
  48 151    0.00539115
  48 152    0.00504225
  48 153    0.00471570
  48 154    0.00441005
  48 155    0.00412394
  48 156    0.00385610
  48 157    0.00360535
  48 158    0.00337058
  48 159    0.00315074
  48 160    0.00294486
  48 161    0.00275202
  48 162    0.00257137
  48 163    0.00240212
  48 164    0.00224350
  48 165    0.00209481
  48 166    0.00195541
  48 167    0.00182466
  48 168    0.00170200
  48 169    0.00158686
  48 170    0.00147876
  48 171    0.00137720
  48 172    0.00128174
  48 173    0.00119195
  48 174    0.00110744
  48 175    0.00102783
  48 176    0.00095277
  48 177    0.00088193
  48 178    0.00081499
  48 179    0.00075166
  48 180    0.00069165
  48 181    0.00063471
  48 182    0.00058057
  48 183    0.00052901
  48 184    0.00047978
  48 185    0.00043268
  48 186    0.00038749
  48 187    0.00034401
  48 188    0.00030206
  48 189    0.00026144
  48 190    0.00022198
  48 191    0.00018350
  48 192    0.00014584
  48 193    0.00010882
  48 194    0.00007228
  48 195    0.00003606
  48 196    0.00000000
  49   1    0.00000000
  49   2    0.00000000
  49   3    0.00000000
  49   4    0.00000000
  49   5    0.00000000
  49   6   14.38725643
  49   7   28.14004380
  49   8   39.24072600
  49   9   47.04291484
  49  10   51.37347419
  49  11   52.43896892
  49  12   51.12342602
  49  13   48.95602446
  49  14   46.72556024
  49  15   44.38525794
  49  16   41.97064565
  49  17   39.54905325
  49  18   37.17848663
  49  19   34.89661696
  49  20   32.72374382
  49  21   30.66848897
  49  22   28.73243356
  49  23   26.91318401
  49  24   25.20623487
  49  25   23.60605783
  49  26   22.10672539
  49  27   20.70226189
  49  28   19.38683610
  49  29   18.15486200
  49  30   17.00104635
  49  31   15.92040567
  49  32   14.90826588
  49  33   13.96025244
  49  34   13.07227571
  49  35   12.24051413
  49  36   11.46139681
  49  37   10.73158654
  49  38   10.04796348
  49  39    9.40760997
  49  40    8.80779634
  49  41    8.24596782
  49  42    7.71973257
  49  43    7.22685052
  49  44    6.76522323
  49  45    6.33288446
  49  46    5.92799150
  49  47    5.54881715
  49  48    5.19374231
  49  49    4.86124907
  49  50    4.54991429
  49  51    4.25840370
  49  52    3.98546624
  49  53    3.72992898
  49  54    3.49069218
  49  55    3.26672479
  49  56    3.05706021
  49  57    2.86079230
  49  58    2.67707162
  49  59    2.50510198
  49  60    2.34413709
  49  61    2.19347755
  49  62    2.05246790
  49  63    1.92049391
  49  64    1.79698005
  49  65    1.68138707
  49  66    1.57320975
  49  67    1.47197480
  49  68    1.37723886
  49  69    1.28858664
  49  70    1.20562916
  49  71    1.12800212
  49  72    1.05536435
  49  73    0.98739636
  49  74    0.92379896
  49  75    0.86429203
  49  76    0.80861328
  49  77    0.75651714
  49  78    0.70777371
  49  79    0.66216775
  49  80    0.61949779
  49  81    0.57957522
  49  82    0.54222352
  49  83    0.50727743
  49  84    0.47458229
  49  85    0.44399334
  49  86    0.41537511
  49  87    0.38860080
  49  88    0.36355176
  49  89    0.34011694
  49  90    0.31819241
  49  91    0.29768095
  49  92    0.27849155
  49  93    0.26053906
  49  94    0.24374381
  49  95    0.22803125
  49  96    0.21333161
  49  97    0.19957963
  49  98    0.18671424
  49  99    0.17467830
  49 100    0.16341834
  49 101    0.15288434
  49 102    0.14302951
  49 103    0.13381007
  49 104    0.12518505
  49 105    0.11711612
  49 106    0.10956743
  49 107    0.10250543
  49 108    0.09589875
  49 109    0.08971802
  49 110    0.08393577
  49 111    0.07852631
  49 112    0.07346559
  49 113    0.06873113
  49 114    0.06430189
  49 115    0.06015818
  49 116    0.05628159
  49 117    0.05265490
  49 118    0.04926198
  49 119    0.04608776
  49 120    0.04311814
  49 121    0.04033992
  49 122    0.03774076
  49 123    0.03530911
  49 124    0.03303417
  49 125    0.03090583
  49 126    0.02891464
  49 127    0.02705176
  49 128    0.02530890
  49 129    0.02367833
  49 130    0.02215282
  49 131    0.02072557
  49 132    0.01939026
  49 133    0.01814096
  49 134    0.01697211
  49 135    0.01587854
  49 136    0.01485539
  49 137    0.01389810
  49 138    0.01300245
  49 139    0.01216444
  49 140    0.01138036
  49 141    0.01064674
  49 142    0.00996031
  49 143    0.00931803
  49 144    0.00871705
  49 145    0.00815470
  49 146    0.00762850
  49 147    0.00713609
  49 148    0.00667531
  49 149    0.00624411
  49 150    0.00584057
  49 151    0.00546291
  49 152    0.00510945
  49 153    0.00477862
  49 154    0.00446896
  49 155    0.00417910
  49 156    0.00390774
  49 157    0.00365369
  49 158    0.00341582
  49 159    0.00319307
  49 160    0.00298446
  49 161    0.00278907
  49 162    0.00260603
  49 163    0.00243452
  49 164    0.00227379
  49 165    0.00212313
  49 166    0.00198186
  49 167    0.00184937
  49 168    0.00172506
  49 169    0.00160839
  49 170    0.00149883
  49 171    0.00139591
  49 172    0.00129917
  49 173    0.00120817
  49 174    0.00112252
  49 175    0.00104184
  49 176    0.00096576
  49 177    0.00089396
  49 178    0.00082612
  49 179    0.00076193
  49 180    0.00070111
  49 181    0.00064339
  49 182    0.00058851
  49 183    0.00053625
  49 184    0.00048635
  49 185    0.00043860
  49 186    0.00039280
  49 187    0.00034873
  49 188    0.00030620
  49 189    0.00026503
  49 190    0.00022503
  49 191    0.00018602
  49 192    0.00014784
  49 193    0.00011031
  49 194    0.00007327
  49 195    0.00003655
  49 196    0.00000000
  50   1    0.00000000
  50   2    0.00000000
  50   3    0.00000000
  50   4    0.00000000
  50   5    0.00000000
  50   6   16.18613872
  50   7   30.26915980
  50   8   41.17580215
  50   9   48.66088822
  50  10   52.62159819
  50  11   53.57740433
  50  12   52.38493136
  50  13   50.22122293
  50  14   47.90162499
  50  15   45.41323478
  50  16   42.82129922
  50  17   40.23644175
  50  18   37.73334845
  50  19   35.34944020
  50  20   33.09925545
  50  21   30.98531390
  50  22   29.00425138
  50  23   27.15000132
  50  24   25.41540848
  50  25   23.79304365
  50  26   22.27561036
  50  27   20.85613966
  50  28   19.52807376
  50  29   18.28529082
  50  30   17.12209943
  50  31   16.03321806
  50  32   15.01374800
  50  33   14.05914422
  50  34   13.16518682
  50  35   12.32795393
  50  36   11.54379690
  50  37   10.80931767
  50  38   10.12134840
  50  39    9.47693317
  50  40    8.87331149
  50  41    8.30790351
  50  42    7.77829666
  50  43    7.28223360
  50  44    6.81760123
  50  45    6.38242075
  50  46    5.97483854
  50  47    5.59311779
  50  48    5.23563084
  50  49    4.90085207
  50  50    4.58735135
  50  51    4.29378795
  50  52    4.01890489
  50  53    3.76152370
  50  54    3.52053948
  50  55    3.29491632
  50  56    3.08368305
  50  57    2.88592918
  50  58    2.70080118
  50  59    2.52749895
  50  60    2.36527251
  50  61    2.21341891
  50  62    2.07127933
  50  63    1.93823635
  50  64    1.81371136
  50  65    1.69716219
  50  66    1.58808086
  50  67    1.48599141
  50  68    1.39044794
  50  69    1.30103275
  50  70    1.21735457
  50  71    1.13904688
  50  72    1.06576644
  50  73    0.99719174
  50  74    0.93302172
  50  75    0.87297444
  50  76    0.81678589
  50  77    0.76420886
  50  78    0.71501189
  50  79    0.66897829
  50  80    0.62590515
  50  81    0.58560256
  50  82    0.54789269
  50  83    0.51260911
  50  84    0.47959600
  50  85    0.44870754
  50  86    0.41980721
  50  87    0.39276725
  50  88    0.36746808
  50  89    0.34379777
  50  90    0.32165160
  50  91    0.30093152
  50  92    0.28154580
  50  93    0.26340859
  50  94    0.24643956
  50  95    0.23056352
  50  96    0.21571012
  50  97    0.20181353
  50  98    0.18881215
  50  99    0.17664834
  50 100    0.16526817
  50 101    0.15462118
  50 102    0.14466013
  50 103    0.13534086
  50 104    0.12662202
  50 105    0.11846493
  50 106    0.11083340
  50 107    0.10369359
  50 108    0.09701379
  50 109    0.09076438
  50 110    0.08491763
  50 111    0.07944759
  50 112    0.07432998
  50 113    0.06954210
  50 114    0.06506269
  50 115    0.06087188
  50 116    0.05695108
  50 117    0.05328287
  50 118    0.04985098
  50 119    0.04664019
  50 120    0.04363624
  50 121    0.04082580
  50 122    0.03819640
  50 123    0.03573638
  50 124    0.03343481
  50 125    0.03128149
  50 126    0.02926686
  50 127    0.02738199
  50 128    0.02561850
  50 129    0.02396858
  50 130    0.02242491
  50 131    0.02098063
  50 132    0.01962935
  50 133    0.01836507
  50 134    0.01718217
  50 135    0.01607542
  50 136    0.01503991
  50 137    0.01407104
  50 138    0.01316451
  50 139    0.01231632
  50 140    0.01152268
  50 141    0.01078010
  50 142    0.01008527
  50 143    0.00943511
  50 144    0.00882675
  50 145    0.00825748
  50 146    0.00772478
  50 147    0.00722630
  50 148    0.00675981
  50 149    0.00632326
  50 150    0.00591471
  50 151    0.00553234
  50 152    0.00517447
  50 153    0.00483951
  50 154    0.00452598
  50 155    0.00423248
  50 156    0.00395771
  50 157    0.00370047
  50 158    0.00345960
  50 159    0.00323405
  50 160    0.00302280
  50 161    0.00282494
  50 162    0.00263958
  50 163    0.00246589
  50 164    0.00230312
  50 165    0.00215054
  50 166    0.00200748
  50 167    0.00187329
  50 168    0.00174740
  50 169    0.00162923
  50 170    0.00151827
  50 171    0.00141403
  50 172    0.00131604
  50 173    0.00122388
  50 174    0.00113713
  50 175    0.00105540
  50 176    0.00097835
  50 177    0.00090562
  50 178    0.00083690
  50 179    0.00077187
  50 180    0.00071026
  50 181    0.00065180
  50 182    0.00059621
  50 183    0.00054326
  50 184    0.00049271
  50 185    0.00044434
  50 186    0.00039794
  50 187    0.00035330
  50 188    0.00031021
  50 189    0.00026850
  50 190    0.00022798
  50 191    0.00018846
  50 192    0.00014978
  50 193    0.00011176
  50 194    0.00007423
  50 195    0.00003703
  50 196    0.00000000
  51   1    0.00000000
  51   2    0.00000000
  51   3    0.00000000
  51   4    0.00000000
  51   5    0.00000000
  51   6   17.15294801
  51   7   31.69585238
  51   8   42.69730267
  51   9   49.99807609
  51  10   54.08532312
  51  11   55.07864300
  51  12   53.82742166
  51  13   51.84339689
  51  14   49.43828032
  51  15   46.72659174
  51  16   43.83633138
  51  17   41.00317296
  51  18   38.32010971
  51  19   35.81007925
  51  20   33.47105342
  51  21   31.29332512
  51  22   29.26538987
  51  23   27.37587014
  51  24   25.61411747
  51  25   23.97036540
  51  26   22.43572435
  51  27   21.00212070
  51  28   19.66221896
  51  29   18.40934249
  51  30   17.23739945
  51  31   16.14081623
  51  32   15.11447893
  51  33   14.15368251
  51  34   13.25408688
  51  35   12.41167907
  51  36   11.62274061
  51  37   10.88381939
  51  38   10.19170520
  51  39    9.54340849
  51  40    8.93614172
  51  41    8.36730294
  51  42    7.83446130
  51  43    7.33534407
  51  44    6.86782503
  51  45    6.42991400
  51  46    6.01974739
  51  47    5.63557950
  51  48    5.27577468
  51  49    4.93880006
  51  50    4.62321886
  51  51    4.32768420
  51  52    4.05093339
  51  53    3.79178262
  51  54    3.54912197
  51  55    3.32191084
  51  56    3.10917357
  51  57    2.90999546
  51  58    2.72351899
  51  59    2.54894025
  51  60    2.38550564
  51  61    2.23250879
  51  62    2.08928759
  51  63    1.95522149
  51  64    1.82972894
  51  65    1.71226494
  51  66    1.60231878
  51  67    1.49941195
  51  68    1.40309610
  51  69    1.31295121
  51  70    1.22858377
  51  71    1.14962516
  51  72    1.07573011
  51  73    1.00657521
  51  74    0.94185757
  51  75    0.88129352
  51  76    0.82461738
  51  77    0.77158041
  51  78    0.72194964
  51  79    0.67550695
  51  80    0.63204811
  51  81    0.59138191
  51  82    0.55332934
  51  83    0.51772279
  51  84    0.48440538
  51  85    0.45323023
  51  86    0.42405985
  51  87    0.39676555
  51  88    0.37122687
  51  89    0.34733105
  51  90    0.32497257
  51  91    0.30405265
  51  92    0.28447885
  51  93    0.26616464
  51  94    0.24902905
  51  95    0.23299632
  51  96    0.21799551
  51  97    0.20396027
  51  98    0.19082849
  51  99    0.17854205
  51 100    0.16704658
  51 101    0.15629116
  51 102    0.14622820
  51 103    0.13681312
  51 104    0.12800423
  51 105    0.11976251
  51 106    0.11205145
  51 107    0.10483690
  51 108    0.09808689
  51 109    0.09177152
  51 110    0.08586280
  51 111    0.08033454
  51 112    0.07516226
  51 113    0.07032303
  51 114    0.06579540
  51 115    0.06155931
  51 116    0.05759599
  51 117    0.05388786
  51 118    0.05041850
  51 119    0.04717252
  51 120    0.04413554
  51 121    0.04129410
  51 122    0.03863561
  51 123    0.03614828
  51 124    0.03382108
  51 125    0.03164371
  51 126    0.02960652
  51 127    0.02770047
  51 128    0.02591711
  51 129    0.02424855
  51 130    0.02268739
  51 131    0.02122671
  51 132    0.01986004
  51 133    0.01858132
  51 134    0.01738489
  51 135    0.01626544
  51 136    0.01521801
  51 137    0.01423797
  51 138    0.01332097
  51 139    0.01246294
  51 140    0.01166010
  51 141    0.01090887
  51 142    0.01020594
  51 143    0.00954819
  51 144    0.00893270
  51 145    0.00835675
  51 146    0.00781779
  51 147    0.00731343
  51 148    0.00684144
  51 149    0.00639972
  51 150    0.00598633
  51 151    0.00559943
  51 152    0.00523731
  51 153    0.00489836
  51 154    0.00458108
  51 155    0.00428407
  51 156    0.00400602
  51 157    0.00374569
  51 158    0.00350193
  51 159    0.00327366
  51 160    0.00305987
  51 161    0.00285962
  51 162    0.00267202
  51 163    0.00249623
  51 164    0.00233149
  51 165    0.00217705
  51 166    0.00203225
  51 167    0.00189643
  51 168    0.00176900
  51 169    0.00164939
  51 170    0.00153708
  51 171    0.00143156
  51 172    0.00133237
  51 173    0.00123907
  51 174    0.00115125
  51 175    0.00106853
  51 176    0.00099052
  51 177    0.00091690
  51 178    0.00084732
  51 179    0.00078150
  51 180    0.00071912
  51 181    0.00065993
  51 182    0.00060366
  51 183    0.00055005
  51 184    0.00049887
  51 185    0.00044990
  51 186    0.00040292
  51 187    0.00035772
  51 188    0.00031410
  51 189    0.00027186
  51 190    0.00023083
  51 191    0.00019082
  51 192    0.00015166
  51 193    0.00011316
  51 194    0.00007516
  51 195    0.00003750
  51 196    0.00000000
  52   1    0.00000000
  52   2    0.00000000
  52   3    0.00000000
  52   4    0.00000000
  52   5    0.00000000
  52   6   17.79848144
  52   7   32.79090934
  52   8   44.09044023
  52   9   51.74898285
  52  10   55.85953308
  52  11   57.04495800
  52  12   56.21824059
  52  13   54.09424384
  52  14   51.47945873
  52  15   48.40561396
  52  16   44.96978246
  52  17   41.78398587
  52  18   38.88727206
  52  19   36.24309738
  52  20   33.81557211
  52  21   31.57684189
  52  22   29.50529158
  52  23   27.58358499
  52  24   25.79738490
  52  25   24.13455359
  52  26   22.58463367
  52  27   21.13849242
  52  28   19.78806649
  52  29   18.52617180
  52  30   17.34635826
  52  31   16.24279637
  52  32   15.21018742
  52  33   14.24369141
  52  34   13.33886854
  52  35   12.49163125
  52  36   11.69820458
  52  37   10.95509293
  52  38   10.25905216
  52  39    9.60706574
  52  40    8.99632430
  52  41    8.42420794
  52  42    7.88827074
  52  43    7.38622710
  52  44    6.91593961
  52  45    6.47540826
  52  46    6.06276061
  52  47    5.67624302
  52  48    5.31421255
  52  49    4.97512962
  52  50    4.65755121
  52  51    4.36012465
  52  52    4.08158180
  52  53    3.82073372
  52  54    3.57646565
  52  55    3.34773243
  52  56    3.13355406
  52  57    2.93301175
  52  58    2.74524406
  52  59    2.56944338
  52  60    2.40485260
  52  61    2.25076199
  52  62    2.10650625
  52  63    1.97146182
  52  64    1.84504423
  52  65    1.72670574
  52  66    1.61593305
  52  67    1.51224515
  52  68    1.41519132
  52  69    1.32434928
  52  70    1.23932338
  52  71    1.15974298
  52  72    1.08526085
  52  73    1.01555175
  52  74    0.95031104
  52  75    0.88925337
  52  76    0.83211150
  52  77    0.77863516
  52  78    0.72858998
  52  79    0.68175648
  52  80    0.63792915
  52  81    0.59691554
  52  82    0.55853550
  52  83    0.52262031
  52  84    0.48901206
  52  85    0.45756288
  52  86    0.42813435
  52  87    0.40059688
  52  88    0.37482919
  52  89    0.35071772
  52  90    0.32815618
  52  91    0.30704510
  52  92    0.28729135
  52  93    0.26880778
  52  94    0.25151282
  52  95    0.23533011
  52  96    0.22018820
  52  97    0.20602021
  52  98    0.19276357
  52  99    0.18035969
  52 100    0.16875376
  52 101    0.15789450
  52 102    0.14773388
  52 103    0.13822699
  52 104    0.12933180
  52 105    0.12100895
  52 106    0.11322165
  52 107    0.10593545
  52 108    0.09911810
  52 109    0.09273946
  52 110    0.08677129
  52 111    0.08118719
  52 112    0.07596244
  52 113    0.07107393
  52 114    0.06650002
  52 115    0.06222046
  52 116    0.05821632
  52 117    0.05446986
  52 118    0.05096450
  52 119    0.04768473
  52 120    0.04461602
  52 121    0.04174480
  52 122    0.03905835
  52 123    0.03654477
  52 124    0.03419295
  52 125    0.03199246
  52 126    0.02993357
  52 127    0.02800716
  52 128    0.02620470
  52 129    0.02451821
  52 130    0.02294023
  52 131    0.02146377
  52 132    0.02008230
  52 133    0.01878969
  52 134    0.01758022
  52 135    0.01644855
  52 136    0.01538966
  52 137    0.01439886
  52 138    0.01347178
  52 139    0.01260429
  52 140    0.01179258
  52 141    0.01103303
  52 142    0.01032230
  52 143    0.00965722
  52 144    0.00903487
  52 145    0.00845249
  52 146    0.00790750
  52 147    0.00739748
  52 148    0.00692018
  52 149    0.00647349
  52 150    0.00605544
  52 151    0.00566416
  52 152    0.00529793
  52 153    0.00495514
  52 154    0.00463425
  52 155    0.00433386
  52 156    0.00405264
  52 157    0.00378933
  52 158    0.00354278
  52 159    0.00331190
  52 160    0.00309565
  52 161    0.00289310
  52 162    0.00270333
  52 163    0.00252552
  52 164    0.00235887
  52 165    0.00220265
  52 166    0.00205617
  52 167    0.00191878
  52 168    0.00178986
  52 169    0.00166886
  52 170    0.00155524
  52 171    0.00144849
  52 172    0.00134814
  52 173    0.00125375
  52 174    0.00116490
  52 175    0.00108120
  52 176    0.00100228
  52 177    0.00092779
  52 178    0.00085740
  52 179    0.00079079
  52 180    0.00072769
  52 181    0.00066779
  52 182    0.00061085
  52 183    0.00055661
  52 184    0.00050482
  52 185    0.00045527
  52 186    0.00040773
  52 187    0.00036199
  52 188    0.00031785
  52 189    0.00027511
  52 190    0.00023359
  52 191    0.00019311
  52 192    0.00015347
  52 193    0.00011451
  52 194    0.00007606
  52 195    0.00003795
  52 196    0.00000000
  53   1    0.00000000
  53   2    0.00000000
  53   3    0.00000000
  53   4    0.00000000
  53   5    0.00000000
  53   6   18.32133360
  53   7   33.71015826
  53   8   45.30110438
  53   9   53.25508515
  53  10   57.78253014
  53  11   59.25182359
  53  12   58.13143695
  53  13   56.05247274
  53  14   53.18582077
  53  15   49.64043919
  53  16   46.03325781
  53  17   42.44301927
  53  18   39.35760007
  53  19   36.60458362
  53  20   34.10669345
  53  21   31.81961255
  53  22   29.71348888
  53  23   27.76623813
  53  24   25.96057638
  53  25   24.28246523
  53  26   22.72019328
  53  27   21.26378744
  53  28   19.90461428
  53  29   18.63509884
  53  30   17.44852031
  53  31   16.33885979
  53  32   15.30068464
  53  33   14.32905898
  53  34   13.41947349
  53  35   12.56778937
  53  36   11.77019318
  53  37   11.02315984
  53  38   10.32342207
  53  39    9.66794472
  53  40    9.05390311
  53  41    8.47866435
  53  42    7.93977131
  53  43    7.43492846
  53  44    6.96198952
  53  45    6.51894636
  53  46    6.10391908
  53  47    5.71514711
  53  48    5.35098101
  53  49    5.00987509
  53  50    4.69038058
  53  51    4.39113936
  53  52    4.11087812
  53  53    3.84840303
  53  54    3.60259469
  53  55    3.37240349
  53  56    3.15684526
  53  57    2.95499720
  53  58    2.76599408
  53  59    2.58902467
  53  60    2.42332843
  53  61    2.26819236
  53  62    2.12294807
  53  63    1.98696903
  53  64    1.85966797
  53  65    1.74049450
  53  66    1.62893275
  53  67    1.52449931
  53  68    1.42674118
  53  69    1.33523390
  53  70    1.24957976
  53  71    1.16940614
  53  72    1.09436395
  53  73    1.02412618
  53  74    0.95838651
  53  75    0.89685799
  53  76    0.83927186
  53  77    0.78537642
  53  78    0.73493593
  53  79    0.68772961
  53  80    0.64355072
  53  81    0.60220567
  53  82    0.56351317
  53  83    0.52730348
  53  84    0.49341768
  53  85    0.46170696
  53  86    0.43203202
  53  87    0.40426244
  53  88    0.37827610
  53  89    0.35395871
  53  90    0.33120328
  53  91    0.30990962
  53  92    0.28998400
  53  93    0.27133863
  53  94    0.25389138
  53  95    0.23756536
  53  96    0.22228859
  53  97    0.20799372
  53  98    0.19461770
  53  99    0.18210153
  53 100    0.17038999
  53 101    0.15943139
  53 102    0.14917736
  53 103    0.13958264
  53 104    0.13060486
  53 105    0.12220438
  53 106    0.11434410
  53 107    0.10698929
  53 108    0.10010748
  53 109    0.09366825
  53 110    0.08764315
  53 111    0.08200555
  53 112    0.07673055
  53 113    0.07179482
  53 114    0.06717655
  53 115    0.06285533
  53 116    0.05881206
  53 117    0.05502885
  53 118    0.05148898
  53 119    0.04817680
  53 120    0.04507767
  53 121    0.04217788
  53 122    0.03946460
  53 123    0.03692585
  53 124    0.03455039
  53 125    0.03232771
  53 126    0.03024800
  53 127    0.02830204
  53 128    0.02648124
  53 129    0.02477754
  53 130    0.02318341
  53 131    0.02169179
  53 132    0.02029609
  53 133    0.01899014
  53 134    0.01776816
  53 135    0.01662474
  53 136    0.01555484
  53 137    0.01455371
  53 138    0.01361692
  53 139    0.01274035
  53 140    0.01192010
  53 141    0.01115256
  53 142    0.01043432
  53 143    0.00976221
  53 144    0.00913326
  53 145    0.00854469
  53 146    0.00799389
  53 147    0.00747843
  53 148    0.00699603
  53 149    0.00654455
  53 150    0.00612200
  53 151    0.00572652
  53 152    0.00535635
  53 153    0.00500985
  53 154    0.00468549
  53 155    0.00438185
  53 156    0.00409757
  53 157    0.00383140
  53 158    0.00358216
  53 159    0.00334875
  53 160    0.00313015
  53 161    0.00292537
  53 162    0.00273353
  53 163    0.00255376
  53 164    0.00238528
  53 165    0.00222734
  53 166    0.00207923
  53 167    0.00194032
  53 168    0.00180998
  53 169    0.00168764
  53 170    0.00157275
  53 171    0.00146482
  53 172    0.00136335
  53 173    0.00126791
  53 174    0.00117807
  53 175    0.00109343
  53 176    0.00101363
  53 177    0.00093830
  53 178    0.00086712
  53 179    0.00079976
  53 180    0.00073594
  53 181    0.00067538
  53 182    0.00061779
  53 183    0.00056294
  53 184    0.00051057
  53 185    0.00046045
  53 186    0.00041237
  53 187    0.00036611
  53 188    0.00032147
  53 189    0.00027825
  53 190    0.00023626
  53 191    0.00019531
  53 192    0.00015522
  53 193    0.00011582
  53 194    0.00007693
  53 195    0.00003838
  53 196    0.00000000
  54   1    0.00000000
  54   2    0.00000000
  54   3    0.00000000
  54   4    0.00000000
  54   5    0.00000000
  54   6   18.85005338
  54   7   34.56226134
  54   8   46.33011970
  54   9   54.40095683
  54  10   58.99504021
  54  11   60.28561383
  54  12   59.23596938
  54  13   57.02282372
  54  14   53.78386868
  54  15   50.13582473
  54  16   46.26410769
  54  17   42.76717534
  54  18   39.65311334
  54  19   36.85750850
  54  20   34.32356885
  54  21   32.00883185
  54  22   29.88178619
  54  23   27.91847841
  54  24   26.10016350
  54  25   24.41176479
  54  26   22.84085853
  54  27   21.37699008
  54  28   20.01120250
  54  29   18.73570399
  54  30   17.54362830
  54  31   16.42885872
  54  32   15.38589635
  54  33   14.40975999
  54  34   13.49590870
  54  35   12.64018106
  54  36   11.83874683
  54  37   11.08806796
  54  38   10.38486656
  54  39    9.72609847
  54  40    9.10893093
  54  41    8.53072366
  54  42    7.98901255
  54  43    7.48149540
  54  44    7.00601949
  54  45    6.56057046
  54  46    6.14326238
  54  47    5.75232881
  54  48    5.38611464
  54  49    5.04306871
  54  50    4.72173697
  54  51    4.42075621
  54  52    4.13884826
  54  53    3.87481461
  54  54    3.62753138
  54  55    3.39594470
  54  56    3.17906632
  54  57    2.97596954
  54  58    2.78578543
  54  59    2.60769926
  54  60    2.44094711
  54  61    2.28481281
  54  62    2.13862494
  54  63    2.00175409
  54  64    1.87361026
  54  65    1.75364046
  54  66    1.64132638
  54  67    1.53618226
  54  68    1.43775288
  54  69    1.34561168
  54  70    1.25935894
  54  71    1.17862016
  54  72    1.10304447
  54  73    1.03230313
  54  74    0.96608821
  54  75    0.90411123
  54  76    0.84610199
  54  77    0.79180739
  54  78    0.74099039
  54  79    0.69342898
  54  80    0.64891524
  54  81    0.60725447
  54  82    0.56826433
  54  83    0.53177408
  54  84    0.49762385
  54  85    0.46566395
  54  86    0.43575421
  54  87    0.40776341
  54  88    0.38156868
  54  89    0.35705502
  54  90    0.33411473
  54  91    0.31264700
  54  92    0.29255747
  54  93    0.27375781
  54  94    0.25616531
  54  95    0.23970257
  54  96    0.22429713
  54  97    0.20988118
  54  98    0.19639124
  54  99    0.18376789
  54 100    0.17195551
  54 101    0.16090207
  54 102    0.15055884
  54 103    0.14088023
  54 104    0.13182356
  54 105    0.12334891
  54 106    0.11541890
  54 107    0.10799854
  54 108    0.10105510
  54 109    0.09455795
  54 110    0.08847842
  54 111    0.08278967
  54 112    0.07746660
  54 113    0.07248571
  54 114    0.06782502
  54 115    0.06346393
  54 116    0.05938321
  54 117    0.05556483
  54 118    0.05199193
  54 119    0.04864873
  54 120    0.04552046
  54 121    0.04259331
  54 122    0.03985435
  54 123    0.03729148
  54 124    0.03489338
  54 125    0.03264945
  54 126    0.03054978
  54 127    0.02858509
  54 128    0.02674671
  54 129    0.02502651
  54 130    0.02341689
  54 131    0.02191074
  54 132    0.02050141
  54 133    0.01918266
  54 134    0.01794867
  54 135    0.01679399
  54 136    0.01571352
  54 137    0.01470247
  54 138    0.01375639
  54 139    0.01287108
  54 140    0.01204265
  54 141    0.01126743
  54 142    0.01054199
  54 143    0.00986312
  54 144    0.00922784
  54 145    0.00863332
  54 146    0.00807695
  54 147    0.00755626
  54 148    0.00706896
  54 149    0.00661288
  54 150    0.00618602
  54 151    0.00578649
  54 152    0.00541253
  54 153    0.00506247
  54 154    0.00473478
  54 155    0.00442801
  54 156    0.00414079
  54 157    0.00387187
  54 158    0.00362005
  54 159    0.00338422
  54 160    0.00316334
  54 161    0.00295643
  54 162    0.00276258
  54 163    0.00258094
  54 164    0.00241069
  54 165    0.00225109
  54 166    0.00210144
  54 167    0.00196106
  54 168    0.00182935
  54 169    0.00170572
  54 170    0.00158962
  54 171    0.00148054
  54 172    0.00137800
  54 173    0.00128154
  54 174    0.00119075
  54 175    0.00110521
  54 176    0.00102455
  54 177    0.00094842
  54 178    0.00087648
  54 179    0.00080840
  54 180    0.00074390
  54 181    0.00068268
  54 182    0.00062448
  54 183    0.00056903
  54 184    0.00051610
  54 185    0.00046544
  54 186    0.00041684
  54 187    0.00037008
  54 188    0.00032496
  54 189    0.00028127
  54 190    0.00023882
  54 191    0.00019743
  54 192    0.00015691
  54 193    0.00011708
  54 194    0.00007777
  54 195    0.00003880
  54 196    0.00000000
  55   1    0.00000000
  55   2    0.00000000
  55   3    0.00000000
  55   4    0.00000000
  55   5    0.00000000
  55   6   19.59209429
  55   7   35.49710144
  55   8   47.24166224
  55   9   55.24140390
  55  10   59.74727645
  55  11   60.90100597
  55  12   59.74118408
  55  13   57.24730373
  55  14   54.00635633
  55  15   50.05562743
  55  16   46.30541454
  55  17   42.87970102
  55  18   39.78894068
  55  19   36.99634581
  55  20   34.45867330
  55  21   32.13852330
  55  22   30.00599241
  55  23   28.03751155
  55  24   26.21433958
  55  25   24.52131670
  55  26   22.94594086
  55  27   21.47770542
  55  28   20.10762660
  55  29   18.82790415
  55  30   17.63167495
  55  31   16.51283164
  55  32   15.46588725
  55  33   14.48587268
  55  34   13.56825793
  55  35   12.70889065
  55  36   11.90394753
  55  37   11.14989527
  55  38   10.44345880
  55  39    9.78159500
  55  40    9.16147067
  55  41    8.58044388
  55  42    8.03604786
  55  43    7.52597703
  55  44    7.04807471
  55  45    6.60032216
  55  46    6.18082882
  55  47    5.78782344
  55  48    5.41964605
  55  49    5.07474061
  55  50    4.75164823
  55  51    4.44900098
  55  52    4.16551608
  55  53    3.89999054
  55  54    3.65129618
  55  55    3.41837500
  55  56    3.20023476
  55  57    2.99594499
  55  58    2.80463315
  55  59    2.62548105
  55  60    2.45772151
  55  61    2.30063524
  55  62    2.15354785
  55  63    2.01582715
  55  64    1.88688048
  55  65    1.76615230
  55  66    1.65312193
  55  67    1.54730134
  55  68    1.44823317
  55  69    1.35548882
  55  70    1.26866664
  55  71    1.18739031
  55  72    1.11130722
  55  73    1.04008701
  55  74    0.97342019
  55  75    0.91101680
  55  76    0.85260526
  55  77    0.79793115
  55  78    0.74675619
  55  79    0.69885717
  55  80    0.65402506
  55  81    0.61206410
  55  82    0.57279094
  55  83    0.53603390
  55  84    0.50163220
  55  85    0.46943529
  55  86    0.43930222
  55  87    0.41110099
  55  88    0.38470801
  55  89    0.36000760
  55  90    0.33689140
  55  91    0.31525802
  55  92    0.29501249
  55  93    0.27606594
  55  94    0.25833516
  55  95    0.24174224
  55  96    0.22621427
  55  97    0.21168300
  55  98    0.19808454
  55  99    0.18535907
  55 100    0.17345062
  55 101    0.16230679
  55 102    0.15187853
  55 103    0.14211995
  55 104    0.13298808
  55 105    0.12444270
  55 106    0.11644618
  55 107    0.10896329
  55 108    0.10196107
  55 109    0.09540865
  55 110    0.08927718
  55 111    0.08353961
  55 112    0.07817065
  55 113    0.07314665
  55 114    0.06844543
  55 115    0.06404629
  55 116    0.05992980
  55 117    0.05607782
  55 118    0.05247336
  55 119    0.04910051
  55 120    0.04594440
  55 121    0.04299111
  55 122    0.04022759
  55 123    0.03764166
  55 124    0.03522190
  55 125    0.03295765
  55 126    0.03083889
  55 127    0.02885629
  55 128    0.02700109
  55 129    0.02526511
  55 130    0.02364067
  55 131    0.02212061
  55 132    0.02069823
  55 133    0.01936723
  55 134    0.01812175
  55 135    0.01695628
  55 136    0.01586568
  55 137    0.01484514
  55 138    0.01389015
  55 139    0.01299649
  55 140    0.01216021
  55 141    0.01137763
  55 142    0.01064529
  55 143    0.00995995
  55 144    0.00931859
  55 145    0.00871838
  55 146    0.00815667
  55 147    0.00763097
  55 148    0.00713896
  55 149    0.00667848
  55 150    0.00624749
  55 151    0.00584408
  55 152    0.00546647
  55 153    0.00511300
  55 154    0.00478211
  55 155    0.00447233
  55 156    0.00418230
  55 157    0.00391074
  55 158    0.00365644
  55 159    0.00341829
  55 160    0.00319522
  55 161    0.00298627
  55 162    0.00279050
  55 163    0.00260705
  55 164    0.00243511
  55 165    0.00227392
  55 166    0.00212277
  55 167    0.00198100
  55 168    0.00184796
  55 169    0.00172309
  55 170    0.00160583
  55 171    0.00149565
  55 172    0.00139207
  55 173    0.00129465
  55 174    0.00120293
  55 175    0.00111653
  55 176    0.00103506
  55 177    0.00095815
  55 178    0.00088548
  55 179    0.00081671
  55 180    0.00075155
  55 181    0.00068971
  55 182    0.00063091
  55 183    0.00057489
  55 184    0.00052142
  55 185    0.00047024
  55 186    0.00042114
  55 187    0.00037390
  55 188    0.00032831
  55 189    0.00028417
  55 190    0.00024129
  55 191    0.00019947
  55 192    0.00015853
  55 193    0.00011829
  55 194    0.00007857
  55 195    0.00003920
  55 196    0.00000000
  56   1    0.00000000
  56   2    0.00000000
  56   3    0.00000000
  56   4    0.00000000
  56   5    0.00000000
  56   6   21.09966918
  56   7   36.73451842
  56   8   48.08717975
  56   9   55.79690688
  56  10   60.09088408
  56  11   61.07379741
  56  12   59.81966120
  56  13   57.44806922
  56  14   54.15486716
  56  15   49.97533707
  56  16   46.20762910
  56  17   42.82896403
  56  18   39.78591763
  56  19   37.02839427
  56  20   34.51422793
  56  21   32.20927844
  56  22   30.08629271
  56  23   28.12349811
  56  24   26.30332888
  56  25   24.61140502
  56  26   23.03575843
  56  27   21.56626095
  56  28   20.19420533
  56  29   18.91199807
  56  30   17.71293302
  56  31   16.59102310
  56  32   15.54087380
  56  33   14.55758705
  56  34   13.63668706
  56  35   12.77406254
  56  36   11.96592082
  56  37   11.20875102
  56  38   10.49929404
  56  39    9.83451760
  56  40    9.21159545
  56  41    8.62788946
  56  42    8.08093434
  56  43    7.56842420
  56  44    7.08820068
  56  45    6.63824238
  56  46    6.21665537
  56  47    5.82166456
  56  48    5.45160581
  56  49    5.10491872
  56  50    4.78013998
  56  51    4.47589723
  56  52    4.19090328
  56  53    3.92395086
  56  54    3.67390762
  56  55    3.43971153
  56  56    3.22036648
  56  57    3.01493830
  56  58    2.82255090
  56  59    2.64238272
  56  60    2.47366338
  56  61    2.31567052
  56  62    2.16772690
  56  63    2.02919756
  56  64    1.89948726
  56  65    1.77803802
  56  66    1.66432680
  56  67    1.55786340
  56  68    1.45818838
  56  69    1.36487116
  56  70    1.27750824
  56  71    1.19572154
  56  72    1.11915678
  56  73    1.04748203
  56  74    0.98038630
  56  75    0.91757824
  56  76    0.85878494
  56  77    0.80375070
  56  78    0.75223605
  56  79    0.70401667
  56  80    0.65888246
  56  81    0.61663663
  56  82    0.57709489
  56  83    0.54008465
  56  84    0.50544428
  56  85    0.47302242
  56  86    0.44267735
  56  87    0.41427636
  56  88    0.38769516
  56  89    0.36281742
  56  90    0.33953419
  56  91    0.31774347
  56  92    0.29734977
  56  93    0.27826368
  56  94    0.26040151
  56  95    0.24368490
  56  96    0.22804048
  56  97    0.21339960
  56  98    0.19969797
  56  99    0.18687541
  56 100    0.17487560
  56 101    0.16364581
  56 102    0.15313668
  56 103    0.14330202
  56 104    0.13409858
  56 105    0.12548590
  56 106    0.11742608
  56 107    0.10988366
  56 108    0.10282547
  56 109    0.09622044
  56 110    0.09003949
  56 111    0.08425542
  56 112    0.07884275
  56 113    0.07377766
  56 114    0.06903784
  56 115    0.06460241
  56 116    0.06045184
  56 117    0.05656783
  56 118    0.05293327
  56 119    0.04953216
  56 120    0.04634949
  56 121    0.04337125
  56 122    0.04058431
  56 123    0.03797638
  56 124    0.03553596
  56 125    0.03325231
  56 126    0.03111534
  56 127    0.02911563
  56 128    0.02724437
  56 129    0.02549331
  56 130    0.02385473
  56 131    0.02232139
  56 132    0.02088653
  56 133    0.01954383
  56 134    0.01828737
  56 135    0.01711159
  56 136    0.01601132
  56 137    0.01498170
  56 138    0.01401819
  56 139    0.01311654
  56 140    0.01227277
  56 141    0.01148315
  56 142    0.01074421
  56 143    0.01005268
  56 144    0.00940552
  56 145    0.00879985
  56 146    0.00823303
  56 147    0.00770253
  56 148    0.00720603
  56 149    0.00674133
  56 150    0.00630638
  56 151    0.00589925
  56 152    0.00551817
  56 153    0.00516143
  56 154    0.00482748
  56 155    0.00451482
  56 156    0.00422210
  56 157    0.00394800
  56 158    0.00369133
  56 159    0.00345095
  56 160    0.00322580
  56 161    0.00301488
  56 162    0.00281727
  56 163    0.00263209
  56 164    0.00245853
  56 165    0.00229582
  56 166    0.00214324
  56 167    0.00200011
  56 168    0.00186582
  56 169    0.00173976
  56 170    0.00162137
  56 171    0.00151014
  56 172    0.00140558
  56 173    0.00130722
  56 174    0.00121462
  56 175    0.00112739
  56 176    0.00104513
  56 177    0.00096749
  56 178    0.00089411
  56 179    0.00082468
  56 180    0.00075889
  56 181    0.00069645
  56 182    0.00063708
  56 183    0.00058052
  56 184    0.00052652
  56 185    0.00047485
  56 186    0.00042527
  56 187    0.00037757
  56 188    0.00033153
  56 189    0.00028696
  56 190    0.00024366
  56 191    0.00020143
  56 192    0.00016008
  56 193    0.00011945
  56 194    0.00007934
  56 195    0.00003958
  56 196    0.00000000
  57   1    0.00000000
  57   2    0.00000000
  57   3    0.00000000
  57   4    0.00000000
  57   5   10.15043314
  57   6   25.15654715
  57   7   38.40120848
  57   8   48.76817273
  57   9   55.99157086
  57  10   59.98615972
  57  11   60.72817813
  57  12   59.25511227
  57  13   56.80046710
  57  14   53.40654233
  57  15   49.68332605
  57  16   45.90581629
  57  17   42.61409572
  57  18   39.65667451
  57  19   36.96534755
  57  20   34.49876083
  57  21   32.22703591
  57  22   30.12686751
  57  23   28.17946592
  57  24   26.36939147
  57  25   24.68376025
  57  26   23.11166215
  57  27   21.64372602
  57  28   20.27179340
  57  29   18.98867350
  57  30   17.78795862
  57  31   16.66388445
  57  32   15.61122354
  57  33   14.62520328
  57  34   13.70144207
  57  35   12.83589903
  57  36   12.02483378
  57  37   11.26477385
  57  38   10.55248793
  57  39    9.88496338
  57  40    9.25938732
  57  41    8.67313027
  57  42    8.12373195
  57  43    7.60888876
  57  44    7.12644260
  57  45    6.67437085
  57  46    6.25077724
  57  47    5.85388359
  57  48    5.48202215
  57  49    5.13362859
  57  50    4.80723546
  57  51    4.50146618
  57  52    4.21502934
  57  53    3.94671351
  57  54    3.69538227
  57  55    3.45996963
  57  56    3.23947570
  57  57    3.03296266
  57  58    2.83955094
  57  59    2.65841566
  57  60    2.48878330
  57  61    2.32992853
  57  62    2.18117126
  57  63    2.04187386
  57  64    1.91143855
  57  65    1.78930497
  57  66    1.67494783
  57  67    1.56787479
  57  68    1.46762438
  57  69    1.37376414
  57  70    1.28588877
  57  71    1.20361850
  57  72    1.12659743
  57  73    1.05449214
  57  74    0.98699020
  57  75    0.92379893
  57  76    0.86464412
  57  77    0.80926888
  57  78    0.75743261
  57  79    0.70890990
  57  80    0.66348963
  57  81    0.62097408
  57  82    0.58117802
  57  83    0.54392803
  57  84    0.50906164
  57  85    0.47642675
  57  86    0.44588090
  57  87    0.41729069
  57  88    0.39053119
  57  89    0.36548546
  57  90    0.34204396
  57  91    0.32010415
  57  92    0.29957002
  57  93    0.28035168
  57  94    0.26236496
  57  95    0.24553107
  57  96    0.22977623
  57  97    0.21503140
  57  98    0.20123192
  57  99    0.18831726
  57 100    0.17623077
  57 101    0.16491940
  57 102    0.15433352
  57 103    0.14442664
  57 104    0.13515527
  57 105    0.12647867
  57 106    0.11835874
  57 107    0.11075979
  57 108    0.10364843
  57 109    0.09699340
  57 110    0.09076545
  57 111    0.08493718
  57 112    0.07948296
  57 113    0.07437882
  57 114    0.06960229
  57 115    0.06513236
  57 116    0.06094936
  57 117    0.05703488
  57 118    0.05337170
  57 119    0.04994368
  57 120    0.04673575
  57 121    0.04373376
  57 122    0.04092452
  57 123    0.03829564
  57 124    0.03583555
  57 125    0.03353342
  57 126    0.03137910
  57 127    0.02936310
  57 128    0.02747655
  57 129    0.02571112
  57 130    0.02405905
  57 131    0.02251305
  57 132    0.02106631
  57 133    0.01971245
  57 134    0.01844552
  57 135    0.01725992
  57 136    0.01615042
  57 137    0.01511215
  57 138    0.01414051
  57 139    0.01323124
  57 140    0.01238031
  57 141    0.01158398
  57 142    0.01083874
  57 143    0.01014130
  57 144    0.00948859
  57 145    0.00887773
  57 146    0.00830602
  57 147    0.00777095
  57 148    0.00727015
  57 149    0.00680142
  57 150    0.00636269
  57 151    0.00595202
  57 152    0.00556760
  57 153    0.00520775
  57 154    0.00487086
  57 155    0.00455547
  57 156    0.00426016
  57 157    0.00398365
  57 158    0.00372471
  57 159    0.00348220
  57 160    0.00325505
  57 161    0.00304226
  57 162    0.00284289
  57 163    0.00265606
  57 164    0.00248094
  57 165    0.00231677
  57 166    0.00216282
  57 167    0.00201842
  57 168    0.00188291
  57 169    0.00175571
  57 170    0.00163626
  57 171    0.00152402
  57 172    0.00141851
  57 173    0.00131926
  57 174    0.00122582
  57 175    0.00113779
  57 176    0.00105478
  57 177    0.00097643
  57 178    0.00090238
  57 179    0.00083231
  57 180    0.00076592
  57 181    0.00070290
  57 182    0.00064299
  57 183    0.00058591
  57 184    0.00053141
  57 185    0.00047926
  57 186    0.00042922
  57 187    0.00038108
  57 188    0.00033462
  57 189    0.00028963
  57 190    0.00024593
  57 191    0.00020330
  57 192    0.00016158
  57 193    0.00012056
  57 194    0.00008008
  57 195    0.00003995
  57 196    0.00000000
  58   1    0.00000000
  58   2    0.00000000
  58   3    0.00000000
  58   4    0.00000000
  58   5   13.48582780
  58   6   27.07560473
  58   7   39.09935423
  58   8   48.78799981
  58   9   55.63923457
  58  10   59.37419066
  58  11   59.84079898
  58  12   57.90940038
  58  13   55.31957387
  58  14   52.20134904
  58  15   48.64454077
  58  16   45.30202136
  58  17   42.23555507
  58  18   39.42012265
  58  19   36.82556999
  58  20   34.42656511
  58  21   32.20227403
  58  22   30.13530363
  58  23   28.21093728
  58  24   26.41659398
  58  25   24.74141622
  58  26   23.17594310
  58  27   21.71184915
  58  28   20.34173710
  58  29   19.05897464
  58  30   17.85756656
  58  31   16.73205480
  58  32   15.67744003
  58  33   14.68911983
  58  34   13.76283955
  58  35   12.89465273
  58  36   12.08088888
  58  37   11.31812689
  58  38   10.60317265
  58  39    9.93304010
  58  40    9.30493480
  58  41    8.71623959
  58  42    8.16450189
  58  43    7.64742231
  58  44    7.16284443
  58  45    6.70874538
  58  46    6.28322728
  58  47    5.88450938
  58  48    5.51092066
  58  49    5.16089310
  58  50    4.83295529
  58  51    4.52572656
  58  52    4.23791139
  58  53    3.96829422
  58  54    3.71573464
  58  55    3.47916275
  58  56    3.25757491
  58  57    3.05002969
  58  58    2.85564410
  58  59    2.67358999
  58  60    2.50309074
  58  61    2.34341809
  58  62    2.19388916
  58  63    2.05386372
  58  64    1.92274152
  58  65    1.79995986
  58  66    1.68499126
  58  67    1.57734131
  58  68    1.47654659
  58  69    1.38217280
  58  70    1.29381292
  58  71    1.21108553
  58  72    1.13363322
  58  73    1.06112109
  58  74    0.99323536
  58  75    0.92968206
  58  76    0.87018575
  58  77    0.81448842
  58  78    0.76234836
  58  79    0.71353916
  58  80    0.66784872
  58  81    0.62507840
  58  82    0.58504214
  58  83    0.54756568
  58  84    0.51248580
  58  85    0.47964966
  58  86    0.44891412
  58  87    0.42014513
  58  88    0.39321716
  58  89    0.36801266
  58  90    0.34442158
  58  91    0.32234085
  58  92    0.30167397
  58  93    0.28233058
  58  94    0.26422609
  58  95    0.24728128
  58  96    0.23142201
  58  97    0.21657884
  58  98    0.20268677
  58  99    0.18968496
  58 100    0.17751643
  58 101    0.16612785
  58 102    0.15546931
  58 103    0.14549405
  58 104    0.13615834
  58 105    0.12742121
  58 106    0.11924433
  58 107    0.11159182
  58 108    0.10443007
  58 109    0.09772766
  58 110    0.09145514
  58 111    0.08558497
  58 112    0.08009136
  58 113    0.07495018
  58 114    0.07013882
  58 115    0.06563616
  58 116    0.06142240
  58 117    0.05747900
  58 118    0.05378865
  58 119    0.05033510
  58 120    0.04710317
  58 121    0.04407865
  58 122    0.04124823
  58 123    0.03859945
  58 124    0.03612068
  58 125    0.03380099
  58 126    0.03163018
  58 127    0.02959870
  58 128    0.02769760
  58 129    0.02591852
  58 130    0.02425363
  58 131    0.02269559
  58 132    0.02123755
  58 133    0.01987309
  58 134    0.01859619
  58 135    0.01740124
  58 136    0.01628297
  58 137    0.01523645
  58 138    0.01425709
  58 139    0.01334056
  58 140    0.01248282
  58 141    0.01168010
  58 142    0.01092887
  58 143    0.01022580
  58 144    0.00956781
  58 145    0.00895199
  58 146    0.00837564
  58 147    0.00783620
  58 148    0.00733131
  58 149    0.00685874
  58 150    0.00641641
  58 151    0.00600236
  58 152    0.00561478
  58 153    0.00525195
  58 154    0.00491227
  58 155    0.00459425
  58 156    0.00429649
  58 157    0.00401767
  58 158    0.00375657
  58 159    0.00351203
  58 160    0.00328297
  58 161    0.00306840
  58 162    0.00286735
  58 163    0.00267894
  58 164    0.00250235
  58 165    0.00233679
  58 166    0.00218153
  58 167    0.00203589
  58 168    0.00189923
  58 169    0.00177095
  58 170    0.00165048
  58 171    0.00153728
  58 172    0.00143086
  58 173    0.00133076
  58 174    0.00123652
  58 175    0.00114773
  58 176    0.00106401
  58 177    0.00098497
  58 178    0.00091028
  58 179    0.00083961
  58 180    0.00077264
  58 181    0.00070907
  58 182    0.00064863
  58 183    0.00059106
  58 184    0.00053608
  58 185    0.00048348
  58 186    0.00043300
  58 187    0.00038444
  58 188    0.00033757
  58 189    0.00029219
  58 190    0.00024809
  58 191    0.00020510
  58 192    0.00016300
  58 193    0.00012163
  58 194    0.00008079
  58 195    0.00004030
  58 196    0.00000000
  59   1    0.00000000
  59   2    0.00000000
  59   3    0.00000000
  59   4    0.00000000
  59   5   13.77127065
  59   6   26.66910056
  59   7   38.28915787
  59   8   47.84058507
  59   9   54.62595666
  59  10   58.26830389
  59  11   58.59102958
  59  12   56.45398588
  59  13   53.58857876
  59  14   50.64375361
  59  15   47.58623958
  59  16   44.60356278
  59  17   41.77509191
  59  18   39.12052935
  59  19   36.63769441
  59  20   34.31749970
  59  21   32.14912952
  59  22   30.12179757
  59  23   28.22534229
  59  24   26.45040310
  59  25   24.78843231
  59  26   23.23164145
  59  27   21.77292472
  59  28   20.40577962
  59  29   19.12423360
  59  30   17.92277996
  59  31   16.79632339
  59  32   15.74013448
  59  33   14.74981177
  59  34   13.82125004
  59  35   12.95061369
  59  36   12.13431407
  59  37   11.36899000
  59  38   10.65149084
  59  39    9.97886152
  59  40    9.34832920
  59  41    8.75729127
  59  42    8.20330439
  59  43    7.68407449
  59  44    7.19744750
  59  45    6.74140080
  59  46    6.31403521
  59  47    5.91356758
  59  48    5.53832376
  59  49    5.18673208
  59  50    4.85731723
  59  51    4.54869443
  59  52    4.25956404
  59  53    3.98870642
  59  54    3.73497713
  59  55    3.49730240
  59  56    3.27467483
  59  57    3.06614943
  59  58    2.87083979
  59  59    2.68791453
  59  60    2.51659398
  59  61    2.35614697
  59  62    2.20588792
  59  63    2.06517402
  59  64    1.93340262
  59  65    1.81000874
  59  66    1.69446276
  59  67    1.58626828
  59  68    1.48495998
  59  69    1.39010179
  59  70    1.30128502
  59  71    1.21812668
  59  72    1.14026789
  59  73    1.06737236
  59  74    0.99912502
  59  75    0.93523063
  59  76    0.87541263
  59  77    0.81941190
  59  78    0.76698571
  59  79    0.71790666
  59  80    0.67196176
  59  81    0.62895149
  59  82    0.58868898
  59  83    0.55099920
  59  84    0.51571822
  59  85    0.48269249
  59  86    0.45177824
  59  87    0.42284081
  59  88    0.39575408
  59  89    0.37039998
  59  90    0.34666792
  59  91    0.32445436
  59  92    0.30366233
  59  93    0.28420104
  59  94    0.26598549
  59  95    0.24893609
  59  96    0.23297830
  59  97    0.21804236
  59  98    0.20406294
  59  99    0.19097888
  59 100    0.17873292
  59 101    0.16727145
  59 102    0.15654430
  59 103    0.14650448
  59 104    0.13710800
  59 105    0.12831369
  59 106    0.12008301
  59 107    0.11237988
  59 108    0.10517052
  59 109    0.09842332
  59 110    0.09210867
  59 111    0.08619888
  59 112    0.08066802
  59 113    0.07549180
  59 114    0.07064751
  59 115    0.06611388
  59 116    0.06187100
  59 117    0.05790024
  59 118    0.05418416
  59 119    0.05070644
  59 120    0.04745179
  59 121    0.04440592
  59 122    0.04155544
  59 123    0.03888782
  59 124    0.03639134
  59 125    0.03405502
  59 126    0.03186858
  59 127    0.02982242
  59 128    0.02790754
  59 129    0.02611552
  59 130    0.02443847
  59 131    0.02286902
  59 132    0.02140025
  59 133    0.02002572
  59 134    0.01873938
  59 135    0.01753555
  59 136    0.01640895
  59 137    0.01535462
  59 138    0.01436792
  59 139    0.01344450
  59 140    0.01258030
  59 141    0.01177151
  59 142    0.01101458
  59 143    0.01030617
  59 144    0.00964316
  59 145    0.00902264
  59 146    0.00844187
  59 147    0.00789829
  59 148    0.00738951
  59 149    0.00691329
  59 150    0.00646753
  59 151    0.00605027
  59 152    0.00565967
  59 153    0.00529402
  59 154    0.00495169
  59 155    0.00463118
  59 156    0.00433108
  59 157    0.00405007
  59 158    0.00378691
  59 159    0.00354044
  59 160    0.00330957
  59 161    0.00309329
  59 162    0.00289064
  59 163    0.00270074
  59 164    0.00252273
  59 165    0.00235585
  59 166    0.00219935
  59 167    0.00205255
  59 168    0.00191479
  59 169    0.00178547
  59 170    0.00166403
  59 171    0.00154991
  59 172    0.00144264
  59 173    0.00134172
  59 174    0.00124671
  59 175    0.00115720
  59 176    0.00107280
  59 177    0.00099312
  59 178    0.00091782
  59 179    0.00084656
  59 180    0.00077904
  59 181    0.00071495
  59 182    0.00065402
  59 183    0.00059597
  59 184    0.00054054
  59 185    0.00048750
  59 186    0.00043661
  59 187    0.00038764
  59 188    0.00034038
  59 189    0.00029462
  59 190    0.00025016
  59 191    0.00020681
  59 192    0.00016436
  59 193    0.00012264
  59 194    0.00008146
  59 195    0.00004064
  59 196    0.00000000
  60   1    0.00000000
  60   2    0.00000000
  60   3    0.00000000
  60   4    0.00000000
  60   5   11.98529446
  60   6   23.64715219
  60   7   35.70090156
  60   8   45.85077984
  60   9   52.97442568
  60  10   56.71534520
  60  11   57.03562828
  60  12   54.95297680
  60  13   52.15157056
  60  14   49.40162489
  60  15   46.64363665
  60  16   43.92949111
  60  17   41.30798809
  60  18   38.80584718
  60  19   36.43387607
  60  20   34.19401716
  60  21   32.08367203
  60  22   30.09802263
  60  23   28.23124562
  60  24   26.47715133
  60  25   24.82952145
  60  26   23.28228526
  60  27   21.82960753
  60  28   20.46592787
  60  29   19.18597370
  60  30   17.98475916
  60  31   16.85757686
  60  32   15.79998630
  60  33   14.80780103
  60  34   13.87707550
  60  35   13.00409224
  60  36   12.18534954
  60  37   11.41754968
  60  38   10.69758780
  60  39   10.02254133
  60  40    9.38965995
  60  41    8.79635612
  60  42    8.24019598
  60  43    7.71889081
  60  44    7.23028889
  60  45    6.77236769
  60  46    6.34322661
  60  47    5.94107992
  60  48    5.56425018
  60  49    5.21116194
  60  50    4.88033583
  60  51    4.57038288
  60  52    4.27999923
  60  53    4.00796109
  60  54    3.75311994
  60  55    3.51439809
  60  56    3.29078440
  60  57    3.08133029
  60  58    2.88514595
  60  59    2.70139679
  60  60    2.52930011
  60  61    2.36812191
  60  62    2.21717391
  60  63    2.07581080
  60  64    1.94342755
  60  65    1.81945699
  60  66    1.70336742
  60  67    1.59466047
  60  68    1.49286904
  60  69    1.39755532
  60  70    1.30830903
  60  71    1.22474566
  60  72    1.14650493
  60  73    1.07324923
  60  74    1.00466221
  60  75    0.94044750
  60  76    0.88032740
  60  77    0.82404178
  60  78    0.77134692
  60  79    0.72201451
  60  80    0.67583070
  60  81    0.63259514
  60  82    0.59212021
  60  83    0.55423014
  60  84    0.51876031
  60  85    0.48555655
  60  86    0.45447447
  60  87    0.42537883
  60  88    0.39814299
  60  89    0.37264834
  60  90    0.34878383
  60  91    0.32644545
  60  92    0.30553581
  60  93    0.28596371
  60  94    0.26764376
  60  95    0.25049601
  60  96    0.23444559
  60  97    0.21942240
  60  98    0.20536081
  60  99    0.19219937
  60 100    0.17988056
  60 101    0.16835050
  60 102    0.15755877
  60 103    0.14745816
  60 104    0.13800446
  60 105    0.12915631
  60 106    0.12087496
  60 107    0.11312414
  60 108    0.10586992
  60 109    0.09908051
  60 110    0.09272615
  60 111    0.08677901
  60 112    0.08121302
  60 113    0.07600376
  60 114    0.07112840
  60 115    0.06656556
  60 116    0.06229521
  60 117    0.05829863
  60 118    0.05455827
  60 119    0.05105773
  60 120    0.04778164
  60 121    0.04471561
  60 122    0.04184618
  60 123    0.03916076
  60 124    0.03664755
  60 125    0.03429551
  60 126    0.03209431
  60 127    0.03003428
  60 128    0.02810637
  60 129    0.02630211
  60 130    0.02461356
  60 131    0.02303331
  60 132    0.02155441
  60 133    0.02017036
  60 134    0.01887507
  60 135    0.01766285
  60 136    0.01652837
  60 137    0.01546664
  60 138    0.01447299
  60 139    0.01354305
  60 140    0.01267273
  60 141    0.01185820
  60 142    0.01109587
  60 143    0.01038240
  60 144    0.00971464
  60 145    0.00908966
  60 146    0.00850470
  60 147    0.00795720
  60 148    0.00744474
  60 149    0.00696506
  60 150    0.00651606
  60 151    0.00609575
  60 152    0.00570230
  60 153    0.00533396
  60 154    0.00498911
  60 155    0.00466624
  60 156    0.00436393
  60 157    0.00408084
  60 158    0.00381572
  60 159    0.00356742
  60 160    0.00333483
  60 161    0.00311694
  60 162    0.00291277
  60 163    0.00272144
  60 164    0.00254210
  60 165    0.00237396
  60 166    0.00221628
  60 167    0.00206837
  60 168    0.00192957
  60 169    0.00179927
  60 170    0.00167690
  60 171    0.00156192
  60 172    0.00145383
  60 173    0.00135213
  60 174    0.00125640
  60 175    0.00116621
  60 176    0.00108115
  60 177    0.00100086
  60 178    0.00092498
  60 179    0.00085317
  60 180    0.00078513
  60 181    0.00072055
  60 182    0.00065914
  60 183    0.00060063
  60 184    0.00054478
  60 185    0.00049132
  60 186    0.00044003
  60 187    0.00039068
  60 188    0.00034305
  60 189    0.00029694
  60 190    0.00025213
  60 191    0.00020843
  60 192    0.00016565
  60 193    0.00012361
  60 194    0.00008210
  60 195    0.00004096
  60 196    0.00000000
  61   1    0.00000000
  61   2    0.00000000
  61   3    0.00000000
  61   4    0.00000000
  61   5    7.57074416
  61   6   16.32799547
  61   7   31.15946291
  61   8   43.07079377
  61   9   50.91773083
  61  10   54.81011141
  61  11   55.11153246
  61  12   53.39075443
  61  13   50.87191689
  61  14   48.36534303
  61  15   45.84395235
  61  16   43.33867079
  61  17   40.88691952
  61  18   38.51637400
  61  19   36.24382692
  61  20   34.07793384
  61  21   32.02198197
  61  22   30.07588790
  61  23   28.23750427
  61  24   26.50344978
  61  25   24.86963440
  61  26   23.33159299
  61  27   21.88469812
  61  28   20.52429629
  61  29   19.24579490
  61  30   18.04471719
  61  31   16.91673639
  61  32   15.85769605
  61  33   14.86362105
  61  34   13.93072255
  61  35   13.05539868
  61  36   12.23423237
  61  37   11.46398730
  61  38   10.74160254
  61  39   10.06418633
  61  40    9.42900941
  61  41    8.83349793
  61  42    8.27522637
  61  43    7.75191037
  61  44    7.26139965
  61  45    6.80167107
  61  46    6.37082193
  61  47    5.96706342
  61  48    5.58871437
  61  49    5.23419519
  61  50    4.90202214
  61  51    4.59080185
  61  52    4.29922606
  61  53    4.02606665
  61  54    3.77017096
  61  55    3.53045729
  61  56    3.30591072
  61  57    3.09557904
  61  58    2.89856905
  61  59    2.71404298
  61  60    2.54121511
  61  61    2.37934861
  61  62    2.22775259
  61  63    2.08577926
  61  64    1.95282129
  61  65    1.82830935
  61  66    1.71170974
  61  67    1.60252219
  61  68    1.50027784
  61  69    1.40453725
  61  70    1.31488858
  61  71    1.23094590
  61  72    1.15234757
  61  73    1.07875470
  61  74    1.00984977
  61  75    0.94533529
  61  76    0.88493253
  61  77    0.82838037
  61  78    0.77543416
  61  79    0.72586473
  61  80    0.67945740
  61  81    0.63601109
  61  82    0.59533742
  61  83    0.55725996
  61  84    0.52161345
  61  85    0.48824311
  61  86    0.45700397
  61  87    0.42776028
  61  88    0.40038486
  61  89    0.37475866
  61  90    0.35077014
  61  91    0.32831489
  61  92    0.30729511
  61  93    0.28761922
  61  94    0.26920148
  61  95    0.25196159
  61  96    0.23582436
  61  97    0.22071940
  61  98    0.20658079
  61  99    0.19334682
  61 100    0.18095968
  61 101    0.16936529
  61 102    0.15851299
  61 103    0.14835535
  61 104    0.13884796
  61 105    0.12994927
  61 106    0.12162035
  61 107    0.11382476
  61 108    0.10652841
  61 109    0.09969935
  61 110    0.09330770
  61 111    0.08732547
  61 112    0.08172646
  61 113    0.07648615
  61 114    0.07158158
  61 115    0.06699127
  61 116    0.06269509
  61 117    0.05867422
  61 118    0.05491103
  61 119    0.05138901
  61 120    0.04809273
  61 121    0.04500773
  61 122    0.04212047
  61 123    0.03941829
  61 124    0.03688932
  61 125    0.03452248
  61 126    0.03230738
  61 127    0.03023428
  61 128    0.02829409
  61 129    0.02647829
  61 130    0.02477891
  61 131    0.02318848
  61 132    0.02170002
  61 133    0.02030700
  61 134    0.01900328
  61 135    0.01778314
  61 136    0.01664123
  61 137    0.01557251
  61 138    0.01457231
  61 139    0.01363621
  61 140    0.01276011
  61 141    0.01194016
  61 142    0.01117274
  61 143    0.01045449
  61 144    0.00978225
  61 145    0.00915305
  61 146    0.00856414
  61 147    0.00801293
  61 148    0.00749698
  61 149    0.00701404
  61 150    0.00656197
  61 151    0.00613879
  61 152    0.00574263
  61 153    0.00537176
  61 154    0.00502453
  61 155    0.00469943
  61 156    0.00439502
  61 157    0.00410996
  61 158    0.00384300
  61 159    0.00359297
  61 160    0.00335875
  61 161    0.00313933
  61 162    0.00293373
  61 163    0.00274105
  61 164    0.00256045
  61 165    0.00239112
  61 166    0.00223232
  61 167    0.00208336
  61 168    0.00194357
  61 169    0.00181235
  61 170    0.00168910
  61 171    0.00157330
  61 172    0.00146443
  61 173    0.00136201
  61 174    0.00126559
  61 175    0.00117474
  61 176    0.00108907
  61 177    0.00100820
  61 178    0.00093177
  61 179    0.00085944
  61 180    0.00079090
  61 181    0.00072585
  61 182    0.00066399
  61 183    0.00060506
  61 184    0.00054879
  61 185    0.00049495
  61 186    0.00044328
  61 187    0.00039357
  61 188    0.00034559
  61 189    0.00029913
  61 190    0.00025399
  61 191    0.00020997
  61 192    0.00016688
  61 193    0.00012452
  61 194    0.00008271
  61 195    0.00004126
  61 196    0.00000000
  62   1    0.00000000
  62   2    0.00000000
  62   3    0.00000000
  62   4    0.00000000
  62   5    0.00000000
  62   6    0.00000000
  62   7   25.66292346
  62   8   40.52765714
  62   9   49.01946727
  62  10   52.71529708
  62  11   53.43030253
  62  12   51.84036836
  62  13   49.78369092
  62  14   47.53753304
  62  15   45.21171830
  62  16   42.86784841
  62  17   40.54835660
  62  18   38.28312209
  62  19   36.09224422
  62  20   33.98835750
  62  21   31.97865025
  62  22   30.06646673
  62  23   28.25249686
  62  24   26.53562902
  62  25   24.91355152
  62  26   23.38317397
  62  27   21.94092207
  62  28   20.58294366
  62  29   19.30525266
  62  30   18.10382941
  62  31   16.97469016
  62  32   15.91393473
  62  33   14.91777856
  62  34   13.98257365
  62  35   13.10482143
  62  36   12.28117987
  62  37   11.50846647
  62  38   10.78365814
  62  39   10.10388911
  62  40    9.46644721
  62  41    8.86876918
  62  42    8.30843525
  62  43    7.78316334
  62  44    7.29080293
  62  45    6.82932892
  62  46    6.39683541
  62  47    5.99152962
  62  48    5.61172593
  62  49    5.25584004
  62  50    4.92238343
  62  51    4.60995793
  62  52    4.31725062
  62  53    4.04302888
  62  54    3.78613573
  62  55    3.54548537
  62  56    3.32005901
  62  57    3.10890080
  62  58    2.91111413
  62  59    2.72585801
  62  60    2.55234376
  62  61    2.38983176
  62  62    2.23762852
  62  63    2.09508383
  62  64    1.96158812
  62  65    1.83656995
  62  66    1.71949367
  62  67    1.60985722
  62  68    1.50719001
  62  69    1.41105103
  62  70    1.32102697
  62  71    1.23673051
  62  72    1.15779874
  62  73    1.08389156
  62  74    1.01469033
  62  75    0.94989650
  62  76    0.88923035
  62  77    0.83242983
  62  78    0.77924945
  62  79    0.72945920
  62  80    0.68284365
  62  81    0.63920099
  62  82    0.59834216
  62  83    0.56009011
  62  84    0.52427896
  62  85    0.49075339
  62  86    0.45936789
  62  87    0.42998619
  62  88    0.40248067
  62  89    0.37673181
  62  90    0.35262767
  62  91    0.33006343
  62  92    0.30894092
  62  93    0.28916822
  62  94    0.27065923
  62  95    0.25333336
  62  96    0.23711511
  62  97    0.22193382
  62  98    0.20772330
  62  99    0.19442158
  62 100    0.18197063
  62 101    0.17031614
  62 102    0.15940724
  62 103    0.14919629
  62 104    0.13963872
  62 105    0.13069278
  62 106    0.12231937
  62 107    0.11448191
  62 108    0.10714614
  62 109    0.10027999
  62 110    0.09385343
  62 111    0.08783835
  62 112    0.08220843
  62 113    0.07693904
  62 114    0.07200712
  62 115    0.06739107
  62 116    0.06307069
  62 117    0.05902706
  62 118    0.05524246
  62 119    0.05170032
  62 120    0.04838512
  62 121    0.04528232
  62 122    0.04237833
  62 123    0.03966043
  62 124    0.03711668
  62 125    0.03473595
  62 126    0.03250779
  62 127    0.03042242
  62 128    0.02847071
  62 129    0.02664408
  62 130    0.02493452
  62 131    0.02333453
  62 132    0.02183709
  62 133    0.02043563
  62 134    0.01912399
  62 135    0.01789641
  62 136    0.01674750
  62 137    0.01567223
  62 138    0.01466586
  62 139    0.01372398
  62 140    0.01284244
  62 141    0.01201738
  62 142    0.01124518
  62 143    0.01052243
  62 144    0.00984596
  62 145    0.00921281
  62 146    0.00862018
  62 147    0.00806547
  62 148    0.00754625
  62 149    0.00706023
  62 150    0.00660527
  62 151    0.00617938
  62 152    0.00578068
  62 153    0.00540742
  62 154    0.00505795
  62 155    0.00473075
  62 156    0.00442436
  62 157    0.00413745
  62 158    0.00386875
  62 159    0.00361708
  62 160    0.00338133
  62 161    0.00316047
  62 162    0.00295352
  62 163    0.00275957
  62 164    0.00257777
  62 165    0.00240732
  62 166    0.00224747
  62 167    0.00209752
  62 168    0.00195680
  62 169    0.00182470
  62 170    0.00170063
  62 171    0.00158405
  62 172    0.00147445
  62 173    0.00137133
  62 174    0.00127426
  62 175    0.00118280
  62 176    0.00109655
  62 177    0.00101513
  62 178    0.00093818
  62 179    0.00086536
  62 180    0.00079636
  62 181    0.00073086
  62 182    0.00066858
  62 183    0.00060924
  62 184    0.00055259
  62 185    0.00049837
  62 186    0.00044635
  62 187    0.00039630
  62 188    0.00034798
  62 189    0.00030121
  62 190    0.00025576
  62 191    0.00021143
  62 192    0.00016804
  62 193    0.00012538
  62 194    0.00008328
  62 195    0.00004155
  62 196    0.00000000
  63   1    0.00000000
  63   2    0.00000000
  63   3    0.00000000
  63   4    0.00000000
  63   5    0.00000000
  63   6   11.52189390
  63   7   28.06732823
  63   8   40.51971696
  63   9   48.11345820
  63  10   51.81237936
  63  11   52.26794738
  63  12   50.96429462
  63  13   49.08427948
  63  14   46.97972041
  63  15   44.77856729
  63  16   42.54429098
  63  17   40.31789216
  63  18   38.12879933
  63  19   35.99818387
  63  20   33.94069121
  63  21   31.96583745
  63  22   30.07921817
  63  23   28.28351052
  63  24   26.57926671
  63  25   24.96552265
  63  26   23.44025564
  63  27   22.00072409
  63  28   20.64371780
  63  29   19.36574098
  63  30   18.16314544
  63  31   17.03222685
  63  32   15.96929361
  63  33   14.97071566
  63  34   14.03295834
  63  35   13.15260526
  63  36   12.32637313
  63  37   11.55112050
  63  38   10.82385225
  63  39   10.14172077
  63  40    9.50202484
  63  41    8.90220691
  63  42    8.33984913
  63  43    7.81266863
  63  44    7.31851223
  63  45    6.85535093
  63  46    6.42127412
  63  47    6.01448384
  63  48    5.63328905
  63  49    5.27610002
  63  50    4.94142283
  63  51    4.62785411
  63  52    4.33407590
  63  53    4.05885082
  63  54    3.80101740
  63  55    3.55948561
  63  56    3.33323267
  63  57    3.12129908
  63  58    2.92278476
  63  59    2.73684554
  63  60    2.56268975
  63  61    2.39957504
  63  62    2.24680536
  63  63    2.10372814
  63  64    1.96973161
  63  65    1.84424229
  63  66    1.72672265
  63  67    1.61666887
  63  68    1.51360874
  63  69    1.41709974
  63  70    1.32672714
  63  71    1.24210232
  63  72    1.16286114
  63  73    1.08866237
  63  74    1.01918631
  63  75    0.95413340
  63  76    0.89322302
  63  77    0.83619223
  63  78    0.78279472
  63  79    0.73279974
  63  80    0.68599113
  63  81    0.64216641
  63  82    0.60113590
  63  83    0.56272194
  63  84    0.52675812
  63  85    0.49308857
  63  86    0.46156731
  63  87    0.43205759
  63  88    0.40443136
  63  89    0.37856868
  63  90    0.35435723
  63  91    0.33169182
  63  92    0.31047393
  63  93    0.29061132
  63  94    0.27201759
  63  95    0.25461185
  63  96    0.23831833
  63  97    0.22306609
  63  98    0.20878873
  63  99    0.19542402
  63 100    0.18291374
  63 101    0.17120335
  63 102    0.16024179
  63 103    0.14998125
  63 104    0.14037697
  63 105    0.13138704
  63 106    0.12297221
  63 107    0.11509576
  63 108    0.10772327
  63 109    0.10082256
  63 110    0.09436347
  63 111    0.08831777
  63 112    0.08265904
  63 113    0.07736253
  63 114    0.07240510
  63 115    0.06776505
  63 116    0.06342209
  63 117    0.05935721
  63 118    0.05555263
  63 119    0.05199170
  63 120    0.04865882
  63 121    0.04553941
  63 122    0.04261980
  63 123    0.03988720
  63 124    0.03732965
  63 125    0.03493593
  63 126    0.03269557
  63 127    0.03059873
  63 128    0.02863624
  63 129    0.02679948
  63 130    0.02508040
  63 131    0.02347147
  63 132    0.02196562
  63 133    0.02055626
  63 134    0.01923721
  63 135    0.01800266
  63 136    0.01684721
  63 137    0.01576579
  63 138    0.01475365
  63 139    0.01380634
  63 140    0.01291972
  63 141    0.01208988
  63 142    0.01131318
  63 143    0.01058622
  63 144    0.00990580
  63 145    0.00926893
  63 146    0.00867281
  63 147    0.00811483
  63 148    0.00759253
  63 149    0.00710362
  63 150    0.00664596
  63 151    0.00621752
  63 152    0.00581643
  63 153    0.00544093
  63 154    0.00508936
  63 155    0.00476018
  63 156    0.00445194
  63 157    0.00416329
  63 158    0.00389296
  63 159    0.00363975
  63 160    0.00340256
  63 161    0.00318035
  63 162    0.00297213
  63 163    0.00277699
  63 164    0.00259407
  63 165    0.00242256
  63 166    0.00226172
  63 167    0.00211084
  63 168    0.00196924
  63 169    0.00183632
  63 170    0.00171147
  63 171    0.00159416
  63 172    0.00148387
  63 173    0.00138011
  63 174    0.00128243
  63 175    0.00119039
  63 176    0.00110360
  63 177    0.00102166
  63 178    0.00094422
  63 179    0.00087094
  63 180    0.00080149
  63 181    0.00073558
  63 182    0.00067290
  63 183    0.00061318
  63 184    0.00055617
  63 185    0.00050160
  63 186    0.00044924
  63 187    0.00039886
  63 188    0.00035024
  63 189    0.00030316
  63 190    0.00025742
  63 191    0.00021280
  63 192    0.00016913
  63 193    0.00012620
  63 194    0.00008383
  63 195    0.00004182
  63 196    0.00000000
  64   1    0.00000000
  64   2    0.00000000
  64   3    0.00000000
  64   4    0.00000000
  64   5    0.00000000
  64   6   16.06638109
  64   7   30.67716031
  64   8   41.53266540
  64   9   48.29491568
  64  10   51.36027178
  64  11   52.07409408
  64  12   50.86864449
  64  13   48.80594565
  64  14   46.70660883
  64  15   44.55783305
  64  16   42.38320360
  64  17   40.21155473
  64  18   38.06866707
  64  19   35.97513758
  64  20   33.94628469
  64  21   31.99278152
  64  22   30.12149530
  64  23   28.33630765
  64  24   26.63882813
  64  25   25.02897880
  64  26   23.50545671
  64  27   22.06609184
  64  28   20.70812000
  64  29   19.42838852
  64  30   18.22350985
  64  31   17.08997529
  64  32   16.02423832
  64  33   15.02277495
  64  34   14.08212680
  64  35   13.19893125
  64  36   12.36994172
  64  37   11.59204090
  64  38   10.86224836
  64  39   10.17772436
  64  40    9.53577061
  64  41    8.93382896
  64  42    8.36947852
  64  43    7.84043176
  64  44    7.34452980
  64  45    6.87973731
  64  46    6.44413711
  64  47    6.03592458
  64  48    5.65340213
  64  49    5.29497369
  64  50    4.95913926
  64  51    4.64448972
  64  52    4.34970170
  64  53    4.07353277
  64  54    3.81481673
  64  55    3.57245918
  64  56    3.34543328
  64  57    3.13277577
  64  58    2.93358312
  64  59    2.74700797
  64  60    2.57225569
  64  61    2.40858120
  64  62    2.25528597
  64  63    2.11171510
  64  64    1.97725469
  64  65    1.85132931
  64  66    1.73339958
  64  67    1.62296002
  64  68    1.51953685
  64  69    1.42268611
  64  70    1.33199174
  64  71    1.24706389
  64  72    1.16753723
  64  73    1.09306949
  64  74    1.02333995
  64  75    0.95804815
  64  76    0.89691256
  64  77    0.83966946
  64  78    0.78607177
  64  79    0.73588803
  64  80    0.68890143
  64  81    0.64490885
  64  82    0.60372003
  64  83    0.56515678
  64  84    0.52905215
  64  85    0.49524981
  64  86    0.46360330
  64  87    0.43397546
  64  88    0.40623784
  64  89    0.38027011
  64  90    0.35595960
  64  91    0.33320078
  64  92    0.31189481
  64  93    0.29194916
  64  94    0.27327713
  64  95    0.25579758
  64  96    0.23943448
  64  97    0.22411666
  64  98    0.20977748
  64  99    0.19635452
  64 100    0.18378934
  64 101    0.17202722
  64 102    0.16101692
  64 103    0.15071047
  64 104    0.14106294
  64 105    0.13203226
  64 106    0.12357907
  64 107    0.11566647
  64 108    0.10825996
  64 109    0.10132721
  64 110    0.09483795
  64 111    0.08876385
  64 112    0.08307838
  64 113    0.07775672
  64 114    0.07277560
  64 115    0.06811327
  64 116    0.06374934
  64 117    0.05966473
  64 118    0.05584159
  64 119    0.05226320
  64 120    0.04891390
  64 121    0.04577904
  64 122    0.04284490
  64 123    0.04009864
  64 124    0.03752824
  64 125    0.03512245
  64 126    0.03287073
  64 127    0.03076322
  64 128    0.02879069
  64 129    0.02694450
  64 130    0.02521656
  64 131    0.02359929
  64 132    0.02208562
  64 133    0.02066891
  64 134    0.01934294
  64 135    0.01810190
  64 136    0.01694035
  64 137    0.01585320
  64 138    0.01483567
  64 139    0.01388331
  64 140    0.01299194
  64 141    0.01215764
  64 142    0.01137676
  64 143    0.01064586
  64 144    0.00996174
  64 145    0.00932140
  64 146    0.00872203
  64 147    0.00816099
  64 148    0.00763582
  64 149    0.00714422
  64 150    0.00668402
  64 151    0.00625321
  64 152    0.00584989
  64 153    0.00547230
  64 154    0.00511876
  64 155    0.00478773
  64 156    0.00447776
  64 157    0.00418748
  64 158    0.00391562
  64 159    0.00366098
  64 160    0.00342245
  64 161    0.00319897
  64 162    0.00298956
  64 163    0.00279330
  64 164    0.00260933
  64 165    0.00243684
  64 166    0.00227507
  64 167    0.00212332
  64 168    0.00198090
  64 169    0.00184721
  64 170    0.00172164
  64 171    0.00160364
  64 172    0.00149271
  64 173    0.00138834
  64 174    0.00129009
  64 175    0.00119751
  64 176    0.00111020
  64 177    0.00102778
  64 178    0.00094988
  64 179    0.00087617
  64 180    0.00080631
  64 181    0.00074000
  64 182    0.00067695
  64 183    0.00061688
  64 184    0.00055952
  64 185    0.00050463
  64 186    0.00045196
  64 187    0.00040127
  64 188    0.00035236
  64 189    0.00030499
  64 190    0.00025897
  64 191    0.00021409
  64 192    0.00017015
  64 193    0.00012696
  64 194    0.00008433
  64 195    0.00004207
  64 196    0.00000000
  65   1    0.00000000
  65   2    0.00000000
  65   3    0.00000000
  65   4    0.00000000
  65   5    0.00000000
  65   6   19.13080001
  65   7   33.16509799
  65   8   42.80516561
  65   9   48.36664037
  65  10   51.46534476
  65  11   52.00801754
  65  12   50.83392190
  65  13   48.75966900
  65  14   46.66994965
  65  15   44.54136224
  65  16   42.38883816
  65  17   40.23746331
  65  18   38.11160375
  65  19   36.03145931
  65  20   34.01244951
  65  21   32.06560789
  65  22   30.19828045
  65  23   28.41485534
  65  24   26.71742134
  65  25   25.10632385
  65  26   23.58061651
  65  27   22.13841929
  65  28   20.77719725
  65  29   19.49397458
  65  30   18.28549714
  65  31   17.14835448
  65  32   16.07907056
  65  33   15.07417026
  65  34   14.13022758
  65  35   13.24389977
  65  36   12.41195092
  65  37   11.63126759
  65  38   10.89886841
  65  39   10.21190935
  65  40    9.56768555
  65  41    8.96363088
  65  42    8.39731567
  65  43    7.86644321
  65  44    7.36884541
  65  45    6.90247790
  65  46    6.46541477
  65  47    6.05584310
  65  48    5.67205746
  65  49    5.31245443
  65  50    4.97552722
  65  51    4.65986035
  65  52    4.36412464
  65  53    4.08707228
  65  54    3.82753212
  65  55    3.58440523
  65  56    3.35666063
  65  57    3.14333125
  65  58    2.94351008
  65  59    2.75634656
  65  60    2.58104314
  65  61    2.41685209
  65  62    2.26307239
  65  63    2.11904691
  65  64    1.98415969
  65  65    1.85783339
  65  66    1.73952689
  65  67    1.62873310
  65  68    1.52497677
  65  69    1.42781255
  65  70    1.33682314
  65  71    1.25161750
  65  72    1.17182924
  65  73    1.09711506
  65  74    1.02715333
  65  75    0.96164270
  65  76    0.90030086
  65  77    0.84286332
  65  78    0.78908230
  65  79    0.73872569
  65  80    0.69157607
  65  81    0.64742974
  65  82    0.60609591
  65  83    0.56739588
  65  84    0.53116223
  65  85    0.49723819
  65  86    0.46547688
  65  87    0.43574076
  65  88    0.40790100
  65  89    0.38183692
  65  90    0.35743554
  65  91    0.33459101
  65  92    0.31320421
  65  93    0.29318232
  65  94    0.27443841
  65  95    0.25689106
  65  96    0.24046404
  65  97    0.22508596
  65  98    0.21068996
  65  99    0.19721344
  65 100    0.18459778
  65 101    0.17278807
  65 102    0.16173293
  65 103    0.15138422
  65 104    0.14169686
  65 105    0.13262867
  65 106    0.12414013
  65 107    0.11619424
  65 108    0.10875636
  65 109    0.10179407
  65 110    0.09527699
  65 111    0.08917670
  65 112    0.08346657
  65 113    0.07812169
  65 114    0.07311872
  65 115    0.06843581
  65 116    0.06405251
  65 117    0.05994969
  65 118    0.05610940
  65 119    0.05251487
  65 120    0.04915039
  65 121    0.04600124
  65 122    0.04305367
  65 123    0.04029477
  65 124    0.03771249
  65 125    0.03529552
  65 126    0.03303329
  65 127    0.03091590
  65 128    0.02893408
  65 129    0.02707915
  65 130    0.02534300
  65 131    0.02371802
  65 132    0.02219709
  65 133    0.02077356
  65 134    0.01944118
  65 135    0.01819413
  65 136    0.01702692
  65 137    0.01593445
  65 138    0.01491193
  65 139    0.01395488
  65 140    0.01305910
  65 141    0.01222066
  65 142    0.01143589
  65 143    0.01070134
  65 144    0.01001380
  65 145    0.00937024
  65 146    0.00876784
  65 147    0.00820396
  65 148    0.00767612
  65 149    0.00718201
  65 150    0.00671947
  65 151    0.00628645
  65 152    0.00588105
  65 153    0.00550151
  65 154    0.00514615
  65 155    0.00481340
  65 156    0.00450182
  65 157    0.00421003
  65 158    0.00393674
  65 159    0.00368077
  65 160    0.00344098
  65 161    0.00321632
  65 162    0.00300581
  65 163    0.00280851
  65 164    0.00262356
  65 165    0.00245015
  65 166    0.00228752
  65 167    0.00213496
  65 168    0.00199178
  65 169    0.00185736
  65 170    0.00173112
  65 171    0.00161249
  65 172    0.00150095
  65 173    0.00139602
  65 174    0.00129723
  65 175    0.00120415
  65 176    0.00111636
  65 177    0.00103349
  65 178    0.00095517
  65 179    0.00088105
  65 180    0.00081080
  65 181    0.00074413
  65 182    0.00068073
  65 183    0.00062032
  65 184    0.00056265
  65 185    0.00050745
  65 186    0.00045449
  65 187    0.00040352
  65 188    0.00035433
  65 189    0.00030671
  65 190    0.00026043
  65 191    0.00021529
  65 192    0.00017111
  65 193    0.00012768
  65 194    0.00008481
  65 195    0.00004231
  65 196    0.00000000
  66   1    0.00000000
  66   2    0.00000000
  66   3    0.00000000
  66   4    0.00000000
  66   5   10.18548039
  66   6   24.36832077
  66   7   36.18005922
  66   8   44.32765074
  66   9   49.09479567
  66  10   51.33251680
  66  11   51.86694975
  66  12   50.90289581
  66  13   48.92409270
  66  14   46.85902522
  66  15   44.72717190
  66  16   42.56304859
  66  17   40.39896757
  66  18   38.26142433
  66  19   36.17091651
  66  20   34.14263214
  66  21   32.18731089
  66  22   30.31207732
  66  23   28.52118511
  66  24   26.81665473
  66  25   25.19880456
  66  26   23.66668306
  66  27   22.21841389
  66  28   20.85146712
  66  29   19.56286939
  66  30   18.34936486
  66  31   17.20753703
  66  32   16.13389983
  66  33   15.12496499
  66  34   14.17729097
  66  35   13.28751795
  66  36   12.45239211
  66  37   11.66878176
  66  38   10.93368748
  66  39   10.24424760
  66  40    9.59774041
  66  41    8.99158377
  66  42    8.42333296
  66  43    7.89067726
  66  44    7.39143562
  66  45    6.92355167
  66  46    6.48508853
  66  47    6.07422321
  66  48    5.68924111
  66  49    5.32853046
  66  50    4.99057685
  66  51    4.67395792
  66  52    4.37733822
  66  53    4.09946423
  66  54    3.83915968
  66  55    3.59532096
  66  56    3.36691286
  66  57    3.15296444
  66  58    2.95256522
  66  59    2.76486146
  66  60    2.58905274
  66  61    2.42438870
  66  62    2.27016594
  66  63    2.12572514
  66  64    1.99044836
  66  65    1.86375643
  66  66    1.74510658
  66  67    1.63399018
  66  68    1.52993058
  66  69    1.43248116
  66  70    1.34122341
  66  71    1.25576522
  66  72    1.17573917
  66  73    1.10080104
  66  74    1.03062833
  66  75    0.96491889
  66  76    0.90338966
  66  77    0.84577548
  66  78    0.79182791
  66  79    0.74131424
  66  80    0.69401648
  66  81    0.64973043
  66  82    0.60826481
  66  83    0.56944044
  66  84    0.53308949
  66  85    0.49905477
  66  86    0.46718905
  66  87    0.43735441
  66  88    0.40942170
  66  89    0.38326993
  66  90    0.35878581
  66  91    0.33586321
  66  92    0.31440278
  66  93    0.29431141
  66  94    0.27550197
  66  95    0.25789281
  66  96    0.24140749
  66  97    0.22597442
  66  98    0.21152657
  66  99    0.19800115
  66 100    0.18533938
  66 101    0.17348621
  66 102    0.16239009
  66 103    0.15200274
  66 104    0.14227898
  66 105    0.13317647
  66 106    0.12465559
  66 107    0.11667923
  66 108    0.10921264
  66 109    0.10222330
  66 110    0.09568075
  66 111    0.08955645
  66 112    0.08382372
  66 113    0.07845755
  66 114    0.07343453
  66 115    0.06873275
  66 116    0.06433169
  66 117    0.06021214
  66 118    0.05635611
  66 119    0.05274676
  66 120    0.04936833
  66 121    0.04620607
  66 122    0.04324615
  66 123    0.04047564
  66 124    0.03788243
  66 125    0.03545518
  66 126    0.03318328
  66 127    0.03105680
  66 128    0.02906642
  66 129    0.02720346
  66 130    0.02545975
  66 131    0.02382766
  66 132    0.02230005
  66 133    0.02087024
  66 134    0.01953196
  66 135    0.01827935
  66 136    0.01710693
  66 137    0.01600956
  66 138    0.01498244
  66 139    0.01402106
  66 140    0.01312121
  66 141    0.01227895
  66 142    0.01149059
  66 143    0.01075267
  66 144    0.01006196
  66 145    0.00941543
  66 146    0.00881023
  66 147    0.00824373
  66 148    0.00771343
  66 149    0.00721701
  66 150    0.00675229
  66 151    0.00631722
  66 152    0.00590992
  66 153    0.00552857
  66 154    0.00517152
  66 155    0.00483719
  66 156    0.00452411
  66 157    0.00423092
  66 158    0.00395632
  66 159    0.00369911
  66 160    0.00345816
  66 161    0.00323241
  66 162    0.00302087
  66 163    0.00282261
  66 164    0.00263676
  66 165    0.00246250
  66 166    0.00229907
  66 167    0.00214575
  66 168    0.00200187
  66 169    0.00186679
  66 170    0.00173991
  66 171    0.00162069
  66 172    0.00150860
  66 173    0.00140314
  66 174    0.00130386
  66 175    0.00121031
  66 176    0.00112208
  66 177    0.00103879
  66 178    0.00096007
  66 179    0.00088558
  66 180    0.00081498
  66 181    0.00074796
  66 182    0.00068424
  66 183    0.00062353
  66 184    0.00056556
  66 185    0.00051008
  66 186    0.00045684
  66 187    0.00040561
  66 188    0.00035617
  66 189    0.00030829
  66 190    0.00026178
  66 191    0.00021641
  66 192    0.00017200
  66 193    0.00012834
  66 194    0.00008525
  66 195    0.00004253
  66 196    0.00000000
  67   1    0.00000000
  67   2    0.00000000
  67   3    0.00000000
  67   4    0.00000000
  67   5   14.41438351
  67   6   28.07451432
  67   7   39.00403250
  67   8   46.40807056
  67   9   50.54895054
  67  10   52.10851264
  67  11   52.43204434
  67  12   51.19043429
  67  13   49.37067307
  67  14   47.30251033
  67  15   45.12433935
  67  16   42.90763934
  67  17   40.69569170
  67  18   38.51740840
  67  19   36.39297875
  67  20   34.33655890
  67  21   32.35780432
  67  22   30.46290253
  67  23   28.65535198
  67  24   26.93658190
  67  25   25.30645272
  67  26   23.76365878
  67  27   22.30604872
  67  28   20.93087730
  67  29   19.63500079
  67  30   18.41502682
  67  31   17.26742799
  67  32   16.18862696
  67  33   15.17505931
  67  34   14.22321928
  67  35   13.32969225
  67  36   12.49117724
  67  37   11.70450173
  67  38   10.96663066
  67  39   10.27467117
  67  40    9.62587412
  67  41    9.01763315
  67  42    8.44748220
  67  43    7.91309158
  67  44    7.41226346
  67  45    6.94292657
  67  46    6.50313078
  67  47    6.09104131
  67  48    5.70493306
  67  49    5.34318491
  67  50    5.00427410
  67  51    4.68677082
  67  52    4.38933295
  67  53    4.11070103
  67  54    3.84969343
  67  55    3.60520177
  67  56    3.37618652
  67  57    3.16167291
  67  58    2.96074697
  67  59    2.77255183
  67  60    2.59628425
  67  61    2.43119130
  67  62    2.27656728
  67  63    2.13175078
  67  64    1.99612194
  67  65    1.86909987
  67  66    1.75014023
  67  67    1.63873295
  67  68    1.53440007
  67  69    1.43669375
  67  70    1.34519440
  67  71    1.25950887
  67  72    1.17926884
  67  73    1.10412921
  67  74    1.03376669
  67  75    0.96787840
  67  76    0.90618061
  67  77    0.84840751
  67  78    0.79431009
  67  79    0.74365510
  67  80    0.69622404
  67  81    0.65181223
  67  82    0.61022794
  67  83    0.57129161
  67  84    0.53483501
  67  85    0.50070059
  67  86    0.46874076
  67  87    0.43881731
  67  88    0.41080078
  67  89    0.38456990
  67  90    0.36001112
  67  91    0.33701807
  67  92    0.31549113
  67  93    0.29533702
  67  94    0.27646835
  67  95    0.25880332
  67  96    0.24226528
  67  97    0.22678247
  67  98    0.21228769
  67  99    0.19871801
  67 100    0.18601449
  67 101    0.17412194
  67 102    0.16298868
  67 103    0.15256631
  67 104    0.14280953
  67 105    0.13367589
  67 106    0.12512566
  67 107    0.11712163
  67 108    0.10962897
  67 109    0.10261505
  67 110    0.09604934
  67 111    0.08990323
  67 112    0.08414994
  67 113    0.07876441
  67 114    0.07372315
  67 115    0.06900419
  67 116    0.06458695
  67 117    0.06045216
  67 118    0.05658178
  67 119    0.05295893
  67 120    0.04956779
  67 121    0.04639356
  67 122    0.04342238
  67 123    0.04064127
  67 124    0.03803808
  67 125    0.03560145
  67 126    0.03332072
  67 127    0.03118593
  67 128    0.02918775
  67 129    0.02731743
  67 130    0.02556681
  67 131    0.02392823
  67 132    0.02239451
  67 133    0.02095895
  67 134    0.01961526
  67 135    0.01835758
  67 136    0.01718038
  67 137    0.01607853
  67 138    0.01504718
  67 139    0.01408184
  67 140    0.01317827
  67 141    0.01233251
  67 142    0.01154086
  67 143    0.01079985
  67 144    0.01010623
  67 145    0.00945697
  67 146    0.00884922
  67 147    0.00828031
  67 148    0.00774774
  67 149    0.00724920
  67 150    0.00678248
  67 151    0.00634554
  67 152    0.00593648
  67 153    0.00555348
  67 154    0.00519487
  67 155    0.00485908
  67 156    0.00454464
  67 157    0.00425016
  67 158    0.00397435
  67 159    0.00371600
  67 160    0.00347399
  67 161    0.00324723
  67 162    0.00303475
  67 163    0.00283561
  67 164    0.00264892
  67 165    0.00247388
  67 166    0.00230972
  67 167    0.00215570
  67 168    0.00201117
  67 169    0.00187547
  67 170    0.00174802
  67 171    0.00162826
  67 172    0.00151566
  67 173    0.00140972
  67 174    0.00130997
  67 175    0.00121599
  67 176    0.00112736
  67 177    0.00104369
  67 178    0.00096460
  67 179    0.00088976
  67 180    0.00081883
  67 181    0.00075150
  67 182    0.00068748
  67 183    0.00062648
  67 184    0.00056824
  67 185    0.00051250
  67 186    0.00045901
  67 187    0.00040754
  67 188    0.00035786
  67 189    0.00030976
  67 190    0.00026302
  67 191    0.00021744
  67 192    0.00017282
  67 193    0.00012895
  67 194    0.00008565
  67 195    0.00004273
  67 196    0.00000000
  68   1    0.00000000
  68   2    0.00000000
  68   3    0.00000000
  68   4    0.00000000
  68   5   16.45525457
  68   6   30.62373097
  68   7   41.50965819
  68   8   48.93746658
  68   9   52.78682149
  68  10   54.32918158
  68  11   53.77221880
  68  12   52.26109065
  68  13   50.26333533
  68  14   48.04540315
  68  15   45.74071387
  68  16   43.41928010
  68  17   41.12169720
  68  18   38.87376267
  68  19   36.69274885
  68  20   34.59030412
  68  21   32.57400577
  68  22   30.64835007
  68  23   28.81547454
  68  24   27.07572235
  68  25   25.42809279
  68  26   23.87060041
  68  27   22.40055843
  68  28   21.01479990
  68  29   19.70984828
  68  30   18.48204747
  68  31   17.32766000
  68  32   16.24294003
  68  33   15.22418703
  68  34   14.26778442
  68  35   13.37022666
  68  36   12.52813761
  68  37   11.73828213
  68  38   10.99757269
  68  39   10.30307214
  68  40    9.65199377
  68  41    9.04169918
  68  42    8.46969484
  68  43    7.93362746
  68  44    7.43127879
  68  45    6.96055990
  68  46    6.51950526
  68  47    6.10626673
  68  48    5.71910749
  68  49    5.35639616
  68  50    5.01660096
  68  51    4.69828416
  68  52    4.40009664
  68  53    4.12077277
  68  54    3.85912543
  68  55    3.61404139
  68  56    3.38447682
  68  57    3.16945307
  68  58    2.96805276
  68  59    2.77941595
  68  60    2.60273665
  68  61    2.43725947
  68  62    2.28227649
  68  63    2.13712429
  68  64    2.00118122
  68  65    1.87386477
  68  66    1.75462910
  68  67    1.64296282
  68  68    1.53838673
  68  69    1.44045191
  68  70    1.34873772
  68  71    1.26285012
  68  72    1.18241990
  68  73    1.10710120
  68  74    1.03657002
  68  75    0.97052281
  68  76    0.90867522
  68  77    0.85076088
  68  78    0.79653027
  68  79    0.74574963
  68  80    0.69820002
  68  81    0.65367635
  68  82    0.61198649
  68  83    0.57295051
  68  84    0.53639984
  68  85    0.50217660
  68  86    0.47013294
  68  87    0.44013033
  68  88    0.41203905
  68  89    0.38573760
  68  90    0.36111219
  68  91    0.33805622
  68  92    0.31646989
  68  93    0.29625970
  68  94    0.27733809
  68  95    0.25962308
  68  96    0.24303787
  68  97    0.22751053
  68  98    0.21297373
  68  99    0.19936438
  68 100    0.18662343
  68 101    0.17469556
  68 102    0.16352898
  68 103    0.15307518
  68 104    0.14328874
  68 105    0.13412713
  68 106    0.12555052
  68 107    0.11752162
  68 108    0.11000550
  68 109    0.10296947
  68 110    0.09638291
  68 111    0.09021715
  68 112    0.08444534
  68 113    0.07904236
  68 114    0.07398465
  68 115    0.06925019
  68 116    0.06481835
  68 117    0.06066981
  68 118    0.05678649
  68 119    0.05315143
  68 120    0.04974881
  68 121    0.04656376
  68 122    0.04358239
  68 123    0.04079170
  68 124    0.03817949
  68 125    0.03573436
  68 126    0.03344564
  68 127    0.03130333
  68 128    0.02929807
  68 129    0.02742110
  68 130    0.02566421
  68 131    0.02401973
  68 132    0.02248047
  68 133    0.02103970
  68 134    0.01969111
  68 135    0.01842881
  68 136    0.01724729
  68 137    0.01614135
  68 138    0.01510618
  68 139    0.01413724
  68 140    0.01323028
  68 141    0.01238134
  68 142    0.01158670
  68 143    0.01084288
  68 144    0.01014662
  68 145    0.00949488
  68 146    0.00888479
  68 147    0.00831369
  68 148    0.00777907
  68 149    0.00727858
  68 150    0.00681005
  68 151    0.00637141
  68 152    0.00596073
  68 153    0.00557623
  68 154    0.00521621
  68 155    0.00487909
  68 156    0.00456339
  68 157    0.00426774
  68 158    0.00399083
  68 159    0.00373145
  68 160    0.00348845
  68 161    0.00326079
  68 162    0.00304745
  68 163    0.00284749
  68 164    0.00266005
  68 165    0.00248429
  68 166    0.00231946
  68 167    0.00216481
  68 168    0.00201968
  68 169    0.00188343
  68 170    0.00175545
  68 171    0.00163519
  68 172    0.00152211
  68 173    0.00141573
  68 174    0.00131557
  68 175    0.00122120
  68 176    0.00113219
  68 177    0.00104817
  68 178    0.00096875
  68 179    0.00089359
  68 180    0.00082236
  68 181    0.00075474
  68 182    0.00069045
  68 183    0.00062919
  68 184    0.00057070
  68 185    0.00051472
  68 186    0.00046100
  68 187    0.00040931
  68 188    0.00035942
  68 189    0.00031111
  68 190    0.00026417
  68 191    0.00021839
  68 192    0.00017357
  68 193    0.00012951
  68 194    0.00008603
  68 195    0.00004292
  68 196    0.00000000
  69   1    0.00000000
  69   2    0.00000000
  69   3    0.00000000
  69   4    0.00000000
  69   5   17.84879071
  69   6   32.57811435
  69   7   43.63960756
  69   8   51.24126190
  69   9   55.54304592
  69  10   56.86670765
  69  11   56.28186283
  69  12   54.02762782
  69  13   51.57742907
  69  14   49.06742705
  69  15   46.55697889
  69  16   44.08092096
  69  17   41.66270577
  69  18   39.31884694
  69  19   37.06086778
  69  20   34.89640267
  69  21   32.82999102
  69  22   30.86373356
  69  23   28.99785105
  69  24   27.23115146
  69  25   25.56140987
  69  26   23.98566963
  69  27   22.50047662
  69  28   21.10205895
  69  29   19.78646325
  69  30   18.54965699
  69  31   17.38760454
  69  32   16.29632293
  69  33   15.27192208
  69  34   14.31063297
  69  35   13.40882681
  69  36   12.56302712
  69  37   11.76991663
  69  38   11.02634014
  69  39   10.32930449
  69  40    9.67597625
  69  41    9.06367797
  69  42    8.48988322
  69  43    7.95221091
  69  44    7.44841921
  69  45    6.97639908
  69  46    6.53416778
  69  47    6.11986238
  69  48    5.73173335
  69  49    5.36813830
  69  50    5.02753591
  69  51    4.70848016
  69  52    4.40961469
  69  53    4.12966755
  69  54    3.86744609
  69  55    3.62183219
  69  56    3.39177773
  69  57    3.17630031
  69  58    2.97447915
  69  59    2.78545136
  69  60    2.60840831
  69  61    2.44259225
  69  62    2.28729315
  69  63    2.14184572
  69  64    2.00562663
  69  65    1.87805183
  69  66    1.75857414
  69  67    1.64668091
  69  68    1.54189185
  69  69    1.44375700
  69  70    1.35185483
  69  71    1.26579043
  69  72    1.18519385
  69  73    1.10971853
  69  74    1.03903982
  69  75    0.97285358
  69  76    0.91087493
  69  77    0.85283699
  69  78    0.79848977
  69  79    0.74759912
  69  80    0.69994567
  69  81    0.65532397
  69  82    0.61354157
  69  83    0.57441818
  69  84    0.53778497
  69  85    0.50348378
  69  86    0.47136647
  69  87    0.44129429
  69  88    0.41313730
  69  89    0.38677376
  69  90    0.36208970
  69  91    0.33897833
  69  92    0.31733965
  69  93    0.29708002
  69  94    0.27811171
  69  95    0.26035258
  69  96    0.24372570
  69  97    0.22815901
  69  98    0.21358505
  69  99    0.19994061
  69 100    0.18716653
  69 101    0.17520738
  69 102    0.16401127
  69 103    0.15352960
  69 104    0.14371685
  69 105    0.13453042
  69 106    0.12593038
  69 107    0.11787938
  69 108    0.11034241
  69 109    0.10328672
  69 110    0.09668161
  69 111    0.09049835
  69 112    0.08471005
  69 113    0.07929151
  69 114    0.07421914
  69 115    0.06947086
  69 116    0.06502600
  69 117    0.06086518
  69 118    0.05697028
  69 119    0.05332434
  69 120    0.04991144
  69 121    0.04671672
  69 122    0.04372625
  69 123    0.04092697
  69 124    0.03830668
  69 125    0.03585395
  69 126    0.03355807
  69 127    0.03140902
  69 128    0.02939741
  69 129    0.02751447
  69 130    0.02575196
  69 131    0.02410219
  69 132    0.02255796
  69 133    0.02111250
  69 134    0.01975951
  69 135    0.01849307
  69 136    0.01730765
  69 137    0.01619805
  69 138    0.01515944
  69 139    0.01418725
  69 140    0.01327725
  69 141    0.01242544
  69 142    0.01162811
  69 143    0.01088176
  69 144    0.01018312
  69 145    0.00952914
  69 146    0.00891695
  69 147    0.00834387
  69 148    0.00780740
  69 149    0.00730517
  69 150    0.00683499
  69 151    0.00639481
  69 152    0.00598269
  69 153    0.00559682
  69 154    0.00523552
  69 155    0.00489720
  69 156    0.00458038
  69 157    0.00428367
  69 158    0.00400576
  69 159    0.00374544
  69 160    0.00350157
  69 161    0.00327307
  69 162    0.00305895
  69 163    0.00285827
  69 164    0.00267014
  69 165    0.00249374
  69 166    0.00232829
  69 167    0.00217307
  69 168    0.00202740
  69 169    0.00189064
  69 170    0.00176219
  69 171    0.00164147
  69 172    0.00152798
  69 173    0.00142119
  69 174    0.00132066
  69 175    0.00122593
  69 176    0.00113658
  69 177    0.00105224
  69 178    0.00097251
  69 179    0.00089707
  69 180    0.00082556
  69 181    0.00075769
  69 182    0.00069315
  69 183    0.00063165
  69 184    0.00057293
  69 185    0.00051673
  69 186    0.00046281
  69 187    0.00041091
  69 188    0.00036083
  69 189    0.00031233
  69 190    0.00026520
  69 191    0.00021925
  69 192    0.00017425
  69 193    0.00013002
  69 194    0.00008636
  69 195    0.00004309
  69 196    0.00000000
  70   1    0.00000000
  70   2    0.00000000
  70   3    0.00000000
  70   4    0.00000000
  70   5   19.43326056
  70   6   34.33077108
  70   7   45.40412896
  70   8   53.05009778
  70   9   57.49978722
  70  10   59.54043482
  70  11   58.68624985
  70  12   56.20645558
  70  13   53.15784230
  70  14   50.28636329
  70  15   47.52526801
  70  16   44.86121928
  70  17   42.29617564
  70  18   39.83548436
  70  19   37.48386455
  70  20   35.24417309
  70  21   33.11727349
  70  22   31.10232064
  70  23   29.19715215
  70  24   27.39865623
  70  25   25.70307361
  70  26   24.10623033
  70  27   22.60371146
  70  28   21.19098876
  70  29   19.86351388
  70  30   18.61678561
  70  31   17.44639827
  70  32   16.34807563
  70  33   15.31769421
  70  34   14.35129841
  70  35   13.44510948
  70  36   12.59552984
  70  37   11.79914391
  70  38   11.05271628
  70  39   10.35318799
  70  40    9.69767143
  70  41    9.08344424
  70  42    8.50794267
  70  43    7.96875445
  70  44    7.46361157
  70  45    6.99038295
  70  46    6.54706722
  70  47    6.13178562
  70  48    5.74277513
  70  49    5.37838182
  70  50    5.03705451
  70  51    4.71733865
  70  52    4.41787054
  70  53    4.13737186
  70  54    3.87464445
  70  55    3.62856538
  70  56    3.39808232
  70  57    3.18220918
  70  58    2.98002199
  70  59    2.79065499
  70  60    2.61329705
  70  61    2.44718821
  70  62    2.29161646
  70  63    2.14591479
  70  64    2.00945828
  70  65    1.88166152
  70  66    1.76197606
  70  67    1.64988815
  70  68    1.54491649
  70  69    1.44661022
  70  70    1.35454699
  70  71    1.26833114
  70  72    1.18759206
  70  73    1.11198257
  70  74    1.04117745
  70  75    0.97487207
  70  76    0.91278106
  70  77    0.85463713
  70  78    0.80018988
  70  79    0.74920479
  70  80    0.70146216
  70  81    0.65675623
  70  82    0.61489424
  70  83    0.57569566
  70  84    0.53899138
  70  85    0.50462302
  70  86    0.47244221
  70  87    0.44231002
  70  88    0.41409628
  70  89    0.38767911
  70  90    0.36294433
  70  91    0.33978501
  70  92    0.31810100
  70  93    0.29779852
  70  94    0.27878970
  70  95    0.26099228
  70  96    0.24432921
  70  97    0.22872832
  70  98    0.21412203
  70  99    0.20044705
  70 100    0.18764411
  70 101    0.17565769
  70 102    0.16443582
  70 103    0.15392982
  70 104    0.14409410
  70 105    0.13488596
  70 106    0.12626544
  70 107    0.11819509
  70 108    0.11063987
  70 109    0.10356694
  70 110    0.09694556
  70 111    0.09074695
  70 112    0.08494417
  70 113    0.07951197
  70 114    0.07442671
  70 115    0.06966628
  70 116    0.06520995
  70 117    0.06103833
  70 118    0.05713325
  70 119    0.05347769
  70 120    0.05005574
  70 121    0.04685249
  70 122    0.04385398
  70 123    0.04104713
  70 124    0.03841970
  70 125    0.03596025
  70 126    0.03365804
  70 127    0.03150302
  70 128    0.02948580
  70 129    0.02759757
  70 130    0.02583008
  70 131    0.02417563
  70 132    0.02262698
  70 133    0.02117738
  70 134    0.01982048
  70 135    0.01855037
  70 136    0.01736148
  70 137    0.01624863
  70 138    0.01520696
  70 139    0.01423189
  70 140    0.01331918
  70 141    0.01246483
  70 142    0.01166510
  70 143    0.01091649
  70 144    0.01021574
  70 145    0.00955977
  70 146    0.00894570
  70 147    0.00837087
  70 148    0.00783273
  70 149    0.00732895
  70 150    0.00685732
  70 151    0.00641576
  70 152    0.00600234
  70 153    0.00561527
  70 154    0.00525282
  70 155    0.00491343
  70 156    0.00459560
  70 157    0.00429794
  70 158    0.00401914
  70 159    0.00375798
  70 160    0.00351332
  70 161    0.00328409
  70 162    0.00306927
  70 163    0.00286793
  70 164    0.00267919
  70 165    0.00250221
  70 166    0.00233622
  70 167    0.00218049
  70 168    0.00203433
  70 169    0.00189712
  70 170    0.00176824
  70 171    0.00164712
  70 172    0.00153324
  70 173    0.00142610
  70 174    0.00132523
  70 175    0.00123017
  70 176    0.00114053
  70 177    0.00105589
  70 178    0.00097590
  70 179    0.00090019
  70 180    0.00082844
  70 181    0.00076034
  70 182    0.00069557
  70 183    0.00063386
  70 184    0.00057494
  70 185    0.00051855
  70 186    0.00046443
  70 187    0.00041236
  70 188    0.00036210
  70 189    0.00031343
  70 190    0.00026614
  70 191    0.00022002
  70 192    0.00017486
  70 193    0.00013048
  70 194    0.00008667
  70 195    0.00004324
  70 196    0.00000000
  71   1    0.00000000
  71   2    0.00000000
  71   3    0.00000000
  71   4    8.21861736
  71   5   22.63129131
  71   6   36.04504099
  71   7   46.77783773
  71   8   54.26762588
  71   9   59.09579973
  71  10   61.34739471
  71  11   60.95122616
  71  12   58.17915322
  71  13   54.77396551
  71  14   51.59626259
  71  15   48.58680196
  71  16   45.72213703
  71  17   42.99464721
  71  18   40.40255177
  71  19   37.94501850
  71  20   35.62026947
  71  21   33.42521092
  71  22   31.35565716
  71  23   29.40668622
  71  24   27.57295201
  71  25   25.84891321
  71  26   24.22898809
  71  27   22.70765546
  71  28   21.27951958
  71  29   19.93935147
  71  30   18.68211499
  71  31   17.50298275
  71  32   16.39734487
  71  33   15.36081284
  71  34   14.38921964
  71  35   13.47861713
  71  36   12.62527141
  71  37   11.82565672
  71  38   11.07644820
  71  39   10.37451399
  71  40    9.71690674
  71  41    9.10085504
  71  42    8.52375460
  71  43    7.98315957
  71  44    7.47677400
  71  45    7.00244346
  71  46    6.55814701
  71  47    6.14198944
  71  48    5.75219380
  71  49    5.38709441
  71  50    5.04513005
  71  51    4.72483762
  71  52    4.42484613
  71  53    4.14387097
  71  54    3.88070857
  71  55    3.63423134
  71  56    3.40338292
  71  57    3.18717370
  71  58    2.98467665
  71  59    2.79502336
  71  60    2.61740036
  71  61    2.45104562
  71  62    2.29524535
  71  63    2.14933094
  71  64    2.01267607
  71  65    1.88469407
  71  66    1.76483540
  71  67    1.65258530
  71  68    1.54746160
  71  69    1.44901265
  71  70    1.35681537
  71  71    1.27047349
  71  72    1.18961581
  71  73    1.11389462
  71  74    1.04298423
  71  75    0.97657958
  71  76    0.91439490
  71  77    0.85616255
  71  78    0.80163180
  71  79    0.75056781
  71  80    0.70275062
  71  81    0.65797419
  71  82    0.61604554
  71  83    0.57678392
  71  84    0.54002000
  71  85    0.50559521
  71  86    0.47336102
  71  87    0.44317830
  71  88    0.41491675
  71  89    0.38845432
  71  90    0.36367672
  71  91    0.34047687
  71  92    0.31875452
  71  93    0.29841574
  71  94    0.27937258
  71  95    0.26154266
  71  96    0.24484884
  71  97    0.22921886
  71  98    0.21458505
  71  99    0.20088404
  71 100    0.18805648
  71 101    0.17604679
  71 102    0.16480291
  71 103    0.15427610
  71 104    0.14442071
  71 105    0.13519398
  71 106    0.12655589
  71 107    0.11846894
  71 108    0.11089803
  71 109    0.10381028
  71 110    0.09717491
  71 111    0.09096309
  71 112    0.08514783
  71 113    0.07970384
  71 114    0.07460747
  71 115    0.06983654
  71 116    0.06537031
  71 117    0.06118934
  71 118    0.05727544
  71 119    0.05361157
  71 120    0.05018178
  71 121    0.04697113
  71 122    0.04396564
  71 123    0.04115221
  71 124    0.03851859
  71 125    0.03605329
  71 126    0.03374557
  71 127    0.03158537
  71 128    0.02956326
  71 129    0.02767042
  71 130    0.02589860
  71 131    0.02424006
  71 132    0.02268757
  71 133    0.02123434
  71 134    0.01987403
  71 135    0.01860071
  71 136    0.01740880
  71 137    0.01629310
  71 138    0.01524875
  71 139    0.01427116
  71 140    0.01335608
  71 141    0.01249950
  71 142    0.01169767
  71 143    0.01094709
  71 144    0.01024448
  71 145    0.00958676
  71 146    0.00897105
  71 147    0.00839467
  71 148    0.00785509
  71 149    0.00734994
  71 150    0.00687702
  71 151    0.00643425
  71 152    0.00601970
  71 153    0.00563155
  71 154    0.00526811
  71 155    0.00492777
  71 156    0.00460905
  71 157    0.00431055
  71 158    0.00403097
  71 159    0.00376908
  71 160    0.00352372
  71 161    0.00329384
  71 162    0.00307841
  71 163    0.00287649
  71 164    0.00268720
  71 165    0.00250971
  71 166    0.00234324
  71 167    0.00218706
  71 168    0.00204048
  71 169    0.00190286
  71 170    0.00177360
  71 171    0.00165213
  71 172    0.00153791
  71 173    0.00143045
  71 174    0.00132928
  71 175    0.00123394
  71 176    0.00114402
  71 177    0.00105914
  71 178    0.00097890
  71 179    0.00090297
  71 180    0.00083100
  71 181    0.00076269
  71 182    0.00069772
  71 183    0.00063583
  71 184    0.00057672
  71 185    0.00052016
  71 186    0.00046587
  71 187    0.00041364
  71 188    0.00036322
  71 189    0.00031441
  71 190    0.00026697
  71 191    0.00022070
  71 192    0.00017541
  71 193    0.00013089
  71 194    0.00008694
  71 195    0.00004337
  71 196    0.00000000
  72   1    0.00000000
  72   2    0.00000000
  72   3    0.00000000
  72   4    8.27608550
  72   5   22.91886212
  72   6   36.58458835
  72   7   47.58185374
  72   8   55.36405606
  72   9   60.50501095
  72  10   63.04775337
  72  11   62.83615581
  72  12   60.01791522
  72  13   56.38191911
  72  14   52.94451124
  72  15   49.69808197
  72  16   46.62895131
  72  17   43.72987513
  72  18   40.99682898
  72  19   38.42532024
  72  20   36.00929909
  72  21   33.74147824
  72  22   31.61395905
  72  23   29.61872805
  72  24   27.74795461
  72  25   25.99413830
  72  26   24.35016631
  72  27   22.80932428
  72  28   21.36528592
  72  29   20.01209466
  72  30   18.74414341
  72  31   17.55615487
  72  32   16.44316329
  72  33   15.40049741
  72  34   14.42376469
  72  35   13.50883642
  72  36   12.65183359
  72  37   11.84911333
  72  38   11.09725598
  72  39   10.39305260
  72  40    9.73349305
  72  41    9.11575444
  72  42    8.53719027
  72  43    7.99531985
  72  44    7.48781843
  72  45    7.01250769
  72  46    6.56734679
  72  47    6.15042386
  72  48    5.75994805
  72  49    5.39424192
  72  50    5.05173437
  72  51    4.73095393
  72  52    4.43052249
  72  53    4.14914939
  72  54    3.88562589
  72  55    3.63881997
  72  56    3.40767147
  72  57    3.19118751
  72  58    2.98843822
  72  59    2.79855274
  72  60    2.62071547
  72  61    2.45416255
  72  62    2.29817856
  72  63    2.15209348
  72  64    2.01527975
  72  65    1.88714961
  72  66    1.76715257
  72  67    1.65477301
  72  68    1.54952801
  72  69    1.45096525
  72  70    1.35866106
  72  71    1.27221863
  72  72    1.19126629
  72  73    1.11545590
  72  74    1.04446139
  72  75    0.97797733
  72  76    0.91571767
  72  77    0.85741445
  72  78    0.80281668
  72  79    0.75168930
  72  80    0.70381212
  72  81    0.65897891
  72  82    0.61699648
  72  83    0.57768391
  72  84    0.54087173
  72  85    0.50640122
  72  86    0.47412369
  72  87    0.44389989
  72  88    0.41559942
  72  89    0.38910009
  72  90    0.36428752
  72  91    0.34105452
  72  92    0.31930075
  72  93    0.29893219
  72  94    0.27986081
  72  95    0.26200416
  72  96    0.24528500
  72  97    0.22963102
  72  98    0.21497447
  72  99    0.20125193
  72 100    0.18840397
  72 101    0.17637497
  72 102    0.16511280
  72 103    0.15456868
  72 104    0.14469691
  72 105    0.13545468
  72 106    0.12680192
  72 107    0.11870110
  72 108    0.11111706
  72 109    0.10401690
  72 110    0.09736980
  72 111    0.09114689
  72 112    0.08532114
  72 113    0.07986724
  72 114    0.07476150
  72 115    0.06998173
  72 116    0.06550714
  72 117    0.06131828
  72 118    0.05739693
  72 119    0.05372602
  72 120    0.05028959
  72 121    0.04707267
  72 122    0.04406127
  72 123    0.04124226
  72 124    0.03860338
  72 125    0.03613311
  72 126    0.03382071
  72 127    0.03165609
  72 128    0.02962982
  72 129    0.02773305
  72 130    0.02595753
  72 131    0.02429551
  72 132    0.02273973
  72 133    0.02128340
  72 134    0.01992018
  72 135    0.01864410
  72 136    0.01744961
  72 137    0.01633148
  72 138    0.01528482
  72 139    0.01430508
  72 140    0.01338796
  72 141    0.01252946
  72 142    0.01172583
  72 143    0.01097355
  72 144    0.01026934
  72 145    0.00961012
  72 146    0.00899300
  72 147    0.00841529
  72 148    0.00787445
  72 149    0.00736813
  72 150    0.00689410
  72 151    0.00645029
  72 152    0.00603476
  72 153    0.00564569
  72 154    0.00528137
  72 155    0.00494022
  72 156    0.00462073
  72 157    0.00432151
  72 158    0.00404125
  72 159    0.00377872
  72 160    0.00353277
  72 161    0.00330231
  72 162    0.00308635
  72 163    0.00288394
  72 164    0.00269418
  72 165    0.00251624
  72 166    0.00234935
  72 167    0.00219278
  72 168    0.00204583
  72 169    0.00190786
  72 170    0.00177827
  72 171    0.00165649
  72 172    0.00154198
  72 173    0.00143424
  72 174    0.00133281
  72 175    0.00123723
  72 176    0.00114708
  72 177    0.00106197
  72 178    0.00098152
  72 179    0.00090539
  72 180    0.00083323
  72 181    0.00076474
  72 182    0.00069960
  72 183    0.00063754
  72 184    0.00057828
  72 185    0.00052156
  72 186    0.00046714
  72 187    0.00041476
  72 188    0.00036421
  72 189    0.00031526
  72 190    0.00026769
  72 191    0.00022130
  72 192    0.00017589
  72 193    0.00013124
  72 194    0.00008718
  72 195    0.00004349
  72 196    0.00000000
  73   1    0.00000000
  73   2    0.00000000
  73   3    0.00000000
  73   4    0.00000000
  73   5   20.27525054
  73   6   35.93908141
  73   7   47.79145077
  73   8   56.32341159
  73   9   61.75469695
  73  10   64.75489549
  73  11   64.57932472
  73  12   61.91474474
  73  13   58.01703789
  73  14   54.31377135
  73  15   50.83105470
  73  16   47.55241362
  73  17   44.47416762
  73  18   41.59372028
  73  19   38.90398954
  73  20   36.39430977
  73  21   34.05254492
  73  22   31.86655518
  73  23   29.82490583
  73  24   27.91710300
  73  25   26.13359969
  73  26   24.46571273
  73  27   22.90551805
  73  28   21.44575186
  73  29   20.07972637
  73  30   18.80126073
  73  31   17.60462497
  73  32   16.48449451
  73  33   15.43591247
  73  34   14.45425809
  73  35   13.53521972
  73  36   12.67477119
  73  37   11.86915092
  73  38   11.11484323
  73  39   10.40856123
  73  40    9.74723135
  73  41    9.12797894
  73  42    8.54811512
  73  43    8.00512442
  73  44    7.49665344
  73  45    7.02050020
  73  46    6.57460427
  73  47    6.15703750
  73  48    5.76599547
  73  49    5.39978943
  73  50    5.05683875
  73  51    4.73566400
  73  52    4.43488034
  73  53    4.15319142
  73  54    3.88938369
  73  55    3.64232104
  73  56    3.41093982
  73  57    3.19424417
  73  58    2.99130169
  73  59    2.80123932
  73  60    2.62323959
  73  61    2.45653702
  73  62    2.30041479
  73  63    2.15420166
  73  64    2.01726903
  73  65    1.88902822
  73  66    1.76892794
  73  67    1.65645187
  73  68    1.55111649
  73  69    1.45246894
  73  70    1.36008507
  73  71    1.27356766
  73  72    1.19254465
  73  73    1.11666759
  73  74    1.04561011
  73  75    0.97906653
  73  76    0.91675054
  73  77    0.85839397
  73  78    0.80374567
  73  79    0.75257037
  73  80    0.70464774
  73  81    0.65977139
  73  82    0.61774801
  73  83    0.57839657
  73  84    0.54154746
  73  85    0.50704186
  73  86    0.47473101
  73  87    0.44447555
  73  88    0.41614499
  73  89    0.38961708
  73  90    0.36477734
  73  91    0.34151854
  73  92    0.31974024
  73  93    0.29934839
  73  94    0.28025489
  73  95    0.26237722
  73  96    0.24563811
  73  97    0.22996518
  73  98    0.21529065
  73  99    0.20155104
  73 100    0.18868688
  73 101    0.17664251
  73 102    0.16536577
  73 103    0.15480782
  73 104    0.14492293
  73 105    0.13566828
  73 106    0.12700373
  73 107    0.11889175
  73 108    0.11129714
  73 109    0.10418696
  73 110    0.09753037
  73 111    0.09129847
  73 112    0.08546422
  73 113    0.08000227
  73 114    0.07488892
  73 115    0.07010194
  73 116    0.06562054
  73 117    0.06142524
  73 118    0.05749779
  73 119    0.05382113
  73 120    0.05037925
  73 121    0.04715719
  73 122    0.04414093
  73 123    0.04131733
  73 124    0.03867411
  73 125    0.03619975
  73 126    0.03388348
  73 127    0.03171522
  73 128    0.02968550
  73 129    0.02778549
  73 130    0.02600690
  73 131    0.02434198
  73 132    0.02278348
  73 133    0.02132458
  73 134    0.01995893
  73 135    0.01868057
  73 136    0.01748392
  73 137    0.01636376
  73 138    0.01531519
  73 139    0.01433364
  73 140    0.01341482
  73 141    0.01255472
  73 142    0.01174959
  73 143    0.01099589
  73 144    0.01029034
  73 145    0.00962986
  73 146    0.00901155
  73 147    0.00843272
  73 148    0.00789083
  73 149    0.00738352
  73 150    0.00690856
  73 151    0.00646387
  73 152    0.00604752
  73 153    0.00565767
  73 154    0.00529263
  73 155    0.00495078
  73 156    0.00463065
  73 157    0.00433082
  73 158    0.00404999
  73 159    0.00378692
  73 160    0.00354045
  73 161    0.00330952
  73 162    0.00309311
  73 163    0.00289027
  73 164    0.00270011
  73 165    0.00252180
  73 166    0.00235456
  73 167    0.00219765
  73 168    0.00205039
  73 169    0.00191212
  73 170    0.00178226
  73 171    0.00166021
  73 172    0.00154545
  73 173    0.00143748
  73 174    0.00133582
  73 175    0.00124003
  73 176    0.00114968
  73 177    0.00106438
  73 178    0.00098376
  73 179    0.00090746
  73 180    0.00083514
  73 181    0.00076649
  73 182    0.00070121
  73 183    0.00063901
  73 184    0.00057961
  73 185    0.00052277
  73 186    0.00046821
  73 187    0.00041572
  73 188    0.00036505
  73 189    0.00031599
  73 190    0.00026831
  73 191    0.00022182
  73 192    0.00017630
  73 193    0.00013155
  73 194    0.00008738
  73 195    0.00004359
  73 196    0.00000000
  74   1    0.00000000
  74   2    0.00000000
  74   3    0.00000000
  74   4    0.00000000
  74   5   19.32424081
  74   6   35.24893620
  74   7   47.51281351
  74   8   56.60896174
  74   9   62.68273584
  74  10   65.89708578
  74  11   66.07007873
  74  12   63.29260803
  74  13   59.69001684
  74  14   55.67995412
  74  15   51.96347961
  74  16   48.46588092
  74  17   45.19873621
  74  18   42.16643639
  74  19   39.35837960
  74  20   36.75712851
  74  21   34.34418303
  74  22   32.10240474
  74  23   30.01665615
  74  24   28.07373207
  74  25   26.26208379
  74  26   24.57152770
  74  27   22.99299712
  74  28   21.51834597
  74  29   20.14019755
  74  30   18.85182848
  74  31   17.64707877
  74  32   16.52028130
  74  33   15.46620531
  74  34   14.48001040
  74  35   13.55720826
  74  36   12.69363035
  74  37   11.88540009
  74  38   11.12890866
  74  39   10.42079367
  74  40    9.75792012
  74  41    9.13736333
  74  42    8.55639353
  74  43    8.01246182
  74  44    7.50318734
  74  45    7.02634552
  74  46    6.57985732
  74  47    6.16177920
  74  48    5.77029399
  74  49    5.40370233
  74  50    5.06041481
  74  51    4.73894460
  74  52    4.43790072
  74  53    4.15598166
  74  54    3.89196952
  74  55    3.64472455
  74  56    3.41318001
  74  57    3.19633744
  74  58    2.99326222
  74  59    2.80307944
  74  60    2.62497002
  74  61    2.45816712
  74  62    2.30195279
  74  63    2.15565477
  74  64    2.01864364
  74  65    1.89032998
  74  66    1.77016188
  74  67    1.65762250
  74  68    1.55222783
  74  69    1.45352463
  74  70    1.36108842
  74  71    1.27452165
  74  72    1.19345202
  74  73    1.11753085
  74  74    1.04643157
  74  75    0.97984832
  74  76    0.91749465
  74  77    0.85910225
  74  78    0.80441984
  74  79    0.75321207
  74  80    0.70525848
  74  81    0.66035261
  74  82    0.61830109
  74  83    0.57892278
  74  84    0.54204804
  74  85    0.50751797
  74  86    0.47518376
  74  87    0.44490600
  74  88    0.41655415
  74  89    0.39000593
  74  90    0.36514679
  74  91    0.34186949
  74  92    0.32007353
  74  93    0.29966484
  74  94    0.28055527
  74  95    0.26266229
  74  96    0.24590857
  74  97    0.23022173
  74  98    0.21553394
  74  99    0.20178170
  74 100    0.18890552
  74 101    0.17684969
  74 102    0.16556206
  74 103    0.15499374
  74 104    0.14509900
  74 105    0.13583497
  74 106    0.12716152
  74 107    0.11904106
  74 108    0.11143841
  74 109    0.10432059
  74 110    0.09765675
  74 111    0.09141797
  74 112    0.08557718
  74 113    0.08010905
  74 114    0.07498982
  74 115    0.07019727
  74 116    0.06571059
  74 117    0.06151028
  74 118    0.05757809
  74 119    0.05389694
  74 120    0.05045081
  74 121    0.04722473
  74 122    0.04420466
  74 123    0.04137746
  74 124    0.03873083
  74 125    0.03625324
  74 126    0.03393393
  74 127    0.03176278
  74 128    0.02973034
  74 129    0.02782775
  74 130    0.02604673
  74 131    0.02437952
  74 132    0.02281884
  74 133    0.02135790
  74 134    0.01999031
  74 135    0.01871013
  74 136    0.01751175
  74 137    0.01638996
  74 138    0.01533986
  74 139    0.01435687
  74 140    0.01343668
  74 141    0.01257530
  74 142    0.01176894
  74 143    0.01101410
  74 144    0.01030748
  74 145    0.00964598
  74 146    0.00902671
  74 147    0.00844698
  74 148    0.00790424
  74 149    0.00739612
  74 150    0.00692041
  74 151    0.00647501
  74 152    0.00605798
  74 153    0.00566750
  74 154    0.00530187
  74 155    0.00495946
  74 156    0.00463880
  74 157    0.00433848
  74 158    0.00405718
  74 159    0.00379366
  74 160    0.00354679
  74 161    0.00331547
  74 162    0.00309869
  74 163    0.00289550
  74 164    0.00270501
  74 165    0.00252640
  74 166    0.00235886
  74 167    0.00220168
  74 168    0.00205416
  74 169    0.00191565
  74 170    0.00178555
  74 171    0.00166329
  74 172    0.00154833
  74 173    0.00144016
  74 174    0.00133832
  74 175    0.00124236
  74 176    0.00115184
  74 177    0.00106639
  74 178    0.00098562
  74 179    0.00090917
  74 180    0.00083672
  74 181    0.00076795
  74 182    0.00070254
  74 183    0.00064023
  74 184    0.00058072
  74 185    0.00052377
  74 186    0.00046911
  74 187    0.00041652
  74 188    0.00036575
  74 189    0.00031660
  74 190    0.00026883
  74 191    0.00022224
  74 192    0.00017663
  74 193    0.00013180
  74 194    0.00008755
  74 195    0.00004368
  74 196    0.00000000
  75   1    0.00000000
  75   2    0.00000000
  75   3    0.00000000
  75   4    0.00000000
  75   5   18.85015084
  75   6   34.36074595
  75   7   46.59214683
  75   8   56.14354856
  75   9   62.72118081
  75  10   66.34448529
  75  11   66.77584127
  75  12   64.74901566
  75  13   61.00946640
  75  14   56.97549146
  75  15   53.08509068
  75  16   49.34295184
  75  17   45.86943585
  75  18   42.68374404
  75  19   39.76355509
  75  20   37.07881734
  75  21   34.60216821
  75  22   32.31076275
  75  23   30.18576876
  75  24   28.21149269
  75  25   26.37462918
  75  26   24.66370167
  75  27   23.06866083
  75  28   21.58059689
  75  29   20.19153083
  75  30   18.89425966
  75  31   17.68223930
  75  32   16.54949388
  75  33   15.49054383
  75  34   14.50034797
  75  35   13.57425570
  75  36   12.70796721
  75  37   11.89749960
  75  38   11.13915785
  75  39   10.42950958
  75  40    9.76536287
  75  41    9.14374676
  75  42    8.56189370
  75  43    8.01722393
  75  44    7.50733136
  75  45    7.02997075
  75  46    6.58304605
  75  47    6.16459978
  75  48    5.77280324
  75  49    5.40594756
  75  50    5.06243546
  75  51    4.74077363
  75  52    4.43956565
  75  53    4.15750553
  75  54    3.89337165
  75  55    3.64602112
  75  56    3.41438462
  75  57    3.19746151
  75  58    2.99431536
  75  59    2.80406974
  75  60    2.62590432
  75  61    2.45905118
  75  62    2.30279149
  75  63    2.15645226
  75  64    2.01940343
  75  65    1.89105507
  75  66    1.77085484
  75  67    1.65828553
  75  68    1.55286284
  75  69    1.45413326
  75  70    1.36167212
  75  71    1.27508168
  75  72    1.19398952
  75  73    1.11804681
  75  74    1.04692690
  75  75    0.98032385
  75  76    0.91795113
  75  77    0.85954039
  75  78    0.80484029
  75  79    0.75361544
  75  80    0.70564536
  75  81    0.66072356
  75  82    0.61865663
  75  83    0.57926343
  75  84    0.54237430
  75  85    0.50783033
  75  86    0.47548268
  75  87    0.44519195
  75  88    0.41682758
  75  89    0.39026726
  75  90    0.36539647
  75  91    0.34210792
  75  92    0.32030114
  75  93    0.29988202
  75  94    0.28076242
  75  95    0.26285978
  75  96    0.24609679
  75  97    0.23040103
  75  98    0.21570468
  75  99    0.20194423
  75 100    0.18906017
  75 101    0.17699680
  75 102    0.16570193
  75 103    0.15512670
  75 104    0.14522533
  75 105    0.13595497
  75 106    0.12727546
  75 107    0.11914922
  75 108    0.11154105
  75 109    0.10441796
  75 110    0.09774909
  75 111    0.09150551
  75 112    0.08566016
  75 113    0.08018767
  75 114    0.07506429
  75 115    0.07026780
  75 116    0.06577736
  75 117    0.06157349
  75 118    0.05763791
  75 119    0.05395353
  75 120    0.05050434
  75 121    0.04727534
  75 122    0.04425251
  75 123    0.04142269
  75 124    0.03877357
  75 125    0.03629363
  75 126    0.03397208
  75 127    0.03179881
  75 128    0.02976436
  75 129    0.02785987
  75 130    0.02607705
  75 131    0.02440813
  75 132    0.02284584
  75 133    0.02138337
  75 134    0.02001434
  75 135    0.01873279
  75 136    0.01753312
  75 137    0.01641011
  75 138    0.01535885
  75 139    0.01437476
  75 140    0.01345355
  75 141    0.01259119
  75 142    0.01178391
  75 143    0.01102820
  75 144    0.01032076
  75 145    0.00965848
  75 146    0.00903849
  75 147    0.00845806
  75 148    0.00791467
  75 149    0.00740594
  75 150    0.00692964
  75 151    0.00648370
  75 152    0.00606616
  75 153    0.00567519
  75 154    0.00530910
  75 155    0.00496626
  75 156    0.00464519
  75 157    0.00434448
  75 158    0.00406282
  75 159    0.00379896
  75 160    0.00355177
  75 161    0.00332014
  75 162    0.00310307
  75 163    0.00289962
  75 164    0.00270888
  75 165    0.00253002
  75 166    0.00236226
  75 167    0.00220486
  75 168    0.00205714
  75 169    0.00191844
  75 170    0.00178816
  75 171    0.00166573
  75 172    0.00155061
  75 173    0.00144229
  75 174    0.00134030
  75 175    0.00124420
  75 176    0.00115356
  75 177    0.00106798
  75 178    0.00098709
  75 179    0.00091054
  75 180    0.00083798
  75 181    0.00076911
  75 182    0.00070361
  75 183    0.00064120
  75 184    0.00058160
  75 185    0.00052456
  75 186    0.00046983
  75 187    0.00041715
  75 188    0.00036631
  75 189    0.00031708
  75 190    0.00026924
  75 191    0.00022258
  75 192    0.00017691
  75 193    0.00013200
  75 194    0.00008768
  75 195    0.00004374
  75 196    0.00000000
  76   1    0.00000000
  76   2    0.00000000
  76   3    0.00000000
  76   4    0.00000000
  76   5   18.79109268
  76   6   33.88933052
  76   7   45.53803446
  76   8   54.87670385
  76   9   61.96508944
  76  10   66.24947688
  76  11   67.20715615
  76  12   65.17740226
  76  13   61.86762379
  76  14   58.35558475
  76  15   54.27099273
  76  16   50.14896930
  76  17   46.43597270
  76  18   43.10645475
  76  19   40.09249281
  76  20   37.34088128
  76  21   34.81345694
  76  22   32.48208172
  76  23   30.32502741
  76  24   28.32479967
  76  25   26.46684269
  76  26   24.73874252
  76  27   23.12971463
  76  28   21.63025875
  76  29   20.23191620
  76  30   18.92709271
  76  31   17.70892467
  76  32   16.57117532
  76  33   15.50815238
  76  34   14.51464138
  76  35   13.58585073
  76  36   12.71736594
  76  37   11.90511090
  76  38   11.14531481
  76  39   10.43448371
  76  40    9.76937560
  76  41    9.14697875
  76  42    8.56449243
  76  43    8.01930983
  76  44    7.50900281
  76  45    7.03130809
  76  46    6.58411491
  76  47    6.16545372
  76  48    5.77348595
  76  49    5.40649464
  76  50    5.06287587
  76  51    4.74113087
  76  52    4.43985875
  76  53    4.15774985
  76  54    3.89357951
  76  55    3.64620236
  76  56    3.41454704
  76  57    3.19761126
  76  58    2.99445721
  76  59    2.80420736
  76  60    2.62604045
  76  61    2.45918785
  76  62    2.30293012
  76  63    2.15659379
  76  64    2.01954844
  76  65    1.89120383
  76  66    1.77100738
  76  67    1.65844172
  76  68    1.55302240
  76  69    1.45429583
  76  70    1.36183724
  76  71    1.27524889
  76  72    1.19415829
  76  73    1.11821665
  76  74    1.04709728
  76  75    0.98049428
  76  76    0.91812112
  76  77    0.85970949
  76  78    0.80500808
  76  79    0.75378152
  76  80    0.70580936
  76  81    0.66088516
  76  82    0.61881554
  76  83    0.57941939
  76  84    0.54252708
  76  85    0.50797972
  76  86    0.47562852
  76  87    0.44533410
  76  88    0.41696592
  76  89    0.39040171
  76  90    0.36552695
  76  91    0.34223440
  76  92    0.32042358
  76  93    0.30000042
  76  94    0.28087677
  76  95    0.26297012
  76  96    0.24620314
  76  97    0.23050345
  76  98    0.21580322
  76  99    0.20203894
  76 100    0.18915114
  76 101    0.17708410
  76 102    0.16578565
  76 103    0.15520691
  76 104    0.14530214
  76 105    0.13602847
  76 106    0.12734575
  76 107    0.11921639
  76 108    0.11160520
  76 109    0.10447920
  76 110    0.09780751
  76 111    0.09156122
  76 112    0.08571325
  76 113    0.08023824
  76 114    0.07511245
  76 115    0.07031363
  76 116    0.06582096
  76 117    0.06161494
  76 118    0.05767730
  76 119    0.05399096
  76 120    0.05053988
  76 121    0.04730909
  76 122    0.04428454
  76 123    0.04145307
  76 124    0.03880239
  76 125    0.03632095
  76 126    0.03399797
  76 127    0.03182334
  76 128    0.02978760
  76 129    0.02788188
  76 130    0.02609788
  76 131    0.02442785
  76 132    0.02286449
  76 133    0.02140101
  76 134    0.02003103
  76 135    0.01874856
  76 136    0.01754803
  76 137    0.01642420
  76 138    0.01537217
  76 139    0.01438734
  76 140    0.01346543
  76 141    0.01260240
  76 142    0.01179450
  76 143    0.01103820
  76 144    0.01033019
  76 145    0.00966738
  76 146    0.00904688
  76 147    0.00846598
  76 148    0.00792213
  76 149    0.00741298
  76 150    0.00693628
  76 151    0.00648995
  76 152    0.00607205
  76 153    0.00568074
  76 154    0.00531432
  76 155    0.00497118
  76 156    0.00464982
  76 157    0.00434884
  76 158    0.00406692
  76 159    0.00380282
  76 160    0.00355539
  76 161    0.00332355
  76 162    0.00310628
  76 163    0.00290263
  76 164    0.00271170
  76 165    0.00253267
  76 166    0.00236475
  76 167    0.00220720
  76 168    0.00205933
  76 169    0.00192049
  76 170    0.00179008
  76 171    0.00166753
  76 172    0.00155229
  76 173    0.00144386
  76 174    0.00134177
  76 175    0.00124557
  76 176    0.00115483
  76 177    0.00106916
  76 178    0.00098819
  76 179    0.00091155
  76 180    0.00083892
  76 181    0.00076997
  76 182    0.00070440
  76 183    0.00064192
  76 184    0.00058226
  76 185    0.00052515
  76 186    0.00047036
  76 187    0.00041763
  76 188    0.00036673
  76 189    0.00031744
  76 190    0.00026955
  76 191    0.00022284
  76 192    0.00017711
  76 193    0.00013215
  76 194    0.00008778
  76 195    0.00004379
  76 196    0.00000000
  77   1    0.00000000
  77   2    0.00000000
  77   3    0.00000000
  77   4    7.57127061
  77   5   21.50012897
  77   6   34.00314201
  77   7   44.97629111
  77   8   54.07986948
  77   9   61.26110471
  77  10   65.74643981
  77  11   66.89500193
  77  12   65.14678405
  77  13   62.17575996
  77  14   58.54188704
  77  15   54.71162749
  77  16   50.74675661
  77  17   46.80496074
  77  18   43.38620787
  77  19   40.31961061
  77  20   37.52827109
  77  21   34.96808978
  77  22   32.60913818
  77  23   30.42888104
  77  24   28.40924851
  77  25   26.53517273
  77  26   24.79376513
  77  27   23.17380792
  77  28   21.66541491
  77  29   20.25979117
  77  30   18.94905449
  77  31   17.72609796
  77  32   16.58448139
  77  33   15.51834370
  77  34   14.52233113
  77  35   13.59153771
  77  36   12.72145532
  77  37   11.90793135
  77  38   11.14713268
  77  39   10.43551455
  77  40    9.76979369
  77  41    9.14692475
  77  42    8.56407969
  77  43    8.01862952
  77  44    7.50812803
  77  45    7.03029729
  77  46    6.58301460
  77  47    6.16430073
  77  48    5.77230925
  77  49    5.40531681
  77  50    5.06171430
  77  51    4.73999874
  77  52    4.43876586
  77  53    4.15670326
  77  54    3.89258407
  77  55    3.64526117
  77  56    3.41366179
  77  57    3.19678252
  77  58    2.99368469
  77  59    2.80349009
  77  60    2.62537695
  77  61    2.45857625
  77  62    2.30236828
  77  63    2.15607938
  77  64    2.01907898
  77  65    1.89077681
  77  66    1.77062026
  77  67    1.65809197
  77  68    1.55270753
  77  69    1.45401341
  77  70    1.36158493
  77  71    1.27502443
  77  72    1.19395954
  77  73    1.11804154
  77  74    1.04694388
  77  75    0.98036075
  77  76    0.91800575
  77  77    0.85961066
  77  78    0.80492427
  77  79    0.75371133
  77  80    0.70575148
  77  81    0.66083838
  77  82    0.61877873
  77  83    0.57939151
  77  84    0.54250717
  77  85    0.50796691
  77  86    0.47562200
  77  87    0.44533313
  77  88    0.41696982
  77  89    0.39040987
  77  90    0.36553881
  77  91    0.34224944
  77  92    0.32044135
  77  93    0.30002049
  77  94    0.28089878
  77  95    0.26299371
  77  96    0.24622802
  77  97    0.23052933
  77  98    0.21582987
  77  99    0.20206615
  77 100    0.18917871
  77 101    0.17711186
  77 102    0.16581344
  77 103    0.15523462
  77 104    0.14532964
  77 105    0.13605567
  77 106    0.12737256
  77 107    0.11924275
  77 108    0.11163103
  77 109    0.10450446
  77 110    0.09783216
  77 111    0.09158522
  77 112    0.08573658
  77 113    0.08026088
  77 114    0.07513437
  77 115    0.07033484
  77 116    0.06584145
  77 117    0.06163470
  77 118    0.05769635
  77 119    0.05400929
  77 120    0.05055752
  77 121    0.04732603
  77 122    0.04430079
  77 123    0.04146866
  77 124    0.03881732
  77 125    0.03633524
  77 126    0.03401164
  77 127    0.03183641
  77 128    0.02980008
  77 129    0.02789380
  77 130    0.02610926
  77 131    0.02443869
  77 132    0.02287483
  77 133    0.02141085
  77 134    0.02004039
  77 135    0.01875748
  77 136    0.01755651
  77 137    0.01643226
  77 138    0.01537982
  77 139    0.01439461
  77 140    0.01347233
  77 141    0.01260896
  77 142    0.01180072
  77 143    0.01104409
  77 144    0.01033578
  77 145    0.00967268
  77 146    0.00905190
  77 147    0.00847073
  77 148    0.00792663
  77 149    0.00741723
  77 150    0.00694030
  77 151    0.00649376
  77 152    0.00607565
  77 153    0.00568415
  77 154    0.00531754
  77 155    0.00497422
  77 156    0.00465269
  77 157    0.00435155
  77 158    0.00406948
  77 159    0.00380524
  77 160    0.00355767
  77 161    0.00332570
  77 162    0.00310830
  77 163    0.00290453
  77 164    0.00271350
  77 165    0.00253436
  77 166    0.00236634
  77 167    0.00220869
  77 168    0.00206073
  77 169    0.00192181
  77 170    0.00179132
  77 171    0.00166868
  77 172    0.00155337
  77 173    0.00144487
  77 174    0.00134272
  77 175    0.00124645
  77 176    0.00115565
  77 177    0.00106993
  77 178    0.00098890
  77 179    0.00091221
  77 180    0.00083953
  77 181    0.00077053
  77 182    0.00070491
  77 183    0.00064239
  77 184    0.00058269
  77 185    0.00052554
  77 186    0.00047071
  77 187    0.00041794
  77 188    0.00036700
  77 189    0.00031768
  77 190    0.00026975
  77 191    0.00022301
  77 192    0.00017724
  77 193    0.00013225
  77 194    0.00008785
  77 195    0.00004383
  77 196    0.00000000
  78   1    0.00000000
  78   2    0.00000000
  78   3    0.00000000
  78   4    7.81526886
  78   5   21.72109721
  78   6   34.78296615
  78   7   45.46420376
  78   8   54.42191429
  78   9   61.49830981
  78  10   65.84342475
  78  11   66.74747558
  78  12   64.59982005
  78  13   61.39569697
  78  14   58.15897792
  78  15   54.50593914
  78  16   50.52465915
  78  17   46.83831303
  78  18   43.48752394
  78  19   40.43291056
  78  20   37.63476605
  78  21   35.06150530
  78  22   32.68806729
  78  23   30.49394742
  78  24   28.46189134
  78  25   26.57708155
  78  26   24.82661170
  78  27   23.19912502
  78  28   21.68455021
  78  29   20.27389938
  78  30   18.95910821
  78  31   17.73290666
  78  32   16.58871293
  78  33   15.52054541
  78  34   14.52294920
  78  35   13.59093425
  78  36   12.71992302
  78  37   11.90570591
  78  38   11.14440316
  78  39   10.43243198
  78  40    9.76647815
  78  41    9.14347118
  78  42    8.56056268
  78  43    8.01510715
  78  44    7.50464507
  78  45    7.02688777
  78  46    6.57970389
  78  47    6.16110725
  78  48    5.76924587
  78  49    5.40239196
  78  50    5.05893289
  78  51    4.73736289
  78  52    4.43627554
  78  53    4.15435671
  78  54    3.89037826
  78  55    3.64319210
  78  56    3.41172474
  78  57    3.19497227
  78  58    2.99199568
  78  59    2.80191655
  78  60    2.62391303
  78  61    2.45721608
  78  62    2.30110605
  78  63    2.15490940
  78  64    2.01799570
  78  65    1.88977486
  78  66    1.76969446
  78  67    1.65723736
  78  68    1.55191939
  78  69    1.45328723
  78  70    1.36091643
  78  71    1.27440957
  78  72    1.19339450
  78  73    1.11752273
  78  74    1.04646793
  78  75    0.97992447
  78  76    0.91760617
  78  77    0.85924500
  78  78    0.80458994
  78  79    0.75340590
  78  80    0.70547270
  78  81    0.66058413
  78  82    0.61854707
  78  83    0.57918063
  78  84    0.54231538
  78  85    0.50779266
  78  86    0.47546383
  78  87    0.44518971
  78  88    0.41683992
  78  89    0.39029234
  78  90    0.36543260
  78  91    0.34215357
  78  92    0.32035493
  78  93    0.29994270
  78  94    0.28082885
  78  95    0.26293095
  78  96    0.24617179
  78  97    0.23047904
  78  98    0.21578497
  78  99    0.20202615
  78 100    0.18914315
  78 101    0.17708033
  78 102    0.16578557
  78 103    0.15521005
  78 104    0.14530805
  78 105    0.13603676
  78 106    0.12735608
  78 107    0.11922845
  78 108    0.11161870
  78 109    0.10449389
  78 110    0.09782316
  78 111    0.09157764
  78 112    0.08573026
  78 113    0.08025568
  78 114    0.07513017
  78 115    0.07033152
  78 116    0.06583892
  78 117    0.06163287
  78 118    0.05769513
  78 119    0.05400860
  78 120    0.05055729
  78 121    0.04732621
  78 122    0.04430132
  78 123    0.04146949
  78 124    0.03881840
  78 125    0.03633655
  78 126    0.03401313
  78 127    0.03183805
  78 128    0.02980184
  78 129    0.02789566
  78 130    0.02611119
  78 131    0.02444068
  78 132    0.02287686
  78 133    0.02141291
  78 134    0.02004246
  78 135    0.01875954
  78 136    0.01755857
  78 137    0.01643430
  78 138    0.01538184
  78 139    0.01439660
  78 140    0.01347428
  78 141    0.01261086
  78 142    0.01180258
  78 143    0.01104590
  78 144    0.01033754
  78 145    0.00967438
  78 146    0.00905355
  78 147    0.00847233
  78 148    0.00792818
  78 149    0.00741872
  78 150    0.00694174
  78 151    0.00649514
  78 152    0.00607697
  78 153    0.00568542
  78 154    0.00531876
  78 155    0.00497539
  78 156    0.00465381
  78 157    0.00435262
  78 158    0.00407050
  78 159    0.00380621
  78 160    0.00355860
  78 161    0.00332658
  78 162    0.00310914
  78 163    0.00290533
  78 164    0.00271426
  78 165    0.00253508
  78 166    0.00236702
  78 167    0.00220934
  78 168    0.00206135
  78 169    0.00192239
  78 170    0.00179187
  78 171    0.00166920
  78 172    0.00155386
  78 173    0.00144534
  78 174    0.00134315
  78 175    0.00124686
  78 176    0.00115604
  78 177    0.00107029
  78 178    0.00098923
  78 179    0.00091252
  78 180    0.00083982
  78 181    0.00077080
  78 182    0.00070516
  78 183    0.00064261
  78 184    0.00058289
  78 185    0.00052573
  78 186    0.00047087
  78 187    0.00041809
  78 188    0.00036713
  78 189    0.00031779
  78 190    0.00026985
  78 191    0.00022309
  78 192    0.00017730
  78 193    0.00013230
  78 194    0.00008788
  78 195    0.00004384
  78 196    0.00000000
  79   1    0.00000000
  79   2    0.00000000
  79   3    0.00000000
  79   4    0.00000000
  79   5   19.87299620
  79   6   35.08269276
  79   7   46.85768234
  79   8   55.86317967
  79   9   62.71303500
  79  10   66.64511116
  79  11   66.91891275
  79  12   64.36798154
  79  13   60.89405860
  79  14   57.42525731
  79  15   53.84673401
  79  16   50.20992878
  79  17   46.72364908
  79  18   43.46678853
  79  19   40.45163519
  79  20   37.66706702
  79  21   35.09548448
  79  22   32.71856143
  79  23   30.51904791
  79  24   28.48124942
  79  25   26.59106516
  79  26   24.83588096
  79  27   23.20441964
  79  28   21.68658655
  79  29   20.27332470
  79  30   18.95648464
  79  31   17.72871019
  79  32   16.58333953
  79  33   15.51432013
  79  34   14.51613595
  79  35   13.58374523
  79  36   12.71252722
  79  37   11.89823661
  79  38   11.13696431
  79  39   10.42510358
  79  40    9.75932075
  79  41    9.13652965
  79  42    8.55386923
  79  43    8.00868387
  79  44    7.49850598
  79  45    7.02104051
  79  46    6.57415108
  79  47    6.15584762
  79  48    5.76427511
  79  49    5.39770348
  79  50    5.05451838
  79  51    4.73321284
  79  52    4.43237955
  79  53    4.15070384
  79  54    3.88695727
  79  55    3.63999159
  79  56    3.40873337
  79  57    3.19217881
  79  58    2.98938916
  79  59    2.79948629
  79  60    2.62164868
  79  61    2.45510770
  79  62    2.29914409
  79  63    2.15308473
  79  64    2.01629963
  79  65    1.88819913
  79  66    1.76823123
  79  67    1.65587922
  79  68    1.55065933
  79  69    1.45211864
  79  70    1.35983311
  79  71    1.27340567
  79  72    1.19246453
  79  73    1.11666153
  79  74    1.04567067
  79  75    0.97918665
  79  76    0.91692357
  79  77    0.85861366
  79  78    0.80400617
  79  79    0.75286626
  79  80    0.70497399
  79  81    0.66012337
  79  82    0.61812147
  79  83    0.57878760
  79  84    0.54195251
  79  85    0.50745771
  79  86    0.47515472
  79  87    0.44490451
  79  88    0.41657683
  79  89    0.39004970
  79  90    0.36520886
  79  91    0.34194731
  79  92    0.32016481
  79  93    0.29976749
  79  94    0.28066741
  79  95    0.26278223
  79  96    0.24603481
  79  97    0.23035290
  79  98    0.21566884
  79  99    0.20191924
  79 100    0.18904475
  79 101    0.17698978
  79 102    0.16570226
  79 103    0.15513341
  79 104    0.14523756
  79 105    0.13597194
  79 106    0.12729648
  79 107    0.11917367
  79 108    0.11156835
  79 109    0.10444762
  79 110    0.09778065
  79 111    0.09153859
  79 112    0.08569439
  79 113    0.08022275
  79 114    0.07509994
  79 115    0.07030377
  79 116    0.06581345
  79 117    0.06160950
  79 118    0.05767369
  79 119    0.05398894
  79 120    0.05053927
  79 121    0.04730968
  79 122    0.04428618
  79 123    0.04145561
  79 124    0.03880569
  79 125    0.03632491
  79 126    0.03400247
  79 127    0.03182829
  79 128    0.02979292
  79 129    0.02788749
  79 130    0.02610372
  79 131    0.02443385
  79 132    0.02287061
  79 133    0.02140720
  79 134    0.02003725
  79 135    0.01875478
  79 136    0.01755422
  79 137    0.01643033
  79 138    0.01537822
  79 139    0.01439330
  79 140    0.01347127
  79 141    0.01260812
  79 142    0.01180008
  79 143    0.01104363
  79 144    0.01033547
  79 145    0.00967250
  79 146    0.00905184
  79 147    0.00847078
  79 148    0.00792677
  79 149    0.00741745
  79 150    0.00694058
  79 151    0.00649409
  79 152    0.00607602
  79 153    0.00568456
  79 154    0.00531798
  79 155    0.00497469
  79 156    0.00465318
  79 157    0.00435205
  79 158    0.00406998
  79 159    0.00380574
  79 160    0.00355818
  79 161    0.00332621
  79 162    0.00310881
  79 163    0.00290503
  79 164    0.00271399
  79 165    0.00253484
  79 166    0.00236681
  79 167    0.00220915
  79 168    0.00206117
  79 169    0.00192224
  79 170    0.00179173
  79 171    0.00166908
  79 172    0.00155376
  79 173    0.00144524
  79 174    0.00134307
  79 175    0.00124679
  79 176    0.00115597
  79 177    0.00107023
  79 178    0.00098919
  79 179    0.00091248
  79 180    0.00083978
  79 181    0.00077076
  79 182    0.00070513
  79 183    0.00064259
  79 184    0.00058287
  79 185    0.00052571
  79 186    0.00047086
  79 187    0.00041807
  79 188    0.00036712
  79 189    0.00031779
  79 190    0.00026984
  79 191    0.00022308
  79 192    0.00017730
  79 193    0.00013230
  79 194    0.00008788
  79 195    0.00004384
  79 196    0.00000000
  80   1    0.00000000
  80   2    0.00000000
  80   3    0.00000000
  80   4    0.00000000
  80   5   19.76776641
  80   6   35.95759759
  80   7   48.20827156
  80   8   57.68376344
  80   9   64.09664261
  80  10   67.37191943
  80  11   67.18302633
  80  12   64.31686443
  80  13   60.63111863
  80  14   57.03118968
  80  15   53.46141338
  80  16   49.94571363
  80  17   46.56664767
  80  18   43.37838713
  80  19   40.40174314
  80  20   37.63720145
  80  21   35.07532664
  80  22   32.70265128
  80  23   30.50463177
  80  24   28.46703231
  80  25   26.57651944
  80  26   24.82087031
  80  27   23.18899663
  80  28   21.67088484
  80  29   20.25750272
  80  30   18.94069730
  80  31   17.71309576
  80  32   16.56801464
  80  33   15.49937903
  80  34   14.50165193
  80  35   13.56977287
  80  36   12.69910503
  80  37   11.88538960
  80  38   11.12470632
  80  39   10.41343943
  80  40    9.74824799
  80  41    9.12604015
  80  42    8.54395044
  80  43    7.99931991
  80  44    7.48967852
  80  45    7.01272947
  80  46    6.56633525
  80  47    6.14850509
  80  48    5.75738366
  80  49    5.39124088
  80  50    5.04846263
  80  51    4.72754234
  80  52    4.42707323
  80  53    4.14574129
  80  54    3.88231875
  80  55    3.63565818
  80  56    3.40468690
  80  57    3.18840196
  80  58    2.98586540
  80  59    2.79619992
  80  60    2.61858481
  80  61    2.45225222
  80  62    2.29648366
  80  63    2.15060676
  80  64    2.01399225
  80  65    1.88605114
  80  66    1.76623212
  80  67    1.65401909
  80  68    1.54892890
  80  69    1.45050920
  80  70    1.35833648
  80  71    1.27201419
  80  72    1.19117103
  80  73    1.11545931
  80  74    1.04455346
  80  75    0.97814857
  80  76    0.91595915
  80  77    0.85771778
  80  78    0.80317406
  80  79    0.75209347
  80  80    0.70425636
  80  81    0.65945703
  80  82    0.61750280
  80  83    0.57821324
  80  84    0.54141934
  80  85    0.50696280
  80  86    0.47469536
  80  87    0.44447817
  80  88    0.41618117
  80  89    0.38968252
  80  90    0.36486814
  80  91    0.34163115
  80  92    0.31987145
  80  93    0.29949530
  80  94    0.28041488
  80  95    0.26254794
  80  96    0.24581745
  80  97    0.23015125
  80  98    0.21548177
  80  99    0.20174570
  80 100    0.18888377
  80 101    0.17684045
  80 102    0.16556374
  80 103    0.15500492
  80 104    0.14511838
  80 105    0.13586139
  80 106    0.12719394
  80 107    0.11907855
  80 108    0.11148013
  80 109    0.10436579
  80 110    0.09770476
  80 111    0.09146819
  80 112    0.08562910
  80 113    0.08016219
  80 114    0.07504377
  80 115    0.07025168
  80 116    0.06576513
  80 117    0.06156469
  80 118    0.05763212
  80 119    0.05395039
  80 120    0.05050350
  80 121    0.04727652
  80 122    0.04425541
  80 123    0.04142708
  80 124    0.03877923
  80 125    0.03630036
  80 126    0.03397970
  80 127    0.03180718
  80 128    0.02977333
  80 129    0.02786932
  80 130    0.02608687
  80 131    0.02441822
  80 132    0.02285612
  80 133    0.02139376
  80 134    0.02002478
  80 135    0.01874321
  80 136    0.01754349
  80 137    0.01642038
  80 138    0.01536899
  80 139    0.01438473
  80 140    0.01346333
  80 141    0.01260075
  80 142    0.01179325
  80 143    0.01103729
  80 144    0.01032959
  80 145    0.00966705
  80 146    0.00904678
  80 147    0.00846609
  80 148    0.00792242
  80 149    0.00741341
  80 150    0.00693684
  80 151    0.00649062
  80 152    0.00607280
  80 153    0.00568157
  80 154    0.00531521
  80 155    0.00497212
  80 156    0.00465079
  80 157    0.00434984
  80 158    0.00406793
  80 159    0.00380384
  80 160    0.00355642
  80 161    0.00332457
  80 162    0.00310729
  80 163    0.00290363
  80 164    0.00271269
  80 165    0.00253364
  80 166    0.00236569
  80 167    0.00220812
  80 168    0.00206022
  80 169    0.00192135
  80 170    0.00179091
  80 171    0.00166833
  80 172    0.00155306
  80 173    0.00144460
  80 174    0.00134247
  80 175    0.00124624
  80 176    0.00115547
  80 177    0.00106977
  80 178    0.00098876
  80 179    0.00091209
  80 180    0.00083942
  80 181    0.00077044
  80 182    0.00070483
  80 183    0.00064232
  80 184    0.00058263
  80 185    0.00052549
  80 186    0.00047067
  80 187    0.00041790
  80 188    0.00036697
  80 189    0.00031765
  80 190    0.00026973
  80 191    0.00022299
  80 192    0.00017723
  80 193    0.00013225
  80 194    0.00008784
  80 195    0.00004382
  80 196    0.00000000
  81   1    0.00000000
  81   2    0.00000000
  81   3    0.00000000
  81   4    0.00000000
  81   5   20.31962209
  81   6   36.91563399
  81   7   49.52706898
  81   8   58.79792595
  81   9   64.87449581
  81  10   67.83265506
  81  11   67.39340985
  81  12   64.34285620
  81  13   60.52512908
  81  14   56.83532251
  81  15   53.23607592
  81  16   49.74484754
  81  17   46.40529389
  81  18   43.25205642
  81  19   40.30151756
  81  20   37.55536851
  81  21   35.00641109
  81  22   32.64302684
  81  23   30.45193624
  81  24   28.41971073
  81  25   26.53352248
  81  26   24.78146708
  81  27   23.15266057
  81  28   21.63722376
  81  29   20.22621517
  81  30   18.91154472
  81  31   17.68588422
  81  32   16.54258262
  81  33   15.47558902
  81  34   14.47938453
  81  35   13.54892270
  81  36   12.67957771
  81  37   11.86709959
  81  38   11.10757534
  81  39   10.39739527
  81  40    9.73322367
  81  41    9.11197322
  81  42    8.53078248
  81  43    7.98699612
  81  44    7.47814741
  81  45    7.00194260
  81  46    6.55624699
  81  47    6.13907245
  81  48    5.74856614
  81  49    5.38300029
  81  50    5.04076300
  81  51    4.72034976
  81  52    4.42035577
  81  53    4.13946888
  81  54    3.87646311
  81  55    3.63019266
  81  56    3.39958648
  81  57    3.18364309
  81  58    2.98142598
  81  59    2.79205917
  81  60    2.61472324
  81  61    2.44865153
  81  62    2.29312669
  81  63    2.14747743
  81  64    2.01107549
  81  65    1.88333282
  81  66    1.76369902
  81  67    1.65165884
  81  68    1.54672990
  81  69    1.44846063
  81  70    1.35642820
  81  71    1.27023673
  81  72    1.18951555
  81  73    1.11391753
  81  74    1.04311766
  81  75    0.97681155
  81  76    0.91471417
  81  77    0.85655856
  81  78    0.80209474
  81  79    0.75108858
  81  80    0.70332080
  81  81    0.65858604
  81  82    0.61669195
  81  83    0.57745840
  81  84    0.54071664
  81  85    0.50630866
  81  86    0.47408644
  81  87    0.44391135
  81  88    0.41565353
  81  89    0.38919137
  81  90    0.36441095
  81  91    0.34120558
  81  92    0.31947532
  81  93    0.29912657
  81  94    0.28007165
  81  95    0.26222845
  81  96    0.24552005
  81  97    0.22987442
  81  98    0.21522407
  81  99    0.20150583
  81 100    0.18866048
  81 101    0.17663259
  81 102    0.16537024
  81 103    0.15482479
  81 104    0.14495070
  81 105    0.13570529
  81 106    0.12704863
  81 107    0.11894327
  81 108    0.11135419
  81 109    0.10424854
  81 110    0.09759560
  81 111    0.09136657
  81 112    0.08553449
  81 113    0.08007410
  81 114    0.07496176
  81 115    0.07017532
  81 116    0.06569404
  81 117    0.06149849
  81 118    0.05757049
  81 119    0.05389300
  81 120    0.05045007
  81 121    0.04722676
  81 122    0.04420908
  81 123    0.04138393
  81 124    0.03873905
  81 125    0.03626295
  81 126    0.03394487
  81 127    0.03177473
  81 128    0.02974312
  81 129    0.02784118
  81 130    0.02606066
  81 131    0.02439382
  81 132    0.02283339
  81 133    0.02137259
  81 134    0.02000506
  81 135    0.01872486
  81 136    0.01752639
  81 137    0.01640445
  81 138    0.01535416
  81 139    0.01437092
  81 140    0.01345046
  81 141    0.01258877
  81 142    0.01178209
  81 143    0.01102690
  81 144    0.01031991
  81 145    0.00965803
  81 146    0.00903838
  81 147    0.00845826
  81 148    0.00791513
  81 149    0.00740662
  81 150    0.00693051
  81 151    0.00648473
  81 152    0.00606732
  81 153    0.00567646
  81 154    0.00531045
  81 155    0.00496769
  81 156    0.00464667
  81 157    0.00434600
  81 158    0.00406436
  81 159    0.00380051
  81 160    0.00355332
  81 161    0.00332169
  81 162    0.00310461
  81 163    0.00290113
  81 164    0.00271036
  81 165    0.00253147
  81 166    0.00236368
  81 167    0.00220624
  81 168    0.00205848
  81 169    0.00191974
  81 170    0.00178941
  81 171    0.00166694
  81 172    0.00155176
  81 173    0.00144340
  81 174    0.00134136
  81 175    0.00124521
  81 176    0.00115452
  81 177    0.00106889
  81 178    0.00098795
  81 179    0.00091135
  81 180    0.00083874
  81 181    0.00076981
  81 182    0.00070426
  81 183    0.00064180
  81 184    0.00058216
  81 185    0.00052507
  81 186    0.00047029
  81 187    0.00041757
  81 188    0.00036668
  81 189    0.00031740
  81 190    0.00026952
  81 191    0.00022281
  81 192    0.00017709
  81 193    0.00013214
  81 194    0.00008777
  81 195    0.00004379
  81 196    0.00000000
  82   1    0.00000000
  82   2    0.00000000
  82   3    0.00000000
  82   4    0.00000000
  82   5   21.67644780
  82   6   38.00605766
  82   7   50.38475101
  82   8   59.34180271
  82   9   65.03051739
  82  10   67.96239738
  82  11   67.48494530
  82  12   64.39365051
  82  13   60.53356185
  82  14   56.77646422
  82  15   53.11587773
  82  16   49.59148529
  82  17   46.24343094
  82  18   43.09620852
  82  19   40.15826960
  82  20   37.42671580
  82  21   34.89208820
  82  22   32.54181157
  82  23   30.36230531
  82  24   28.34014454
  82  25   26.46263299
  82  26   24.71804007
  82  27   23.09565817
  82  28   21.58576998
  82  29   20.17957534
  82  30   18.86910408
  82  31   17.64712815
  82  32   16.50707917
  82  33   15.44297421
  82  34   14.44935000
  82  35   13.52120563
  82  36   12.65395261
  82  37   11.84337162
  82  38   11.08557494
  82  39   10.37697384
  82  40    9.71425008
  82  41    9.09433096
  82  42    8.51436742
  82  43    7.97171466
  82  44    7.46391495
  82  45    6.98868234
  82  46    6.54388891
  82  47    6.12755247
  82  48    5.73782543
  82  49    5.37298470
  82  50    5.03142255
  82  51    4.71163823
  82  52    4.41223034
  82  53    4.13188981
  82  54    3.86939350
  82  55    3.62359820
  82  56    3.39343521
  82  57    3.17790528
  82  58    2.97607389
  82  59    2.78706696
  82  60    2.61006680
  82  61    2.44430838
  82  62    2.28907585
  82  63    2.14369930
  82  64    2.00755180
  82  65    1.88004651
  82  66    1.76063417
  82  67    1.64880057
  82  68    1.54406436
  82  69    1.44597485
  82  70    1.35411010
  82  71    1.26807503
  82  72    1.18749971
  82  73    1.11203775
  82  74    1.04136475
  82  75    0.97517697
  82  76    0.91318993
  82  77    0.85513722
  82  78    0.80076935
  82  79    0.74985267
  82  80    0.70216832
  82  81    0.65751136
  82  82    0.61568981
  82  83    0.57652389
  82  84    0.53984521
  82  85    0.50549603
  82  86    0.47332864
  82  87    0.44320467
  82  88    0.41499452
  82  89    0.38857680
  82  90    0.36383783
  82  91    0.34067109
  82  92    0.31897686
  82  93    0.29866170
  82  94    0.27963810
  82  95    0.26182411
  82  96    0.24514294
  82  97    0.22952271
  82  98    0.21489604
  82  99    0.20119988
  82 100    0.18837512
  82 101    0.17636643
  82 102    0.16512198
  82 103    0.15459323
  82 104    0.14473471
  82 105    0.13550382
  82 106    0.12686070
  82 107    0.11876797
  82 108    0.11119066
  82 109    0.10409600
  82 110    0.09745331
  82 111    0.09123383
  82 112    0.08541066
  82 113    0.07995858
  82 114    0.07485399
  82 115    0.07007478
  82 116    0.06560024
  82 117    0.06141099
  82 118    0.05748885
  82 119    0.05381684
  82 120    0.05037901
  82 121    0.04716046
  82 122    0.04414723
  82 123    0.04132622
  82 124    0.03868521
  82 125    0.03621271
  82 126    0.03389799
  82 127    0.03173100
  82 128    0.02970231
  82 129    0.02780311
  82 130    0.02602514
  82 131    0.02436067
  82 132    0.02280246
  82 133    0.02134373
  82 134    0.01997813
  82 135    0.01869973
  82 136    0.01750294
  82 137    0.01638257
  82 138    0.01533374
  82 139    0.01435187
  82 140    0.01343268
  82 141    0.01257218
  82 142    0.01176661
  82 143    0.01101245
  82 144    0.01030643
  82 145    0.00964545
  82 146    0.00902665
  82 147    0.00844731
  82 148    0.00790491
  82 149    0.00739708
  82 150    0.00692161
  82 151    0.00647643
  82 152    0.00605957
  82 153    0.00566924
  82 154    0.00530371
  82 155    0.00496140
  82 156    0.00464080
  82 157    0.00434052
  82 158    0.00405925
  82 159    0.00379575
  82 160    0.00354888
  82 161    0.00331755
  82 162    0.00310075
  82 163    0.00289753
  82 164    0.00270701
  82 165    0.00252835
  82 166    0.00236077
  82 167    0.00220354
  82 168    0.00205596
  82 169    0.00191739
  82 170    0.00178723
  82 171    0.00166491
  82 172    0.00154988
  82 173    0.00144165
  82 174    0.00133974
  82 175    0.00124371
  82 176    0.00115313
  82 177    0.00106761
  82 178    0.00098677
  82 179    0.00091026
  82 180    0.00083774
  82 181    0.00076890
  82 182    0.00070343
  82 183    0.00064104
  82 184    0.00058147
  82 185    0.00052445
  82 186    0.00046973
  82 187    0.00041707
  82 188    0.00036625
  82 189    0.00031703
  82 190    0.00026920
  82 191    0.00022255
  82 192    0.00017688
  82 193    0.00013198
  82 194    0.00008767
  82 195    0.00004374
  82 196    0.00000000
  83   1    0.00000000
  83   2    0.00000000
  83   3    0.00000000
  83   4   10.24096722
  83   5   25.46690405
  83   6   39.19957424
  83   7   50.86581545
  83   8   59.39162131
  83   9   65.20375613
  83  10   67.77359348
  83  11   67.46053346
  83  12   64.47107114
  83  13   60.68138024
  83  14   56.84842799
  83  15   53.07216169
  83  16   49.46034947
  83  17   46.06589493
  83  18   42.90363451
  83  19   39.96943042
  83  20   37.25099361
  83  21   34.73312241
  83  22   32.40012349
  83  23   30.23689967
  83  24   28.22940320
  83  25   26.36478136
  83  26   24.63137316
  83  27   23.01863719
  83  28   21.51705218
  83  29   20.11801122
  83  30   18.81372010
  83  31   17.59710428
  83  32   16.46172614
  83  33   15.40171237
  83  34   14.41169089
  83  35   13.48673618
  83  36   12.62232197
  83  37   11.81428024
  83  38   11.05876565
  83  39   10.35222453
  83  40    9.69136774
  83  41    9.07314686
  83  42    8.49473315
  83  43    7.95349892
  83  44    7.44700094
  83  45    6.97296560
  83  46    6.52927559
  83  47    6.11395784
  83  48    5.72517269
  83  49    5.36120400
  83  50    5.02045011
  83  51    4.70141569
  83  52    4.40270412
  83  53    4.12301064
  83  54    3.86111595
  83  55    3.61588032
  83  56    3.38623822
  83  57    3.17119326
  83  58    2.96981355
  83  59    2.78122741
  83  60    2.60461935
  83  61    2.43922637
  83  62    2.28433448
  83  63    2.13927552
  83  64    2.00342413
  83  65    1.87619498
  83  66    1.75704016
  83  67    1.64544674
  83  68    1.54093454
  83  69    1.44305400
  83  70    1.35138418
  83  71    1.26553095
  83  72    1.18512528
  83  73    1.10982159
  83  74    1.03929626
  83  75    0.97324625
  83  76    0.91138776
  83  77    0.85345501
  83  78    0.79919907
  83  79    0.74838683
  83  80    0.70079995
  83  81    0.65623393
  83  82    0.61449727
  83  83    0.57541056
  83  84    0.53880580
  83  85    0.50452563
  83  86    0.47242263
  83  87    0.44235877
  83  88    0.41420471
  83  89    0.38783936
  83  90    0.36314926
  83  91    0.34002816
  83  92    0.31837651
  83  93    0.29810111
  83  94    0.27911463
  83  95    0.26133528
  83  96    0.24468647
  83  97    0.22909643
  83  98    0.21449796
  83  99    0.20082812
  83 100    0.18802794
  83 101    0.17604220
  83 102    0.16481918
  83 103    0.15431044
  83 104    0.14447059
  83 105    0.13525716
  83 106    0.12663032
  83 107    0.11855280
  83 108    0.11098970
  83 109    0.10390831
  83 110    0.09727799
  83 111    0.09107009
  83 112    0.08525772
  83 113    0.07981573
  83 114    0.07472056
  83 115    0.06995015
  83 116    0.06548383
  83 117    0.06130225
  83 118    0.05738729
  83 119    0.05372197
  83 120    0.05029039
  83 121    0.04707769
  83 122    0.04406991
  83 123    0.04125400
  83 124    0.03861774
  83 125    0.03614969
  83 126    0.03383913
  83 127    0.03167601
  83 128    0.02965094
  83 129    0.02775513
  83 130    0.02598032
  83 131    0.02431880
  83 132    0.02276335
  83 133    0.02130719
  83 134    0.01994400
  83 135    0.01866785
  83 136    0.01747316
  83 137    0.01635476
  83 138    0.01530775
  83 139    0.01432759
  83 140    0.01341001
  83 141    0.01255100
  83 142    0.01174682
  83 143    0.01099397
  83 144    0.01028916
  83 145    0.00962933
  83 146    0.00901158
  83 147    0.00843324
  83 148    0.00789177
  83 149    0.00738481
  83 150    0.00691015
  83 151    0.00646572
  83 152    0.00604957
  83 153    0.00565990
  83 154    0.00529499
  83 155    0.00495326
  83 156    0.00463320
  83 157    0.00433343
  83 158    0.00405263
  83 159    0.00378957
  83 160    0.00354311
  83 161    0.00331216
  83 162    0.00309572
  83 163    0.00289284
  83 164    0.00270264
  83 165    0.00252427
  83 166    0.00235697
  83 167    0.00219999
  83 168    0.00205266
  83 169    0.00191432
  83 170    0.00178437
  83 171    0.00166225
  83 172    0.00154741
  83 173    0.00143935
  83 174    0.00133761
  83 175    0.00124173
  83 176    0.00115130
  83 177    0.00106592
  83 178    0.00098521
  83 179    0.00090882
  83 180    0.00083642
  83 181    0.00076768
  83 182    0.00070232
  83 183    0.00064003
  83 184    0.00058056
  83 185    0.00052363
  83 186    0.00046899
  83 187    0.00041642
  83 188    0.00036567
  83 189    0.00031653
  83 190    0.00026878
  83 191    0.00022220
  83 192    0.00017660
  83 193    0.00013178
  83 194    0.00008753
  83 195    0.00004367
  83 196    0.00000000
  84   1    0.00000000
  84   2    0.00000000
  84   3    0.00000000
  84   4   13.53796973
  84   5   26.85259651
  84   6   39.61647507
  84   7   50.69098218
  84   8   59.39291524
  84   9   64.88036846
  84  10   67.73905271
  84  11   67.38263616
  84  12   64.60686281
  84  13   61.11542846
  84  14   57.09132717
  84  15   53.07649271
  84  16   49.30989542
  84  17   45.84061284
  84  18   42.65479051
  84  19   39.72486172
  84  20   37.02385893
  84  21   34.52835590
  84  22   32.21839055
  84  23   30.07683536
  84  24   28.08881786
  84  25   26.24128080
  84  26   24.52265814
  84  27   22.92263196
  84  28   21.43194468
  84  29   20.04224987
  84  30   18.74599102
  84  31   17.53630162
  84  32   16.40692155
  84  33   15.35212676
  84  34   14.36666948
  84  35   13.44572719
  84  36   12.58485867
  84  37   11.77996614
  84  38   11.02726224
  84  39   10.32324124
  84  40    9.66465378
  84  41    9.04848451
  84  42    8.47193234
  84  43    7.93239276
  84  44    7.42744211
  84  45    6.95482333
  84  46    6.51243325
  84  47    6.09831092
  84  48    5.71062712
  84  49    5.34767476
  84  50    5.00786012
  84  51    4.68969478
  84  52    4.39178826
  84  53    4.11284124
  84  54    3.85163925
  84  55    3.60704692
  84  56    3.37800261
  84  57    3.16351346
  84  58    2.96265079
  84  59    2.77454582
  84  60    2.59838573
  84  61    2.43340993
  84  62    2.27890667
  84  63    2.13420983
  84  64    1.99869595
  84  65    1.87178141
  84  66    1.75291993
  84  67    1.64160006
  84  68    1.53734299
  84  69    1.43970042
  84  70    1.34825260
  84  71    1.26260652
  84  72    1.18239412
  84  73    1.10727079
  84  74    1.03691380
  84  75    0.97102091
  84  76    0.90930907
  84  77    0.85151322
  84  78    0.79738509
  84  79    0.74669217
  84  80    0.69921671
  84  81    0.65475473
  84  82    0.61311521
  84  83    0.57411923
  84  84    0.53759920
  84  85    0.50339816
  84  86    0.47136908
  84  87    0.44137425
  84  88    0.41328469
  84  89    0.38697958
  84  90    0.36234576
  84  91    0.33927723
  84  92    0.31767471
  84  93    0.29744520
  84  94    0.27850160
  84  95    0.26076232
  84  96    0.24415094
  84  97    0.22859589
  84  98    0.21403011
  84  99    0.20039082
  84 100    0.18761919
  84 101    0.17566013
  84 102    0.16446204
  84 103    0.15397660
  84 104    0.14415854
  84 105    0.13496546
  84 106    0.12635764
  84 107    0.11829791
  84 108    0.11075143
  84 109    0.10368557
  84 110    0.09706978
  84 111    0.09087545
  84 112    0.08507577
  84 113    0.07964564
  84 114    0.07456156
  84 115    0.06980151
  84 116    0.06534488
  84 117    0.06117236
  84 118    0.05726586
  84 119    0.05360845
  84 120    0.05018427
  84 121    0.04697848
  84 122    0.04397717
  84 123    0.04116730
  84 124    0.03853670
  84 125    0.03607393
  84 126    0.03376830
  84 127    0.03160980
  84 128    0.02958905
  84 129    0.02769727
  84 130    0.02592623
  84 131    0.02426824
  84 132    0.02271608
  84 133    0.02126301
  84 134    0.01990270
  84 135    0.01862924
  84 136    0.01743707
  84 137    0.01632102
  84 138    0.01527622
  84 139    0.01429811
  84 140    0.01338245
  84 141    0.01252524
  84 142    0.01172274
  84 143    0.01097146
  84 144    0.01026813
  84 145    0.00960967
  84 146    0.00899321
  84 147    0.00841606
  84 148    0.00787572
  84 149    0.00736981
  84 150    0.00689613
  84 151    0.00645262
  84 152    0.00603733
  84 153    0.00564846
  84 154    0.00528430
  84 155    0.00494327
  84 156    0.00462387
  84 157    0.00432471
  84 158    0.00404448
  84 159    0.00378196
  84 160    0.00353600
  84 161    0.00330553
  84 162    0.00308953
  84 163    0.00288707
  84 164    0.00269725
  84 165    0.00251924
  84 166    0.00235228
  84 167    0.00219562
  84 168    0.00204858
  84 169    0.00191052
  84 170    0.00178084
  84 171    0.00165896
  84 172    0.00154435
  84 173    0.00143651
  84 174    0.00133497
  84 175    0.00123928
  84 176    0.00114903
  84 177    0.00106382
  84 178    0.00098327
  84 179    0.00090703
  84 180    0.00083477
  84 181    0.00076618
  84 182    0.00070094
  84 183    0.00063878
  84 184    0.00057942
  84 185    0.00052260
  84 186    0.00046808
  84 187    0.00041560
  84 188    0.00036496
  84 189    0.00031591
  84 190    0.00026825
  84 191    0.00022177
  84 192    0.00017626
  84 193    0.00013152
  84 194    0.00008736
  84 195    0.00004358
  84 196    0.00000000
  85   1    0.00000000
  85   2    0.00000000
  85   3    0.00000000
  85   4   14.11252125
  85   5   26.89655512
  85   6   38.88137189
  85   7   50.09168985
  85   8   58.84649851
  85   9   64.44553104
  85  10   67.19084017
  85  11   66.99389605
  85  12   64.71700161
  85  13   61.32685006
  85  14   57.55355344
  85  15   53.04510504
  85  16   49.05956370
  85  17   45.51541651
  85  18   42.32084292
  85  19   39.41042555
  85  20   36.73946818
  85  21   34.27630340
  85  22   31.99725002
  85  23   29.88366114
  85  24   27.92021982
  85  25   26.09393605
  85  26   24.39353547
  85  27   22.80907013
  85  28   21.33165832
  85  29   19.95330179
  85  30   18.66675154
  85  31   17.46540505
  85  32   16.34322506
  85  33   15.29467361
  85  34   14.31465730
  85  35   13.39848116
  85  36   12.54180922
  85  37   11.74063046
  85  38   10.99122913
  85  39   10.29015872
  85  40    9.63421893
  85  41    9.02043524
  85  42    8.44604059
  85  43    7.90845902
  85  44    7.40529090
  85  45    6.93429952
  85  46    6.49339898
  85  47    6.08064313
  85  48    5.69421547
  85  49    5.33241992
  85  50    4.99367231
  85  51    4.67649260
  85  52    4.37949765
  85  53    4.10139464
  85  54    3.84097487
  85  55    3.59710812
  85  56    3.36873737
  85  57    3.15487391
  85  58    2.95459280
  85  59    2.76702866
  85  60    2.59137176
  85  61    2.42686433
  85  62    2.27279719
  85  63    2.12850658
  85  64    1.99337119
  85  65    1.86680942
  85  66    1.74827679
  85  67    1.63726355
  85  68    1.53329246
  85  69    1.43591665
  85  70    1.34471772
  85  71    1.25930386
  85  72    1.17930821
  85  73    1.10438718
  85  74    1.03421904
  85  75    0.96850247
  85  76    0.90695527
  85  77    0.84931316
  85  78    0.79532862
  85  79    0.74476983
  85  80    0.69741964
  85  81    0.65307470
  85  82    0.61154453
  85  83    0.57265072
  85  84    0.53622616
  85  85    0.50211434
  85  86    0.47016863
  85  87    0.44025173
  85  88    0.41223500
  85  89    0.38599798
  85  90    0.36142780
  85  91    0.33841876
  85  92    0.31687186
  85  93    0.29669435
  85  94    0.27779937
  85  95    0.26010555
  85  96    0.24353667
  85  97    0.22802136
  85  98    0.21349275
  85  99    0.19988821
  85 100    0.18714909
  85 101    0.17522042
  85 102    0.16405077
  85 103    0.15359191
  85 104    0.14379871
  85 105    0.13462889
  85 106    0.12604283
  85 107    0.11800344
  85 108    0.11047598
  85 109    0.10342792
  85 110    0.09682878
  85 111    0.09065002
  85 112    0.08486491
  85 113    0.07944840
  85 114    0.07437707
  85 115    0.06962894
  85 116    0.06518346
  85 117    0.06102137
  85 118    0.05712463
  85 119    0.05347635
  85 120    0.05006071
  85 121    0.04686291
  85 122    0.04386906
  85 123    0.04106619
  85 124    0.03844212
  85 125    0.03598546
  85 126    0.03368556
  85 127    0.03153241
  85 128    0.02951666
  85 129    0.02762956
  85 130    0.02586290
  85 131    0.02420901
  85 132    0.02266069
  85 133    0.02121120
  85 134    0.01985425
  85 135    0.01858392
  85 136    0.01739469
  85 137    0.01628138
  85 138    0.01523914
  85 139    0.01426344
  85 140    0.01335003
  85 141    0.01249492
  85 142    0.01169439
  85 143    0.01094495
  85 144    0.01024333
  85 145    0.00958648
  85 146    0.00897152
  85 147    0.00839579
  85 148    0.00785676
  85 149    0.00735208
  85 150    0.00687956
  85 151    0.00643712
  85 152    0.00602285
  85 153    0.00563492
  85 154    0.00527164
  85 155    0.00493144
  85 156    0.00461281
  85 157    0.00431438
  85 158    0.00403483
  85 159    0.00377294
  85 160    0.00352758
  85 161    0.00329766
  85 162    0.00308218
  85 163    0.00288020
  85 164    0.00269084
  85 165    0.00251326
  85 166    0.00234670
  85 167    0.00219041
  85 168    0.00204373
  85 169    0.00190600
  85 170    0.00177662
  85 171    0.00165503
  85 172    0.00154070
  85 173    0.00143312
  85 174    0.00133182
  85 175    0.00123636
  85 176    0.00114632
  85 177    0.00106131
  85 178    0.00098095
  85 179    0.00090490
  85 180    0.00083281
  85 181    0.00076438
  85 182    0.00069929
  85 183    0.00063728
  85 184    0.00057806
  85 185    0.00052138
  85 186    0.00046698
  85 187    0.00041463
  85 188    0.00036410
  85 189    0.00031517
  85 190    0.00026762
  85 191    0.00022125
  85 192    0.00017584
  85 193    0.00013121
  85 194    0.00008716
  85 195    0.00004348
  85 196    0.00000000
  86   1    0.00000000
  86   2    0.00000000
  86   3    3.76424867
  86   4   14.07206677
  86   5   25.84742473
  86   6   38.07644870
  86   7   49.14847415
  86   8   57.69147953
  86   9   63.12245719
  86  10   65.85391328
  86  11   65.95335009
  86  12   64.19952466
  86  13   61.16696970
  86  14   56.98137616
  86  15   52.70320315
  86  16   48.56427252
  86  17   45.02289048
  86  18   41.87219197
  86  19   39.01432887
  86  20   36.39438983
  86  21   33.97738195
  86  22   31.73876210
  86  23   29.65999366
  86  24   27.72625692
  86  25   25.92518834
  86  26   24.24614936
  86  27   22.67978241
  86  28   21.21772872
  86  29   19.85244055
  86  30   18.57705005
  86  31   17.38527353
  86  32   16.27133838
  86  33   15.22992526
  86  34   14.25612089
  86  35   13.34537851
  86  36   12.49348405
  86  37   11.69652687
  86  38   10.95087402
  86  39   10.25314741
  86  40    9.60020345
  86  41    8.98911478
  86  42    8.41715373
  86  43    7.88177734
  86  44    7.38061377
  86  45    6.91144982
  86  46    6.47221961
  86  47    6.06099406
  86  48    5.67597138
  86  49    5.31546817
  86  50    4.97791130
  86  51    4.66183034
  86  52    4.36585063
  86  53    4.08868679
  86  54    3.82913675
  86  55    3.58607616
  86  56    3.35845328
  86  57    3.14528413
  86  58    2.94564803
  86  59    2.75868346
  86  60    2.58358418
  86  61    2.41959561
  86  62    2.26601147
  86  63    2.12217066
  86  64    1.98745429
  86  65    1.86128300
  86  66    1.74311436
  86  67    1.63244051
  86  68    1.52878595
  86  69    1.43170542
  86  70    1.34078200
  86  71    1.25562527
  86  72    1.17586962
  86  73    1.10117266
  86  74    1.03121374
  86  75    0.96569254
  86  76    0.90432783
  86  77    0.84685620
  86  78    0.79303092
  86  79    0.74262093
  86  80    0.69540980
  86  81    0.65119483
  86  82    0.60978613
  86  83    0.57100586
  86  84    0.53468745
  86  85    0.50067486
  86  86    0.46882194
  86  87    0.43899180
  86  88    0.41105621
  86  89    0.38489506
  86  90    0.36039585
  86  91    0.33745319
  86  92    0.31596837
  86  93    0.29584894
  86  94    0.27700828
  86  95    0.25936529
  86  96    0.24284396
  86  97    0.22737314
  86  98    0.21288615
  86  99    0.19932056
  86 100    0.18661787
  86 101    0.17472330
  86 102    0.16358555
  86 103    0.15315655
  86 104    0.14339129
  86 105    0.13424760
  86 106    0.12568601
  86 107    0.11766952
  86 108    0.11016349
  86 109    0.10313548
  86 110    0.09655511
  86 111    0.09039391
  86 112    0.08462523
  86 113    0.07922411
  86 114    0.07416717
  86 115    0.06943252
  86 116    0.06499965
  86 117    0.06084936
  86 118    0.05696366
  86 119    0.05332572
  86 120    0.04991976
  86 121    0.04673101
  86 122    0.04374564
  86 123    0.04095069
  86 124    0.03833405
  86 125    0.03588434
  86 126    0.03359093
  86 127    0.03144387
  86 128    0.02943382
  86 129    0.02755204
  86 130    0.02579037
  86 131    0.02414114
  86 132    0.02259719
  86 133    0.02115179
  86 134    0.01979866
  86 135    0.01853191
  86 136    0.01734603
  86 137    0.01623586
  86 138    0.01519655
  86 139    0.01422360
  86 140    0.01331275
  86 141    0.01246005
  86 142    0.01166177
  86 143    0.01091443
  86 144    0.01021478
  86 145    0.00955977
  86 146    0.00894655
  86 147    0.00837242
  86 148    0.00783491
  86 149    0.00733164
  86 150    0.00686044
  86 151    0.00641925
  86 152    0.00600613
  86 153    0.00561928
  86 154    0.00525702
  86 155    0.00491777
  86 156    0.00460003
  86 157    0.00430243
  86 158    0.00402366
  86 159    0.00376251
  86 160    0.00351782
  86 161    0.00328855
  86 162    0.00307367
  86 163    0.00287225
  86 164    0.00268341
  86 165    0.00250633
  86 166    0.00234023
  86 167    0.00218438
  86 168    0.00203810
  86 169    0.00190076
  86 170    0.00177174
  86 171    0.00165049
  86 172    0.00153647
  86 173    0.00142918
  86 174    0.00132817
  86 175    0.00123297
  86 176    0.00114318
  86 177    0.00105840
  86 178    0.00097827
  86 179    0.00090242
  86 180    0.00083053
  86 181    0.00076228
  86 182    0.00069738
  86 183    0.00063554
  86 184    0.00057648
  86 185    0.00051995
  86 186    0.00046570
  86 187    0.00041350
  86 188    0.00036311
  86 189    0.00031431
  86 190    0.00026689
  86 191    0.00022064
  86 192    0.00017537
  86 193    0.00013085
  86 194    0.00008692
  86 195    0.00004336
  86 196    0.00000000
  87   1    0.00000000
  87   2    0.00000000
  87   3    0.00000000
  87   4    9.62041702
  87   5   23.44812152
  87   6   36.58098230
  87   7   47.93106923
  87   8   55.87948519
  87   9   60.75164749
  87  10   63.41268501
  87  11   64.03014388
  87  12   62.21783240
  87  13   59.40504073
  87  14   55.72993203
  87  15   51.43308270
  87  16   47.66588429
  87  17   44.31995279
  87  18   41.29836202
  87  19   38.53652166
  87  20   35.99210361
  87  21   33.63611805
  87  22   31.44750492
  87  23   29.41005321
  87  24   27.51064190
  87  25   25.73821558
  87  26   24.08317291
  87  27   22.53699136
  87  28   21.09198949
  87  29   19.74117088
  87  30   18.47811717
  87  31   17.29691135
  87  32   16.19208017
  87  33   15.15854884
  87  34   14.19160408
  87  35   13.28686288
  87  36   12.44024555
  87  37   11.64795190
  87  38   10.90644002
  87  39   10.21240708
  87  40    9.56277193
  87  41    8.95465916
  87  42    8.38538452
  87  43    7.85244152
  87  44    7.35348902
  87  45    6.88633988
  87  46    6.44895036
  87  47    6.03941037
  87  48    5.65593443
  87  49    5.29685325
  87  50    4.96060595
  87  51    4.64573283
  87  52    4.35086863
  87  53    4.07473627
  87  54    3.81614105
  87  55    3.57396517
  87  56    3.34716273
  87  57    3.13475503
  87  58    2.93582611
  87  59    2.74951875
  87  60    2.57503057
  87  61    2.41161052
  87  62    2.25855555
  87  63    2.11520747
  87  64    1.98095010
  87  65    1.85520652
  87  66    1.73743657
  87  67    1.62713449
  87  68    1.52382667
  87  69    1.42706964
  87  70    1.33644810
  87  71    1.25157313
  87  72    1.17208054
  87  73    1.09762920
  87  74    1.02789968
  87  75    0.96259277
  87  76    0.90142826
  87  77    0.84414368
  87  78    0.79049322
  87  79    0.74024663
  87  80    0.69318824
  87  81    0.64911606
  87  82    0.60784087
  87  83    0.56918545
  87  84    0.53298380
  87  85    0.49908041
  87  86    0.46732964
  87  87    0.43759505
  87  88    0.40974885
  87  89    0.38367134
  87  90    0.35925037
  87  91    0.33638094
  87  92    0.31496464
  87  93    0.29490933
  87  94    0.27612869
  87  95    0.25854186
  87  96    0.24207310
  87  97    0.22665148
  87  98    0.21221055
  87  99    0.19868807
  87 100    0.18602574
  87 101    0.17416896
  87 102    0.16306657
  87 103    0.15267068
  87 104    0.14293642
  87 105    0.13382176
  87 106    0.12528734
  87 107    0.11729629
  87 108    0.10981407
  87 109    0.10280837
  87 110    0.09624887
  87 111    0.09010722
  87 112    0.08435684
  87 113    0.07897285
  87 114    0.07393196
  87 115    0.06921233
  87 116    0.06479352
  87 117    0.06065640
  87 118    0.05678303
  87 119    0.05315663
  87 120    0.04976147
  87 121    0.04658284
  87 122    0.04360695
  87 123    0.04082087
  87 124    0.03821253
  87 125    0.03577059
  87 126    0.03348447
  87 127    0.03134421
  87 128    0.02934054
  87 129    0.02746474
  87 130    0.02570866
  87 131    0.02406467
  87 132    0.02252561
  87 133    0.02108480
  87 134    0.01973597
  87 135    0.01847324
  87 136    0.01729112
  87 137    0.01618447
  87 138    0.01514846
  87 139    0.01417860
  87 140    0.01327064
  87 141    0.01242064
  87 142    0.01162489
  87 143    0.01087993
  87 144    0.01018250
  87 145    0.00952957
  87 146    0.00891828
  87 147    0.00834598
  87 148    0.00781017
  87 149    0.00730850
  87 150    0.00683879
  87 151    0.00639899
  87 152    0.00598718
  87 153    0.00560156
  87 154    0.00524045
  87 155    0.00490227
  87 156    0.00458554
  87 157    0.00428888
  87 158    0.00401099
  87 159    0.00375066
  87 160    0.00350676
  87 161    0.00327820
  87 162    0.00306400
  87 163    0.00286322
  87 164    0.00267498
  87 165    0.00249846
  87 166    0.00233288
  87 167    0.00217752
  87 168    0.00203171
  87 169    0.00189479
  87 170    0.00176618
  87 171    0.00164531
  87 172    0.00153165
  87 173    0.00142471
  87 174    0.00132401
  87 175    0.00122911
  87 176    0.00113960
  87 177    0.00105509
  87 178    0.00097521
  87 179    0.00089960
  87 180    0.00082793
  87 181    0.00075990
  87 182    0.00069520
  87 183    0.00063355
  87 184    0.00057468
  87 185    0.00051833
  87 186    0.00046425
  87 187    0.00041221
  87 188    0.00036197
  87 189    0.00031333
  87 190    0.00026606
  87 191    0.00021996
  87 192    0.00017482
  87 193    0.00013045
  87 194    0.00008665
  87 195    0.00004323
  87 196    0.00000000
  88   1    0.00000000
  88   2    0.00000000
  88   3    0.00000000
  88   4    0.00000000
  88   5   19.83754840
  88   6   35.01476017
  88   7   46.30725146
  88   8   53.36748622
  88   9   57.83521241
  88  10   60.26894006
  88  11   60.79308499
  88  12   59.48574078
  88  13   56.74328683
  88  14   53.32337141
  88  15   49.83924963
  88  16   46.53708357
  88  17   43.47013163
  88  18   40.63014048
  88  19   37.99559255
  88  20   35.54549744
  88  21   33.26216088
  88  22   31.13100227
  88  23   29.13983033
  88  24   27.27819462
  88  25   25.53691510
  88  26   23.90776449
  88  27   22.38325883
  88  28   20.95651940
  88  29   19.62118005
  88  30   18.37132285
  88  31   17.20143143
  88  32   16.10635526
  88  33   15.08128075
  88  34   14.12170694
  88  35   13.22342405
  88  36   12.38249416
  88  37   11.59523361
  88  38   10.85819651
  88  39   10.16815950
  88  40    9.52210742
  88  41    8.91721990
  88  42    8.35085880
  88  43    7.82055639
  88  44    7.32400431
  88  45    6.85904324
  88  46    6.42365320
  88  47    6.01594447
  88  48    5.63414911
  88  49    5.27661306
  88  50    4.94178870
  88  51    4.62822792
  88  52    4.33457567
  88  53    4.05956389
  88  54    3.80200584
  88  55    3.56079089
  88  56    3.33487951
  88  57    3.12329871
  88  58    2.92513771
  88  59    2.73954394
  88  60    2.56571926
  88  61    2.40291646
  88  62    2.25043599
  88  63    2.10762287
  88  64    1.97386384
  88  65    1.84858466
  88  66    1.73124763
  88  67    1.62134926
  88  68    1.51841802
  88  69    1.42201236
  88  70    1.33171875
  88  71    1.24714994
  88  72    1.16794320
  88  73    1.09375885
  88  74    1.02427872
  88  75    0.95920483
  88  76    0.89825807
  88  77    0.84117701
  88  78    0.78771680
  88  79    0.73764807
  88  80    0.69075600
  88  81    0.64683936
  88  82    0.60570964
  88  83    0.56719030
  88  84    0.53111595
  88  85    0.49733167
  88  86    0.46569234
  88  87    0.43606204
  88  88    0.40831344
  88  89    0.38232728
  88  90    0.35799182
  88  91    0.33520241
  88  92    0.31386104
  88  93    0.29387587
  88  94    0.27516090
  88  95    0.25763555
  88  96    0.24122436
  88  97    0.22585665
  88  98    0.21146620
  88  99    0.19799098
  88 100    0.18537292
  88 101    0.17355759
  88 102    0.16249402
  88 103    0.15213449
  88 104    0.14243428
  88 105    0.13335150
  88 106    0.12484695
  88 107    0.11688386
  88 108    0.10942785
  88 109    0.10244668
  88 110    0.09591016
  88 111    0.08979003
  88 112    0.08405982
  88 113    0.07869471
  88 114    0.07367150
  88 115    0.06896843
  88 116    0.06456514
  88 117    0.06044255
  88 118    0.05658279
  88 119    0.05296913
  88 120    0.04958591
  88 121    0.04641846
  88 122    0.04345303
  88 123    0.04067676
  88 124    0.03807760
  88 125    0.03564427
  88 126    0.03336619
  88 127    0.03123348
  88 128    0.02923687
  88 129    0.02736769
  88 130    0.02561780
  88 131    0.02397961
  88 132    0.02244599
  88 133    0.02101026
  88 134    0.01966619
  88 135    0.01840792
  88 136    0.01722998
  88 137    0.01612724
  88 138    0.01509489
  88 139    0.01412845
  88 140    0.01322371
  88 141    0.01237671
  88 142    0.01158378
  88 143    0.01084145
  88 144    0.01014649
  88 145    0.00949587
  88 146    0.00888675
  88 147    0.00831647
  88 148    0.00778255
  88 149    0.00728266
  88 150    0.00681462
  88 151    0.00637637
  88 152    0.00596602
  88 153    0.00558177
  88 154    0.00522193
  88 155    0.00488495
  88 156    0.00456934
  88 157    0.00427373
  88 158    0.00399683
  88 159    0.00373742
  88 160    0.00349437
  88 161    0.00326663
  88 162    0.00305319
  88 163    0.00285312
  88 164    0.00266554
  88 165    0.00248964
  88 166    0.00232465
  88 167    0.00216984
  88 168    0.00202454
  88 169    0.00188811
  88 170    0.00175996
  88 171    0.00163951
  88 172    0.00152625
  88 173    0.00141969
  88 174    0.00131934
  88 175    0.00122478
  88 176    0.00113559
  88 177    0.00105138
  88 178    0.00097177
  88 179    0.00089643
  88 180    0.00082502
  88 181    0.00075723
  88 182    0.00069276
  88 183    0.00063132
  88 184    0.00057266
  88 185    0.00051650
  88 186    0.00046262
  88 187    0.00041076
  88 188    0.00036070
  88 189    0.00031223
  88 190    0.00026512
  88 191    0.00021918
  88 192    0.00017420
  88 193    0.00012999
  88 194    0.00008634
  88 195    0.00004308
  88 196    0.00000000
  89   1    0.00000000
  89   2    0.00000000
  89   3    0.00000000
  89   4    0.00000000
  89   5   18.96674152
  89   6   34.47345775
  89   7   45.10110467
  89   8   51.66167943
  89   9   55.18434832
  89  10   57.27609491
  89  11   57.63093099
  89  12   56.42694005
  89  13   53.98619477
  89  14   51.19452415
  89  15   48.26301738
  89  16   45.35940340
  89  17   42.56740426
  89  18   39.91915898
  89  19   37.42234511
  89  20   35.07445703
  89  21   32.86920761
  89  22   30.79916159
  89  23   28.85674723
  89  24   27.03461315
  89  25   25.32573562
  89  26   23.72343790
  89  27   22.22138272
  89  28   20.81355924
  89  29   19.49427036
  89  30   18.25812160
  89  31   17.10001089
  89  32   16.01511859
  89  33   14.99889747
  89  34   14.04706227
  89  35   13.15557884
  89  36   12.32065301
  89  37   11.53871924
  89  38   10.80642917
  89  39   10.12064033
  89  40    9.47840489
  89  41    8.87695882
  89  42    8.31371127
  89  43    7.78623446
  89  44    7.29225394
  89  45    6.82963923
  89  46    6.39639507
  89  47    5.99065305
  89  48    5.61066363
  89  49    5.25478877
  89  50    4.92149481
  89  51    4.60934594
  89  52    4.31699792
  89  53    4.04319227
  89  54    3.78675080
  89  55    3.54657047
  89  56    3.32161859
  89  57    3.11092829
  89  58    2.91359434
  89  59    2.72876918
  89  60    2.55565921
  89  61    2.39352136
  89  62    2.24165985
  89  63    2.09942312
  89  64    1.96620108
  89  65    1.84142238
  89  66    1.72455196
  89  67    1.61508877
  89  68    1.51256353
  89  69    1.41653676
  89  70    1.32659683
  89  71    1.24235825
  89  72    1.16345993
  89  73    1.08956368
  89  74    1.02035274
  89  75    0.95553042
  89  76    0.89481880
  89  77    0.83795757
  89  78    0.78470291
  89  79    0.73482641
  89  80    0.68811413
  89  81    0.64436567
  89  82    0.60339330
  89  83    0.56502119
  89  84    0.52908462
  89  85    0.49542928
  89  86    0.46391065
  89  87    0.43439333
  89  88    0.40675050
  89  89    0.38086335
  89  90    0.35662060
  89  91    0.33391801
  89  92    0.31265793
  89  93    0.29274890
  89  94    0.27410523
  89  95    0.25664666
  89  96    0.24029802
  89  97    0.22498889
  89  98    0.21065332
  89  99    0.19722951
  89 100    0.18465959
  89 101    0.17288937
  89 102    0.16186807
  89 103    0.15154812
  89 104    0.14188500
  89 105    0.13283697
  89 106    0.12436496
  89 107    0.11643238
  89 108    0.10900494
  89 109    0.10205053
  89 110    0.09553910
  89 111    0.08944246
  89 112    0.08373426
  89 113    0.07838978
  89 114    0.07338589
  89 115    0.06870092
  89 116    0.06431458
  89 117    0.06020787
  89 118    0.05636300
  89 119    0.05276328
  89 120    0.04939313
  89 121    0.04623791
  89 122    0.04328395
  89 123    0.04051842
  89 124    0.03792931
  89 125    0.03550540
  89 126    0.03323615
  89 127    0.03111171
  89 128    0.02912285
  89 129    0.02726092
  89 130    0.02551783
  89 131    0.02388600
  89 132    0.02235834
  89 133    0.02092819
  89 134    0.01958935
  89 135    0.01833598
  89 136    0.01716262
  89 137    0.01606418
  89 138    0.01503586
  89 139    0.01407319
  89 140    0.01317197
  89 141    0.01232828
  89 142    0.01153844
  89 143    0.01079901
[truncated: 312,272 more chars]
