# Supplementary material for: A Cellular Automata-Based Mathematical Model for Thymocyte Development
Source: PLoS One. 2009 Dec 9;4(12):e8233. doi: 10.1371/journal.pone.0008233 (PMC2784945; doi:10.1371/journal.pone.0008233)
Supplement: File S1 — FORTRAN90 PROGRAM (2.21 MB GZ) [file pone.0008233.s004.gz › f90/CXCL12_SCZ_human.dat]

   1   1    0.00000000
   1   2    0.00000000
   1   3    0.00000000
   1   4    0.00000000
   1   5    0.00000000
   1   6    0.00000000
   1   7    0.00000000
   1   8    0.00000000
   1   9    0.00000000
   1  10    0.00000000
   1  11    0.00000000
   1  12    0.00000000
   1  13    0.00000000
   1  14    0.00000000
   1  15    0.00000000
   1  16    0.00000000
   1  17    0.00000000
   1  18    0.00000000
   1  19    0.00000000
   1  20    0.00000000
   1  21    0.00000000
   1  22    0.00000000
   1  23    0.00000000
   1  24    0.00000000
   1  25    0.00000000
   1  26    0.00000000
   1  27    0.00000000
   1  28    0.00000000
   1  29    0.00000000
   1  30    0.00000000
   1  31    0.00000000
   1  32    0.00000000
   1  33    0.00000000
   1  34    0.00000000
   1  35    0.00000000
   1  36    0.00000000
   1  37    0.00000000
   1  38    0.00000000
   1  39    0.00000000
   1  40    0.00000000
   1  41    0.00000000
   1  42    0.00000000
   1  43    0.00000000
   1  44    0.00000000
   1  45    0.00000000
   1  46    0.00000000
   1  47    0.00000000
   1  48    0.00000000
   1  49    0.00000000
   1  50    0.00000000
   1  51    0.00000000
   1  52    0.00000000
   1  53    0.00000000
   1  54    0.00000000
   1  55    0.00000000
   1  56    0.00000000
   1  57    0.00000000
   1  58    0.00000000
   1  59    0.00000000
   1  60    0.00000000
   1  61    0.00000000
   1  62    0.00000000
   1  63    0.00000000
   1  64    0.00000000
   1  65    0.00000000
   1  66    0.00000000
   1  67    0.00000000
   1  68    0.00000000
   1  69    0.00000000
   1  70    0.00000000
   1  71    0.00000000
   1  72    0.00000000
   1  73    0.00000000
   1  74    0.00000000
   1  75    0.00000000
   1  76    0.00000000
   1  77    0.00000000
   1  78    0.00000000
   1  79    0.00000000
   1  80    0.00000000
   1  81    0.00000000
   1  82    0.00000000
   1  83    0.00000000
   1  84    0.00000000
   1  85    0.00000000
   1  86    0.00000000
   1  87    0.00000000
   1  88    0.00000000
   1  89    0.00000000
   1  90    0.00000000
   1  91    0.00000000
   1  92    0.00000000
   1  93    0.00000000
   1  94    0.00000000
   1  95    0.00000000
   1  96    0.00000000
   1  97    0.00000000
   1  98    0.00000000
   1  99    0.00000000
   1 100    0.00000000
   1 101    0.00000000
   1 102    0.00000000
   1 103    0.00000000
   1 104    0.00000000
   1 105    0.00000000
   1 106    0.00000000
   1 107    0.00000000
   1 108    0.00000000
   1 109    0.00000000
   1 110    0.00000000
   1 111    0.00000000
   1 112    0.00000000
   1 113    0.00000000
   1 114    0.00000000
   1 115    0.00000000
   1 116    0.00000000
   1 117    0.00000000
   1 118    0.00000000
   1 119    0.00000000
   1 120    0.00000000
   1 121    0.00000000
   1 122    0.00000000
   1 123    0.00000000
   1 124    0.00000000
   1 125    0.00000000
   1 126    0.00000000
   1 127    0.00000000
   1 128    0.00000000
   1 129    0.00000000
   1 130    0.00000000
   1 131    0.00000000
   1 132    0.00000000
   1 133    0.00000000
   1 134    0.00000000
   1 135    0.00000000
   1 136    0.00000000
   1 137    0.00000000
   1 138    0.00000000
   1 139    0.00000000
   1 140    0.00000000
   1 141    0.00000000
   1 142    0.00000000
   1 143    0.00000000
   1 144    0.00000000
   1 145    0.00000000
   1 146    0.00000000
   1 147    0.00000000
   1 148    0.00000000
   1 149    0.00000000
   1 150    0.00000000
   1 151    0.00000000
   1 152    0.00000000
   1 153    0.00000000
   1 154    0.00000000
   1 155    0.00000000
   1 156    0.00000000
   1 157    0.00000000
   1 158    0.00000000
   1 159    0.00000000
   1 160    0.00000000
   1 161    0.00000000
   1 162    0.00000000
   1 163    0.00000000
   1 164    0.00000000
   1 165    0.00000000
   1 166    0.00000000
   1 167    0.00000000
   1 168    0.00000000
   1 169    0.00000000
   1 170    0.00000000
   1 171    0.00000000
   1 172    0.00000000
   1 173    0.00000000
   1 174    0.00000000
   1 175    0.00000000
   1 176    0.00000000
   1 177    0.00000000
   1 178    0.00000000
   1 179    0.00000000
   1 180    0.00000000
   1 181    0.00000000
   1 182    0.00000000
   1 183    0.00000000
   1 184    0.00000000
   1 185    0.00000000
   1 186    0.00000000
   1 187    0.00000000
   1 188    0.00000000
   1 189    0.00000000
   1 190    0.00000000
   1 191    0.00000000
   1 192    0.00000000
   1 193    0.00000000
   1 194    0.00000000
   1 195    0.00000000
   1 196    0.00000000
   2   1    0.00000000
   2   2    2.71271397
   2   3    5.46440458
   2   4    7.27664289
   2   5    8.59969321
   2   6    9.39409455
   2   7   10.32370487
   2   8   10.84778902
   2   9   11.05191201
   2  10   10.40797138
   2  11    8.89445412
   2  12    7.14240912
   2  13    5.55067202
   2  14    4.50761096
   2  15    3.76215311
   2  16    3.19932861
   2  17    2.75918089
   2  18    2.40638744
   2  19    2.11813480
   2  20    1.87878436
   2  21    1.67721797
   2  22    1.50534462
   2  23    1.35717526
   2  24    1.22821243
   2  25    1.11503267
   2  26    1.01499456
   2  27    0.92603217
   2  28    0.84650753
   2  29    0.77510439
   2  30    0.71075116
   2  31    0.65256449
   2  32    0.59980774
   2  33    0.55185992
   2  34    0.50819244
   2  35    0.46835131
   2  36    0.43194358
   2  37    0.39862670
   2  38    0.36810025
   2  39    0.34009926
   2  40    0.31438896
   2  41    0.29076041
   2  42    0.26902700
   2  43    0.24902151
   2  44    0.23059364
   2  45    0.21360798
   2  46    0.19794223
   2  47    0.18348570
   2  48    0.17013807
   2  49    0.15780819
   2  50    0.14641319
   2  51    0.13587758
   2  52    0.12613252
   2  53    0.11711515
   2  54    0.10876804
   2  55    0.10103863
   2  56    0.09387880
   2  57    0.08724444
   2  58    0.08109510
   2  59    0.07539365
   2  60    0.07010598
   2  61    0.06520074
   2  62    0.06064909
   2  63    0.05642450
   2  64    0.05250253
   2  65    0.04886066
   2  66    0.04547816
   2  67    0.04233587
   2  68    0.03941614
   2  69    0.03670268
   2  70    0.03418043
   2  71    0.03183549
   2  72    0.02965500
   2  73    0.02762709
   2  74    0.02574077
   2  75    0.02398587
   2  76    0.02235298
   2  77    0.02083340
   2  78    0.01941906
   2  79    0.01810248
   2  80    0.01687675
   2  81    0.01573544
   2  82    0.01467260
   2  83    0.01368272
   2  84    0.01276068
   2  85    0.01190174
   2  86    0.01110148
   2  87    0.01035581
   2  88    0.00966094
   2  89    0.00901334
   2  90    0.00840974
   2  91    0.00784709
   2  92    0.00732256
   2  93    0.00683353
   2  94    0.00637756
   2  95    0.00595237
   2  96    0.00555586
   2  97    0.00518605
   2  98    0.00484113
   2  99    0.00451939
   2 100    0.00421926
   2 101    0.00393926
   2 102    0.00367803
   2 103    0.00343429
   2 104    0.00320685
   2 105    0.00299461
   2 106    0.00279655
   2 107    0.00261169
   2 108    0.00243916
   2 109    0.00227813
   2 110    0.00212781
   2 111    0.00198748
   2 112    0.00185649
   2 113    0.00173419
   2 114    0.00162001
   2 115    0.00151340
   2 116    0.00141385
   2 117    0.00132089
   2 118    0.00123409
   2 119    0.00115303
   2 120    0.00107733
   2 121    0.00100663
   2 122    0.00094059
   2 123    0.00087891
   2 124    0.00082130
   2 125    0.00076749
   2 126    0.00071722
   2 127    0.00067026
   2 128    0.00062639
   2 129    0.00058541
   2 130    0.00054712
   2 131    0.00051134
   2 132    0.00047792
   2 133    0.00044669
   2 134    0.00041750
   2 135    0.00039023
   2 136    0.00036475
   2 137    0.00034094
   2 138    0.00031869
   2 139    0.00029789
   2 140    0.00027845
   2 141    0.00026028
   2 142    0.00024331
   2 143    0.00022744
   2 144    0.00021260
   2 145    0.00019873
   2 146    0.00018577
   2 147    0.00017365
   2 148    0.00016232
   2 149    0.00015173
   2 150    0.00014183
   2 151    0.00013257
   2 152    0.00012391
   2 153    0.00011581
   2 154    0.00010824
   2 155    0.00010116
   2 156    0.00009453
   2 157    0.00008833
   2 158    0.00008254
   2 159    0.00007711
   2 160    0.00007203
   2 161    0.00006728
   2 162    0.00006283
   2 163    0.00005867
   2 164    0.00005477
   2 165    0.00005111
   2 166    0.00004769
   2 167    0.00004448
   2 168    0.00004147
   2 169    0.00003865
   2 170    0.00003600
   2 171    0.00003352
   2 172    0.00003118
   2 173    0.00002899
   2 174    0.00002692
   2 175    0.00002498
   2 176    0.00002315
   2 177    0.00002142
   2 178    0.00001979
   2 179    0.00001824
   2 180    0.00001678
   2 181    0.00001540
   2 182    0.00001408
   2 183    0.00001283
   2 184    0.00001163
   2 185    0.00001049
   2 186    0.00000939
   2 187    0.00000833
   2 188    0.00000732
   2 189    0.00000633
   2 190    0.00000538
   2 191    0.00000444
   2 192    0.00000353
   2 193    0.00000263
   2 194    0.00000175
   2 195    0.00000087
   2 196    0.00000000
   3   1    0.00000000
   3   2    3.39731302
   3   3    8.89014096
   3   4   13.07160949
   3   5   15.76246862
   3   6   17.69059411
   3   7   19.09427207
   3   8   20.05897380
   3   9   19.99613956
   3  10   18.72719294
   3  11   16.06304941
   3  12   13.15310860
   3  13   10.57489290
   3  14    8.73566720
   3  15    7.35673654
   3  16    6.28879056
   3  17    5.44205528
   3  18    4.75786926
   3  19    4.19584841
   3  20    3.72730731
   3  21    3.33145849
   3  22    2.99301268
   3  23    2.70057810
   3  24    2.44555958
   3  25    2.22138830
   3  26    2.02297743
   3  27    1.84633442
   3  28    1.68828298
   3  29    1.54626241
   3  30    1.41818159
   3  31    1.30231194
   3  32    1.19720817
   3  33    1.10164917
   3  34    1.01459332
   3  35    0.93514450
   3  36    0.86252580
   3  37    0.79605909
   3  38    0.73514891
   3  39    0.67926960
   3  40    0.62795498
   3  41    0.58078988
   3  42    0.53740327
   3  43    0.49746248
   3  44    0.46066838
   3  45    0.42675134
   3  46    0.39546778
   3  47    0.36659720
   3  48    0.33993961
   3  49    0.31531337
   3  50    0.29255324
   3  51    0.27150867
   3  52    0.25204238
   3  53    0.23402898
   3  54    0.21735389
   3  55    0.20191224
   3  56    0.18760801
   3  57    0.17435318
   3  58    0.16206702
   3  59    0.15067540
   3  60    0.14011024
   3  61    0.13030895
   3  62    0.12121396
   3  63    0.11277230
   3  64    0.10493517
   3  65    0.09765761
   3  66    0.09089819
   3  67    0.08461869
   3  68    0.07878385
   3  69    0.07336111
   3  70    0.06832041
   3  71    0.06363399
   3  72    0.05927616
   3  73    0.05522321
   3  74    0.05145318
   3  75    0.04794576
   3  76    0.04468216
   3  77    0.04164498
   3  78    0.03881811
   3  79    0.03618660
   3  80    0.03373664
   3  81    0.03145540
   3  82    0.02933099
   3  83    0.02735239
   3  84    0.02550937
   3  85    0.02379244
   3  86    0.02219281
   3  87    0.02070228
   3  88    0.01931329
   3  89    0.01801877
   3  90    0.01681219
   3  91    0.01568747
   3  92    0.01463894
   3  93    0.01366137
   3  94    0.01274987
   3  95    0.01189990
   3  96    0.01110725
   3  97    0.01036798
   3  98    0.00967846
   3  99    0.00903528
   3 100    0.00843528
   3 101    0.00787554
   3 102    0.00735330
   3 103    0.00686602
   3 104    0.00641134
   3 105    0.00598704
   3 106    0.00559107
   3 107    0.00522152
   3 108    0.00487660
   3 109    0.00455466
   3 110    0.00425414
   3 111    0.00397360
   3 112    0.00371171
   3 113    0.00346721
   3 114    0.00323893
   3 115    0.00302578
   3 116    0.00282677
   3 117    0.00264093
   3 118    0.00246739
   3 119    0.00230532
   3 120    0.00215397
   3 121    0.00201261
   3 122    0.00188059
   3 123    0.00175728
   3 124    0.00164210
   3 125    0.00153451
   3 126    0.00143400
   3 127    0.00134012
   3 128    0.00125241
   3 129    0.00117046
   3 130    0.00109391
   3 131    0.00102238
   3 132    0.00095555
   3 133    0.00089311
   3 134    0.00083476
   3 135    0.00078024
   3 136    0.00072929
   3 137    0.00068168
   3 138    0.00063719
   3 139    0.00059561
   3 140    0.00055675
   3 141    0.00052042
   3 142    0.00048648
   3 143    0.00045475
   3 144    0.00042508
   3 145    0.00039736
   3 146    0.00037144
   3 147    0.00034721
   3 148    0.00032456
   3 149    0.00030338
   3 150    0.00028358
   3 151    0.00026507
   3 152    0.00024775
   3 153    0.00023156
   3 154    0.00021642
   3 155    0.00020226
   3 156    0.00018901
   3 157    0.00017662
   3 158    0.00016503
   3 159    0.00015418
   3 160    0.00014403
   3 161    0.00013453
   3 162    0.00012563
   3 163    0.00011730
   3 164    0.00010951
   3 165    0.00010220
   3 166    0.00009536
   3 167    0.00008894
   3 168    0.00008292
   3 169    0.00007728
   3 170    0.00007199
   3 171    0.00006702
   3 172    0.00006235
   3 173    0.00005796
   3 174    0.00005383
   3 175    0.00004994
   3 176    0.00004628
   3 177    0.00004283
   3 178    0.00003956
   3 179    0.00003648
   3 180    0.00003356
   3 181    0.00003079
   3 182    0.00002815
   3 183    0.00002565
   3 184    0.00002326
   3 185    0.00002097
   3 186    0.00001878
   3 187    0.00001667
   3 188    0.00001463
   3 189    0.00001266
   3 190    0.00001075
   3 191    0.00000889
   3 192    0.00000706
   3 193    0.00000527
   3 194    0.00000350
   3 195    0.00000175
   3 196    0.00000000
   4   1    0.00000000
   4   2    0.00000000
   4   3    9.66283290
   4   4   16.40952428
   4   5   20.75109064
   4   6   23.58237443
   4   7   25.38026904
   4   8   26.37801075
   4   9   26.22654411
   4  10   24.51659517
   4  11   21.54175850
   4  12   17.88474805
   4  13   14.90246571
   4  14   12.53840606
   4  15   10.66979170
   4  16    9.18222216
   4  17    7.98417040
   4  18    7.00623645
   4  19    6.19688247
   4  20    5.51806215
   4  21    4.94163519
   4  22    4.44665352
   4  23    4.01737801
   4  24    3.64185150
   4  25    3.31087796
   4  26    3.01729246
   4  27    2.75543783
   4  28    2.52078745
   4  29    2.30967191
   4  30    2.11907927
   4  31    1.94650796
   4  32    1.78985746
   4  33    1.64734626
   4  34    1.51744963
   4  35    1.39885190
   4  36    1.29040958
   4  37    1.19112237
   4  38    1.10011023
   4  39    1.01659505
   4  40    0.93988580
   4  41    0.86936635
   4  42    0.80448550
   4  43    0.74474860
   4  44    0.68971057
   4  45    0.63896994
   4  46    0.59216382
   4  47    0.54896355
   4  48    0.50907092
   4  49    0.47221497
   4  50    0.43814910
   4  51    0.40664862
   4  52    0.37750852
   4  53    0.35054157
   4  54    0.32557658
   4  55    0.30245689
   4  56    0.28103900
   4  57    0.26119137
   4  58    0.24279330
   4  59    0.22573399
   4  60    0.20991162
   4  61    0.19523261
   4  62    0.18161086
   4  63    0.16896711
   4  64    0.15722839
   4  65    0.14632744
   4  66    0.13620226
   4  67    0.12679567
   4  68    0.11805490
   4  69    0.10993123
   4  70    0.10237968
   4  71    0.09535867
   4  72    0.08882980
   4  73    0.08275752
   4  74    0.07710900
   4  75    0.07185381
   4  76    0.06696383
   4  77    0.06241301
   4  78    0.05817721
   4  79    0.05423407
   4  80    0.05056290
   4  81    0.04714448
   4  82    0.04396101
   4  83    0.04099599
   4  84    0.03823410
   4  85    0.03566113
   4  86    0.03326388
   4  87    0.03103013
   4  88    0.02894849
   4  89    0.02700842
   4  90    0.02520011
   4  91    0.02351446
   4  92    0.02194299
   4  93    0.02047784
   4  94    0.01911170
   4  95    0.01783776
   4  96    0.01664972
   4  97    0.01554169
   4  98    0.01450819
   4  99    0.01354416
   4 100    0.01264484
   4 101    0.01180583
   4 102    0.01102304
   4 103    0.01029265
   4 104    0.00961111
   4 105    0.00897511
   4 106    0.00838157
   4 107    0.00782762
   4 108    0.00731060
   4 109    0.00682800
   4 110    0.00637752
   4 111    0.00595699
   4 112    0.00556440
   4 113    0.00519788
   4 114    0.00485568
   4 115    0.00453617
   4 116    0.00423782
   4 117    0.00395923
   4 118    0.00369908
   4 119    0.00345613
   4 120    0.00322924
   4 121    0.00301733
   4 122    0.00281941
   4 123    0.00263455
   4 124    0.00246188
   4 125    0.00230058
   4 126    0.00214991
   4 127    0.00200916
   4 128    0.00187767
   4 129    0.00175482
   4 130    0.00164005
   4 131    0.00153282
   4 132    0.00143263
   4 133    0.00133902
   4 134    0.00125154
   4 135    0.00116980
   4 136    0.00109342
   4 137    0.00102204
   4 138    0.00095533
   4 139    0.00089299
   4 140    0.00083473
   4 141    0.00078027
   4 142    0.00072938
   4 143    0.00068180
   4 144    0.00063734
   4 145    0.00059577
   4 146    0.00055691
   4 147    0.00052058
   4 148    0.00048662
   4 149    0.00045487
   4 150    0.00042518
   4 151    0.00039743
   4 152    0.00037147
   4 153    0.00034719
   4 154    0.00032449
   4 155    0.00030326
   4 156    0.00028340
   4 157    0.00026482
   4 158    0.00024744
   4 159    0.00023117
   4 160    0.00021595
   4 161    0.00020171
   4 162    0.00018837
   4 163    0.00017588
   4 164    0.00016419
   4 165    0.00015324
   4 166    0.00014297
   4 167    0.00013335
   4 168    0.00012434
   4 169    0.00011588
   4 170    0.00010794
   4 171    0.00010049
   4 172    0.00009348
   4 173    0.00008690
   4 174    0.00008071
   4 175    0.00007489
   4 176    0.00006939
   4 177    0.00006421
   4 178    0.00005932
   4 179    0.00005470
   4 180    0.00005032
   4 181    0.00004616
   4 182    0.00004221
   4 183    0.00003846
   4 184    0.00003487
   4 185    0.00003144
   4 186    0.00002815
   4 187    0.00002499
   4 188    0.00002194
   4 189    0.00001899
   4 190    0.00001612
   4 191    0.00001332
   4 192    0.00001059
   4 193    0.00000790
   4 194    0.00000525
   4 195    0.00000262
   4 196    0.00000000
   5   1    0.00000000
   5   2    0.00000000
   5   3   10.39035640
   5   4   18.21826788
   5   5   23.33308267
   5   6   26.60196786
   5   7   28.56804161
   5   8   29.95187373
   5   9   30.12044215
   5  10   28.66904970
   5  11   25.78889464
   5  12   22.01327000
   5  13   18.67148537
   5  14   15.89590345
   5  15   13.64452394
   5  16   11.82290162
   5  17   10.33813639
   5  18    9.11407666
   5  19    8.09219522
   5  20    7.22851796
   5  21    6.49015293
   5  22    5.85239262
   5  23    5.29651452
   5  24    4.80817246
   5  25    4.37623634
   5  26    3.99195789
   5  27    3.64836976
   5  28    3.33985032
   5  29    3.06180646
   5  30    2.81044042
   5  31    2.58257699
   5  32    2.37553405
   5  33    2.18702478
   5  34    2.01508289
   5  35    1.85800490
   5  36    1.71430507
   5  37    1.58267983
   5  38    1.46197943
   5  39    1.35118504
   5  40    1.24939013
   5  41    1.15578517
   5  42    1.06964493
   5  43    0.99031783
   5  44    0.91721695
   5  45    0.84981246
   5  46    0.78762505
   5  47    0.73022031
   5  48    0.67720388
   5  49    0.62821723
   5  50    0.58293393
   5  51    0.54105640
   5  52    0.50231305
   5  53    0.46645575
   5  54    0.43325757
   5  55    0.40251078
   5  56    0.37402503
   5  57    0.34762581
   5  58    0.32315298
   5  59    0.30045947
   5  60    0.27941014
   5  61    0.25988073
   5  62    0.24175691
   5  63    0.22493345
   5  64    0.20931339
   5  65    0.19480739
   5  66    0.18133310
   5  67    0.16881452
   5  68    0.15718154
   5  69    0.14636940
   5  70    0.13631833
   5  71    0.12697305
   5  72    0.11828250
   5  73    0.11019945
   5  74    0.10268021
   5  75    0.09568436
   5  76    0.08917448
   5  77    0.08311591
   5  78    0.07747658
   5  79    0.07222674
   5  80    0.06733885
   5  81    0.06278737
   5  82    0.05854861
   5  83    0.05460062
   5  84    0.05092300
   5  85    0.04749686
   5  86    0.04430466
   5  87    0.04133009
   5  88    0.03855804
   5  89    0.03597445
   5  90    0.03356628
   5  91    0.03132141
   5  92    0.02922857
   5  93    0.02727729
   5  94    0.02545784
   5  95    0.02376116
   5  96    0.02217885
   5  97    0.02070308
   5  98    0.01932657
   5  99    0.01804254
   5 100    0.01684470
   5 101    0.01572718
   5 102    0.01468453
   5 103    0.01371165
   5 104    0.01280383
   5 105    0.01195666
   5 106    0.01116604
   5 107    0.01042815
   5 108    0.00973943
   5 109    0.00909657
   5 110    0.00849648
   5 111    0.00793629
   5 112    0.00741331
   5 113    0.00692505
   5 114    0.00646919
   5 115    0.00604354
   5 116    0.00564609
   5 117    0.00527496
   5 118    0.00492838
   5 119    0.00460472
   5 120    0.00430245
   5 121    0.00402014
   5 122    0.00375646
   5 123    0.00351018
   5 124    0.00328013
   5 125    0.00306525
   5 126    0.00286451
   5 127    0.00267699
   5 128    0.00250180
   5 129    0.00233813
   5 130    0.00218522
   5 131    0.00204235
   5 132    0.00190887
   5 133    0.00178414
   5 134    0.00166759
   5 135    0.00155869
   5 136    0.00145692
   5 137    0.00136182
   5 138    0.00127294
   5 139    0.00118988
   5 140    0.00111225
   5 141    0.00103969
   5 142    0.00097188
   5 143    0.00090849
   5 144    0.00084924
   5 145    0.00079385
   5 146    0.00074208
   5 147    0.00069368
   5 148    0.00064843
   5 149    0.00060612
   5 150    0.00056656
   5 151    0.00052957
   5 152    0.00049499
   5 153    0.00046264
   5 154    0.00043239
   5 155    0.00040410
   5 156    0.00037764
   5 157    0.00035288
   5 158    0.00032972
   5 159    0.00030804
   5 160    0.00028776
   5 161    0.00026878
   5 162    0.00025101
   5 163    0.00023437
   5 164    0.00021879
   5 165    0.00020420
   5 166    0.00019052
   5 167    0.00017770
   5 168    0.00016568
   5 169    0.00015441
   5 170    0.00014383
   5 171    0.00013390
   5 172    0.00012457
   5 173    0.00011581
   5 174    0.00010756
   5 175    0.00009979
   5 176    0.00009247
   5 177    0.00008557
   5 178    0.00007905
   5 179    0.00007289
   5 180    0.00006705
   5 181    0.00006151
   5 182    0.00005625
   5 183    0.00005125
   5 184    0.00004647
   5 185    0.00004190
   5 186    0.00003751
   5 187    0.00003330
   5 188    0.00002923
   5 189    0.00002530
   5 190    0.00002148
   5 191    0.00001775
   5 192    0.00001411
   5 193    0.00001053
   5 194    0.00000699
   5 195    0.00000349
   5 196    0.00000000
   6   1    0.00000000
   6   2    0.00000000
   6   3   10.72192785
   6   4   18.81305420
   6   5   23.85443008
   6   6   27.03088710
   6   7   29.45244237
   6   8   30.86092785
   6   9   31.75490341
   6  10   31.36505785
   6  11   29.03475921
   6  12   25.79609317
   6  13   21.94906301
   6  14   18.79284570
   6  15   16.24413172
   6  16   14.17406292
   6  17   12.47279083
   6  18   11.05623136
   6  19    9.86170498
   6  20    8.84260454
   6  21    7.96405255
   6  22    7.19968253
   6  23    6.52932225
   6  24    5.93733943
   6  25    5.41145951
   6  26    4.94191682
   6  27    4.52084109
   6  28    4.14181039
   6  29    3.79952265
   6  30    3.48955199
   6  31    3.20816618
   6  32    2.95218862
   6  33    2.71889278
   6  34    2.50592065
   6  35    2.31121919
   6  36    2.13299004
   6  37    1.96964952
   6  38    1.81979640
   6  39    1.68218569
   6  40    1.55570706
   6  41    1.43936704
   6  42    1.33227410
   6  43    1.23362606
   6  44    1.14269949
   6  45    1.05884057
   6  46    0.98145726
   6  47    0.91001255
   6  48    0.84401859
   6  49    0.78303153
   6  50    0.72664706
   6  51    0.67449639
   6  52    0.62624280
   6  53    0.58157852
   6  54    0.54022196
   6  55    0.50191526
   6  56    0.46642212
   6  57    0.43352576
   6  58    0.40302724
   6  59    0.37474381
   6  60    0.34850749
   6  61    0.32416381
   6  62    0.30157062
   6  63    0.28059701
   6  64    0.26112241
   6  65    0.24303566
   6  66    0.22623428
   6  67    0.21062371
   6  68    0.19611668
   6  69    0.18263259
   6  70    0.17009699
   6  71    0.15844110
   6  72    0.14760131
   6  73    0.13751881
   6  74    0.12813917
   6  75    0.11941206
   6  76    0.11129085
   6  77    0.10373238
   6  78    0.09669667
   6  79    0.09014666
   6  80    0.08404803
   6  81    0.07836894
   6  82    0.07307988
   6  83    0.06815348
   6  84    0.06356432
   6  85    0.05928885
   6  86    0.05530519
   6  87    0.05159303
   6  88    0.04813350
   6  89    0.04490910
   6  90    0.04190356
   6  91    0.03910175
   6  92    0.03648962
   6  93    0.03405413
   6  94    0.03178313
   6  95    0.02966533
   6  96    0.02769025
   6  97    0.02584811
   6  98    0.02412984
   6  99    0.02252699
   6 100    0.02103169
   6 101    0.01963664
   6 102    0.01833502
   6 103    0.01712050
   6 104    0.01598717
   6 105    0.01492953
   6 106    0.01394248
   6 107    0.01302125
   6 108    0.01216140
   6 109    0.01135878
   6 110    0.01060956
   6 111    0.00991014
   6 112    0.00925718
   6 113    0.00864756
   6 114    0.00807837
   6 115    0.00754691
   6 116    0.00705066
   6 117    0.00658725
   6 118    0.00615450
   6 119    0.00575036
   6 120    0.00537293
   6 121    0.00502041
   6 122    0.00469116
   6 123    0.00438363
   6 124    0.00409637
   6 125    0.00382803
   6 126    0.00357736
   6 127    0.00334320
   6 128    0.00312443
   6 129    0.00292005
   6 130    0.00272910
   6 131    0.00255069
   6 132    0.00238399
   6 133    0.00222823
   6 134    0.00208268
   6 135    0.00194668
   6 136    0.00181959
   6 137    0.00170082
   6 138    0.00158983
   6 139    0.00148609
   6 140    0.00138914
   6 141    0.00129853
   6 142    0.00121384
   6 143    0.00113467
   6 144    0.00106068
   6 145    0.00099151
   6 146    0.00092684
   6 147    0.00086639
   6 148    0.00080988
   6 149    0.00075704
   6 150    0.00070764
   6 151    0.00066144
   6 152    0.00061824
   6 153    0.00057785
   6 154    0.00054007
   6 155    0.00050473
   6 156    0.00047168
   6 157    0.00044076
   6 158    0.00041183
   6 159    0.00038476
   6 160    0.00035943
   6 161    0.00033572
   6 162    0.00031352
   6 163    0.00029274
   6 164    0.00027328
   6 165    0.00025505
   6 166    0.00023797
   6 167    0.00022196
   6 168    0.00020695
   6 169    0.00019287
   6 170    0.00017966
   6 171    0.00016726
   6 172    0.00015560
   6 173    0.00014465
   6 174    0.00013435
   6 175    0.00012465
   6 176    0.00011551
   6 177    0.00010688
   6 178    0.00009874
   6 179    0.00009104
   6 180    0.00008375
   6 181    0.00007684
   6 182    0.00007027
   6 183    0.00006401
   6 184    0.00005804
   6 185    0.00005233
   6 186    0.00004686
   6 187    0.00004160
   6 188    0.00003652
   6 189    0.00003160
   6 190    0.00002683
   6 191    0.00002218
   6 192    0.00001762
   6 193    0.00001315
   6 194    0.00000873
   6 195    0.00000436
   6 196    0.00000000
   7   1    0.00000000
   7   2    0.00000000
   7   3   10.72723146
   7   4   18.53291853
   7   5   23.33620957
   7   6   26.32293989
   7   7   28.46784063
   7   8   30.40805916
   7   9   31.80033258
   7  10   32.12710490
   7  11   31.30524647
   7  12   28.29056811
   7  13   24.62371195
   7  14   21.15753125
   7  15   18.43013591
   7  16   16.21318053
   7  17   14.37267374
   7  18   12.82062218
   7  19   11.49527512
   7  20   10.35154850
   7  21    9.35565832
   7  22    8.48179024
   7  23    7.70989594
   7  24    7.02417663
   7  25    6.41201294
   7  26    5.86319626
   7  27    5.36936885
   7  28    4.92361132
   7  29    4.52013508
   7  30    4.15405088
   7  31    3.82119264
   7  32    3.51798206
   7  33    3.24132350
   7  34    2.98852147
   7  35    2.75721532
   7  36    2.54532688
   7  37    2.35101828
   7  38    2.17265745
   7  39    2.00878974
   7  40    1.85811444
   7  41    1.71946507
   7  42    1.59179278
   7  43    1.47415227
   7  44    1.36568976
   7  45    1.26563267
   7  46    1.17328062
   7  47    1.08799774
   7  48    1.00920584
   7  49    0.93637852
   7  50    0.86903588
   7  51    0.80673998
   7  52    0.74909072
   7  53    0.69572220
   7  54    0.64629952
   7  55    0.60051588
   7  56    0.55808997
   7  57    0.51876372
   7  58    0.48230014
   7  59    0.44848151
   7  60    0.41710763
   7  61    0.38799437
   7  62    0.36097222
   7  63    0.33588508
   7  64    0.31258910
   7  65    0.29095167
   7  66    0.27085050
   7  67    0.25217271
   7  68    0.23481413
   7  69    0.21867853
   7  70    0.20367702
   7  71    0.18972745
   7  72    0.17675383
   7  73    0.16468591
   7  74    0.15345869
   7  75    0.14301198
   7  76    0.13329010
   7  77    0.12424144
   7  78    0.11581822
   7  79    0.10797615
   7  80    0.10067419
   7  81    0.09387427
   7  82    0.08754111
   7  83    0.08164197
   7  84    0.07614647
   7  85    0.07102643
   7  86    0.06625567
   7  87    0.06180990
   7  88    0.05766657
   7  89    0.05380472
   7  90    0.05020487
   7  91    0.04684896
   7  92    0.04372015
   7  93    0.04080284
   7  94    0.03808248
   7  95    0.03554558
   7  96    0.03317957
   7  97    0.03097277
   7  98    0.02891431
   7  99    0.02699407
   7 100    0.02520265
   7 101    0.02353129
   7 102    0.02197184
   7 103    0.02051670
   7 104    0.01915882
   7 105    0.01789160
   7 106    0.01670894
   7 107    0.01560511
   7 108    0.01457482
   7 109    0.01361309
   7 110    0.01271533
   7 111    0.01187722
   7 112    0.01109478
   7 113    0.01036426
   7 114    0.00968218
   7 115    0.00904530
   7 116    0.00845060
   7 117    0.00789526
   7 118    0.00737665
   7 119    0.00689232
   7 120    0.00643999
   7 121    0.00601752
   7 122    0.00562293
   7 123    0.00525435
   7 124    0.00491007
   7 125    0.00458847
   7 126    0.00428805
   7 127    0.00400739
   7 128    0.00374519
   7 129    0.00350022
   7 130    0.00327136
   7 131    0.00305752
   7 132    0.00285772
   7 133    0.00267102
   7 134    0.00249657
   7 135    0.00233356
   7 136    0.00218122
   7 137    0.00203886
   7 138    0.00190582
   7 139    0.00178147
   7 140    0.00166527
   7 141    0.00155665
   7 142    0.00145513
   7 143    0.00136024
   7 144    0.00127154
   7 145    0.00118862
   7 146    0.00111111
   7 147    0.00103865
   7 148    0.00097090
   7 149    0.00090756
   7 150    0.00084834
   7 151    0.00079296
   7 152    0.00074118
   7 153    0.00069275
   7 154    0.00064746
   7 155    0.00060510
   7 156    0.00056548
   7 157    0.00052841
   7 158    0.00049373
   7 159    0.00046128
   7 160    0.00043091
   7 161    0.00040249
   7 162    0.00037588
   7 163    0.00035097
   7 164    0.00032764
   7 165    0.00030578
   7 166    0.00028530
   7 167    0.00026611
   7 168    0.00024812
   7 169    0.00023124
   7 170    0.00021540
   7 171    0.00020053
   7 172    0.00018656
   7 173    0.00017342
   7 174    0.00016107
   7 175    0.00014944
   7 176    0.00013848
   7 177    0.00012815
   7 178    0.00011839
   7 179    0.00010916
   7 180    0.00010041
   7 181    0.00009212
   7 182    0.00008425
   7 183    0.00007675
   7 184    0.00006959
   7 185    0.00006275
   7 186    0.00005618
   7 187    0.00004987
   7 188    0.00004378
   7 189    0.00003789
   7 190    0.00003217
   7 191    0.00002659
   7 192    0.00002113
   7 193    0.00001577
   7 194    0.00001047
   7 195    0.00000522
   7 196    0.00000000
   8   1    0.00000000
   8   2    0.00000000
   8   3   10.69703133
   8   4   18.32938479
   8   5   22.72798807
   8   6   25.56221941
   8   7   27.80190644
   8   8   29.62488958
   8   9   31.03859151
   8  10   32.16641975
   8  11   31.89389999
   8  12   29.55049641
   8  13   26.19627888
   8  14   22.86814629
   8  15   20.17949445
   8  16   17.94076720
   8  17   16.04164968
   8  18   14.40964232
   8  19   12.99325195
   8  20   11.75410365
   8  21   10.66270207
   8  22    9.69588532
   8  23    8.83516511
   8  24    8.06558304
   8  25    7.37489311
   8  26    6.75296267
   8  27    6.19132573
   8  28    5.68284512
   8  29    5.22145411
   8  30    4.80195665
   8  31    4.41987150
   8  32    4.07130950
   8  33    3.75287596
   8  34    3.46159248
   8  35    3.19483362
   8  36    2.95027538
   8  37    2.72585278
   8  38    2.51972469
   8  39    2.33024457
   8  40    2.15593579
   8  41    1.99547077
   8  42    1.84765323
   8  43    1.71140298
   8  44    1.58574285
   8  45    1.46978731
   8  46    1.36273264
   8  47    1.26384829
   8  48    1.17246940
   8  49    1.08799007
   8  50    1.00985758
   8  51    0.93756713
   8  52    0.87065725
   8  53    0.80870572
   8  54    0.75132584
   8  55    0.69816322
   8  56    0.64889278
   8  57    0.60321614
   8  58    0.56085923
   8  59    0.52157016
   8  60    0.48511726
   8  61    0.45128735
   8  62    0.41988416
   8  63    0.39072687
   8  64    0.36364885
   8  65    0.33849641
   8  66    0.31512781
   8  67    0.29341220
   8  68    0.27322879
   8  69    0.25446597
   8  70    0.23702065
   8  71    0.22079750
   8  72    0.20570837
   8  73    0.19167173
   8  74    0.17861213
   8  75    0.16645971
   8  76    0.15514981
   8  77    0.14462253
   8  78    0.13482236
   8  79    0.12569788
   8  80    0.11720140
   8  81    0.10928872
   8  82    0.10191884
   8  83    0.09505372
   8  84    0.08865806
   8  85    0.08269910
   8  86    0.07714644
   8  87    0.07197183
   8  88    0.06714905
   8  89    0.06265375
   8  90    0.05846329
   8  91    0.05455664
   8  92    0.05091425
   8  93    0.04751795
   8  94    0.04435086
   8  95    0.04139726
   8  96    0.03864253
   8  97    0.03607310
   8  98    0.03367632
   8  99    0.03144043
   8 100    0.02935447
   8 101    0.02740826
   8 102    0.02559231
   8 103    0.02389780
   8 104    0.02231650
   8 105    0.02084076
   8 106    0.01946346
   8 107    0.01817794
   8 108    0.01697802
   8 109    0.01585794
   8 110    0.01481234
   8 111    0.01383620
   8 112    0.01292488
   8 113    0.01207401
   8 114    0.01127955
   8 115    0.01053773
   8 116    0.00984503
   8 117    0.00919816
   8 118    0.00859406
   8 119    0.00802989
   8 120    0.00750298
   8 121    0.00701085
   8 122    0.00655118
   8 123    0.00612183
   8 124    0.00572076
   8 125    0.00534611
   8 126    0.00499613
   8 127    0.00466917
   8 128    0.00436371
   8 129    0.00407832
   8 130    0.00381169
   8 131    0.00356256
   8 132    0.00332978
   8 133    0.00311227
   8 134    0.00290902
   8 135    0.00271910
   8 136    0.00254161
   8 137    0.00237574
   8 138    0.00222073
   8 139    0.00207586
   8 140    0.00194046
   8 141    0.00181391
   8 142    0.00169562
   8 143    0.00158505
   8 144    0.00148170
   8 145    0.00138509
   8 146    0.00129477
   8 147    0.00121034
   8 148    0.00113140
   8 149    0.00105760
   8 150    0.00098859
   8 151    0.00092406
   8 152    0.00086372
   8 153    0.00080729
   8 154    0.00075452
   8 155    0.00070516
   8 156    0.00065898
   8 157    0.00061579
   8 158    0.00057538
   8 159    0.00053756
   8 160    0.00050218
   8 161    0.00046905
   8 162    0.00043805
   8 163    0.00040902
   8 164    0.00038183
   8 165    0.00035636
   8 166    0.00033250
   8 167    0.00031013
   8 168    0.00028916
   8 169    0.00026949
   8 170    0.00025103
   8 171    0.00023370
   8 172    0.00021742
   8 173    0.00020211
   8 174    0.00018772
   8 175    0.00017417
   8 176    0.00016140
   8 177    0.00014935
   8 178    0.00013797
   8 179    0.00012722
   8 180    0.00011703
   8 181    0.00010737
   8 182    0.00009819
   8 183    0.00008944
   8 184    0.00008110
   8 185    0.00007313
   8 186    0.00006548
   8 187    0.00005812
   8 188    0.00005103
   8 189    0.00004416
   8 190    0.00003749
   8 191    0.00003099
   8 192    0.00002463
   8 193    0.00001837
   8 194    0.00001220
   8 195    0.00000609
   8 196    0.00000000
   9   1    0.00000000
   9   2    0.00000000
   9   3   10.77434001
   9   4   18.43299217
   9   5   22.77514147
   9   6   25.49839449
   9   7   27.66399507
   9   8   29.36961942
   9   9   30.68700276
   9  10   31.73487710
   9  11   31.68114065
   9  12   29.93955898
   9  13   26.84765085
   9  14   24.03084475
   9  15   21.55972721
   9  16   19.40057902
   9  17   17.50774630
   9  18   15.84074172
   9  19   14.36601176
   9  20   13.05597555
   9  21   11.88785449
   9  22   10.84270621
   9  23    9.90467216
   9  24    9.06039195
   9  25    8.29854288
   9  26    7.60947447
   9  27    6.98491635
   9  28    6.41774346
   9  29    5.90178633
   9  30    5.43167715
   9  31    5.00272439
   9  32    4.61081000
   9  33    4.25230491
   9  34    3.92399908
   9  35    3.62304342
   9  36    3.34690117
   9  37    3.09330707
   9  38    2.86023295
   9  39    2.64585839
   9  40    2.44854576
   9  41    2.26681886
   9  42    2.09934438
   9  43    1.94491605
   9  44    1.80244068
   9  45    1.67092613
   9  46    1.54947071
   9  47    1.43725385
   9  48    1.33352795
   9  49    1.23761112
   9  50    1.14888072
   9  51    1.06676772
   9  52    0.99075156
   9  53    0.92035563
   9  54    0.85514321
   9  55    0.79471382
   9  56    0.73869995
   9  57    0.68676410
   9  58    0.63859617
   9  59    0.59391102
   9  60    0.55244631
   9  61    0.51396057
   9  62    0.47823141
   9  63    0.44505388
   9  64    0.41423905
   9  65    0.38561266
   9  66    0.35901390
   9  67    0.33429433
   9  68    0.31131685
   9  69    0.28995481
   9  70    0.27009114
   9  71    0.25161760
   9  72    0.23443409
   9  73    0.21844798
   9  74    0.20357354
   9  75    0.18973143
   9  76    0.17684813
   9  77    0.16485556
   9  78    0.15369064
   9  79    0.14329489
   9  80    0.13361409
   9  81    0.12459797
   9  82    0.11619989
   9  83    0.10837660
   9  84    0.10108793
   9  85    0.09429661
   9  86    0.08796805
   9  87    0.08207010
   9  88    0.07657293
   9  89    0.07144881
   9  90    0.06667198
   9  91    0.06221850
   9  92    0.05806611
   9  93    0.05419413
   9  94    0.05058333
   9  95    0.04721580
   9  96    0.04407493
   9  97    0.04114523
   9  98    0.03841229
   9  99    0.03586273
   9 100    0.03348407
   9 101    0.03126470
   9 102    0.02919382
   9 103    0.02726137
   9 104    0.02545799
   9 105    0.02377494
   9 106    0.02220412
   9 107    0.02073794
   9 108    0.01936936
   9 109    0.01809182
   9 110    0.01689919
   9 111    0.01578578
   9 112    0.01474626
   9 113    0.01377569
   9 114    0.01286945
   9 115    0.01202324
   9 116    0.01123303
   9 117    0.01049510
   9 118    0.00980596
   9 119    0.00916234
   9 120    0.00856123
   9 121    0.00799978
   9 122    0.00747537
   9 123    0.00698552
   9 124    0.00652794
   9 125    0.00610050
   9 126    0.00570119
   9 127    0.00532814
   9 128    0.00497962
   9 129    0.00465400
   9 130    0.00434977
   9 131    0.00406551
   9 132    0.00379990
   9 133    0.00355172
   9 134    0.00331980
   9 135    0.00310308
   9 136    0.00290055
   9 137    0.00271129
   9 138    0.00253440
   9 139    0.00236909
   9 140    0.00221458
   9 141    0.00207016
   9 142    0.00193518
   9 143    0.00180900
   9 144    0.00169106
   9 145    0.00158081
   9 146    0.00147774
   9 147    0.00138138
   9 148    0.00129130
   9 149    0.00120707
   9 150    0.00112832
   9 151    0.00105467
   9 152    0.00098581
   9 153    0.00092141
   9 154    0.00086118
   9 155    0.00080485
   9 156    0.00075215
   9 157    0.00070285
   9 158    0.00065673
   9 159    0.00061357
   9 160    0.00057318
   9 161    0.00053538
   9 162    0.00049999
   9 163    0.00046686
   9 164    0.00043583
   9 165    0.00040676
   9 166    0.00037952
   9 167    0.00035399
   9 168    0.00033006
   9 169    0.00030760
   9 170    0.00028654
   9 171    0.00026675
   9 172    0.00024817
   9 173    0.00023071
   9 174    0.00021427
   9 175    0.00019881
   9 176    0.00018423
   9 177    0.00017048
   9 178    0.00015749
   9 179    0.00014521
   9 180    0.00013359
   9 181    0.00012256
   9 182    0.00011208
   9 183    0.00010210
   9 184    0.00009258
   9 185    0.00008348
   9 186    0.00007474
   9 187    0.00006635
   9 188    0.00005825
   9 189    0.00005041
   9 190    0.00004280
   9 191    0.00003537
   9 192    0.00002811
   9 193    0.00002097
   9 194    0.00001393
   9 195    0.00000695
   9 196    0.00000000
  10   1    0.00000000
  10   2    0.00000000
  10   3   11.01047704
  10   4   18.92690818
  10   5   23.53238290
  10   6   26.09431771
  10   7   28.09682668
  10   8   29.62018633
  10   9   30.72779392
  10  10   31.53201180
  10  11   31.28307796
  10  12   29.79882612
  10  13   27.33141892
  10  14   24.94407423
  10  15   22.71431583
  10  16   20.67175539
  10  17   18.81811586
  10  18   17.14299291
  10  19   15.63159940
  10  20   14.26820849
  10  21   13.03763317
  10  22   11.92582711
  10  23   10.92008371
  10  24   10.00904758
  10  25    9.18263940
  10  26    8.43194434
  10  27    7.74908939
  10  28    7.12712273
  10  29    6.55990135
  10  30    6.04198970
  10  31    5.56856985
  10  32    5.13536292
  10  33    4.73856084
  10  34    4.37476723
  10  35    4.04094651
  10  36    3.73437979
  10  37    3.45262701
  10  38    3.19349404
  10  39    2.95500429
  10  40    2.73537401
  10  41    2.53299086
  10  42    2.34639519
  10  43    2.17426360
  10  44    2.01539466
  10  45    1.86869622
  10  46    1.73317429
  10  47    1.60792321
  10  48    1.49211690
  10  49    1.38500112
  10  50    1.28588659
  10  51    1.19414282
  10  52    1.10919262
  10  53    1.03050715
  10  54    0.95760156
  10  55    0.89003095
  10  56    0.82738684
  10  57    0.76929395
  10  58    0.71540727
  10  59    0.66540944
  10  60    0.61900838
  10  61    0.57593512
  10  62    0.53594186
  10  63    0.49880018
  10  64    0.46429943
  10  65    0.43224526
  10  66    0.40245829
  10  67    0.37477287
  10  68    0.34903600
  10  69    0.32510626
  10  70    0.30285294
  10  71    0.28215516
  10  72    0.26290107
  10  73    0.24498721
  10  74    0.22831775
  10  75    0.21280401
  10  76    0.19836381
  10  77    0.18492104
  10  78    0.17240513
  10  79    0.16075070
  10  80    0.14989709
  10  81    0.13978806
  10  82    0.13037143
  10  83    0.12159879
  10  84    0.11342520
  10  85    0.10580893
  10  86    0.09871126
  10  87    0.09209621
  10  88    0.08593036
  10  89    0.08018267
  10  90    0.07482428
  10  91    0.06982839
  10  92    0.06517006
  10  93    0.06082613
  10  94    0.05677504
  10  95    0.05299676
  10  96    0.04947263
  10  97    0.04618532
  10  98    0.04311869
  10  99    0.04025773
  10 100    0.03758844
  10 101    0.03509784
  10 102    0.03277379
  10 103    0.03060504
  10 104    0.02858106
  10 105    0.02669210
  10 106    0.02492903
  10 107    0.02328337
  10 108    0.02174723
  10 109    0.02031322
  10 110    0.01897450
  10 111    0.01772466
  10 112    0.01655775
  10 113    0.01546821
  10 114    0.01445085
  10 115    0.01350087
  10 116    0.01261374
  10 117    0.01178529
  10 118    0.01101158
  10 119    0.01028899
  10 120    0.00961409
  10 121    0.00898372
  10 122    0.00839491
  10 123    0.00784491
  10 124    0.00733113
  10 125    0.00685118
  10 126    0.00640281
  10 127    0.00598392
  10 128    0.00559257
  10 129    0.00522693
  10 130    0.00488530
  10 131    0.00456609
  10 132    0.00426782
  10 133    0.00398912
  10 134    0.00372868
  10 135    0.00348530
  10 136    0.00325786
  10 137    0.00304530
  10 138    0.00284665
  10 139    0.00266099
  10 140    0.00248746
  10 141    0.00232527
  10 142    0.00217367
  10 143    0.00203197
  10 144    0.00189950
  10 145    0.00177567
  10 146    0.00165991
  10 147    0.00155169
  10 148    0.00145051
  10 149    0.00135590
  10 150    0.00126745
  10 151    0.00118473
  10 152    0.00110739
  10 153    0.00103505
  10 154    0.00096740
  10 155    0.00090412
  10 156    0.00084493
  10 157    0.00078956
  10 158    0.00073775
  10 159    0.00068927
  10 160    0.00064390
  10 161    0.00060144
  10 162    0.00056169
  10 163    0.00052447
  10 164    0.00048961
  10 165    0.00045695
  10 166    0.00042636
  10 167    0.00039768
  10 168    0.00037079
  10 169    0.00034557
  10 170    0.00032190
  10 171    0.00029968
  10 172    0.00027881
  10 173    0.00025918
  10 174    0.00024073
  10 175    0.00022335
  10 176    0.00020697
  10 177    0.00019153
  10 178    0.00017694
  10 179    0.00016314
  10 180    0.00015008
  10 181    0.00013769
  10 182    0.00012592
  10 183    0.00011471
  10 184    0.00010401
  10 185    0.00009378
  10 186    0.00008397
  10 187    0.00007454
  10 188    0.00006544
  10 189    0.00005663
  10 190    0.00004808
  10 191    0.00003974
  10 192    0.00003158
  10 193    0.00002356
  10 194    0.00001565
  10 195    0.00000781
  10 196    0.00000000
  11   1    0.00000000
  11   2    0.00000000
  11   3   11.38474598
  11   4   19.80756405
  11   5   24.42738799
  11   6   27.35414851
  11   7   29.12130742
  11   8   30.40510467
  11   9   31.19500901
  11  10   31.50855253
  11  11   31.24559083
  11  12   29.76056326
  11  13   27.84455960
  11  14   25.79959361
  11  15   23.77265472
  11  16   21.83678064
  11  17   20.02531666
  11  18   18.35015527
  11  19   16.81177342
  11  20   15.40475579
  11  21   14.12084532
  11  22   12.95063641
  11  23   11.88451207
  11  24   10.91315152
  11  25   10.02779012
  11  26    9.22033564
  11  27    8.48340153
  11  28    7.81029373
  11  29    7.19497252
  11  30    6.63200260
  11  31    6.11649896
  11  32    5.64407301
  11  33    5.21078149
  11  34    4.81307910
  11  35    4.44777554
  11  36    4.11199696
  11  37    3.80315148
  11  38    3.51889869
  11  39    3.25712256
  11  40    3.01590756
  11  41    2.79351751
  11  42    2.58837687
  11  43    2.39905427
  11  44    2.22424779
  11  45    2.06277206
  11  46    1.91354667
  11  47    1.77558594
  11  48    1.64798975
  11  49    1.52993542
  11  50    1.42067040
  11  51    1.31950571
  11  52    1.22581014
  11  53    1.13900495
  11  54    1.05855916
  11  55    0.98398525
  11  56    0.91483538
  11  57    0.85069785
  11  58    0.79119402
  11  59    0.73597541
  11  60    0.68472117
  11  61    0.63713572
  11  62    0.59294665
  11  63    0.55190275
  11  64    0.51377229
  11  65    0.47834138
  11  66    0.44541258
  11  67    0.41480347
  11  68    0.38634555
  11  69    0.35988302
  11  70    0.33527184
  11  71    0.31237876
  11  72    0.29108050
  11  73    0.27126295
  11  74    0.25282044
  11  75    0.23565511
  11  76    0.21967633
  11  77    0.20480007
  11  78    0.19094847
  11  79    0.17804933
  11  80    0.16603569
  11  81    0.15484546
  11  82    0.14442100
  11  83    0.13470882
  11  84    0.12565929
  11  85    0.11722632
  11  86    0.10936710
  11  87    0.10204187
  11  88    0.09521370
  11  89    0.08884827
  11  90    0.08291369
  11  91    0.07738030
  11  92    0.07222056
  11  93    0.06740884
  11  94    0.06292129
  11  95    0.05873575
  11  96    0.05483161
  11  97    0.05118967
  11  98    0.04779208
  11  99    0.04462223
  11 100    0.04166465
  11 101    0.03890494
  11 102    0.03632970
  11 103    0.03392646
  11 104    0.03168357
  11 105    0.02959023
  11 106    0.02763635
  11 107    0.02581253
  11 108    0.02411002
  11 109    0.02252068
  11 110    0.02103689
  11 111    0.01965159
  11 112    0.01835816
  11 113    0.01715046
  11 114    0.01602275
  11 115    0.01496969
  11 116    0.01398629
  11 117    0.01306791
  11 118    0.01221020
  11 119    0.01140912
  11 120    0.01066092
  11 121    0.00996206
  11 122    0.00930926
  11 123    0.00869948
  11 124    0.00812985
  11 125    0.00759771
  11 126    0.00710058
  11 127    0.00663613
  11 128    0.00620220
  11 129    0.00579677
  11 130    0.00541796
  11 131    0.00506401
  11 132    0.00473327
  11 133    0.00442422
  11 134    0.00413542
  11 135    0.00386553
  11 136    0.00361332
  11 137    0.00337760
  11 138    0.00315731
  11 139    0.00295142
  11 140    0.00275898
  11 141    0.00257911
  11 142    0.00241098
  11 143    0.00225382
  11 144    0.00210691
  11 145    0.00196958
  11 146    0.00184119
  11 147    0.00172116
  11 148    0.00160894
  11 149    0.00150402
  11 150    0.00140591
  11 151    0.00131417
  11 152    0.00122838
  11 153    0.00114815
  11 154    0.00107311
  11 155    0.00100293
  11 156    0.00093727
  11 157    0.00087585
  11 158    0.00081839
  11 159    0.00076462
  11 160    0.00071429
  11 161    0.00066719
  11 162    0.00062310
  11 163    0.00058181
  11 164    0.00054314
  11 165    0.00050692
  11 166    0.00047298
  11 167    0.00044117
  11 168    0.00041134
  11 169    0.00038337
  11 170    0.00035711
  11 171    0.00033246
  11 172    0.00030931
  11 173    0.00028754
  11 174    0.00026706
  11 175    0.00024778
  11 176    0.00022962
  11 177    0.00021248
  11 178    0.00019630
  11 179    0.00018099
  11 180    0.00016650
  11 181    0.00015276
  11 182    0.00013969
  11 183    0.00012726
  11 184    0.00011539
  11 185    0.00010405
  11 186    0.00009316
  11 187    0.00008270
  11 188    0.00007260
  11 189    0.00006283
  11 190    0.00005334
  11 191    0.00004409
  11 192    0.00003504
  11 193    0.00002614
  11 194    0.00001736
  11 195    0.00000866
  11 196    0.00000000
  12   1    0.00000000
  12   2    0.00000000
  12   3   11.76652740
  12   4   20.57052360
  12   5   26.11326387
  12   6   28.88310705
  12   7   30.74575167
  12   8   31.80565807
  12   9   32.26348987
  12  10   32.18775884
  12  11   31.55527706
  12  12   30.27243791
  12  13   28.59815233
  12  14   26.74038757
  12  15   24.83511462
  12  16   22.96483035
  12  17   21.17639634
  12  18   19.49401218
  12  19   17.92789762
  12  20   16.47987666
  12  21   15.14689582
  12  22   13.92321554
  12  23   12.80176228
  12  24   11.77495260
  12  25   10.83518525
  12  26    9.97512483
  12  27    9.18785494
  12  28    8.46695058
  12  29    7.80650111
  12  30    7.20110380
  12  31    6.64584084
  12  32    6.13624757
  12  33    5.66827702
  12  34    5.23826371
  12  35    4.84288852
  12  36    4.47914547
  12  37    4.14431109
  12  38    3.83591635
  12  39    3.55172123
  12  40    3.28969188
  12  41    3.04797999
  12  42    2.82490440
  12  43    2.61893462
  12  44    2.42867607
  12  45    2.25285691
  12  46    2.09031625
  12  47    1.93999358
  12  48    1.80091930
  12  49    1.67220629
  12  50    1.55304223
  12  51    1.44268278
  12  52    1.34044543
  12  53    1.24570394
  12  54    1.15788335
  12  55    1.07645541
  12  56    1.00093458
  12  57    0.93087426
  12  58    0.86586348
  12  59    0.80552384
  12  60    0.74950678
  12  61    0.69749105
  12  62    0.64918043
  12  63    0.60430171
  12  64    0.56260273
  12  65    0.52385069
  12  66    0.48783059
  12  67    0.45434377
  12  68    0.42320663
  12  69    0.39424940
  12  70    0.36731505
  12  71    0.34225831
  12  72    0.31894472
  12  73    0.29724978
  12  74    0.27705822
  12  75    0.25826325
  12  76    0.24076590
  12  77    0.22447446
  12  78    0.20930390
  12  79    0.19517536
  12  80    0.18201571
  12  81    0.16975709
  12  82    0.15833653
  12  83    0.14769558
  12  84    0.13777998
  12  85    0.12853933
  12  86    0.11992684
  12  87    0.11189904
  12  88    0.10441553
  12  89    0.09743877
  12  90    0.09093387
  12  91    0.08486841
  12  92    0.07921222
  12  93    0.07393727
  12  94    0.06901746
  12  95    0.06442853
  12  96    0.06014792
  12  97    0.05615463
  12  98    0.05242909
  12  99    0.04895313
  12 100    0.04570981
  12 101    0.04268335
  12 102    0.03985909
  12 103    0.03722335
  12 104    0.03476340
  12 105    0.03246739
  12 106    0.03032426
  12 107    0.02832372
  12 108    0.02645620
  12 109    0.02471274
  12 110    0.02308504
  12 111    0.02156532
  12 112    0.02014635
  12 113    0.01882140
  12 114    0.01758416
  12 115    0.01642880
  12 116    0.01534983
  12 117    0.01434217
  12 118    0.01340107
  12 119    0.01252208
  12 120    0.01170108
  12 121    0.01093422
  12 122    0.01021789
  12 123    0.00954873
  12 124    0.00892363
  12 125    0.00833966
  12 126    0.00779409
  12 127    0.00728438
  12 128    0.00680816
  12 129    0.00636321
  12 130    0.00594746
  12 131    0.00555899
  12 132    0.00519599
  12 133    0.00485679
  12 134    0.00453980
  12 135    0.00424358
  12 136    0.00396674
  12 137    0.00370801
  12 138    0.00346621
  12 139    0.00324020
  12 140    0.00302897
  12 141    0.00283153
  12 142    0.00264697
  12 143    0.00247445
  12 144    0.00231319
  12 145    0.00216243
  12 146    0.00202149
  12 147    0.00188972
  12 148    0.00176653
  12 149    0.00165134
  12 150    0.00154363
  12 151    0.00144292
  12 152    0.00134874
  12 153    0.00126065
  12 154    0.00117827
  12 155    0.00110122
  12 156    0.00102914
  12 157    0.00096170
  12 158    0.00089861
  12 159    0.00083958
  12 160    0.00078432
  12 161    0.00073261
  12 162    0.00068420
  12 163    0.00063886
  12 164    0.00059641
  12 165    0.00055664
  12 166    0.00051937
  12 167    0.00048445
  12 168    0.00045169
  12 169    0.00042097
  12 170    0.00039215
  12 171    0.00036508
  12 172    0.00033965
  12 173    0.00031575
  12 174    0.00029327
  12 175    0.00027210
  12 176    0.00025215
  12 177    0.00023333
  12 178    0.00021556
  12 179    0.00019876
  12 180    0.00018284
  12 181    0.00016775
  12 182    0.00015341
  12 183    0.00013975
  12 184    0.00012672
  12 185    0.00011426
  12 186    0.00010231
  12 187    0.00009082
  12 188    0.00007973
  12 189    0.00006900
  12 190    0.00005858
  12 191    0.00004842
  12 192    0.00003848
  12 193    0.00002871
  12 194    0.00001907
  12 195    0.00000951
  12 196    0.00000000
  13   1    0.00000000
  13   2    0.00000000
  13   3   12.15795323
  13   4   21.67710355
  13   5   27.67659448
  13   6   31.43491221
  13   7   33.29604024
  13   8   33.93563606
  13   9   33.99471671
  13  10   33.55259583
  13  11   32.64166811
  13  12   31.29696996
  13  13   29.64973136
  13  14   27.83575834
  13  15   25.96202573
  13  16   24.10298106
  13  17   22.30621655
  13  18   20.59965359
  13  19   18.99771162
  13  20   17.50594289
  13  21   16.12429401
  13  22   14.84931627
  13  23   13.67562722
  13  24   12.59685830
  13  25   11.60625759
  13  26   10.69706392
  13  27    9.86273101
  13  28    9.09705427
  13  29    8.39423479
  13  30    7.74890391
  13  31    7.15612302
  13  32    6.61136897
  13  33    6.11051110
  13  34    5.64978424
  13  35    5.22576029
  13  36    4.83531983
  13  37    4.47562491
  13  38    4.14409340
  13  39    3.83837525
  13  40    3.55633068
  13  41    3.29601030
  13  42    3.05563706
  13  43    2.83358997
  13  44    2.62838939
  13  45    2.43868372
  13  46    2.26323748
  13  47    2.10092055
  13  48    1.95069848
  13  49    1.81162374
  13  50    1.68282784
  13  51    1.56351426
  13  52    1.45295201
  13  53    1.35046985
  13  54    1.25545104
  13  55    1.16732860
  13  56    1.08558102
  13  57    1.00972836
  13  58    0.93932872
  13  59    0.87397503
  13  60    0.81329209
  13  61    0.75693400
  13  62    0.70458165
  13  63    0.65594056
  13  64    0.61073889
  13  65    0.56872556
  13  66    0.52966859
  13  67    0.49335359
  13  68    0.45958232
  13  69    0.42817147
  13  70    0.39895140
  13  71    0.37176513
  13  72    0.34646733
  13  73    0.32292343
  13  74    0.30100877
  13  75    0.28060784
  13  76    0.26161359
  13  77    0.24392677
  13  78    0.22745535
  13  79    0.21211399
  13  80    0.19782349
  13  81    0.18451037
  13  82    0.17210644
  13  83    0.16054837
  13  84    0.14977737
  13  85    0.13973886
  13  86    0.13038209
  13  87    0.12165996
  13  88    0.11352868
  13  89    0.10594755
  13  90    0.09887873
  13  91    0.09228706
  13  92    0.08613982
  13  93    0.08040659
  13  94    0.07505908
  13  95    0.07007097
  13  96    0.06541776
  13  97    0.06107666
  13  98    0.05702646
  13  99    0.05324740
  13 100    0.04972111
  13 101    0.04643048
  13 102    0.04335955
  13 103    0.04049350
  13 104    0.03781849
  13 105    0.03532166
  13 106    0.03299099
  13 107    0.03081532
  13 108    0.02878423
  13 109    0.02688802
  13 110    0.02511763
  13 111    0.02346464
  13 112    0.02192120
  13 113    0.02047997
  13 114    0.01913412
  13 115    0.01787728
  13 116    0.01670353
  13 117    0.01560731
  13 118    0.01458347
  13 119    0.01362719
  13 120    0.01273397
  13 121    0.01189962
  13 122    0.01112024
  13 123    0.01039217
  13 124    0.00971202
  13 125    0.00907660
  13 126    0.00848296
  13 127    0.00792832
  13 128    0.00741011
  13 129    0.00692592
  13 130    0.00647350
  13 131    0.00605076
  13 132    0.00565572
  13 133    0.00528658
  13 134    0.00494161
  13 135    0.00461922
  13 136    0.00431793
  13 137    0.00403635
  13 138    0.00377318
  13 139    0.00352720
  13 140    0.00329729
  13 141    0.00308239
  13 142    0.00288152
  13 143    0.00269374
  13 144    0.00251821
  13 145    0.00235412
  13 146    0.00220070
  13 147    0.00205728
  13 148    0.00192318
  13 149    0.00179779
  13 150    0.00168055
  13 151    0.00157092
  13 152    0.00146839
  13 153    0.00137251
  13 154    0.00128283
  13 155    0.00119894
  13 156    0.00112048
  13 157    0.00104707
  13 158    0.00097838
  13 159    0.00091411
  13 160    0.00085396
  13 161    0.00079766
  13 162    0.00074495
  13 163    0.00069560
  13 164    0.00064938
  13 165    0.00060608
  13 166    0.00056551
  13 167    0.00052748
  13 168    0.00049182
  13 169    0.00045838
  13 170    0.00042699
  13 171    0.00039752
  13 172    0.00036984
  13 173    0.00034381
  13 174    0.00031933
  13 175    0.00029628
  13 176    0.00027456
  13 177    0.00025407
  13 178    0.00023472
  13 179    0.00021643
  13 180    0.00019910
  13 181    0.00018266
  13 182    0.00016705
  13 183    0.00015218
  13 184    0.00013799
  13 185    0.00012442
  13 186    0.00011141
  13 187    0.00009889
  13 188    0.00008682
  13 189    0.00007514
  13 190    0.00006379
  13 191    0.00005273
  13 192    0.00004190
  13 193    0.00003126
  13 194    0.00002076
  13 195    0.00001036
  13 196    0.00000000
  14   1    0.00000000
  14   2    0.00000000
  14   3   12.23686248
  14   4   22.39013811
  14   5   29.59191547
  14   6   34.00977261
  14   7   36.20117852
  14   8   36.78200766
  14   9   36.36326006
  14  10   35.52058438
  14  11   34.29252698
  14  12   32.74935564
  14  13   30.98676247
  14  14   29.10234318
  14  15   27.17820097
  14  16   25.27536007
  14  17   23.43514937
  14  18   21.68315511
  14  19   20.03341929
  14  20   18.49198316
  14  21   17.05958278
  14  22   15.73358504
  14  23   14.50932929
  14  24   13.38103367
  14  25   12.34239441
  14  26   11.38697332
  14  27   10.50844135
  14  28    9.70072531
  14  29    8.95809045
  14  30    8.27518065
  14  31    7.64703150
  14  32    7.06906615
  14  33    6.53708067
  14  34    6.04722363
  14  35    5.59597254
  14  36    5.18010930
  14  37    4.79669573
  14  38    4.44305006
  14  39    4.11672456
  14  40    3.81548487
  14  41    3.53729070
  14  42    3.28027834
  14  43    3.04274453
  14  44    2.82313188
  14  45    2.62001558
  14  46    2.43209140
  14  47    2.25816477
  14  48    2.09714094
  14  49    1.94801609
  14  50    1.80986918
  14  51    1.68185473
  14  52    1.56319613
  14  53    1.45317969
  14  54    1.35114919
  14  55    1.25650091
  14  56    1.16867920
  14  57    1.08717239
  14  58    1.01150910
  14  59    0.94125485
  14  60    0.87600900
  14  61    0.81540198
  14  62    0.75909274
  14  63    0.70676639
  14  64    0.65813212
  14  65    0.61292124
  14  66    0.57088542
  14  67    0.53179505
  14  68    0.49543778
  14  69    0.46161716
  14  70    0.43015134
  14  71    0.40087201
  14  72    0.37362330
  14  73    0.34826084
  14  74    0.32465083
  14  75    0.30266931
  14  76    0.28220134
  14  77    0.26314035
  14  78    0.24538749
  14  79    0.22885106
  14  80    0.21344597
  14  81    0.19909326
  14  82    0.18571959
  14  83    0.17325692
  14  84    0.16164201
  14  85    0.15081614
  14  86    0.14072476
  14  87    0.13131717
  14  88    0.12254626
  14  89    0.11436823
  14  90    0.10674236
  14  91    0.09963079
  14  92    0.09299830
  14  93    0.08681215
  14  94    0.08104185
  14  95    0.07565907
  14  96    0.07063743
  14  97    0.06595235
  14  98    0.06158101
  14  99    0.05750211
  14 100    0.05369586
  14 101    0.05014380
  14 102    0.04682876
  14 103    0.04373474
  14 104    0.04084684
  14 105    0.03815118
  14 106    0.03563482
  14 107    0.03328572
  14 108    0.03109264
  14 109    0.02904512
  14 110    0.02713339
  14 111    0.02534838
  14 112    0.02368160
  14 113    0.02212515
  14 114    0.02067167
  14 115    0.01931427
  14 116    0.01804657
  14 117    0.01686257
  14 118    0.01575671
  14 119    0.01472379
  14 120    0.01375896
  14 121    0.01285771
  14 122    0.01201580
  14 123    0.01122931
  14 124    0.01049455
  14 125    0.00980811
  14 126    0.00916678
  14 127    0.00856757
  14 128    0.00800771
  14 129    0.00748459
  14 130    0.00699579
  14 131    0.00653904
  14 132    0.00611222
  14 133    0.00571336
  14 134    0.00534061
  14 135    0.00499226
  14 136    0.00466671
  14 137    0.00436244
  14 138    0.00407806
  14 139    0.00381225
  14 140    0.00356381
  14 141    0.00333158
  14 142    0.00311450
  14 143    0.00291158
  14 144    0.00272188
  14 145    0.00254454
  14 146    0.00237875
  14 147    0.00222374
  14 148    0.00207881
  14 149    0.00194330
  14 150    0.00181659
  14 151    0.00169809
  14 152    0.00158728
  14 153    0.00148365
  14 154    0.00138672
  14 155    0.00129605
  14 156    0.00121124
  14 157    0.00113189
  14 158    0.00105765
  14 159    0.00098818
  14 160    0.00092317
  14 161    0.00086231
  14 162    0.00080534
  14 163    0.00075199
  14 164    0.00070203
  14 165    0.00065522
  14 166    0.00061136
  14 167    0.00057026
  14 168    0.00053171
  14 169    0.00049555
  14 170    0.00046162
  14 171    0.00042977
  14 172    0.00039984
  14 173    0.00037171
  14 174    0.00034524
  14 175    0.00032032
  14 176    0.00029684
  14 177    0.00027469
  14 178    0.00025377
  14 179    0.00023399
  14 180    0.00021526
  14 181    0.00019749
  14 182    0.00018061
  14 183    0.00016453
  14 184    0.00014919
  14 185    0.00013452
  14 186    0.00012045
  14 187    0.00010692
  14 188    0.00009387
  14 189    0.00008124
  14 190    0.00006897
  14 191    0.00005701
  14 192    0.00004530
  14 193    0.00003380
  14 194    0.00002245
  14 195    0.00001120
  14 196    0.00000000
  15   1    0.00000000
  15   2    0.00000000
  15   3   11.44835504
  15   4   22.14432112
  15   5   30.40964285
  15   6   35.94725950
  15   7   38.86184324
  15   8   39.77523130
  15   9   39.30133015
  15  10   38.01617924
  15  11   36.39580720
  15  12   34.55229172
  15  13   32.56969084
  15  14   30.52517683
  15  15   28.48189654
  15  16   26.48631152
  15  17   24.56970021
  15  18   22.75121764
  15  19   21.04104115
  15  20   19.44302966
  15  21   17.95677555
  15  22   16.57910916
  15  23   15.30516665
  15  24   14.12913039
  15  25   13.04473204
  15  26   12.04558711
  15  27   11.12541159
  15  28   10.27815694
  15  29    9.49808927
  15  30    8.77983059
  15  31    8.11837495
  15  32    7.50908801
  15  33    6.94769631
  15  34    6.43027018
  15  35    5.95320325
  15  36    5.51319026
  15  37    5.10720465
  15  38    4.73247652
  15  39    4.38647147
  15  40    4.06687073
  15  41    3.77155262
  15  42    3.49857532
  15  43    3.24616109
  15  44    3.01268185
  15  45    2.79664589
  15  46    2.59668587
  15  47    2.41154787
  15  48    2.24008140
  15  49    2.08123035
  15  50    1.93402479
  15  51    1.79757349
  15  52    1.67105713
  15  53    1.55372215
  15  54    1.44487512
  15  55    1.34387768
  15  56    1.25014187
  15  57    1.16312596
  15  58    1.08233053
  15  59    1.00729505
  15  60    0.93759461
  15  61    0.87283706
  15  62    0.81266034
  15  63    0.75673003
  15  64    0.70473711
  15  65    0.65639600
  15  66    0.61144262
  15  67    0.56963272
  15  68    0.53074034
  15  69    0.49455635
  15  70    0.46088712
  15  71    0.42955337
  15  72    0.40038903
  15  73    0.37324021
  15  74    0.34796431
  15  75    0.32442912
  15  76    0.30251206
  15  77    0.28209942
  15  78    0.26308573
  15  79    0.24537311
  15  80    0.22887073
  15  81    0.21349425
  15  82    0.19916539
  15  83    0.18581142
  15  84    0.17336481
  15  85    0.16176280
  15  86    0.15094710
  15  87    0.14086350
  15  88    0.13146164
  15  89    0.12269468
  15  90    0.11451908
  15  91    0.10689435
  15  92    0.09978282
  15  93    0.09314943
  15  94    0.08696160
  15  95    0.08118898
  15  96    0.07580334
  15  97    0.07077840
  15  98    0.06608968
  15  99    0.06171442
  15 100    0.05763140
  15 101    0.05382087
  15 102    0.05026444
  15 103    0.04694497
  15 104    0.04384650
  15 105    0.04095416
  15 106    0.03825409
  15 107    0.03573337
  15 108    0.03337999
  15 109    0.03118271
  15 110    0.02913109
  15 111    0.02721538
  15 112    0.02542650
  15 113    0.02375597
  15 114    0.02219589
  15 115    0.02073891
  15 116    0.01937815
  15 117    0.01810720
  15 118    0.01692010
  15 119    0.01581126
  15 120    0.01477548
  15 121    0.01380793
  15 122    0.01290406
  15 123    0.01205966
  15 124    0.01127079
  15 125    0.01053377
  15 126    0.00984517
  15 127    0.00920179
  15 128    0.00860064
  15 129    0.00803892
  15 130    0.00751404
  15 131    0.00702356
  15 132    0.00656522
  15 133    0.00613689
  15 134    0.00573661
  15 135    0.00536251
  15 136    0.00501288
  15 137    0.00468611
  15 138    0.00438069
  15 139    0.00409521
  15 140    0.00382838
  15 141    0.00357896
  15 142    0.00334580
  15 143    0.00312785
  15 144    0.00292410
  15 145    0.00273361
  15 146    0.00255553
  15 147    0.00238903
  15 148    0.00223335
  15 149    0.00208779
  15 150    0.00195167
  15 151    0.00182439
  15 152    0.00170535
  15 153    0.00159403
  15 154    0.00148990
  15 155    0.00139250
  15 156    0.00130139
  15 157    0.00121615
  15 158    0.00113639
  15 159    0.00106176
  15 160    0.00099191
  15 161    0.00092653
  15 162    0.00086532
  15 163    0.00080800
  15 164    0.00075432
  15 165    0.00070404
  15 166    0.00065692
  15 167    0.00061275
  15 168    0.00057134
  15 169    0.00053249
  15 170    0.00049603
  15 171    0.00046181
  15 172    0.00042965
  15 173    0.00039942
  15 174    0.00037098
  15 175    0.00034421
  15 176    0.00031898
  15 177    0.00029518
  15 178    0.00027270
  15 179    0.00025145
  15 180    0.00023132
  15 181    0.00021222
  15 182    0.00019408
  15 183    0.00017681
  15 184    0.00016032
  15 185    0.00014456
  15 186    0.00012944
  15 187    0.00011490
  15 188    0.00010087
  15 189    0.00008730
  15 190    0.00007412
  15 191    0.00006126
  15 192    0.00004869
  15 193    0.00003632
  15 194    0.00002413
  15 195    0.00001204
  15 196    0.00000000
  16   1    0.00000000
  16   2    0.00000000
  16   3    8.45807583
  16   4   20.41781446
  16   5   30.07683562
  16   6   36.65171228
  16   7   40.67930664
  16   8   42.31500433
  16   9   42.20801268
  16  10   40.99921215
  16  11   38.86795984
  16  12   36.63266072
  16  13   34.34494151
  16  14   32.06899972
  16  15   29.85193846
  16  16   27.72434058
  16  17   25.70449947
  16  18   23.80207005
  16  19   22.02074645
  16  20   20.36016873
  16  21   18.81727960
  16  22   17.38729224
  16  23   16.06437971
  16  24   14.84216230
  16  25   13.71404742
  16  26   12.67346208
  16  27   11.71400714
  16  28   10.82955537
  16  29   10.01430948
  16  30    9.26283199
  16  31    8.57005570
  16  32    7.93128105
  16  33    7.34216497
  16  34    6.79870438
  16  35    6.29721665
  16  36    5.83431867
  16  37    5.40690538
  16  38    5.01212876
  16  39    4.64737750
  16  40    4.31025775
  16  41    3.99857505
  16  42    3.71031752
  16  43    3.44364032
  16  44    3.19685133
  16  45    2.96839803
  16  46    2.75685547
  16  47    2.56091530
  16  48    2.37937572
  16  49    2.21113237
  16  50    2.05516998
  16  51    1.91055481
  16  52    1.77642768
  16  53    1.65199776
  16  54    1.53653675
  16  55    1.42937370
  16  56    1.32989024
  16  57    1.23751620
  16  58    1.15172568
  16  59    1.07203341
  16  60    0.99799145
  16  61    0.92918616
  16  62    0.86523544
  16  63    0.80578621
  16  64    0.75051208
  16  65    0.69911124
  16  66    0.65130455
  16  67    0.60683369
  16  68    0.56545961
  16  69    0.52696097
  16  70    0.49113281
  16  71    0.45778526
  16  72    0.42674238
  16  73    0.39784112
  16  74    0.37093033
  16  75    0.34586983
  16  76    0.32252961
  16  77    0.30078907
  16  78    0.28053629
  16  79    0.26166740
  16  80    0.24408597
  16  81    0.22770247
  16  82    0.21243374
  16  83    0.19820256
  16  84    0.18493716
  16  85    0.17257087
  16  86    0.16104172
  16  87    0.15029210
  16  88    0.14026848
  16  89    0.13092104
  16  90    0.12220348
  16  91    0.11407273
  16  92    0.10648871
  16  93    0.09941414
  16  94    0.09281433
  16  95    0.08665700
  16  96    0.08091208
  16  97    0.07555160
  16  98    0.07054952
  16  99    0.06588158
  16 100    0.06152521
  16 101    0.05745935
  16 102    0.05366442
  16 103    0.05012217
  16 104    0.04681559
  16 105    0.04372884
  16 106    0.04084716
  16 107    0.03815678
  16 108    0.03564488
  16 109    0.03329951
  16 110    0.03110952
  16 111    0.02906453
  16 112    0.02715485
  16 113    0.02537145
  16 114    0.02370590
  16 115    0.02215037
  16 116    0.02069751
  16 117    0.01934050
  16 118    0.01807297
  16 119    0.01688897
  16 120    0.01578295
  16 121    0.01474974
  16 122    0.01378452
  16 123    0.01288278
  16 124    0.01204031
  16 125    0.01125320
  16 126    0.01051777
  16 127    0.00983062
  16 128    0.00918856
  16 129    0.00858860
  16 130    0.00802797
  16 131    0.00750408
  16 132    0.00701450
  16 133    0.00655697
  16 134    0.00612938
  16 135    0.00572976
  16 136    0.00535627
  16 137    0.00500718
  16 138    0.00468091
  16 139    0.00437593
  16 140    0.00409087
  16 141    0.00382439
  16 142    0.00357530
  16 143    0.00334244
  16 144    0.00312475
  16 145    0.00292123
  16 146    0.00273096
  16 147    0.00255306
  16 148    0.00238672
  16 149    0.00223119
  16 150    0.00208575
  16 151    0.00194974
  16 152    0.00182255
  16 153    0.00170359
  16 154    0.00159232
  16 155    0.00148824
  16 156    0.00139088
  16 157    0.00129979
  16 158    0.00121456
  16 159    0.00113480
  16 160    0.00106015
  16 161    0.00099028
  16 162    0.00092487
  16 163    0.00086362
  16 164    0.00080625
  16 165    0.00075251
  16 166    0.00070215
  16 167    0.00065495
  16 168    0.00061069
  16 169    0.00056917
  16 170    0.00053020
  16 171    0.00049362
  16 172    0.00045925
  16 173    0.00042694
  16 174    0.00039655
  16 175    0.00036793
  16 176    0.00034097
  16 177    0.00031553
  16 178    0.00029150
  16 179    0.00026878
  16 180    0.00024727
  16 181    0.00022686
  16 182    0.00020746
  16 183    0.00018900
  16 184    0.00017138
  16 185    0.00015453
  16 186    0.00013837
  16 187    0.00012282
  16 188    0.00010783
  16 189    0.00009332
  16 190    0.00007923
  16 191    0.00006549
  16 192    0.00005204
  16 193    0.00003883
  16 194    0.00002579
  16 195    0.00001287
  16 196    0.00000000
  17   1    0.00000000
  17   2    0.00000000
  17   3    0.00000000
  17   4   17.07377826
  17   5   28.94860068
  17   6   37.05020098
  17   7   42.05154682
  17   8   44.76689615
  17   9   45.38550517
  17  10   44.06885785
  17  11   41.59978677
  17  12   38.91212713
  17  13   36.24593205
  17  14   33.68234648
  17  15   31.25204427
  17  16   28.96562124
  17  17   26.82480798
  17  18   24.82712023
  17  19   22.96787703
  17  20   21.24114144
  17  21   19.64022633
  17  22   18.15801926
  17  23   16.78721951
  17  24   15.52051974
  17  25   14.35074437
  17  26   13.27095126
  17  27   12.27450245
  17  28   11.35510950
  17  29   10.50685862
  17  30    9.72422060
  17  31    9.00204934
  17  32    8.33557241
  17  33    7.72037621
  17  34    7.15238774
  17  35    6.62785440
  17  36    6.14332302
  17  37    5.69561870
  17  38    5.28182422
  17  39    4.89926014
  17  40    4.54546601
  17  41    4.21818262
  17  42    3.91533552
  17  43    3.63501968
  17  44    3.37548532
  17  45    3.13512491
  17  46    2.91246115
  17  47    2.70613605
  17  48    2.51490085
  17  49    2.33760682
  17  50    2.17319688
  17  51    2.02069794
  17  52    1.87921385
  17  53    1.74791906
  17  54    1.62605271
  17  55    1.51291336
  17  56    1.40785406
  17  57    1.31027793
  17  58    1.21963409
  17  59    1.13541390
  17  60    1.05714759
  17  61    0.98440116
  17  62    0.91677347
  17  63    0.85389367
  17  64    0.79541880
  17  65    0.74103160
  17  66    0.69043847
  17  67    0.64336765
  17  68    0.59956754
  17  69    0.55880508
  17  70    0.52086440
  17  71    0.48554544
  17  72    0.45266279
  17  73    0.42204453
  17  74    0.39353126
  17  75    0.36697511
  17  76    0.34223889
  17  77    0.31919532
  17  78    0.29772624
  17  79    0.27772195
  17  80    0.25908061
  17  81    0.24170763
  17  82    0.22551514
  17  83    0.21042151
  17  84    0.19635089
  17  85    0.18323276
  17  86    0.17100161
  17  87    0.15959649
  17  88    0.14896076
  17  89    0.13904173
  17  90    0.12979038
  17  91    0.12116112
  17  92    0.11311153
  17  93    0.10560215
  17  94    0.09859622
  17  95    0.09205957
  17  96    0.08596035
  17  97    0.08026892
  17  98    0.07495770
  17  99    0.07000098
  17 100    0.06537484
  17 101    0.06105696
  17 102    0.05702660
  17 103    0.05326439
  17 104    0.04975231
  17 105    0.04647356
  17 106    0.04341248
  17 107    0.04055448
  17 108    0.03788596
  17 109    0.03539425
  17 110    0.03306751
  17 111    0.03089474
  17 112    0.02886564
  17 113    0.02697065
  17 114    0.02520083
  17 115    0.02354783
  17 116    0.02200389
  17 117    0.02056176
  17 118    0.01921467
  17 119    0.01795631
  17 120    0.01678080
  17 121    0.01568264
  17 122    0.01465670
  17 123    0.01369820
  17 124    0.01280269
  17 125    0.01196599
  17 126    0.01118421
  17 127    0.01045373
  17 128    0.00977116
  17 129    0.00913334
  17 130    0.00853731
  17 131    0.00798033
  17 132    0.00745981
  17 133    0.00697335
  17 134    0.00651872
  17 135    0.00609382
  17 136    0.00569669
  17 137    0.00532551
  17 138    0.00497857
  17 139    0.00465427
  17 140    0.00435113
  17 141    0.00406777
  17 142    0.00380288
  17 143    0.00355524
  17 144    0.00332374
  17 145    0.00310730
  17 146    0.00290495
  17 147    0.00271575
  17 148    0.00253884
  17 149    0.00237342
  17 150    0.00221874
  17 151    0.00207408
  17 152    0.00193880
  17 153    0.00181227
  17 154    0.00169393
  17 155    0.00158322
  17 156    0.00147966
  17 157    0.00138277
  17 158    0.00129211
  17 159    0.00120727
  17 160    0.00112787
  17 161    0.00105355
  17 162    0.00098396
  17 163    0.00091881
  17 164    0.00085778
  17 165    0.00080061
  17 166    0.00074704
  17 167    0.00069682
  17 168    0.00064974
  17 169    0.00060557
  17 170    0.00056412
  17 171    0.00052520
  17 172    0.00048863
  17 173    0.00045426
  17 174    0.00042192
  17 175    0.00039148
  17 176    0.00036279
  17 177    0.00033572
  17 178    0.00031016
  17 179    0.00028599
  17 180    0.00026310
  17 181    0.00024138
  17 182    0.00022075
  17 183    0.00020110
  17 184    0.00018235
  17 185    0.00016442
  17 186    0.00014723
  17 187    0.00013069
  17 188    0.00011474
  17 189    0.00009930
  17 190    0.00008430
  17 191    0.00006969
  17 192    0.00005538
  17 193    0.00004132
  17 194    0.00002744
  17 195    0.00001369
  17 196    0.00000000
  18   1    0.00000000
  18   2    0.00000000
  18   3    0.00000000
  18   4   15.99706136
  18   5   28.70949820
  18   6   37.69729329
  18   7   43.87815809
  18   8   47.49477513
  18   9   48.67997775
  18  10   47.46737919
  18  11   44.71676798
  18  12   41.32593331
  18  13   38.18944193
  18  14   35.29727415
  18  15   32.63340422
  18  16   30.17727059
  18  17   27.90939764
  18  18   25.81313374
  18  19   23.87446347
  18  20   22.08134327
  18  21   20.42310458
  18  22   18.89004376
  18  23   17.47317542
  18  24   16.16409701
  18  25   14.95491949
  18  26   13.83823306
  18  27   12.80708908
  18  28   11.85498746
  18  29   10.97586441
  18  30   10.16407828
  18  31    9.41439291
  18  32    8.72195871
  18  33    8.08229214
  18  34    7.49125415
  18  35    6.94502816
  18  36    6.44009820
  18  37    5.97322747
  18  38    5.54143772
  18  39    5.14198949
  18  40    4.77236358
  18  41    4.43024352
  18  42    4.11349929
  18  43    3.82017219
  18  44    3.54846083
  18  45    3.29670818
  18  46    3.06338967
  18  47    2.84710229
  18  48    2.64655448
  18  49    2.46055695
  18  50    2.28801427
  18  51    2.12791709
  18  52    1.97933511
  18  53    1.84141059
  18  54    1.71335241
  18  55    1.59443068
  18  56    1.48397176
  18  57    1.38135375
  18  58    1.28600226
  18  59    1.19738669
  18  60    1.11501669
  18  61    1.03843896
  18  62    0.96723436
  18  63    0.90101518
  18  64    0.83942272
  18  65    0.78212497
  18  66    0.72881458
  18  67    0.67920696
  18  68    0.63303847
  18  69    0.59006487
  18  70    0.55005980
  18  71    0.51281345
  18  72    0.47813126
  18  73    0.44583282
  18  74    0.41575077
  18  75    0.38772982
  18  76    0.36162586
  18  77    0.33730514
  18  78    0.31464348
  18  79    0.29352555
  18  80    0.27384425
  18  81    0.25550009
  18  82    0.23840064
  18  83    0.22245999
  18  84    0.20759830
  18  85    0.19374136
  18  86    0.18082016
  18  87    0.16877053
  18  88    0.15753280
  18  89    0.14705145
  18  90    0.13727486
  18  91    0.12815497
  18  92    0.11964706
  18  93    0.11170952
  18  94    0.10430362
  18  95    0.09739331
  18  96    0.09094500
  18  97    0.08492744
  18  98    0.07931151
  18  99    0.07407010
  18 100    0.06917795
  18 101    0.06461155
  18 102    0.06034895
  18 103    0.05636975
  18 104    0.05265490
  18 105    0.04918668
  18 106    0.04594854
  18 107    0.04292509
  18 108    0.04010195
  18 109    0.03746573
  18 110    0.03500395
  18 111    0.03270496
  18 112    0.03055792
  18 113    0.02855268
  18 114    0.02667982
  18 115    0.02493052
  18 116    0.02329657
  18 117    0.02177031
  18 118    0.02034458
  18 119    0.01901271
  18 120    0.01776849
  18 121    0.01660609
  18 122    0.01552012
  18 123    0.01450550
  18 124    0.01355751
  18 125    0.01267176
  18 126    0.01184413
  18 127    0.01107079
  18 128    0.01034814
  18 129    0.00967285
  18 130    0.00904180
  18 131    0.00845206
  18 132    0.00790092
  18 133    0.00738584
  18 134    0.00690444
  18 135    0.00645451
  18 136    0.00603398
  18 137    0.00564091
  18 138    0.00527351
  18 139    0.00493008
  18 140    0.00460906
  18 141    0.00430896
  18 142    0.00402842
  18 143    0.00376616
  18 144    0.00352097
  18 145    0.00329174
  18 146    0.00307741
  18 147    0.00287702
  18 148    0.00268964
  18 149    0.00251443
  18 150    0.00235059
  18 151    0.00219736
  18 152    0.00205406
  18 153    0.00192003
  18 154    0.00179467
  18 155    0.00167740
  18 156    0.00156770
  18 157    0.00146506
  18 158    0.00136902
  18 159    0.00127914
  18 160    0.00119503
  18 161    0.00111629
  18 162    0.00104257
  18 163    0.00097354
  18 164    0.00090889
  18 165    0.00084832
  18 166    0.00079156
  18 167    0.00073836
  18 168    0.00068847
  18 169    0.00064168
  18 170    0.00059776
  18 171    0.00055652
  18 172    0.00051778
  18 173    0.00048136
  18 174    0.00044710
  18 175    0.00041484
  18 176    0.00038444
  18 177    0.00035576
  18 178    0.00032867
  18 179    0.00030306
  18 180    0.00027880
  18 181    0.00025579
  18 182    0.00023393
  18 183    0.00021311
  18 184    0.00019324
  18 185    0.00017424
  18 186    0.00015602
  18 187    0.00013850
  18 188    0.00012159
  18 189    0.00010523
  18 190    0.00008934
  18 191    0.00007385
  18 192    0.00005869
  18 193    0.00004379
  18 194    0.00002908
  18 195    0.00001451
  18 196    0.00000000
  19   1    0.00000000
  19   2    0.00000000
  19   3    0.00000000
  19   4   15.26902129
  19   5   28.30999042
  19   6   38.30225600
  19   7   45.44470544
  19   8   49.84423780
  19   9   51.56716634
  19  10   50.59397279
  19  11   47.65301876
  19  12   43.65086542
  19  13   40.04153891
  19  14   36.82523440
  19  15   33.93769217
  19  16   31.32148919
  19  17   28.93412758
  19  18   26.74490952
  19  19   24.73109331
  19  20   22.87507738
  19  21   21.16257916
  19  22   19.58151159
  19  23   18.12130408
  19  24   16.77249452
  19  25   15.52648307
  19  26   14.37538077
  19  27   13.31191299
  19  28   12.32935427
  19  29   11.42148068
  19  30   10.58253222
  19  31    9.80718056
  19  32    9.09050012
  19  33    8.42794103
  19  34    7.81530357
  19  35    7.24871381
  19  36    6.72460033
  19  37    6.23967211
  19  38    5.79089762
  19  39    5.37548508
  19  40    4.99086387
  19  41    4.63466730
  19  42    4.30471640
  19  43    3.99900496
  19  44    3.71568568
  19  45    3.45305733
  19  46    3.20955290
  19  47    2.98372877
  19  48    2.77425463
  19  49    2.57990432
  19  50    2.39954738
  19  51    2.23214124
  19  52    2.07672419
  19  53    1.93240879
  19  54    1.79837592
  19  55    1.67386928
  19  56    1.55819040
  19  57    1.45069398
  19  58    1.35078368
  19  59    1.25790827
  19  60    1.17155804
  19  61    1.09126155
  19  62    1.01658264
  19  63    0.94711766
  19  64    0.88249297
  19  65    0.82236260
  19  66    0.76640612
  19  67    0.71432668
  19  68    0.66584921
  19  69    0.62071875
  19  70    0.57869894
  19  71    0.53957059
  19  72    0.50313043
  19  73    0.46918985
  19  74    0.43757385
  19  75    0.40812000
  19  76    0.38067755
  19  77    0.35510649
  19  78    0.33127682
  19  79    0.30906779
  19  80    0.28836722
  19  81    0.26907088
  19  82    0.25108190
  19  83    0.23431024
  19  84    0.21867220
  19  85    0.20408995
  19  86    0.19049113
  19  87    0.17780842
  19  88    0.16597920
  19  89    0.15494523
  19  90    0.14465229
  19  91    0.13504996
  19  92    0.12609127
  19  93    0.11773254
  19  94    0.10993308
  19  95    0.10265501
  19  96    0.09586305
  19  97    0.08952437
  19  98    0.08360836
  19  99    0.07808653
  19 100    0.07293233
  19 101    0.06812102
  19 102    0.06362955
  19 103    0.05943645
  19 104    0.05552171
  19 105    0.05186665
  19 106    0.04845390
  19 107    0.04526725
  19 108    0.04229157
  19 109    0.03951278
  19 110    0.03691775
  19 111    0.03449420
  19 112    0.03223073
  19 113    0.03011667
  19 114    0.02814208
  19 115    0.02629769
  19 116    0.02457485
  19 117    0.02296549
  19 118    0.02146208
  19 119    0.02005760
  19 120    0.01874549
  19 121    0.01751963
  19 122    0.01637432
  19 123    0.01530423
  19 124    0.01430439
  19 125    0.01337016
  19 126    0.01249720
  19 127    0.01168147
  19 128    0.01091920
  19 129    0.01020686
  19 130    0.00954117
  19 131    0.00891904
  19 132    0.00833762
  19 133    0.00779422
  19 134    0.00728634
  19 135    0.00681165
  19 136    0.00636796
  19 137    0.00595324
  19 138    0.00556559
  19 139    0.00520323
  19 140    0.00486450
  19 141    0.00454785
  19 142    0.00425182
  19 143    0.00397508
  19 144    0.00371634
  19 145    0.00347444
  19 146    0.00324827
  19 147    0.00303679
  19 148    0.00283905
  19 149    0.00265414
  19 150    0.00248122
  19 151    0.00231951
  19 152    0.00216827
  19 153    0.00202682
  19 154    0.00189451
  19 155    0.00177074
  19 156    0.00165495
  19 157    0.00154661
  19 158    0.00144524
  19 159    0.00135038
  19 160    0.00126159
  19 161    0.00117848
  19 162    0.00110066
  19 163    0.00102780
  19 164    0.00095955
  19 165    0.00089562
  19 166    0.00083570
  19 167    0.00077954
  19 168    0.00072688
  19 169    0.00067747
  19 170    0.00063111
  19 171    0.00058758
  19 172    0.00054668
  19 173    0.00050823
  19 174    0.00047206
  19 175    0.00043800
  19 176    0.00040591
  19 177    0.00037563
  19 178    0.00034703
  19 179    0.00031999
  19 180    0.00029438
  19 181    0.00027008
  19 182    0.00024700
  19 183    0.00022502
  19 184    0.00020404
  19 185    0.00018398
  19 186    0.00016474
  19 187    0.00014624
  19 188    0.00012839
  19 189    0.00011111
  19 190    0.00009433
  19 191    0.00007798
  19 192    0.00006197
  19 193    0.00004623
  19 194    0.00003071
  19 195    0.00001532
  19 196    0.00000000
  20   1    0.00000000
  20   2    0.00000000
  20   3    0.00000000
  20   4   13.83017061
  20   5   27.07253951
  20   6   37.91039724
  20   7   45.93613065
  20   8   51.06988083
  20   9   53.35695219
  20  10   52.89090533
  20  11   49.84127175
  20  12   45.75774893
  20  13   41.66094036
  20  14   38.17188079
  20  15   35.10652751
  20  16   32.36227778
  20  17   29.87656634
  20  18   27.60837019
  20  19   25.52894625
  20  20   23.61688570
  20  21   21.85535813
  20  22   20.23052382
  20  23   18.73059256
  20  24   17.34525104
  20  25   16.06530560
  20  26   14.88245303
  20  27   13.78912882
  20  28   12.77840272
  20  29   11.84390349
  20  30   10.97976185
  20  31   10.18056499
  20  32    9.44131859
  20  33    8.75741379
  20  34    8.12459781
  20  35    7.53894707
  20  36    6.99684251
  20  37    6.49494667
  20  38    6.03018237
  20  39    5.59971278
  20  40    5.20092297
  20  41    4.83140264
  20  42    4.48893014
  20  43    4.17145760
  20  44    3.87709723
  20  45    3.60410861
  20  46    3.35088690
  20  47    3.11595211
  20  48    2.89793908
  20  49    2.69558829
  20  50    2.50773747
  20  51    2.33331381
  20  52    2.17132683
  20  53    2.02086183
  20  54    1.88107389
  20  55    1.75118232
  20  56    1.63046559
  20  57    1.51825666
  20  58    1.41393875
  20  59    1.31694133
  20  60    1.22673657
  20  61    1.14283597
  20  62    1.06478738
  20  63    0.99217211
  20  64    0.92460242
  20  65    0.86171910
  20  66    0.80318931
  20  67    0.74870460
  20  68    0.69797899
  20  69    0.65074733
  20  70    0.60676371
  20  71    0.56580001
  20  72    0.52764456
  20  73    0.49210093
  20  74    0.45898681
  20  75    0.42813292
  20  76    0.39938207
  20  77    0.37258829
  20  78    0.34761595
  20  79    0.32433908
  20  80    0.30264059
  20  81    0.28241167
  20  82    0.26355116
  20  83    0.24596504
  20  84    0.22956587
  20  85    0.21427231
  20  86    0.20000873
  20  87    0.18670476
  20  88    0.17429495
  20  89    0.16271836
  20  90    0.15191832
  20  91    0.14184204
  20  92    0.13244041
  20  93    0.12366769
  20  94    0.11548131
  20  95    0.10784162
  20  96    0.10071167
  20  97    0.09405708
  20  98    0.08784580
  20  99    0.08204799
  20 100    0.07663583
  20 101    0.07158340
  20 102    0.06686656
  20 103    0.06246279
  20 104    0.05835112
  20 105    0.05451200
  20 106    0.05092718
  20 107    0.04757968
  20 108    0.04445365
  20 109    0.04153430
  20 110    0.03880787
  20 111    0.03626149
  20 112    0.03388318
  20 113    0.03166177
  20 114    0.02958682
  20 115    0.02764860
  20 116    0.02583804
  20 117    0.02414667
  20 118    0.02256659
  20 119    0.02109042
  20 120    0.01971129
  20 121    0.01842277
  20 122    0.01721887
  20 123    0.01609400
  20 124    0.01504294
  20 125    0.01406081
  20 126    0.01314307
  20 127    0.01228547
  20 128    0.01148405
  20 129    0.01073510
  20 130    0.01003517
  20 131    0.00938103
  20 132    0.00876967
  20 133    0.00819828
  20 134    0.00766422
  20 135    0.00716505
  20 136    0.00669847
  20 137    0.00626235
  20 138    0.00585467
  20 139    0.00547359
  20 140    0.00511734
  20 141    0.00478431
  20 142    0.00447297
  20 143    0.00418190
  20 144    0.00390976
  20 145    0.00365533
  20 146    0.00341743
  20 147    0.00319499
  20 148    0.00298699
  20 149    0.00279248
  20 150    0.00261059
  20 151    0.00244048
  20 152    0.00228139
  20 153    0.00213258
  20 154    0.00199339
  20 155    0.00186318
  20 156    0.00174137
  20 157    0.00162739
  20 158    0.00152074
  20 159    0.00142094
  20 160    0.00132753
  20 161    0.00124008
  20 162    0.00115822
  20 163    0.00108155
  20 164    0.00100975
  20 165    0.00094247
  20 166    0.00087943
  20 167    0.00082034
  20 168    0.00076493
  20 169    0.00071294
  20 170    0.00066416
  20 171    0.00061835
  20 172    0.00057532
  20 173    0.00053486
  20 174    0.00049679
  20 175    0.00046095
  20 176    0.00042718
  20 177    0.00039532
  20 178    0.00036523
  20 179    0.00033677
  20 180    0.00030982
  20 181    0.00028425
  20 182    0.00025995
  20 183    0.00023682
  20 184    0.00021475
  20 185    0.00019363
  20 186    0.00017339
  20 187    0.00015391
  20 188    0.00013513
  20 189    0.00011694
  20 190    0.00009928
  20 191    0.00008207
  20 192    0.00006522
  20 193    0.00004866
  20 194    0.00003232
  20 195    0.00001612
  20 196    0.00000000
  21   1    0.00000000
  21   2    0.00000000
  21   3    0.00000000
  21   4   10.03449769
  21   5   24.34799834
  21   6   36.48245619
  21   7   45.50346757
  21   8   51.34668670
  21   9   54.11349770
  21  10   53.98320000
  21  11   51.26297865
  21  12   47.06113241
  21  13   42.83940341
  21  14   39.24766123
  21  15   36.09482600
  21  16   33.27410676
  21  17   30.72111572
  21  18   28.39360268
  21  19   26.26165381
  21  20   24.30272314
  21  21   22.49895278
  21  22   20.83563611
  21  23   19.30028866
  21  24   17.88206195
  21  25   16.57136082
  21  26   15.35958633
  21  27   14.23895825
  21  28   13.20238908
  21  29   12.24339176
  21  30   11.35600972
  21  31   10.53476200
  21  32    9.77459852
  21  33    9.07086247
  21  34    8.41925774
  21  35    7.81582012
  21  36    7.25689136
  21  37    6.73909551
  21  38    6.25931727
  21  39    5.81468199
  21  40    5.40253711
  21  41    5.02043512
  21  42    4.66611760
  21  43    4.33750060
  21  44    4.03266096
  21  45    3.74982383
  21  46    3.48735095
  21  47    3.24373000
  21  48    3.01756464
  21  49    2.80756543
  21  50    2.61254139
  21  51    2.43139229
  21  52    2.26310148
  21  53    2.10672936
  21  54    1.96140733
  21  55    1.82633226
  21  56    1.70076135
  21  57    1.58400745
  21  58    1.47543475
  21  59    1.37445478
  21  60    1.28052278
  21  61    1.19313432
  21  62    1.11182221
  21  63    1.03615365
  21  64    0.96572760
  21  65    0.90017237
  21  66    0.83914341
  21  67    0.78232123
  21  68    0.72940953
  21  69    0.68013348
  21  70    0.63423806
  21  71    0.59148663
  21  72    0.55165954
  21  73    0.51455289
  21  74    0.47997733
  21  75    0.44775703
  21  76    0.41772866
  21  77    0.38974048
  21  78    0.36365148
  21  79    0.33933064
  21  80    0.31665616
  21  81    0.29551481
  21  82    0.27580131
  21  83    0.25741776
  21  84    0.24027310
  21  85    0.22428262
  21  86    0.20936754
  21  87    0.19545452
  21  88    0.18247534
  21  89    0.17036649
  21  90    0.15906885
  21  91    0.14852741
  21  92    0.13869092
  21  93    0.12951168
  21  94    0.12094526
  21  95    0.11295027
  21  96    0.10548818
  21  97    0.09852308
  21  98    0.09202151
  21  99    0.08595232
  21 100    0.08028644
  21 101    0.07499682
  21 102    0.07005822
  21 103    0.06544713
  21 104    0.06114164
  21 105    0.05712130
  21 106    0.05336706
  21 107    0.04986115
  21 108    0.04658702
  21 109    0.04352921
  21 110    0.04067332
  21 111    0.03800589
  21 112    0.03551441
  21 113    0.03318718
  21 114    0.03101329
  21 115    0.02898256
  21 116    0.02708550
  21 117    0.02531325
  21 118    0.02365754
  21 119    0.02211066
  21 120    0.02066540
  21 121    0.01931505
  21 122    0.01805333
  21 123    0.01687440
  21 124    0.01577278
  21 125    0.01474338
  21 126    0.01378143
  21 127    0.01288248
  21 128    0.01204240
  21 129    0.01125730
  21 130    0.01052356
  21 131    0.00983780
  21 132    0.00919687
  21 133    0.00859782
  21 134    0.00803791
  21 135    0.00751455
  21 136    0.00702535
  21 137    0.00656807
  21 138    0.00614061
  21 139    0.00574102
  21 140    0.00536746
  21 141    0.00501824
  21 142    0.00469176
  21 143    0.00438652
  21 144    0.00410114
  21 145    0.00383431
  21 146    0.00358482
  21 147    0.00335154
  21 148    0.00313339
  21 149    0.00292940
  21 150    0.00273863
  21 151    0.00256021
  21 152    0.00239334
  21 153    0.00223726
  21 154    0.00209127
  21 155    0.00195469
  21 156    0.00182692
  21 157    0.00170736
  21 158    0.00159550
  21 159    0.00149080
  21 160    0.00139281
  21 161    0.00130108
  21 162    0.00121520
  21 163    0.00113478
  21 164    0.00105945
  21 165    0.00098888
  21 166    0.00092274
  21 167    0.00086075
  21 168    0.00080261
  21 169    0.00074807
  21 170    0.00069689
  21 171    0.00064883
  21 172    0.00060368
  21 173    0.00056123
  21 174    0.00052129
  21 175    0.00048369
  21 176    0.00044825
  21 177    0.00041482
  21 178    0.00038325
  21 179    0.00035339
  21 180    0.00032511
  21 181    0.00029828
  21 182    0.00027279
  21 183    0.00024851
  21 184    0.00022535
  21 185    0.00020320
  21 186    0.00018195
  21 187    0.00016151
  21 188    0.00014180
  21 189    0.00012272
  21 190    0.00010419
  21 191    0.00008612
  21 192    0.00006844
  21 193    0.00005107
  21 194    0.00003392
  21 195    0.00001692
  21 196    0.00000000
  22   1    0.00000000
  22   2    0.00000000
  22   3    0.00000000
  22   4    0.00000000
  22   5   19.89998945
  22   6   34.31403752
  22   7   44.43079280
  22   8   50.90549306
  22   9   53.98382257
  22  10   53.88156729
  22  11   51.37156761
  22  12   47.57283163
  22  13   43.55940877
  22  14   40.04168254
  22  15   36.89553233
  22  16   34.05143722
  22  17   31.46319457
  22  18   29.09695912
  22  19   26.92649492
  22  20   24.93070848
  22  21   23.09217965
  22  22   21.39620515
  22  23   19.83014246
  22  24   18.38294714
  22  25   17.04484121
  22  26   15.80707306
  22  27   14.66174162
  22  28   13.60166602
  22  29   12.62028733
  22  30   11.71159278
  22  31   10.87005600
  22  32   10.09058856
  22  33    9.36849959
  22  34    8.69946129
  22  35    8.07947890
  22  36    7.50486391
  22  37    6.97221009
  22  38    6.47837156
  22  39    6.02044279
  22  40    5.59574015
  22  41    5.20178496
  22  42    4.83628772
  22  43    4.49713359
  22  44    4.18236898
  22  45    3.89018910
  22  46    3.61892644
  22  47    3.36704019
  22  48    3.13310639
  22  49    2.91580889
  22  50    2.71393101
  22  51    2.52634779
  22  52    2.35201891
  22  53    2.18998214
  22  54    2.03934730
  22  55    1.89929068
  22  56    1.76904995
  22  57    1.64791941
  22  58    1.53524565
  22  59    1.43042358
  22  60    1.33289267
  22  61    1.24213364
  22  62    1.15766524
  22  63    1.07904145
  22  64    1.00584874
  22  65    0.93770368
  22  66    0.87425066
  22  67    0.81515979
  22  68    0.76012500
  22  69    0.70886225
  22  70    0.66110790
  22  71    0.61661722
  22  72    0.57516294
  22  73    0.53653402
  22  74    0.50053443
  22  75    0.46698204
  22  76    0.43570765
  22  77    0.40655400
  22  78    0.37937492
  22  79    0.35403453
  22  80    0.33040650
  22  81    0.30837335
  22  82    0.28782582
  22  83    0.26866228
  22  84    0.25078819
  22  85    0.23411558
  22  86    0.21856259
  22  87    0.20405305
  22  88    0.19051603
  22  89    0.17788554
  22  90    0.16610011
  22  91    0.15510253
  22  92    0.14483950
  22  93    0.13526141
  22  94    0.12632202
  22  95    0.11797829
  22  96    0.11019008
  22  97    0.10292003
  22  98    0.09613332
  22  99    0.08979748
  22 100    0.08388227
  22 101    0.07835950
  22 102    0.07320289
  22 103    0.06838794
  22 104    0.06389181
  22 105    0.05969321
  22 106    0.05577228
  22 107    0.05211050
  22 108    0.04869061
  22 109    0.04549650
  22 110    0.04251314
  22 111    0.03972653
  22 112    0.03712360
  22 113    0.03469214
  22 114    0.03242078
  22 115    0.03029890
  22 116    0.02831661
  22 117    0.02646464
  22 118    0.02473439
  22 119    0.02311780
  22 120    0.02160735
  22 121    0.02019603
  22 122    0.01887730
  22 123    0.01764504
  22 124    0.01649356
  22 125    0.01541752
  22 126    0.01441196
  22 127    0.01347222
  22 128    0.01259399
  22 129    0.01177321
  22 130    0.01100610
  22 131    0.01028913
  22 132    0.00961902
  22 133    0.00899267
  22 134    0.00840722
  22 135    0.00785998
  22 136    0.00734844
  22 137    0.00687027
  22 138    0.00642327
  22 139    0.00600539
  22 140    0.00561474
  22 141    0.00524953
  22 142    0.00490809
  22 143    0.00458885
  22 144    0.00429038
  22 145    0.00401131
  22 146    0.00375036
  22 147    0.00350636
  22 148    0.00327819
  22 149    0.00306482
  22 150    0.00286527
  22 151    0.00267864
  22 152    0.00250409
  22 153    0.00234082
  22 154    0.00218810
  22 155    0.00204522
  22 156    0.00191156
  22 157    0.00178649
  22 158    0.00166946
  22 159    0.00155993
  22 160    0.00145741
  22 161    0.00136145
  22 162    0.00127159
  22 163    0.00118745
  22 164    0.00110864
  22 165    0.00103480
  22 166    0.00096560
  22 167    0.00090074
  22 168    0.00083991
  22 169    0.00078284
  22 170    0.00072929
  22 171    0.00067900
  22 172    0.00063175
  22 173    0.00058734
  22 174    0.00054555
  22 175    0.00050620
  22 176    0.00046912
  22 177    0.00043413
  22 178    0.00040109
  22 179    0.00036984
  22 180    0.00034025
  22 181    0.00031217
  22 182    0.00028549
  22 183    0.00026009
  22 184    0.00023585
  22 185    0.00021266
  22 186    0.00019043
  22 187    0.00016904
  22 188    0.00014841
  22 189    0.00012844
  22 190    0.00010905
  22 191    0.00009014
  22 192    0.00007163
  22 193    0.00005345
  22 194    0.00003550
  22 195    0.00001771
  22 196    0.00000000
  23   1    0.00000000
  23   2    0.00000000
  23   3    0.00000000
  23   4    0.00000000
  23   5   18.01760157
  23   6   32.58030519
  23   7   43.17807413
  23   8   50.06449599
  23   9   53.25088368
  23  10   53.40342100
  23  11   50.97458485
  23  12   47.48969955
  23  13   43.95812957
  23  14   40.62445488
  23  15   37.54191345
  23  16   34.70925730
  23  17   32.10924497
  23  18   29.72104866
  23  19   27.52447209
  23  20   25.50125885
  23  21   23.63531339
  23  22   21.91253287
  23  23   20.32052887
  23  24   18.84834832
  23  25   17.48623144
  23  26   16.22541467
  23  27   15.05797481
  23  28   13.97670719
  23  29   12.97503045
  23  30   12.04691133
  23  31   11.18680440
  23  32   10.38960289
  23  33    9.65059754
  23  34    8.96544163
  23  35    8.33012053
  23  36    7.74092481
  23  37    7.19442614
  23  38    6.68745552
  23  39    6.21708332
  23  40    5.78060112
  23  41    5.37550483
  23  42    4.99947923
  23  43    4.65038360
  23  44    4.32623851
  23  45    4.02521348
  23  46    3.74561573
  23  47    3.48587958
  23  48    3.24455680
  23  49    3.02030766
  23  50    2.81189256
  23  51    2.61816445
  23  52    2.43806172
  23  53    2.27060170
  23  54    2.11487460
  23  55    1.97003799
  23  56    1.83531165
  23  57    1.70997286
  23  58    1.59335201
  23  59    1.48482863
  23  60    1.38382760
  23  61    1.28981582
  23  62    1.20229897
  23  63    1.12081864
  23  64    1.04494964
  23  65    0.97429752
  23  66    0.90849626
  23  67    0.84720617
  23  68    0.79011196
  23  69    0.73692090
  23  70    0.68736117
  23  71    0.64118035
  23  72    0.59814394
  23  73    0.55803411
  23  74    0.52064845
  23  75    0.48579886
  23  76    0.45331048
  23  77    0.42302080
  23  78    0.39477868
  23  79    0.36844361
  23  80    0.34388490
  23  81    0.32098099
  23  82    0.29961879
  23  83    0.27969308
  23  84    0.26110596
  23  85    0.24376632
  23  86    0.22758933
  23  87    0.21249607
  23  88    0.19841303
  23  89    0.18527178
  23  90    0.17300859
  23  91    0.16156412
  23  92    0.15088310
  23  93    0.14091402
  23  94    0.13160894
  23  95    0.12292315
  23  96    0.11481502
  23  97    0.10724574
  23  98    0.10017916
  23  99    0.09358156
  23 100    0.08742152
  23 101    0.08166977
  23 102    0.07629900
  23 103    0.07128374
  23 104    0.06660028
  23 105    0.06222646
  23 106    0.05814166
  23 107    0.05432662
  23 108    0.05076338
  23 109    0.04743520
  23 110    0.04432645
  23 111    0.04142257
  23 112    0.03870995
  23 113    0.03617590
  23 114    0.03380859
  23 115    0.03159698
  23 116    0.02953075
  23 117    0.02760029
  23 118    0.02579662
  23 119    0.02411136
  23 120    0.02253668
  23 121    0.02106529
  23 122    0.01969038
  23 123    0.01840557
  23 124    0.01720493
  23 125    0.01608292
  23 126    0.01503436
  23 127    0.01405441
  23 128    0.01313856
  23 129    0.01228259
  23 130    0.01148257
  23 131    0.01073482
  23 132    0.01003590
  23 133    0.00938262
  23 134    0.00877198
  23 135    0.00820117
  23 136    0.00766759
  23 137    0.00716880
  23 138    0.00670251
  23 139    0.00626660
  23 140    0.00585907
  23 141    0.00547807
  23 142    0.00512185
  23 143    0.00478880
  23 144    0.00447741
  23 145    0.00418624
  23 146    0.00391398
  23 147    0.00365939
  23 148    0.00342132
  23 149    0.00319868
  23 150    0.00299046
  23 151    0.00279573
  23 152    0.00261358
  23 153    0.00244321
  23 154    0.00228384
  23 155    0.00213474
  23 156    0.00199525
  23 157    0.00186473
  23 158    0.00174260
  23 159    0.00162829
  23 160    0.00152130
  23 161    0.00142115
  23 162    0.00132737
  23 163    0.00123955
  23 164    0.00115729
  23 165    0.00108022
  23 166    0.00100800
  23 167    0.00094030
  23 168    0.00087680
  23 169    0.00081724
  23 170    0.00076134
  23 171    0.00070885
  23 172    0.00065953
  23 173    0.00061316
  23 174    0.00056954
  23 175    0.00052847
  23 176    0.00048976
  23 177    0.00045324
  23 178    0.00041874
  23 179    0.00038612
  23 180    0.00035523
  23 181    0.00032592
  23 182    0.00029807
  23 183    0.00027155
  23 184    0.00024624
  23 185    0.00022203
  23 186    0.00019882
  23 187    0.00017649
  23 188    0.00015495
  23 189    0.00013410
  23 190    0.00011385
  23 191    0.00009411
  23 192    0.00007479
  23 193    0.00005580
  23 194    0.00003706
  23 195    0.00001849
  23 196    0.00000000
  24   1    0.00000000
  24   2    0.00000000
  24   3    0.00000000
  24   4    0.00000000
  24   5   16.66225418
  24   6   30.94195922
  24   7   41.80958772
  24   8   49.12399155
  24   9   52.76501192
  24  10   52.72047569
  24  11   50.83775369
  24  12   47.64340110
  24  13   44.33496361
  24  14   41.11875446
  24  15   38.08872725
  24  16   35.27340958
  24  17   32.67204491
  24  18   30.27252165
  24  19   28.05929405
  24  20   26.01664858
  24  21   24.12991807
  24  22   22.38582195
  24  23   20.77245533
  24  24   19.27915469
  24  25   17.89633650
  24  26   16.61534601
  24  27   15.42832795
  24  28   14.32812027
  24  29   13.30816804
  24  30   12.36245356
  24  31   11.48543940
  24  32   10.67202106
  24  33    9.91748708
  24  34    9.21748482
  24  35    8.56799063
  24  36    7.96528335
  24  37    7.40592067
  24  38    6.88671764
  24  39    6.40472709
  24  40    5.95722173
  24  41    5.54167756
  24  42    5.15575870
  24  43    4.79730324
  24  44    4.46431023
  24  45    4.15492757
  24  46    3.86744087
  24  47    3.60026306
  24  48    3.35192481
  24  49    3.12106570
  24  50    2.90642594
  24  51    2.70683887
  24  52    2.52122384
  24  53    2.34857984
  24  54    2.18797938
  24  55    2.03856306
  24  56    1.89953440
  24  57    1.77015509
  24  58    1.64974070
  24  59    1.53765657
  24  60    1.43331415
  24  61    1.33616750
  24  62    1.24571018
  24  63    1.16147226
  24  64    1.08301766
  24  65    1.00994159
  24  66    0.94186831
  24  67    0.87844890
  24  68    0.81935939
  24  69    0.76429885
  24  70    0.71298773
  24  71    0.66516634
  24  72    0.62059333
  24  73    0.57904440
  24  74    0.54031110
  24  75    0.50419959
  24  76    0.47052968
  24  77    0.43913380
  24  78    0.40985609
  24  79    0.38255158
  24  80    0.35708542
  24  81    0.33333213
  24  82    0.31117494
  24  83    0.29050518
  24  84    0.27122173
  24  85    0.25323043
  24  86    0.23644363
  24  87    0.22077971
  24  88    0.20616269
  24  89    0.19252178
  24  90    0.17979108
  24  91    0.16790917
  24  92    0.15681887
  24  93    0.14646687
  24  94    0.13680352
  24  95    0.12778255
  24  96    0.11936083
  24  97    0.11149818
  24  98    0.10415713
  24  99    0.09730277
  24 100    0.09090253
  24 101    0.08492607
  24 102    0.07934509
  24 103    0.07413319
  24 104    0.06926576
  24 105    0.06471986
  24 106    0.06047408
  24 107    0.05650845
  24 108    0.05280434
  24 109    0.04934439
  24 110    0.04611238
  24 111    0.04309319
  24 112    0.04027271
  24 113    0.03763777
  24 114    0.03517608
  24 115    0.03287619
  24 116    0.03072738
  24 117    0.02871966
  24 118    0.02684373
  24 119    0.02509087
  24 120    0.02345296
  24 121    0.02192243
  24 122    0.02049218
  24 123    0.01915562
  24 124    0.01790657
  24 125    0.01673927
  24 126    0.01564834
  24 127    0.01462877
  24 128    0.01367584
  24 129    0.01278520
  24 130    0.01195274
  24 131    0.01117464
  24 132    0.01044735
  24 133    0.00976751
  24 134    0.00913202
  24 135    0.00853798
  24 136    0.00798266
  24 137    0.00746353
  24 138    0.00697822
  24 139    0.00652451
  24 140    0.00610033
  24 141    0.00570375
  24 142    0.00533296
  24 143    0.00498628
  24 144    0.00466212
  24 145    0.00435902
  24 146    0.00407560
  24 147    0.00381057
  24 148    0.00356272
  24 149    0.00333093
  24 150    0.00311415
  24 151    0.00291141
  24 152    0.00272177
  24 153    0.00254438
  24 154    0.00237845
  24 155    0.00222321
  24 156    0.00207796
  24 157    0.00194206
  24 158    0.00181489
  24 159    0.00169586
  24 160    0.00158445
  24 161    0.00148016
  24 162    0.00138250
  24 163    0.00129105
  24 164    0.00120539
  24 165    0.00112513
  24 166    0.00104991
  24 167    0.00097941
  24 168    0.00091328
  24 169    0.00085125
  24 170    0.00079303
  24 171    0.00073836
  24 172    0.00068700
  24 173    0.00063870
  24 174    0.00059327
  24 175    0.00055049
  24 176    0.00051017
  24 177    0.00047213
  24 178    0.00043620
  24 179    0.00040222
  24 180    0.00037004
  24 181    0.00033951
  24 182    0.00031050
  24 183    0.00028288
  24 184    0.00025652
  24 185    0.00023130
  24 186    0.00020712
  24 187    0.00018386
  24 188    0.00016142
  24 189    0.00013970
  24 190    0.00011861
  24 191    0.00009804
  24 192    0.00007791
  24 193    0.00005813
  24 194    0.00003861
  24 195    0.00001926
  24 196    0.00000000
  25   1    0.00000000
  25   2    0.00000000
  25   3    0.00000000
  25   4    0.00000000
  25   5   14.75617166
  25   6   28.83958153
  25   7   40.16173176
  25   8   48.05356324
  25   9   52.17596807
  25  10   53.08680918
  25  11   51.21610771
  25  12   48.10195192
  25  13   44.79708670
  25  14   41.59151175
  25  15   38.57333893
  25  16   35.76484373
  25  17   33.16382245
  25  18   30.75891029
  25  19   28.53588339
  25  20   26.48029413
  25  21   24.57850465
  25  22   22.81801446
  25  23   21.18748879
  25  24   19.67667242
  25  25   18.27627088
  25  26   16.97783283
  25  27   15.77364578
  25  28   14.65664778
  25  29   13.62035382
  25  30   12.65879478
  25  31   11.76646634
  25  32   10.93828570
  25  33   10.16955456
  25  34    9.45592680
  25  35    8.79338007
  25  36    8.17819031
  25  37    7.60690889
  25  38    7.07634172
  25  39    6.58353024
  25  40    6.12573387
  25  41    5.70041388
  25  42    5.30521844
  25  43    4.93796886
  25  44    4.59664671
  25  45    4.27938205
  25  46    3.98444238
  25  47    3.71022244
  25  48    3.45523482
  25  49    3.21810114
  25  50    2.99754399
  25  51    2.79237942
  25  52    2.60150994
  25  53    2.42391814
  25  54    2.25866070
  25  55    2.10486290
  25  56    1.96171353
  25  57    1.82846013
  25  58    1.70440469
  25  59    1.58889960
  25  60    1.48134390
  25  61    1.38117987
  25  62    1.28788981
  25  63    1.20099311
  25  64    1.12004354
  25  65    1.04462670
  25  66    0.97435771
  25  67    0.90887905
  25  68    0.84785857
  25  69    0.79098762
  25  70    0.73797939
  25  71    0.68856728
  25  72    0.64250348
  25  73    0.59955758
  25  74    0.55951535
  25  75    0.52217754
  25  76    0.48735886
  25  77    0.45488692
  25  78    0.42460136
  25  79    0.39635295
  25  80    0.37000285
  25  81    0.34542183
  25  82    0.32248959
  25  83    0.30109417
  25  84    0.28113132
  25  85    0.26250398
  25  86    0.24512175
  25  87    0.22890046
  25  88    0.21376170
  25  89    0.19963244
  25  90    0.18644465
  25  91    0.17413494
  25  92    0.16264424
  25  93    0.15191752
  25  94    0.14190348
  25  95    0.13255433
  25  96    0.12382549
  25  97    0.11567545
  25  98    0.10806547
  25  99    0.10095945
  25 100    0.09432374
  25 101    0.08812694
  25 102    0.08233979
  25 103    0.07693498
  25 104    0.07188706
  25 105    0.06717228
  25 106    0.06276848
  25 107    0.05865501
  25 108    0.05481259
  25 109    0.05122322
  25 110    0.04787013
  25 111    0.04473766
  25 112    0.04181119
  25 113    0.03907709
  25 114    0.03652263
  25 115    0.03413594
  25 116    0.03190593
  25 117    0.02982225
  25 118    0.02787525
  25 119    0.02605589
  25 120    0.02435578
  25 121    0.02276705
  25 122    0.02128236
  25 123    0.01989486
  25 124    0.01859816
  25 125    0.01738628
  25 126    0.01625364
  25 127    0.01519504
  25 128    0.01420561
  25 129    0.01328082
  25 130    0.01241641
  25 131    0.01160842
  25 132    0.01085315
  25 133    0.01014716
  25 134    0.00948719
  25 135    0.00887025
  25 136    0.00829351
  25 137    0.00775433
  25 138    0.00725026
  25 139    0.00677901
  25 140    0.00633841
  25 141    0.00592647
  25 142    0.00554132
  25 143    0.00518119
  25 144    0.00484446
  25 145    0.00452959
  25 146    0.00423515
  25 147    0.00395981
  25 148    0.00370232
  25 149    0.00346151
  25 150    0.00323629
  25 151    0.00302564
  25 152    0.00282860
  25 153    0.00264429
  25 154    0.00247188
  25 155    0.00231058
  25 156    0.00215966
  25 157    0.00201844
  25 158    0.00188629
  25 159    0.00176260
  25 160    0.00164683
  25 161    0.00153845
  25 162    0.00143697
  25 163    0.00134193
  25 164    0.00125290
  25 165    0.00116950
  25 166    0.00109133
  25 167    0.00101805
  25 168    0.00094933
  25 169    0.00088486
  25 170    0.00082435
  25 171    0.00076753
  25 172    0.00071414
  25 173    0.00066395
  25 174    0.00061672
  25 175    0.00057225
  25 176    0.00053034
  25 177    0.00049081
  25 178    0.00045346
  25 179    0.00041814
  25 180    0.00038469
  25 181    0.00035295
  25 182    0.00032280
  25 183    0.00029408
  25 184    0.00026667
  25 185    0.00024046
  25 186    0.00021532
  25 187    0.00019114
  25 188    0.00016781
  25 189    0.00014524
  25 190    0.00012331
  25 191    0.00010193
  25 192    0.00008100
  25 193    0.00006044
  25 194    0.00004014
  25 195    0.00002003
  25 196    0.00000000
  26   1    0.00000000
  26   2    0.00000000
  26   3    0.00000000
  26   4    0.00000000
  26   5   10.58193471
  26   6   25.61393729
  26   7   38.10500230
  26   8   46.94496823
  26   9   52.00740074
  26  10   53.44724504
  26  11   52.04298555
  26  12   48.94381260
  26  13   45.33928725
  26  14   42.04339951
  26  15   39.00272081
  26  16   36.19200656
  26  17   33.59227894
  26  18   31.18657247
  26  19   28.95929289
  26  20   26.89616712
  26  21   24.98420438
  26  22   23.21160588
  26  23   21.56764774
  26  24   20.04256080
  26  25   18.62742004
  26  26   17.31404796
  26  27   16.09493233
  26  28   14.96315651
  26  29   13.91234062
  26  30   12.93659129
  26  31   12.03045845
  26  32   11.18889779
  26  33   10.40723758
  26  34    9.68114933
  26  35    9.00662127
  26  36    8.37993446
  26  37    7.79764095
  26  38    7.25654382
  26  39    6.75367876
  26  40    6.28629711
  26  41    5.85185012
  26  42    5.44797446
  26  43    5.07247868
  26  44    4.72333070
  26  45    4.39864622
  26  46    4.09667787
  26  47    3.81580526
  26  48    3.55452565
  26  49    3.31144533
  26  50    3.08527166
  26  51    2.87480558
  26  52    2.67893482
  26  53    2.49662746
  26  54    2.32692607
  26  55    2.16894221
  26  56    2.02185139
  26  57    1.88488836
  26  58    1.75734278
  26  59    1.63855520
  26  60    1.52791331
  26  61    1.42484853
  26  62    1.32883279
  26  63    1.23937562
  26  64    1.15602135
  26  65    1.07834665
  26  66    1.00595812
  26  67    0.93849019
  26  68    0.87560304
  26  69    0.81698080
  26  70    0.76232979
  26  71    0.71137694
  26  72    0.66386831
  26  73    0.61956772
  26  74    0.57825547
  26  75    0.53972718
  26  76    0.50379268
  26  77    0.47027504
  26  78    0.43900957
  26  79    0.40984302
  26  80    0.38263270
  26  81    0.35724581
  26  82    0.33355868
  26  83    0.31145618
  26  84    0.29083106
  26  85    0.27158348
  26  86    0.25362040
  26  87    0.23685519
  26  88    0.22120711
  26  89    0.20660097
  26  90    0.19296667
  26  91    0.18023893
  26  92    0.16835686
  26  93    0.15726376
  26  94    0.14690674
  26  95    0.13723653
  26  96    0.12820717
  26  97    0.11977582
  26  98    0.11190254
  26  99    0.10455008
  26 100    0.09768371
  26 101    0.09127103
  26 102    0.08528183
  26 103    0.07968794
  26 104    0.07446306
  26 105    0.06958267
  26 106    0.06502389
  26 107    0.06076539
  26 108    0.05678724
  26 109    0.05307087
  26 110    0.04959893
  26 111    0.04635524
  26 112    0.04332471
  26 113    0.04049323
  26 114    0.03784765
  26 115    0.03537570
  26 116    0.03306591
  26 117    0.03090758
  26 118    0.02889072
  26 119    0.02700601
  26 120    0.02524474
  26 121    0.02359879
  26 122    0.02206056
  26 123    0.02062296
  26 124    0.01927939
  26 125    0.01802365
  26 126    0.01684998
  26 127    0.01575298
  26 128    0.01472763
  26 129    0.01376922
  26 130    0.01287336
  26 131    0.01203595
  26 132    0.01125315
  26 133    0.01052140
  26 134    0.00983733
  26 135    0.00919783
  26 136    0.00859999
  26 137    0.00804107
  26 138    0.00751853
  26 139    0.00702999
  26 140    0.00657322
  26 141    0.00614615
  26 142    0.00574683
  26 143    0.00537345
  26 144    0.00502432
  26 145    0.00469785
  26 146    0.00439256
  26 147    0.00410706
  26 148    0.00384006
  26 149    0.00359035
  26 150    0.00335680
  26 151    0.00313836
  26 152    0.00293404
  26 153    0.00274290
  26 154    0.00256410
  26 155    0.00239681
  26 156    0.00224029
  26 157    0.00209383
  26 158    0.00195677
  26 159    0.00182849
  26 160    0.00170842
  26 161    0.00159600
  26 162    0.00149074
  26 163    0.00139216
  26 164    0.00129982
  26 165    0.00121331
  26 166    0.00113222
  26 167    0.00105621
  26 168    0.00098492
  26 169    0.00091805
  26 170    0.00085528
  26 171    0.00079633
  26 172    0.00074095
  26 173    0.00068888
  26 174    0.00063988
  26 175    0.00059375
  26 176    0.00055027
  26 177    0.00050925
  26 178    0.00047051
  26 179    0.00043386
  26 180    0.00039915
  26 181    0.00036623
  26 182    0.00033494
  26 183    0.00030514
  26 184    0.00027671
  26 185    0.00024951
  26 186    0.00022342
  26 187    0.00019834
  26 188    0.00017413
  26 189    0.00015070
  26 190    0.00012795
  26 191    0.00010576
  26 192    0.00008405
  26 193    0.00006271
  26 194    0.00004165
  26 195    0.00002078
  26 196    0.00000000
  27   1    0.00000000
  27   2    0.00000000
  27   3    0.00000000
  27   4    0.00000000
  27   5    0.00000000
  27   6   21.03178893
  27   7   35.85194451
  27   8   45.80187448
  27   9   51.66965949
  27  10   53.86578768
  27  11   52.77315719
  27  12   49.48699689
  27  13   45.75438887
  27  14   42.40842019
  27  15   39.35830528
  27  16   36.55309569
  27  17   33.96121791
  27  18   31.56067893
  27  19   29.33450170
  27  20   27.26856946
  27  21   25.35057672
  27  22   23.56949631
  27  23   21.91529245
  27  24   20.37875351
  27  25   18.95138477
  27  26   17.62533217
  27  27   16.39332323
  27  28   15.24861787
  27  29   14.18496595
  27  30   13.19656946
  27  31   12.27804841
  27  32   11.42440980
  27  33   10.63101928
  27  34    9.89357503
  27  35    9.20808377
  27  36    8.57083858
  27  37    7.97839841
  27  38    7.42756908
  27  39    6.91538564
  27  40    6.43909603
  27  41    5.99614587
  27  42    5.58416431
  27  43    5.20095092
  27  44    4.84446344
  27  45    4.51280644
  27  46    4.20422074
  27  47    3.91707358
  27  48    3.64984951
  27  49    3.40114193
  27  50    3.16964516
  27  51    2.95414716
  27  52    2.75352276
  27  53    2.56672732
  27  54    2.39279092
  27  55    2.23081292
  27  56    2.07995695
  27  57    1.93944624
  27  58    1.80855929
  27  59    1.68662588
  27  60    1.57302337
  27  61    1.46717323
  27  62    1.36853787
  27  63    1.27661768
  27  64    1.19094832
  27  65    1.11109812
  27  66    1.03666580
  27  67    0.96727825
  27  68    0.90258852
  27  69    0.84227394
  27  70    0.78603440
  27  71    0.73359074
  27  72    0.68468324
  27  73    0.63907027
  27  74    0.59652697
  27  75    0.55684408
  27  76    0.51982684
  27  77    0.48529396
  27  78    0.45307667
  27  79    0.42301785
  27  80    0.39497119
  27  81    0.36880044
  27  82    0.34437872
  27  83    0.32158786
  27  84    0.30031776
  27  85    0.28046589
  27  86    0.26193669
  27  87    0.24464115
  27  88    0.22849631
  27  89    0.21342488
  27  90    0.19935479
  27  91    0.18621890
  27  92    0.17395462
  27  93    0.16250360
  27  94    0.15181142
  27  95    0.14182738
  27  96    0.13250417
  27  97    0.12379770
  27  98    0.11566684
  27  99    0.10807324
  27 100    0.10098111
  27 101    0.09435708
  27 102    0.08817005
  27 103    0.08239095
  27 104    0.07699271
  27 105    0.07195005
  27 106    0.06723938
  27 107    0.06283871
  27 108    0.05872750
  27 109    0.05488658
  27 110    0.05129807
  27 111    0.04794529
  27 112    0.04481264
  27 113    0.04188560
  27 114    0.03915059
  27 115    0.03659494
  27 116    0.03420682
  27 117    0.03197518
  27 118    0.02988972
  27 119    0.02794081
  27 120    0.02611947
  27 121    0.02441729
  27 122    0.02282645
  27 123    0.02133962
  27 124    0.01994997
  27 125    0.01865112
  27 126    0.01743711
  27 127    0.01630236
  27 128    0.01524168
  27 129    0.01425021
  27 130    0.01332342
  27 131    0.01245706
  27 132    0.01164718
  27 133    0.01089007
  27 134    0.01018229
  27 135    0.00952060
  27 136    0.00890198
  27 137    0.00832363
  27 138    0.00778290
  27 139    0.00727734
  27 140    0.00680465
  27 141    0.00636268
  27 142    0.00594942
  27 143    0.00556299
  27 144    0.00520165
  27 145    0.00486375
  27 146    0.00454776
  27 147    0.00425225
  27 148    0.00397588
  27 149    0.00371741
  27 150    0.00347566
  27 151    0.00324954
  27 152    0.00303802
  27 153    0.00284016
  27 154    0.00265506
  27 155    0.00248188
  27 156    0.00231984
  27 157    0.00216821
  27 158    0.00202631
  27 159    0.00189350
  27 160    0.00176918
  27 161    0.00165279
  27 162    0.00154380
  27 163    0.00144174
  27 164    0.00134613
  27 165    0.00125654
  27 166    0.00117258
  27 167    0.00109387
  27 168    0.00102006
  27 169    0.00095080
  27 170    0.00088580
  27 171    0.00082476
  27 172    0.00076741
  27 173    0.00071348
  27 174    0.00066275
  27 175    0.00061497
  27 176    0.00056994
  27 177    0.00052746
  27 178    0.00048733
  27 179    0.00044938
  27 180    0.00041344
  27 181    0.00037934
  27 182    0.00034693
  27 183    0.00031607
  27 184    0.00028662
  27 185    0.00025845
  27 186    0.00023143
  27 187    0.00020544
  27 188    0.00018037
  27 189    0.00015610
  27 190    0.00013253
  27 191    0.00010955
  27 192    0.00008706
  27 193    0.00006496
  27 194    0.00004315
  27 195    0.00002153
  27 196    0.00000000
  28   1    0.00000000
  28   2    0.00000000
  28   3    0.00000000
  28   4    0.00000000
  28   5    0.00000000
  28   6   19.74548528
  28   7   34.61266366
  28   8   44.92431659
  28   9   51.21046060
  28  10   53.78876782
  28  11   52.90816259
  28  12   49.67477505
  28  13   45.96605193
  28  14   42.64739058
  28  15   39.62657527
  28  16   36.84721176
  28  17   34.27479893
  28  18   31.88679274
  28  19   29.66692097
  28  20   27.60221578
  28  21   25.68154053
  28  22   23.89488254
  28  23   22.23302115
  28  24   20.68737265
  28  25   19.24991477
  28  26   17.91314464
  28  27   16.67004947
  28  28   15.51408130
  28  29   14.43913251
  28  30   13.43951131
  28  31   12.50991726
  28  32   11.64541712
  28  33   10.84142136
  28  34   10.09366167
  28  35    9.39816941
  28  36    8.75125536
  28  37    8.14949058
  28  38    7.58968847
  28  39    7.06888792
  28  40    6.58433768
  28  41    6.13348160
  28  42    5.71394501
  28  43    5.32352187
  28  44    4.96016295
  28  45    4.62196467
  28  46    4.30715878
  28  47    4.01410277
  28  48    3.74127092
  28  49    3.48724591
  28  50    3.25071115
  28  51    3.03044356
  28  52    2.82530685
  28  53    2.63424533
  28  54    2.45627811
  28  55    2.29049379
  28  56    2.13604542
  28  57    1.99214591
  28  58    1.85806373
  28  59    1.73311893
  28  60    1.61667946
  28  61    1.50815772
  28  62    1.40700740
  28  63    1.31272051
  28  64    1.22482467
  28  65    1.14288056
  28  66    1.06647953
  28  67    0.99524149
  28  68    0.92881281
  28  69    0.86686450
  28  70    0.80909042
  28  71    0.75520567
  28  72    0.70494513
  28  73    0.65806200
  28  74    0.61432656
  28  75    0.57352494
  28  76    0.53545803
  28  77    0.49994041
  28  78    0.46679943
  28  79    0.43587429
  28  80    0.40701522
  28  81    0.38008271
  28  82    0.35494680
  28  83    0.33148641
  28  84    0.30958872
  28  85    0.28914861
  28  86    0.27006812
  28  87    0.25225596
  28  88    0.23562701
  28  89    0.22010198
  28  90    0.20560692
  28  91    0.19207290
  28  92    0.17943565
  28  93    0.16763525
  28  94    0.15661582
  28  95    0.14632527
  28  96    0.13671499
  28  97    0.12773967
  28  98    0.11935703
  28  99    0.11152764
  28 100    0.10421472
  28 101    0.09738396
  28 102    0.09100335
  28 103    0.08504300
  28 104    0.07947506
  28 105    0.07427352
  28 106    0.06941411
  28 107    0.06487418
  28 108    0.06063260
  28 109    0.05666964
  28 110    0.05296689
  28 111    0.04950716
  28 112    0.04627441
  28 113    0.04325366
  28 114    0.04043093
  28 115    0.03779318
  28 116    0.03532820
  28 117    0.03302464
  28 118    0.03087185
  28 119    0.02885993
  28 120    0.02697961
  28 121    0.02522223
  28 122    0.02357972
  28 123    0.02204454
  28 124    0.02060964
  28 125    0.01926844
  28 126    0.01801478
  28 127    0.01684294
  28 128    0.01574755
  28 129    0.01472359
  28 130    0.01376638
  28 131    0.01287157
  28 132    0.01203505
  28 133    0.01125302
  28 134    0.01052192
  28 135    0.00983840
  28 136    0.00919936
  28 137    0.00860189
  28 138    0.00804327
  28 139    0.00752097
  28 140    0.00703261
  28 141    0.00657597
  28 142    0.00614899
  28 143    0.00574972
  28 144    0.00537635
  28 145    0.00502720
  28 146    0.00470069
  28 147    0.00439533
  28 148    0.00410974
  28 149    0.00384263
  28 150    0.00359280
  28 151    0.00335912
  28 152    0.00314053
  28 153    0.00293604
  28 154    0.00274473
  28 155    0.00256574
  28 156    0.00239826
  28 157    0.00224155
  28 158    0.00209488
  28 159    0.00195760
  28 160    0.00182910
  28 161    0.00170879
  28 162    0.00159613
  28 163    0.00149062
  28 164    0.00139179
  28 165    0.00129918
  28 166    0.00121239
  28 167    0.00113102
  28 168    0.00105471
  28 169    0.00098312
  28 170    0.00091591
  28 171    0.00085281
  28 172    0.00079351
  28 173    0.00073776
  28 174    0.00068531
  28 175    0.00063591
  28 176    0.00058935
  28 177    0.00054543
  28 178    0.00050394
  28 179    0.00046470
  28 180    0.00042753
  28 181    0.00039227
  28 182    0.00035876
  28 183    0.00032685
  28 184    0.00029639
  28 185    0.00026726
  28 186    0.00023932
  28 187    0.00021245
  28 188    0.00018653
  28 189    0.00016143
  28 190    0.00013706
  28 191    0.00011329
  28 192    0.00009004
  28 193    0.00006718
  28 194    0.00004462
  28 195    0.00002226
  28 196    0.00000000
  29   1    0.00000000
  29   2    0.00000000
  29   3    0.00000000
  29   4    0.00000000
  29   5    5.34878325
  29   6   20.41654955
  29   7   34.06749751
  29   8   44.25214478
  29   9   50.66414541
  29  10   53.38603085
  29  11   52.60779482
  29  12   49.53678681
  29  13   45.97170146
  29  14   42.75927527
  29  15   39.81205843
  29  16   37.08191355
  29  17   34.54120976
  29  18   32.17244698
  29  19   29.96296015
  29  20   27.90235153
  29  21   25.98131609
  29  22   24.19114740
  29  23   22.52355806
  29  24   20.97063348
  29  25   19.52483377
  29  26   18.17900645
  29  27   16.92639567
  29  28   15.76064381
  29  29   14.67578583
  29  30   13.66623788
  29  31   12.72678197
  29  32   11.85254834
  29  33   11.03899648
  29  34   10.28189593
  29  35    9.57730714
  29  36    8.92156293
  29  37    8.31125069
  29  38    7.74319542
  29  39    7.21444376
  29  40    6.72224887
  29  41    6.26405634
  29  42    5.83749090
  29  43    5.44034402
  29  44    5.07056235
  29  45    4.72623686
  29  46    4.40559282
  29  47    4.10698031
  29  48    3.82886553
  29  49    3.56982257
  29  50    3.32852585
  29  51    3.10374300
  29  52    2.89432830
  29  53    2.69921655
  29  54    2.51741736
  29  55    2.34800986
  29  56    2.19013777
  29  57    2.04300481
  29  58    1.90587048
  29  59    1.77804606
  29  60    1.65889101
  29  61    1.54780946
  29  62    1.44424716
  29  63    1.34768843
  29  64    1.25765352
  29  65    1.17369600
  29  66    1.09540046
  29  67    1.02238030
  29  68    0.95427571
  29  69    0.89075177
  29  70    0.83149669
  29  71    0.77622025
  29  72    0.72465220
  29  73    0.67654091
  29  74    0.63165208
  29  75    0.58976749
  29  76    0.55068389
  29  77    0.51421199
  29  78    0.48017542
  29  79    0.44840991
  29  80    0.41876239
  29  81    0.39109024
  29  82    0.36526057
  29  83    0.34114953
  29  84    0.31864169
  29  85    0.29762946
  29  86    0.27801259
  29  87    0.25969757
  29  88    0.24259726
  29  89    0.22663041
  29  90    0.21172127
  29  91    0.19779918
  29  92    0.18479828
  29  93    0.17265714
  29  94    0.16131844
  29  95    0.15072877
  29  96    0.14083826
  29  97    0.13160042
  29  98    0.12297186
  29  99    0.11491213
  29 100    0.10738346
  29 101    0.10035063
  29 102    0.09378075
  29 103    0.08764316
  29 104    0.08190924
  29 105    0.07655226
  29 106    0.07154729
  29 107    0.06687106
  29 108    0.06250186
  29 109    0.05841940
  29 110    0.05460476
  29 111    0.05104028
  29 112    0.04770945
  29 113    0.04459688
  29 114    0.04168819
  29 115    0.03896995
  29 116    0.03642964
  29 117    0.03405554
  29 118    0.03183673
  29 119    0.02976300
  29 120    0.02782482
  29 121    0.02601329
  29 122    0.02432009
  29 123    0.02273745
  29 124    0.02125813
  29 125    0.01987535
  29 126    0.01858278
  29 127    0.01737452
  29 128    0.01624503
  29 129    0.01518916
  29 130    0.01420209
  29 131    0.01327931
  29 132    0.01241663
  29 133    0.01161012
  29 134    0.01085609
  29 135    0.01015112
  29 136    0.00949200
  29 137    0.00887574
  29 138    0.00829953
  29 139    0.00776077
  29 140    0.00725700
  29 141    0.00678594
  29 142    0.00634546
  29 143    0.00593356
  29 144    0.00554837
  29 145    0.00518816
  29 146    0.00485128
  29 147    0.00453623
  29 148    0.00424157
  29 149    0.00396597
  29 150    0.00370818
  29 151    0.00346706
  29 152    0.00324150
  29 153    0.00303048
  29 154    0.00283307
  29 155    0.00264836
  29 156    0.00247553
  29 157    0.00231380
  29 158    0.00216244
  29 159    0.00202077
  29 160    0.00188814
  29 161    0.00176397
  29 162    0.00164770
  29 163    0.00153881
  29 164    0.00143680
  29 165    0.00134121
  29 166    0.00125163
  29 167    0.00116764
  29 168    0.00108887
  29 169    0.00101497
  29 170    0.00094560
  29 171    0.00088046
  29 172    0.00081925
  29 173    0.00076170
  29 174    0.00070755
  29 175    0.00065655
  29 176    0.00060849
  29 177    0.00056315
  29 178    0.00052031
  29 179    0.00047980
  29 180    0.00044143
  29 181    0.00040502
  29 182    0.00037043
  29 183    0.00033748
  29 184    0.00030604
  29 185    0.00027596
  29 186    0.00024711
  29 187    0.00021937
  29 188    0.00019260
  29 189    0.00016669
  29 190    0.00014152
  29 191    0.00011698
  29 192    0.00009297
  29 193    0.00006937
  29 194    0.00004607
  29 195    0.00002299
  29 196    0.00000000
  30   1    0.00000000
  30   2    0.00000000
  30   3    0.00000000
  30   4    0.00000000
  30   5    0.00000000
  30   6   18.58618010
  30   7   33.12503846
  30   8   43.52980536
  30   9   50.01080487
  30  10   52.69717325
  30  11   51.81084084
  30  12   49.09122142
  30  13   45.80876271
  30  14   42.77715892
  30  15   39.93987728
  30  16   37.27565037
  30  17   34.77398272
  30  18   32.42764390
  30  19   30.23009292
  30  20   28.17463524
  30  21   26.25425419
  30  22   24.46169436
  30  23   22.78961464
  30  24   21.23073596
  30  25   19.77795788
  30  26   18.42444054
  30  27   17.16365630
  30  28   15.98941812
  30  29   14.89589103
  30  30   13.87759207
  30  31   12.92938251
  30  32   12.04645543
  30  33   11.22432047
  30  34   10.45878718
  30  35    9.74594786
  30  36    9.08216052
  30  37    8.46403211
  30  38    7.88840256
  30  39    7.35232947
  30  40    6.85307361
  30  41    6.38808531
  30  42    5.95499157
  30  43    5.55158413
  30  44    5.17580810
  30  45    4.82575149
  30  46    4.49963532
  30  47    4.19580449
  30  48    3.91271912
  30  49    3.64894659
  30  50    3.40315411
  30  51    3.17410168
  30  52    2.96063570
  30  53    2.76168289
  30  54    2.57624467
  30  55    2.40339197
  30  56    2.24226030
  30  57    2.09204529
  30  58    1.95199842
  30  59    1.82142315
  30  60    1.69967124
  30  61    1.58613941
  30  62    1.48026611
  30  63    1.38152869
  30  64    1.28944061
  30  65    1.20354894
  30  66    1.12343200
  30  67    1.04869717
  30  68    0.97897889
  30  69    0.91393673
  30  70    0.85325366
  30  71    0.79663443
  30  72    0.74380401
  30  73    0.69450625
  30  74    0.64850251
  30  75    0.60557048
  30  76    0.56550301
  30  77    0.52810713
  30  78    0.49320298
  30  79    0.46062297
  30  80    0.43021091
  30  81    0.40182122
  30  82    0.37531822
  30  83    0.35057541
  30  84    0.32747487
  30  85    0.30590669
  30  86    0.28576835
  30  87    0.26696429
  30  88    0.24940540
  30  89    0.23300856
  30  90    0.21769628
  30  91    0.20339627
  30  92    0.19004110
  30  93    0.17756789
  30  94    0.16591797
  30  95    0.15503662
  30  96    0.14487278
  30  97    0.13537880
  30  98    0.12651026
  30  99    0.11822567
  30 100    0.11048633
  30 101    0.10325613
  30 102    0.09650137
  30 103    0.09019059
  30 104    0.08429443
  30 105    0.07878549
  30 106    0.07363820
  30 107    0.06882868
  30 108    0.06433463
  30 109    0.06013525
  30 110    0.05621113
  30 111    0.05254411
  30 112    0.04911726
  30 113    0.04591478
  30 114    0.04292191
  30 115    0.04012484
  30 116    0.03751072
  30 117    0.03506752
  30 118    0.03278401
  30 119    0.03064970
  30 120    0.02865481
  30 121    0.02679017
  30 122    0.02504726
  30 123    0.02341809
  30 124    0.02189520
  30 125    0.02047164
  30 126    0.01914089
  30 127    0.01789688
  30 128    0.01673393
  30 129    0.01564674
  30 130    0.01463035
  30 131    0.01368014
  30 132    0.01279177
  30 133    0.01196121
  30 134    0.01118467
  30 135    0.01045863
  30 136    0.00977979
  30 137    0.00914507
  30 138    0.00855158
  30 139    0.00799664
  30 140    0.00747774
  30 141    0.00699251
  30 142    0.00653876
  30 143    0.00611445
  30 144    0.00571764
  30 145    0.00534654
  30 146    0.00499949
  30 147    0.00467490
  30 148    0.00437131
  30 149    0.00408736
  30 150    0.00382176
  30 151    0.00357331
  30 152    0.00334090
  30 153    0.00312347
  30 154    0.00292005
  30 155    0.00272972
  30 156    0.00255162
  30 157    0.00238495
  30 158    0.00222897
  30 159    0.00208297
  30 160    0.00194629
  30 161    0.00181833
  30 162    0.00169850
  30 163    0.00158627
  30 164    0.00148113
  30 165    0.00138261
  30 166    0.00129028
  30 167    0.00120371
  30 168    0.00112252
  30 169    0.00104635
  30 170    0.00097485
  30 171    0.00090770
  30 172    0.00084461
  30 173    0.00078528
  30 174    0.00072946
  30 175    0.00067690
  30 176    0.00062735
  30 177    0.00058060
  30 178    0.00053645
  30 179    0.00049468
  30 180    0.00045512
  30 181    0.00041759
  30 182    0.00038192
  30 183    0.00034796
  30 184    0.00031554
  30 185    0.00028453
  30 186    0.00025479
  30 187    0.00022618
  30 188    0.00019858
  30 189    0.00017187
  30 190    0.00014592
  30 191    0.00012062
  30 192    0.00009586
  30 193    0.00007152
  30 194    0.00004750
  30 195    0.00002370
  30 196    0.00000000
  31   1    0.00000000
  31   2    0.00000000
  31   3    0.00000000
  31   4    0.00000000
  31   5    0.00000000
  31   6   17.87755153
  31   7   32.44930367
  31   8   42.90552687
  31   9   49.35233892
  31  10   51.79201614
  31  11   51.05462470
  31  12   48.40505676
  31  13   45.57838754
  31  14   42.77200033
  31  15   40.05456085
  31  16   37.45607980
  31  17   34.99066203
  31  18   32.66389338
  31  19   30.47617383
  31  20   28.42465368
  31  21   26.50449323
  31  22   24.70970593
  31  23   23.03371991
  31  24   21.46974578
  31  25   20.01101229
  31  26   18.65091308
  31  27   17.38309423
  31  28   16.20150302
  31  29   15.10041132
  31  30   14.07442279
  31  31   13.11846987
  31  32   12.22780448
  31  33   11.39798503
  31  34   10.62486147
  31  35    9.90455944
  31  36    9.23346417
  31  37    8.60820468
  31  38    8.02563845
  31  39    7.48283672
  31  40    6.97707055
  31  41    6.50579761
  31  42    6.06664977
  31  43    5.65742139
  31  44    5.27605839
  31  45    4.92064799
  31  46    4.58940906
  31  47    4.28068323
  31  48    3.99292640
  31  49    3.72470098
  31  50    3.47466854
  31  51    3.24158302
  31  52    3.02428433
  31  53    2.82169242
  31  54    2.63280177
  31  55    2.45667623
  31  56    2.29244420
  31  57    2.13929417
  31  58    1.99647057
  31  59    1.86326985
  31  60    1.73903691
  31  61    1.62316171
  31  62    1.51507618
  31  63    1.41425125
  31  64    1.32019422
  31  65    1.23244617
  31  66    1.15057964
  31  67    1.07419648
  31  68    1.00292579
  31  69    0.93642201
  31  70    0.87436323
  31  71    0.81644951
  31  72    0.76240136
  31  73    0.71195837
  31  74    0.66487784
  31  75    0.62093360
  31  76    0.57991483
  31  77    0.54162508
  31  78    0.50588118
  31  79    0.47251241
  31  80    0.44135962
  31  81    0.41227441
  31  82    0.38511845
  31  83    0.35976271
  31  84    0.33608693
  31  85    0.31397891
  31  86    0.29333405
  31  87    0.27405479
  31  88    0.25605011
  31  89    0.23923513
  31  90    0.22353069
  31  91    0.20886290
  31  92    0.19516288
  31  93    0.18236633
  31  94    0.17041327
  31  95    0.15924773
  31  96    0.14881749
  31  97    0.13907382
  31  98    0.12997125
  31  99    0.12146733
  31 100    0.11352245
  31 101    0.10609964
  31 102    0.09916440
  31 103    0.09268451
  31 104    0.08662992
  31 105    0.08097255
  31 106    0.07568619
  31 107    0.07074640
  31 108    0.06613032
  31 109    0.06181664
  31 110    0.05778545
  31 111    0.05401815
  31 112    0.05049738
  31 113    0.04720693
  31 114    0.04413167
  31 115    0.04125746
  31 116    0.03857108
  31 117    0.03606022
  31 118    0.03371335
  31 119    0.03151971
  31 120    0.02946926
  31 121    0.02755261
  31 122    0.02576099
  31 123    0.02408621
  31 124    0.02252062
  31 125    0.02105708
  31 126    0.01968890
  31 127    0.01840984
  31 128    0.01721408
  31 129    0.01609618
  31 130    0.01505103
  31 131    0.01407389
  31 132    0.01316032
  31 133    0.01230616
  31 134    0.01150753
  31 135    0.01076082
  31 136    0.01006262
  31 137    0.00940978
  31 138    0.00879933
  31 139    0.00822851
  31 140    0.00769474
  31 141    0.00719559
  31 142    0.00672882
  31 143    0.00629231
  31 144    0.00588408
  31 145    0.00550230
  31 146    0.00514524
  31 147    0.00481128
  31 148    0.00449893
  31 149    0.00420677
  31 150    0.00393348
  31 151    0.00367784
  31 152    0.00343869
  31 153    0.00321495
  31 154    0.00300563
  31 155    0.00280976
  31 156    0.00262649
  31 157    0.00245497
  31 158    0.00229445
  31 159    0.00214419
  31 160    0.00200353
  31 161    0.00187182
  31 162    0.00174850
  31 163    0.00163298
  31 164    0.00152477
  31 165    0.00142337
  31 166    0.00132833
  31 167    0.00123923
  31 168    0.00115566
  31 169    0.00107725
  31 170    0.00100365
  31 171    0.00093453
  31 172    0.00086958
  31 173    0.00080851
  31 174    0.00075104
  31 175    0.00069693
  31 176    0.00064592
  31 177    0.00059780
  31 178    0.00055234
  31 179    0.00050934
  31 180    0.00046861
  31 181    0.00042997
  31 182    0.00039325
  31 183    0.00035828
  31 184    0.00032490
  31 185    0.00029297
  31 186    0.00026235
  31 187    0.00023290
  31 188    0.00020448
  31 189    0.00017697
  31 190    0.00015025
  31 191    0.00012420
  31 192    0.00009870
  31 193    0.00007365
  31 194    0.00004892
  31 195    0.00002440
  31 196    0.00000000
  32   1    0.00000000
  32   2    0.00000000
  32   3    0.00000000
  32   4    0.00000000
  32   5    0.00000000
  32   6   17.54630412
  32   7   32.01902498
  32   8   42.46245342
  32   9   48.89861478
  32  10   51.27130315
  32  11   50.41500798
  32  12   48.08980745
  32  13   45.51022640
  32  14   42.84915330
  32  15   40.21066461
  32  16   37.65342025
  32  17   35.20879498
  32  18   32.89188013
  32  19   30.70808205
  32  20   28.65712486
  32  21   26.73548322
  32  22   24.93785398
  32  23   23.25804039
  32  24   21.68947990
  32  25   20.22555660
  32  26   18.85978358
  32  27   17.58590651
  32  28   16.39795931
  32  29   15.29029055
  32  30   14.25757194
  32  31   13.29479611
  32  32   12.39726775
  32  33   11.56059127
  32  34   10.78065624
  32  35   10.05362215
  32  36    9.37590287
  32  37    8.74415128
  32  38    8.15524452
  32  39    7.60626971
  32  40    7.09451047
  32  41    6.61743406
  32  42    6.17267939
  32  43    5.75804560
  32  44    5.37148146
  32  45    5.01107530
  32  46    4.67504573
  32  47    4.36173283
  32  48    4.06958996
  32  49    3.79717609
  32  50    3.54314866
  32  51    3.30625686
  32  52    3.08533542
  32  53    2.87929875
  32  54    2.68713551
  32  55    2.50790352
  32  56    2.34072505
  32  57    2.18478238
  32  58    2.03931372
  32  59    1.90360932
  32  60    1.77700794
  32  61    1.65889351
  32  62    1.54869201
  32  63    1.44586860
  32  64    1.34992492
  32  65    1.26039659
  32  66    1.17685085
  32  67    1.09888443
  32  68    1.02612148
  32  69    0.95821173
  32  70    0.89482869
  32  71    0.83566808
  32  72    0.78044622
  32  73    0.72889872
  32  74    0.68077906
  32  75    0.63585745
  32  76    0.59391963
  32  77    0.55476584
  32  78    0.51820980
  32  79    0.48407783
  32  80    0.45220795
  32  81    0.42244912
  32  82    0.39466045
  32  83    0.36871057
  32  84    0.34447690
  32  85    0.32184515
  32  86    0.30070868
  32  87    0.28096801
  32  88    0.26253033
  32  89    0.24530907
  32  90    0.22922344
  32  91    0.21419807
  32  92    0.20016263
  32  93    0.18705148
  32  94    0.17480338
  32  95    0.16336117
  32  96    0.15267150
  32  97    0.14268460
  32  98    0.13335399
  32  99    0.12463630
  32 100    0.11649104
  32 101    0.10888040
  32 102    0.10176912
  32 103    0.09512426
  32 104    0.08891505
  32 105    0.08311279
  32 106    0.07769068
  32 107    0.07262367
  32 108    0.06788841
  32 109    0.06346306
  32 110    0.05932725
  32 111    0.05546194
  32 112    0.05184936
  32 113    0.04847291
  32 114    0.04531709
  32 115    0.04236742
  32 116    0.03961037
  32 117    0.03703331
  32 118    0.03462444
  32 119    0.03237273
  32 120    0.03026790
  32 121    0.02830033
  32 122    0.02646101
  32 123    0.02474158
  32 124    0.02313417
  32 125    0.02163146
  32 126    0.02022661
  32 127    0.01891322
  32 128    0.01768531
  32 129    0.01653730
  32 130    0.01546396
  32 131    0.01446044
  32 132    0.01352215
  32 133    0.01264486
  32 134    0.01182457
  32 135    0.01105757
  32 136    0.01034039
  32 137    0.00966977
  32 138    0.00904268
  32 139    0.00845628
  32 140    0.00790792
  32 141    0.00739511
  32 142    0.00691556
  32 143    0.00646707
  32 144    0.00604764
  32 145    0.00565537
  32 146    0.00528848
  32 147    0.00494533
  32 148    0.00462437
  32 149    0.00432415
  32 150    0.00404331
  32 151    0.00378060
  32 152    0.00353484
  32 153    0.00330490
  32 154    0.00308977
  32 155    0.00288848
  32 156    0.00270011
  32 157    0.00252383
  32 158    0.00235884
  32 159    0.00220440
  32 160    0.00205982
  32 161    0.00192445
  32 162    0.00179768
  32 163    0.00167894
  32 164    0.00156770
  32 165    0.00146347
  32 166    0.00136577
  32 167    0.00127417
  32 168    0.00118826
  32 169    0.00110765
  32 170    0.00103199
  32 171    0.00096092
  32 172    0.00089415
  32 173    0.00083136
  32 174    0.00077228
  32 175    0.00071665
  32 176    0.00066420
  32 177    0.00061472
  32 178    0.00056798
  32 179    0.00052377
  32 180    0.00048189
  32 181    0.00044216
  32 182    0.00040440
  32 183    0.00036844
  32 184    0.00033412
  32 185    0.00030128
  32 186    0.00026979
  32 187    0.00023950
  32 188    0.00021028
  32 189    0.00018199
  32 190    0.00015452
  32 191    0.00012773
  32 192    0.00010151
  32 193    0.00007574
  32 194    0.00005030
  32 195    0.00002510
  32 196    0.00000000
  33   1    0.00000000
  33   2    0.00000000
  33   3    0.00000000
  33   4    0.00000000
  33   5    0.00000000
  33   6   17.35889546
  33   7   31.74624303
  33   8   42.19666690
  33   9   48.70415389
  33  10   51.18486421
  33  11   50.44615854
  33  12   48.22149044
  33  13   45.70578043
  33  14   43.07529004
  33  15   40.44652772
  33  16   37.88890605
  33  17   35.44019368
  33  18   33.11844932
  33  19   30.93010470
  33  20   28.87502372
  33  21   26.94950979
  33  22   25.14803765
  33  23   23.46423306
  33  24   21.89142161
  33  25   20.42293385
  33  26   19.05227277
  33  27   17.77320295
  33  28   16.57979467
  33  29   15.46644200
  33  30   14.42786571
  33  31   13.45910728
  33  32   12.55551788
  33  33   11.71274470
  33  34   10.92671585
  33  35   10.19362482
  33  36    9.50991502
  33  37    8.87226467
  33  38    8.27757227
  33  39    7.72294269
  33  40    7.20567400
  33  41    6.72324501
  33  42    6.27330356
  33  43    5.85365542
  33  44    5.46225396
  33  45    5.09719039
  33  46    4.75668464
  33  47    4.43907681
  33  48    4.14281918
  33  49    3.86646868
  33  50    3.60867991
  33  51    3.36819860
  33  52    3.14385544
  33  53    2.93456039
  33  54    2.73929730
  33  55    2.55711895
  33  56    2.38714236
  33  57    2.22854447
  33  58    2.08055802
  33  59    1.94246782
  33  60    1.81360717
  33  61    1.69335458
  33  62    1.58113071
  33  63    1.47639547
  33  64    1.37864538
  33  65    1.28741104
  33  66    1.20225485
  33  67    1.12276883
  33  68    1.04857257
  33  69    0.97931141
  33  70    0.91465464
  33  71    0.85429390
  33  72    0.79794165
  33  73    0.74532973
  33  74    0.69620808
  33  75    0.65034349
  33  76    0.60751846
  33  77    0.56753012
  33  78    0.53018927
  33  79    0.49531940
  33  80    0.46275588
  33  81    0.43234514
  33  82    0.40394391
  33  83    0.37741851
  33  84    0.35264426
  33  85    0.32950479
  33  86    0.30789154
  33  87    0.28770323
  33  88    0.26884531
  33  89    0.25122959
  33  90    0.23477375
  33  91    0.21940097
  33  92    0.20503953
  33  93    0.19162253
  33  94    0.17908751
  33  95    0.16737616
  33  96    0.15643405
  33  97    0.14621040
  33  98    0.13665777
  33  99    0.12773189
  33 100    0.11939142
  33 101    0.11159778
  33 102    0.10431492
  33 103    0.09750922
  33 104    0.09114925
  33 105    0.08520568
  33 106    0.07965112
  33 107    0.07445999
  33 108    0.06960840
  33 109    0.06507405
  33 110    0.06083609
  33 111    0.05687508
  33 112    0.05317282
  33 113    0.04971235
  33 114    0.04647782
  33 115    0.04345440
  33 116    0.04062826
  33 117    0.03798649
  33 118    0.03551700
  33 119    0.03320851
  33 120    0.03105049
  33 121    0.02903309
  33 122    0.02714712
  33 123    0.02538398
  33 124    0.02373564
  33 125    0.02219460
  33 126    0.02075385
  33 127    0.01940684
  33 128    0.01814745
  33 129    0.01696995
  33 130    0.01586901
  33 131    0.01483963
  33 132    0.01387714
  33 133    0.01297717
  33 134    0.01213566
  33 135    0.01134879
  33 136    0.01061299
  33 137    0.00992495
  33 138    0.00928154
  33 139    0.00867986
  33 140    0.00811720
  33 141    0.00759100
  33 142    0.00709891
  33 143    0.00663868
  33 144    0.00620826
  33 145    0.00580569
  33 146    0.00542917
  33 147    0.00507700
  33 148    0.00474758
  33 149    0.00443945
  33 150    0.00415121
  33 151    0.00388156
  33 152    0.00362930
  33 153    0.00339328
  33 154    0.00317246
  33 155    0.00296583
  33 156    0.00277246
  33 157    0.00259150
  33 158    0.00242213
  33 159    0.00226358
  33 160    0.00211515
  33 161    0.00197617
  33 162    0.00184602
  33 163    0.00172411
  33 164    0.00160991
  33 165    0.00150289
  33 166    0.00140258
  33 167    0.00130853
  33 168    0.00122031
  33 169    0.00113755
  33 170    0.00105985
  33 171    0.00098688
  33 172    0.00091831
  33 173    0.00085384
  33 174    0.00079317
  33 175    0.00073604
  33 176    0.00068218
  33 177    0.00063137
  33 178    0.00058336
  33 179    0.00053796
  33 180    0.00049495
  33 181    0.00045415
  33 182    0.00041536
  33 183    0.00037843
  33 184    0.00034318
  33 185    0.00030946
  33 186    0.00027712
  33 187    0.00024601
  33 188    0.00021599
  33 189    0.00018694
  33 190    0.00015871
  33 191    0.00013120
  33 192    0.00010426
  33 193    0.00007779
  33 194    0.00005167
  33 195    0.00002578
  33 196    0.00000000
  34   1    0.00000000
  34   2    0.00000000
  34   3    0.00000000
  34   4    0.00000000
  34   5    0.00000000
  34   6   17.21253978
  34   7   31.53749686
  34   8   42.04277288
  34   9   48.73148130
  34  10   51.52278568
  34  11   51.16525813
  34  12   48.83729441
  34  13   46.19912098
  34  14   43.47217237
  34  15   40.77319823
  34  16   38.16718991
  34  17   35.68652705
  34  18   33.34422517
  34  19   31.14270797
  34  20   29.07897125
  34  21   27.14740051
  34  22   25.34124663
  34  23   23.65338350
  34  24   22.07669296
  34  25   20.60425791
  34  26   19.22945610
  34  27   17.94600184
  34  28   16.74795997
  34  29   15.62974477
  34  30   14.58611087
  34  31   13.61213973
  34  32   12.70322413
  34  33   11.85505169
  34  34   11.06358826
  34  35   10.32506157
  34  36    9.63594545
  34  37    8.99294470
  34  38    8.39298064
  34  39    7.83317747
  34  40    7.31084936
  34  41    6.82348833
  34  42    6.36875275
  34  43    5.94445662
  34  44    5.54855947
  34  45    5.17915683
  34  46    4.83447140
  34  47    4.51284468
  34  48    4.21272912
  34  49    3.93268088
  34  50    3.67135289
  34  51    3.42748848
  34  52    3.19991537
  34  53    2.98754005
  34  54    2.78934250
  34  55    2.60437132
  34  56    2.43173912
  34  57    2.27061821
  34  58    2.12023665
  34  59    1.97987442
  34  60    1.84886002
  34  61    1.72656714
  34  62    1.61241164
  34  63    1.50584870
  34  64    1.40637018
  34  65    1.31350215
  34  66    1.22680253
  34  67    1.14585903
  34  68    1.07028705
  34  69    0.99972786
  34  70    0.93384684
  34  71    0.87233184
  34  72    0.81489170
  34  73    0.76125477
  34  74    0.71116766
  34  75    0.66439395
  34  76    0.62071310
  34  77    0.57991932
  34  78    0.54182062
  34  79    0.50623787
  34  80    0.47300391
  34  81    0.44196278
  34  82    0.41296891
  34  83    0.38588651
  34  84    0.36058881
  34  85    0.33695753
  34  86    0.31488228
  34  87    0.29426001
  34  88    0.27499456
  34  89    0.25699617
  34  90    0.24018105
  34  91    0.22447099
  34  92    0.20979298
  34  93    0.19607887
  34  94    0.18326503
  34  95    0.17129207
  34  96    0.16010452
  34  97    0.14965060
  34  98    0.13988198
  34  99    0.13075350
  34 100    0.12222303
  34 101    0.11425119
  34 102    0.10680125
  34 103    0.09983887
  34 104    0.09333201
  34 105    0.08725072
  34 106    0.08156706
  34 107    0.07625490
  34 108    0.07128988
  34 109    0.06664920
  34 110    0.06231159
  34 111    0.05825717
  34 112    0.05446740
  34 113    0.05092491
  34 114    0.04761352
  34 115    0.04451809
  34 116    0.04162448
  34 117    0.03891948
  34 118    0.03639076
  34 119    0.03402678
  34 120    0.03181678
  34 121    0.02975068
  34 122    0.02781909
  34 123    0.02601322
  34 124    0.02432485
  34 125    0.02274632
  34 126    0.02127045
  34 127    0.01989055
  34 128    0.01860035
  34 129    0.01739401
  34 130    0.01626604
  34 131    0.01521135
  34 132    0.01422516
  34 133    0.01330300
  34 134    0.01244070
  34 135    0.01163436
  34 136    0.01088034
  34 137    0.01017523
  34 138    0.00951584
  34 139    0.00889919
  34 140    0.00832251
  34 141    0.00778319
  34 142    0.00727881
  34 143    0.00680708
  34 144    0.00636588
  34 145    0.00595322
  34 146    0.00556725
  34 147    0.00520623
  34 148    0.00486853
  34 149    0.00455264
  34 150    0.00425713
  34 151    0.00398068
  34 152    0.00372205
  34 153    0.00348006
  34 154    0.00325365
  34 155    0.00304178
  34 156    0.00284352
  34 157    0.00265796
  34 158    0.00248428
  34 159    0.00232171
  34 160    0.00216950
  34 161    0.00202698
  34 162    0.00189351
  34 163    0.00176850
  34 164    0.00165137
  34 165    0.00154162
  34 166    0.00143874
  34 167    0.00134228
  34 168    0.00125181
  34 169    0.00116692
  34 170    0.00108723
  34 171    0.00101239
  34 172    0.00094206
  34 173    0.00087593
  34 174    0.00081370
  34 175    0.00075509
  34 176    0.00069985
  34 177    0.00064773
  34 178    0.00059848
  34 179    0.00055191
  34 180    0.00050779
  34 181    0.00046593
  34 182    0.00042614
  34 183    0.00038825
  34 184    0.00035209
  34 185    0.00031750
  34 186    0.00028432
  34 187    0.00025240
  34 188    0.00022160
  34 189    0.00019179
  34 190    0.00016284
  34 191    0.00013461
  34 192    0.00010697
  34 193    0.00007982
  34 194    0.00005302
  34 195    0.00002645
  34 196    0.00000000
  35   1    0.00000000
  35   2    0.00000000
  35   3    0.00000000
  35   4    0.00000000
  35   5    0.00000000
  35   6   17.02268589
  35   7   31.27470802
  35   8   41.87378589
  35   9   48.85133382
  35  10   52.21583652
  35  11   52.05965982
  35  12   49.95885280
  35  13   46.96621819
  35  14   44.01514298
  35  15   41.17015900
  35  16   38.47294987
  35  17   35.93738846
  35  18   33.56272675
  35  19   31.34222631
  35  20   29.26718514
  35  21   27.32857267
  35  22   25.51763130
  35  23   23.82606958
  35  24   22.24610401
  35  25   20.77044828
  35  26   19.39228669
  35  27   18.10524421
  35  28   16.90335749
  35  29   15.78104782
  35  30   14.73309610
  35  31   13.75461970
  35  32   12.84105099
  35  33   11.98811736
  35  34   11.19182257
  35  35   10.44842932
  35  36    9.75444289
  35  37    9.10659584
  35  38    8.50183365
  35  39    7.93730125
  35  40    7.41033033
  35  41    6.91842747
  35  42    6.45926300
  35  43    6.03066048
  35  44    5.63058690
  35  45    5.25714342
  35  46    4.90855671
  35  47    4.58317082
  35  48    4.27943955
  35  49    3.99591930
  35  50    3.73126239
  35  51    3.48421073
  35  52    3.25358999
  35  53    3.03830405
  35  54    2.83732987
  35  55    2.64971263
  35  56    2.47456127
  35  57    2.31104419
  35  58    2.15838537
  35  59    2.01586063
  35  60    1.88279420
  35  61    1.75855550
  35  62    1.64255610
  35  63    1.53424693
  35  64    1.43311562
  35  65    1.33868409
  35  66    1.25050623
  35  67    1.16816574
  35  68    1.09127418
  35  69    1.01946906
  35  70    0.95241214
  35  71    0.88978776
  35  72    0.83130136
  35  73    0.77667806
  35  74    0.72566134
  35  75    0.67801180
  35  76    0.63350600
  35  77    0.59193543
  35  78    0.55310549
  35  79    0.51683454
  35  80    0.48295303
  35  81    0.45130275
  35  82    0.42173599
  35  83    0.39411489
  35  84    0.36831075
  35  85    0.34420344
  35  86    0.32168081
  35  87    0.30063819
  35  88    0.28097783
  35  89    0.26260848
  35  90    0.24544496
  35  91    0.22940774
  35  92    0.21442254
  35  93    0.20042004
  35  94    0.18733548
  35  95    0.17510842
  35  96    0.16368240
  35  97    0.15300471
  35  98    0.14302612
  35  99    0.13370065
  35 100    0.12498537
  35 101    0.11684019
  35 102    0.10922764
  35 103    0.10211277
  35 104    0.09546289
  35 105    0.08924749
  35 106    0.08343808
  35 107    0.07800802
  35 108    0.07293245
  35 109    0.06818814
  35 110    0.06375338
  35 111    0.05960790
  35 112    0.05573277
  35 113    0.05211028
  35 114    0.04872391
  35 115    0.04555820
  35 116    0.04259874
  35 117    0.03983204
  35 118    0.03724549
  35 119    0.03482733
  35 120    0.03256656
  35 121    0.03045289
  35 122    0.02847674
  35 123    0.02662911
  35 124    0.02490163
  35 125    0.02328645
  35 126    0.02177626
  35 127    0.02036420
  35 128    0.01904388
  35 129    0.01780932
  35 130    0.01665493
  35 131    0.01557549
  35 132    0.01456611
  35 133    0.01362223
  35 134    0.01273960
  35 135    0.01191421
  35 136    0.01114235
  35 137    0.01042052
  35 138    0.00974549
  35 139    0.00911419
  35 140    0.00852379
  35 141    0.00797162
  35 142    0.00745519
  35 143    0.00697219
  35 144    0.00652044
  35 145    0.00609790
  35 146    0.00570267
  35 147    0.00533298
  35 148    0.00498716
  35 149    0.00466367
  35 150    0.00436104
  35 151    0.00407792
  35 152    0.00381304
  35 153    0.00356521
  35 154    0.00333332
  35 155    0.00311632
  35 156    0.00291325
  35 157    0.00272319
  35 158    0.00254529
  35 159    0.00237876
  35 160    0.00222285
  35 161    0.00207685
  35 162    0.00194013
  35 163    0.00181206
  35 164    0.00169208
  35 165    0.00157964
  35 166    0.00147425
  35 167    0.00137543
  35 168    0.00128274
  35 169    0.00119577
  35 170    0.00111412
  35 171    0.00103744
  35 172    0.00096538
  35 173    0.00089762
  35 174    0.00083386
  35 175    0.00077381
  35 176    0.00071721
  35 177    0.00066379
  35 178    0.00061334
  35 179    0.00056561
  35 180    0.00052040
  35 181    0.00047750
  35 182    0.00043673
  35 183    0.00039791
  35 184    0.00036085
  35 185    0.00032539
  35 186    0.00029139
  35 187    0.00025868
  35 188    0.00022712
  35 189    0.00019657
  35 190    0.00016689
  35 191    0.00013796
  35 192    0.00010964
  35 193    0.00008180
  35 194    0.00005434
  35 195    0.00002711
  35 196    0.00000000
  36   1    0.00000000
  36   2    0.00000000
  36   3    0.00000000
  36   4    0.00000000
  36   5    0.00000000
  36   6   16.67165467
  36   7   30.79008751
  36   8   41.49399166
  36   9   48.77983251
  36  10   52.63863918
  36  11   53.10713893
  36  12   51.17227425
  36  13   47.87980894
  36  14   44.62825917
  36  15   41.58419040
  36  16   38.77110797
  36  17   36.17124361
  36  18   33.76145237
  36  19   31.52177978
  36  20   29.43615624
  36  21   27.49149747
  36  22   25.67680903
  36  23   23.98255921
  36  24   22.40027869
  36  25   20.92230948
  36  26   19.54164498
  36  27   18.25182429
  36  28   17.04685908
  36  29   15.92118031
  36  30   14.86959740
  36  31   13.88726554
  36  32   12.96965838
  36  33   12.11254465
  36  34   11.31196746
  36  35   10.56422582
  36  36    9.86585778
  36  37    9.21362496
  36  38    8.60449826
  36  39    8.03564454
  36  40    7.50441422
  36  41    7.00832964
  36  42    6.54507421
  36  43    6.11248220
  36  44    5.70852914
  36  45    5.33132288
  36  46    4.97909508
  36  47    4.65019337
  36  48    4.34307384
  36  49    4.05629407
  36  50    3.78850662
  36  51    3.53845286
  36  52    3.30495720
  36  53    3.08692169
  36  54    2.88332097
  36  55    2.69319754
  36  56    2.51565728
  36  57    2.34986533
  36  58    2.19504218
  36  59    2.05046003
  36  60    1.91543937
  36  61    1.78934583
  36  62    1.67158714
  36  63    1.56161041
  36  64    1.45889948
  36  65    1.36297247
  36  66    1.27337958
  36  67    1.18970086
  36  68    1.11154433
  36  69    1.03854403
  36  70    0.97035836
  36  71    0.90666840
  36  72    0.84717645
  36  73    0.79160460
  36  74    0.73969341
  36  75    0.69120065
  36  76    0.64590023
  36  77    0.60358104
  36  78    0.56404601
  36  79    0.52711115
  36  80    0.49260468
  36  81    0.46036623
  36  82    0.43024605
  36  83    0.40210434
  36  84    0.37581057
  36  85    0.35124284
  36  86    0.32828737
  36  87    0.30683787
  36  88    0.28679512
  36  89    0.26806645
  36  90    0.25056535
  36  91    0.23421101
  36  92    0.21892796
  36  93    0.20464574
  36  94    0.19129853
  36  95    0.17882487
  36  96    0.16716735
  36  97    0.15627236
  36  98    0.14608982
  36  99    0.13657295
  36 100    0.12767807
  36 101    0.11936436
  36 102    0.11159372
  36 103    0.10433053
  36 104    0.09754152
  36 105    0.09119563
  36 106    0.08526382
  36 107    0.07971899
  36 108    0.07453578
  36 109    0.06969055
  36 110    0.06516116
  36 111    0.06092696
  36 112    0.05696865
  36 113    0.05326818
  36 114    0.04980872
  36 115    0.04657450
  36 116    0.04355081
  36 117    0.04072392
  36 118    0.03808096
  36 119    0.03560993
  36 120    0.03329962
  36 121    0.03113953
  36 122    0.02911987
  36 123    0.02723148
  36 124    0.02546580
  36 125    0.02381484
  36 126    0.02227112
  36 127    0.02082765
  36 128    0.01947790
  36 129    0.01821577
  36 130    0.01703555
  36 131    0.01593192
  36 132    0.01489987
  36 133    0.01393477
  36 134    0.01303225
  36 135    0.01218823
  36 136    0.01139893
  36 137    0.01066076
  36 138    0.00997042
  36 139    0.00932479
  36 140    0.00872096
  36 141    0.00815621
  36 142    0.00762801
  36 143    0.00713398
  36 144    0.00667189
  36 145    0.00623968
  36 146    0.00583539
  36 147    0.00545721
  36 148    0.00510344
  36 149    0.00477250
  36 150    0.00446290
  36 151    0.00417326
  36 152    0.00390226
  36 153    0.00364870
  36 154    0.00341143
  36 155    0.00318941
  36 156    0.00298163
  36 157    0.00278715
  36 158    0.00260512
  36 159    0.00243471
  36 160    0.00227517
  36 161    0.00212578
  36 162    0.00198586
  36 163    0.00185481
  36 164    0.00173202
  36 165    0.00161695
  36 166    0.00150909
  36 167    0.00140795
  36 168    0.00131309
  36 169    0.00122407
  36 170    0.00114051
  36 171    0.00106202
  36 172    0.00098827
  36 173    0.00091891
  36 174    0.00085365
  36 175    0.00079218
  36 176    0.00073424
  36 177    0.00067957
  36 178    0.00062792
  36 179    0.00057906
  36 180    0.00053278
  36 181    0.00048887
  36 182    0.00044713
  36 183    0.00040738
  36 184    0.00036944
  36 185    0.00033315
  36 186    0.00029833
  36 187    0.00026484
  36 188    0.00023253
  36 189    0.00020126
  36 190    0.00017087
  36 191    0.00014125
  36 192    0.00011225
  36 193    0.00008376
  36 194    0.00005563
  36 195    0.00002775
  36 196    0.00000000
  37   1    0.00000000
  37   2    0.00000000
  37   3    0.00000000
  37   4    0.00000000
  37   5    0.00000000
  37   6   15.94059865
  37   7   29.84327935
  37   8   40.69840282
  37   9   48.33068005
  37  10   52.66251410
  37  11   53.77062365
  37  12   51.94819034
  37  13   48.94419510
  37  14   45.21258611
  37  15   41.93373875
  37  16   39.01128766
  37  17   36.35985546
  37  18   33.92524035
  37  19   31.67349752
  37  20   29.58202507
  37  21   27.63452800
  37  22   25.81835818
  37  23   24.12310582
  37  24   22.53983287
  37  25   21.06063899
  37  26   19.67840428
  37  27   18.38662927
  37  28   17.17932993
  37  29   16.05096540
  37  30   14.99638558
  37  31   14.01079133
  37  32   13.08970292
  37  33   12.22893408
  37  34   11.42456997
  37  35   10.67294793
  37  36    9.97064037
  37  37    9.31443935
  37  38    8.70134233
  37  39    8.12853920
  37  40    7.59340008
  37  41    7.09346404
  37  42    6.62642851
  37  43    6.19013935
  37  44    5.78258156
  37  45    5.40187049
  37  46    5.04624369
  37  47    4.71405315
  37  48    4.40375804
  37  49    4.11391793
  37  50    3.84318637
  37  51    3.59030488
  37  52    3.35409732
  37  53    3.13346457
  37  54    2.92737962
  37  55    2.73488284
  37  56    2.55507769
  37  57    2.38712655
  37  58    2.23024696
  37  59    2.08370799
  37  60    1.94682686
  37  61    1.81896584
  37  62    1.69952927
  37  63    1.58796080
  37  64    1.48374084
  37  65    1.38638409
  37  66    1.29543736
  37  67    1.21047738
  37  68    1.13110887
  37  69    1.05696271
  37  70    0.98769417
  37  71    0.92298133
  37  72    0.86252355
  37  73    0.80604008
  37  74    0.75326876
  37  75    0.70396475
  37  76    0.65789941
  37  77    0.61485923
  37  78    0.57464480
  37  79    0.53706993
  37  80    0.50196071
  37  81    0.46915473
  37  82    0.43850034
  37  83    0.40985588
  37  84    0.38308908
  37  85    0.35807638
  37  86    0.33470240
  37  87    0.31285937
  37  88    0.29244664
  37  89    0.27337020
  37  90    0.25554225
  37  91    0.23888076
  37  92    0.22330914
  37  93    0.20875582
  37  94    0.19515399
  37  95    0.18244119
  37  96    0.17055911
  37  97    0.15945327
  37  98    0.14907278
  37  99    0.13937010
  37 100    0.13030081
  37 101    0.12182342
  37 102    0.11389917
  37 103    0.10649184
  37 104    0.09956759
  37 105    0.09309483
  37 106    0.08704400
  37 107    0.08138752
  37 108    0.07609960
  37 109    0.07115615
  37 110    0.06653465
  37 111    0.06221408
  37 112    0.05817478
  37 113    0.05439837
  37 114    0.05086771
  37 115    0.04756674
  37 116    0.04448048
  37 117    0.04159492
  37 118    0.03889698
  37 119    0.03637441
  37 120    0.03401578
  37 121    0.03181042
  37 122    0.02974833
  37 123    0.02782017
  37 124    0.02601723
  37 125    0.02433135
  37 126    0.02275490
  37 127    0.02128077
  37 128    0.01990229
  37 129    0.01861324
  37 130    0.01740781
  37 131    0.01628054
  37 132    0.01522636
  37 133    0.01424052
  37 134    0.01331857
  37 135    0.01245636
  37 136    0.01165000
  37 137    0.01089587
  37 138    0.01019056
  37 139    0.00953092
  37 140    0.00891396
  37 141    0.00833692
  37 142    0.00779720
  37 143    0.00729238
  37 144    0.00682019
  37 145    0.00637851
  37 146    0.00596536
  37 147    0.00557888
  37 148    0.00521733
  37 149    0.00487911
  37 150    0.00456269
  37 151    0.00426665
  37 152    0.00398966
  37 153    0.00373049
  37 154    0.00348797
  37 155    0.00326103
  37 156    0.00304863
  37 157    0.00284984
  37 158    0.00266376
  37 159    0.00248956
  37 160    0.00232646
  37 161    0.00217373
  37 162    0.00203069
  37 163    0.00189670
  37 164    0.00177117
  37 165    0.00165352
  37 166    0.00154324
  37 167    0.00143984
  37 168    0.00134284
  37 169    0.00125183
  37 170    0.00116638
  37 171    0.00108613
  37 172    0.00101071
  37 173    0.00093979
  37 174    0.00087305
  37 175    0.00081020
  37 176    0.00075095
  37 177    0.00069504
  37 178    0.00064222
  37 179    0.00059225
  37 180    0.00054492
  37 181    0.00050001
  37 182    0.00045733
  37 183    0.00041667
  37 184    0.00037787
  37 185    0.00034075
  37 186    0.00030514
  37 187    0.00027089
  37 188    0.00023784
  37 189    0.00020585
  37 190    0.00017478
  37 191    0.00014448
  37 192    0.00011482
  37 193    0.00008567
  37 194    0.00005690
  37 195    0.00002839
  37 196    0.00000000
  38   1    0.00000000
  38   2    0.00000000
  38   3    0.00000000
  38   4    0.00000000
  38   5    0.00000000
  38   6   14.31128680
  38   7   28.06352103
  38   8   39.28861681
  38   9   47.37548700
  38  10   52.12097446
  38  11   53.57994905
  38  12   52.11366913
  38  13   48.93216776
  38  14   45.52518280
  38  15   42.09479367
  38  16   39.13664985
  38  17   36.47723521
  38  18   34.04199287
  38  19   31.79176571
  38  20   29.70236506
  38  21   27.75688007
  38  22   25.94236667
  38  23   24.24826202
  38  24   22.66555758
  38  25   21.18633619
  38  26   19.80349631
  38  27   18.51057872
  38  28   17.30165207
  38  29   16.17123391
  38  30   15.11423379
  38  31   14.12591056
  38  32   13.20183911
  38  33   12.33788349
  38  34   11.53017443
  38  35   10.77509007
  38  36   10.06923893
  38  37    9.40944478
  38  38    8.79273273
  38  39    8.21631655
  38  40    7.67758686
  38  41    7.17410019
  38  42    6.70356869
  38  43    6.26385050
  38  44    5.85294073
  38  45    5.46896295
  38  46    5.11016123
  38  47    4.77489258
  38  48    4.46161991
  38  49    4.16890539
  38  50    3.89540418
  38  51    3.63985857
  38  52    3.40109243
  38  53    3.17800607
  38  54    2.96957133
  38  55    2.77482701
  38  56    2.59287462
  38  57    2.42287429
  38  58    2.26404105
  38  59    2.11564127
  38  60    1.97698934
  38  61    1.84744456
  38  62    1.72640822
  38  63    1.61332090
  38  64    1.50765988
  38  65    1.40893679
  38  66    1.31669532
  38  67    1.23050916
  38  68    1.14998004
  38  69    1.07473586
  38  70    1.00442903
  38  71    0.93873482
  38  72    0.87734987
  38  73    0.81999080
  38  74    0.76639290
  38  75    0.71630885
  38  76    0.66950767
  38  77    0.62577355
  38  78    0.58490493
  38  79    0.54671349
  38  80    0.51102334
  38  81    0.47767016
  38  82    0.44650045
  38  83    0.41737084
  38  84    0.39014738
  38  85    0.36470494
  38  86    0.34092664
  38  87    0.31870327
  38  88    0.29793284
  38  89    0.27852005
  38  90    0.26037586
  38  91    0.24341713
  38  92    0.22756614
  38  93    0.21275030
  38  94    0.19890180
  38  95    0.18595728
  38  96    0.17385754
  38  97    0.16254728
  38  98    0.15197483
  38  99    0.14209189
  38 100    0.13285337
  38 101    0.12421712
  38 102    0.11614375
  38 103    0.10859645
  38 104    0.10154086
  38 105    0.09494484
  38 106    0.08877836
  38 107    0.08301337
  38 108    0.07762365
  38 109    0.07258470
  38 110    0.06787363
  38 111    0.06346904
  38 112    0.05935094
  38 113    0.05550064
  38 114    0.05190068
  38 115    0.04853473
  38 116    0.04538754
  38 117    0.04244486
  38 118    0.03969336
  38 119    0.03712058
  38 120    0.03471489
  38 121    0.03246541
  38 122    0.03036196
  38 123    0.02839504
  38 124    0.02655577
  38 125    0.02483584
  38 126    0.02322748
  38 127    0.02172345
  38 128    0.02031694
  38 129    0.01900163
  38 130    0.01777159
  38 131    0.01662127
  38 132    0.01554549
  38 133    0.01453940
  38 134    0.01359848
  38 135    0.01271850
  38 136    0.01189550
  38 137    0.01112577
  38 138    0.01040585
  38 139    0.00973252
  38 140    0.00910274
  38 141    0.00851369
  38 142    0.00796272
  38 143    0.00744735
  38 144    0.00696529
  38 145    0.00651436
  38 146    0.00609254
  38 147    0.00569794
  38 148    0.00532880
  38 149    0.00498345
  38 150    0.00466036
  38 151    0.00435806
  38 152    0.00407522
  38 153    0.00381057
  38 154    0.00356291
  38 155    0.00333115
  38 156    0.00311424
  38 157    0.00291122
  38 158    0.00272118
  38 159    0.00254327
  38 160    0.00237669
  38 161    0.00222070
  38 162    0.00207460
  38 163    0.00193775
  38 164    0.00180952
  38 165    0.00168935
  38 166    0.00157671
  38 167    0.00147108
  38 168    0.00137200
  38 169    0.00127902
  38 170    0.00119174
  38 171    0.00110975
  38 172    0.00103271
  38 173    0.00096025
  38 174    0.00089207
  38 175    0.00082786
  38 176    0.00076732
  38 177    0.00071020
  38 178    0.00065623
  38 179    0.00060518
  38 180    0.00055682
  38 181    0.00051094
  38 182    0.00046732
  38 183    0.00042578
  38 184    0.00038614
  38 185    0.00034821
  38 186    0.00031182
  38 187    0.00027682
  38 188    0.00024305
  38 189    0.00021036
  38 190    0.00017860
  38 191    0.00014764
  38 192    0.00011733
  38 193    0.00008755
  38 194    0.00005815
  38 195    0.00002901
  38 196    0.00000000
  39   1    0.00000000
  39   2    0.00000000
  39   3    0.00000000
  39   4    0.00000000
  39   5    0.00000000
  39   6   10.29832996
  39   7   24.92326761
  39   8   37.17436817
  39   9   45.95136832
  39  10   51.07464028
  39  11   52.52906330
  39  12   51.20303271
  39  13   48.34154864
  39  14   45.04346666
  39  15   41.95215103
  39  16   39.11998616
  39  17   36.51649766
  39  18   34.11003450
  39  19   31.87650174
  39  20   29.79771779
  39  21   27.85939920
  39  22   26.04983978
  39  23   24.35910814
  39  24   22.77855223
  39  25   21.30048207
  39  26   19.91795934
  39  27   18.62465366
  39  28   17.41474160
  39  29   16.28283408
  39  30   15.22392256
  39  31   14.23333820
  39  32   13.30671969
  39  33   12.43998727
  39  34   11.62932107
  39  35   10.87114248
  39  36   10.16209778
  39  37    9.49904357
  39  38    8.87903340
  39  39    8.29930556
  39  40    7.75727171
  39  41    7.25050630
  39  42    6.77673667
  39  43    6.33383370
  39  44    5.91980310
  39  45    5.53277711
  39  46    5.17100680
  39  47    4.83285471
  39  48    4.51678798
  39  49    4.22137186
  39  50    3.94526362
  39  51    3.68720679
  39  52    3.44602576
  39  53    3.22062071
  39  54    3.00996278
  39  55    2.81308968
  39  56    2.62910136
  39  57    2.45715613
  39  58    2.29646691
  39  59    2.14629775
  39  60    2.00596055
  39  61    1.87481200
  39  62    1.75225069
  39  63    1.63771443
  39  64    1.53067769
  39  65    1.43064926
  39  66    1.33717003
  39  67    1.24981088
  39  68    1.16817078
  39  69    1.09187491
  39  70    1.02057301
  39  71    0.95393774
  39  72    0.89166323
  39  73    0.83346362
  39  74    0.77907181
  39  75    0.72823820
  39  76    0.68072957
  39  77    0.63632799
  39  78    0.59482982
  39  79    0.55604480
  39  80    0.51979513
  39  81    0.48591469
  39  82    0.45424826
  39  83    0.42465081
  39  84    0.39698681
  39  85    0.37112965
  39  86    0.34696100
  39  87    0.32437033
  39  88    0.30325432
  39  89    0.28351647
  39  90    0.26506659
  39  91    0.24782039
  39  92    0.23169916
  39  93    0.21662929
  39  94    0.20254204
  39  95    0.18937317
  39  96    0.17706263
  39  97    0.16555434
  39  98    0.15479586
  39  99    0.14473821
  39 100    0.13533562
  39 101    0.12654530
  39 102    0.11832728
  39 103    0.11064419
  39 104    0.10346113
  39 105    0.09674546
  39 106    0.09046669
  39 107    0.08459633
  39 108    0.07910773
  39 109    0.07397600
  39 110    0.06917789
  39 111    0.06469165
  39 112    0.06049695
  39 113    0.05657480
  39 114    0.05290744
  39 115    0.04947829
  39 116    0.04627183
  39 117    0.04327357
  39 118    0.04046995
  39 119    0.03784830
  39 120    0.03539679
  39 121    0.03310435
  39 122    0.03096063
  39 123    0.02895596
  39 124    0.02708130
  39 125    0.02532820
  39 126    0.02368875
  39 127    0.02215557
  39 128    0.02072175
  39 129    0.01938084
  39 130    0.01812681
  39 131    0.01695400
  39 132    0.01585715
  39 133    0.01483133
  39 134    0.01387191
  39 135    0.01297460
  39 136    0.01213535
  39 137    0.01135040
  39 138    0.01061623
  39 139    0.00992953
  39 140    0.00928724
  39 141    0.00868646
  39 142    0.00812450
  39 143    0.00759885
  39 144    0.00710714
  39 145    0.00664718
  39 146    0.00621690
  39 147    0.00581437
  39 148    0.00543780
  39 149    0.00508549
  39 150    0.00475588
  39 151    0.00444748
  39 152    0.00415892
  39 153    0.00388890
  39 154    0.00363622
  39 155    0.00339975
  39 156    0.00317844
  39 157    0.00297128
  39 158    0.00277737
  39 159    0.00259583
  39 160    0.00242584
  39 161    0.00226666
  39 162    0.00211758
  39 163    0.00197792
  39 164    0.00184706
  39 165    0.00172442
  39 166    0.00160946
  39 167    0.00150166
  39 168    0.00140054
  39 169    0.00130564
  39 170    0.00121656
  39 171    0.00113288
  39 172    0.00105424
  39 173    0.00098029
  39 174    0.00091070
  39 175    0.00084515
  39 176    0.00078336
  39 177    0.00072505
  39 178    0.00066996
  39 179    0.00061785
  39 180    0.00056848
  39 181    0.00052164
  39 182    0.00047711
  39 183    0.00043471
  39 184    0.00039423
  39 185    0.00035551
  39 186    0.00031836
  39 187    0.00028263
  39 188    0.00024815
  39 189    0.00021478
  39 190    0.00018235
  39 191    0.00015074
  39 192    0.00011980
  39 193    0.00008939
  39 194    0.00005937
  39 195    0.00002962
  39 196    0.00000000
  40   1    0.00000000
  40   2    0.00000000
  40   3    0.00000000
  40   4    0.00000000
  40   5    0.00000000
  40   6    0.00000000
  40   7   20.25664416
  40   8   34.68306626
  40   9   44.36496732
  40  10   49.90165812
  40  11   51.46895775
  40  12   50.03286692
  40  13   47.38108719
  40  14   44.53533841
  40  15   41.71833421
  40  16   39.03128271
  40  17   36.50494696
  40  18   34.14172246
  40  19   31.93412260
  40  20   29.87191534
  40  21   27.94470833
  40  22   26.14278876
  40  23   24.45731250
  40  24   22.88026656
  40  25   21.40436772
  40  26   20.02295692
  40  27   18.72990816
  40  28   17.51955530
  40  29   16.38663477
  40  30   15.32624084
  40  31   14.33379035
  40  32   13.40499433
  40  33   12.53583459
  40  34   11.72254396
  40  35   10.96158909
  40  36   10.24965523
  40  37    9.58363254
  40  38    8.96060344
  40  39    8.37783104
  40  40    7.83274826
  40  41    7.32294769
  40  42    6.84617207
  40  43    6.40030525
  40  44    5.98336377
  40  45    5.59348886
  40  46    5.22893889
  40  47    4.88808225
  40  48    4.56939066
  40  49    4.27143283
  40  50    3.99286849
  40  51    3.73244280
  40  52    3.48898103
  40  53    3.26138358
  40  54    3.04862133
  40  55    2.84973118
  40  56    2.66381194
  40  57    2.49002042
  40  58    2.32756777
  40  59    2.17571605
  40  60    2.03377498
  40  61    1.90109895
  40  62    1.77708414
  40  63    1.66116585
  40  64    1.55281601
  40  65    1.45154086
  40  66    1.35687868
  40  67    1.26839781
  40  68    1.18569464
  40  69    1.10839186
  40  70    1.03613673
  40  71    0.96859949
  40  72    0.90547190
  40  73    0.84646582
  40  74    0.79131192
  40  75    0.73975844
  40  76    0.69157007
  40  77    0.64652687
  40  78    0.60442328
  40  79    0.56506717
  40  80    0.52827896
  40  81    0.49389083
  40  82    0.46174591
  40  83    0.43169762
  40  84    0.40360894
  40  85    0.37735184
  40  86    0.35280663
  40  87    0.32986149
  40  88    0.30841189
  40  89    0.28836013
  40  90    0.26961494
  40  91    0.25209098
  40  92    0.23570853
  40  93    0.22039304
  40  94    0.20607489
  40  95    0.19268896
  40  96    0.18017444
  40  97    0.16847445
  40  98    0.15753586
  40  99    0.14730901
  40 100    0.13774748
  40 101    0.12880788
  40 102    0.12044966
  40 103    0.11263493
  40 104    0.10532827
  40 105    0.09849656
  40 106    0.09210886
  40 107    0.08613624
  40 108    0.08055168
  40 109    0.07532990
  40 110    0.07044727
  40 111    0.06588173
  40 112    0.06161263
  40 113    0.05762068
  40 114    0.05388785
  40 115    0.05039727
  40 116    0.04713320
  40 117    0.04408090
  40 118    0.04122660
  40 119    0.03855743
  40 120    0.03606136
  40 121    0.03372712
  40 122    0.03154422
  40 123    0.02950281
  40 124    0.02759371
  40 125    0.02580831
  40 126    0.02413859
  40 127    0.02257704
  40 128    0.02111662
  40 129    0.01975078
  40 130    0.01847338
  40 131    0.01727867
  40 132    0.01616129
  40 133    0.01511623
  40 134    0.01413878
  40 135    0.01322457
  40 136    0.01236949
  40 137    0.01156971
  40 138    0.01082163
  40 139    0.01012191
  40 140    0.00946741
  40 141    0.00885519
  40 142    0.00828252
  40 143    0.00774682
  40 144    0.00724571
  40 145    0.00677693
  40 146    0.00633839
  40 147    0.00592813
  40 148    0.00554431
  40 149    0.00518521
  40 150    0.00484923
  40 151    0.00453487
  40 152    0.00424072
  40 153    0.00396547
  40 154    0.00370789
  40 155    0.00346682
  40 156    0.00324120
  40 157    0.00303001
  40 158    0.00283231
  40 159    0.00264722
  40 160    0.00247391
  40 161    0.00231161
  40 162    0.00215960
  40 163    0.00201720
  40 164    0.00188378
  40 165    0.00175873
  40 166    0.00164150
  40 167    0.00153157
  40 168    0.00142846
  40 169    0.00133169
  40 170    0.00124084
  40 171    0.00115551
  40 172    0.00107531
  40 173    0.00099989
  40 174    0.00092892
  40 175    0.00086207
  40 176    0.00079905
  40 177    0.00073958
  40 178    0.00068339
  40 179    0.00063024
  40 180    0.00057989
  40 181    0.00053211
  40 182    0.00048670
  40 183    0.00044344
  40 184    0.00040216
  40 185    0.00036266
  40 186    0.00032476
  40 187    0.00028831
  40 188    0.00025314
  40 189    0.00021910
  40 190    0.00018602
  40 191    0.00015378
  40 192    0.00012221
  40 193    0.00009119
  40 194    0.00006057
  40 195    0.00003022
  40 196    0.00000000
  41   1    0.00000000
  41   2    0.00000000
  41   3    0.00000000
  41   4    0.00000000
  41   5    0.00000000
  41   6    0.00000000
  41   7   18.50135046
  41   8   33.07515653
  41   9   43.10141410
  41  10   48.89787357
  41  11   50.61832458
  41  12   49.27872185
  41  13   46.80430886
  41  14   44.17678526
  41  15   41.52160507
  41  16   38.93814493
  41  17   36.47645098
  41  18   34.15448937
  41  19   31.97421521
  41  20   29.93071992
  41  21   28.01662074
  41  22   26.22397028
  41  23   24.54501373
  41  24   22.97244646
  41  25   21.49946851
  41  26   20.11976448
  41  27   18.82746140
  41  28   17.61708504
  41  29   16.48352101
  41  30   15.42198200
  41  31   14.42798058
  41  32   13.49730634
  41  33   12.62600635
  41  34   11.81036821
  41  35   11.04690493
  41  36   10.33234118
  41  37    9.66360081
  41  38    9.03779507
  41  39    8.45221176
  41  40    7.90430495
  41  41    7.39168526
  41  42    6.91211076
  41  43    6.46347829
  41  44    6.04381528
  41  45    5.65127203
  41  46    5.28411435
  41  47    4.94071665
  41  48    4.61955545
  41  49    4.31920314
  41  50    4.03832218
  41  51    3.77565961
  41  52    3.53004185
  41  53    3.30036986
  41  54    3.08561447
  41  55    2.88481211
  41  56    2.69706072
  41  57    2.52151589
  41  58    2.35738729
  41  59    2.20393526
  41  60    2.06046762
  41  61    1.92633671
  41  62    1.80093652
  41  63    1.68370012
  41  64    1.57409714
  41  65    1.47163145
  41  66    1.37583899
  41  67    1.28628570
  41  68    1.20256564
  41  69    1.12429917
  41  70    1.05113124
  41  71    0.98272986
  41  72    0.91878458
  41  73    0.85900511
  41  74    0.80312002
  41  75    0.75087556
  41  76    0.70203444
  41  77    0.65637484
  41  78    0.61368937
  41  79    0.57378416
  41  80    0.53647794
  41  81    0.50160128
  41  82    0.46899577
  41  83    0.43851333
  41  84    0.41001556
  41  85    0.38337305
  41  86    0.35846484
  41  87    0.33517788
  41  88    0.31340648
  41  89    0.29305183
  41  90    0.27402159
  41  91    0.25622945
  41  92    0.23959470
  41  93    0.22404193
  41  94    0.20950062
  41  95    0.19590489
  41  96    0.18319312
  41  97    0.17130774
  41  98    0.16019491
  41  99    0.14980432
  41 100    0.14008894
  41 101    0.13100481
  41 102    0.12251084
  41 103    0.11456860
  41 104    0.10714218
  41 105    0.10019802
  41 106    0.09370474
  41 107    0.08763300
  41 108    0.08195538
  41 109    0.07664625
  41 110    0.07168165
  41 111    0.06703917
  41 112    0.06269786
  41 113    0.05863816
  41 114    0.05484176
  41 115    0.05129154
  41 116    0.04797152
  41 117    0.04486673
  41 118    0.04196320
  41 119    0.03924785
  41 120    0.03670846
  41 121    0.03433361
  41 122    0.03211262
  41 123    0.03003549
  41 124    0.02809289
  41 125    0.02627609
  41 126    0.02457692
  41 127    0.02298776
  41 128    0.02150146
  41 129    0.02011136
  41 130    0.01881122
  41 131    0.01759519
  41 132    0.01645783
  41 133    0.01539403
  41 134    0.01439903
  41 135    0.01346837
  41 136    0.01259786
  41 137    0.01178363
  41 138    0.01102201
  41 139    0.01030959
  41 140    0.00964320
  41 141    0.00901984
  41 142    0.00843672
  41 143    0.00789124
  41 144    0.00738095
  41 145    0.00690358
  41 146    0.00645699
  41 147    0.00603918
  41 148    0.00564829
  41 149    0.00528257
  41 150    0.00494038
  41 151    0.00462020
  41 152    0.00432060
  41 153    0.00404025
  41 154    0.00377788
  41 155    0.00353232
  41 156    0.00330250
  41 157    0.00308737
  41 158    0.00288598
  41 159    0.00269742
  41 160    0.00252087
  41 161    0.00235553
  41 162    0.00220067
  41 163    0.00205559
  41 164    0.00191965
  41 165    0.00179225
  41 166    0.00167281
  41 167    0.00156081
  41 168    0.00145574
  41 169    0.00135715
  41 170    0.00126458
  41 171    0.00117763
  41 172    0.00109591
  41 173    0.00101906
  41 174    0.00094673
  41 175    0.00087861
  41 176    0.00081439
  41 177    0.00075378
  41 178    0.00069653
  41 179    0.00064236
  41 180    0.00059104
  41 181    0.00054235
  41 182    0.00049607
  41 183    0.00045198
  41 184    0.00040990
  41 185    0.00036964
  41 186    0.00033103
  41 187    0.00029387
  41 188    0.00025803
  41 189    0.00022333
  41 190    0.00018961
  41 191    0.00015674
  41 192    0.00012457
  41 193    0.00009295
  41 194    0.00006174
  41 195    0.00003080
  41 196    0.00000000
  42   1    0.00000000
  42   2    0.00000000
  42   3    0.00000000
  42   4    0.00000000
  42   5    0.00000000
  42   6    0.00000000
  42   7   17.74768063
  42   8   32.14722835
  42   9   42.24023723
  42  10   48.16588477
  42  11   50.03042112
  42  12   48.85669925
  42  13   46.56804580
  42  14   44.02277272
  42  15   41.41940858
  42  16   38.87914944
  42  17   36.45427451
  42  18   34.16232357
  42  19   32.00555384
  42  20   29.97997113
  42  21   28.07926311
  42  22   26.29645877
  42  23   24.62460403
  42  24   23.05701880
  42  25   21.58737935
  42  26   20.20973069
  42  27   18.91847315
  42  28   17.70834134
  42  29   16.57438231
  42  30   15.51193525
  42  31   14.51661334
  42  32   13.58428737
  42  33   12.71107083
  42  34   11.89330638
  42  35   11.12755307
  42  36   10.41057451
  42  37    9.73932754
  42  38    9.11095164
  42  39    8.52275869
  42  40    7.97222339
  42  41    7.45697398
  42  42    6.97478355
  42  43    6.52356166
  42  44    6.10134651
  42  45    5.70629735
  42  46    5.33668742
  42  47    4.99089721
  42  48    4.66740808
  42  49    4.36479621
  42  50    4.08172694
  42  51    3.81694935
  42  52    3.56929122
  42  53    3.33765422
  42  54    3.12100939
  42  55    2.91839288
  42  56    2.72890198
  42  57    2.55169130
  42  58    2.38596924
  42  59    2.23099465
  42  60    2.08607367
  42  61    1.95055679
  42  62    1.82383607
  42  63    1.70534253
  42  64    1.59454368
  42  65    1.49094124
  42  66    1.39406898
  42  67    1.30349065
  42  68    1.21879814
  42  69    1.13960963
  42  70    1.06556795
  42  71    0.99633899
  42  72    0.93161026
  42  73    0.87108946
  42  74    0.81450321
  42  75    0.76159584
  42  76    0.71212824
  42  77    0.66587680
  42  78    0.62263243
  42  79    0.58219959
  42  80    0.54439543
  42  81    0.50904899
  42  82    0.47600041
  42  83    0.44510020
  42  84    0.41620861
  42  85    0.38919497
  42  86    0.36393710
  42  87    0.34032077
  42  88    0.31823919
  42  89    0.29759250
  42  90    0.27828734
  42  91    0.26023646
  42  92    0.24335824
  42  93    0.22757640
  42  94    0.21281964
  42  95    0.19902126
  42  96    0.18611893
  42  97    0.17405438
  42  98    0.16277313
  42  99    0.15222423
  42 100    0.14236008
  42 101    0.13313614
  42 102    0.12451081
  42 103    0.11644517
  42 104    0.10890283
  42 105    0.10184980
  42 106    0.09525427
  42 107    0.08908652
  42 108    0.08331875
  42 109    0.07792498
  42 110    0.07288091
  42 111    0.06816385
  42 112    0.06375254
  42 113    0.05962713
  42 114    0.05576907
  42 115    0.05216099
  42 116    0.04878668
  42 117    0.04563095
  42 118    0.04267963
  42 119    0.03991945
  42 120    0.03733801
  42 121    0.03492372
  42 122    0.03266572
  42 123    0.03055390
  42 124    0.02857876
  42 125    0.02673144
  42 126    0.02500366
  42 127    0.02338766
  42 128    0.02187621
  42 129    0.02046252
  42 130    0.01914025
  42 131    0.01790349
  42 132    0.01674670
  42 133    0.01566468
  42 134    0.01465260
  42 135    0.01370592
  42 136    0.01282042
  42 137    0.01199211
  42 138    0.01121731
  42 139    0.01049254
  42 140    0.00981457
  42 141    0.00918035
  42 142    0.00858706
  42 143    0.00803205
  42 144    0.00751283
  42 145    0.00702709
  42 146    0.00657266
  42 147    0.00614750
  42 148    0.00574972
  42 149    0.00537754
  42 150    0.00502931
  42 151    0.00470346
  42 152    0.00439855
  42 153    0.00411321
  42 154    0.00384617
  42 155    0.00359625
  42 156    0.00336232
  42 157    0.00314335
  42 158    0.00293836
  42 159    0.00274643
  42 160    0.00256671
  42 161    0.00239841
  42 162    0.00224076
  42 163    0.00209307
  42 164    0.00195469
  42 165    0.00182498
  42 166    0.00170339
  42 167    0.00158936
  42 168    0.00148239
  42 169    0.00138201
  42 170    0.00128776
  42 171    0.00119923
  42 172    0.00111603
  42 173    0.00103778
  42 174    0.00096413
  42 175    0.00089477
  42 176    0.00082938
  42 177    0.00076766
  42 178    0.00070936
  42 179    0.00065420
  42 180    0.00060194
  42 181    0.00055236
  42 182    0.00050522
  42 183    0.00046033
  42 184    0.00041747
  42 185    0.00037647
  42 186    0.00033714
  42 187    0.00029931
  42 188    0.00026280
  42 189    0.00022746
  42 190    0.00019312
  42 191    0.00015964
  42 192    0.00012687
  42 193    0.00009467
  42 194    0.00006288
  42 195    0.00003137
  42 196    0.00000000
  43   1    0.00000000
  43   2    0.00000000
  43   3    0.00000000
  43   4    0.00000000
  43   5    0.00000000
  43   6    0.00000000
  43   7   17.41320550
  43   8   31.65455665
  43   9   41.71555180
  43  10   47.68786356
  43  11   49.68109790
  43  12   48.74523066
  43  13   46.77486102
  43  14   44.10311860
  43  15   41.41995058
  43  16   38.86044203
  43  17   36.44513712
  43  18   34.17176262
  43  19   32.03385584
  43  20   30.02438756
  43  21   28.13643130
  43  22   26.36328877
  43  23   24.69852182
  43  24   23.13596577
  43  25   21.66973537
  43  26   20.29422562
  43  27   19.00410882
  43  28   17.79432915
  43  29   16.66009552
  43  30   15.59687320
  43  31   14.60037476
  43  32   13.66655049
  43  33   12.79157841
  43  34   11.97185424
  43  35   11.20398125
  43  36   10.48476021
  43  37    9.81117952
  43  38    9.18040553
  43  39    8.58977314
  43  40    8.03677675
  43  41    7.51906148
  43  42    7.03441484
  43  43    6.58075868
  43  44    6.15614156
  43  45    5.75873147
  43  46    5.38680889
  43  47    5.03876027
  43  48    4.71307176
  43  49    4.40832334
  43  50    4.12318326
  43  51    3.85640272
  43  52    3.60681093
  43  53    3.37331040
  43  54    3.15487251
  43  55    2.95053330
  43  56    2.75938955
  43  57    2.58059507
  43  58    2.41335715
  43  59    2.25693333
  43  60    2.11062825
  43  61    1.97379074
  43  62    1.84581109
  43  63    1.72611843
  43  64    1.61417835
  43  65    1.50949059
  43  66    1.41158688
  43  67    1.32002898
  43  68    1.23440671
  43  69    1.15433626
  43  70    1.07945846
  43  71    1.00943725
  43  72    0.94395819
  43  73    0.88272711
  43  74    0.82546879
  43  75    0.77192578
  43  76    0.72185724
  43  77    0.67503788
  43  78    0.63125699
  43  79    0.59031746
  43  80    0.55203497
  43  81    0.51623709
  43  82    0.48276258
  43  83    0.45146063
  43  84    0.42219023
  43  85    0.39481947
  43  86    0.36922503
  43  87    0.34529157
  43  88    0.32291124
  43  89    0.30198318
  43  90    0.28241309
  43  91    0.26411279
  43  92    0.24699980
  43  93    0.23099703
  43  94    0.21603239
  43  95    0.20203845
  43  96    0.18895218
  43  97    0.17671465
  43  98    0.16527073
  43  99    0.15456891
  43 100    0.14456100
  43 101    0.13520195
  43 102    0.12644964
  43 103    0.11826468
  43 104    0.11061023
  43 105    0.10345188
  43 106    0.09675742
  43 107    0.09049675
  43 108    0.08464172
  43 109    0.07916601
  43 110    0.07404500
  43 111    0.06925569
  43 112    0.06477657
  43 113    0.06058750
  43 114    0.05666969
  43 115    0.05300554
  43 116    0.04957859
  43 117    0.04637348
  43 118    0.04337582
  43 119    0.04057216
  43 120    0.03794992
  43 121    0.03549735
  43 122    0.03320346
  43 123    0.03105796
  43 124    0.02905123
  43 125    0.02717429
  43 126    0.02541872
  43 127    0.02377667
  43 128    0.02224078
  43 129    0.02080418
  43 130    0.01946043
  43 131    0.01820352
  43 132    0.01702784
  43 133    0.01592811
  43 134    0.01489943
  43 135    0.01393719
  43 136    0.01303709
  43 137    0.01219512
  43 138    0.01140749
  43 139    0.01067071
  43 140    0.00998147
  43 141    0.00933670
  43 142    0.00873352
  43 143    0.00816923
  43 144    0.00764132
  43 145    0.00714743
  43 146    0.00668536
  43 147    0.00625305
  43 148    0.00584856
  43 149    0.00547010
  43 150    0.00511598
  43 151    0.00478461
  43 152    0.00447453
  43 153    0.00418434
  43 154    0.00391276
  43 155    0.00365858
  43 156    0.00342066
  43 157    0.00319794
  43 158    0.00298944
  43 159    0.00279423
  43 160    0.00261142
  43 161    0.00244023
  43 162    0.00227987
  43 163    0.00212963
  43 164    0.00198886
  43 165    0.00185692
  43 166    0.00173322
  43 167    0.00161722
  43 168    0.00150839
  43 169    0.00140627
  43 170    0.00131038
  43 171    0.00122031
  43 172    0.00113566
  43 173    0.00105604
  43 174    0.00098112
  43 175    0.00091054
  43 176    0.00084400
  43 177    0.00078121
  43 178    0.00072188
  43 179    0.00066575
  43 180    0.00061258
  43 181    0.00056212
  43 182    0.00051416
  43 183    0.00046847
  43 184    0.00042487
  43 185    0.00038314
  43 186    0.00034312
  43 187    0.00030461
  43 188    0.00026746
  43 189    0.00023149
  43 190    0.00019655
  43 191    0.00016248
  43 192    0.00012912
  43 193    0.00009635
  43 194    0.00006399
  43 195    0.00003193
  43 196    0.00000000
  44   1    0.00000000
  44   2    0.00000000
  44   3    0.00000000
  44   4    0.00000000
  44   5    0.00000000
  44   6    0.00000000
  44   7   17.32030726
  44   8   31.46898594
  44   9   41.44657900
  44  10   47.37986216
  44  11   49.45979959
  44  12   48.86344059
  44  13   46.87033576
  44  14   44.37147916
  44  15   41.46267877
  44  16   38.85312833
  44  17   36.43999582
  44  18   34.18255785
  44  19   32.06198302
  44  20   30.06750975
  44  21   28.19144413
  44  22   26.42730193
  44  23   24.76912171
  44  24   23.21122359
  44  25   21.74813646
  44  26   20.37458576
  44  27   19.08549988
  44  28   17.87601950
  44  29   16.74150452
  44  30   15.67753720
  44  31   14.67992198
  44  32   13.74468235
  44  33   12.86805562
  44  34   12.04648629
  44  35   11.27661826
  44  36   10.55528659
  44  37    9.87950881
  44  38    9.24647620
  44  39    8.65354508
  44  40    8.09822826
  44  41    7.57818670
  44  42    7.09122148
  44  43    6.63526604
  44  44    6.20837881
  44  45    5.80873605
  44  46    5.43462521
  44  47    5.08443843
  44  48    4.75666650
  44  49    4.44989310
  44  50    4.16278929
  44  51    3.89410838
  44  52    3.64268106
  44  53    3.40741070
  44  54    3.18726907
  44  55    2.98129220
  44  56    2.78857647
  44  57    2.60827498
  44  58    2.43959406
  44  59    2.28179005
  44  60    2.13416623
  44  61    1.99606991
  44  62    1.86688975
  44  63    1.74605315
  44  64    1.63302390
  44  65    1.52729989
  44  66    1.42841100
  44  67    1.33591706
  44  68    1.24940603
  44  69    1.16849220
  44  70    1.09281454
  44  71    1.02203514
  44  72    0.95583775
  44  73    0.89392644
  44  74    0.83602425
  44  75    0.78187205
  44  76    0.73122737
  44  77    0.68386334
  44  78    0.63956773
  44  79    0.59814194
  44  80    0.55940024
  44  81    0.52316883
  44  82    0.48928516
  44  83    0.45759717
  44  84    0.42796264
  44  85    0.40024851
  44  86    0.37433035
  44  87    0.35009179
  44  88    0.32742395
  44  89    0.30622504
  44  90    0.28639984
  44  91    0.26785930
  44  92    0.25052013
  44  93    0.23430446
  44  94    0.21913943
  44  95    0.20495693
  44  96    0.19169327
  44  97    0.17928886
  44  98    0.16768799
  44  99    0.15683858
  44 100    0.14669189
  44 101    0.13720237
  44 102    0.12832742
  44 103    0.12002719
  44 104    0.11226443
  44 105    0.10500430
  44 106    0.09821421
  44 107    0.09186370
  44 108    0.08592428
  44 109    0.08036931
  44 110    0.07517387
  44 111    0.07031466
  44 112    0.06576990
  44 113    0.06151922
  44 114    0.05754356
  44 115    0.05382510
  44 116    0.05034719
  44 117    0.04709423
  44 118    0.04405167
  44 119    0.04120588
  44 120    0.03854411
  44 121    0.03605445
  44 122    0.03372575
  44 123    0.03154760
  44 124    0.02951024
  44 125    0.02760456
  44 126    0.02582205
  44 127    0.02415472
  44 128    0.02259512
  44 129    0.02113628
  44 130    0.01977168
  44 131    0.01849522
  44 132    0.01730120
  44 133    0.01618428
  44 134    0.01513948
  44 135    0.01416212
  44 136    0.01324786
  44 137    0.01239259
  44 138    0.01159252
  44 139    0.01084405
  44 140    0.01014387
  44 141    0.00948884
  44 142    0.00887604
  44 143    0.00830274
  44 144    0.00776638
  44 145    0.00726457
  44 146    0.00679508
  44 147    0.00635581
  44 148    0.00594480
  44 149    0.00556023
  44 150    0.00520038
  44 151    0.00486364
  44 152    0.00454852
  44 153    0.00425362
  44 154    0.00397762
  44 155    0.00371929
  44 156    0.00347749
  44 157    0.00325113
  44 158    0.00303921
  44 159    0.00284079
  44 160    0.00265499
  44 161    0.00248097
  44 162    0.00231797
  44 163    0.00216526
  44 164    0.00202216
  44 165    0.00188804
  44 166    0.00176229
  44 167    0.00164437
  44 168    0.00153374
  44 169    0.00142992
  44 170    0.00133243
  44 171    0.00124087
  44 172    0.00115480
  44 173    0.00107385
  44 174    0.00099767
  44 175    0.00092592
  44 176    0.00085826
  44 177    0.00079442
  44 178    0.00073409
  44 179    0.00067702
  44 180    0.00062295
  44 181    0.00057165
  44 182    0.00052287
  44 183    0.00047642
  44 184    0.00043207
  44 185    0.00038964
  44 186    0.00034894
  44 187    0.00030978
  44 188    0.00027200
  44 189    0.00023542
  44 190    0.00019989
  44 191    0.00016524
  44 192    0.00013132
  44 193    0.00009798
  44 194    0.00006508
  44 195    0.00003247
  44 196    0.00000000
  45   1    0.00000000
  45   2    0.00000000
  45   3    0.00000000
  45   4    0.00000000
  45   5    0.00000000
  45   6    0.00000000
  45   7   17.46838819
  45   8   31.58050280
  45   9   41.38786838
  45  10   47.11491565
  45  11   49.11283496
  45  12   48.57404576
  45  13   46.65923128
  45  14   44.22744711
  45  15   41.37217375
  45  16   38.80496477
  45  17   36.42506588
  45  18   34.19335705
  45  19   32.09238495
  45  20   30.11261471
  45  21   28.24741222
  45  22   26.49116814
  45  23   24.83861516
  45  24   23.28460825
  45  25   21.82408075
  45  26   20.45206100
  45  27   19.16370385
  45  28   17.95432012
  45  29   16.81939889
  45  30   15.75462203
  45  31   14.75587209
  45  32   13.81923505
  45  33   12.94099919
  45  34   12.11765121
  45  35   11.34587054
  45  36   10.62252249
  45  37    9.94465052
  45  38    9.30946831
  45  39    8.71435156
  45  40    8.15682986
  45  41    7.63457868
  45  42    7.14541161
  45  43    6.68727284
  45  44    6.25822994
  45  45    5.85646693
  45  46    5.48027773
  45  47    5.12805985
  45  48    4.79830844
  45  49    4.48961064
  45  50    4.20064023
  45  51    3.93015250
  45  52    3.67697952
  45  53    3.44002554
  45  54    3.21826272
  45  55    3.01072707
  45  56    2.81651464
  45  57    2.63477786
  45  58    2.46472219
  45  59    2.30560288
  45  60    2.15672192
  45  61    2.01742521
  45  62    1.88709987
  45  63    1.76517171
  45  64    1.65110283
  45  65    1.54438939
  45  66    1.44455951
  45  67    1.35117125
  45  68    1.26381079
  45  69    1.18209063
  45  70    1.10564800
  45  71    1.03414325
  45  72    0.96725843
  45  73    0.90469592
  45  74    0.84617716
  45  75    0.79144142
  45  76    0.74024468
  45  77    0.69235859
  45  78    0.64756946
  45  79    0.60567731
  45  80    0.56649505
  45  81    0.52984760
  45  82    0.49557117
  45  83    0.46351249
  45  84    0.43352820
  45  85    0.40548417
  45  86    0.37925491
  45  87    0.35472304
  45  88    0.33177875
  45  89    0.31031932
  45  90    0.29024868
  45  91    0.27147695
  45  92    0.25392006
  45  93    0.23749938
  45  94    0.22214137
  45  95    0.20777724
  45  96    0.19434263
  45  97    0.18177739
  45  98    0.17002522
  45  99    0.15903349
  45 100    0.14875296
  45 101    0.13913759
  45 102    0.13014430
  45 103    0.12173283
  45 104    0.11386551
  45 105    0.10650710
  45 106    0.09962466
  45 107    0.09318738
  45 108    0.08716643
  45 109    0.08153488
  45 110    0.07626750
  45 111    0.07134072
  45 112    0.06673251
  45 113    0.06242224
  45 114    0.05839063
  45 115    0.05461964
  45 116    0.05109241
  45 117    0.04779316
  45 118    0.04470715
  45 119    0.04182057
  45 120    0.03912053
  45 121    0.03659495
  45 122    0.03423254
  45 123    0.03202276
  45 124    0.02995573
  45 125    0.02802221
  45 126    0.02621358
  45 127    0.02452175
  45 128    0.02293917
  45 129    0.02145877
  45 130    0.02007395
  45 131    0.01877853
  45 132    0.01756673
  45 133    0.01643313
  45 134    0.01537269
  45 135    0.01438067
  45 136    0.01345266
  45 137    0.01258450
  45 138    0.01177234
  45 139    0.01101254
  45 140    0.01030174
  45 141    0.00963674
  45 142    0.00901461
  45 143    0.00843255
  45 144    0.00788799
  45 145    0.00737849
  45 146    0.00690179
  45 147    0.00645576
  45 148    0.00603841
  45 149    0.00564790
  45 150    0.00528248
  45 151    0.00494053
  45 152    0.00462052
  45 153    0.00432103
  45 154    0.00404073
  45 155    0.00377837
  45 156    0.00353279
  45 157    0.00330289
  45 158    0.00308765
  45 159    0.00288612
  45 160    0.00269739
  45 161    0.00252064
  45 162    0.00235507
  45 163    0.00219995
  45 164    0.00205459
  45 165    0.00191834
  45 166    0.00179060
  45 167    0.00167081
  45 168    0.00155842
  45 169    0.00145294
  45 170    0.00135391
  45 171    0.00126088
  45 172    0.00117344
  45 173    0.00109120
  45 174    0.00101380
  45 175    0.00094089
  45 176    0.00087216
  45 177    0.00080728
  45 178    0.00074599
  45 179    0.00068800
  45 180    0.00063306
  45 181    0.00058093
  45 182    0.00053137
  45 183    0.00048416
  45 184    0.00043910
  45 185    0.00039598
  45 186    0.00035462
  45 187    0.00031483
  45 188    0.00027643
  45 189    0.00023925
  45 190    0.00020314
  45 191    0.00016793
  45 192    0.00013346
  45 193    0.00009958
  45 194    0.00006614
  45 195    0.00003300
  45 196    0.00000000
  46   1    0.00000000
  46   2    0.00000000
  46   3    0.00000000
  46   4    0.00000000
  46   5    0.00000000
  46   6    0.00000000
  46   7   18.04268620
  46   8   32.12321715
  46   9   41.57519327
  46  10   46.76774542
  46  11   48.49922684
  46  12   47.85516689
  46  13   46.15192027
  46  14   43.68399111
  46  15   41.15925871
  46  16   38.72486639
  46  17   36.40779198
  46  18   34.21032986
  46  19   32.13008306
  46  20   30.16372297
  46  21   28.30752465
  46  22   26.55741399
  46  23   24.90901645
  46  24   23.35774518
  46  25   21.89890101
  46  26   20.52776379
  46  27   19.23966595
  46  28   18.03004742
  46  29   16.89449385
  46  30   15.82876150
  46  31   14.82879186
  46  32   13.89071887
  46  33   13.01087070
  46  34   12.18576793
  46  35   11.41211914
  46  36   10.68681492
  46  37   10.00692089
  46  38    9.36967011
  46  39    8.77245530
  46  40    8.21282091
  46  41    7.68845543
  46  42    7.19718370
  46  43    6.73695965
  46  44    6.30585915
  46  45    5.90207332
  46  46    5.52390198
  46  47    5.16974756
  46  48    4.83810921
  46  49    4.52757723
  46  50    4.23682786
  46  51    3.96461823
  46  52    3.70978164
  46  53    3.47122310
  46  54    3.24791513
  46  55    3.03889369
  46  56    2.84325447
  46  57    2.66014929
  46  58    2.48878274
  46  59    2.32840900
  46  60    2.17832887
  46  61    2.03788691
  46  62    1.90646877
  46  63    1.78349875
  46  64    1.66843735
  46  65    1.56077909
  46  66    1.46005042
  46  67    1.36580774
  46  68    1.27763553
  46  69    1.19514463
  46  70    1.11797059
  46  71    1.04577213
  46  72    0.97822969
  46  73    0.91504407
  46  74    0.85593516
  46  75    0.80064072
  46  76    0.74891529
  46  77    0.70052910
  46  78    0.65526707
  46  79    0.61292793
  46  80    0.57332330
  46  81    0.53627687
  46  82    0.50162368
  46  83    0.46920932
  46  84    0.43888936
  46  85    0.41052862
  46  86    0.38400061
  46  87    0.35918702
  46  88    0.33597712
  46  89    0.31426734
  46  90    0.29396077
  46  91    0.27496675
  46  92    0.25720047
  46  93    0.24058259
  46  94    0.22503889
  46  95    0.21049994
  46  96    0.19690079
  46  97    0.18418069
  46  98    0.17228281
  46  99    0.16115398
  46 100    0.15074449
  46 101    0.14100782
  46 102    0.13190047
  46 103    0.12338174
  46 104    0.11541359
  46 105    0.10796039
  46 106    0.10098886
  46 107    0.09446785
  46 108    0.08836822
  46 109    0.08266273
  46 110    0.07732589
  46 111    0.07233387
  46 112    0.06766437
  46 113    0.06329654
  46 114    0.05921087
  46 115    0.05538911
  46 116    0.05181422
  46 117    0.04847022
  46 118    0.04534220
  46 119    0.04241618
  46 120    0.03967912
  46 121    0.03711879
  46 122    0.03472378
  46 123    0.03248339
  46 124    0.03038764
  46 125    0.02842718
  46 126    0.02659326
  46 127    0.02487771
  46 128    0.02327288
  46 129    0.02177161
  46 130    0.02036721
  46 131    0.01905342
  46 132    0.01782438
  46 133    0.01667463
  46 134    0.01559904
  46 135    0.01459281
  46 136    0.01365146
  46 137    0.01277081
  46 138    0.01194692
  46 139    0.01117614
  46 140    0.01045503
  46 141    0.00978038
  46 142    0.00914919
  46 143    0.00855864
  46 144    0.00800611
  46 145    0.00748915
  46 146    0.00700545
  46 147    0.00655286
  46 148    0.00612937
  46 149    0.00573309
  46 150    0.00536227
  46 151    0.00501525
  46 152    0.00469049
  46 153    0.00438655
  46 154    0.00410208
  46 155    0.00383581
  46 156    0.00358655
  46 157    0.00335321
  46 158    0.00313475
  46 159    0.00293019
  46 160    0.00273863
  46 161    0.00255922
  46 162    0.00239115
  46 163    0.00223369
  46 164    0.00208613
  46 165    0.00194782
  46 166    0.00181814
  46 167    0.00169653
  46 168    0.00158243
  46 169    0.00147535
  46 170    0.00137481
  46 171    0.00128036
  46 172    0.00119158
  46 173    0.00110808
  46 174    0.00102950
  46 175    0.00095547
  46 176    0.00088568
  46 177    0.00081981
  46 178    0.00075757
  46 179    0.00069869
  46 180    0.00064290
  46 181    0.00058996
  46 182    0.00053963
  46 183    0.00049169
  46 184    0.00044593
  46 185    0.00040215
  46 186    0.00036014
  46 187    0.00031973
  46 188    0.00028074
  46 189    0.00024299
  46 190    0.00020631
  46 191    0.00017055
  46 192    0.00013554
  46 193    0.00010113
  46 194    0.00006718
  46 195    0.00003351
  46 196    0.00000000
  47   1    0.00000000
  47   2    0.00000000
  47   3    0.00000000
  47   4    0.00000000
  47   5    0.00000000
  47   6    0.00000000
  47   7   19.65138243
  47   8   33.42310783
  47   9   42.18840939
  47  10   47.06890418
  47  11   48.45535120
  47  12   47.38708698
  47  13   45.59408427
  47  14   43.37224925
  47  15   41.02080542
  47  16   38.68250462
  47  17   36.41668274
  47  18   34.24706567
  47  19   32.18254345
  47  20   30.22544512
  47  21   28.37489286
  47  22   26.62828270
  47  23   24.98202731
  47  24   23.43197949
  47  25   21.97369762
  47  26   20.60262044
  47  27   19.31418444
  47  28   18.10390214
  47  29   16.96741323
  47  30   15.90051669
  47  31   14.89918954
  47  32   13.95959635
  47  33   13.07809239
  47  34   12.25122254
  47  35   11.47571733
  47  36   10.74848722
  47  37   10.06661576
  47  38    9.42735215
  47  39    8.82810355
  47  40    8.26642724
  47  41    7.74002303
  47  42    7.24672567
  47  43    6.78449770
  47  44    6.35142240
  47  45    5.94569714
  47  46    5.56562705
  47  47    5.20961891
  47  48    4.87617540
  47  49    4.56388965
  47  50    4.27144004
  47  51    3.99758526
  47  52    3.74115967
  47  53    3.50106890
  47  54    3.27628567
  47  55    3.06584584
  47  56    2.86884467
  47  57    2.68443334
  47  58    2.51181556
  47  59    2.35024448
  47  60    2.19901970
  47  61    2.05748448
  47  62    1.92502308
  47  63    1.80105831
  47  64    1.68504914
  47  65    1.57648856
  47  66    1.47490140
  47  67    1.37984246
  47  68    1.29089463
  47  69    1.20766714
  47  70    1.12979397
  47  71    1.05693228
  47  72    0.98876097
  47  73    0.92497935
  47  74    0.86530584
  47  75    0.80947678
  47  76    0.75724532
  47  77    0.70838035
  47  78    0.66266549
  47  79    0.61989822
  47  80    0.57988893
  47  81    0.54246017
  47  82    0.50744584
  47  83    0.47469049
  47  84    0.44404862
  47  85    0.41538408
  47  86    0.38856945
  47  87    0.36348549
  47  88    0.34002063
  47  89    0.31807047
  47  90    0.29753732
  47  91    0.27832978
  47  92    0.26036232
  47  93    0.24355492
  47  94    0.22783273
  47  95    0.21312569
  47  96    0.19936830
  47  97    0.18649923
  47  98    0.17446115
  47  99    0.16320039
  47 100    0.15266677
  47 101    0.14281332
  47 102    0.13359614
  47 103    0.12497411
  47 104    0.11690882
  47 105    0.10936429
  47 106    0.10230690
  47 107    0.09570517
  47 108    0.08952969
  47 109    0.08375291
  47 110    0.07834909
  47 111    0.07329413
  47 112    0.06856549
  47 113    0.06414211
  47 114    0.06000427
  47 115    0.05613351
  47 116    0.05251260
  47 117    0.04912539
  47 118    0.04595679
  47 119    0.04299267
  47 120    0.04021984
  47 121    0.03762594
  47 122    0.03519941
  47 123    0.03292945
  47 124    0.03080594
  47 125    0.02881943
  47 126    0.02696106
  47 127    0.02522257
  47 128    0.02359621
  47 129    0.02207474
  47 130    0.02065140
  47 131    0.01931983
  47 132    0.01807413
  47 133    0.01690874
  47 134    0.01581847
  47 135    0.01479848
  47 136    0.01384423
  47 137    0.01295148
  47 138    0.01211625
  47 139    0.01133482
  47 140    0.01060373
  47 141    0.00991972
  47 142    0.00927975
  47 143    0.00868098
  47 144    0.00812074
  47 145    0.00759654
  47 146    0.00710606
  47 147    0.00664711
  47 148    0.00621766
  47 149    0.00581579
  47 150    0.00543973
  47 151    0.00508779
  47 152    0.00475843
  47 153    0.00445017
  47 154    0.00416165
  47 155    0.00389158
  47 156    0.00363877
  47 157    0.00340209
  47 158    0.00318050
  47 159    0.00297300
  47 160    0.00277869
  47 161    0.00259669
  47 162    0.00242620
  47 163    0.00226646
  47 164    0.00211677
  47 165    0.00197646
  47 166    0.00184490
  47 167    0.00172152
  47 168    0.00160576
  47 169    0.00149712
  47 170    0.00139511
  47 171    0.00129928
  47 172    0.00120921
  47 173    0.00112449
  47 174    0.00104475
  47 175    0.00096964
  47 176    0.00089882
  47 177    0.00083198
  47 178    0.00076882
  47 179    0.00070907
  47 180    0.00065246
  47 181    0.00059874
  47 182    0.00054767
  47 183    0.00049902
  47 184    0.00045258
  47 185    0.00040814
  47 186    0.00036551
  47 187    0.00032450
  47 188    0.00028493
  47 189    0.00024661
  47 190    0.00020939
  47 191    0.00017310
  47 192    0.00013757
  47 193    0.00010265
  47 194    0.00006818
  47 195    0.00003401
  47 196    0.00000000
  48   1    0.00000000
  48   2    0.00000000
  48   3    0.00000000
  48   4    0.00000000
  48   5    0.00000000
  48   6   10.05347927
  48   7   24.21841993
  48   8   35.86324861
  48   9   43.85535484
  48  10   48.05257478
  48  11   49.06020222
  48  12   47.83348367
  48  13   45.64763947
  48  14   43.36377889
  48  15   41.03345657
  48  16   38.72254883
  48  17   36.47518126
  48  18   34.31583203
  48  19   32.25643897
  48  20   30.30164403
  48  21   28.45193216
  48  22   26.70541642
  48  23   25.05885871
  48  24   23.50826962
  48  25   22.04927231
  48  26   20.67732889
  48  27   19.38788332
  48  28   18.17645156
  48  29   17.03867782
  48  30   15.97036822
  48  31   14.96750967
  48  32   14.02627887
  48  33   13.14304471
  48  34   12.31436645
  48  35   11.53698924
  48  36   10.80783785
  48  37   10.12400954
  48  38    9.48276636
  48  39    8.88152726
  48  40    8.31786029
  48  41    7.78947484
  48  42    7.29421419
  48  43    6.83004825
  48  44    6.39506672
  48  45    5.98747240
  48  46    5.60557496
  48  47    5.24778495
  48  48    4.91260806
  48  49    4.59863978
  48  50    4.30456025
  48  51    4.02912944
  48  52    3.77118250
  48  53    3.52962546
  48  54    3.30343108
  48  55    3.09163498
  48  56    2.89333191
  48  57    2.70767231
  48  58    2.53385900
  48  59    2.37114405
  48  60    2.21882586
  48  61    2.07624640
  48  62    1.94278856
  48  63    1.81787369
  48  64    1.70095931
  48  65    1.59153686
  48  66    1.48912967
  48  67    1.39329097
  48  68    1.30360212
  48  69    1.21967084
  48  70    1.14112957
  48  71    1.06763400
  48  72    0.99886156
  48  73    0.93451014
  48  74    0.87429675
  48  75    0.81795640
  48  76    0.76524089
  48  77    0.71591784
  48  78    0.66976965
  48  79    0.62659259
  48  80    0.58619591
  48  81    0.54840105
  48  82    0.51304085
  48  83    0.47995883
  48  84    0.44900852
  48  85    0.42005283
  48  86    0.39296344
  48  87    0.36762026
  48  88    0.34391089
  48  89    0.32173016
  48  90    0.30097962
  48  91    0.28156716
  48  92    0.26340659
  48  93    0.24641724
  48  94    0.23052364
  48  95    0.21565516
  48  96    0.20174574
  48  97    0.18873354
  48  98    0.17656071
  48  99    0.16517312
  48 100    0.15452015
  48 101    0.14455440
  48 102    0.13523156
  48 103    0.12651015
  48 104    0.11835138
  48 105    0.11071895
  48 106    0.10357890
  48 107    0.09689947
  48 108    0.09065093
  48 109    0.08480549
  48 110    0.07933713
  48 111    0.07422152
  48 112    0.06943590
  48 113    0.06495898
  48 114    0.06077083
  48 115    0.05685283
  48 116    0.05318753
  48 117    0.04975864
  48 118    0.04655090
  48 119    0.04355003
  48 120    0.04074268
  48 121    0.03811638
  48 122    0.03565943
  48 123    0.03336091
  48 124    0.03121059
  48 125    0.02919892
  48 126    0.02731694
  48 127    0.02555629
  48 128    0.02390913
  48 129    0.02236815
  48 130    0.02092649
  48 131    0.01957775
  48 132    0.01831593
  48 133    0.01713542
  48 134    0.01603097
  48 135    0.01499768
  48 136    0.01403095
  48 137    0.01312648
  48 138    0.01228027
  48 139    0.01148855
  48 140    0.01074780
  48 141    0.01005474
  48 142    0.00940627
  48 143    0.00879953
  48 144    0.00823183
  48 145    0.00770063
  48 146    0.00720358
  48 147    0.00673847
  48 148    0.00630325
  48 149    0.00589597
  48 150    0.00551483
  48 151    0.00515814
  48 152    0.00482431
  48 153    0.00451187
  48 154    0.00421942
  48 155    0.00394568
  48 156    0.00368942
  48 157    0.00344950
  48 158    0.00322488
  48 159    0.00301454
  48 160    0.00281755
  48 161    0.00263305
  48 162    0.00246021
  48 163    0.00229827
  48 164    0.00214651
  48 165    0.00200425
  48 166    0.00187087
  48 167    0.00174578
  48 168    0.00162841
  48 169    0.00151826
  48 170    0.00141483
  48 171    0.00131766
  48 172    0.00122632
  48 173    0.00114042
  48 174    0.00105956
  48 175    0.00098339
  48 176    0.00091158
  48 177    0.00084380
  48 178    0.00077976
  48 179    0.00071916
  48 180    0.00066175
  48 181    0.00060727
  48 182    0.00055547
  48 183    0.00050613
  48 184    0.00045904
  48 185    0.00041397
  48 186    0.00037073
  48 187    0.00032914
  48 188    0.00028900
  48 189    0.00025014
  48 190    0.00021238
  48 191    0.00017557
  48 192    0.00013953
  48 193    0.00010411
  48 194    0.00006915
  48 195    0.00003450
  48 196    0.00000000
  49   1    0.00000000
  49   2    0.00000000
  49   3    0.00000000
  49   4    0.00000000
  49   5    0.00000000
  49   6   14.03575134
  49   7   27.40254004
  49   8   38.09970843
  49   9   45.49278362
  49  10   49.41824061
  49  11   50.09583647
  49  12   48.43053149
  49  13   45.98198439
  49  14   43.57539901
  49  15   41.19099127
  49  16   38.85409812
  49  17   36.59170821
  49  18   34.42204294
  49  19   32.35489129
  49  20   30.39408779
  49  21   28.53969697
  49  22   26.78952071
  49  23   25.14005728
  49  24   23.58709518
  49  25   22.12607847
  49  26   20.75233161
  49  27   19.46119753
  49  28   18.24812157
  49  29   17.10870121
  49  30   16.03871411
  49  31   15.03413203
  49  32   14.09112605
  49  33   13.20606592
  49  34   12.37551610
  49  35   11.59622948
  49  36   10.86514004
  49  37   10.17935478
  49  38    9.53614550
  49  39    8.93294052
  49  40    8.36731656
  49  41    7.83699096
  49  42    7.33981404
  49  43    6.87376194
  49  44    6.43692969
  49  45    6.02752463
  49  46    5.64386020
  49  47    5.28435002
  49  48    4.94750221
  49  49    4.63191412
  49  50    4.33626723
  49  51    4.05932239
  49  52    3.79991525
  49  53    3.55695198
  49  54    3.32940517
  49  55    3.11631000
  49  56    2.91676059
  49  57    2.72990654
  49  58    2.55494966
  49  59    2.39114092
  49  60    2.23777748
  49  61    2.09420000
  49  62    1.95978999
  49  63    1.83396737
  49  64    1.71618820
  49  65    1.60594244
  49  66    1.50275191
  49  67    1.40616837
  49  68    1.31577168
  49  69    1.23116808
  49  70    1.15198857
  49  71    1.07788739
  49  72    1.00854059
  49  73    0.94364467
  49  74    0.88291533
  49  75    0.82608626
  49  76    0.77290802
  49  77    0.72314701
  49  78    0.67658444
  49  79    0.63301545
  49  80    0.59224820
  49  81    0.55410307
  49  82    0.51841190
  49  83    0.48501722
  49  84    0.45377164
  49  85    0.42453717
  49  86    0.39718465
  49  87    0.37159316
  49  88    0.34764954
  49  89    0.32524785
  49  90    0.30428895
  49  91    0.28468005
  49  92    0.26633431
  49  93    0.24917046
  49  94    0.23311244
  49  95    0.21808907
  49  96    0.20403376
  49  97    0.19088416
  49  98    0.17858197
  49  99    0.16707260
  49 100    0.15630500
  49 101    0.14623137
  49 102    0.13680702
  49 103    0.12799010
  49 104    0.11974149
  49 105    0.11202455
  49 106    0.10480502
  49 107    0.09805085
  49 108    0.09173205
  49 109    0.08582054
  49 110    0.08029008
  49 111    0.07511611
  49 112    0.07027563
  49 113    0.06574717
  49 114    0.06151059
  49 115    0.05754708
  49 116    0.05383903
  49 117    0.05036998
  49 118    0.04712452
  49 119    0.04408823
  49 120    0.04124762
  49 121    0.03859007
  49 122    0.03610379
  49 123    0.03377774
  49 124    0.03160157
  49 125    0.02956562
  49 126    0.02766087
  49 127    0.02587883
  49 128    0.02421161
  49 129    0.02265180
  49 130    0.02119247
  49 131    0.01982714
  49 132    0.01854976
  49 133    0.01735465
  49 134    0.01623650
  49 135    0.01519035
  49 136    0.01421157
  49 137    0.01329580
  49 138    0.01243898
  49 139    0.01163731
  49 140    0.01088723
  49 141    0.01018541
  49 142    0.00952874
  49 143    0.00891430
  49 144    0.00833937
  49 145    0.00780140
  49 146    0.00729800
  49 147    0.00682694
  49 148    0.00638613
  49 149    0.00597362
  49 150    0.00558757
  49 151    0.00522627
  49 152    0.00488813
  49 153    0.00457164
  49 154    0.00427540
  49 155    0.00399809
  49 156    0.00373849
  49 157    0.00349545
  49 158    0.00326788
  49 159    0.00305479
  49 160    0.00285522
  49 161    0.00266829
  49 162    0.00249318
  49 163    0.00232910
  49 164    0.00217533
  49 165    0.00203119
  49 166    0.00189605
  49 167    0.00176929
  49 168    0.00165037
  49 169    0.00153875
  49 170    0.00143394
  49 171    0.00133548
  49 172    0.00124292
  49 173    0.00115587
  49 174    0.00107393
  49 175    0.00099674
  49 176    0.00092396
  49 177    0.00085527
  49 178    0.00079036
  49 179    0.00072895
  49 180    0.00067076
  49 181    0.00061554
  49 182    0.00056304
  49 183    0.00051304
  49 184    0.00046530
  49 185    0.00041962
  49 186    0.00037579
  49 187    0.00033363
  49 188    0.00029295
  49 189    0.00025356
  49 190    0.00021529
  49 191    0.00017797
  49 192    0.00014144
  49 193    0.00010554
  49 194    0.00007010
  49 195    0.00003497
  49 196    0.00000000
  50   1    0.00000000
  50   2    0.00000000
  50   3    0.00000000
  50   4    0.00000000
  50   5    0.00000000
  50   6   15.74318526
  50   7   29.36600036
  50   8   39.79281285
  50   9   46.77998388
  50  10   50.22963840
  50  11   50.67495551
  50  12   49.00473749
  50  13   46.45847965
  50  14   43.93931757
  50  15   41.46594030
  50  16   39.06671615
  50  17   36.76202386
  50  18   34.56356624
  50  19   32.47654460
  50  20   30.50181690
  50  21   28.63752029
  50  22   26.88017752
  50  23   25.22541542
  50  24   23.66841818
  50  25   22.20420770
  50  26   20.82781398
  50  27   19.53437635
  50  28   18.31920151
  50  29   17.17779467
  50  30   16.10587404
  50  31   15.09937504
  50  32   14.15444829
  50  33   13.26745398
  50  34   12.43495416
  50  35   11.65370390
  50  36   10.92064211
  50  37   10.23288223
  50  38    9.58770313
  50  39    8.98254027
  50  40    8.41497726
  50  41    7.88273773
  50  42    7.38367773
  50  43    6.91577836
  50  44    6.47713896
  50  45    6.06597046
  50  46    5.68058925
  50  47    5.31941127
  50  48    4.98094646
  50  49    4.66379345
  50  50    4.36663460
  50  51    4.08823119
  50  52    3.82741903
  50  53    3.58310409
  50  54    3.35425856
  50  55    3.13991698
  50  56    2.93917263
  50  57    2.75117414
  50  58    2.57512222
  50  59    2.41026662
  50  60    2.25590323
  50  61    2.11137132
  50  62    1.97605102
  50  63    1.84936082
  50  64    1.73075531
  50  65    1.61972298
  50  66    1.51578419
  50  67    1.41848923
  50  68    1.32741651
  50  69    1.24217083
  50  70    1.16238180
  50  71    1.08770226
  50  72    1.01780693
  50  73    0.95239099
  50  74    0.89116884
  50  75    0.83387295
  50  76    0.78025266
  50  77    0.73007321
  50  78    0.68311470
  50  79    0.63917116
  50  80    0.59804973
  50  81    0.55956978
  50  82    0.52356217
  50  83    0.48986852
  50  84    0.45834055
  50  85    0.42883942
  50  86    0.40123516
  50  87    0.37540607
  50  88    0.35123824
  50  89    0.32862505
  50  90    0.30746666
  50  91    0.28766964
  50  92    0.26914655
  50  93    0.25181553
  50  94    0.23559997
  50  95    0.22042816
  50  96    0.20623300
  50  97    0.19295169
  50  98    0.18052545
  50  99    0.16889928
  50 100    0.15802171
  50 101    0.14784458
  50 102    0.13832281
  50 103    0.12941423
  50 104    0.12107936
  50 105    0.11328128
  50 106    0.10598543
  50 107    0.09915947
  50 108    0.09277316
  50 109    0.08679817
  50 110    0.08120804
  50 111    0.07597796
  50 112    0.07108475
  50 113    0.06650672
  50 114    0.06222356
  50 115    0.05821628
  50 116    0.05446711
  50 117    0.05095942
  50 118    0.04767766
  50 119    0.04460727
  50 120    0.04173464
  50 121    0.03904702
  50 122    0.03653250
  50 123    0.03417992
  50 124    0.03197885
  50 125    0.02991953
  50 126    0.02799282
  50 127    0.02619018
  50 128    0.02450362
  50 129    0.02292566
  50 130    0.02144929
  50 131    0.02006798
  50 132    0.01877559
  50 133    0.01756640
  50 134    0.01643504
  50 135    0.01537650
  50 136    0.01438608
  50 137    0.01345940
  50 138    0.01259234
  50 139    0.01178107
  50 140    0.01102198
  50 141    0.01031171
  50 142    0.00964712
  50 143    0.00902525
  50 144    0.00844335
  50 145    0.00789884
  50 146    0.00738931
  50 147    0.00691250
  50 148    0.00646629
  50 149    0.00604872
  50 150    0.00565793
  50 151    0.00529218
  50 152    0.00494987
  50 153    0.00462946
  50 154    0.00432955
  50 155    0.00404880
  50 156    0.00378598
  50 157    0.00353990
  50 158    0.00330950
  50 159    0.00309374
  50 160    0.00289167
  50 161    0.00270240
  50 162    0.00252509
  50 163    0.00235894
  50 164    0.00220324
  50 165    0.00205728
  50 166    0.00192042
  50 167    0.00179206
  50 168    0.00167163
  50 169    0.00155859
  50 170    0.00145245
  50 171    0.00135273
  50 172    0.00125900
  50 173    0.00117083
  50 174    0.00108784
  50 175    0.00100966
  50 176    0.00093595
  50 177    0.00086637
  50 178    0.00080063
  50 179    0.00073842
  50 180    0.00067949
  50 181    0.00062355
  50 182    0.00057038
  50 183    0.00051972
  50 184    0.00047137
  50 185    0.00042509
  50 186    0.00038070
  50 187    0.00033799
  50 188    0.00029677
  50 189    0.00025687
  50 190    0.00021810
  50 191    0.00018030
  50 192    0.00014329
  50 193    0.00010692
  50 194    0.00007102
  50 195    0.00003543
  50 196    0.00000000
  51   1    0.00000000
  51   2    0.00000000
  51   3    0.00000000
  51   4    0.00000000
  51   5    0.00000000
  51   6   16.63402513
  51   7   30.64304486
  51   8   41.08488934
  51   9   47.79200790
  51  10   51.24649326
  51  11   51.57251243
  51  12   49.65119847
  51  13   47.09389911
  51  14   44.43338451
  51  15   41.83276600
  51  16   39.34122561
  51  17   36.97330016
  51  18   34.73204622
  51  19   32.61594017
  51  20   30.62124435
  51  21   28.74305453
  51  22   26.97588199
  51  23   25.31401136
  51  24   23.75172286
  51  25   22.28342591
  51  26   20.90373492
  51  27   19.60750811
  51  28   18.38986361
  51  29   17.24618188
  51  30   16.17210034
  51  31   15.16350374
  51  32   14.21651255
  51  33   13.32747051
  51  34   12.49293227
  51  35   11.70965133
  51  36   10.97456856
  51  37   10.28480139
  51  38    9.63763371
  51  39    9.03050632
  51  40    8.46100806
  51  41    7.92686750
  51  42    7.42594504
  51  43    6.95622564
  51  44    6.51581182
  51  45    6.10291717
  51  46    5.71586016
  51  47    5.35305830
  51  48    5.01302264
  51  49    4.69435249
  51  50    4.39573053
  51  51    4.11591805
  51  52    3.85375057
  51  53    3.60813356
  51  54    3.37803847
  51  55    3.16249896
  51  56    2.96060727
  51  57    2.77151089
  51  58    2.59440927
  51  59    2.42855084
  51  60    2.27323012
  51  61    2.12778497
  51  62    1.99159407
  51  63    1.86407444
  51  64    1.74467919
  51  65    1.63289536
  51  66    1.52824185
  51  67    1.43026749
  51  68    1.33854927
  51  69    1.25269060
  51  70    1.17231971
  51  71    1.09708811
  51  72    1.02666919
  51  73    0.96075688
  51  74    0.89906435
  51  75    0.84132285
  51  76    0.78728060
  51  77    0.73670169
  51  78    0.68936517
  51  79    0.64506402
  51  80    0.60360438
  51  81    0.56480466
  51  82    0.52849481
  51  83    0.49451557
  51  84    0.46271781
  51  85    0.43296188
  51  86    0.40511703
  51  87    0.37906084
  51  88    0.35467868
  51  89    0.33186325
  51  90    0.31051408
  51  91    0.29053714
  51  92    0.27184439
  51  93    0.25435342
  51  94    0.23798709
  51  95    0.22267319
  51  96    0.20834415
  51  97    0.19493671
  51  98    0.18239168
  51  99    0.17065363
  51 100    0.15967072
  51 101    0.14939440
  51 102    0.13977927
  51 103    0.13078281
  51 104    0.12236525
  51 105    0.11448936
  51 106    0.10712030
  51 107    0.10022548
  51 108    0.09377440
  51 109    0.08773850
  51 110    0.08209109
  51 111    0.07680715
  51 112    0.07186331
  51 113    0.06723768
  51 114    0.06290979
  51 115    0.05886046
  51 116    0.05507178
  51 117    0.05152697
  51 118    0.04821033
  51 119    0.04510717
  51 120    0.04220375
  51 121    0.03948722
  51 122    0.03694554
  51 123    0.03456745
  51 124    0.03234243
  51 125    0.03026062
  51 126    0.02831279
  51 127    0.02649033
  51 128    0.02478515
  51 129    0.02318971
  51 130    0.02169695
  51 131    0.02030024
  51 132    0.01899340
  51 133    0.01777065
  51 134    0.01662656
  51 135    0.01555608
  51 136    0.01455446
  51 137    0.01361727
  51 138    0.01274035
  51 139    0.01191982
  51 140    0.01115205
  51 141    0.01043363
  51 142    0.00976140
  51 143    0.00913236
  51 144    0.00854374
  51 145    0.00799292
  51 146    0.00747748
  51 147    0.00699512
  51 148    0.00654371
  51 149    0.00612126
  51 150    0.00572589
  51 151    0.00535585
  51 152    0.00500951
  51 153    0.00468533
  51 154    0.00438188
  51 155    0.00409781
  51 156    0.00383186
  51 157    0.00358287
  51 158    0.00334972
  51 159    0.00313139
  51 160    0.00292691
  51 161    0.00273537
  51 162    0.00255593
  51 163    0.00238780
  51 164    0.00223022
  51 165    0.00208250
  51 166    0.00194400
  51 167    0.00181408
  51 168    0.00169219
  51 169    0.00157778
  51 170    0.00147035
  51 171    0.00136942
  51 172    0.00127454
  51 173    0.00118530
  51 174    0.00110129
  51 175    0.00102216
  51 176    0.00094754
  51 177    0.00087711
  51 178    0.00081056
  51 179    0.00074759
  51 180    0.00068793
  51 181    0.00063131
  51 182    0.00057747
  51 183    0.00052619
  51 184    0.00047724
  51 185    0.00043039
  51 186    0.00038545
  51 187    0.00034221
  51 188    0.00030048
  51 189    0.00026008
  51 190    0.00022082
  51 191    0.00018255
  51 192    0.00014508
  51 193    0.00010825
  51 194    0.00007190
  51 195    0.00003587
  51 196    0.00000000
  52   1    0.00000000
  52   2    0.00000000
  52   3    0.00000000
  52   4    0.00000000
  52   5    0.00000000
  52   6   17.21647311
  52   7   31.60995950
  52   8   42.27619580
  52   9   49.24802452
  52  10   52.59700550
  52  11   52.92389905
  52  12   51.13244845
  52  13   48.02109797
  52  14   45.04546684
  52  15   42.25801215
  52  16   39.64964255
  52  17   37.20594619
  52  18   34.91444558
  52  19   32.76451989
  52  20   30.74677337
  52  21   28.85265879
  52  22   27.07429610
  52  23   25.40438259
  52  24   23.83613798
  52  25   22.36326109
  52  26   20.97989031
  52  27   19.68056610
  52  28   18.46019603
  52  29   17.31402270
  52  30   16.23759486
  52  31   15.22674178
  52  32   14.27755062
  52  33   13.38634647
  52  34   12.54967484
  52  35   11.76428609
  52  36   11.02712161
  52  37   10.33530145
  52  38    9.68611312
  52  39    9.07700141
  52  40    8.50555910
  52  41    7.96951837
  52  42    7.46674282
  52  43    6.99522008
  52  44    6.55305484
  52  45    6.13846235
  52  46    5.74976225
  52  47    5.38537282
  52  48    5.04380546
  52  49    4.72365955
  52  50    4.42361749
  52  51    4.14244008
  52  52    3.87896208
  52  53    3.63208809
  52  54    3.40078849
  52  55    3.18409577
  52  56    2.98110090
  52  57    2.79095001
  52  58    2.61284115
  52  59    2.44602129
  52  60    2.28978346
  52  61    2.14346404
  52  62    2.00644019
  52  63    1.87812742
  52  64    1.75797736
  52  65    1.64547555
  52  66    1.54013943
  52  67    1.44151640
  52  68    1.34918204
  52  69    1.26273838
  52  70    1.18181230
  52  71    1.10605401
  52  72    1.03513563
  52  73    0.96874986
  52  74    0.90660867
  52  75    0.84844218
  52  76    0.79399746
  52  77    0.74303756
  52  78    0.69534047
  52  79    0.65069821
  52  80    0.60891594
  52  81    0.56981117
  52  82    0.53321295
  52  83    0.49896120
  52  84    0.46690597
  52  85    0.43690684
  52  86    0.40883234
  52  87    0.38255933
  52  88    0.35797252
  52  89    0.33496396
  52  90    0.31343259
  52  91    0.29328377
  52  92    0.27442892
  52  93    0.25678510
  52  94    0.24027467
  52  95    0.22482495
  52  96    0.21036791
  52  97    0.19683987
  52  98    0.18418121
  52  99    0.17233614
  52 100    0.16125244
  52 101    0.15088122
  52 102    0.14117672
  52 103    0.13209615
  52 104    0.12359941
  52 105    0.11564901
  52 106    0.10820985
  52 107    0.10124907
  52 108    0.09473593
  52 109    0.08864166
  52 110    0.08293935
  52 111    0.07760379
  52 112    0.07261141
  52 113    0.06794014
  52 114    0.06356934
  52 115    0.05947969
  52 116    0.05565310
  52 117    0.05207266
  52 118    0.04872255
  52 119    0.04558793
  52 120    0.04265497
  52 121    0.03991067
  52 122    0.03734291
  52 123    0.03494033
  52 124    0.03269230
  52 125    0.03058888
  52 126    0.02862076
  52 127    0.02677925
  52 128    0.02505618
  52 129    0.02344395
  52 130    0.02193542
  52 131    0.02052391
  52 132    0.01920318
  52 133    0.01796738
  52 134    0.01681106
  52 135    0.01572909
  52 136    0.01471669
  52 137    0.01376938
  52 138    0.01288297
  52 139    0.01205354
  52 140    0.01127741
  52 141    0.01055116
  52 142    0.00987156
  52 143    0.00923563
  52 144    0.00864053
  52 145    0.00808364
  52 146    0.00756250
  52 147    0.00707480
  52 148    0.00661838
  52 149    0.00619123
  52 150    0.00579145
  52 151    0.00541728
  52 152    0.00506705
  52 153    0.00473923
  52 154    0.00443237
  52 155    0.00414509
  52 156    0.00387615
  52 157    0.00362433
  52 158    0.00338854
  52 159    0.00316773
  52 160    0.00296092
  52 161    0.00276720
  52 162    0.00258571
  52 163    0.00241565
  52 164    0.00225627
  52 165    0.00210685
  52 166    0.00196675
  52 167    0.00183535
  52 168    0.00171205
  52 169    0.00159632
  52 170    0.00148764
  52 171    0.00138554
  52 172    0.00128956
  52 173    0.00119928
  52 174    0.00111429
  52 175    0.00103423
  52 176    0.00095874
  52 177    0.00088749
  52 178    0.00082016
  52 179    0.00075645
  52 180    0.00069609
  52 181    0.00063880
  52 182    0.00058433
  52 183    0.00053244
  52 184    0.00048291
  52 185    0.00043551
  52 186    0.00039003
  52 187    0.00034628
  52 188    0.00030405
  52 189    0.00026317
  52 190    0.00022346
  52 191    0.00018472
  52 192    0.00014681
  52 193    0.00010954
  52 194    0.00007276
  52 195    0.00003630
  52 196    0.00000000
  53   1    0.00000000
  53   2    0.00000000
  53   3    0.00000000
  53   4    0.00000000
  53   5    0.00000000
  53   6   17.69084264
  53   7   32.43069063
  53   8   43.33118390
  53   9   50.52407818
  53  10   54.18020382
  53  11   54.60553731
  53  12   52.13833284
  53  13   49.00485417
  53  14   45.64973498
  53  15   42.67337445
  53  16   39.95214360
  53  17   37.43536923
  53  18   35.09506759
  53  19   32.91210973
  53  20   30.87178067
  53  21   28.96203731
  53  22   27.17266664
  53  23   25.49480418
  53  24   23.92062536
  53  25   22.44313277
  53  26   21.05600270
  53  27   19.75347101
  53  28   18.53024641
  53  29   17.38144344
  53  30   16.30253001
  53  31   15.28928585
  53  32   14.33776905
  53  33   13.44428891
  53  34   12.60538348
  53  35   11.81780082
  53  36   11.07848300
  53  37   10.38455229
  53  38    9.73329915
  53  39    9.12217145
  53  40    8.54876485
  53  41    8.01081403
  53  42    7.50618466
  53  43    7.03286592
  53  44    6.58896358
  53  45    6.17269355
  53  46    5.78237574
  53  47    5.41642831
  53  48    5.07336227
  53  49    4.75177632
  53  50    4.45035199
  53  51    4.16784902
  53  52    3.90310098
  53  53    3.65501112
  53  54    3.42254841
  53  55    3.20474386
  53  56    3.00068690
  53  57    2.80952207
  53  58    2.63044584
  53  59    2.46270358
  53  60    2.30558671
  53  61    2.15842999
  53  62    2.02060901
  53  63    1.89153773
  53  64    1.77066623
  53  65    1.65747855
  53  66    1.55149064
  53  67    1.45224848
  53  68    1.35932624
  53  69    1.27232458
  53  70    1.19086907
  53  71    1.11460864
  53  72    1.04321416
  53  73    0.97637713
  53  74    0.91380838
  53  75    0.85523689
  53  76    0.80040867
  53  77    0.74908575
  53  78    0.70104510
  53  79    0.65607780
  53  80    0.61398811
  53  81    0.57459263
  53  82    0.53771961
  53  83    0.50320814
  53  84    0.47090750
  53  85    0.44067657
  53  86    0.41238313
  53  87    0.38590340
  53  88    0.36112144
  53  89    0.33792870
  53  90    0.31622352
  53  91    0.29591074
  53  92    0.27690123
  53  93    0.25911155
  53  94    0.24246360
  53  95    0.22688423
  53  96    0.21230500
  53  97    0.19866179
  53  98    0.18589463
  53  99    0.17394733
  53 100    0.16276733
  53 101    0.15230542
  53 102    0.14251554
  53 103    0.13335456
  53 104    0.12478214
  53 105    0.11676050
  53 106    0.10925428
  53 107    0.10223041
  53 108    0.09565790
  53 109    0.08950779
  53 110    0.08375294
  53 111    0.07836797
  53 112    0.07332912
  53 113    0.06861416
  53 114    0.06420228
  53 115    0.06007400
  53 116    0.05621110
  53 117    0.05259654
  53 118    0.04921435
  53 119    0.04604959
  53 120    0.04308830
  53 121    0.04031739
  53 122    0.03772462
  53 123    0.03529855
  53 124    0.03302846
  53 125    0.03090432
  53 126    0.02891674
  53 127    0.02705694
  53 128    0.02531671
  53 129    0.02368836
  53 130    0.02216469
  53 131    0.02073897
  53 132    0.01940490
  53 133    0.01815659
  53 134    0.01698851
  53 135    0.01589551
  53 136    0.01487276
  53 137    0.01391573
  53 138    0.01302020
  53 139    0.01218221
  53 140    0.01139805
  53 141    0.01066426
  53 142    0.00997760
  53 143    0.00933503
  53 144    0.00873371
  53 145    0.00817098
  53 146    0.00764437
  53 147    0.00715153
  53 148    0.00669029
  53 149    0.00625861
  53 150    0.00585459
  53 151    0.00547644
  53 152    0.00512248
  53 153    0.00479116
  53 154    0.00448101
  53 155    0.00419065
  53 156    0.00391881
  53 157    0.00366429
  53 158    0.00342595
  53 159    0.00320275
  53 160    0.00299370
  53 161    0.00279788
  53 162    0.00261442
  53 163    0.00244250
  53 164    0.00228138
  53 165    0.00213033
  53 166    0.00198870
  53 167    0.00185584
  53 168    0.00173119
  53 169    0.00161419
  53 170    0.00150431
  53 171    0.00140108
  53 172    0.00130404
  53 173    0.00121275
  53 174    0.00112683
  53 175    0.00104588
  53 176    0.00096955
  53 177    0.00089750
  53 178    0.00082942
  53 179    0.00076500
  53 180    0.00070396
  53 181    0.00064602
  53 182    0.00059094
  53 183    0.00053847
  53 184    0.00048838
  53 185    0.00044045
  53 186    0.00039446
  53 187    0.00035021
  53 188    0.00030751
  53 189    0.00026616
  53 190    0.00022599
  53 191    0.00018682
  53 192    0.00014848
  53 193    0.00011079
  53 194    0.00007359
  53 195    0.00003671
  53 196    0.00000000
  54   1    0.00000000
  54   2    0.00000000
  54   3    0.00000000
  54   4    0.00000000
  54   5    0.00000000
  54   6   18.18704103
  54   7   33.22062909
  54   8   44.26726924
  54   9   51.53919911
  54  10   55.21113204
  54  11   55.39835433
  54  12   53.01925354
  54  13   49.40646654
  54  14   46.05802617
  54  15   43.00447143
  54  16   40.21015674
  54  17   37.63821092
  54  18   35.25886662
  54  19   33.04885098
  54  20   30.98981300
  54  21   29.06700729
  54  22   27.26832842
  54  23   25.58362343
  54  24   24.00420481
  54  25   22.52250433
  54  26   21.13182503
  54  27   19.82616183
  54  28   18.60007035
  54  29   17.44856999
  54  30   16.36707130
  54  31   15.35132092
  54  32   14.39735932
  54  33   13.50148761
  54  34   12.66024136
  54  35   11.87036925
  54  36   11.12881555
  54  37   10.43270535
  54  38    9.77933191
  54  39    9.16614560
  54  40    8.59074410
  54  41    8.05086359
  54  42    7.54437067
  54  43    7.06925496
  54  44    6.62362225
  54  45    6.20568804
  54  46    5.81377150
  54  47    5.44628981
  54  48    5.10175274
  54  49    4.77875759
  54  50    4.47598436
  54  51    4.19219112
  54  52    3.92620973
  54  53    3.67694166
  54  54    3.44335408
  54  55    3.22447616
  54  56    3.01939552
  54  57    2.82725487
  54  58    2.64724889
  54  59    2.47862117
  54  60    2.32066137
  54  61    2.17270256
  54  62    2.03411866
  54  63    1.90432199
  54  64    1.78276104
  54  65    1.66891832
  54  66    1.56230828
  54  67    1.46247545
  54  68    1.36899260
  54  69    1.28145904
  54  70    1.19949902
  54  71    1.12276021
  54  72    1.05091228
  54  73    0.98364555
  54  74    0.92066972
  54  75    0.86171269
  54  76    0.80651944
  54  77    0.75485099
  54  78    0.70648337
  54  79    0.66120673
  54  80    0.61882446
  54  81    0.57915232
  54  82    0.54201775
  54  83    0.50725908
  54  84    0.47472486
  54  85    0.44427326
  54  86    0.41577139
  54  87    0.38909484
  54  88    0.36412707
  54  89    0.34075893
  54  90    0.31888823
  54  91    0.29841926
  54  92    0.27926241
  54  93    0.26133377
  54  94    0.24455476
  54  95    0.22885183
  54  96    0.21415611
  54  97    0.20040312
  54  98    0.18753249
  54  99    0.17548770
  54 100    0.16421586
  54 101    0.15366744
  54 102    0.14379608
  54 103    0.13455838
  54 104    0.12591371
  54 105    0.11782406
  54 106    0.11025383
  54 107    0.10316971
  54 108    0.09654051
  54 109    0.09033705
  54 110    0.08453201
  54 111    0.07909982
  54 112    0.07401656
  54 113    0.06925983
  54 114    0.06480867
  54 115    0.06064346
  54 116    0.05674585
  54 117    0.05309864
  54 118    0.04968576
  54 119    0.04649217
  54 120    0.04350377
  54 121    0.04070739
  54 122    0.03809069
  54 123    0.03564214
  54 124    0.03335092
  54 125    0.03120693
  54 126    0.02920071
  54 127    0.02732340
  54 128    0.02556673
  54 129    0.02392293
  54 130    0.02238476
  54 131    0.02094543
  54 132    0.01959858
  54 133    0.01833826
  54 134    0.01715891
  54 135    0.01605534
  54 136    0.01502265
  54 137    0.01405631
  54 138    0.01315203
  54 139    0.01230583
  54 140    0.01151396
  54 141    0.01077294
  54 142    0.01007950
  54 143    0.00943056
  54 144    0.00882327
  54 145    0.00825494
  54 146    0.00772306
  54 147    0.00722528
  54 148    0.00675942
  54 149    0.00632340
  54 150    0.00591530
  54 151    0.00553333
  54 152    0.00517578
  54 153    0.00484110
  54 154    0.00452779
  54 155    0.00423447
  54 156    0.00395986
  54 157    0.00370273
  54 158    0.00346194
  54 159    0.00323645
  54 160    0.00302525
  54 161    0.00282740
  54 162    0.00264204
  54 163    0.00246834
  54 164    0.00230554
  54 165    0.00215293
  54 166    0.00200981
  54 167    0.00187558
  54 168    0.00174962
  54 169    0.00163139
  54 170    0.00152036
  54 171    0.00141604
  54 172    0.00131798
  54 173    0.00122573
  54 174    0.00113890
  54 175    0.00105709
  54 176    0.00097996
  54 177    0.00090714
  54 178    0.00083833
  54 179    0.00077323
  54 180    0.00071154
  54 181    0.00065298
  54 182    0.00059731
  54 183    0.00054428
  54 184    0.00049365
  54 185    0.00044520
  54 186    0.00039872
  54 187    0.00035399
  54 188    0.00031083
  54 189    0.00026904
  54 190    0.00022844
  54 191    0.00018885
  54 192    0.00015009
  54 193    0.00011199
  54 194    0.00007439
  54 195    0.00003711
  54 196    0.00000000
  55   1    0.00000000
  55   2    0.00000000
  55   3    0.00000000
  55   4    0.00000000
  55   5    0.00000000
  55   6   18.90951339
  55   7   34.13053100
  55   8   45.15531120
  55   9   52.36068013
  55  10   55.94783650
  55  11   55.97930968
  55  12   53.34614977
  55  13   49.74155598
  55  14   46.35584825
  55  15   43.24851847
  55  16   40.40680262
  55  17   37.79915464
  55  18   35.39451363
  55  19   33.16694232
  55  20   31.09569639
  55  21   29.16423483
  55  22   27.35919884
  55  23   25.66959324
  55  24   24.08617904
  55  25   22.60103490
  55  26   21.20724318
  55  27   19.89866494
  55  28   18.66977794
  55  29   17.51555904
  55  30   16.43139808
  55  31   15.41303398
  55  32   14.45650676
  55  33   13.55812088
  55  34   12.71441676
  55  35   11.92214828
  55  36   11.17826442
  55  37   10.47989424
  55  38    9.82433402
  55  39    9.20903622
  55  40    8.63159975
  55  41    8.08976126
  55  42    7.58138715
  55  43    7.10446634
  55  44    6.65710344
  55  45    6.23751245
  55  46    5.84401078
  55  47    5.47501365
  55  48    5.12902873
  55  49    4.80465113
  55  50    4.50055859
  55  51    4.21550693
  55  52    3.94832573
  55  53    3.69791420
  55  54    3.46323730
  55  55    3.24332201
  55  56    3.03725381
  55  57    2.84417335
  55  58    2.66327328
  55  59    2.49379523
  55  60    2.33502697
  55  61    2.18629975
  55  62    2.04698569
  55  63    1.91649543
  55  64    1.79427582
  55  65    1.67980776
  55  66    1.57260420
  55  67    1.47220820
  55  68    1.37819112
  55  69    1.29015092
  55  70    1.20771055
  55  71    1.13051644
  55  72    1.05823706
  55  73    0.99056158
  55  74    0.92719861
  55  75    0.86787500
  55  76    0.81233472
  55  77    0.76033782
  55  78    0.71165942
  55  79    0.66608878
  55  80    0.62342844
  55  81    0.58349338
  55  82    0.54611024
  55  83    0.51111664
  55  84    0.47836042
  55  85    0.44769907
  55  86    0.41899910
  55  87    0.39213545
  55  88    0.36699102
  55  89    0.34345613
  55  90    0.32142803
  55  91    0.30081054
  55  92    0.28151356
  55  93    0.26345272
  55  94    0.24654904
  55  95    0.23072855
  55  96    0.21592199
  55  97    0.20206450
  55  98    0.18909538
  55  99    0.17695779
  55 100    0.16559850
  55 101    0.15496769
  55 102    0.14501872
  55 103    0.13570792
  55 104    0.12699443
  55 105    0.11883997
  55 106    0.11120873
  55 107    0.10406717
  55 108    0.09738392
  55 109    0.09112959
  55 110    0.08527668
  55 111    0.07979946
  55 112    0.07467384
  55 113    0.06987725
  55 114    0.06538861
  55 115    0.06118815
  55 116    0.05725739
  55 117    0.05357902
  55 118    0.05013684
  55 119    0.04691570
  55 120    0.04390142
  55 121    0.04108070
  55 122    0.03844114
  55 123    0.03597109
  55 124    0.03365968
  55 125    0.03149672
  55 126    0.02947268
  55 127    0.02757863
  55 128    0.02580624
  55 129    0.02414767
  55 130    0.02259563
  55 131    0.02114327
  55 132    0.01978418
  55 133    0.01851238
  55 134    0.01732225
  55 135    0.01620855
  55 136    0.01516636
  55 137    0.01419109
  55 138    0.01327844
  55 139    0.01242437
  55 140    0.01162513
  55 141    0.01087719
  55 142    0.01017724
  55 143    0.00952221
  55 144    0.00890919
  55 145    0.00833549
  55 146    0.00779857
  55 147    0.00729607
  55 148    0.00682576
  55 149    0.00638558
  55 150    0.00597358
  55 151    0.00558794
  55 152    0.00522696
  55 153    0.00488905
  55 154    0.00457271
  55 155    0.00427655
  55 156    0.00399927
  55 157    0.00373964
  55 158    0.00349651
  55 159    0.00326881
  55 160    0.00305554
  55 161    0.00285576
  55 162    0.00266857
  55 163    0.00249317
  55 164    0.00232876
  55 165    0.00217464
  55 166    0.00203011
  55 167    0.00189454
  55 168    0.00176733
  55 169    0.00164792
  55 170    0.00153578
  55 171    0.00143043
  55 172    0.00133138
  55 173    0.00123821
  55 174    0.00115050
  55 175    0.00106787
  55 176    0.00098996
  55 177    0.00091641
  55 178    0.00084691
  55 179    0.00078114
  55 180    0.00071882
  55 181    0.00065968
  55 182    0.00060344
  55 183    0.00054987
  55 184    0.00049872
  55 185    0.00044978
  55 186    0.00040282
  55 187    0.00035763
  55 188    0.00031403
  55 189    0.00027181
  55 190    0.00023079
  55 191    0.00019079
  55 192    0.00015163
  55 193    0.00011314
  55 194    0.00007515
  55 195    0.00003749
  55 196    0.00000000
  56   1    0.00000000
  56   2    0.00000000
  56   3    0.00000000
  56   4    0.00000000
  56   5    0.00000000
  56   6   20.39619531
  56   7   35.37332910
  56   8   46.04356650
  56   9   53.01002610
  56  10   56.46423950
  56  11   56.44903953
  56  12   53.85807807
  56  13   50.05692475
  56  14   46.56090140
  56  15   43.40011883
  56  16   40.53116965
  56  17   37.90843937
  56  18   35.49481072
  56  19   33.26150886
  56  20   31.18630272
  56  21   29.25181052
  56  22   27.44418521
  56  23   25.75215283
  56  24   24.16632437
  56  25   22.67870769
  56  26   21.28236175
  56  27   19.97115117
  56  28   18.73957129
  56  29   17.58262251
  56  30   16.49571938
  56  31   15.47462402
  56  32   14.51539679
  56  33   13.61435914
  56  34   12.76806512
  56  35   11.97327900
  56  36   11.22695744
  56  37   10.52623473
  56  38    9.86841039
  56  39    9.25093852
  56  40    8.67141840
  56  41    8.12758597
  56  42    7.61730624
  56  43    7.13856612
  56  44    6.68946779
  56  45    6.26822257
  56  46    5.87314498
  56  47    5.50264725
  56  48    5.15523405
  56  49    4.82949744
  56  50    4.52411219
  56  51    4.23783118
  56  52    3.96948116
  56  53    3.71795857
  56  54    3.48222572
  56  55    3.26130703
  56  56    3.05428554
  56  57    2.86029953
  56  58    2.67853941
  56  59    2.50824466
  56  60    2.34870101
  56  61    2.19923772
  56  62    2.05922507
  56  63    1.92807189
  56  64    1.80522332
  56  65    1.69015866
  56  66    1.58238928
  56  67    1.48145676
  56  68    1.38693104
  56  69    1.29840874
  56  70    1.21551151
  56  71    1.13788454
  56  72    1.06519513
  56  73    0.99713132
  56  74    0.93340066
  56  75    0.87372896
  56  76    0.81785922
  56  77    0.76555056
  56  78    0.71657720
  56  79    0.67072755
  56  80    0.62780336
  56  81    0.58761881
  56  82    0.54999983
  56  83    0.51478332
  56  84    0.48181646
  56  85    0.45095610
  56  86    0.42206814
  56  87    0.39502696
  56  88    0.36971489
  56  89    0.34602172
  56  90    0.32384423
  56  91    0.30308575
  56  92    0.28365573
  56  93    0.26546939
  56  94    0.24844733
  56  95    0.23251518
  56  96    0.21760333
  56  97    0.20364658
  56  98    0.19058389
  56  99    0.17835810
  56 100    0.16691570
  56 101    0.15620658
  56 102    0.14618384
  56 103    0.13680355
  56 104    0.12802460
  56 105    0.11980850
  56 106    0.11211922
  56 107    0.10492302
  56 108    0.09818833
  56 109    0.09188559
  56 110    0.08598712
  56 111    0.08046703
  56 112    0.07530106
  56 113    0.07046653
  56 114    0.06594218
  56 115    0.06170814
  56 116    0.05774580
  56 117    0.05403773
  56 118    0.05056763
  56 119    0.04732024
  56 120    0.04428127
  56 121    0.04143736
  56 122    0.03877599
  56 123    0.03628544
  56 124    0.03395477
  56 125    0.03177372
  56 126    0.02973267
  56 127    0.02782265
  56 128    0.02603524
  56 129    0.02436257
  56 130    0.02279729
  56 131    0.02133249
  56 132    0.01996172
  56 133    0.01867895
  56 134    0.01747852
  56 135    0.01635515
  56 136    0.01530388
  56 137    0.01432008
  56 138    0.01339942
  56 139    0.01253785
  56 140    0.01173155
  56 141    0.01097699
  56 142    0.01027083
  56 143    0.00960996
  56 144    0.00899147
  56 145    0.00841263
  56 146    0.00787089
  56 147    0.00736387
  56 148    0.00688932
  56 149    0.00644515
  56 150    0.00602941
  56 151    0.00564026
  56 152    0.00527599
  56 153    0.00493499
  56 154    0.00461576
  56 155    0.00431688
  56 156    0.00403705
  56 157    0.00377502
  56 158    0.00352965
  56 159    0.00329984
  56 160    0.00308459
  56 161    0.00288294
  56 162    0.00269401
  56 163    0.00251697
  56 164    0.00235103
  56 165    0.00219546
  56 166    0.00204957
  56 167    0.00191272
  56 168    0.00178432
  56 169    0.00166378
  56 170    0.00155058
  56 171    0.00144422
  56 172    0.00134423
  56 173    0.00125018
  56 174    0.00116163
  56 175    0.00107822
  56 176    0.00099955
  56 177    0.00092530
  56 178    0.00085513
  56 179    0.00078873
  56 180    0.00072581
  56 181    0.00066610
  56 182    0.00060932
  56 183    0.00055523
  56 184    0.00050359
  56 185    0.00045417
  56 186    0.00040675
  56 187    0.00036113
  56 188    0.00031710
  56 189    0.00027447
  56 190    0.00023305
  56 191    0.00019266
  56 192    0.00015312
  56 193    0.00011425
  56 194    0.00007589
  56 195    0.00003786
  56 196    0.00000000
  57   1    0.00000000
  57   2    0.00000000
  57   3    0.00000000
  57   4    0.00000000
  57   5    9.87078687
  57   6   24.38360520
  57   7   37.06465854
  57   8   46.81995821
  57   9   53.38387066
  57  10   56.67613894
  57  11   56.72055304
  57  12   53.79584621
  57  13   50.26759170
  57  14   46.61714382
  57  15   43.43366004
  57  16   40.57160475
  57  17   37.96040803
  57  18   35.55690240
  57  19   33.33115889
  57  20   31.26106520
  57  21   29.32964368
  57  22   27.52346530
  57  23   25.83162021
  57  24   24.24501998
  57  25   22.75591540
  57  26   21.35755961
  57  27   20.04397127
  57  28   18.80976685
  57  29   17.65004123
  57  30   16.56028185
  57  31   15.53630639
  57  32   14.57421695
  57  33   13.67036574
  57  34   12.82132894
  57  35   12.02388622
  57  36   11.27500440
  57  37   10.57182392
  57  38    9.91164743
  57  39    9.29192989
  57  40    8.71026973
  57  41    8.16440088
  57  42    7.65218547
  57  43    7.17160694
  57  44    6.72076369
  57  45    6.29786304
  57  46    5.90121541
  57  47    5.52922897
  57  48    5.18040434
  57  49    4.85332973
  57  50    4.54667610
  57  51    4.25919276
  57  52    3.98970297
  57  53    3.73709994
  57  54    3.50034284
  57  55    3.27845316
  57  56    3.07051115
  57  57    2.87565247
  57  58    2.69306505
  57  59    2.52198602
  57  60    2.36169888
  57  61    2.21153082
  57  62    2.07085011
  57  63    1.93906374
  57  64    1.81561505
  57  65    1.69998167
  57  66    1.59167339
  57  67    1.49023027
  57  68    1.39522083
  57  69    1.30624032
  57  70    1.22290911
  57  71    1.14487117
  57  72    1.07179264
  57  73    1.00336044
  57  74    0.93928108
  57  75    0.87927937
  57  76    0.82309736
  57  77    0.77049325
  57  78    0.72124043
  57  79    0.67512648
  57  80    0.63195235
  57  81    0.59153151
  57  82    0.55368916
  57  83    0.51826154
  57  84    0.48509520
  57  85    0.45404637
  57  86    0.42498037
  57  87    0.39777104
  57  88    0.37230019
  57  89    0.34845711
  57  90    0.32613810
  57  91    0.30524605
  57  92    0.28568999
  57  93    0.26738473
  57  94    0.25025047
  57  95    0.23421250
  57  96    0.21920086
  57  97    0.20515001
  57  98    0.19199860
  57  99    0.17968918
  57 100    0.16816796
  57 101    0.15738456
  57 102    0.14729182
  57 103    0.13784559
  57 104    0.12900453
  57 105    0.12072993
  57 106    0.11298556
  57 107    0.10573748
  57 108    0.09895395
  57 109    0.09260522
  57 110    0.08666348
  57 111    0.08110265
  57 112    0.07589835
  57 113    0.07102775
  57 114    0.06646948
  57 115    0.06220352
  57 116    0.05821115
  57 117    0.05447484
  57 118    0.05097818
  57 119    0.04770582
  57 120    0.04464337
  57 121    0.04177738
  57 122    0.03909526
  57 123    0.03658521
  57 124    0.03423621
  57 125    0.03203792
  57 126    0.02998068
  57 127    0.02805544
  57 128    0.02625374
  57 129    0.02456765
  57 130    0.02298975
  57 131    0.02151309
  57 132    0.02013120
  57 133    0.01883797
  57 134    0.01762772
  57 135    0.01649513
  57 136    0.01543520
  57 137    0.01444327
  57 138    0.01351498
  57 139    0.01264624
  57 140    0.01183321
  57 141    0.01107233
  57 142    0.01036025
  57 143    0.00969381
  57 144    0.00907010
  57 145    0.00848636
  57 146    0.00794002
  57 147    0.00742867
  57 148    0.00695007
  57 149    0.00650210
  57 150    0.00608279
  57 151    0.00569030
  57 152    0.00532288
  57 153    0.00497893
  57 154    0.00465693
  57 155    0.00435546
  57 156    0.00407318
  57 157    0.00380887
  57 158    0.00356134
  57 159    0.00332952
  57 160    0.00311238
  57 161    0.00290896
  57 162    0.00271836
  57 163    0.00253975
  57 164    0.00237234
  57 165    0.00221538
  57 166    0.00206820
  57 167    0.00193013
  57 168    0.00180057
  57 169    0.00167896
  57 170    0.00156474
  57 171    0.00145743
  57 172    0.00135654
  57 173    0.00126164
  57 174    0.00117229
  57 175    0.00108812
  57 176    0.00100875
  57 177    0.00093382
  57 178    0.00086301
  57 179    0.00079601
  57 180    0.00073251
  57 181    0.00067225
  57 182    0.00061495
  57 183    0.00056036
  57 184    0.00050825
  57 185    0.00045837
  57 186    0.00041052
  57 187    0.00036448
  57 188    0.00032004
  57 189    0.00027701
  57 190    0.00023521
  57 191    0.00019445
  57 192    0.00015454
  57 193    0.00011531
  57 194    0.00007659
  57 195    0.00003821
  57 196    0.00000000
  58   1    0.00000000
  58   2    0.00000000
  58   3    0.00000000
  58   4    0.00000000
  58   5   13.13906496
  58   6   26.30041215
  58   7   37.83014870
  58   8   46.97520446
  58   9   53.24310861
  58  10   56.36282404
  58  11   56.18829684
  58  12   53.55256082
  58  13   49.80172364
  58  14   46.39307740
  58  15   43.31968132
  58  16   40.52363015
  58  17   37.95667922
  58  18   35.58360196
  58  19   33.37861718
  58  20   31.32232497
  58  21   29.39966970
  58  22   27.59861618
  58  23   25.90927264
  58  24   24.32329711
  58  25   22.83348908
  58  26   21.43350579
  58  27   20.11766359
  58  28   18.88079801
  58  29   17.71816456
  58  30   16.62536783
  58  31   15.59831017
  58  32   14.63315409
  58  33   13.72629414
  58  34   12.87433534
  58  35   12.07407625
  58  36   11.32249519
  58  37   10.61673874
  58  38    9.95411181
  58  39    9.33206880
  58  40    8.74820570
  58  41    8.20025266
  58  42    7.68606718
  58  43    7.20362761
  58  44    6.75102698
  58  45    6.32646714
  58  46    5.92825315
  58  47    5.55478791
  58  48    5.20456700
  58  49    4.87617378
  58  50    4.56827465
  58  51    4.27961459
  58  52    4.00901282
  58  53    3.75535872
  58  54    3.51760792
  58  55    3.29477855
  58  56    3.08594775
  58  57    2.89024829
  58  58    2.70686535
  58  59    2.53503352
  58  60    2.37403393
  58  61    2.22319154
  58  62    2.08187252
  58  63    1.94948191
  58  64    1.82546121
  58  65    1.70928632
  58  66    1.60046540
  58  67    1.49853699
  58  68    1.40306815
  58  69    1.31365279
  58  70    1.22990998
  58  71    1.15148248
  58  72    1.07803526
  58  73    1.00925420
  58  74    0.94484473
  58  75    0.88453071
  58  76    0.82805327
  58  77    0.77516973
  58  78    0.72565264
  58  79    0.67928879
  58  80    0.63587839
  58  81    0.59523420
  58  82    0.55718074
  58  83    0.52155361
  58  84    0.48819874
  58  85    0.45697180
  58  86    0.42773755
  58  87    0.40036932
  58  88    0.37474841
  58  89    0.35076364
  58  90    0.32831088
  58  91    0.30729258
  58  92    0.28761736
  58  93    0.26919966
  58  94    0.25195933
  58  95    0.23582130
  58  96    0.22071527
  58  97    0.20657541
  58  98    0.19334008
  58  99    0.18095154
  58 100    0.16935573
  58 101    0.15850203
  58 102    0.14834305
  58 103    0.13883440
  58 104    0.12993453
  58 105    0.12160454
  58 106    0.11380798
  58 107    0.10651077
  58 108    0.09968097
  58 109    0.09328868
  58 110    0.08730592
  58 111    0.08170648
  58 112    0.07646585
  58 113    0.07156105
  58 114    0.06697060
  58 115    0.06267437
  58 116    0.05865352
  58 117    0.05489042
  58 118    0.05136856
  58 119    0.04807250
  58 120    0.04498776
  58 121    0.04210082
  58 122    0.03939899
  58 123    0.03687042
  58 124    0.03450401
  58 125    0.03228935
  58 126    0.03021673
  58 127    0.02827704
  58 128    0.02646175
  58 129    0.02476290
  58 130    0.02317300
  58 131    0.02168509
  58 132    0.02029260
  58 133    0.01898943
  58 134    0.01776985
  58 135    0.01662848
  58 136    0.01556032
  58 137    0.01456066
  58 138    0.01362510
  58 139    0.01274954
  58 140    0.01193012
  58 141    0.01116322
  58 142    0.01044549
  58 143    0.00977376
  58 144    0.00914507
  58 145    0.00855666
  58 146    0.00800594
  58 147    0.00749048
  58 148    0.00700802
  58 149    0.00655643
  58 150    0.00613372
  58 151    0.00573803
  58 152    0.00536762
  58 153    0.00502086
  58 154    0.00469622
  58 155    0.00439227
  58 156    0.00410767
  58 157    0.00384117
  58 158    0.00359160
  58 159    0.00335786
  58 160    0.00313891
  58 161    0.00293379
  58 162    0.00274161
  58 163    0.00256150
  58 164    0.00239268
  58 165    0.00223441
  58 166    0.00208599
  58 167    0.00194675
  58 168    0.00181610
  58 169    0.00169346
  58 170    0.00157827
  58 171    0.00147005
  58 172    0.00136830
  58 173    0.00127258
  58 174    0.00118248
  58 175    0.00109758
  58 176    0.00101753
  58 177    0.00094196
  58 178    0.00087054
  58 179    0.00080295
  58 180    0.00073891
  58 181    0.00067813
  58 182    0.00062033
  58 183    0.00056527
  58 184    0.00051270
  58 185    0.00046239
  58 186    0.00041412
  58 187    0.00036767
  58 188    0.00032285
  58 189    0.00027945
  58 190    0.00023728
  58 191    0.00019616
  58 192    0.00015590
  58 193    0.00011632
  58 194    0.00007727
  58 195    0.00003855
  58 196    0.00000000
  59   1    0.00000000
  59   2    0.00000000
  59   3    0.00000000
  59   4    0.00000000
  59   5   13.43766970
  59   6   25.95413667
  59   7   37.13179174
  59   8   46.19569124
  59   9   52.46372092
  59  10   55.56942875
  59  11   55.34222762
  59  12   52.63880126
  59  13   49.19307098
  59  14   46.01951888
  59  15   43.10180986
  59  16   40.40881211
  59  17   37.91105545
  59  18   35.58468592
  59  19   33.41103102
  59  20   31.37536251
  59  21   29.46581039
  59  22   27.67256205
  59  23   25.98729791
  59  24   24.40279732
  59  25   22.91266340
  59  26   21.51113073
  59  27   20.19293050
  59  28   18.95319582
  59  29   17.78739478
  59  30   16.69128279
  59  31   15.66086807
  59  32   14.69238632
  59  33   13.78228152
  59  34   12.92719092
  59  35   12.12393289
  59  36   11.36949668
  59  37   10.66103352
  59  38    9.99584856
  59  39    9.37139346
  59  40    8.78525945
  59  41    8.23517072
  59  42    7.71897804
  59  43    7.23465270
  59  44    6.78028062
  59  45    6.35405660
  59  46    5.95427890
  59  47    5.57934392
  59  48    5.22774108
  59  49    4.89804795
  59  50    4.58892552
  59  51    4.29911373
  59  52    4.02742711
  59  53    3.77275069
  59  54    3.53403607
  59  55    3.31029767
  59  56    3.10060918
  59  57    2.90410016
  59  58    2.71995283
  59  59    2.54739907
  59  60    2.38571744
  59  61    2.23423054
  59  62    2.09230236
  59  63    1.95933589
  59  64    1.83477073
  59  65    1.71808099
  59  66    1.60877318
  59  67    1.50638428
  59  68    1.41047990
  59  69    1.32065258
  59  70    1.23652010
  59  71    1.15772403
  59  72    1.08392820
  59  73    1.01481741
  59  74    0.95009609
  59  75    0.88948715
  59  76    0.83273081
  59  77    0.77958355
  59  78    0.72981711
  59  79    0.68321753
  59  80    0.63958429
  59  81    0.59872947
  59  82    0.56047695
  59  83    0.52466171
  59  84    0.49112911
  59  85    0.45973425
  59  86    0.43034140
  59  87    0.40282335
  59  88    0.37706097
  59  89    0.35294263
  59  90    0.33036376
  59  91    0.30922641
  59  92    0.28943884
  59  93    0.27091511
  59  94    0.25357473
  59  95    0.23734231
  59  96    0.22214725
  59  97    0.20792343
  59  98    0.19460891
  59  99    0.18214570
  59 100    0.17047949
  59 101    0.15955944
  59 102    0.14933792
  59 103    0.13977033
  59 104    0.13081492
  59 105    0.12243260
  59 106    0.11458676
  59 107    0.10724312
  59 108    0.10036959
  59 109    0.09393613
  59 110    0.08791460
  59 111    0.08227867
  59 112    0.07700368
  59 113    0.07206654
  59 114    0.06744566
  59 115    0.06312079
  59 116    0.05907299
  59 117    0.05528454
  59 118    0.05173883
  59 119    0.04842033
  59 120    0.04531450
  59 121    0.04240771
  59 122    0.03968722
  59 123    0.03714111
  59 124    0.03475820
  59 125    0.03252804
  59 126    0.03044084
  59 127    0.02848745
  59 128    0.02665929
  59 129    0.02494833
  59 130    0.02334707
  59 131    0.02184847
  59 132    0.02044595
  59 133    0.01913335
  59 134    0.01790491
  59 135    0.01675522
  59 136    0.01567924
  59 137    0.01467224
  59 138    0.01372979
  59 139    0.01284775
  59 140    0.01202225
  59 141    0.01124965
  59 142    0.01052656
  59 143    0.00984980
  59 144    0.00921639
  59 145    0.00862354
  59 146    0.00806866
  59 147    0.00754929
  59 148    0.00706316
  59 149    0.00660812
  59 150    0.00618218
  59 151    0.00578346
  59 152    0.00541020
  59 153    0.00506077
  59 154    0.00473362
  59 155    0.00442731
  59 156    0.00414051
  59 157    0.00387193
  59 158    0.00362041
  59 159    0.00338484
  59 160    0.00316418
  59 161    0.00295745
  59 162    0.00276375
  59 163    0.00258222
  59 164    0.00241207
  59 165    0.00225254
  59 166    0.00210293
  59 167    0.00196259
  59 168    0.00183090
  59 169    0.00170727
  59 170    0.00159117
  59 171    0.00148207
  59 172    0.00137951
  59 173    0.00128302
  59 174    0.00119218
  59 175    0.00110660
  59 176    0.00102590
  59 177    0.00094971
  59 178    0.00087771
  59 179    0.00080958
  59 180    0.00074501
  59 181    0.00068373
  59 182    0.00062546
  59 183    0.00056995
  59 184    0.00051695
  59 185    0.00046622
  59 186    0.00041755
  59 187    0.00037072
  59 188    0.00032553
  59 189    0.00028177
  59 190    0.00023925
  59 191    0.00019779
  59 192    0.00015719
  59 193    0.00011729
  59 194    0.00007791
  59 195    0.00003887
  59 196    0.00000000
  60   1    0.00000000
  60   2    0.00000000
  60   3    0.00000000
  60   4    0.00000000
  60   5   11.71128166
  60   6   23.05059358
  60   7   34.69586619
  60   8   44.39701557
  60   9   51.05672004
  60  10   54.33144266
  60  11   54.19397416
  60  12   51.67811160
  60  13   48.50920940
  60  14   45.57437963
  60  15   42.83180695
  60  16   40.26055005
  60  17   37.84584057
  60  18   35.57553649
  60  19   33.43923636
  60  20   31.42791077
  60  21   29.53362851
  60  22   27.74932476
  60  23   26.06861289
  60  24   24.48563976
  60  25   22.99497889
  60  26   21.59155388
  60  27   20.27058443
  60  28   19.02754865
  60  29   17.85815677
  60  30   16.75833244
  60  31   15.72419917
  60  32   14.75206997
  60  33   13.83843902
  60  34   12.97997446
  60  35   12.17351198
  60  36   11.41604864
  60  37   10.70473693
  60  38   10.03687887
  60  39    9.40992012
  60  40    8.82144415
  60  41    8.26916638
  60  42    7.75092837
  60  43    7.26469213
  60  44    6.80853446
  60  45    6.38064140
  60  46    5.97930289
  60  47    5.60290750
  60  48    5.24993734
  60  49    4.91896321
  60  50    4.60863984
  60  51    4.31770137
  60  52    4.04495703
  60  53    3.78928697
  60  54    3.54963830
  60  55    3.32502134
  60  56    3.11450599
  60  57    2.91721835
  60  58    2.73233747
  60  59    2.55909227
  60  60    2.39675864
  60  61    2.24465668
  60  62    2.10214810
  60  63    1.96863374
  60  64    1.84355126
  60  65    1.72637293
  60  66    1.61660358
  60  67    1.51377861
  60  68    1.41746217
  60  69    1.32724541
  60  70    1.24274486
  60  71    1.16360087
  60  72    1.08947616
  60  73    1.02005447
  60  74    0.95503926
  60  75    0.89415249
  60  76    0.83713352
  60  77    0.78373801
  60  78    0.73373691
  60  79    0.68691554
  60  80    0.64307268
  60  81    0.60201976
  60  82    0.56358004
  60  83    0.52758792
  60  84    0.49388821
  60  85    0.46233549
  60  86    0.43279351
  60  87    0.40513464
  60  88    0.37923925
  60  89    0.35499532
  60  90    0.33229788
  60  91    0.31104861
  60  92    0.29115539
  60  93    0.27253195
  60  94    0.25509749
  60  95    0.23877629
  60  96    0.22349749
  60  97    0.20919466
  60  98    0.19580563
  60  99    0.18327216
  60 100    0.17153971
  60 101    0.16055720
  60 102    0.15027680
  60 103    0.14065372
  60 104    0.13164601
  60 105    0.12321441
  60 106    0.11532214
  60 107    0.10793476
  60 108    0.10102003
  60 109    0.09454776
  60 110    0.08848969
  60 111    0.08281935
  60 112    0.07751197
  60 113    0.07254434
  60 114    0.06789475
  60 115    0.06354286
  60 116    0.05946964
  60 117    0.05565726
  60 118    0.05208905
  60 119    0.04874937
  60 120    0.04562362
  60 121    0.04269810
  60 122    0.03995999
  60 123    0.03739731
  60 124    0.03499882
  60 125    0.03275400
  60 126    0.03065303
  60 127    0.02868669
  60 128    0.02684636
  60 129    0.02512397
  60 130    0.02351195
  60 131    0.02200325
  60 132    0.02059124
  60 133    0.01926972
  60 134    0.01803290
  60 135    0.01687534
  60 136    0.01579196
  60 137    0.01477802
  60 138    0.01382904
  60 139    0.01294088
  60 140    0.01210962
  60 141    0.01133161
  60 142    0.01060345
  60 143    0.00992192
  60 144    0.00928403
  60 145    0.00868699
  60 146    0.00812816
  60 147    0.00760509
  60 148    0.00711548
  60 149    0.00665718
  60 150    0.00622818
  60 151    0.00582658
  60 152    0.00545062
  60 153    0.00509865
  60 154    0.00476913
  60 155    0.00446059
  60 156    0.00417168
  60 157    0.00390114
  60 158    0.00364778
  60 159    0.00341047
  60 160    0.00318817
  60 161    0.00297992
  60 162    0.00278478
  60 163    0.00260190
  60 164    0.00243048
  60 165    0.00226976
  60 166    0.00211904
  60 167    0.00197765
  60 168    0.00184496
  60 169    0.00172040
  60 170    0.00160342
  60 171    0.00149350
  60 172    0.00139016
  60 173    0.00129294
  60 174    0.00120141
  60 175    0.00111518
  60 176    0.00103385
  60 177    0.00095709
  60 178    0.00088453
  60 179    0.00081588
  60 180    0.00075081
  60 181    0.00068906
  60 182    0.00063034
  60 183    0.00057440
  60 184    0.00052098
  60 185    0.00046987
  60 186    0.00042082
  60 187    0.00037363
  60 188    0.00032808
  60 189    0.00028398
  60 190    0.00024112
  60 191    0.00019934
  60 192    0.00015842
  60 193    0.00011821
  60 194    0.00007852
  60 195    0.00003917
  60 196    0.00000000
  61   1    0.00000000
  61   2    0.00000000
  61   3    0.00000000
  61   4    0.00000000
  61   5    7.40375536
  61   6   15.93338447
  61   7   30.34298628
  61   8   41.81755064
  61   9   49.23913234
  61  10   52.72319100
  61  11   52.64110765
  61  12   50.57738095
  61  13   47.78550646
  61  14   45.11946330
  61  15   42.56198699
  61  16   40.11694396
  61  17   37.78775521
  61  18   35.57482770
  61  19   33.47635802
  61  20   31.48925318
  61  21   29.60972089
  61  22   27.83360400
  61  23   26.15656797
  61  24   24.57421054
  61  25   23.08213051
  61  26   21.67597415
  61  27   20.35146819
  61  28   19.10444398
  61  29   17.93085534
  61  30   16.82679146
  61  31   15.78848596
  61  32   14.81232274
  61  33   13.89483928
  61  34   13.03272779
  61  35   12.22283472
  61  36   11.46215888
  61  37   10.74784851
  61  38   10.07719757
  61  39    9.44764137
  61  40    8.85675176
  61  41    8.30223205
  61  42    7.78191168
  61  43    7.29374085
  61  44    6.83578508
  61  45    6.40621977
  61  46    6.00332492
  61  47    5.62547990
  61  48    5.27115835
  61  49    4.93892327
  61  50    4.62742226
  61  51    4.33538298
  61  52    4.06160870
  61  53    3.80497418
  61  54    3.56442160
  61  55    3.33895679
  61  56    3.12764558
  61  57    2.92961034
  61  58    2.74402671
  61  59    2.57012051
  61  60    2.40716480
  61  61    2.25447706
  61  62    2.11141662
  61  63    1.97738212
  61  64    1.85180921
  61  65    1.73416830
  61  66    1.62396249
  61  67    1.52072559
  61  68    1.42402027
  61  69    1.33343633
  61  70    1.24858901
  61  71    1.16911749
  61  72    1.09468337
  61  73    1.02496936
  61  74    0.95967796
  61  75    0.89853023
  61  76    0.84126467
  61  77    0.78763615
  61  78    0.73741486
  61  79    0.69038544
  61  80    0.64634599
  61  81    0.60510732
  61  82    0.56649211
  61  83    0.53033419
  61  84    0.49647784
  61  85    0.46477717
  61  86    0.43509545
  61  87    0.40730458
  61  88    0.38128456
  61  89    0.35692293
  61  90    0.33411437
  61  91    0.31276019
  61  92    0.29276795
  61  93    0.27405105
  61  94    0.25652838
  61  95    0.24012395
  61  96    0.22476662
  61  97    0.21038971
  61  98    0.19693080
  61  99    0.18433143
  61 100    0.17253683
  61 101    0.16149571
  61 102    0.15116006
  61 103    0.14148490
  61 104    0.13242811
  61 105    0.12395024
  61 106    0.11601437
  61 107    0.10858592
  61 108    0.10163249
  61 109    0.09512377
  61 110    0.08903137
  61 111    0.08332870
  61 112    0.07799087
  61 113    0.07299457
  61 114    0.06831799
  61 115    0.06394070
  61 116    0.05984356
  61 117    0.05600868
  61 118    0.05241929
  61 119    0.04905969
  61 120    0.04591519
  61 121    0.04297203
  61 122    0.04021734
  61 123    0.03763905
  61 124    0.03522589
  61 125    0.03296728
  61 126    0.03085333
  61 127    0.02887479
  61 128    0.02702299
  61 129    0.02528982
  61 130    0.02366767
  61 131    0.02214944
  61 132    0.02072848
  61 133    0.01939855
  61 134    0.01815383
  61 135    0.01698884
  61 136    0.01589849
  61 137    0.01487799
  61 138    0.01392286
  61 139    0.01302891
  61 140    0.01219222
  61 141    0.01140911
  61 142    0.01067615
  61 143    0.00999013
  61 144    0.00934802
  61 145    0.00874700
  61 146    0.00818445
  61 147    0.00765788
  61 148    0.00716499
  61 149    0.00670361
  61 150    0.00627170
  61 151    0.00586739
  61 152    0.00548888
  61 153    0.00513452
  61 154    0.00480274
  61 155    0.00449209
  61 156    0.00420120
  61 157    0.00392880
  61 158    0.00367369
  61 159    0.00343474
  61 160    0.00321090
  61 161    0.00300120
  61 162    0.00280470
  61 163    0.00262055
  61 164    0.00244793
  61 165    0.00228608
  61 166    0.00213430
  61 167    0.00199191
  61 168    0.00185829
  61 169    0.00173284
  61 170    0.00161503
  61 171    0.00150433
  61 172    0.00140025
  61 173    0.00130234
  61 174    0.00121016
  61 175    0.00112330
  61 176    0.00104140
  61 177    0.00096408
  61 178    0.00089100
  61 179    0.00082185
  61 180    0.00075631
  61 181    0.00069411
  61 182    0.00063497
  61 183    0.00057862
  61 184    0.00052481
  61 185    0.00047332
  61 186    0.00042392
  61 187    0.00037638
  61 188    0.00033049
  61 189    0.00028607
  61 190    0.00024290
  61 191    0.00020081
  61 192    0.00015959
  61 193    0.00011908
  61 194    0.00007910
  61 195    0.00003946
  61 196    0.00000000
  62   1    0.00000000
  62   2    0.00000000
  62   3    0.00000000
  62   4    0.00000000
  62   5    0.00000000
  62   6    0.00000000
  62   7   25.04663724
  62   8   39.45850604
  62   9   47.55622135
  62  10   50.89218522
  62  11   51.28065972
  62  12   49.40731014
  62  13   47.12730556
  62  14   44.73663862
  62  15   42.35015215
  62  16   40.01811201
  62  17   37.76471093
  62  18   35.60210284
  62  19   33.53615431
  62  20   31.56910616
  62  21   29.70095531
  62  22   27.93024824
  62  23   26.25457547
  62  24   24.67089916
  62  25   23.17577940
  62  26   21.76553471
  62  27   20.43635756
  62  28   19.18439803
  62  29   18.00582437
  62  30   16.89686664
  62  31   15.85384762
  62  32   14.87320435
  62  33   13.95150257
  62  34   13.08544581
  62  35   12.27188052
  62  36   11.50779817
  62  37   10.79033508
  62  38   10.11677067
  62  39    9.48452442
  62  40    8.89115194
  62  41    8.33434054
  62  42    7.81190426
  62  43    7.32177870
  62  44    6.86201574
  62  45    6.43077820
  62  46    6.02633446
  62  47    5.64705328
  62  48    5.29139863
  62  49    4.95792472
  62  50    4.64527119
  62  51    4.35215847
  62  52    4.07738331
  62  53    3.81981457
  62  54    3.57838908
  62  55    3.35210784
  62  56    3.14003231
  62  57    2.94128088
  62  58    2.75502561
  62  59    2.58048905
  62  60    2.41694128
  62  61    2.26369708
  62  62    2.12011332
  62  63    1.98558637
  62  64    1.85954982
  62  65    1.74147219
  62  66    1.63085484
  62  67    1.52722997
  62  68    1.43015879
  62  69    1.33922971
  62  70    1.25405674
  62  71    1.17427785
  62  72    1.09955358
  62  73    1.02956563
  62  74    0.96401555
  62  75    0.90262351
  62  76    0.84512721
  62  77    0.79128074
  62  78    0.74085358
  62  79    0.69362967
  62  80    0.64940650
  62  81    0.60799428
  62  82    0.56921513
  62  83    0.53290234
  62  84    0.49889971
  62  85    0.46706087
  62  86    0.43724865
  62  87    0.40933453
  62  88    0.38319812
  62  89    0.35872660
  62  90    0.33581427
  62  91    0.31436213
  62  92    0.29427741
  62  93    0.27547321
  62  94    0.25786816
  62  95    0.24138599
  62  96    0.22595529
  62  97    0.21150916
  62  98    0.19798496
  62  99    0.18532399
  62 100    0.17347129
  62 101    0.16237540
  62 102    0.15198809
  62 103    0.14226422
  62 104    0.13316152
  62 105    0.12464038
  62 106    0.11666372
  62 107    0.10919683
  62 108    0.10220718
  62 109    0.09566434
  62 110    0.08953980
  62 111    0.08380685
  62 112    0.07844050
  62 113    0.07341735
  62 114    0.06871549
  62 115    0.06431439
  62 116    0.06019485
  62 117    0.05633887
  62 118    0.05272963
  62 119    0.04935135
  62 120    0.04618926
  62 121    0.04322956
  62 122    0.04045931
  62 123    0.03786638
  62 124    0.03543944
  62 125    0.03316788
  62 126    0.03104176
  62 127    0.02905177
  62 128    0.02718920
  62 129    0.02544590
  62 130    0.02381423
  62 131    0.02228706
  62 132    0.02085769
  62 133    0.01951985
  62 134    0.01826770
  62 135    0.01709573
  62 136    0.01599882
  62 137    0.01497216
  62 138    0.01401124
  62 139    0.01311185
  62 140    0.01227005
  62 141    0.01148215
  62 142    0.01074468
  62 143    0.01005442
  62 144    0.00940833
  62 145    0.00880358
  62 146    0.00823752
  62 147    0.00770766
  62 148    0.00721167
  62 149    0.00674739
  62 150    0.00631276
  62 151    0.00590588
  62 152    0.00552497
  62 153    0.00516835
  62 154    0.00483445
  62 155    0.00452181
  62 156    0.00422906
  62 157    0.00395490
  62 158    0.00369814
  62 159    0.00345765
  62 160    0.00323236
  62 161    0.00302129
  62 162    0.00282351
  62 163    0.00263815
  62 164    0.00246440
  62 165    0.00230149
  62 166    0.00214870
  62 167    0.00200537
  62 168    0.00187087
  62 169    0.00174460
  62 170    0.00162600
  62 171    0.00151456
  62 172    0.00140979
  62 173    0.00131122
  62 174    0.00121842
  62 175    0.00113098
  62 176    0.00104852
  62 177    0.00097068
  62 178    0.00089711
  62 179    0.00082749
  62 180    0.00076151
  62 181    0.00069889
  62 182    0.00063934
  62 183    0.00058260
  62 184    0.00052843
  62 185    0.00047659
  62 186    0.00042684
  62 187    0.00037898
  62 188    0.00033278
  62 189    0.00028805
  62 190    0.00024458
  62 191    0.00020220
  62 192    0.00016070
  62 193    0.00011991
  62 194    0.00007965
  62 195    0.00003974
  62 196    0.00000000
  63   1    0.00000000
  63   2    0.00000000
  63   3    0.00000000
  63   4    0.00000000
  63   5    0.00000000
  63   6   11.31190302
  63   7   27.48534350
  63   8   39.57160695
  63   9   46.82547713
  63  10   50.21244133
  63  11   50.38736386
  63  12   48.84172141
  63  13   46.76846495
  63  14   44.52875917
  63  15   42.25344114
  63  16   40.00087371
  63  17   37.80208370
  63  18   35.67526940
  63  19   33.63132912
  63  20   31.67646466
  63  21   29.81366870
  63  22   28.04369101
  63  23   26.36570994
  63  24   24.77781361
  63  25   23.27734913
  63  26   21.86117703
  63  27   20.52585658
  63  28   19.26778060
  63  29   18.08327287
  63  30   16.96865824
  63  31   15.92031241
  63  32   14.93469685
  63  33   14.00838271
  63  34   13.13806653
  63  35   12.32058005
  63  36   11.55289546
  63  37   10.83212752
  63  38   10.15553322
  63  39    9.52050976
  63  40    8.92459126
  63  41    8.36544466
  63  42    7.84086500
  63  43    7.34877036
  63  44    6.88719654
  63  45    6.45429169
  63  46    6.04831092
  63  47    5.66761096
  63  48    5.31064495
  63  49    4.97595734
  63  50    4.66217899
  63  51    4.36802245
  63  52    4.09227738
  63  53    3.83380625
  63  54    3.59154020
  63  55    3.36447505
  63  56    3.15166763
  63  57    2.95223217
  63  58    2.76533694
  63  59    2.59020109
  63  60    2.42609162
  63  61    2.27232053
  63  62    2.12824213
  63  63    1.99325052
  63  64    1.86677716
  63  65    1.74828867
  63  66    1.63728465
  63  67    1.53329570
  63  68    1.43588156
  63  69    1.34462928
  63  70    1.25915161
  63  71    1.17908540
  63  72    1.10409010
  63  73    1.03384642
  63  74    0.96805500
  63  75    0.90643517
  63  76    0.84872382
  63  77    0.79467430
  63  78    0.74405542
  63  79    0.69665045
  63  80    0.65225630
  63  81    0.61068259
  63  82    0.57175091
  63  83    0.53529407
  63  84    0.50115539
  63  85    0.46918805
  63  86    0.43925448
  63  87    0.41122577
  63  88    0.38498113
  63  89    0.36040741
  63  90    0.33739860
  63  91    0.31585535
  63  92    0.29568462
  63  93    0.27679924
  63  94    0.25911755
  63  95    0.24256306
  63  96    0.22706411
  63  97    0.21255358
  63  98    0.19896861
  63  99    0.18625031
  63 100    0.17434354
  63 101    0.16319664
  63 102    0.15276124
  63 103    0.14299201
  63 104    0.13384654
  63 105    0.12528508
  63 106    0.11727042
  63 107    0.10976771
  63 108    0.10274431
  63 109    0.09616966
  63 110    0.09001514
  63 111    0.08425396
  63 112    0.07886102
  63 113    0.07381282
  63 114    0.06908736
  63 115    0.06466404
  63 116    0.06052358
  63 117    0.05664792
  63 118    0.05302013
  63 119    0.04962440
  63 120    0.04644590
  63 121    0.04347074
  63 122    0.04068594
  63 123    0.03807934
  63 124    0.03563953
  63 125    0.03335586
  63 126    0.03121835
  63 127    0.02921764
  63 128    0.02734500
  63 129    0.02559223
  63 130    0.02395166
  63 131    0.02241611
  63 132    0.02097887
  63 133    0.01963364
  63 134    0.01837453
  63 135    0.01719603
  63 136    0.01609297
  63 137    0.01506054
  63 138    0.01409419
  63 139    0.01318971
  63 140    0.01234312
  63 141    0.01155071
  63 142    0.01080902
  63 143    0.01011479
  63 144    0.00946497
  63 145    0.00885672
  63 146    0.00828737
  63 147    0.00775442
  63 148    0.00725554
  63 149    0.00678853
  63 150    0.00635134
  63 151    0.00594206
  63 152    0.00555889
  63 153    0.00520015
  63 154    0.00486427
  63 155    0.00454976
  63 156    0.00425525
  63 157    0.00397945
  63 158    0.00372114
  63 159    0.00347919
  63 160    0.00325254
  63 161    0.00304018
  63 162    0.00284120
  63 163    0.00265471
  63 164    0.00247989
  63 165    0.00231598
  63 166    0.00216226
  63 167    0.00201805
  63 168    0.00188271
  63 169    0.00175566
  63 170    0.00163633
  63 171    0.00152419
  63 172    0.00141876
  63 173    0.00131958
  63 174    0.00122620
  63 175    0.00113821
  63 176    0.00105524
  63 177    0.00097690
  63 178    0.00090287
  63 179    0.00083280
  63 180    0.00076641
  63 181    0.00070338
  63 182    0.00064345
  63 183    0.00058636
  63 184    0.00053184
  63 185    0.00047966
  63 186    0.00042960
  63 187    0.00038143
  63 188    0.00033493
  63 189    0.00028991
  63 190    0.00024617
  63 191    0.00020350
  63 192    0.00016174
  63 193    0.00012069
  63 194    0.00008016
  63 195    0.00003999
  63 196    0.00000000
  64   1    0.00000000
  64   2    0.00000000
  64   3    0.00000000
  64   4    0.00000000
  64   5    0.00000000
  64   6   15.80756149
  64   7   30.12127820
  64   8   40.67554601
  64   9   47.14912828
  64  10   49.94578994
  64  11   50.41638418
  64  12   48.99930916
  64  13   46.76333478
  64  14   44.53478530
  64  15   42.30316251
  64  16   40.09002165
  64  17   37.91884047
  64  18   35.80840586
  64  19   33.77208809
  64  20   31.81858737
  64  21   29.95293788
  64  22   28.17742422
  64  23   26.49232807
  64  24   24.89650668
  64  25   23.38782911
  64  26   21.96349993
  64  27   20.62029675
  64  28   19.35474318
  64  29   18.16323378
  64  30   17.04212363
  64  31   15.98779193
  64  32   14.99668653
  64  33   14.06535450
  64  34   13.19046244
  64  35   12.36880933
  64  36   11.59733394
  64  37   10.87311820
  64  38   10.19338773
  64  39    9.55551030
  64  40    8.95699277
  64  41    8.39547710
  64  42    7.86873559
  64  43    7.37466572
  64  44    6.91128474
  64  45    6.47672412
  64  46    6.06922403
  64  47    5.68712783
  64  48    5.32887671
  64  49    4.99300445
  64  50    4.67813238
  64  51    4.38296454
  64  52    4.10628300
  64  53    3.84694345
  64  54    3.60387094
  64  55    3.37605591
  64  56    3.16255029
  64  57    2.96246397
  64  58    2.77496130
  64  59    2.59925793
  64  60    2.43461767
  64  61    2.28034967
  64  62    2.13580566
  64  63    2.00037739
  64  64    1.87349423
  64  65    1.75462084
  64  66    1.64325507
  64  67    1.53892595
  64  68    1.44119173
  64  69    1.34963814
  64  70    1.26387669
  64  71    1.18354309
  64  72    1.10829578
  64  73    1.03781448
  64  74    0.97179896
  64  75    0.90996772
  64  76    0.85205689
  64  77    0.79781912
  64  78    0.74702253
  64  79    0.69944982
  64  80    0.65489729
  64  81    0.61317404
  64  82    0.57410115
  64  83    0.53751097
  64  84    0.50324636
  64  85    0.47116011
  64  86    0.44111423
  64  87    0.41297947
  64  88    0.38663469
  64  89    0.36196640
  64  90    0.33886829
  64  91    0.31724074
  64  92    0.29699041
  64  93    0.27802989
  64  94    0.26027726
  64  95    0.24365581
  64  96    0.22809367
  64  97    0.21352350
  64  98    0.19988225
  64  99    0.18711086
  64 100    0.17515400
  64 101    0.16395984
  64 102    0.15347986
  64 103    0.14366859
  64 104    0.13448348
  64 105    0.12588464
  64 106    0.11783473
  64 107    0.11029880
  64 108    0.10324408
  64 109    0.09663991
  64 110    0.09045758
  64 111    0.08467018
  64 112    0.07925254
  64 113    0.07418108
  64 114    0.06943371
  64 115    0.06498976
  64 116    0.06082986
  64 117    0.05693590
  64 118    0.05329088
  64 119    0.04987893
  64 120    0.04668515
  64 121    0.04369562
  64 122    0.04089730
  64 123    0.03827796
  64 124    0.03582617
  64 125    0.03353124
  64 126    0.03138312
  64 127    0.02937245
  64 128    0.02749043
  64 129    0.02572883
  64 130    0.02407996
  64 131    0.02253662
  64 132    0.02109204
  64 133    0.01973991
  64 134    0.01847432
  64 135    0.01728972
  64 136    0.01618094
  64 137    0.01514312
  64 138    0.01417172
  64 139    0.01326248
  64 140    0.01241142
  64 141    0.01161482
  64 142    0.01086918
  64 143    0.01017125
  64 144    0.00951795
  64 145    0.00890643
  64 146    0.00833401
  64 147    0.00779817
  64 148    0.00729658
  64 149    0.00682702
  64 150    0.00638744
  64 151    0.00597592
  64 152    0.00559064
  64 153    0.00522992
  64 154    0.00489218
  64 155    0.00457592
  64 156    0.00427978
  64 157    0.00400243
  64 158    0.00374268
  64 159    0.00349937
  64 160    0.00327144
  64 161    0.00305788
  64 162    0.00285777
  64 163    0.00267022
  64 164    0.00249441
  64 165    0.00232957
  64 166    0.00217497
  64 167    0.00202993
  64 168    0.00189381
  64 169    0.00176602
  64 170    0.00164600
  64 171    0.00153322
  64 172    0.00142718
  64 173    0.00132742
  64 174    0.00123349
  64 175    0.00114499
  64 176    0.00106153
  64 177    0.00098273
  64 178    0.00090826
  64 179    0.00083779
  64 180    0.00077100
  64 181    0.00070760
  64 182    0.00064732
  64 183    0.00058988
  64 184    0.00053504
  64 185    0.00048255
  64 186    0.00043219
  64 187    0.00038372
  64 188    0.00033695
  64 189    0.00029166
  64 190    0.00024765
  64 191    0.00020473
  64 192    0.00016272
  64 193    0.00012141
  64 194    0.00008065
  64 195    0.00004024
  64 196    0.00000000
  65   1    0.00000000
  65   2    0.00000000
  65   3    0.00000000
  65   4    0.00000000
  65   5    0.00000000
  65   6   18.86035830
  65   7   32.63726754
  65   8   42.02303566
  65   9   47.33848536
  65  10   50.20518911
  65  11   50.53494117
  65  12   49.17198972
  65  13   46.93802028
  65  14   44.72220223
  65  15   42.50378396
  65  16   40.29773053
  65  17   38.12667787
  65  18   36.01080248
  65  19   33.96525360
  65  20   32.00026061
  65  21   30.12200292
  65  22   28.33356244
  65  23   26.63574683
  65  24   25.02774164
  65  25   23.50760566
  65  26   22.07263877
  65  27   20.71965106
  65  28   19.44515808
  65  29   18.24552110
  65  30   17.11704729
  65  31   16.05606032
  65  32   15.05894964
  65  33   14.12220407
  65  34   13.24243405
  65  35   12.41638566
  65  36   11.64094855
  65  37   10.91315962
  65  38   10.23020358
  65  39    9.58941123
  65  40    8.98825626
  65  41    8.42435091
  65  42    7.89544099
  65  43    7.39940038
  65  44    6.93422538
  65  45    6.49802884
  65  46    6.08903444
  65  47    5.70557091
  65  48    5.34606646
  65  49    5.00904338
  65  50    4.69311280
  65  51    4.39696973
  65  52    4.11938820
  65  53    3.85921677
  65  54    3.61537414
  65  55    3.38684509
  65  56    3.17267653
  65  57    2.97197383
  65  58    2.78389734
  65  59    2.60765909
  65  60    2.44251968
  65  61    2.28778534
  65  62    2.14280521
  65  63    2.00696869
  65  64    1.87970299
  65  65    1.76047088
  65  66    1.64876846
  65  67    1.54412317
  65  68    1.44609182
  65  69    1.35425882
  65  70    1.26823448
  65  71    1.18765342
  65  72    1.11217305
  65  73    1.04147219
  65  74    0.97524972
  65  75    0.91322338
  65  76    0.85512855
  65  77    0.80071721
  65  78    0.74975686
  65  79    0.70202961
  65  80    0.65733121
  65  81    0.61547027
  65  82    0.57626739
  65  83    0.53955448
  65  84    0.50517399
  65  85    0.47297830
  65  86    0.44282910
  65  87    0.41459675
  65  88    0.38815983
  65  89    0.36340454
  65  90    0.34022426
  65  91    0.31851913
  65  92    0.29819555
  65  93    0.27916587
  65  94    0.26134795
  65  95    0.24466486
  65  96    0.22904453
  65  97    0.21441945
  65  98    0.20072638
  65  99    0.18790607
  65 100    0.17590306
  65 101    0.16466535
  65 102    0.15414429
  65 103    0.14429428
  65 104    0.13507261
  65 105    0.12643930
  65 106    0.11835688
  65 107    0.11079030
  65 108    0.10370668
  65 109    0.09707527
  65 110    0.09086726
  65 111    0.08505567
  65 112    0.07961523
  65 113    0.07452228
  65 114    0.06975466
  65 115    0.06529164
  65 116    0.06111378
  65 117    0.05720289
  65 118    0.05354194
  65 119    0.05011499
  65 120    0.04690709
  65 121    0.04390426
  65 122    0.04109342
  65 123    0.03846230
  65 124    0.03599942
  65 125    0.03369405
  65 126    0.03153612
  65 127    0.02951620
  65 128    0.02762549
  65 129    0.02585572
  65 130    0.02419917
  65 131    0.02264859
  65 132    0.02119721
  65 133    0.01983869
  65 134    0.01856708
  65 135    0.01737683
  65 136    0.01626274
  65 137    0.01521992
  65 138    0.01424382
  65 139    0.01333017
  65 140    0.01247497
  65 141    0.01167447
  65 142    0.01092517
  65 143    0.01022379
  65 144    0.00956726
  65 145    0.00895270
  65 146    0.00837742
  65 147    0.00783891
  65 148    0.00733479
  65 149    0.00686287
  65 150    0.00642107
  65 151    0.00600746
  65 152    0.00562022
  65 153    0.00525766
  65 154    0.00491818
  65 155    0.00460031
  65 156    0.00430263
  65 157    0.00402385
  65 158    0.00376275
  65 159    0.00351818
  65 160    0.00328906
  65 161    0.00307439
  65 162    0.00287323
  65 163    0.00268469
  65 164    0.00250796
  65 165    0.00234224
  65 166    0.00218682
  65 167    0.00204101
  65 168    0.00190417
  65 169    0.00177570
  65 170    0.00165503
  65 171    0.00154164
  65 172    0.00143503
  65 173    0.00133473
  65 174    0.00124030
  65 175    0.00115132
  65 176    0.00106740
  65 177    0.00098818
  65 178    0.00091330
  65 179    0.00084244
  65 180    0.00077528
  65 181    0.00071154
  65 182    0.00065092
  65 183    0.00059317
  65 184    0.00053802
  65 185    0.00048525
  65 186    0.00043460
  65 187    0.00038587
  65 188    0.00033884
  65 189    0.00029329
  65 190    0.00024904
  65 191    0.00020588
  65 192    0.00016363
  65 193    0.00012209
  65 194    0.00008110
  65 195    0.00004046
  65 196    0.00000000
  66   1    0.00000000
  66   2    0.00000000
  66   3    0.00000000
  66   4    0.00000000
  66   5   10.07691104
  66   6   24.07212111
  66   7   35.67507774
  66   8   43.60910415
  66   9   48.16613189
  66  10   50.20256176
  66  11   50.54854380
  66  12   49.41257311
  66  13   47.28249442
  66  14   45.09128727
  66  15   42.86222590
  66  16   40.63179093
  66  17   38.43199738
  66  18   36.28705999
  66  19   34.21386025
  66  20   32.22332771
  66  21   30.32185938
  66  22   28.51252350
  66  23   26.79600483
  66  24   25.17131855
  66  25   23.63633769
  66  26   22.18817736
  66  27   20.82347223
  66  28   19.53857545
  66  29   18.32970041
  66  30   17.19302084
  66  31   16.12474096
  66  32   15.12114373
  66  33   14.17862343
  66  34   13.29370681
  66  35   12.46306598
  66  36   11.68352538
  66  37   10.95206450
  66  38   10.26581751
  66  39    9.62207083
  66  40    9.01825914
  66  41    8.45196044
  66  42    7.92089045
  66  43    7.42289668
  66  44    6.95595221
  66  45    6.51814956
  66  46    6.10769451
  66  47    5.72290003
  66  48    5.36218050
  66  49    5.02404602
  66  50    4.70709698
  66  51    4.41001886
  66  52    4.13157736
  66  53    3.87061360
  66  54    3.62603974
  66  55    3.39683472
  66  56    3.18204031
  66  57    2.98075727
  66  58    2.79214187
  66  59    2.61540249
  66  60    2.44979646
  66  61    2.29462712
  66  62    2.14924097
  66  63    2.01302506
  66  64    1.88540450
  66  65    1.76584016
  66  66    1.65382641
  66  67    1.54888912
  66  68    1.45058371
  66  69    1.35849329
  66  70    1.27222701
  66  71    1.19141842
  66  72    1.11572396
  66  73    1.04482155
  66  74    0.97840926
  66  75    0.91620407
  66  76    0.85794066
  66  77    0.80337037
  66  78    0.75226013
  66  79    0.70439146
  66  80    0.65955964
  66  81    0.61757278
  66  82    0.57825105
  66  83    0.54142594
  66  84    0.50693952
  66  85    0.47464383
  66  86    0.44440019
  66  87    0.41607867
  66  88    0.38955754
  66  89    0.36472272
  66  90    0.34146736
  66  91    0.31969131
  66  92    0.29930077
  66  93    0.28020786
  66  94    0.26233025
  66  95    0.24559079
  66  96    0.22991725
  66  97    0.21524193
  66  98    0.20150144
  66  99    0.18863638
  66 100    0.17659112
  66 101    0.16531355
  66 102    0.15475487
  66 103    0.14486936
  66 104    0.13561421
  66 105    0.12694932
  66 106    0.11883711
  66 107    0.11124243
  66 108    0.10413232
  66 109    0.09747593
  66 110    0.09124436
  66 111    0.08541057
  66 112    0.07994920
  66 113    0.07483652
  66 114    0.07005032
  66 115    0.06556978
  66 116    0.06137542
  66 117    0.05744899
  66 118    0.05377340
  66 119    0.05033265
  66 120    0.04711176
  66 121    0.04409671
  66 122    0.04127435
  66 123    0.03863239
  66 124    0.03615931
  66 125    0.03384433
  66 126    0.03167736
  66 127    0.02964894
  66 128    0.02775023
  66 129    0.02597293
  66 130    0.02430929
  66 131    0.02275204
  66 132    0.02129440
  66 133    0.01992998
  66 134    0.01865283
  66 135    0.01745737
  66 136    0.01633837
  66 137    0.01529094
  66 138    0.01431051
  66 139    0.01339279
  66 140    0.01253375
  66 141    0.01172966
  66 142    0.01097698
  66 143    0.01027242
  66 144    0.00961290
  66 145    0.00899554
  66 146    0.00841762
  66 147    0.00787663
  66 148    0.00737018
  66 149    0.00689607
  66 150    0.00645222
  66 151    0.00603668
  66 152    0.00564763
  66 153    0.00528336
  66 154    0.00494229
  66 155    0.00462290
  66 156    0.00432382
  66 157    0.00404371
  66 158    0.00378136
  66 159    0.00353562
  66 160    0.00330540
  66 161    0.00308970
  66 162    0.00288756
  66 163    0.00269811
  66 164    0.00252052
  66 165    0.00235399
  66 166    0.00219781
  66 167    0.00205129
  66 168    0.00191377
  66 169    0.00178467
  66 170    0.00166341
  66 171    0.00154946
  66 172    0.00144232
  66 173    0.00134152
  66 174    0.00124662
  66 175    0.00115719
  66 176    0.00107286
  66 177    0.00099323
  66 178    0.00091798
  66 179    0.00084676
  66 180    0.00077926
  66 181    0.00071520
  66 182    0.00065427
  66 183    0.00059622
  66 184    0.00054080
  66 185    0.00048775
  66 186    0.00043685
  66 187    0.00038786
  66 188    0.00034059
  66 189    0.00029481
  66 190    0.00025033
  66 191    0.00020695
  66 192    0.00016447
  66 193    0.00012273
  66 194    0.00008152
  66 195    0.00004067
  66 196    0.00000000
  67   1    0.00000000
  67   2    0.00000000
  67   3    0.00000000
  67   4    0.00000000
  67   5   14.27587104
  67   6   27.77252222
  67   7   38.52466134
  67   8   45.74678234
  67   9   49.70723367
  67  10   51.09139351
  67  11   51.24649576
  67  12   49.84511264
  67  13   47.87741631
  67  14   45.67877225
  67  15   43.39366196
  67  16   41.09789978
  67  17   38.83634260
  67  18   36.63687339
  67  19   34.51679215
  67  20   32.48635294
  67  21   30.55099223
  67  22   28.71283162
  67  23   26.97172174
  67  24   25.32597612
  67  25   23.77288919
  67  26   22.30910232
  67  27   20.93086230
  67  28   19.63420363
  67  29   18.41507643
  67  30   17.26943564
  67  31   16.19330248
  67  32   15.18280601
  67  33   14.23421039
  67  34   13.34393184
  67  35   12.50854823
  67  36   11.72480338
  67  37   10.98960758
  67  38   10.30003551
  67  39    9.65332226
  67  40    9.04685819
  67  41    8.47818294
  67  42    7.94497899
  67  43    7.44506497
  67  44    6.97638888
  67  45    6.53702140
  67  46    6.12514922
  67  47    5.73906872
  67  48    5.37717970
  67  49    5.03797954
  67  50    4.72005745
  67  51    4.42208913
  67  52    4.14283162
  67  53    3.88111848
  67  54    3.63585516
  67  55    3.40601470
  67  56    3.19063361
  67  57    2.98880804
  67  58    2.79969013
  67  59    2.62248461
  67  60    2.45644556
  67  61    2.30087341
  67  62    2.15511205
  67  63    2.01854623
  67  64    1.89059898
  67  65    1.77072927
  67  66    1.65842982
  67  67    1.55322496
  67  68    1.45466874
  67  69    1.36234303
  67  70    1.27585586
  67  71    1.19483974
  67  72    1.11895019
  67  73    1.04786427
  67  74    0.98127927
  67  75    0.91891145
  67  76    0.86049485
  67  77    0.80578020
  67  78    0.75453386
  67  79    0.70653687
  67  80    0.66158399
  67  81    0.61948292
  67  82    0.58005341
  67  83    0.54312658
  67  84    0.50854413
  67  85    0.47615777
  67  86    0.44582853
  67  87    0.41742618
  67  88    0.39082872
  67  89    0.36592181
  67  90    0.34259837
  67  91    0.32075803
  67  92    0.30030677
  67  93    0.28115652
  67  94    0.26322475
  67  95    0.24643416
  67  96    0.23071233
  67  97    0.21599142
  67  98    0.20220788
  67  99    0.18930218
  67 100    0.17721855
  67 101    0.16590478
  67 102    0.15531192
  67 103    0.14539416
  67 104    0.13610857
  67 105    0.12741495
  67 106    0.11927565
  67 107    0.11165540
  67 108    0.10452118
  67 109    0.09784205
  67 110    0.09158904
  67 111    0.08573502
  67 112    0.08025459
  67 113    0.07512394
  67 114    0.07032080
  67 115    0.06582429
  67 116    0.06161488
  67 117    0.05767427
  67 118    0.05398532
  67 119    0.05053198
  67 120    0.04729924
  67 121    0.04427302
  67 122    0.04144014
  67 123    0.03878828
  67 124    0.03630588
  67 125    0.03398213
  67 126    0.03180689
  67 127    0.02977069
  67 128    0.02786466
  67 129    0.02608047
  67 130    0.02441035
  67 131    0.02284700
  67 132    0.02138362
  67 133    0.02001380
  67 134    0.01873157
  67 135    0.01753134
  67 136    0.01640785
  67 137    0.01535620
  67 138    0.01437180
  67 139    0.01345034
  67 140    0.01258779
  67 141    0.01178040
  67 142    0.01102461
  67 143    0.01031714
  67 144    0.00965488
  67 145    0.00903494
  67 146    0.00845460
  67 147    0.00791133
  67 148    0.00740275
  67 149    0.00692664
  67 150    0.00648089
  67 151    0.00606358
  67 152    0.00567286
  67 153    0.00530703
  67 154    0.00496448
  67 155    0.00464372
  67 156    0.00434333
  67 157    0.00406201
  67 158    0.00379851
  67 159    0.00355169
  67 160    0.00332046
  67 161    0.00310380
  67 162    0.00290078
  67 163    0.00271049
  67 164    0.00253210
  67 165    0.00236483
  67 166    0.00220795
  67 167    0.00206077
  67 168    0.00192264
  67 169    0.00179295
  67 170    0.00167114
  67 171    0.00155667
  67 172    0.00144905
  67 173    0.00134779
  67 174    0.00125245
  67 175    0.00116261
  67 176    0.00107789
  67 177    0.00099790
  67 178    0.00092230
  67 179    0.00085075
  67 180    0.00078294
  67 181    0.00071857
  67 182    0.00065736
  67 183    0.00059904
  67 184    0.00054336
  67 185    0.00049006
  67 186    0.00043892
  67 187    0.00038970
  67 188    0.00034220
  67 189    0.00029621
  67 190    0.00025152
  67 191    0.00020793
  67 192    0.00016526
  67 193    0.00012331
  67 194    0.00008191
  67 195    0.00004086
  67 196    0.00000000
  68   1    0.00000000
  68   2    0.00000000
  68   3    0.00000000
  68   4    0.00000000
  68   5   16.31121156
  68   6   30.32863668
  68   7   41.05851597
  68   8   48.32930050
  68   9   52.02365493
  68  10   53.41385300
  68  11   52.70612425
  68  12   51.04354543
  68  13   48.89498732
  68  14   46.53562145
  68  15   44.10949832
  68  16   41.69435979
  68  17   39.33410074
  68  18   37.05399299
  68  19   34.86828741
  68  20   32.78437515
  68  21   30.80525130
  68  22   28.93105531
  68  23   27.16006927
  68  24   25.48938030
  68  25   23.91532739
  68  26   22.43380615
  68  27   21.04047828
  68  28   19.73091578
  68  29   18.50070009
  68  30   17.34548970
  68  31   16.26106536
  68  32   15.24335946
  68  33   14.28847412
  68  34   13.39269108
  68  35   12.55247600
  68  36   11.76447848
  68  37   11.02552938
  68  38   10.33263607
  68  39    9.68297645
  68  40    9.07389207
  68  41    8.50288081
  68  42    7.96758932
  68  43    7.46580539
  68  44    6.99545046
  68  45    6.55457219
  68  46    6.14133739
  68  47    5.75402517
  68  48    5.39102030
  68  49    5.05080707
  68  50    4.73196328
  68  51    4.43315463
  68  52    4.15312943
  68  53    3.89071356
  68  54    3.64480571
  68  55    3.41437300
  68  56    3.19844670
  68  57    2.99611834
  68  58    2.80653598
  68  59    2.62890070
  68  60    2.46246339
  68  61    2.30652159
  68  62    2.16041668
  68  63    2.02353111
  68  64    1.89528588
  68  65    1.77513815
  68  66    1.66257899
  68  67    1.55713129
  68  68    1.45834775
  68  69    1.36580907
  68  70    1.27912219
  68  71    1.19791865
  68  72    1.12185307
  68  73    1.05060171
  68  74    0.98386114
  68  75    0.92134693
  68  76    0.86279252
  68  77    0.80794807
  68  78    0.75657941
  68  79    0.70846712
  68  80    0.66340553
  68  81    0.62120190
  68  82    0.58167564
  68  83    0.54465750
  68  84    0.50998887
  68  85    0.47752115
  68  86    0.44711508
  68  87    0.41864018
  68  88    0.39197421
  68  89    0.36700260
  68  90    0.34361804
  68  91    0.32171998
  68  92    0.30121420
  68  93    0.28201244
  68  94    0.26403203
  68  95    0.24719549
  68  96    0.23143026
  68  97    0.21666837
  68  98    0.20284612
  68  99    0.18990387
  68 100    0.17778573
  68 101    0.16643936
  68 102    0.15581574
  68 103    0.14586893
  68 104    0.13655593
  68 105    0.12783643
  68 106    0.11967271
  68 107    0.11202942
  68 108    0.10487346
  68 109    0.09817381
  68 110    0.09190145
  68 111    0.08602918
  68 112    0.08053153
  68 113    0.07538465
  68 114    0.07056620
  68 115    0.06605526
  68 116    0.06183225
  68 117    0.05787882
  68 118    0.05417778
  68 119    0.05071306
  68 120    0.04746958
  68 121    0.04443325
  68 122    0.04159086
  68 123    0.03893002
  68 124    0.03643917
  68 125    0.03410746
  68 126    0.03192474
  68 127    0.02988149
  68 128    0.02796881
  68 129    0.02617837
  68 130    0.02450237
  68 131    0.02293349
  68 132    0.02146489
  68 133    0.02009017
  68 134    0.01880333
  68 135    0.01759875
  68 136    0.01647118
  68 137    0.01541570
  68 138    0.01442768
  68 139    0.01350283
  68 140    0.01263709
  68 141    0.01182669
  68 142    0.01106808
  68 143    0.01035795
  68 144    0.00969320
  68 145    0.00907091
  68 146    0.00848837
  68 147    0.00794303
  68 148    0.00743250
  68 149    0.00695455
  68 150    0.00650709
  68 151    0.00608816
  68 152    0.00569592
  68 153    0.00532866
  68 154    0.00498477
  68 155    0.00466275
  68 156    0.00436118
  68 157    0.00407874
  68 158    0.00381420
  68 159    0.00356639
  68 160    0.00333423
  68 161    0.00311671
  68 162    0.00291287
  68 163    0.00272181
  68 164    0.00254270
  68 165    0.00237475
  68 166    0.00221723
  68 167    0.00206945
  68 168    0.00193075
  68 169    0.00180053
  68 170    0.00167822
  68 171    0.00156328
  68 172    0.00145521
  68 173    0.00135353
  68 174    0.00125779
  68 175    0.00116758
  68 176    0.00108250
  68 177    0.00100218
  68 178    0.00092625
  68 179    0.00085440
  68 180    0.00078631
  68 181    0.00072167
  68 182    0.00066020
  68 183    0.00060163
  68 184    0.00054570
  68 185    0.00049218
  68 186    0.00044082
  68 187    0.00039139
  68 188    0.00034369
  68 189    0.00029749
  68 190    0.00025261
  68 191    0.00020883
  68 192    0.00016597
  68 193    0.00012385
  68 194    0.00008226
  68 195    0.00004104
  68 196    0.00000000
  69   1    0.00000000
  69   2    0.00000000
  69   3    0.00000000
  69   4    0.00000000
  69   5   17.70564868
  69   6   32.29373296
  69   7   43.21586384
  69   8   50.68175947
  69   9   54.85253547
  69  10   56.04810861
  69  11   55.33163836
  69  12   52.93233607
  69  13   50.31914184
  69  14   47.64555672
  69  15   44.99096471
  69  16   42.40288470
  69  17   39.90920149
  69  18   37.52507478
  69  19   35.25760210
  69  20   33.10887773
  69  21   31.07792686
  69  22   29.16190912
  69  23   27.35686876
  69  24   25.65820802
  69  25   24.06099098
  69  26   22.56014168
  69  27   21.15057507
  69  28   19.82728377
  69  29   18.58539533
  69  30   17.42020913
  69  31   16.32721917
  69  32   15.30212684
  69  33   14.34084663
  69  34   13.43950677
  69  35   12.59444637
  69  36   11.80221019
  69  37   11.05954165
  69  38   10.36337487
  69  39    9.71082608
  69  40    9.09918473
  69  41    8.52590448
  69  42    7.98859434
  69  43    7.48500994
  69  44    7.01304517
  69  45    6.57072403
  69  46    6.15619294
  69  47    5.76771339
  69  48    5.40365493
  69  49    5.06248862
  69  50    4.74278077
  69  51    4.44318707
  69  52    4.16244708
  69  53    3.89937903
  69  54    3.65287495
  69  55    3.42189605
  69  56    3.20546845
  69  57    3.00267913
  69  58    2.81267211
  69  59    2.63464496
  69  60    2.46784541
  69  61    2.31156822
  69  62    2.16515229
  69  63    2.02797787
  69  64    1.89946401
  69  65    1.77906611
  69  66    1.66627368
  69  67    1.56060820
  69  68    1.46162113
  69  69    1.36889202
  69  70    1.28202679
  69  71    1.20065606
  69  72    1.12443362
  69  73    1.05303499
  69  74    0.98615602
  69  75    0.92351169
  69  76    0.86483486
  69  77    0.80987515
  69  78    0.75839796
  69  79    0.71018338
  69  80    0.66502537
  69  81    0.62273082
  69  82    0.58311879
  69  83    0.54601971
  69  84    0.51127470
  69  85    0.47873486
  69  86    0.44826070
  69  87    0.41972151
  69  88    0.39299480
  69  89    0.36796583
  69  90    0.34452707
  69  91    0.32257781
  69  92    0.30202366
  69  93    0.28277620
  69  94    0.26475261
  69  95    0.24787528
  69  96    0.23207151
  69  97    0.21727321
  69  98    0.20341656
  69  99    0.19044182
  69 100    0.17829299
  69 101    0.16691763
  69 102    0.15626663
  69 103    0.14629397
  69 104    0.13695655
  69 105    0.12821400
  69 106    0.12002852
  69 107    0.11236468
  69 108    0.10518933
  69 109    0.09847138
  69 110    0.09218175
  69 111    0.08629318
  69 112    0.08078015
  69 113    0.07561877
  69 114    0.07078664
  69 115    0.06626280
  69 116    0.06202762
  69 117    0.05806271
  69 118    0.05435086
  69 119    0.05087594
  69 120    0.04762285
  69 121    0.04457747
  69 122    0.04172653
  69 123    0.03905766
  69 124    0.03655923
  69 125    0.03422038
  69 126    0.03203093
  69 127    0.02998135
  69 128    0.02806271
  69 129    0.02626666
  69 130    0.02458537
  69 131    0.02301151
  69 132    0.02153823
  69 133    0.02015910
  69 134    0.01886811
  69 135    0.01765963
  69 136    0.01652839
  69 137    0.01546944
  69 138    0.01447818
  69 139    0.01355026
  69 140    0.01268165
  69 141    0.01186854
  69 142    0.01110739
  69 143    0.01039487
  69 144    0.00972786
  69 145    0.00910346
  69 146    0.00851893
  69 147    0.00797172
  69 148    0.00745943
  69 149    0.00697983
  69 150    0.00653081
  69 151    0.00611042
  69 152    0.00571681
  69 153    0.00534826
  69 154    0.00500316
  69 155    0.00467999
  69 156    0.00437735
  69 157    0.00409391
  69 158    0.00382842
  69 159    0.00357972
  69 160    0.00334673
  69 161    0.00312842
  69 162    0.00292383
  69 163    0.00273208
  69 164    0.00255232
  69 165    0.00238376
  69 166    0.00222566
  69 167    0.00207733
  69 168    0.00193812
  69 169    0.00180742
  69 170    0.00168465
  69 171    0.00156928
  69 172    0.00146080
  69 173    0.00135874
  69 174    0.00126264
  69 175    0.00117209
  69 176    0.00108669
  69 177    0.00100606
  69 178    0.00092985
  69 179    0.00085772
  69 180    0.00078937
  69 181    0.00072448
  69 182    0.00066277
  69 183    0.00060398
  69 184    0.00054784
  69 185    0.00049411
  69 186    0.00044254
  69 187    0.00039293
  69 188    0.00034504
  69 189    0.00029866
  69 190    0.00025360
  69 191    0.00020965
  69 192    0.00016663
  69 193    0.00012433
  69 194    0.00008259
  69 195    0.00004120
  69 196    0.00000000
  70   1    0.00000000
  70   2    0.00000000
  70   3    0.00000000
  70   4    0.00000000
  70   5   19.28854369
  70   6   34.05408688
  70   7   45.00248347
  70   8   52.53226806
  70   9   56.87624866
  70  10   58.81882446
  70  11   57.86153262
  70  12   55.24695995
  70  13   52.00516530
  70  14   48.92727190
  70  15   45.98606311
  70  16   43.18679413
  70  17   40.53454234
  70  18   38.02975312
  70  19   35.66934006
  70  20   33.44817489
  70  21   31.36010545
  70  22   29.39854997
  70  23   27.55682564
  70  24   25.82832763
  70  25   24.20662712
  70  26   22.68552541
  70  27   21.25908353
  70  28   19.92163744
  70  29   18.66780433
  70  30   17.49248290
  70  31   16.39084959
  70  32   15.35835189
  70  33   14.39069962
  70  34   13.48385482
  70  35   12.63402075
  70  36   11.83763037
  70  37   11.09133461
  70  38   10.39199066
  70  39    9.73665046
  70  40    9.12254946
  70  41    8.54709581
  70  42    8.00785998
  70  43    7.50256489
  70  44    7.02907652
  70  45    6.58539503
  70  46    6.16964638
  70  47    5.78007447
  70  48    5.41503368
  70  49    5.07298195
  70  50    4.75247422
  70  51    4.45215632
  70  52    4.17075923
  70  53    3.90709367
  70  54    3.66004513
  70  55    3.42856909
  70  56    3.21168664
  70  57    3.00848033
  70  58    2.81809034
  70  59    2.63971076
  70  60    2.47258632
  70  61    2.31600911
  70  62    2.16931566
  70  63    2.03188411
  70  64    1.90313164
  70  65    1.78251199
  70  66    1.66951319
  70  67    1.56365540
  70  68    1.46448888
  70  69    1.37159213
  70  70    1.28457012
  70  71    1.20305261
  70  72    1.12669262
  70  73    1.05516495
  70  74    0.98816485
  70  75    0.92540671
  70  76    0.86662286
  70  77    0.81156248
  70  78    0.75999050
  70  79    0.71168665
  70  80    0.66644451
  70  81    0.62407064
  70  82    0.58438380
  70  83    0.54721413
  70  84    0.51240249
  70  85    0.47979976
  70  86    0.44926620
  70  87    0.42067091
  70  88    0.39389121
  70  89    0.36881216
  70  90    0.34532610
  70  91    0.32333213
  70  92    0.30273572
  70  93    0.28344834
  70  94    0.26538700
  70  95    0.24847400
  70  96    0.23263652
  70  97    0.21780635
  70  98    0.20391959
  70  99    0.19091638
  70 100    0.17874066
  70 101    0.16733989
  70 102    0.15666487
  70 103    0.14666952
  70 104    0.13731067
  70 105    0.12854788
  70 106    0.12034327
  70 107    0.11266137
  70 108    0.10546896
  70 109    0.09873491
  70 110    0.09243007
  70 111    0.08652715
  70 112    0.08100058
  70 113    0.07582641
  70 114    0.07098221
  70 115    0.06644699
  70 116    0.06220107
  70 117    0.05822603
  70 118    0.05450462
  70 119    0.05102069
  70 120    0.04775911
  70 121    0.04470571
  70 122    0.04184722
  70 123    0.03917123
  70 124    0.03666609
  70 125    0.03432092
  70 126    0.03212551
  70 127    0.03007032
  70 128    0.02814639
  70 129    0.02634536
  70 130    0.02465937
  70 131    0.02308110
  70 132    0.02160366
  70 133    0.02022061
  70 134    0.01892593
  70 135    0.01771398
  70 136    0.01657947
  70 137    0.01551745
  70 138    0.01452329
  70 139    0.01359265
  70 140    0.01272148
  70 141    0.01190596
  70 142    0.01114254
  70 143    0.01042788
  70 144    0.00975887
  70 145    0.00913258
  70 146    0.00854628
  70 147    0.00799740
  70 148    0.00748354
  70 149    0.00700247
  70 150    0.00655206
  70 151    0.00613036
  70 152    0.00573553
  70 153    0.00536582
  70 154    0.00501964
  70 155    0.00469546
  70 156    0.00439185
  70 157    0.00410751
  70 158    0.00384117
  70 159    0.00359168
  70 160    0.00335794
  70 161    0.00313892
  70 162    0.00293368
  70 163    0.00274130
  70 164    0.00256095
  70 165    0.00239184
  70 166    0.00223322
  70 167    0.00208441
  70 168    0.00194474
  70 169    0.00181360
  70 170    0.00169043
  70 171    0.00157467
  70 172    0.00146583
  70 173    0.00136342
  70 174    0.00126701
  70 175    0.00117615
  70 176    0.00109046
  70 177    0.00100955
  70 178    0.00093308
  70 179    0.00086071
  70 180    0.00079212
  70 181    0.00072701
  70 182    0.00066509
  70 183    0.00060609
  70 184    0.00054976
  70 185    0.00049584
  70 186    0.00044410
  70 187    0.00039431
  70 188    0.00034625
  70 189    0.00029971
  70 190    0.00025449
  70 191    0.00021039
  70 192    0.00016721
  70 193    0.00012477
  70 194    0.00008288
  70 195    0.00004135
  70 196    0.00000000
  71   1    0.00000000
  71   2    0.00000000
  71   3    0.00000000
  71   4    8.16519773
  71   5   22.47167061
  71   6   35.76794011
  71   7   46.38790523
  71   8   53.77892006
  71   9   58.52909938
  71  10   60.72491877
  71  11   60.28038554
  71  12   57.41001486
  71  13   53.73551639
  71  14   50.26820749
  71  15   47.02335007
  71  16   43.99660650
  71  17   41.17472110
  71  18   38.54232657
  71  19   36.08465032
  71  20   33.78830296
  71  21   31.64133606
  71  22   29.63307158
  71  23   27.75389385
  71  24   25.99506647
  71  25   24.34858790
  71  26   22.80708226
  71  27   21.36371765
  71  28   20.01214445
  71  29   18.74644762
  71  30   17.56110853
  71  31   16.45097344
  71  32   15.41122642
  71  33   14.43736556
  71  34   13.52518156
  71  35   12.67073811
  71  36   11.87035385
  71  37   11.12058550
  71  38   10.41821229
  71  39    9.76022124
  71  40    9.14379357
  71  41    8.56629192
  71  42    8.02524838
  71  43    7.51835341
  71  44    7.04344544
  71  45    6.59850113
  71  46    6.18162637
  71  47    5.79104786
  71  48    5.42510518
  71  49    5.08224351
  71  50    4.76100677
  71  51    4.46003123
  71  52    4.17803957
  71  53    3.91383532
  71  54    3.66629764
  71  55    3.43437654
  71  56    3.21708828
  71  57    3.01351121
  71  58    2.82278178
  71  59    2.64409085
  71  60    2.47668025
  71  61    2.31983957
  71  62    2.17290307
  71  63    2.03524693
  71  64    1.90628658
  71  65    1.78547421
  71  66    1.67229644
  71  67    1.56627221
  71  68    1.46695068
  71  69    1.37390937
  71  70    1.28675238
  71  71    1.20510867
  71  72    1.12863056
  71  73    1.05699223
  71  74    0.98988833
  71  75    0.92703276
  71  76    0.86815736
  71  77    0.81301090
  71  78    0.76135793
  71  79    0.71297782
  71  80    0.66766382
  71  81    0.62522222
  71  82    0.58547150
  71  83    0.54824156
  71  84    0.51337304
  71  85    0.48071659
  71  86    0.45013231
  71  87    0.42148909
  71  88    0.39466409
  71  89    0.36954225
  71  90    0.34601573
  71  91    0.32398350
  71  92    0.30335093
  71  93    0.28402935
  71  94    0.26593568
  71  95    0.24899209
  71  96    0.23312570
  71  97    0.21826818
  71  98    0.20435556
  71  99    0.19132790
  71 100    0.17912905
  71 101    0.16770642
  71 102    0.15701074
  71 103    0.14699585
  71 104    0.13761852
  71 105    0.12883827
  71 106    0.12061716
  71 107    0.11291968
  71 108    0.10571253
  71 109    0.09896456
  71 110    0.09264658
  71 111    0.08673124
  71 112    0.08119293
  71 113    0.07600769
  71 114    0.07115303
  71 115    0.06660793
  71 116    0.06235269
  71 117    0.05836886
  71 118    0.05463915
  71 119    0.05114739
  71 120    0.04787841
  71 121    0.04481804
  71 122    0.04195298
  71 123    0.03927079
  71 124    0.03675980
  71 125    0.03440912
  71 126    0.03220851
  71 127    0.03014842
  71 128    0.02821987
  71 129    0.02641449
  71 130    0.02472440
  71 131    0.02314227
  71 132    0.02166119
  71 133    0.02027472
  71 134    0.01897681
  71 135    0.01776182
  71 136    0.01662445
  71 137    0.01555973
  71 138    0.01456303
  71 139    0.01363001
  71 140    0.01275658
  71 141    0.01193895
  71 142    0.01117354
  71 143    0.01045701
  71 144    0.00978624
  71 145    0.00915829
  71 146    0.00857043
  71 147    0.00802008
  71 148    0.00750484
  71 149    0.00702246
  71 150    0.00657084
  71 151    0.00614799
  71 152    0.00575208
  71 153    0.00538136
  71 154    0.00503422
  71 155    0.00470913
  71 156    0.00440469
  71 157    0.00411955
  71 158    0.00385246
  71 159    0.00360227
  71 160    0.00336787
  71 161    0.00314823
  71 162    0.00294240
  71 163    0.00274948
  71 164    0.00256861
  71 165    0.00239901
  71 166    0.00223993
  71 167    0.00209068
  71 168    0.00195060
  71 169    0.00181909
  71 170    0.00169555
  71 171    0.00157946
  71 172    0.00147029
  71 173    0.00136758
  71 174    0.00127088
  71 175    0.00117975
  71 176    0.00109380
  71 177    0.00101266
  71 178    0.00093596
  71 179    0.00086337
  71 180    0.00079457
  71 181    0.00072926
  71 182    0.00066715
  71 183    0.00060797
  71 184    0.00055146
  71 185    0.00049738
  71 186    0.00044548
  71 187    0.00039553
  71 188    0.00034733
  71 189    0.00030065
  71 190    0.00025529
  71 191    0.00021105
  71 192    0.00016774
  71 193    0.00012516
  71 194    0.00008314
  71 195    0.00004148
  71 196    0.00000000
  72   1    0.00000000
  72   2    0.00000000
  72   3    0.00000000
  72   4    8.22181378
  72   5   22.75497757
  72   6   36.30131269
  72   7   47.18801464
  72   8   54.88173858
  72   9   59.97066081
  72  10   62.51450851
  72  11   62.36643883
  72  12   59.60706751
  72  13   55.47383516
  72  14   51.58796570
  72  15   48.03080487
  72  16   44.77772329
  72  17   41.79027273
  72  18   39.03450539
  72  19   36.48311477
  72  20   34.11433910
  72  21   31.91055628
  72  22   29.85715738
  72  23   27.94173841
  72  24   26.15354085
  72  25   24.48306760
  72  26   22.92181774
  72  27   21.46210077
  72  28   20.09690380
  72  29   18.81979401
  72  30   17.62484493
  72  31   16.50657899
  72  32   15.45992139
  72  33   14.48016191
  72  34   13.56292262
  72  35   12.70412998
  72  36   11.89999035
  72  37   11.14696814
  72  38   10.44176631
  72  39    9.78130859
  72  40    9.16272346
  72  41    8.58332938
  72  42    8.04062134
  72  43    7.53225847
  72  44    7.05605268
  72  45    6.60995809
  72  46    6.19206139
  72  47    5.80057280
  72  48    5.43381781
  72  49    5.09022947
  72  50    4.76834120
  72  51    4.46678024
  72  52    4.18426141
  72  53    3.91958140
  72  54    3.67161346
  72  55    3.43930240
  72  56    3.22165997
  72  57    3.01776056
  72  58    2.82673714
  72  59    2.64777754
  72  60    2.48012092
  72  61    2.32305448
  72  62    2.17591043
  72  63    2.03806312
  72  64    1.90892634
  72  65    1.78795086
  72  66    1.67462203
  72  67    1.56845767
  72  68    1.46900593
  72  69    1.37584345
  72  70    1.28857351
  72  71    1.20682440
  72  72    1.13024778
  72  73    1.05851727
  72  74    0.99132702
  72  75    0.92839046
  72  76    0.86943904
  72  77    0.81422114
  72  78    0.76250098
  72  79    0.71405763
  72  80    0.66868406
  72  81    0.62618632
  72  82    0.58638265
  72  83    0.54910275
  72  84    0.51418705
  72  85    0.48148606
  72  86    0.45085968
  72  87    0.42217668
  72  88    0.39531407
  72  89    0.37015666
  72  90    0.34659650
  72  91    0.32453245
  72  92    0.30386977
  72  93    0.28451970
  72  94    0.26639907
  72  95    0.24942997
  72  96    0.23353942
  72  97    0.21865905
  72  98    0.20472481
  72  99    0.19167668
  72 100    0.17945846
  72 101    0.16801750
  72 102    0.15730447
  72 103    0.14727317
  72 104    0.13788033
  72 105    0.12908539
  72 106    0.12085039
  72 107    0.11313977
  72 108    0.10592020
  72 109    0.09916048
  72 110    0.09283139
  72 111    0.08690555
  72 112    0.08135733
  72 113    0.07616270
  72 114    0.07129919
  72 115    0.06674572
  72 116    0.06248257
  72 117    0.05849127
  72 118    0.05475450
  72 119    0.05125608
  72 120    0.04798082
  72 121    0.04491451
  72 122    0.04204385
  72 123    0.03935637
  72 124    0.03684040
  72 125    0.03448501
  72 126    0.03227996
  72 127    0.03021568
  72 128    0.02828319
  72 129    0.02647408
  72 130    0.02478049
  72 131    0.02319504
  72 132    0.02171084
  72 133    0.02032143
  72 134    0.01902076
  72 135    0.01780316
  72 136    0.01666333
  72 137    0.01559629
  72 138    0.01459742
  72 139    0.01366234
  72 140    0.01278698
  72 141    0.01196752
  72 142    0.01120040
  72 143    0.01048226
  72 144    0.00980996
  72 145    0.00918058
  72 146    0.00859137
  72 147    0.00803976
  72 148    0.00752333
  72 149    0.00703983
  72 150    0.00658715
  72 151    0.00616331
  72 152    0.00576646
  72 153    0.00539486
  72 154    0.00504689
  72 155    0.00472103
  72 156    0.00441586
  72 157    0.00413003
  72 158    0.00386229
  72 159    0.00361149
  72 160    0.00337651
  72 161    0.00315634
  72 162    0.00295000
  72 163    0.00275660
  72 164    0.00257528
  72 165    0.00240526
  72 166    0.00224578
  72 167    0.00209616
  72 168    0.00195572
  72 169    0.00182387
  72 170    0.00170002
  72 171    0.00158363
  72 172    0.00147419
  72 173    0.00137122
  72 174    0.00127426
  72 175    0.00118290
  72 176    0.00109673
  72 177    0.00101537
  72 178    0.00093847
  72 179    0.00086569
  72 180    0.00079671
  72 181    0.00073122
  72 182    0.00066895
  72 183    0.00060962
  72 184    0.00055296
  72 185    0.00049873
  72 186    0.00044669
  72 187    0.00039661
  72 188    0.00034827
  72 189    0.00030147
  72 190    0.00025598
  72 191    0.00021162
  72 192    0.00016819
  72 193    0.00012550
  72 194    0.00008336
  72 195    0.00004159
  72 196    0.00000000
  73   1    0.00000000
  73   2    0.00000000
  73   3    0.00000000
  73   4    0.00000000
  73   5   20.11622424
  73   6   35.63966905
  73   7   47.37004309
  73   8   55.80910551
  73   9   61.19741954
  73  10   64.24632400
  73  11   64.31350924
  73  12   61.41664812
  73  13   57.18690850
  73  14   52.78557373
  73  15   48.92649596
  73  16   45.47249924
  73  17   42.34146958
  73  18   39.47860183
  73  19   36.84504282
  73  20   34.41197633
  73  21   32.15716258
  73  22   30.06281144
  73  23   28.11424039
  73  24   26.29900982
  73  25   24.60635423
  73  26   23.02679937
  73  27   21.55189823
  73  28   20.17404407
  73  29   18.88633423
  73  30   17.68246812
  73  31   16.55666861
  73  32   15.50361984
  73  33   14.51841669
  73  34   13.59652302
  73  35   12.73373624
  73  36   11.92615703
  73  37   11.17016292
  73  38   10.46238508
  73  39    9.79968777
  73  40    9.17914989
  73  41    8.59804849
  73  42    8.05384380
  73  43    7.54416565
  73  44    7.06680118
  73  45    6.61968348
  73  46    6.20088133
  73  47    5.80858965
  73  48    5.44112083
  73  49    5.09689664
  73  50    4.77444080
  73  51    4.47237214
  73  52    4.18939822
  73  53    3.92430943
  73  54    3.67597355
  73  55    3.44333061
  73  56    3.22538819
  73  57    3.02121704
  73  58    2.82994696
  73  59    2.65076298
  73  60    2.48290181
  73  61    2.32564851
  73  62    2.17833341
  73  63    2.04032918
  73  64    1.91104816
  73  65    1.78993981
  73  66    1.67648837
  73  67    1.57021061
  73  68    1.47065383
  73  69    1.37739385
  73  70    1.29003328
  73  71    1.20819975
  73  72    1.13154441
  73  73    1.05974035
  73  74    0.99248130
  73  75    0.92948030
  73  76    0.87046844
  73  77    0.81519379
  73  78    0.76342028
  73  79    0.71492673
  73  80    0.66950590
  73  81    0.62696360
  73  82    0.58711791
  73  83    0.54979834
  73  84    0.51484518
  73  85    0.48210878
  73  86    0.45144893
  73  87    0.42273426
  73  88    0.39584170
  73  89    0.37065594
  73  90    0.34706893
  73  91    0.32497946
  73  92    0.30429271
  73  93    0.28491982
  73  94    0.26677758
  73  95    0.24978801
  73  96    0.23387807
  73  97    0.21897932
  73  98    0.20502766
  73  99    0.19196302
  73 100    0.17972917
  73 101    0.16827340
  73 102    0.15754633
  73 103    0.14750174
  73 104    0.13809629
  73 105    0.12928943
  73 106    0.12104314
  73 107    0.11332181
  73 108    0.10609212
  73 109    0.09932282
  73 110    0.09298465
  73 111    0.08705023
  73 112    0.08149388
  73 113    0.07629157
  73 114    0.07142078
  73 115    0.06686044
  73 116    0.06259078
  73 117    0.05859333
  73 118    0.05485076
  73 119    0.05134684
  73 120    0.04806639
  73 121    0.04499518
  73 122    0.04211989
  73 123    0.03942803
  73 124    0.03690792
  73 125    0.03454863
  73 126    0.03233990
  73 127    0.03027214
  73 128    0.02833637
  73 129    0.02652416
  73 130    0.02482765
  73 131    0.02323944
  73 132    0.02175264
  73 133    0.02036078
  73 134    0.01905779
  73 135    0.01783801
  73 136    0.01669612
  73 137    0.01562715
  73 138    0.01462645
  73 139    0.01368965
  73 140    0.01281267
  73 141    0.01199168
  73 142    0.01122312
  73 143    0.01050362
  73 144    0.00983005
  73 145    0.00919947
  73 146    0.00860912
  73 147    0.00805644
  73 148    0.00753901
  73 149    0.00705456
  73 150    0.00660099
  73 151    0.00617632
  73 152    0.00577868
  73 153    0.00540634
  73 154    0.00505767
  73 155    0.00473115
  73 156    0.00442535
  73 157    0.00413894
  73 158    0.00387066
  73 159    0.00361934
  73 160    0.00338388
  73 161    0.00316325
  73 162    0.00295648
  73 163    0.00276267
  73 164    0.00258097
  73 165    0.00241059
  73 166    0.00225077
  73 167    0.00210083
  73 168    0.00196010
  73 169    0.00182796
  73 170    0.00170384
  73 171    0.00158720
  73 172    0.00147752
  73 173    0.00137432
  73 174    0.00127715
  73 175    0.00118559
  73 176    0.00109923
  73 177    0.00101769
  73 178    0.00094061
  73 179    0.00086767
  73 180    0.00079854
  73 181    0.00073291
  73 182    0.00067049
  73 183    0.00061102
  73 184    0.00055424
  73 185    0.00049988
  73 186    0.00044772
  73 187    0.00039753
  73 188    0.00034908
  73 189    0.00030217
  73 190    0.00025658
  73 191    0.00021212
  73 192    0.00016859
  73 193    0.00012580
  73 194    0.00008356
  73 195    0.00004169
  73 196    0.00000000
  74   1    0.00000000
  74   2    0.00000000
  74   3    0.00000000
  74   4    0.00000000
  74   5   19.15079577
  74   6   34.91379755
  74   7   47.03305301
  74   8   56.01068074
  74   9   62.00862256
  74  10   65.21710125
  74  11   65.48213759
  74  12   62.80501976
  74  13   58.30055360
  74  14   53.65227841
  74  15   49.61300790
  74  16   46.02638023
  74  17   42.79403992
  74  18   39.85146200
  74  19   37.15400607
  74  20   34.66914651
  74  21   32.37206368
  74  22   30.24305705
  74  23   28.26597142
  74  24   26.42720516
  74  25   24.71506407
  74  26   23.11932667
  74  27   21.63094261
  74  28   20.24181698
  74  29   18.94465168
  74  30   17.73282538
  74  31   16.60030048
  74  32   15.54154921
  74  33   14.55149381
  74  34   13.62545706
  74  35   12.75912086
  74  36   11.94849100
  74  37   11.18986679
  74  38   10.47981476
  74  39    9.81514550
  74  40    9.19289319
  74  41    8.61029752
  74  42    8.06478733
  74  43    7.55396603
  74  44    7.07559839
  74  45    6.62759856
  74  46    6.20801914
  74  47    5.81504127
  74  48    5.44696551
  74  49    5.10220345
  74  50    4.77927009
  74  51    4.47677668
  74  52    4.19342425
  74  53    3.92799752
  74  54    3.67935932
  74  55    3.44644540
  74  56    3.22825960
  74  57    3.02386942
  74  58    2.83240179
  74  59    2.65303927
  74  60    2.48501637
  74  61    2.32761626
  74  62    2.18016757
  74  63    2.04204152
  74  64    1.91264915
  74  65    1.79143879
  74  66    1.67789367
  74  67    1.57152971
  74  68    1.47189342
  74  69    1.37855995
  74  70    1.29113129
  74  71    1.20923457
  74  72    1.13252045
  74  73    1.06066162
  74  74    0.99335145
  74  75    0.93030263
  74  76    0.87124599
  74  77    0.81592933
  74  78    0.76411636
  74  79    0.71558569
  74  80    0.67012990
  74  81    0.62755465
  74  82    0.58767786
  74  83    0.55032891
  74  84    0.51534798
  74  85    0.48258531
  74  86    0.45190059
  74  87    0.42316237
  74  88    0.39624749
  74  89    0.37104056
  74  90    0.34743348
  74  91    0.32532498
  74  92    0.30462015
  74  93    0.28523012
  74  94    0.26707161
  74  95    0.25006659
  74  96    0.23414197
  74  97    0.21922929
  74  98    0.20526440
  74  99    0.19218721
  74 100    0.17994144
  74 101    0.16847434
  74 102    0.15773654
  74 103    0.14768174
  74 104    0.13826662
  74 105    0.12945057
  74 106    0.12119556
  74 107    0.11346598
  74 108    0.10622844
  74 109    0.09945170
  74 110    0.09310649
  74 111    0.08716538
  74 112    0.08160269
  74 113    0.07639438
  74 114    0.07151790
  74 115    0.06695217
  74 116    0.06267741
  74 117    0.05867513
  74 118    0.05492798
  74 119    0.05141973
  74 120    0.04813518
  74 121    0.04506009
  74 122    0.04218113
  74 123    0.03948580
  74 124    0.03696242
  74 125    0.03460002
  74 126    0.03238836
  74 127    0.03031783
  74 128    0.02837943
  74 129    0.02656475
  74 130    0.02486590
  74 131    0.02327549
  74 132    0.02178661
  74 133    0.02039278
  74 134    0.01908793
  74 135    0.01786639
  74 136    0.01672285
  74 137    0.01565232
  74 138    0.01465014
  74 139    0.01371195
  74 140    0.01283366
  74 141    0.01201144
  74 142    0.01124171
  74 143    0.01052111
  74 144    0.00984651
  74 145    0.00921495
  74 146    0.00862369
  74 147    0.00807014
  74 148    0.00755189
  74 149    0.00706667
  74 150    0.00661238
  74 151    0.00618701
  74 152    0.00578873
  74 153    0.00541578
  74 154    0.00506655
  74 155    0.00473949
  74 156    0.00443319
  74 157    0.00414630
  74 158    0.00387757
  74 159    0.00362583
  74 160    0.00338996
  74 161    0.00316896
  74 162    0.00296184
  74 163    0.00276769
  74 164    0.00258568
  74 165    0.00241500
  74 166    0.00225491
  74 167    0.00210470
  74 168    0.00196372
  74 169    0.00183135
  74 170    0.00170701
  74 171    0.00159016
  74 172    0.00148028
  74 173    0.00137690
  74 174    0.00127955
  74 175    0.00118782
  74 176    0.00110130
  74 177    0.00101961
  74 178    0.00094240
  74 179    0.00086932
  74 180    0.00080006
  74 181    0.00073431
  74 182    0.00067178
  74 183    0.00061219
  74 184    0.00055530
  74 185    0.00050084
  74 186    0.00044858
  74 187    0.00039830
  74 188    0.00034975
  74 189    0.00030275
  74 190    0.00025707
  74 191    0.00021253
  74 192    0.00016891
  74 193    0.00012604
  74 194    0.00008372
  74 195    0.00004177
  74 196    0.00000000
  75   1    0.00000000
  75   2    0.00000000
  75   3    0.00000000
  75   4    0.00000000
  75   5   18.64984118
  75   6   33.97146735
  75   7   46.02601122
  75   8   55.41620887
  75   9   61.85757149
  75  10   65.39245041
  75  11   65.85511084
  75  12   63.27221130
  75  13   58.79144339
  75  14   54.12480238
  75  15   50.04552767
  75  16   46.41026369
  75  17   43.12819539
  75  18   40.13876560
  75  19   37.39913775
  75  20   34.87735538
  75  21   32.54850644
  75  22   30.39247498
  75  23   28.39256015
  75  24   26.53458998
  75  25   24.80632944
  75  26   23.19707052
  75  27   21.69733893
  75  28   20.29867789
  75  29   18.99348460
  75  30   17.77488356
  75  31   16.63662637
  75  32   15.57301115
  75  33   14.57881653
  75  34   13.64924694
  75  35   12.77988673
  75  36   11.96666111
  75  37   11.20580276
  75  38   10.49382291
  75  39    9.82748614
  75  40    9.20378825
  75  41    8.61993674
  75  42    8.07333341
  75  43    7.56155886
  75  44    7.08235854
  75  45    6.63363016
  75  46    6.21341234
  75  47    5.81987423
  75  48    5.45130614
  75  49    5.10611082
  75  50    4.78279564
  75  51    4.47996529
  75  52    4.19631508
  75  53    3.93062480
  75  54    3.68175298
  75  55    3.44863164
  75  56    3.23026137
  75  57    3.02570683
  75  58    2.83409248
  75  59    2.65459871
  75  60    2.48645817
  75  61    2.32895237
  75  62    2.18140850
  75  63    2.04319652
  75  64    1.91372638
  75  65    1.79244545
  75  66    1.67883612
  75  67    1.57241356
  75  68    1.47272365
  75  69    1.37934099
  75  70    1.29186707
  75  71    1.20992858
  75  72    1.13317581
  75  73    1.06128114
  75  74    0.99393762
  75  75    0.93085772
  75  76    0.87177202
  75  77    0.81642816
  75  78    0.76458966
  75  79    0.71603498
  75  80    0.67055657
  75  81    0.62795998
  75  82    0.58806302
  75  83    0.55069499
  75  84    0.51569598
  75  85    0.48291616
  75  86    0.45221517
  75  87    0.42346149
  75  88    0.39653190
  75  89    0.37131099
  75  90    0.34769060
  75  91    0.32556941
  75  92    0.30485251
  75  93    0.28545098
  75  94    0.26728149
  75  95    0.25026602
  75  96    0.23433144
  75  97    0.21940927
  75  98    0.20543532
  75  99    0.19234951
  75 100    0.18009551
  75 101    0.16862058
  75 102    0.15787530
  75 103    0.14781339
  75 104    0.13839150
  75 105    0.12956899
  75 106    0.12130784
  75 107    0.11357240
  75 108    0.10632930
  75 109    0.09954727
  75 110    0.09319701
  75 111    0.08725111
  75 112    0.08168387
  75 113    0.07647123
  75 114    0.07159064
  75 115    0.06702100
  75 116    0.06274253
  75 117    0.05873672
  75 118    0.05498623
  75 119    0.05147481
  75 120    0.04818725
  75 121    0.04510930
  75 122    0.04222763
  75 123    0.03952973
  75 124    0.03700392
  75 125    0.03463921
  75 126    0.03242537
  75 127    0.03035277
  75 128    0.02841242
  75 129    0.02659588
  75 130    0.02489528
  75 131    0.02330321
  75 132    0.02181275
  75 133    0.02041744
  75 134    0.01911119
  75 135    0.01788832
  75 136    0.01674352
  75 137    0.01567181
  75 138    0.01466851
  75 139    0.01372926
  75 140    0.01284997
  75 141    0.01202680
  75 142    0.01125618
  75 143    0.01053474
  75 144    0.00985934
  75 145    0.00922703
  75 146    0.00863506
  75 147    0.00808084
  75 148    0.00756196
  75 149    0.00707616
  75 150    0.00662130
  75 151    0.00619541
  75 152    0.00579663
  75 153    0.00542321
  75 154    0.00507353
  75 155    0.00474605
  75 156    0.00443936
  75 157    0.00415210
  75 158    0.00388302
  75 159    0.00363094
  75 160    0.00339477
  75 161    0.00317347
  75 162    0.00296607
  75 163    0.00277167
  75 164    0.00258941
  75 165    0.00241850
  75 166    0.00225819
  75 167    0.00210777
  75 168    0.00196660
  75 169    0.00183404
  75 170    0.00170953
  75 171    0.00159251
  75 172    0.00148248
  75 173    0.00137895
  75 174    0.00128147
  75 175    0.00118960
  75 176    0.00110296
  75 177    0.00102115
  75 178    0.00094382
  75 179    0.00087064
  75 180    0.00080127
  75 181    0.00073542
  75 182    0.00067280
  75 183    0.00061313
  75 184    0.00055615
  75 185    0.00050161
  75 186    0.00044927
  75 187    0.00039891
  75 188    0.00035029
  75 189    0.00030322
  75 190    0.00025747
  75 191    0.00021285
  75 192    0.00016917
  75 193    0.00012623
  75 194    0.00008385
  75 195    0.00004183
  75 196    0.00000000
  76   1    0.00000000
  76   2    0.00000000
  76   3    0.00000000
  76   4    0.00000000
  76   5   18.55177564
  76   6   33.43224135
  76   7   44.86760399
  76   8   53.99245876
  76   9   60.86068210
  76  10   64.90184968
  76  11   65.53732823
  76  12   62.89061340
  76  13   58.70360746
  76  14   54.22667599
  76  15   50.23441921
  76  16   46.62677834
  76  17   43.34239785
  76  18   40.33698303
  76  19   37.57617026
  76  20   35.03227989
  76  21   32.68245609
  76  22   30.50746789
  76  23   28.49088815
  76  24   26.61850977
  76  25   24.87791782
  76  26   23.25816822
  76  27   21.74954094
  76  28   20.34334703
  76  29   19.03177527
  76  30   17.80776858
  76  31   16.66492343
  76  32   15.59740690
  76  33   14.59988784
  76  34   13.66747908
  76  35   12.79568872
  76  36   11.98037851
  76  37   11.21772832
  76  38   10.50420530
  76  39    9.83653720
  76  40    9.21168894
  76  41    8.62684204
  76  42    8.07937638
  76  43    7.56685399
  76  44    7.08700453
  76  45    6.63771228
  76  46    6.21700434
  76  47    5.82304000
  76  48    5.45410104
  76  49    5.10858293
  76  50    4.78498670
  76  51    4.48191155
  76  52    4.19804805
  76  53    3.93217185
  76  54    3.68313792
  76  55    3.44987514
  76  56    3.23138140
  76  57    3.02671898
  76  58    2.83501030
  76  59    2.65543396
  76  60    2.48722103
  76  61    2.32965167
  76  62    2.18205190
  76  63    2.04379065
  76  64    1.91427698
  76  65    1.79295747
  76  66    1.67931385
  76  67    1.57286072
  76  68    1.47314344
  76  69    1.37973617
  76  70    1.29224005
  76  71    1.21028143
  76  72    1.13351032
  76  73    1.06159886
  76  74    0.99423991
  76  75    0.93114575
  76  76    0.87204682
  76  77    0.81669061
  76  78    0.76484055
  76  79    0.71627500
  76  80    0.67078634
  76  81    0.62818004
  76  82    0.58827385
  76  83    0.55089703
  76  84    0.51588964
  76  85    0.48310179
  76  86    0.45239311
  76  87    0.42363204
  76  88    0.39669536
  76  89    0.37146762
  76  90    0.34784065
  76  91    0.32571314
  76  92    0.30499014
  76  93    0.28558272
  76  94    0.26740757
  76  95    0.25038663
  76  96    0.23444678
  76  97    0.21951952
  76  98    0.20554069
  76  99    0.19245016
  76 100    0.18019162
  76 101    0.16871231
  76 102    0.15796283
  76 103    0.14789688
  76 104    0.13847110
  76 105    0.12964486
  76 106    0.12138012
  76 107    0.11364124
  76 108    0.10639484
  76 109    0.09960963
  76 110    0.09325635
  76 111    0.08730754
  76 112    0.08173752
  76 113    0.07652221
  76 114    0.07163908
  76 115    0.06706700
  76 116    0.06278621
  76 117    0.05877818
  76 118    0.05502557
  76 119    0.05151213
  76 120    0.04822264
  76 121    0.04514286
  76 122    0.04225943
  76 123    0.03955987
  76 124    0.03703246
  76 125    0.03466625
  76 126    0.03245097
  76 127    0.03037700
  76 128    0.02843535
  76 129    0.02661758
  76 130    0.02491580
  76 131    0.02332261
  76 132    0.02183110
  76 133    0.02043478
  76 134    0.01912758
  76 135    0.01790381
  76 136    0.01675815
  76 137    0.01568563
  76 138    0.01468156
  76 139    0.01374158
  76 140    0.01286160
  76 141    0.01203778
  76 142    0.01126654
  76 143    0.01054451
  76 144    0.00986856
  76 145    0.00923573
  76 146    0.00864326
  76 147    0.00808857
  76 148    0.00756925
  76 149    0.00708302
  76 150    0.00662777
  76 151    0.00620150
  76 152    0.00580237
  76 153    0.00542861
  76 154    0.00507862
  76 155    0.00475084
  76 156    0.00444387
  76 157    0.00415634
  76 158    0.00388701
  76 159    0.00363470
  76 160    0.00339830
  76 161    0.00317679
  76 162    0.00296919
  76 163    0.00277460
  76 164    0.00259216
  76 165    0.00242108
  76 166    0.00226061
  76 167    0.00211004
  76 168    0.00196873
  76 169    0.00183604
  76 170    0.00171140
  76 171    0.00159426
  76 172    0.00148411
  76 173    0.00138047
  76 174    0.00128289
  76 175    0.00119093
  76 176    0.00110419
  76 177    0.00102230
  76 178    0.00094489
  76 179    0.00087162
  76 180    0.00080218
  76 181    0.00073626
  76 182    0.00067357
  76 183    0.00061383
  76 184    0.00055679
  76 185    0.00050219
  76 186    0.00044979
  76 187    0.00039937
  76 188    0.00035070
  76 189    0.00030357
  76 190    0.00025777
  76 191    0.00021310
  76 192    0.00016937
  76 193    0.00012638
  76 194    0.00008395
  76 195    0.00004188
  76 196    0.00000000
  77   1    0.00000000
  77   2    0.00000000
  77   3    0.00000000
  77   4    7.46906584
  77   5   21.19930141
  77   6   33.47198125
  77   7   44.19935472
  77   8   53.04152610
  77   9   59.93453490
  77  10   64.07680528
  77  11   64.76415072
  77  12   62.30112088
  77  13   58.14074656
  77  14   54.06099874
  77  15   50.23983368
  77  16   46.70672644
  77  17   43.45117776
  77  18   40.45210785
  77  19   37.68673553
  77  20   35.13340721
  77  21   32.77243085
  77  22   30.58620434
  77  23   28.55909244
  77  24   26.67722375
  77  25   24.92827515
  77  26   23.30126939
  77  27   21.78639482
  77  28   20.37484889
  77  29   19.05870416
  77  30   17.83079445
  77  31   16.68461829
  77  32   15.61425727
  77  33   14.61430685
  77  34   13.67981748
  77  35   12.80624454
  77  36   11.98940539
  77  37   11.22544253
  77  38   10.51079165
  77  39    9.84215395
  77  40    9.21647190
  77  41    8.63090800
  77  42    8.08282593
  77  43    7.56977389
  77  44    7.08946972
  77  45    6.63978752
  77  46    6.21874565
  77  47    5.82449585
  77  48    5.45531335
  77  49    5.10958796
  77  50    4.78581578
  77  51    4.48259175
  77  52    4.19860271
  77  53    3.93262108
  77  54    3.68349900
  77  55    3.45016291
  77  56    3.23160856
  77  57    3.02689639
  77  58    2.83514718
  77  59    2.65553815
  77  60    2.48729916
  77  61    2.32970932
  77  62    2.18209373
  77  63    2.04382056
  77  64    1.91429817
  77  65    1.79297260
  77  66    1.67932507
  77  67    1.57286977
  77  68    1.47315168
  77  69    1.37974469
  77  70    1.29224965
  77  71    1.21029274
  77  72    1.13352376
  77  73    1.06161472
  77  74    0.99425836
  77  75    0.93116685
  77  76    0.87207058
  77  77    0.81671694
  77  78    0.76486935
  77  79    0.71630611
  77  80    0.67081958
  77  81    0.62821522
  77  82    0.58831076
  77  83    0.55093546
  77  84    0.51592936
  77  85    0.48314261
  77  86    0.45243481
  77  87    0.42367443
  77  88    0.39673825
  77  89    0.37151083
  77  90    0.34788402
  77  91    0.32575650
  77  92    0.30503336
  77  93    0.28562567
  77  94    0.26745013
  77  95    0.25042869
  77  96    0.23448825
  77  97    0.21956032
  77  98    0.20558073
  77  99    0.19248938
  77 100    0.18022997
  77 101    0.16874975
  77 102    0.15799932
  77 103    0.14793238
  77 104    0.13850559
  77 105    0.12967833
  77 106    0.12141255
  77 107    0.11367262
  77 108    0.10642517
  77 109    0.09963893
  77 110    0.09328460
  77 111    0.08733477
  77 112    0.08176373
  77 113    0.07654742
  77 114    0.07166330
  77 115    0.06709026
  77 116    0.06280853
  77 117    0.05879958
  77 118    0.05504607
  77 119    0.05153175
  77 120    0.04824141
  77 121    0.04516080
  77 122    0.04227658
  77 123    0.03957624
  77 124    0.03704809
  77 125    0.03468116
  77 126    0.03246518
  77 127    0.03039054
  77 128    0.02844825
  77 129    0.02662986
  77 130    0.02492748
  77 131    0.02333373
  77 132    0.02184167
  77 133    0.02044482
  77 134    0.01913712
  77 135    0.01791287
  77 136    0.01676676
  77 137    0.01569379
  77 138    0.01468930
  77 139    0.01374892
  77 140    0.01286856
  77 141    0.01204438
  77 142    0.01127279
  77 143    0.01055044
  77 144    0.00987417
  77 145    0.00924103
  77 146    0.00864828
  77 147    0.00809332
  77 148    0.00757374
  77 149    0.00708727
  77 150    0.00663178
  77 151    0.00620530
  77 152    0.00580595
  77 153    0.00543200
  77 154    0.00508182
  77 155    0.00475386
  77 156    0.00444671
  77 157    0.00415903
  77 158    0.00388954
  77 159    0.00363709
  77 160    0.00340055
  77 161    0.00317891
  77 162    0.00297119
  77 163    0.00277648
  77 164    0.00259393
  77 165    0.00242274
  77 166    0.00226217
  77 167    0.00211151
  77 168    0.00197011
  77 169    0.00183733
  77 170    0.00171261
  77 171    0.00159540
  77 172    0.00148518
  77 173    0.00138147
  77 174    0.00128382
  77 175    0.00119180
  77 176    0.00110500
  77 177    0.00102305
  77 178    0.00094559
  77 179    0.00087227
  77 180    0.00080278
  77 181    0.00073681
  77 182    0.00067407
  77 183    0.00061429
  77 184    0.00055721
  77 185    0.00050257
  77 186    0.00045013
  77 187    0.00039967
  77 188    0.00035097
  77 189    0.00030380
  77 190    0.00025797
  77 191    0.00021326
  77 192    0.00016950
  77 193    0.00012648
  77 194    0.00008401
  77 195    0.00004191
  77 196    0.00000000
  78   1    0.00000000
  78   2    0.00000000
  78   3    0.00000000
  78   4    7.70686813
  78   5   21.38926500
  78   6   34.19104948
  78   7   44.59328194
  78   8   53.25213450
  78   9   59.99910426
  78  10   63.96324961
  78  11   64.40066442
  78  12   61.65842681
  78  13   57.73005493
  78  14   53.85319920
  78  15   50.15835083
  78  16   46.69612992
  78  17   43.47745761
  78  18   40.49550547
  78  19   37.73615466
  78  20   35.18285689
  78  21   32.81887669
  78  22   30.62829350
  78  23   28.59640424
  78  24   26.70983336
  78  25   24.95650255
  78  26   23.32553775
  78  27   21.80715288
  78  28   20.39253051
  78  29   19.07370918
  78  30   17.84348134
  78  31   16.69530327
  78  32   15.62321661
  78  33   14.62178056
  78  34   13.68601350
  78  35   12.81134281
  78  36   11.99356162
  78  37   11.22879148
  78  38   10.51345008
  78  39    9.84422307
  78  40    9.21803952
  78  41    8.63205033
  78  42    8.08360911
  78  43    7.57025533
  78  44    7.08969920
  78  45    6.63980817
  78  46    6.21859479
  78  47    5.82420569
  78  48    5.45491166
  78  49    5.10909859
  78  50    4.78525915
  78  51    4.48198527
  78  52    4.19796118
  78  53    3.93195699
  78  54    3.68282284
  78  55    3.44948341
  78  56    3.23093293
  78  57    3.02623052
  78  58    2.83449584
  78  59    2.65490509
  78  60    2.48668731
  78  61    2.32912087
  78  62    2.18153027
  78  63    2.04328314
  78  64    1.91378742
  78  65    1.79248877
  78  66    1.67886811
  78  67    1.57243936
  78  68    1.47274734
  78  69    1.37936574
  78  70    1.29189532
  78  71    1.20996212
  78  72    1.13321591
  78  73    1.06132862
  78  74    0.99399297
  78  75    0.93092113
  78  76    0.87184346
  78  77    0.81650739
  78  78    0.76467632
  78  79    0.71612861
  78  80    0.67065663
  78  81    0.62806586
  78  82    0.58817410
  78  83    0.55081063
  78  84    0.51581553
  78  85    0.48303898
  78  86    0.45234064
  78  87    0.42358902
  78  88    0.39666092
  78  89    0.37144096
  78  90    0.34782103
  78  91    0.32569983
  78  92    0.30498249
  78  93    0.28558012
  78  94    0.26740945
  78  95    0.25039248
  78  96    0.23445611
  78  97    0.21953188
  78  98    0.20555567
  78  99    0.19246740
  78 100    0.18021078
  78 101    0.16873309
  78 102    0.15798494
  78 103    0.14792006
  78 104    0.13849513
  78 105    0.12966954
  78 106    0.12140526
  78 107    0.11366668
  78 108    0.10642043
  78 109    0.09963525
  78 110    0.09328188
  78 111    0.08733289
  78 112    0.08176259
  78 113    0.07654694
  78 114    0.07166339
  78 115    0.06709085
  78 116    0.06280954
  78 117    0.05880097
  78 118    0.05504777
  78 119    0.05153372
  78 120    0.04824361
  78 121    0.04516319
  78 122    0.04227912
  78 123    0.03957890
  78 124    0.03705084
  78 125    0.03468397
  78 126    0.03246804
  78 127    0.03039343
  78 128    0.02845115
  78 129    0.02663275
  78 130    0.02493036
  78 131    0.02333658
  78 132    0.02184448
  78 133    0.02044759
  78 134    0.01913983
  78 135    0.01791553
  78 136    0.01676935
  78 137    0.01569631
  78 138    0.01469176
  78 139    0.01375131
  78 140    0.01287087
  78 141    0.01204661
  78 142    0.01127495
  78 143    0.01055252
  78 144    0.00987617
  78 145    0.00924296
  78 146    0.00865014
  78 147    0.00809511
  78 148    0.00757545
  78 149    0.00708891
  78 150    0.00663335
  78 151    0.00620680
  78 152    0.00580739
  78 153    0.00543338
  78 154    0.00508313
  78 155    0.00475512
  78 156    0.00444791
  78 157    0.00416016
  78 158    0.00389063
  78 159    0.00363812
  78 160    0.00340153
  78 161    0.00317984
  78 162    0.00297207
  78 163    0.00277732
  78 164    0.00259472
  78 165    0.00242350
  78 166    0.00226289
  78 167    0.00211219
  78 168    0.00197074
  78 169    0.00183794
  78 170    0.00171318
  78 171    0.00159594
  78 172    0.00148569
  78 173    0.00138195
  78 174    0.00128427
  78 175    0.00119222
  78 176    0.00110539
  78 177    0.00102342
  78 178    0.00094593
  78 179    0.00087259
  78 180    0.00080307
  78 181    0.00073708
  78 182    0.00067432
  78 183    0.00061452
  78 184    0.00055742
  78 185    0.00050276
  78 186    0.00045030
  78 187    0.00039982
  78 188    0.00035110
  78 189    0.00030392
  78 190    0.00025807
  78 191    0.00021335
  78 192    0.00016956
  78 193    0.00012653
  78 194    0.00008404
  78 195    0.00004193
  78 196    0.00000000
  79   1    0.00000000
  79   2    0.00000000
  79   3    0.00000000
  79   4    0.00000000
  79   5   19.54548368
  79   6   34.44657084
  79   7   45.90914074
  79   8   54.58784748
  79   9   61.08673470
  79  10   64.63253358
  79  11   64.47469109
  79  12   61.44874760
  79  13   57.49899855
  79  14   53.67902072
  79  15   50.04507478
  79  16   46.62895629
  79  17   43.44110120
  79  18   40.47844595
  79  19   37.73061647
  79  20   35.18386131
  79  21   32.82333243
  79  22   30.63432452
  79  23   28.60289780
  79  24   26.71614917
  79  25   24.96228988
  79  26   23.33062175
  79  27   21.81146437
  79  28   20.39606288
  79  29   19.07649192
  79  30   17.84556384
  79  31   16.69674491
  79  32   15.62408076
  79  33   14.62213094
  79  34   13.68591201
  79  35   12.81084827
  79  36   11.99272906
  79  37   11.22767183
  79  38   10.51209000
  79  39    9.84266503
  79  40    9.21632187
  79  41    8.63020745
  79  42    8.08167166
  79  43    7.56825045
  79  44    7.08765076
  79  45    6.63773700
  79  46    6.21651891
  79  47    5.82214060
  79  48    5.45287051
  79  49    5.10709243
  79  50    4.78329714
  79  51    4.48007490
  79  52    4.19610840
  79  53    3.93016645
  79  54    3.68109799
  79  55    3.44782670
  79  56    3.22934591
  79  57    3.02471397
  79  58    2.83304989
  79  59    2.65352932
  79  60    2.48538082
  79  61    2.32788238
  79  62    2.18035819
  79  63    2.04217562
  79  64    1.91274241
  79  65    1.79150407
  79  66    1.67794141
  79  67    1.57156829
  79  68    1.47192946
  79  69    1.37859862
  79  70    1.29117651
  79  71    1.20928921
  79  72    1.13258652
  79  73    1.06074044
  79  74    0.99344374
  79  75    0.93040864
  79  76    0.87136560
  79  77    0.81606213
  79  78    0.76426170
  79  79    0.71574276
  79  80    0.67029777
  79  81    0.62773229
  79  82    0.58786420
  79  83    0.55052287
  79  84    0.51554846
  79  85    0.48279124
  79  86    0.45211093
  79  87    0.42337612
  79  88    0.39646370
  79  89    0.37125832
  79  90    0.34765196
  79  91    0.32554340
  79  92    0.30483780
  79  93    0.28544634
  79  94    0.26728580
  79  95    0.25027822
  79  96    0.23435058
  79  97    0.21943444
  79  98    0.20546573
  79  99    0.19238441
  79 100    0.18013422
  79 101    0.16866249
  79 102    0.15791985
  79 103    0.14786008
  79 104    0.13843986
  79 105    0.12961863
  79 106    0.12135839
  79 107    0.11362353
  79 108    0.10638072
  79 109    0.09959872
  79 110    0.09324828
  79 111    0.08730199
  79 112    0.08173419
  79 113    0.07652084
  79 114    0.07163941
  79 115    0.06706883
  79 116    0.06278933
  79 117    0.05878241
  79 118    0.05503074
  79 119    0.05151810
  79 120    0.04822929
  79 121    0.04515006
  79 122    0.04226708
  79 123    0.03956788
  79 124    0.03704074
  79 125    0.03467473
  79 126    0.03245958
  79 127    0.03038570
  79 128    0.02844407
  79 129    0.02662629
  79 130    0.02492445
  79 131    0.02333118
  79 132    0.02183955
  79 133    0.02044309
  79 134    0.01913573
  79 135    0.01791179
  79 136    0.01676594
  79 137    0.01569321
  79 138    0.01468893
  79 139    0.01374873
  79 140    0.01286853
  79 141    0.01204449
  79 142    0.01127302
  79 143    0.01055076
  79 144    0.00987458
  79 145    0.00924152
  79 146    0.00864883
  79 147    0.00809393
  79 148    0.00757438
  79 149    0.00708794
  79 150    0.00663248
  79 151    0.00620602
  79 152    0.00580668
  79 153    0.00543274
  79 154    0.00508256
  79 155    0.00475460
  79 156    0.00444745
  79 157    0.00415975
  79 158    0.00389026
  79 159    0.00363779
  79 160    0.00340124
  79 161    0.00317958
  79 162    0.00297184
  79 163    0.00277711
  79 164    0.00259454
  79 165    0.00242334
  79 166    0.00226275
  79 167    0.00211206
  79 168    0.00197064
  79 169    0.00183784
  79 170    0.00171310
  79 171    0.00159587
  79 172    0.00148562
  79 173    0.00138189
  79 174    0.00128422
  79 175    0.00119218
  79 176    0.00110536
  79 177    0.00102339
  79 178    0.00094591
  79 179    0.00087257
  79 180    0.00080306
  79 181    0.00073707
  79 182    0.00067431
  79 183    0.00061451
  79 184    0.00055741
  79 185    0.00050275
  79 186    0.00045030
  79 187    0.00039982
  79 188    0.00035110
  79 189    0.00030392
  79 190    0.00025807
  79 191    0.00021335
  79 192    0.00016957
  79 193    0.00012653
  79 194    0.00008404
  79 195    0.00004193
  79 196    0.00000000
  80   1    0.00000000
  80   2    0.00000000
  80   3    0.00000000
  80   4    0.00000000
  80   5   19.42435908
  80   6   35.27853368
  80   7   47.19268310
  80   8   56.32194994
  80   9   62.37204502
  80  10   65.26424785
  80  11   64.67497569
  80  12   61.40891500
  80  13   57.36839718
  80  14   53.53374138
  80  15   49.91435196
  80  16   46.52022179
  80  17   43.35348330
  80  18   40.40863654
  80  19   37.67507749
  80  20   35.13951578
  80  21   32.78769197
  80  22   30.60543433
  80  23   28.57923939
  80  24   26.69654720
  80  25   24.94583519
  80  26   23.31661089
  80  27   21.79935315
  80  28   20.38543065
  80  29   19.06701415
  80  30   17.83699089
  80  31   16.68888560
  80  32   15.61678947
  80  33   14.61529750
  80  34   13.67945379
  80  35   12.80470388
  80  36   11.98685346
  80  37   11.22203240
  80  38   10.50666353
  80  39    9.83743526
  80  40    9.21127765
  80  41    8.62534132
  80  42    8.07697868
  80  43    7.56372737
  80  44    7.08329538
  80  45    6.63354768
  80  46    6.21249424
  80  47    5.81827915
  80  48    5.44917067
  80  49    5.10355228
  80  50    4.77991444
  80  51    4.47684701
  80  52    4.19303232
  80  53    3.92723881
  80  54    3.67831511
  80  55    3.44518459
  80  56    3.22684035
  80  57    3.02234053
  80  58    2.83080398
  80  59    2.65140622
  80  60    2.48337574
  80  61    2.32599050
  80  62    2.17857466
  80  63    2.04049562
  80  64    1.91116117
  80  65    1.79001688
  80  66    1.67654367
  80  67    1.57025549
  80  68    1.47069722
  80  69    1.37744268
  80  70    1.29009276
  80  71    1.20827369
  80  72    1.13163542
  80  73    1.05985009
  80  74    0.99261064
  80  75    0.92962945
  80  76    0.87063713
  80  77    0.81538134
  80  78    0.76362570
  80  79    0.71514881
  80  80    0.66974326
  80  81    0.62721478
  80  82    0.58738135
  80  83    0.55007248
  80  84    0.51512847
  80  85    0.48239969
  80  86    0.45174598
  80  87    0.42303604
  80  88    0.39614685
  80  89    0.37096320
  80  90    0.34737711
  80  91    0.32528747
  80  92    0.30459954
  80  93    0.28522456
  80  94    0.26707940
  80  95    0.25008616
  80  96    0.23417187
  80  97    0.21926820
  80  98    0.20531109
  80  99    0.19224058
  80 100    0.18000047
  80 101    0.16853811
  80 102    0.15780421
  80 103    0.14775257
  80 104    0.13833992
  80 105    0.12952573
  80 106    0.12127204
  80 107    0.11354328
  80 108    0.10630614
  80 109    0.09952942
  80 110    0.09318389
  80 111    0.08724216
  80 112    0.08167860
  80 113    0.07646920
  80 114    0.07159144
  80 115    0.06702427
  80 116    0.06274793
  80 117    0.05874396
  80 118    0.05499503
  80 119    0.05148494
  80 120    0.04819849
  80 121    0.04512145
  80 122    0.04224052
  80 123    0.03954321
  80 124    0.03701784
  80 125    0.03465346
  80 126    0.03243984
  80 127    0.03036736
  80 128    0.02842705
  80 129    0.02661048
  80 130    0.02490978
  80 131    0.02331755
  80 132    0.02182690
  80 133    0.02043135
  80 134    0.01912483
  80 135    0.01790167
  80 136    0.01675654
  80 137    0.01568449
  80 138    0.01468083
  80 139    0.01374122
  80 140    0.01286155
  80 141    0.01203801
  80 142    0.01126701
  80 143    0.01054519
  80 144    0.00986940
  80 145    0.00923672
  80 146    0.00864437
  80 147    0.00808979
  80 148    0.00757054
  80 149    0.00708438
  80 150    0.00662918
  80 151    0.00620295
  80 152    0.00580383
  80 153    0.00543010
  80 154    0.00508010
  80 155    0.00475233
  80 156    0.00444534
  80 157    0.00415779
  80 158    0.00388844
  80 159    0.00363610
  80 160    0.00339968
  80 161    0.00317813
  80 162    0.00297049
  80 163    0.00277586
  80 164    0.00259339
  80 165    0.00242227
  80 166    0.00226175
  80 167    0.00211115
  80 168    0.00196979
  80 169    0.00183706
  80 170    0.00171237
  80 171    0.00159519
  80 172    0.00148500
  80 173    0.00138132
  80 174    0.00128369
  80 175    0.00119169
  80 176    0.00110491
  80 177    0.00102297
  80 178    0.00094552
  80 179    0.00087222
  80 180    0.00080274
  80 181    0.00073678
  80 182    0.00067405
  80 183    0.00061427
  80 184    0.00055719
  80 185    0.00050256
  80 186    0.00045013
  80 187    0.00039967
  80 188    0.00035096
  80 189    0.00030380
  80 190    0.00025797
  80 191    0.00021327
  80 192    0.00016950
  80 193    0.00012648
  80 194    0.00008401
  80 195    0.00004191
  80 196    0.00000000
  81   1    0.00000000
  81   2    0.00000000
  81   3    0.00000000
  81   4    0.00000000
  81   5   19.95119419
  81   6   36.19177709
  81   7   48.45006773
  81   8   57.36073749
  81   9   63.06498552
  81  10   65.63875544
  81  11   64.81100770
  81  12   61.38942106
  81  13   57.26163710
  81  14   53.38754498
  81  15   49.75822718
  81  16   46.37036276
  81  17   43.21756120
  81  18   40.28933577
  81  19   37.57239234
  81  20   35.05213111
  81  21   32.71376738
  81  22   30.54302574
  81  23   28.52650961
  81  24   26.65185815
  81  25   24.90777601
  81  26   23.28399328
  81  27   21.77119138
  81  28   20.36091578
  81  29   19.04548752
  81  30   17.81791936
  81  31   16.67183951
  81  32   15.60142370
  81  33   14.60133552
  81  34   13.66667435
  81  35   12.79293010
  81  36   11.97594391
  81  37   11.21187387
  81  38   10.49716518
  81  39    9.82852394
  81  40    9.20289417
  81  41    8.61743740
  81  42    8.06951463
  81  43    7.55667018
  81  44    7.07661724
  81  45    6.62722484
  81  46    6.20650609
  81  47    5.81260750
  81  48    5.44379923
  81  49    5.09846624
  81  50    4.77510014
  81  51    4.47229169
  81  52    4.18872399
  81  53    3.92316605
  81  54    3.67446703
  81  55    3.44155073
  81  56    3.22341066
  81  57    3.01910529
  81  58    2.82775381
  81  59    2.64853208
  81  60    2.48066889
  81  61    2.32344248
  81  62    2.17617735
  81  63    2.03824118
  81  64    1.90904206
  81  65    1.78802586
  81  66    1.67467378
  81  67    1.56850008
  81  68    1.46904992
  81  69    1.37589740
  81  70    1.28864369
  81  71    1.20691530
  81  72    1.13036244
  81  73    1.05865751
  81  74    0.99149370
  81  75    0.92858364
  81  76    0.86965817
  81  77    0.81446518
  81  78    0.76276851
  81  79    0.71434697
  81  80    0.66899336
  81  81    0.62651357
  81  82    0.58672581
  81  83    0.54945974
  81  84    0.51455583
  81  85    0.48186460
  81  86    0.45124606
  81  87    0.42256904
  81  88    0.39571066
  81  89    0.37055583
  81  90    0.34699671
  81  91    0.32493229
  81  92    0.30426794
  81  93    0.28491501
  81  94    0.26679046
  81  95    0.24981648
  81  96    0.23392019
  81  97    0.21903333
  81  98    0.20509193
  81  99    0.19203609
  81 100    0.17980967
  81 101    0.16836011
  81 102    0.15763816
  81 103    0.14759767
  81 104    0.13819543
  81 105    0.12939096
  81 106    0.12114634
  81 107    0.11342604
  81 108    0.10619680
  81 109    0.09942745
  81 110    0.09308879
  81 111    0.08715348
  81 112    0.08159591
  81 113    0.07639209
  81 114    0.07151954
  81 115    0.06695723
  81 116    0.06268543
  81 117    0.05868568
  81 118    0.05494070
  81 119    0.05143428
  81 120    0.04815125
  81 121    0.04507742
  81 122    0.04219947
  81 123    0.03950494
  81 124    0.03698216
  81 125    0.03462020
  81 126    0.03240882
  81 127    0.03033845
  81 128    0.02840010
  81 129    0.02658536
  81 130    0.02488636
  81 131    0.02329572
  81 132    0.02180655
  81 133    0.02041238
  81 134    0.01910714
  81 135    0.01788518
  81 136    0.01674118
  81 137    0.01567017
  81 138    0.01466748
  81 139    0.01372877
  81 140    0.01284995
  81 141    0.01202720
  81 142    0.01125693
  81 143    0.01053579
  81 144    0.00986065
  81 145    0.00922856
  81 146    0.00863677
  81 147    0.00808270
  81 148    0.00756394
  81 149    0.00707822
  81 150    0.00662344
  81 151    0.00619760
  81 152    0.00579885
  81 153    0.00542545
  81 154    0.00507577
  81 155    0.00474829
  81 156    0.00444158
  81 157    0.00415429
  81 158    0.00388518
  81 159    0.00363306
  81 160    0.00339685
  81 161    0.00317549
  81 162    0.00296804
  81 163    0.00277358
  81 164    0.00259126
  81 165    0.00242029
  81 166    0.00225991
  81 167    0.00210943
  81 168    0.00196819
  81 169    0.00183557
  81 170    0.00171100
  81 171    0.00159392
  81 172    0.00148382
  81 173    0.00138022
  81 174    0.00128267
  81 175    0.00119075
  81 176    0.00110404
  81 177    0.00102217
  81 178    0.00094478
  81 179    0.00087154
  81 180    0.00080211
  81 181    0.00073620
  81 182    0.00067352
  81 183    0.00061380
  81 184    0.00055676
  81 185    0.00050217
  81 186    0.00044978
  81 187    0.00039936
  81 188    0.00035069
  81 189    0.00030357
  81 190    0.00025777
  81 191    0.00021310
  81 192    0.00016937
  81 193    0.00012638
  81 194    0.00008395
  81 195    0.00004188
  81 196    0.00000000
  82   1    0.00000000
  82   2    0.00000000
  82   3    0.00000000
  82   4    0.00000000
  82   5   21.26852527
  82   6   37.23222477
  82   7   49.24906752
  82   8   57.83561940
  82   9   63.14091661
  82  10   65.67759852
  82  11   64.80038217
  82  12   61.32192796
  82  13   57.13046099
  82  14   53.21033823
  82  15   49.55988116
  82  16   46.17110802
  82  17   43.03010626
  82  18   40.12007168
  82  19   37.42346502
  82  20   34.92319780
  82  21   32.60320677
  82  22   30.44868605
  82  23   28.44613543
  82  24   26.58331393
  82  25   24.84914825
  82  26   23.23362406
  82  27   21.72767525
  82  28   20.32307877
  82  29   19.01235901
  82  30   17.78870254
  82  31   16.64588348
  82  32   15.57819847
  82  33   14.58041034
  82  34   13.64769940
  82  35   12.77562121
  82  36   11.96006993
  82  37   11.19724638
  82  38   10.48363006
  82  39    9.81595462
  82  40    9.19118611
  82  41    8.60650373
  82  42    8.05928262
  82  43    7.54707841
  82  44    7.06761336
  82  45    6.61876378
  82  46    6.19854866
  82  47    5.80511923
  82  48    5.43674951
  82  49    5.09182760
  82  50    4.76884769
  82  51    4.46640271
  82  52    4.18317754
  82  53    3.91794275
  82  54    3.66954880
  82  55    3.43692065
  82  56    3.21905280
  82  57    3.01500467
  82  58    2.82389624
  82  59    2.64490414
  82  60    2.47725785
  82  61    2.32023627
  82  62    2.17316450
  82  63    2.03541081
  82  64    1.90638384
  82  65    1.78552998
  82  66    1.67233092
  82  67    1.56630141
  82  68    1.46698706
  82  69    1.37396241
  82  70    1.28682905
  82  71    1.20521388
  82  72    1.12876750
  82  73    1.05716268
  82  74    0.99009296
  82  75    0.92727130
  82  76    0.86842885
  82  77    0.81331381
  82  78    0.76169032
  82  79    0.71333746
  82  80    0.66804827
  82  81    0.62562892
  82  82    0.58589782
  82  83    0.54868489
  82  84    0.51383077
  82  85    0.48118622
  82  86    0.45061141
  82  87    0.42197535
  82  88    0.39515535
  82  89    0.37003646
  82  90    0.34651099
  82  91    0.32447808
  82  92    0.30384322
  82  93    0.28451789
  82  94    0.26641917
  82  95    0.24946937
  82  96    0.23359570
  82  97    0.21873000
  82  98    0.20480840
  82  99    0.19177108
  82 100    0.17956199
  82 101    0.16812863
  82 102    0.15742182
  82 103    0.14739550
  82 104    0.13800650
  82 105    0.12921442
  82 106    0.12098138
  82 107    0.11327191
  82 108    0.10605279
  82 109    0.09929289
  82 110    0.09296308
  82 111    0.08703603
  82 112    0.08148618
  82 113    0.07628958
  82 114    0.07142378
  82 115    0.06686777
  82 116    0.06260186
  82 117    0.05860762
  82 118    0.05486777
  82 119    0.05136616
  82 120    0.04808763
  82 121    0.04501799
  82 122    0.04214396
  82 123    0.03945309
  82 124    0.03693373
  82 125    0.03457497
  82 126    0.03236658
  82 127    0.03029900
  82 128    0.02836325
  82 129    0.02655094
  82 130    0.02485422
  82 131    0.02326571
  82 132    0.02177852
  82 133    0.02038620
  82 134    0.01908270
  82 135    0.01786235
  82 136    0.01671986
  82 137    0.01565025
  82 138    0.01464889
  82 139    0.01371141
  82 140    0.01283374
  82 141    0.01201206
  82 142    0.01124279
  82 143    0.01052259
  82 144    0.00984832
  82 145    0.00921705
  82 146    0.00862602
  82 147    0.00807266
  82 148    0.00755457
  82 149    0.00706947
  82 150    0.00661527
  82 151    0.00618997
  82 152    0.00579173
  82 153    0.00541881
  82 154    0.00506957
  82 155    0.00474250
  82 156    0.00443618
  82 157    0.00414925
  82 158    0.00388047
  82 159    0.00362867
  82 160    0.00339275
  82 161    0.00317167
  82 162    0.00296448
  82 163    0.00277026
  82 164    0.00258816
  82 165    0.00241740
  82 166    0.00225722
  82 167    0.00210693
  82 168    0.00196586
  82 169    0.00183340
  82 170    0.00170898
  82 171    0.00159204
  82 172    0.00148207
  82 173    0.00137860
  82 174    0.00128117
  82 175    0.00118935
  82 176    0.00110275
  82 177    0.00102098
  82 178    0.00094368
  82 179    0.00087052
  82 180    0.00080118
  82 181    0.00073535
  82 182    0.00067274
  82 183    0.00061309
  82 184    0.00055612
  82 185    0.00050159
  82 186    0.00044926
  82 187    0.00039890
  82 188    0.00035029
  82 189    0.00030322
  82 190    0.00025747
  82 191    0.00021286
  82 192    0.00016918
  82 193    0.00012624
  82 194    0.00008385
  82 195    0.00004183
  82 196    0.00000000
  83   1    0.00000000
  83   2    0.00000000
  83   3    0.00000000
  83   4   10.05619058
  83   5   24.97584138
  83   6   38.36860719
  83   7   49.67555165
  83   8   57.82333006
  83   9   63.23827947
  83  10   65.39331326
  83  11   64.65045549
  83  12   61.21298088
  83  13   56.95669128
  83  14   52.97652021
  83  15   49.29828917
  83  16   45.90895121
  83  17   42.78397685
  83  18   39.89802061
  83  19   37.22804197
  83  20   34.75382094
  83  21   32.45771923
  83  22   30.32429291
  83  23   28.33993059
  83  24   26.49255360
  83  25   24.77137508
  83  26   23.16670701
  83  27   21.66980448
  83  28   20.27273875
  83  29   18.96829276
  83  30   17.74987435
  83  31   16.61144361
  83  32   15.54745153
  83  33   14.55278799
  83  34   13.62273714
  83  35   12.75293905
  83  36   11.93935641
  83  37   11.17824547
  83  38   10.46613056
  83  39    9.79978148
  83  40    9.17619347
  83  41    8.59256929
  83  42    8.04630312
  83  43    7.53496602
  83  44    7.05629276
  83  45    6.60816984
  83  46    6.18862456
  83  47    5.79581497
  83  48    5.42802075
  83  49    5.08363466
  83  50    4.76115480
  83  51    4.45917741
  83  52    4.17639018
  83  53    3.91156608
  83  54    3.66355765
  83  55    3.43129170
  83  56    3.21376434
  83  57    3.01003642
  83  58    2.81922924
  83  59    2.64052059
  83  60    2.47314104
  83  61    2.31637048
  83  62    2.16953494
  83  63    2.03200352
  83  64    1.90318568
  83  65    1.78252856
  83  66    1.66951455
  83  67    1.56365905
  83  68    1.46450832
  83  69    1.37163748
  83  70    1.28464868
  83  71    1.20316935
  83  72    1.12685059
  83  73    1.05536564
  83  74    0.98840849
  83  75    0.92569253
  83  76    0.86694931
  83  77    0.81192741
  83  78    0.76039132
  83  79    0.71212047
  83  80    0.66690821
  83  81    0.62456103
  83  82    0.58489761
  83  83    0.54774814
  83  84    0.51295353
  83  85    0.48036477
  83  86    0.44984225
  83  87    0.42125521
  83  88    0.39448114
  83  89    0.36940528
  83  90    0.34592014
  83  91    0.32392501
  83  92    0.30332555
  83  93    0.28403338
  83  94    0.26596572
  83  95    0.24904499
  83  96    0.23319857
  83  97    0.21835837
  83  98    0.20446066
  83  99    0.19144569
  83 100    0.17925754
  83 101    0.16784378
  83 102    0.15715532
  83 103    0.14714617
  83 104    0.13777325
  83 105    0.12899621
  83 106    0.12077725
  83 107    0.11308097
  83 108    0.10587418
  83 109    0.09912583
  83 110    0.09280681
  83 111    0.08688988
  83 112    0.08134949
  83 113    0.07616173
  83 114    0.07130421
  83 115    0.06675594
  83 116    0.06249728
  83 117    0.05850981
  83 118    0.05477632
  83 119    0.05128064
  83 120    0.04800765
  83 121    0.04494320
  83 122    0.04207403
  83 123    0.03938770
  83 124    0.03687259
  83 125    0.03451780
  83 126    0.03231313
  83 127    0.03024902
  83 128    0.02831652
  83 129    0.02650726
  83 130    0.02481337
  83 131    0.02322752
  83 132    0.02174282
  83 133    0.02035283
  83 134    0.01905150
  83 135    0.01783318
  83 136    0.01669259
  83 137    0.01562477
  83 138    0.01462507
  83 139    0.01368914
  83 140    0.01281292
  83 141    0.01199260
  83 142    0.01122460
  83 143    0.01050559
  83 144    0.00983243
  83 145    0.00920220
  83 146    0.00861214
  83 147    0.00805969
  83 148    0.00754244
  83 149    0.00705815
  83 150    0.00660468
  83 151    0.00618008
  83 152    0.00578249
  83 153    0.00541017
  83 154    0.00506150
  83 155    0.00473497
  83 156    0.00442913
  83 157    0.00414267
  83 158    0.00387433
  83 159    0.00362294
  83 160    0.00338739
  83 161    0.00316667
  83 162    0.00295981
  83 163    0.00276590
  83 164    0.00258410
  83 165    0.00241361
  83 166    0.00225369
  83 167    0.00210363
  83 168    0.00196279
  83 169    0.00183054
  83 170    0.00170631
  83 171    0.00158956
  83 172    0.00147977
  83 173    0.00137646
  83 174    0.00127918
  83 175    0.00118751
  83 176    0.00110104
  83 177    0.00101940
  83 178    0.00094222
  83 179    0.00086918
  83 180    0.00079995
  83 181    0.00073422
  83 182    0.00067171
  83 183    0.00061215
  83 184    0.00055527
  83 185    0.00050082
  83 186    0.00044857
  83 187    0.00039829
  83 188    0.00034975
  83 189    0.00030275
  83 190    0.00025708
  83 191    0.00021253
  83 192    0.00016892
  83 193    0.00012604
  83 194    0.00008372
  83 195    0.00004177
  83 196    0.00000000
  84   1    0.00000000
  84   2    0.00000000
  84   3    0.00000000
  84   4   13.28918599
  84   5   26.31004585
  84   6   38.74443902
  84   7   49.46010295
  84   8   57.77539456
  84   9   62.84876431
  84  10   65.26875465
  84  11   64.45400635
  84  12   61.16794584
  84  13   56.73485785
  84  14   52.65288037
  84  15   48.94519467
  84  16   45.56625042
  84  17   42.47013654
  84  18   39.61974380
  84  19   36.98592254
  84  20   34.54547919
  84  21   32.27951716
  84  22   30.17225435
  84  23   28.21021362
  84  24   26.38167109
  84  25   24.67627615
  84  26   23.08478400
  84  27   21.59886289
  84  28   20.21095111
  84  29   18.91414805
  84  30   17.70212908
  84  31   16.56907735
  84  32   15.50962812
  84  33   14.51882237
  84  34   13.59206762
  84  35   12.72510426
  84  36   11.91397640
  84  37   11.15500629
  84  38   10.44477167
  84  39    9.78008564
  84  40    9.15797851
  84  41    8.57568151
  84  42    8.03061197
  84  43    7.52035982
  84  44    7.04267524
  84  45    6.59545740
  84  46    6.17674402
  84  47    5.78470183
  84  48    5.41761767
  84  49    5.07389037
  84  50    4.75202313
  84  51    4.45061653
  84  52    4.16836197
  84  53    3.90403565
  84  54    3.65649293
  84  55    3.42466307
  84  56    3.20754437
  84  57    3.00419963
  84  58    2.81375192
  84  59    2.63538060
  84  60    2.46831770
  84  61    2.31184445
  84  62    2.16528806
  84  63    2.02801881
  84  64    1.89944717
  84  65    1.77902127
  84  66    1.66622440
  84  67    1.56057283
  84  68    1.46161359
  84  69    1.36892255
  84  70    1.28210257
  84  71    1.20078174
  84  72    1.12461177
  84  73    1.05326649
  84  74    0.98644044
  84  75    0.92384750
  84  76    0.86521973
  84  77    0.81030616
  84  78    0.75887171
  84  79    0.71069620
  84  80    0.66557340
  84  81    0.62331011
  84  82    0.58372539
  84  83    0.54664972
  84  84    0.51192432
  84  85    0.47940046
  84  86    0.44893879
  84  87    0.42040879
  84  88    0.39368821
  84  89    0.36866250
  84  90    0.34522436
  84  91    0.32327328
  84  92    0.30271511
  84  93    0.28346164
  84  94    0.26543024
  84  95    0.24854350
  84  96    0.23272892
  84  97    0.21791857
  84  98    0.20404882
  84  99    0.19106005
  84 100    0.17889644
  84 101    0.16750567
  84 102    0.15683875
  84 103    0.14684978
  84 104    0.13749577
  84 105    0.12873643
  84 106    0.12053405
  84 107    0.11285330
  84 108    0.10566106
  84 109    0.09892633
  84 110    0.09262007
  84 111    0.08671508
  84 112    0.08118588
  84 113    0.07600860
  84 114    0.07116088
  84 115    0.06662180
  84 116    0.06237174
  84 117    0.05839233
  84 118    0.05466636
  84 119    0.05117774
  84 120    0.04791136
  84 121    0.04485310
  84 122    0.04198971
  84 123    0.03930881
  84 124    0.03679877
  84 125    0.03444873
  84 126    0.03224850
  84 127    0.03018855
  84 128    0.02825995
  84 129    0.02645432
  84 130    0.02476385
  84 131    0.02318119
  84 132    0.02169948
  84 133    0.02031228
  84 134    0.01901357
  84 135    0.01779770
  84 136    0.01665940
  84 137    0.01559372
  84 138    0.01459602
  84 139    0.01366197
  84 140    0.01278751
  84 141    0.01196883
  84 142    0.01120237
  84 143    0.01048480
  84 144    0.00981299
  84 145    0.00918401
  84 146    0.00859513
  84 147    0.00804379
  84 148    0.00752757
  84 149    0.00704424
  84 150    0.00659168
  84 151    0.00616793
  84 152    0.00577112
  84 153    0.00539955
  84 154    0.00505157
  84 155    0.00472568
  84 156    0.00442046
  84 157    0.00413456
  84 158    0.00386675
  84 159    0.00361586
  84 160    0.00338078
  84 161    0.00316049
  84 162    0.00295404
  84 163    0.00276051
  84 164    0.00257907
  84 165    0.00240891
  84 166    0.00224931
  84 167    0.00209955
  84 168    0.00195898
  84 169    0.00182699
  84 170    0.00170301
  84 171    0.00158648
  84 172    0.00147690
  84 173    0.00137380
  84 174    0.00127671
  84 175    0.00118522
  84 176    0.00109892
  84 177    0.00101743
  84 178    0.00094041
  84 179    0.00086751
  84 180    0.00079841
  84 181    0.00073281
  84 182    0.00067042
  84 183    0.00061097
  84 184    0.00055420
  84 185    0.00049986
  84 186    0.00044771
  84 187    0.00039752
  84 188    0.00034908
  84 189    0.00030217
  84 190    0.00025659
  84 191    0.00021212
  84 192    0.00016859
  84 193    0.00012580
  84 194    0.00008356
  84 195    0.00004169
  84 196    0.00000000
  85   1    0.00000000
  85   2    0.00000000
  85   3    0.00000000
  85   4   13.84371748
  85   5   26.33606253
  85   6   37.99413300
  85   7   48.84306503
  85   8   57.20071384
  85   9   62.36427526
  85  10   64.64027105
  85  11   63.98694353
  85  12   60.51485498
  85  13   56.38908052
  85  14   52.16577109
  85  15   48.45933550
  85  16   45.12316671
  85  17   42.08062571
  85  18   39.28353313
  85  19   36.69851697
  85  20   34.30097638
  85  21   32.07186318
  85  22   29.99580357
  85  23   28.05995224
  85  24   26.25327333
  85  25   24.56607833
  85  26   22.98972152
  85  27   21.51639392
  85  28   20.13897948
  85  29   18.85095159
  85  30   17.64629596
  85  31   16.51945125
  85  32   15.46526183
  85  33   14.47893919
  85  34   13.55602941
  85  35   12.69238534
  85  36   11.88414226
  85  37   11.12769630
  85  38   10.41968511
  85  39    9.75697039
  85  40    9.13662200
  85  41    8.55590334
  85  42    8.01225805
  85  43    7.50329759
  85  44    7.02678988
  85  45    6.58064873
  85  46    6.16292402
  85  47    5.77179262
  85  48    5.40554990
  85  49    5.06260190
  85  50    4.74145795
  85  51    4.44072388
  85  52    4.15909565
  85  53    3.89535341
  85  54    3.64835596
  85  55    3.41703564
  85  56    3.20039346
  85  57    2.99749465
  85  58    2.80746447
  85  59    2.62948427
  85  60    2.46278788
  85  61    2.30665817
  85  62    2.16042389
  85  63    2.02345668
  85  64    1.89516833
  85  65    1.77500814
  85  66    1.66246055
  85  67    1.55704281
  85  68    1.45830295
  85  69    1.36581774
  85  70    1.27919087
  85  71    1.19805121
  85  72    1.12205122
  85  73    1.05086541
  85  74    0.98418896
  85  75    0.92173639
  85  76    0.86324029
  85  77    0.80845025
  85  78    0.75713167
  85  79    0.70906487
  85  80    0.66404402
  85  81    0.62187637
  85  82    0.58238135
  85  83    0.54538982
  85  84    0.51074333
  85  85    0.47829347
  85  86    0.44790120
  85  87    0.41943629
  85  88    0.39277674
  85  89    0.36780826
  85  90    0.34442379
  85  91    0.32252303
  85  92    0.30201204
  85  93    0.28280281
  85  94    0.26481288
  85  95    0.24796503
  85  96    0.23218690
  85  97    0.21741072
  85  98    0.20357300
  85  99    0.19061426
  85 100    0.17847879
  85 101    0.16711441
  85 102    0.15647222
  85 103    0.14650642
  85 104    0.13717413
  85 105    0.12843515
  85 106    0.12025186
  85 107    0.11258897
  85 108    0.10541349
  85 109    0.09869446
  85 110    0.09240291
  85 111    0.08651170
  85 112    0.08099542
  85 113    0.07583023
  85 114    0.07099386
  85 115    0.06646539
  85 116    0.06222528
  85 117    0.05825519
  85 118    0.05453796
  85 119    0.05105751
  85 120    0.04779880
  85 121    0.04474771
  85 122    0.04189104
  85 123    0.03921643
  85 124    0.03671229
  85 125    0.03436777
  85 126    0.03217272
  85 127    0.03011761
  85 128    0.02819354
  85 129    0.02639217
  85 130    0.02470567
  85 131    0.02312674
  85 132    0.02164851
  85 133    0.02026457
  85 134    0.01896892
  85 135    0.01775591
  85 136    0.01662029
  85 137    0.01555712
  85 138    0.01456177
  85 139    0.01362992
  85 140    0.01275752
  85 141    0.01194077
  85 142    0.01117612
  85 143    0.01046023
  85 144    0.00979000
  85 145    0.00916250
  85 146    0.00857501
  85 147    0.00802496
  85 148    0.00750996
  85 149    0.00702777
  85 150    0.00657627
  85 151    0.00615351
  85 152    0.00575764
  85 153    0.00538694
  85 154    0.00503978
  85 155    0.00471466
  85 156    0.00441015
  85 157    0.00412492
  85 158    0.00385774
  85 159    0.00360743
  85 160    0.00337291
  85 161    0.00315314
  85 162    0.00294717
  85 163    0.00275409
  85 164    0.00257307
  85 165    0.00240332
  85 166    0.00224408
  85 167    0.00209467
  85 168    0.00195444
  85 169    0.00182276
  85 170    0.00169906
  85 171    0.00158281
  85 172    0.00147348
  85 173    0.00137062
  85 174    0.00127376
  85 175    0.00118248
  85 176    0.00109638
  85 177    0.00101508
  85 178    0.00093824
  85 179    0.00086550
  85 180    0.00079656
  85 181    0.00073112
  85 182    0.00066887
  85 183    0.00060956
  85 184    0.00055292
  85 185    0.00049871
  85 186    0.00044668
  85 187    0.00039661
  85 188    0.00034828
  85 189    0.00030148
  85 190    0.00025599
  85 191    0.00021164
  85 192    0.00016821
  85 193    0.00012551
  85 194    0.00008337
  85 195    0.00004159
  85 196    0.00000000
  86   1    0.00000000
  86   2    0.00000000
  86   3    3.69756166
  86   4   13.80505170
  86   5   25.30180351
  86   6   37.20509408
  86   7   47.91287816
  86   8   56.04915240
  86   9   61.01705866
  86  10   63.19993069
  86  11   62.59484574
  86  12   59.75775176
  86  13   55.36662029
  86  14   51.37065994
  86  15   47.79724090
  86  16   44.56712857
  86  17   41.61415746
  86  18   38.89253745
  86  19   36.37057687
  86  20   34.02538743
  86  21   31.83957148
  86  22   29.79924783
  86  23   27.89287060
  86  24   26.11050989
  86  25   24.44340499
  86  26   22.88368078
  86  27   21.42416351
  86  28   20.05825786
  86  29   18.77986216
  86  30   17.58330778
  86  31   16.46331380
  86  32   15.41495175
  86  33   14.43361687
  86  34   13.51500388
  86  35   12.65508580
  86  36   11.85009517
  86  37   11.09650689
  86  38   10.39102254
  86  39    9.73055578
  86  40    9.11221882
  86  41    8.53330969
  86  42    7.99130041
  86  43    7.48382584
  86  44    7.00867327
  86  45    6.56377257
  86  46    6.14718709
  86  47    5.75710500
  86  48    5.39183126
  86  49    5.04978005
  86  50    4.72946770
  86  51    4.42950608
  86  52    4.14859639
  86  53    3.88552337
  86  54    3.63914990
  86  55    3.40841189
  86  56    3.19231356
  86  57    2.98992303
  86  58    2.80036814
  86  59    2.62283260
  86  60    2.45655239
  86  61    2.30081233
  86  62    2.15494297
  86  63    2.01831762
  86  64    1.89034958
  86  65    1.77048957
  86  66    1.65822332
  86  67    1.55306932
  86  68    1.45457672
  86  69    1.36232334
  86  70    1.27591384
  86  71    1.19497802
  86  72    1.11916918
  86  73    1.04816264
  86  74    0.98165432
  86  75    0.91935943
  86  76    0.86101123
  86  77    0.80635990
  86  78    0.75517143
  86  79    0.70722666
  86  80    0.66232028
  86  81    0.62026000
  86  82    0.58086569
  86  83    0.54396862
  86  84    0.50941073
  86  85    0.47704397
  86  86    0.44672965
  86  87    0.41833786
  86  88    0.39174688
  86  89    0.36684272
  86  90    0.34351857
  86  91    0.32167440
  86  92    0.30121648
  86  93    0.28205701
  86  94    0.26411376
  86  95    0.24730968
  86  96    0.23157261
  86  97    0.21683492
  86  98    0.20303330
  86  99    0.19010842
  86 100    0.17800470
  86 101    0.16667008
  86 102    0.15605580
  86 103    0.14611618
  86 104    0.13680843
  86 105    0.12809246
  86 106    0.11993073
  86 107    0.11228807
  86 108    0.10513154
  86 109    0.09843028
  86 110    0.09215539
  86 111    0.08627980
  86 112    0.08077815
  86 113    0.07562669
  86 114    0.07080318
  86 115    0.06628677
  86 116    0.06205795
  86 117    0.05809845
  86 118    0.05439114
  86 119    0.05091999
  86 120    0.04766999
  86 121    0.04462707
  86 122    0.04177805
  86 123    0.03911061
  86 124    0.03661319
  86 125    0.03427496
  86 126    0.03208581
  86 127    0.03003622
  86 128    0.02811733
  86 129    0.02632080
  86 130    0.02463885
  86 131    0.02306417
  86 132    0.02158993
  86 133    0.02020972
  86 134    0.01891757
  86 135    0.01770784
  86 136    0.01657529
  86 137    0.01551499
  86 138    0.01452233
  86 139    0.01359300
  86 140    0.01272296
  86 141    0.01190842
  86 142    0.01114584
  86 143    0.01043189
  86 144    0.00976347
  86 145    0.00913768
  86 146    0.00855178
  86 147    0.00800322
  86 148    0.00748962
  86 149    0.00700873
  86 150    0.00655846
  86 151    0.00613684
  86 152    0.00574205
  86 153    0.00537235
  86 154    0.00502613
  86 155    0.00470189
  86 156    0.00439821
  86 157    0.00411376
  86 158    0.00384730
  86 159    0.00359767
  86 160    0.00336378
  86 161    0.00314461
  86 162    0.00293920
  86 163    0.00274665
  86 164    0.00256612
  86 165    0.00239682
  86 166    0.00223802
  86 167    0.00208902
  86 168    0.00194916
  86 169    0.00181784
  86 170    0.00169447
  86 171    0.00157854
  86 172    0.00146951
  86 173    0.00136692
  86 174    0.00127032
  86 175    0.00117929
  86 176    0.00109342
  86 177    0.00101235
  86 178    0.00093571
  86 179    0.00086317
  86 180    0.00079442
  86 181    0.00072915
  86 182    0.00066707
  86 183    0.00060792
  86 184    0.00055143
  86 185    0.00049737
  86 186    0.00044548
  86 187    0.00039554
  86 188    0.00034734
  86 189    0.00030067
  86 190    0.00025531
  86 191    0.00021107
  86 192    0.00016775
  86 193    0.00012518
  86 194    0.00008315
  86 195    0.00004148
  86 196    0.00000000
  87   1    0.00000000
  87   2    0.00000000
  87   3    0.00000000
  87   4    9.43239964
  87   5   22.96231424
  87   6   35.76053100
  87   7   46.74604452
  87   8   54.29037998
  87   9   58.69918885
  87  10   60.80060010
  87  11   60.68538699
  87  12   57.79395632
  87  13   54.17067711
  87  14   50.35869581
  87  15   46.98321994
  87  16   43.91239618
  87  17   41.08296138
  87  18   38.45760823
  87  19   36.01149355
  87  20   33.72666281
  87  21   31.58927324
  87  22   29.58806200
  87  23   27.71345561
  87  24   25.95703723
  87  25   24.31122246
  87  26   22.76905945
  87  27   21.32410393
  87  28   19.97033963
  87  29   18.70212607
  87  30   17.51416282
  87  31   16.40146359
  87  32   15.35933602
  87  33   14.38336494
  87  34   13.46939756
  87  35   12.61352983
  87  36   11.81209354
  87  37   11.06164401
  87  38   10.35894807
  87  39    9.70097257
  87  40    9.08487317
  87  41    8.50798359
  87  42    7.96780525
  87  43    7.46199738
  87  44    6.98836753
  87  45    6.54486256
  87  46    6.12956013
  87  47    5.74066051
  87  48    5.37647901
  87  49    5.03543868
  87  50    4.71606353
  87  51    4.41697210
  87  52    4.13687145
  87  53    3.87455145
  87  54    3.62887956
  87  55    3.39879575
  87  56    3.18330791
  87  57    2.98148743
  87  58    2.79246514
  87  59    2.61542745
  87  60    2.44961279
  87  61    2.29430825
  87  62    2.14884646
  87  63    2.01260261
  87  64    1.88499177
  87  65    1.76546628
  87  66    1.65351338
  87  67    1.54865294
  87  68    1.45043540
  87  69    1.35843979
  87  70    1.27227189
  87  71    1.19156253
  87  72    1.11596599
  87  73    1.04515849
  87  74    0.97883680
  87  75    0.91671690
  87  76    0.85853279
  87  77    0.80403535
  87  78    0.75299121
  87  79    0.70518180
  87  80    0.66040238
  87  81    0.61846119
  87  82    0.57917857
  87  83    0.54238628
  87  84    0.50792667
  87  85    0.47565212
  87  86    0.44542429
  87  87    0.41711363
  87  88    0.39059876
  87  89    0.36576600
  87  90    0.34250884
  87  91    0.32072750
  87  92    0.30032852
  87  93    0.28122436
  87  94    0.26333298
  87  95    0.24657756
  87  96    0.23088613
  87  97    0.21619127
  87  98    0.20242982
  87  99    0.18954261
  87 100    0.17747423
  87 101    0.16617277
  87 102    0.15558958
  87 103    0.14567912
  87 104    0.13639872
  87 105    0.12770840
  87 106    0.11957073
  87 107    0.11195063
  87 108    0.10481526
  87 109    0.09813385
  87 110    0.09187757
  87 111    0.08601943
  87 112    0.08053414
  87 113    0.07539802
  87 114    0.07058888
  87 115    0.06608596
  87 116    0.06186979
  87 117    0.05792214
  87 118    0.05422594
  87 119    0.05076521
  87 120    0.04752498
  87 121    0.04449121
  87 122    0.04165077
  87 123    0.03899137
  87 124    0.03650149
  87 125    0.03417033
  87 126    0.03198779
  87 127    0.02994441
  87 128    0.02803133
  87 129    0.02624026
  87 130    0.02456341
  87 131    0.02299351
  87 132    0.02152376
  87 133    0.02014775
  87 134    0.01885953
  87 135    0.01765349
  87 136    0.01652439
  87 137    0.01546733
  87 138    0.01447771
  87 139    0.01355122
  87 140    0.01268384
  87 141    0.01187179
  87 142    0.01111155
  87 143    0.01039979
  87 144    0.00973342
  87 145    0.00910955
  87 146    0.00852544
  87 147    0.00797857
  87 148    0.00746654
  87 149    0.00698713
  87 150    0.00653825
  87 151    0.00611793
  87 152    0.00572435
  87 153    0.00535579
  87 154    0.00501064
  87 155    0.00468740
  87 156    0.00438465
  87 157    0.00410108
  87 158    0.00383544
  87 159    0.00358658
  87 160    0.00335341
  87 161    0.00313492
  87 162    0.00293014
  87 163    0.00273818
  87 164    0.00255821
  87 165    0.00238944
  87 166    0.00223112
  87 167    0.00208258
  87 168    0.00194315
  87 169    0.00181223
  87 170    0.00168925
  87 171    0.00157367
  87 172    0.00146498
  87 173    0.00136271
  87 174    0.00126641
  87 175    0.00117566
  87 176    0.00109006
  87 177    0.00100923
  87 178    0.00093283
  87 179    0.00086052
  87 180    0.00079197
  87 181    0.00072690
  87 182    0.00066502
  87 183    0.00060605
  87 184    0.00054974
  87 185    0.00049583
  87 186    0.00044411
  87 187    0.00039433
  87 188    0.00034627
  87 189    0.00029974
  87 190    0.00025452
  87 191    0.00021042
  87 192    0.00016724
  87 193    0.00012479
  87 194    0.00008289
  87 195    0.00004135
  87 196    0.00000000
  88   1    0.00000000
  88   2    0.00000000
  88   3    0.00000000
  88   4    0.00000000
  88   5   19.44646402
  88   6   34.27185647
  88   7   45.20756029
  88   8   51.88451307
  88   9   55.92374845
  88  10   57.86133973
  88  11   57.79513035
  88  12   55.79341667
  88  13   52.38033565
  88  14   49.11186268
  88  15   46.05266789
  88  16   43.19210026
  88  17   40.51217999
  88  18   37.99742496
  88  19   35.63531647
  88  20   33.41553871
  88  21   31.32928025
  88  22   29.36874205
  88  23   27.52681741
  88  24   25.79689305
  88  25   24.17273041
  88  26   22.64839804
  88  27   21.21823494
  88  28   19.87683199
  88  29   18.61902305
  88  30   17.43988064
  88  31   16.33471325
  88  32   15.29906264
  88  33   14.32870037
  88  34   13.41962313
  88  35   12.56804703
  88  36   11.77040084
  88  37   11.02331839
  88  38   10.32363043
  88  39    9.66835598
  88  40    9.05469357
  88  41    8.48001224
  88  42    7.94184276
  88  43    7.43786877
  88  44    6.96591835
  88  45    6.52395569
  88  46    6.11007312
  88  47    5.72248353
  88  48    5.35951303
  88  49    5.01959405
  88  50    4.70125879
  88  51    4.40313294
  88  52    4.12392989
  88  53    3.86244515
  88  54    3.61755117
  88  55    3.38819244
  88  56    3.17338087
  88  57    2.97219154
  88  58    2.78375857
  88  59    2.60727144
  88  60    2.44197132
  88  61    2.28714785
  88  62    2.14213598
  88  63    2.00631306
  88  64    1.87909612
  88  65    1.75993934
  88  66    1.64833164
  88  67    1.54379447
  88  68    1.44587971
  88  69    1.35416773
  88  70    1.26826558
  88  71    1.18780525
  88  72    1.11244210
  88  73    1.04185337
  88  74    0.97573674
  88  75    0.91380910
  88  76    0.85580527
  88  77    0.80147686
  88  78    0.75059124
  88  79    0.70293050
  88  80    0.65829052
  88  81    0.61648011
  88  82    0.57732018
  88  83    0.54064296
  88  84    0.50629132
  88  85    0.47411804
  88  86    0.44398524
  88  87    0.41576373
  88  88    0.38933251
  88  89    0.36457822
  88  90    0.34139469
  88  91    0.31968244
  88  92    0.29934828
  88  93    0.28030493
  88  94    0.26247063
  88  95    0.24576875
  88  96    0.23012757
  88  97    0.21547984
  88  98    0.20176262
  88  99    0.18891691
  88 100    0.17688746
  88 101    0.16562253
  88 102    0.15507361
  88 103    0.14519530
  88 104    0.13594506
  88 105    0.12728304
  88 106    0.11917192
  88 107    0.11157672
  88 108    0.10446471
  88 109    0.09780521
  88 110    0.09156948
  88 111    0.08573062
  88 112    0.08026341
  88 113    0.07514425
  88 114    0.07035102
  88 115    0.06586301
  88 116    0.06166083
  88 117    0.05772630
  88 118    0.05404240
  88 119    0.05059320
  88 120    0.04736378
  88 121    0.04434015
  88 122    0.04150923
  88 123    0.03885874
  88 124    0.03637721
  88 125    0.03405388
  88 126    0.03187869
  88 127    0.02984220
  88 128    0.02793557
  88 129    0.02615054
  88 130    0.02447937
  88 131    0.02291479
  88 132    0.02145001
  88 133    0.02007867
  88 134    0.01879483
  88 135    0.01759289
  88 136    0.01646763
  88 137    0.01541417
  88 138    0.01442792
  88 139    0.01350459
  88 140    0.01264018
  88 141    0.01183090
  88 142    0.01107326
  88 143    0.01036393
  88 144    0.00969985
  88 145    0.00907811
  88 146    0.00849602
  88 147    0.00795102
  88 148    0.00744075
  88 149    0.00696299
  88 150    0.00651565
  88 151    0.00609678
  88 152    0.00570455
  88 153    0.00533726
  88 154    0.00499330
  88 155    0.00467117
  88 156    0.00436947
  88 157    0.00408688
  88 158    0.00382216
  88 159    0.00357416
  88 160    0.00334180
  88 161    0.00312405
  88 162    0.00291998
  88 163    0.00272869
  88 164    0.00254934
  88 165    0.00238115
  88 166    0.00222339
  88 167    0.00207536
  88 168    0.00193641
  88 169    0.00180595
  88 170    0.00168340
  88 171    0.00156821
  88 172    0.00145990
  88 173    0.00135798
  88 174    0.00126202
  88 175    0.00117158
  88 176    0.00108628
  88 177    0.00100573
  88 178    0.00092959
  88 179    0.00085753
  88 180    0.00078923
  88 181    0.00072438
  88 182    0.00066271
  88 183    0.00060395
  88 184    0.00054783
  88 185    0.00049412
  88 186    0.00044257
  88 187    0.00039296
  88 188    0.00034507
  88 189    0.00029870
  88 190    0.00025364
  88 191    0.00020969
  88 192    0.00016666
  88 193    0.00012436
  88 194    0.00008260
  88 195    0.00004121
  88 196    0.00000000
  89   1    0.00000000
  89   2    0.00000000
  89   3    0.00000000
  89   4    0.00000000
  89   5   18.62954908
  89   6   33.81009524
  89   7   44.10883836
  89   8   50.32410936
  89   9   53.47387107
  89  10   55.15755705
  89  11   55.07178997
  89  12   53.42764143
  89  13   50.65511722
  89  14   47.85239546
  89  15   45.10788377
  89  16   42.46409831
  89  17   39.93844429
  89  18   37.53673701
  89  19   35.25949261
  89  20   33.10469127
  89  21   31.06900956
  89  22   29.14840110
  89  23   27.33839643
  89  24   25.63427800
  89  25   24.03119582
  89  26   22.52425164
  89  27   21.10856368
  89  28   19.77931725
  89  29   18.53180415
  89  30   17.36145280
  89  31   16.26385038
  89  32   15.23475844
  89  33   14.27012294
  89  34   13.36607978
  89  35   12.51895685
  89  36   11.72527313
  89  37   10.98173571
  89  38   10.28523513
  89  39    9.63283951
  89  40    9.02178790
  89  41    8.44948307
  89  42    7.91348393
  89  43    7.41149786
  89  44    6.94137299
  89  45    6.50109066
  89  46    6.08875790
  89  47    5.70260031
  89  48    5.34095504
  89  49    5.00226420
  89  50    4.68506848
  89  51    4.38800113
  89  52    4.10978225
  89  53    3.84921333
  89  54    3.60517223
  89  55    3.37660829
  89  56    3.16253784
  89  57    2.96203993
  89  58    2.77425237
  89  59    2.59836793
  89  60    2.43363087
  89  61    2.27933361
  89  62    2.13481368
  89  63    1.99945082
  89  64    1.87266423
  89  65    1.75391013
  89  66    1.64267930
  89  67    1.53849494
  89  68    1.44091053
  89  69    1.34950794
  89  70    1.26389559
  89  71    1.18370677
  89  72    1.10859803
  89  73    1.03824771
  89  74    0.97235455
  89  75    0.91063640
  89  76    0.85282896
  89  77    0.79868470
  89  78    0.74797177
  89  79    0.70047297
  89  80    0.65598488
  89  81    0.61431694
  89  82    0.57529065
  89  83    0.53873881
  89  84    0.50450479
  89  85    0.47244187
  89  86    0.44241261
  89  87    0.41428825
  89  88    0.38794820
  89  89    0.36327946
  89  90    0.34017620
  89  91    0.31853928
  89  92    0.29827582
  89  93    0.27929882
  89  94    0.26152677
  89  95    0.24488332
  89  96    0.22929696
  89  97    0.21470070
  89  98    0.20103176
  89  99    0.18823137
  89 100    0.17624445
  89 101    0.16501941
  89 102    0.15450794
  89 103    0.14466478
  89 104    0.13544751
  89 105    0.12681643
  89 106    0.11873434
  89 107    0.11116638
  89 108    0.10407993
  89 109    0.09744441
  89 110    0.09123118
  89 111    0.08541342
  89 112    0.07996601
  89 113    0.07486542
  89 114    0.07008962
  89 115    0.06561796
  89 116    0.06143110
  89 117    0.05751095
  89 118    0.05384054
  89 119    0.05040400
  89 120    0.04718644
  89 121    0.04417394
  89 122    0.04135344
  89 123    0.03871274
  89 124    0.03624039
  89 125    0.03392566
  89 126    0.03175853
  89 127    0.02972960
  89 128    0.02783007
  89 129    0.02605169
  89 130    0.02438674
  89 131    0.02282800
  89 132    0.02136870
  89 133    0.02000250
  89 134    0.01872347
  89 135    0.01752604
  89 136    0.01640501
  89 137    0.01535551
  89 138    0.01437298
  89 139    0.01345313
  89 140    0.01259197
  89 141    0.01178576
  89 142    0.01103098
  89 143    0.01032434
[truncated: 312,272 more chars]
