# Supplementary material for: A Cellular Automata-Based Mathematical Model for Thymocyte Development
Source: PLoS One. 2009 Dec 9;4(12):e8233. doi: 10.1371/journal.pone.0008233 (PMC2784945; doi:10.1371/journal.pone.0008233)
Supplement: File S1 — FORTRAN90 PROGRAM (2.21 MB GZ) [file pone.0008233.s004.gz › f90/CXCL12_SCZ_random.dat]

   1   1    0.00000000
   1   2    0.00000000
   1   3    0.00000000
   1   4    0.00000000
   1   5    0.00000000
   1   6    0.00000000
   1   7    0.00000000
   1   8    0.00000000
   1   9    0.00000000
   1  10    0.00000000
   1  11    0.00000000
   1  12    0.00000000
   1  13    0.00000000
   1  14    0.00000000
   1  15    0.00000000
   1  16    0.00000000
   1  17    0.00000000
   1  18    0.00000000
   1  19    0.00000000
   1  20    0.00000000
   1  21    0.00000000
   1  22    0.00000000
   1  23    0.00000000
   1  24    0.00000000
   1  25    0.00000000
   1  26    0.00000000
   1  27    0.00000000
   1  28    0.00000000
   1  29    0.00000000
   1  30    0.00000000
   1  31    0.00000000
   1  32    0.00000000
   1  33    0.00000000
   1  34    0.00000000
   1  35    0.00000000
   1  36    0.00000000
   1  37    0.00000000
   1  38    0.00000000
   1  39    0.00000000
   1  40    0.00000000
   1  41    0.00000000
   1  42    0.00000000
   1  43    0.00000000
   1  44    0.00000000
   1  45    0.00000000
   1  46    0.00000000
   1  47    0.00000000
   1  48    0.00000000
   1  49    0.00000000
   1  50    0.00000000
   1  51    0.00000000
   1  52    0.00000000
   1  53    0.00000000
   1  54    0.00000000
   1  55    0.00000000
   1  56    0.00000000
   1  57    0.00000000
   1  58    0.00000000
   1  59    0.00000000
   1  60    0.00000000
   1  61    0.00000000
   1  62    0.00000000
   1  63    0.00000000
   1  64    0.00000000
   1  65    0.00000000
   1  66    0.00000000
   1  67    0.00000000
   1  68    0.00000000
   1  69    0.00000000
   1  70    0.00000000
   1  71    0.00000000
   1  72    0.00000000
   1  73    0.00000000
   1  74    0.00000000
   1  75    0.00000000
   1  76    0.00000000
   1  77    0.00000000
   1  78    0.00000000
   1  79    0.00000000
   1  80    0.00000000
   1  81    0.00000000
   1  82    0.00000000
   1  83    0.00000000
   1  84    0.00000000
   1  85    0.00000000
   1  86    0.00000000
   1  87    0.00000000
   1  88    0.00000000
   1  89    0.00000000
   1  90    0.00000000
   1  91    0.00000000
   1  92    0.00000000
   1  93    0.00000000
   1  94    0.00000000
   1  95    0.00000000
   1  96    0.00000000
   1  97    0.00000000
   1  98    0.00000000
   1  99    0.00000000
   1 100    0.00000000
   1 101    0.00000000
   1 102    0.00000000
   1 103    0.00000000
   1 104    0.00000000
   1 105    0.00000000
   1 106    0.00000000
   1 107    0.00000000
   1 108    0.00000000
   1 109    0.00000000
   1 110    0.00000000
   1 111    0.00000000
   1 112    0.00000000
   1 113    0.00000000
   1 114    0.00000000
   1 115    0.00000000
   1 116    0.00000000
   1 117    0.00000000
   1 118    0.00000000
   1 119    0.00000000
   1 120    0.00000000
   1 121    0.00000000
   1 122    0.00000000
   1 123    0.00000000
   1 124    0.00000000
   1 125    0.00000000
   1 126    0.00000000
   1 127    0.00000000
   1 128    0.00000000
   1 129    0.00000000
   1 130    0.00000000
   1 131    0.00000000
   1 132    0.00000000
   1 133    0.00000000
   1 134    0.00000000
   1 135    0.00000000
   1 136    0.00000000
   1 137    0.00000000
   1 138    0.00000000
   1 139    0.00000000
   1 140    0.00000000
   1 141    0.00000000
   1 142    0.00000000
   1 143    0.00000000
   1 144    0.00000000
   1 145    0.00000000
   1 146    0.00000000
   1 147    0.00000000
   1 148    0.00000000
   1 149    0.00000000
   1 150    0.00000000
   1 151    0.00000000
   1 152    0.00000000
   1 153    0.00000000
   1 154    0.00000000
   1 155    0.00000000
   1 156    0.00000000
   1 157    0.00000000
   1 158    0.00000000
   1 159    0.00000000
   1 160    0.00000000
   1 161    0.00000000
   1 162    0.00000000
   1 163    0.00000000
   1 164    0.00000000
   1 165    0.00000000
   1 166    0.00000000
   1 167    0.00000000
   1 168    0.00000000
   1 169    0.00000000
   1 170    0.00000000
   1 171    0.00000000
   1 172    0.00000000
   1 173    0.00000000
   1 174    0.00000000
   1 175    0.00000000
   1 176    0.00000000
   1 177    0.00000000
   1 178    0.00000000
   1 179    0.00000000
   1 180    0.00000000
   1 181    0.00000000
   1 182    0.00000000
   1 183    0.00000000
   1 184    0.00000000
   1 185    0.00000000
   1 186    0.00000000
   1 187    0.00000000
   1 188    0.00000000
   1 189    0.00000000
   1 190    0.00000000
   1 191    0.00000000
   1 192    0.00000000
   1 193    0.00000000
   1 194    0.00000000
   1 195    0.00000000
   1 196    0.00000000
   2   1    0.00000000
   2   2    2.35226364
   2   3    5.30973756
   2   4    7.81282109
   2   5    9.74888459
   2   6   11.50312602
   2   7   12.68822104
   2   8   13.29604330
   2   9   13.24292916
   2  10   12.64771264
   2  11   11.02534543
   2  12    9.39517396
   2  13    7.68072999
   2  14    6.44713726
   2  15    5.50047142
   2  16    4.74427656
   2  17    4.12477860
   2  18    3.60866365
   2  19    3.17346923
   2  20    2.80309519
   2  21    2.48550792
   2  22    2.21145043
   2  23    1.97365309
   2  24    1.76631692
   2  25    1.58475754
   2  26    1.42515101
   2  27    1.28434736
   2  28    1.15973108
   2  29    1.04911499
   2  30    0.95065846
   2  31    0.86280355
   2  32    0.78422473
   2  33    0.71378877
   2  34    0.65052264
   2  35    0.59358747
   2  36    0.54225735
   2  37    0.49590193
   2  38    0.45397209
   2  39    0.41598799
   2  40    0.38152915
   2  41    0.35022611
   2  42    0.32175343
   2  43    0.29582372
   2  44    0.27218264
   2  45    0.25060461
   2  46    0.23088912
   2  47    0.21285761
   2  48    0.19635075
   2  49    0.18122613
   2  50    0.16735622
   2  51    0.15462664
   2  52    0.14293464
   2  53    0.13218778
   2  54    0.12230274
   2  55    0.11320435
   2  56    0.10482471
   2  57    0.09710235
   2  58    0.08998161
   2  59    0.08341201
   2  60    0.07734770
   2  61    0.07174701
   2  62    0.06657201
   2  63    0.06178816
   2  64    0.05736397
   2  65    0.05327067
   2  66    0.04948202
   2  67    0.04597399
   2  68    0.04272461
   2  69    0.03971376
   2  70    0.03692300
   2  71    0.03433539
   2  72    0.03193543
   2  73    0.02970884
   2  74    0.02764252
   2  75    0.02572441
   2  76    0.02394342
   2  77    0.02228933
   2  78    0.02075274
   2  79    0.01932497
   2  80    0.01799801
   2  81    0.01676450
   2  82    0.01561761
   2  83    0.01455105
   2  84    0.01355902
   2  85    0.01263612
   2  86    0.01177741
   2  87    0.01097827
   2  88    0.01023446
   2  89    0.00954203
   2  90    0.00889734
   2  91    0.00829701
   2  92    0.00773791
   2  93    0.00721714
   2  94    0.00673201
   2  95    0.00628002
   2  96    0.00585886
   2  97    0.00546637
   2  98    0.00510057
   2  99    0.00475960
   2 100    0.00444174
   2 101    0.00414540
   2 102    0.00386909
   2 103    0.00361143
   2 104    0.00337115
   2 105    0.00314704
   2 106    0.00293801
   2 107    0.00274302
   2 108    0.00256112
   2 109    0.00239141
   2 110    0.00223306
   2 111    0.00208531
   2 112    0.00194742
   2 113    0.00181875
   2 114    0.00169865
   2 115    0.00158656
   2 116    0.00148193
   2 117    0.00138426
   2 118    0.00129307
   2 119    0.00120795
   2 120    0.00112847
   2 121    0.00105426
   2 122    0.00098497
   2 123    0.00092027
   2 124    0.00085984
   2 125    0.00080341
   2 126    0.00075071
   2 127    0.00070148
   2 128    0.00065551
   2 129    0.00061256
   2 130    0.00057245
   2 131    0.00053497
   2 132    0.00049997
   2 133    0.00046726
   2 134    0.00043670
   2 135    0.00040816
   2 136    0.00038148
   2 137    0.00035656
   2 138    0.00033327
   2 139    0.00031150
   2 140    0.00029117
   2 141    0.00027216
   2 142    0.00025440
   2 143    0.00023779
   2 144    0.00022228
   2 145    0.00020777
   2 146    0.00019422
   2 147    0.00018154
   2 148    0.00016970
   2 149    0.00015862
   2 150    0.00014826
   2 151    0.00013858
   2 152    0.00012953
   2 153    0.00012106
   2 154    0.00011315
   2 155    0.00010574
   2 156    0.00009882
   2 157    0.00009234
   2 158    0.00008627
   2 159    0.00008060
   2 160    0.00007530
   2 161    0.00007033
   2 162    0.00006568
   2 163    0.00006133
   2 164    0.00005725
   2 165    0.00005343
   2 166    0.00004985
   2 167    0.00004650
   2 168    0.00004335
   2 169    0.00004040
   2 170    0.00003764
   2 171    0.00003504
   2 172    0.00003260
   2 173    0.00003030
   2 174    0.00002814
   2 175    0.00002611
   2 176    0.00002420
   2 177    0.00002239
   2 178    0.00002069
   2 179    0.00001907
   2 180    0.00001755
   2 181    0.00001610
   2 182    0.00001472
   2 183    0.00001341
   2 184    0.00001216
   2 185    0.00001096
   2 186    0.00000982
   2 187    0.00000871
   2 188    0.00000765
   2 189    0.00000662
   2 190    0.00000562
   2 191    0.00000465
   2 192    0.00000369
   2 193    0.00000275
   2 194    0.00000183
   2 195    0.00000091
   2 196    0.00000000
   3   1    0.00000000
   3   2    3.10873549
   3   3    9.09512570
   3   4   14.22394480
   3   5   18.71862581
   3   6   21.62145702
   3   7   24.00451853
   3   8   25.30626040
   3   9   25.08098546
   3  10   23.37321745
   3  11   21.10264063
   3  12   17.91223875
   3  13   14.91136241
   3  14   12.63316202
   3  15   10.83249575
   3  16    9.37085233
   3  17    8.16268981
   3  18    7.15085588
   3  19    6.29482466
   3  20    5.56462719
   3  21    4.93743807
   3  22    4.39549535
   3  23    3.92474754
   3  24    3.51392938
   3  25    3.15390761
   3  26    2.83720546
   3  27    2.55764989
   3  28    2.31010552
   3  29    2.09027107
   3  30    1.89452173
   3  31    1.71978570
   3  32    1.56344663
   3  33    1.42326573
   3  34    1.29731902
   3  35    1.18394662
   3  36    1.08171120
   3  37    0.98936389
   3  38    0.90581615
   3  39    0.83011634
   3  40    0.76143014
   3  41    0.69902418
   3  42    0.64225219
   3  43    0.59054328
   3  44    0.54339206
   3  45    0.50035011
   3  46    0.46101875
   3  47    0.42504285
   3  48    0.39210545
   3  49    0.36192317
   3  50    0.33424219
   3  51    0.30883482
   3  52    0.28549647
   3  53    0.26404301
   3  54    0.24430851
   3  55    0.22614324
   3  56    0.20941184
   3  57    0.19399187
   3  58    0.17977237
   3  59    0.16665271
   3  60    0.15454148
   3  61    0.14335559
   3  62    0.13301942
   3  63    0.12346408
   3  64    0.11462672
   3  65    0.10645001
   3  66    0.09888154
   3  67    0.09187341
   3  68    0.08538177
   3  69    0.07936646
   3  70    0.07379067
   3  71    0.06862063
   3  72    0.06382536
   3  73    0.05937637
   3  74    0.05524751
   3  75    0.05141471
   3  76    0.04785581
   3  77    0.04455042
   3  78    0.04147975
   3  79    0.03862649
   3  80    0.03597465
   3  81    0.03350950
   3  82    0.03121742
   3  83    0.02908585
   3  84    0.02710318
   3  85    0.02525867
   3  86    0.02354240
   3  87    0.02194517
   3  88    0.02045851
   3  89    0.01907453
   3  90    0.01778595
   3  91    0.01658602
   3  92    0.01546848
   3  93    0.01442755
   3  94    0.01345784
   3  95    0.01255436
   3  96    0.01171249
   3  97    0.01092794
   3  98    0.01019672
   3  99    0.00951514
   3 100    0.00887974
   3 101    0.00828736
   3 102    0.00773501
   3 103    0.00721995
   3 104    0.00673961
   3 105    0.00629162
   3 106    0.00587375
   3 107    0.00548395
   3 108    0.00512030
   3 109    0.00478103
   3 110    0.00446447
   3 111    0.00416909
   3 112    0.00389344
   3 113    0.00363619
   3 114    0.00339610
   3 115    0.00317201
   3 116    0.00296283
   3 117    0.00276756
   3 118    0.00258527
   3 119    0.00241509
   3 120    0.00225619
   3 121    0.00210783
   3 122    0.00196930
   3 123    0.00183994
   3 124    0.00171913
   3 125    0.00160631
   3 126    0.00150094
   3 127    0.00140253
   3 128    0.00131061
   3 129    0.00122475
   3 130    0.00114455
   3 131    0.00106962
   3 132    0.00099963
   3 133    0.00093424
   3 134    0.00087315
   3 135    0.00081607
   3 136    0.00076274
   3 137    0.00071291
   3 138    0.00066634
   3 139    0.00062283
   3 140    0.00058217
   3 141    0.00054416
   3 142    0.00050865
   3 143    0.00047545
   3 144    0.00044443
   3 145    0.00041543
   3 146    0.00038832
   3 147    0.00036299
   3 148    0.00033930
   3 149    0.00031715
   3 150    0.00029645
   3 151    0.00027709
   3 152    0.00025899
   3 153    0.00024206
   3 154    0.00022623
   3 155    0.00021143
   3 156    0.00019758
   3 157    0.00018462
   3 158    0.00017251
   3 159    0.00016117
   3 160    0.00015055
   3 161    0.00014062
   3 162    0.00013133
   3 163    0.00012262
   3 164    0.00011447
   3 165    0.00010683
   3 166    0.00009968
   3 167    0.00009297
   3 168    0.00008669
   3 169    0.00008079
   3 170    0.00007525
   3 171    0.00007006
   3 172    0.00006518
   3 173    0.00006059
   3 174    0.00005628
   3 175    0.00005221
   3 176    0.00004838
   3 177    0.00004477
   3 178    0.00004136
   3 179    0.00003814
   3 180    0.00003508
   3 181    0.00003219
   3 182    0.00002944
   3 183    0.00002681
   3 184    0.00002431
   3 185    0.00002192
   3 186    0.00001963
   3 187    0.00001743
   3 188    0.00001530
   3 189    0.00001324
   3 190    0.00001124
   3 191    0.00000929
   3 192    0.00000738
   3 193    0.00000551
   3 194    0.00000366
   3 195    0.00000183
   3 196    0.00000000
   4   1    0.00000000
   4   2    0.00000000
   4   3   10.77450189
   4   4   19.32615934
   4   5   25.35516628
   4   6   30.34613013
   4   7   33.49824984
   4   8   34.94482068
   4   9   34.50195921
   4  10   32.75511754
   4  11   29.18425596
   4  12   25.31149868
   4  13   21.47902405
   4  14   18.39223588
   4  15   15.86887059
   4  16   13.78146813
   4  17   12.03695587
   4  18   10.56587745
   4  19    9.31555086
   4  20    8.24543165
   4  21    7.32389132
   4  22    6.52594494
   4  23    5.83162705
   4  24    5.22481525
   4  25    4.69236632
   4  26    4.22347349
   4  27    3.80918205
   4  28    3.44201972
   4  29    3.11571152
   4  30    2.82495735
   4  31    2.56525690
   4  32    2.33277043
   4  33    2.12420724
   4  34    1.93673557
   4  35    1.76790933
   4  36    1.61560810
   4  37    1.47798768
   4  38    1.35343918
   4  39    1.24055486
   4  40    1.13809967
   4  41    1.04498719
   4  42    0.96025943
   4  43    0.88306970
   4  44    0.81266796
   4  45    0.74838841
   4  46    0.68963884
   4  47    0.63589146
   4  48    0.58667503
   4  49    0.54156805
   4  50    0.50019287
   4  51    0.46221057
   4  52    0.42731653
   4  53    0.39523650
   4  54    0.36572329
   4  55    0.33855372
   4  56    0.31352604
   4  57    0.29045766
   4  58    0.26918311
   4  59    0.24955225
   4  60    0.23142870
   4  61    0.21468846
   4  62    0.19921863
   4  63    0.18491635
   4  64    0.17168779
   4  65    0.15944732
   4  66    0.14811665
   4  67    0.13762420
   4  68    0.12790446
   4  69    0.11889741
   4  70    0.11054804
   4  71    0.10280586
   4  72    0.09562455
   4  73    0.08896152
   4  74    0.08277766
   4  75    0.07703696
   4  76    0.07170630
   4  77    0.06675516
   4  78    0.06215545
   4  79    0.05788125
   4  80    0.05390864
   4  81    0.05021559
   4  82    0.04678171
   4  83    0.04358821
   4  84    0.04061770
   4  85    0.03785411
   4  86    0.03528259
   4  87    0.03288939
   4  88    0.03066179
   4  89    0.02858800
   4  90    0.02665711
   4  91    0.02485903
   4  92    0.02318439
   4  93    0.02162450
   4  94    0.02017131
   4  95    0.01881735
   4  96    0.01755571
   4  97    0.01637994
   4  98    0.01528407
   4  99    0.01426258
   4 100    0.01331030
   4 101    0.01242246
   4 102    0.01159463
   4 103    0.01082266
   4 104    0.01010272
   4 105    0.00943125
   4 106    0.00880493
   4 107    0.00822068
   4 108    0.00767562
   4 109    0.00716708
   4 110    0.00669259
   4 111    0.00624983
   4 112    0.00583665
   4 113    0.00545105
   4 114    0.00509115
   4 115    0.00475524
   4 116    0.00444168
   4 117    0.00414897
   4 118    0.00387572
   4 119    0.00362060
   4 120    0.00338241
   4 121    0.00316001
   4 122    0.00295234
   4 123    0.00275842
   4 124    0.00257732
   4 125    0.00240819
   4 126    0.00225023
   4 127    0.00210270
   4 128    0.00196490
   4 129    0.00183618
   4 130    0.00171595
   4 131    0.00160363
   4 132    0.00149870
   4 133    0.00140067
   4 134    0.00130908
   4 135    0.00122351
   4 136    0.00114355
   4 137    0.00106884
   4 138    0.00099903
   4 139    0.00093380
   4 140    0.00087283
   4 141    0.00081586
   4 142    0.00076262
   4 143    0.00071285
   4 144    0.00066634
   4 145    0.00062286
   4 146    0.00058222
   4 147    0.00054423
   4 148    0.00050872
   4 149    0.00047552
   4 150    0.00044447
   4 151    0.00041545
   4 152    0.00038831
   4 153    0.00036293
   4 154    0.00033920
   4 155    0.00031700
   4 156    0.00029624
   4 157    0.00027682
   4 158    0.00025865
   4 159    0.00024165
   4 160    0.00022574
   4 161    0.00021084
   4 162    0.00019690
   4 163    0.00018385
   4 164    0.00017163
   4 165    0.00016018
   4 166    0.00014946
   4 167    0.00013940
   4 168    0.00012997
   4 169    0.00012113
   4 170    0.00011284
   4 171    0.00010505
   4 172    0.00009773
   4 173    0.00009085
   4 174    0.00008438
   4 175    0.00007829
   4 176    0.00007255
   4 177    0.00006713
   4 178    0.00006202
   4 179    0.00005718
   4 180    0.00005260
   4 181    0.00004826
   4 182    0.00004414
   4 183    0.00004021
   4 184    0.00003646
   4 185    0.00003287
   4 186    0.00002943
   4 187    0.00002613
   4 188    0.00002294
   4 189    0.00001985
   4 190    0.00001685
   4 191    0.00001393
   4 192    0.00001107
   4 193    0.00000826
   4 194    0.00000549
   4 195    0.00000274
   4 196    0.00000000
   5   1    0.00000000
   5   2    0.00000000
   5   3   12.71986365
   5   4   23.02840641
   5   5   31.13127203
   5   6   37.03115341
   5   7   40.83165714
   5   8   42.61273249
   5   9   42.36505915
   5  10   40.09218915
   5  11   36.68462087
   5  12   31.77182331
   5  13   27.38700132
   5  14   23.66152945
   5  15   20.53282161
   5  16   17.90437481
   5  17   15.68598410
   5  18   13.80245303
   5  19   12.19336916
   5  20   10.81067198
   5  21    9.61607552
   5  22    8.57889593
   5  23    7.67435034
   5  24    6.88225843
   5  25    6.18605717
   5  26    5.57205096
   5  27    5.02883709
   5  28    4.54686166
   5  29    4.11807324
   5  30    3.73565039
   5  31    3.39378542
   5  32    3.08751137
   5  33    2.81256257
   5  34    2.56526138
   5  35    2.34242575
   5  36    2.14129309
   5  37    1.95945744
   5  38    1.79481719
   5  39    1.64553146
   5  40    1.50998343
   5  41    1.38674959
   5  42    1.27457355
   5  43    1.17234395
   5  44    1.07907559
   5  45    0.99389329
   5  46    0.91601806
   5  47    0.84475524
   5  48    0.77948421
   5  49    0.71964958
   5  50    0.66475344
   5  51    0.61434876
   5  52    0.56803354
   5  53    0.52544572
   5  54    0.48625879
   5  55    0.45017787
   5  56    0.41693629
   5  57    0.38629262
   5  58    0.35802797
   5  59    0.33194369
   5  60    0.30785927
   5  61    0.28561052
   5  62    0.26504795
   5  63    0.24603529
   5  64    0.22844823
   5  65    0.21217325
   5  66    0.19710659
   5  67    0.18315333
   5  68    0.17022659
   5  69    0.15824677
   5  70    0.14714085
   5  71    0.13684187
   5  72    0.12728833
   5  73    0.11842371
   5  74    0.11019608
   5  75    0.10255763
   5  76    0.09546437
   5  77    0.08887578
   5  78    0.08275452
   5  79    0.07706616
   5  80    0.07177894
   5  81    0.06686356
   5  82    0.06229295
   5  83    0.05804211
   5  84    0.05408793
   5  85    0.05040906
   5  86    0.04698574
   5  87    0.04379970
   5  88    0.04083402
   5  89    0.03807302
   5  90    0.03550222
   5  91    0.03310815
   5  92    0.03087837
   5  93    0.02880133
   5  94    0.02686631
   5  95    0.02506339
   5  96    0.02338334
   5  97    0.02181761
   5  98    0.02035826
   5  99    0.01899791
   5 100    0.01772971
   5 101    0.01654731
   5 102    0.01544479
   5 103    0.01441666
   5 104    0.01345781
   5 105    0.01256350
   5 106    0.01172930
   5 107    0.01095112
   5 108    0.01022513
   5 109    0.00954779
   5 110    0.00891577
   5 111    0.00832601
   5 112    0.00777565
   5 113    0.00726201
   5 114    0.00678261
   5 115    0.00633515
   5 116    0.00591746
   5 117    0.00552755
   5 118    0.00516354
   5 119    0.00482369
   5 120    0.00450639
   5 121    0.00421011
   5 122    0.00393346
   5 123    0.00367511
   5 124    0.00343385
   5 125    0.00320854
   5 126    0.00299810
   5 127    0.00280156
   5 128    0.00261797
   5 129    0.00244649
   5 130    0.00228630
   5 131    0.00213666
   5 132    0.00199686
   5 133    0.00186626
   5 134    0.00174423
   5 135    0.00163022
   5 136    0.00152370
   5 137    0.00142416
   5 138    0.00133115
   5 139    0.00124423
   5 140    0.00116301
   5 141    0.00108710
   5 142    0.00101616
   5 143    0.00094985
   5 144    0.00088788
   5 145    0.00082995
   5 146    0.00077580
   5 147    0.00072518
   5 148    0.00067786
   5 149    0.00063362
   5 150    0.00059226
   5 151    0.00055359
   5 152    0.00051743
   5 153    0.00048361
   5 154    0.00045199
   5 155    0.00042241
   5 156    0.00039475
   5 157    0.00036887
   5 158    0.00034466
   5 159    0.00032200
   5 160    0.00030080
   5 161    0.00028096
   5 162    0.00026238
   5 163    0.00024499
   5 164    0.00022871
   5 165    0.00021345
   5 166    0.00019916
   5 167    0.00018576
   5 168    0.00017320
   5 169    0.00016142
   5 170    0.00015036
   5 171    0.00013998
   5 172    0.00013023
   5 173    0.00012106
   5 174    0.00011244
   5 175    0.00010432
   5 176    0.00009667
   5 177    0.00008946
   5 178    0.00008265
   5 179    0.00007620
   5 180    0.00007010
   5 181    0.00006431
   5 182    0.00005881
   5 183    0.00005358
   5 184    0.00004858
   5 185    0.00004381
   5 186    0.00003922
   5 187    0.00003482
   5 188    0.00003057
   5 189    0.00002645
   5 190    0.00002246
   5 191    0.00001856
   5 192    0.00001475
   5 193    0.00001101
   5 194    0.00000731
   5 195    0.00000365
   5 196    0.00000000
   6   1    0.00000000
   6   2    0.00000000
   6   3   14.12747670
   6   4   26.02853647
   6   5   35.23501176
   6   6   41.96382724
   6   7   46.34798296
   6   8   48.48001455
   6   9   48.42298563
   6  10   46.72448835
   6  11   42.83710043
   6  12   37.83138689
   6  13   32.74528614
   6  14   28.42879985
   6  15   24.77872511
   6  16   21.68891458
   6  17   19.06295944
   6  18   16.81984648
   6  19   14.89362307
   6  20   13.23109756
   6  21   11.78934567
   6  22   10.53356286
   6  23    9.43534808
   6  24    8.47136757
   6  25    7.62232196
   6  26    6.87214659
   6  27    6.20738918
   6  28    5.61672225
   6  29    5.09055818
   6  30    4.62074312
   6  31    4.20031176
   6  32    3.82328948
   6  33    3.48453178
   6  34    3.17959296
   6  35    2.90461827
   6  36    2.65625481
   6  37    2.43157747
   6  38    2.22802715
   6  39    2.04335905
   6  40    1.87559901
   6  41    1.72300674
   6  42    1.58404461
   6  43    1.45735102
   6  44    1.34171778
   6  45    1.23607064
   6  46    1.13945261
   6  47    1.05100962
   6  48    0.96997806
   6  49    0.89567408
   6  50    0.82748423
   6  51    0.76485735
   6  52    0.70729755
   6  53    0.65435793
   6  54    0.60563526
   6  55    0.56076518
   6  56    0.51941806
   6  57    0.48129528
   6  58    0.44612602
   6  59    0.41366437
   6  60    0.38368683
   6  61    0.35599000
   6  62    0.33038862
   6  63    0.30671377
   6  64    0.28481130
   6  65    0.26454040
   6  66    0.24577233
   6  67    0.22838929
   6  68    0.21228341
   6  69    0.19735582
   6  70    0.18351588
   6  71    0.17068036
   6  72    0.15877284
   6  73    0.14772310
   6  74    0.13746654
   6  75    0.12794375
   6  76    0.11910001
   6  77    0.11088492
   6  78    0.10325203
   6  79    0.09615850
   6  80    0.08956481
   6  81    0.08343449
   6  82    0.07773384
   6  83    0.07243174
   6  84    0.06749942
   6  85    0.06291029
   6  86    0.05863975
   6  87    0.05466503
   6  88    0.05096506
   6  89    0.04752031
   6  90    0.04431273
   6  91    0.04132555
   6  92    0.03854326
   6  93    0.03595146
   6  94    0.03353680
   6  95    0.03128690
   6  96    0.02919028
   6  97    0.02723626
   6  98    0.02541495
   6  99    0.02371715
   6 100    0.02213432
   6 101    0.02065853
   6 102    0.01928241
   6 103    0.01799911
   6 104    0.01680226
   6 105    0.01568593
   6 106    0.01464463
   6 107    0.01367322
   6 108    0.01276695
   6 109    0.01192139
   6 110    0.01113240
   6 111    0.01039614
   6 112    0.00970906
   6 113    0.00906781
   6 114    0.00846930
   6 115    0.00791065
   6 116    0.00738917
   6 117    0.00690235
   6 118    0.00644787
   6 119    0.00602355
   6 120    0.00562737
   6 121    0.00525745
   6 122    0.00491202
   6 123    0.00458944
   6 124    0.00428820
   6 125    0.00400686
   6 126    0.00374409
   6 127    0.00349867
   6 128    0.00326943
   6 129    0.00305529
   6 130    0.00285526
   6 131    0.00266840
   6 132    0.00249383
   6 133    0.00233074
   6 134    0.00217836
   6 135    0.00203599
   6 136    0.00190296
   6 137    0.00177866
   6 138    0.00166250
   6 139    0.00155396
   6 140    0.00145252
   6 141    0.00135772
   6 142    0.00126913
   6 143    0.00118632
   6 144    0.00110892
   6 145    0.00103658
   6 146    0.00096895
   6 147    0.00090574
   6 148    0.00084664
   6 149    0.00079139
   6 150    0.00073973
   6 151    0.00069143
   6 152    0.00064627
   6 153    0.00060404
   6 154    0.00056454
   6 155    0.00052760
   6 156    0.00049305
   6 157    0.00046073
   6 158    0.00043049
   6 159    0.00040219
   6 160    0.00037571
   6 161    0.00035093
   6 162    0.00032773
   6 163    0.00030601
   6 164    0.00028567
   6 165    0.00026661
   6 166    0.00024876
   6 167    0.00023203
   6 168    0.00021634
   6 169    0.00020162
   6 170    0.00018781
   6 171    0.00017485
   6 172    0.00016267
   6 173    0.00015122
   6 174    0.00014045
   6 175    0.00013031
   6 176    0.00012076
   6 177    0.00011174
   6 178    0.00010323
   6 179    0.00009518
   6 180    0.00008756
   6 181    0.00008033
   6 182    0.00007347
   6 183    0.00006693
   6 184    0.00006069
   6 185    0.00005472
   6 186    0.00004899
   6 187    0.00004349
   6 188    0.00003818
   6 189    0.00003304
   6 190    0.00002805
   6 191    0.00002319
   6 192    0.00001843
   6 193    0.00001375
   6 194    0.00000913
   6 195    0.00000456
   6 196    0.00000000
   7   1    0.00000000
   7   2    0.00000000
   7   3   14.81807317
   7   4   27.82746935
   7   5   37.95749246
   7   6   45.40918415
   7   7   50.30201045
   7   8   52.73047129
   7   9   53.31626629
   7  10   51.73276324
   7  11   48.27942554
   7  12   43.12281470
   7  13   37.46506876
   7  14   32.64348773
   7  15   28.56357853
   7  16   25.09644147
   7  17   22.13342075
   7  18   19.58769714
   7  19   17.38981321
   7  20   15.48372691
   7  21   13.82385131
   7  22   12.37283819
   7  23   11.09989072
   7  24    9.97946120
   7  25    8.99023632
   7  26    8.11434035
   7  27    7.33670520
   7  28    6.64456935
   7  29    6.02707673
   7  30    5.47495363
   7  31    4.98024706
   7  32    4.53611149
   7  33    4.13663421
   7  34    3.77669150
   7  35    3.45182968
   7  36    3.15816608
   7  37    2.89230650
   7  38    2.65127593
   7  39    2.43246019
   7  40    2.23355670
   7  41    2.05253269
   7  42    1.88758965
   7  43    1.73713299
   7  44    1.59974612
   7  45    1.47416810
   7  46    1.35927450
   7  47    1.25406082
   7  48    1.15762813
   7  49    1.06917074
   7  50    0.98796528
   7  51    0.91336138
   7  52    0.84477339
   7  53    0.78167324
   7  54    0.72358410
   7  55    0.67007486
   7  56    0.62075524
   7  57    0.57527152
   7  58    0.53330273
   7  59    0.49455726
   7  60    0.45876996
   7  61    0.42569941
   7  62    0.39512562
   7  63    0.36684795
   7  64    0.34068320
   7  65    0.31646395
   7  66    0.29403712
   7  67    0.27326256
   7  68    0.25401190
   7  69    0.23616746
   7  70    0.21962128
   7  71    0.20427425
   7  72    0.19003531
   7  73    0.17682078
   7  74    0.16455366
   7  75    0.15316311
   7  76    0.14258388
   7  77    0.13275585
   7  78    0.12362360
   7  79    0.11513602
   7  80    0.10724594
   7  81    0.09990981
   7  82    0.09308742
   7  83    0.08674160
   7  84    0.08083799
   7  85    0.07534484
   7  86    0.07023274
   7  87    0.06547449
   7  88    0.06104493
   7  89    0.05692072
   7  90    0.05308026
   7  91    0.04950353
   7  92    0.04617198
   7  93    0.04306839
   7  94    0.04017681
   7  95    0.03748242
   7  96    0.03497149
   7  97    0.03263126
   7  98    0.03044989
   7  99    0.02841638
   7 100    0.02652052
   7 101    0.02475280
   7 102    0.02310442
   7 103    0.02156718
   7 104    0.02013345
   7 105    0.01879615
   7 106    0.01754869
   7 107    0.01638494
   7 108    0.01529919
   7 109    0.01428614
   7 110    0.01334086
   7 111    0.01245874
   7 112    0.01163550
   7 113    0.01086718
   7 114    0.01015005
   7 115    0.00948066
   7 116    0.00885579
   7 117    0.00827246
   7 118    0.00772786
   7 119    0.00721939
   7 120    0.00674464
   7 121    0.00630134
   7 122    0.00588739
   7 123    0.00550082
   7 124    0.00513980
   7 125    0.00480264
   7 126    0.00448773
   7 127    0.00419360
   7 128    0.00391887
   7 129    0.00366223
   7 130    0.00342249
   7 131    0.00319854
   7 132    0.00298931
   7 133    0.00279383
   7 134    0.00261120
   7 135    0.00244056
   7 136    0.00228111
   7 137    0.00213212
   7 138    0.00199290
   7 139    0.00186280
   7 140    0.00174121
   7 141    0.00162759
   7 142    0.00152139
   7 143    0.00142213
   7 144    0.00132936
   7 145    0.00124264
   7 146    0.00116158
   7 147    0.00108580
   7 148    0.00101496
   7 149    0.00094873
   7 150    0.00088681
   7 151    0.00082891
   7 152    0.00077477
   7 153    0.00072415
   7 154    0.00067680
   7 155    0.00063252
   7 156    0.00059109
   7 157    0.00055235
   7 158    0.00051610
   7 159    0.00048218
   7 160    0.00045043
   7 161    0.00042072
   7 162    0.00039291
   7 163    0.00036687
   7 164    0.00034249
   7 165    0.00031964
   7 166    0.00029824
   7 167    0.00027818
   7 168    0.00025937
   7 169    0.00024173
   7 170    0.00022517
   7 171    0.00020963
   7 172    0.00019503
   7 173    0.00018130
   7 174    0.00016839
   7 175    0.00015623
   7 176    0.00014478
   7 177    0.00013397
   7 178    0.00012377
   7 179    0.00011412
   7 180    0.00010498
   7 181    0.00009632
   7 182    0.00008808
   7 183    0.00008024
   7 184    0.00007276
   7 185    0.00006560
   7 186    0.00005874
   7 187    0.00005214
   7 188    0.00004578
   7 189    0.00003962
   7 190    0.00003363
   7 191    0.00002780
   7 192    0.00002209
   7 193    0.00001648
   7 194    0.00001095
   7 195    0.00000546
   7 196    0.00000000
   8   1    0.00000000
   8   2    0.00000000
   8   3   15.37667826
   8   4   28.61719661
   8   5   39.51028652
   8   6   47.59522501
   8   7   52.92181284
   8   8   56.03472691
   8   9   56.59232356
   8  10   55.81801097
   8  11   52.61833483
   8  12   47.08804152
   8  13   41.49869678
   8  14   36.24720845
   8  15   31.85002847
   8  16   28.10033828
   8  17   24.87520729
   8  18   22.08613731
   8  19   19.66383460
   8  20   17.55214247
   8  21   15.70484522
   8  22   14.08358877
   8  23   12.65635941
   8  24   11.39630798
   8  25   10.28081873
   8  26    9.29076315
   8  27    8.40989812
   8  28    7.62437811
   8  29    6.92235818
   8  30    6.29366935
   8  31    5.72955230
   8  32    5.22243782
   8  33    4.76576515
   8  34    4.35383106
   8  35    3.98166399
   8  36    3.64491862
   8  37    3.33978735
   8  38    3.06292560
   8  39    2.81138867
   8  40    2.58257810
   8  41    2.37419602
   8  42    2.18420621
   8  43    2.01080066
   8  44    1.85237100
   8  45    1.70748373
   8  46    1.57485903
   8  47    1.45335227
   8  48    1.34193807
   8  49    1.23969642
   8  50    1.14580060
   8  51    1.05950658
   8  52    0.98014387
   8  53    0.90710737
   8  54    0.83985028
   8  55    0.77787789
   8  56    0.72074203
   8  57    0.66803624
   8  58    0.61939145
   8  59    0.57447221
   8  60    0.53297325
   8  61    0.49461655
   8  62    0.45914860
   8  63    0.42633808
   8  64    0.39597367
   8  65    0.36786221
   8  66    0.34182696
   8  67    0.31770607
   8  68    0.29535124
   8  69    0.27462645
   8  70    0.25540690
   8  71    0.23757795
   8  72    0.22103428
   8  73    0.20567903
   8  74    0.19142309
   8  75    0.17818441
   8  76    0.16588745
   8  77    0.15446255
   8  78    0.14384549
   8  79    0.13397704
   8  80    0.12480252
   8  81    0.11627144
   8  82    0.10833715
   8  83    0.10095656
   8  84    0.09408979
   8  85    0.08770000
   8  86    0.08175307
   8  87    0.07621744
   8  88    0.07106386
   8  89    0.06626528
   8  90    0.06179659
   8  91    0.05763455
   8  92    0.05375760
   8  93    0.05014576
   8  94    0.04678048
   8  95    0.04364456
   8  96    0.04072203
   8  97    0.03799806
   8  98    0.03545890
   8  99    0.03309175
   8 100    0.03088475
   8 101    0.02882685
   8 102    0.02690781
   8 103    0.02511809
   8 104    0.02344883
   8 105    0.02189179
   8 106    0.02043931
   8 107    0.01908425
   8 108    0.01781998
   8 109    0.01664034
   8 110    0.01553957
   8 111    0.01451232
   8 112    0.01355363
   8 113    0.01265886
   8 114    0.01182369
   8 115    0.01104410
   8 116    0.01031635
   8 117    0.00963695
   8 118    0.00900265
   8 119    0.00841043
   8 120    0.00785746
   8 121    0.00734112
   8 122    0.00685894
   8 123    0.00640866
   8 124    0.00598814
   8 125    0.00559539
   8 126    0.00522857
   8 127    0.00488594
   8 128    0.00456589
   8 129    0.00426693
   8 130    0.00398765
   8 131    0.00372675
   8 132    0.00348300
   8 133    0.00325527
   8 134    0.00304250
   8 135    0.00284370
   8 136    0.00265794
   8 137    0.00248436
   8 138    0.00232216
   8 139    0.00217058
   8 140    0.00202892
   8 141    0.00189653
   8 142    0.00177280
   8 143    0.00165715
   8 144    0.00154906
   8 145    0.00144802
   8 146    0.00135357
   8 147    0.00126527
   8 148    0.00118273
   8 149    0.00110556
   8 150    0.00103341
   8 151    0.00096595
   8 152    0.00090286
   8 153    0.00084387
   8 154    0.00078870
   8 155    0.00073710
   8 156    0.00068883
   8 157    0.00064368
   8 158    0.00060144
   8 159    0.00056191
   8 160    0.00052492
   8 161    0.00049030
   8 162    0.00045789
   8 163    0.00042755
   8 164    0.00039913
   8 165    0.00037251
   8 166    0.00034757
   8 167    0.00032419
   8 168    0.00030227
   8 169    0.00028171
   8 170    0.00026242
   8 171    0.00024431
   8 172    0.00022729
   8 173    0.00021129
   8 174    0.00019625
   8 175    0.00018208
   8 176    0.00016873
   8 177    0.00015614
   8 178    0.00014425
   8 179    0.00013300
   8 180    0.00012235
   8 181    0.00011225
   8 182    0.00010266
   8 183    0.00009352
   8 184    0.00008480
   8 185    0.00007646
   8 186    0.00006846
   8 187    0.00006077
   8 188    0.00005335
   8 189    0.00004617
   8 190    0.00003920
   8 191    0.00003240
   8 192    0.00002575
   8 193    0.00001921
   8 194    0.00001276
   8 195    0.00000637
   8 196    0.00000000
   9   1    0.00000000
   9   2    0.00000000
   9   3   15.13301155
   9   4   28.86893570
   9   5   40.02943134
   9   6   48.73018803
   9   7   54.96718816
   9   8   58.11866325
   9   9   59.42688594
   9  10   58.55211782
   9  11   55.49854533
   9  12   50.30086050
   9  13   44.36062934
   9  14   39.14175479
   9  15   34.61651629
   9  16   30.69218975
   9  17   27.28053323
   9  18   24.30624322
   9  19   21.70597949
   9  20   19.42644200
   9  21   17.42268059
   9  22   15.65670303
   9  23   14.09632628
   9  24   12.71422345
   9  25   11.48713192
   9  26   10.39519566
   9  27    9.42141926
   9  28    8.55121485
   9  29    7.77202568
   9  30    7.07301317
   9  31    6.44479612
   9  32    5.87923300
   9  33    5.36923964
   9  34    4.90863636
   9  35    4.49201920
   9  36    4.11465135
   9  37    3.77237120
   9  38    3.46151442
   9  39    3.17884760
   9  40    2.92151165
   9  41    2.68697338
   9  42    2.47298407
   9  43    2.27754371
   9  44    2.09887037
   9  45    1.93537356
   9  46    1.78563135
   9  47    1.64837038
   9  48    1.52244857
   9  49    1.40684004
   9  50    1.30062189
   9  51    1.20296275
   9  52    1.11311265
   9  53    1.03039414
   9  54    0.95419453
   9  55    0.88395901
   9  56    0.81918460
   9  57    0.75941477
   9  58    0.70423469
   9  59    0.65326705
   9  60    0.60616832
   9  61    0.56262538
   9  62    0.52235259
   9  63    0.48508914
   9  64    0.45059668
   9  65    0.41865719
   9  66    0.38907112
   9  67    0.36165563
   9  68    0.33624312
   9  69    0.31267982
   9  70    0.29082456
   9  71    0.27054764
   9  72    0.25172985
   9  73    0.23426151
   9  74    0.21804170
   9  75    0.20297746
   9  76    0.18898317
   9  77    0.17597987
   9  78    0.16389473
   9  79    0.15266058
   9  80    0.14221538
   9  81    0.13250182
   9  82    0.12346698
   9  83    0.11506191
   9  84    0.10724136
   9  85    0.09996345
   9  86    0.09318946
   9  87    0.08688350
   9  88    0.08101236
   9  89    0.07554527
   9  90    0.07045371
   9  91    0.06571124
   9  92    0.06129337
   9  93    0.05717736
   9  94    0.05334211
   9  95    0.04976807
   9  96    0.04643705
   9  97    0.04333220
   9  98    0.04043786
   9  99    0.03773947
   9 100    0.03522353
   9 101    0.03287747
   9 102    0.03068961
   9 103    0.02864911
   9 104    0.02674588
   9 105    0.02497053
   9 106    0.02331434
   9 107    0.02176918
   9 108    0.02032751
   9 109    0.01898228
   9 110    0.01772697
   9 111    0.01655547
   9 112    0.01546211
   9 113    0.01444163
   9 114    0.01348909
   9 115    0.01259992
   9 116    0.01176986
   9 117    0.01099492
   9 118    0.01027142
   9 119    0.00959589
   9 120    0.00896512
   9 121    0.00837611
   9 122    0.00782608
   9 123    0.00731241
   9 124    0.00683268
   9 125    0.00638463
   9 126    0.00596614
   9 127    0.00557525
   9 128    0.00521012
   9 129    0.00486903
   9 130    0.00455040
   9 131    0.00425273
   9 132    0.00397462
   9 133    0.00371479
   9 134    0.00347202
   9 135    0.00324519
   9 136    0.00303323
   9 137    0.00283517
   9 138    0.00265009
   9 139    0.00247713
   9 140    0.00231549
   9 141    0.00216442
   9 142    0.00202322
   9 143    0.00189126
   9 144    0.00176791
   9 145    0.00165260
   9 146    0.00154482
   9 147    0.00144406
   9 148    0.00134987
   9 149    0.00126180
   9 150    0.00117946
   9 151    0.00110247
   9 152    0.00103048
   9 153    0.00096315
   9 154    0.00090019
   9 155    0.00084130
   9 156    0.00078622
   9 157    0.00073469
   9 158    0.00068647
   9 159    0.00064136
   9 160    0.00059915
   9 161    0.00055964
   9 162    0.00052265
   9 163    0.00048801
   9 164    0.00045558
   9 165    0.00042520
   9 166    0.00039673
   9 167    0.00037005
   9 168    0.00034503
   9 169    0.00032156
   9 170    0.00029954
   9 171    0.00027886
   9 172    0.00025944
   9 173    0.00024118
   9 174    0.00022401
   9 175    0.00020784
   9 176    0.00019260
   9 177    0.00017823
   9 178    0.00016466
   9 179    0.00015182
   9 180    0.00013967
   9 181    0.00012814
   9 182    0.00011718
   9 183    0.00010675
   9 184    0.00009680
   9 185    0.00008728
   9 186    0.00007815
   9 187    0.00006937
   9 188    0.00006090
   9 189    0.00005271
   9 190    0.00004475
   9 191    0.00003699
   9 192    0.00002939
   9 193    0.00002193
   9 194    0.00001457
   9 195    0.00000727
   9 196    0.00000000
  10   1    0.00000000
  10   2    0.00000000
  10   3   15.34702487
  10   4   28.81169463
  10   5   40.16859314
  10   6   49.52402348
  10   7   56.31817736
  10   8   60.27855934
  10   9   61.68238466
  10  10   60.69947196
  10  11   57.74508456
  10  12   52.45763065
  10  13   46.67882545
  10  14   41.49938884
  10  15   36.92069681
  10  16   32.89426287
  10  17   29.35772402
  10  18   26.24964516
  10  19   23.51430895
  10  20   21.10274902
  10  21   18.97249260
  10  22   17.08690597
  10  23   15.41446097
  10  24   13.92803542
  10  25   12.60428437
  10  26   11.42309070
  10  27   10.36709183
  10  28    9.42127545
  10  29    8.57263575
  10  30    7.80988190
  10  31    7.12319102
  10  32    6.50399888
  10  33    5.94482252
  10  34    5.43910974
  10  35    4.98111118
  10  36    4.56577144
  10  37    4.18863626
  10  38    3.84577320
  10  39    3.53370379
  10  40    3.24934525
  10  41    2.98996045
  10  42    2.75311480
  10  43    2.53663905
  10  44    2.33859709
  10  45    2.15725805
  10  46    1.99107211
  10  47    1.83864942
  10  48    1.69874170
  10  49    1.57022625
  10  50    1.45209187
  10  51    1.34342656
  10  52    1.24340674
  10  53    1.15128770
  10  54    1.06639528
  10  55    0.98811841
  10  56    0.91590262
  10  57    0.84924423
  10  58    0.78768523
  10  59    0.73080868
  10  60    0.67823470
  10  61    0.62961681
  10  62    0.58463874
  10  63    0.54301152
  10  64    0.50447090
  10  65    0.46877507
  10  66    0.43570252
  10  67    0.40505027
  10  68    0.37663211
  10  69    0.35027713
  10  70    0.32582834
  10  71    0.30314149
  10  72    0.28208389
  10  73    0.26253345
  10  74    0.24437777
  10  75    0.22751330
  10  76    0.21184459
  10  77    0.19728364
  10  78    0.18374923
  10  79    0.17116643
  10  80    0.15946601
  10  81    0.14858404
  10  82    0.13846140
  10  83    0.12904346
  10  84    0.12027966
  10  85    0.11212325
  10  86    0.10453093
  10  87    0.09746262
  10  88    0.09088118
  10  89    0.08475221
  10  90    0.07904382
  10  91    0.07372646
  10  92    0.06877270
  10  93    0.06415712
  10  94    0.05985613
  10  95    0.05584781
  10  96    0.05211184
  10  97    0.04862934
  10  98    0.04538278
  10  99    0.04235586
  10 100    0.03953346
  10 101    0.03690151
  10 102    0.03444694
  10 103    0.03215758
  10 104    0.03002214
  10 105    0.02803010
  10 106    0.02617169
  10 107    0.02443780
  10 108    0.02281997
  10 109    0.02131033
  10 110    0.01990153
  10 111    0.01858675
  10 112    0.01735964
  10 113    0.01621427
  10 114    0.01514513
  10 115    0.01414709
  10 116    0.01321536
  10 117    0.01234550
  10 118    0.01153333
  10 119    0.01077500
  10 120    0.01006690
  10 121    0.00940567
  10 122    0.00878818
  10 123    0.00821150
  10 124    0.00767291
  10 125    0.00716986
  10 126    0.00670001
  10 127    0.00626112
  10 128    0.00585116
  10 129    0.00546818
  10 130    0.00511041
  10 131    0.00477616
  10 132    0.00446388
  10 133    0.00417212
  10 134    0.00389951
  10 135    0.00364479
  10 136    0.00340678
  10 137    0.00318436
  10 138    0.00297651
  10 139    0.00278228
  10 140    0.00260075
  10 141    0.00243109
  10 142    0.00227252
  10 143    0.00212432
  10 144    0.00198578
  10 145    0.00185629
  10 146    0.00173524
  10 147    0.00162207
  10 148    0.00151628
  10 149    0.00141737
  10 150    0.00132489
  10 151    0.00123841
  10 152    0.00115755
  10 153    0.00108193
  10 154    0.00101121
  10 155    0.00094507
  10 156    0.00088319
  10 157    0.00082531
  10 158    0.00077116
  10 159    0.00072049
  10 160    0.00067307
  10 161    0.00062868
  10 162    0.00058713
  10 163    0.00054823
  10 164    0.00051180
  10 165    0.00047767
  10 166    0.00044569
  10 167    0.00041572
  10 168    0.00038761
  10 169    0.00036125
  10 170    0.00033651
  10 171    0.00031329
  10 172    0.00029147
  10 173    0.00027096
  10 174    0.00025166
  10 175    0.00023350
  10 176    0.00021638
  10 177    0.00020024
  10 178    0.00018499
  10 179    0.00017057
  10 180    0.00015691
  10 181    0.00014396
  10 182    0.00013165
  10 183    0.00011993
  10 184    0.00010875
  10 185    0.00009806
  10 186    0.00008780
  10 187    0.00007794
  10 188    0.00006842
  10 189    0.00005922
  10 190    0.00005027
  10 191    0.00004156
  10 192    0.00003302
  10 193    0.00002464
  10 194    0.00001637
  10 195    0.00000816
  10 196    0.00000000
  11   1    0.00000000
  11   2    0.00000000
  11   3   15.50484285
  11   4   28.97758696
  11   5   40.47005833
  11   6   50.07742977
  11   7   57.72843668
  11   8   62.23636770
  11   9   63.57159792
  11  10   63.06134173
  11  11   59.55590189
  11  12   54.31579265
  11  13   48.58455518
  11  14   43.42244205
  11  15   38.82044986
  11  16   34.73814966
  11  17   31.12400329
  11  18   27.92540812
  11  19   25.09301354
  11  20   22.58224802
  11  21   20.35360077
  11  22   18.37238332
  11  23   16.60829580
  11  24   15.03494079
  11  25   13.62934705
  11  26   12.37152906
  11  27   11.24409180
  11  28   10.23188218
  11  29    9.32168482
  11  30    8.50195847
  11  31    7.76260847
  11  32    7.09479101
  11  33    6.49074491
  11  34    5.94364712
  11  35    5.44748873
  11  36    4.99696834
  11  37    4.58740050
  11  38    4.21463683
  11  39    3.87499808
  11  40    3.56521551
  11  41    3.28238018
  11  42    3.02389912
  11  43    2.78745732
  11  44    2.57098463
  11  45    2.37262710
  11  46    2.19072189
  11  47    2.02377543
  11  48    1.87044433
  11  49    1.72951860
  11  50    1.59990696
  11  51    1.48062397
  11  52    1.37077865
  11  53    1.26956442
  11  54    1.17625033
  11  55    1.09017315
  11  56    1.01073051
  11  57    0.93737470
  11  58    0.86960721
  11  59    0.80697391
  11  60    0.74906064
  11  61    0.69548942
  11  62    0.64591494
  11  63    0.60002151
  11  64    0.55752025
  11  65    0.51814662
  11  66    0.48165820
  11  67    0.44783265
  11  68    0.41646596
  11  69    0.38737074
  11  70    0.36037481
  11  71    0.33531986
  11  72    0.31206023
  11  73    0.29046182
  11  74    0.27040113
  11  75    0.25176433
  11  76    0.23444649
  11  77    0.21835078
  11  78    0.20338787
  11  79    0.18947525
  11  80    0.17653671
  11  81    0.16450184
  11  82    0.15330552
  11  83    0.14288754
  11  84    0.13319219
  11  85    0.12416791
  11  86    0.11576695
  11  87    0.10794511
  11  88    0.10066141
  11  89    0.09387791
  11  90    0.08755940
  11  91    0.08167326
  11  92    0.07618922
  11  93    0.07107920
  11  94    0.06631712
  11  95    0.06187882
  11  96    0.05774181
  11  97    0.05388525
  11  98    0.05028976
  11  99    0.04693733
  11 100    0.04381124
  11 101    0.04089594
  11 102    0.03817697
  11 103    0.03564089
  11 104    0.03327520
  11 105    0.03106828
  11 106    0.02900930
  11 107    0.02708821
  11 108    0.02529563
  11 109    0.02362285
  11 110    0.02206176
  11 111    0.02060480
  11 112    0.01924493
  11 113    0.01797560
  11 114    0.01679072
  11 115    0.01568459
  11 116    0.01465193
  11 117    0.01368779
  11 118    0.01278759
  11 119    0.01194704
  11 120    0.01116213
  11 121    0.01042916
  11 122    0.00974465
  11 123    0.00910537
  11 124    0.00850830
  11 125    0.00795063
  11 126    0.00742973
  11 127    0.00694315
  11 128    0.00648863
  11 129    0.00606402
  11 130    0.00566735
  11 131    0.00529675
  11 132    0.00495051
  11 133    0.00462700
  11 134    0.00432473
  11 135    0.00404228
  11 136    0.00377836
  11 137    0.00353173
  11 138    0.00330125
  11 139    0.00308585
  11 140    0.00288455
  11 141    0.00269641
  11 142    0.00252057
  11 143    0.00235621
  11 144    0.00220257
  11 145    0.00205896
  11 146    0.00192471
  11 147    0.00179921
  11 148    0.00168188
  11 149    0.00157218
  11 150    0.00146961
  11 151    0.00137370
  11 152    0.00128402
  11 153    0.00120015
  11 154    0.00112171
  11 155    0.00104834
  11 156    0.00097972
  11 157    0.00091551
  11 158    0.00085545
  11 159    0.00079924
  11 160    0.00074665
  11 161    0.00069741
  11 162    0.00065133
  11 163    0.00060817
  11 164    0.00056776
  11 165    0.00052990
  11 166    0.00049443
  11 167    0.00046118
  11 168    0.00043000
  11 169    0.00040076
  11 170    0.00037332
  11 171    0.00034756
  11 172    0.00032335
  11 173    0.00030060
  11 174    0.00027920
  11 175    0.00025905
  11 176    0.00024006
  11 177    0.00022214
  11 178    0.00020523
  11 179    0.00018923
  11 180    0.00017408
  11 181    0.00015971
  11 182    0.00014606
  11 183    0.00013306
  11 184    0.00012065
  11 185    0.00010879
  11 186    0.00009741
  11 187    0.00008647
  11 188    0.00007591
  11 189    0.00006570
  11 190    0.00005578
  11 191    0.00004610
  11 192    0.00003664
  11 193    0.00002734
  11 194    0.00001816
  11 195    0.00000906
  11 196    0.00000000
  12   1    0.00000000
  12   2    0.00000000
  12   3   15.75684103
  12   4   29.23977842
  12   5   40.81866573
  12   6   50.78771084
  12   7   58.51291679
  12   8   63.61607155
  12   9   65.56083852
  12  10   64.67089303
  12  11   61.33985069
  12  12   55.88256355
  12  13   50.11569332
  12  14   44.95923795
  12  15   40.35594817
  12  16   36.25297431
  12  17   32.59935200
  12  18   29.34678396
  12  19   26.45056159
  12  20   23.87004817
  12  21   21.56877504
  12  22   19.51429383
  12  23   17.67789779
  12  24   16.03428487
  12  25   14.56120594
  12  26   13.23912233
  12  27   12.05088552
  12  28   10.98144515
  12  29   10.01758697
  12  30    9.14770056
  12  31    8.36157488
  12  32    7.65021936
  12  33    7.00570795
  12  34    6.42104350
  12  35    5.89004004
  12  36    5.40722058
  12  37    4.96772855
  12  38    4.56725096
  12  39    4.20195171
  12  40    3.86841366
  12  41    3.56358829
  12  42    3.28475190
  12  43    3.02946746
  12  44    2.79555126
  12  45    2.58104384
  12  46    2.38418457
  12  47    2.20338930
  12  48    2.03723087
  12  49    1.88442184
  12  50    1.74379943
  12  51    1.61431215
  12  52    1.49500805
  12  53    1.38502435
  12  54    1.28357817
  12  55    1.18995842
  12  56    1.10351855
  12  57    1.02367009
  12  58    0.94987693
  12  59    0.88165022
  12  60    0.81854377
  12  61    0.76015002
  12  62    0.70609635
  12  63    0.65604183
  12  64    0.60967428
  12  65    0.56670763
  12  66    0.52687955
  12  67    0.48994931
  12  68    0.45569586
  12  69    0.42391609
  12  70    0.39442325
  12  71    0.36704554
  12  72    0.34162484
  12  73    0.31801548
  12  74    0.29608327
  12  75    0.27570448
  12  76    0.25676497
  12  77    0.23915941
  12  78    0.22279057
  12  79    0.20756863
  12  80    0.19341060
  12  81    0.18023975
  12  82    0.16798514
  12  83    0.15658112
  12  84    0.14596695
  12  85    0.13608640
  12  86    0.12688738
  12  87    0.11832166
  12  88    0.11034451
  12  89    0.10291450
  12  90    0.09599321
  12  91    0.08954499
  12  92    0.08353679
  12  93    0.07793791
  12  94    0.07271989
  12  95    0.06785629
  12  96    0.06332254
  12  97    0.05909586
  12  98    0.05515504
  12  99    0.05148041
  12 100    0.04805366
  12 101    0.04485779
  12 102    0.04187697
  12 103    0.03909652
  12 104    0.03650274
  12 105    0.03408290
  12 106    0.03182518
  12 107    0.02971856
  12 108    0.02775277
  12 109    0.02591828
  12 110    0.02420619
  12 111    0.02260825
  12 112    0.02111673
  12 113    0.01972447
  12 114    0.01842478
  12 115    0.01721143
  12 116    0.01607863
  12 117    0.01502097
  12 118    0.01403341
  12 119    0.01311125
  12 120    0.01225012
  12 121    0.01144595
  12 122    0.01069492
  12 123    0.00999349
  12 124    0.00933836
  12 125    0.00872645
  12 126    0.00815487
  12 127    0.00762094
  12 128    0.00712217
  12 129    0.00665621
  12 130    0.00622090
  12 131    0.00581420
  12 132    0.00543421
  12 133    0.00507917
  12 134    0.00474743
  12 135    0.00443744
  12 136    0.00414777
  12 137    0.00387708
  12 138    0.00362411
  12 139    0.00338770
  12 140    0.00316674
  12 141    0.00296023
  12 142    0.00276722
  12 143    0.00258680
  12 144    0.00241816
  12 145    0.00226052
  12 146    0.00211315
  12 147    0.00197538
  12 148    0.00184658
  12 149    0.00172615
  12 150    0.00161355
  12 151    0.00150827
  12 152    0.00140981
  12 153    0.00131774
  12 154    0.00123162
  12 155    0.00115108
  12 156    0.00107573
  12 157    0.00100525
  12 158    0.00093930
  12 159    0.00087760
  12 160    0.00081985
  12 161    0.00076579
  12 162    0.00071519
  12 163    0.00066781
  12 164    0.00062344
  12 165    0.00058187
  12 166    0.00054293
  12 167    0.00050642
  12 168    0.00047219
  12 169    0.00044008
  12 170    0.00040995
  12 171    0.00038166
  12 172    0.00035508
  12 173    0.00033010
  12 174    0.00030659
  12 175    0.00028447
  12 176    0.00026362
  12 177    0.00024395
  12 178    0.00022537
  12 179    0.00020780
  12 180    0.00019117
  12 181    0.00017539
  12 182    0.00016040
  12 183    0.00014612
  12 184    0.00013250
  12 185    0.00011947
  12 186    0.00010697
  12 187    0.00009496
  12 188    0.00008337
  12 189    0.00007215
  12 190    0.00006125
  12 191    0.00005063
  12 192    0.00004024
  12 193    0.00003002
  12 194    0.00001994
  12 195    0.00000995
  12 196    0.00000000
  13   1    0.00000000
  13   2    0.00000000
  13   3   15.34583330
  13   4   29.52309615
  13   5   40.94055342
  13   6   50.94518528
  13   7   59.15373406
  13   8   64.40888222
  13   9   66.64729744
  13  10   65.98048370
  13  11   62.49564933
  13  12   56.98267154
  13  13   51.23708005
  13  14   46.12288525
  13  15   41.55271595
  13  16   37.46360446
  13  17   33.80417440
  13  18   30.52931876
  13  19   27.59830886
  13  20   24.97418380
  13  21   22.62351884
  13  22   20.51625451
  13  23   18.62549903
  13  24   16.92729629
  13  25   15.40037265
  13  26   14.02587829
  13  27   12.78713461
  13  28   11.66939567
  13  29   10.65962780
  13  30    9.74630936
  13  31    8.91925093
  13  32    8.16943511
  13  33    7.48887491
  13  34    6.87048879
  13  35    6.30799109
  13  36    5.79579591
  13  37    5.32893296
  13  38    4.90297405
  13  39    4.51396877
  13  40    4.15838826
  13  41    3.83307603
  13  42    3.53520490
  13  43    3.26223937
  13  44    3.01190249
  13  45    2.78214694
  13  46    2.57112952
  13  47    2.37718873
  13  48    2.19882508
  13  49    2.03468370
  13  50    1.88353894
  13  51    1.74428084
  13  52    1.61590309
  13  53    1.49749240
  13  54    1.38821903
  13  55    1.28732841
  13  56    1.19413367
  13  57    1.10800896
  13  58    1.02838352
  13  59    0.95473639
  13  60    0.88659166
  13  61    0.82351418
  13  62    0.76510581
  13  63    0.71100197
  13  64    0.66086855
  13  65    0.61439917
  13  66    0.57131269
  13  67    0.53135094
  13  68    0.49427669
  13  69    0.45987187
  13  70    0.42793582
  13  71    0.39828388
  13  72    0.37074596
  13  73    0.34516534
  13  74    0.32139753
  13  75    0.29930927
  13  76    0.27877758
  13  77    0.25968892
  13  78    0.24193843
  13  79    0.22542922
  13  80    0.21007173
  13  81    0.19578312
  13  82    0.18248678
  13  83    0.17011180
  13  84    0.15859255
  13  85    0.14786825
  13  86    0.13788259
  13  87    0.12858338
  13  88    0.11992229
  13  89    0.11185445
  13  90    0.10433830
  13  91    0.09733525
  13  92    0.09080950
  13  93    0.08472784
  13  94    0.07905942
  13  95    0.07377559
  13  96    0.06884976
  13  97    0.06425721
  13  98    0.05997497
  13  99    0.05598172
  13 100    0.05225760
  13 101    0.04878418
  13 102    0.04554430
  13 103    0.04252201
  13 104    0.03970248
  13 105    0.03707189
  13 106    0.03461740
  13 107    0.03232706
  13 108    0.03018974
  13 109    0.02819507
  13 110    0.02633341
  13 111    0.02459579
  13 112    0.02297383
  13 113    0.02145974
  13 114    0.02004626
  13 115    0.01872664
  13 116    0.01749457
  13 117    0.01634418
  13 118    0.01527000
  13 119    0.01426693
  13 120    0.01333021
  13 121    0.01245541
  13 122    0.01163841
  13 123    0.01087534
  13 124    0.01016261
  13 125    0.00949687
  13 126    0.00887500
  13 127    0.00829408
  13 128    0.00775140
  13 129    0.00724441
  13 130    0.00677075
  13 131    0.00632821
  13 132    0.00591473
  13 133    0.00552839
  13 134    0.00516738
  13 135    0.00483005
  13 136    0.00451482
  13 137    0.00422024
  13 138    0.00394493
  13 139    0.00368764
  13 140    0.00344717
  13 141    0.00322242
  13 142    0.00301234
  13 143    0.00281598
  13 144    0.00263243
  13 145    0.00246085
  13 146    0.00230045
  13 147    0.00215049
  13 148    0.00201029
  13 149    0.00187921
  13 150    0.00175665
  13 151    0.00164204
  13 152    0.00153487
  13 153    0.00143464
  13 154    0.00134090
  13 155    0.00125322
  13 156    0.00117120
  13 157    0.00109447
  13 158    0.00102268
  13 159    0.00095550
  13 160    0.00089263
  13 161    0.00083379
  13 162    0.00077870
  13 163    0.00072712
  13 164    0.00067881
  13 165    0.00063356
  13 166    0.00059115
  13 167    0.00055141
  13 168    0.00051414
  13 169    0.00047918
  13 170    0.00044637
  13 171    0.00041557
  13 172    0.00038664
  13 173    0.00035943
  13 174    0.00033385
  13 175    0.00030975
  13 176    0.00028705
  13 177    0.00026563
  13 178    0.00024541
  13 179    0.00022628
  13 180    0.00020817
  13 181    0.00019098
  13 182    0.00017466
  13 183    0.00015911
  13 184    0.00014428
  13 185    0.00013009
  13 186    0.00011649
  13 187    0.00010340
  13 188    0.00009078
  13 189    0.00007857
  13 190    0.00006670
  13 191    0.00005513
  13 192    0.00004381
  13 193    0.00003269
  13 194    0.00002171
  13 195    0.00001083
  13 196    0.00000000
  14   1    0.00000000
  14   2    0.00000000
  14   3   15.16484081
  14   4   28.68443006
  14   5   40.63919269
  14   6   51.10272752
  14   7   58.98480376
  14   8   64.47631925
  14   9   66.90584139
  14  10   66.37228114
  14  11   62.92982423
  14  12   57.54355209
  14  13   51.93222356
  14  14   46.92718328
  14  15   42.43480317
  14  16   38.39455760
  14  17   34.75977442
  14  18   31.49024733
  14  19   28.54967504
  14  20   25.90485607
  14  21   23.52544669
  14  22   21.38385349
  14  23   19.45512412
  14  24   17.71680556
  14  25   16.14877325
  14  26   14.73304325
  14  27   13.45357870
  14  28   12.29609942
  14  29   11.24790038
  14  30   10.29768243
  14  31    9.43539706
  14  32    8.65210572
  14  33    7.93985326
  14  34    7.29155511
  14  35    6.70089686
  14  36    6.16224540
  14  37    5.67057039
  14  38    5.22137504
  14  39    4.81063502
  14  40    4.43474480
  14  41    4.09047031
  14  42    3.77490729
  14  43    3.48544464
  14  44    3.21973207
  14  45    2.97565166
  14  46    2.75129264
  14  47    2.54492927
  14  48    2.35500114
  14  49    2.18009582
  14  50    2.01893350
  14  51    1.87035330
  14  52    1.73330116
  14  53    1.60681909
  14  54    1.49003557
  14  55    1.38215700
  14  56    1.28246008
  14  57    1.19028502
  14  58    1.10502944
  14  59    1.02614295
  14  60    0.95312220
  14  61    0.88550658
  14  62    0.82287424
  14  63    0.76483854
  14  64    0.71104489
  14  65    0.66116787
  14  66    0.61490864
  14  67    0.57199258
  14  68    0.53216720
  14  69    0.49520020
  14  70    0.46087775
  14  71    0.42900293
  14  72    0.39939425
  14  73    0.37188442
  14  74    0.34631911
  14  75    0.32255592
  14  76    0.30046338
  14  77    0.27992005
  14  78    0.26081373
  14  79    0.24304072
  14  80    0.22650509
  14  81    0.21111813
  14  82    0.19679772
  14  83    0.18346788
  14  84    0.17105821
  14  85    0.15950353
  14  86    0.14874341
  14  87    0.13872186
  14  88    0.12938697
  14  89    0.12069059
  14  90    0.11258805
  14  91    0.10503793
  14  92    0.09800174
  14  93    0.09144378
  14  94    0.08533090
  14  95    0.07963230
  14  96    0.07431937
  14  97    0.06936553
  14  98    0.06474607
  14  99    0.06043804
  14 100    0.05642009
  14 101    0.05267236
  14 102    0.04917639
  14 103    0.04591501
  14 104    0.04287224
  14 105    0.04003321
  14 106    0.03738408
  14 107    0.03491199
  14 108    0.03260493
  14 109    0.03045174
  14 110    0.02844204
  14 111    0.02656615
  14 112    0.02481504
  14 113    0.02318032
  14 114    0.02165416
  14 115    0.02022928
  14 116    0.01889888
  14 117    0.01765663
  14 118    0.01649663
  14 119    0.01541338
  14 120    0.01440175
  14 121    0.01345696
  14 122    0.01257456
  14 123    0.01175038
  14 124    0.01098055
  14 125    0.01026145
  14 126    0.00958972
  14 127    0.00896221
  14 128    0.00837597
  14 129    0.00782829
  14 130    0.00731659
  14 131    0.00683850
  14 132    0.00639179
  14 133    0.00597439
  14 134    0.00558436
  14 135    0.00521989
  14 136    0.00487930
  14 137    0.00456101
  14 138    0.00426354
  14 139    0.00398553
  14 140    0.00372569
  14 141    0.00348282
  14 142    0.00325582
  14 143    0.00304363
  14 144    0.00284528
  14 145    0.00265986
  14 146    0.00248651
  14 147    0.00232446
  14 148    0.00217294
  14 149    0.00203128
  14 150    0.00189882
  14 151    0.00177495
  14 152    0.00165912
  14 153    0.00155080
  14 154    0.00144948
  14 155    0.00135471
  14 156    0.00126607
  14 157    0.00118313
  14 158    0.00110554
  14 159    0.00103293
  14 160    0.00096497
  14 161    0.00090137
  14 162    0.00084182
  14 163    0.00078606
  14 164    0.00073385
  14 165    0.00068493
  14 166    0.00063909
  14 167    0.00059612
  14 168    0.00055584
  14 169    0.00051805
  14 170    0.00048258
  14 171    0.00044929
  14 172    0.00041801
  14 173    0.00038860
  14 174    0.00036094
  14 175    0.00033489
  14 176    0.00031035
  14 177    0.00028719
  14 178    0.00026533
  14 179    0.00024465
  14 180    0.00022506
  14 181    0.00020649
  14 182    0.00018884
  14 183    0.00017203
  14 184    0.00015599
  14 185    0.00014066
  14 186    0.00012595
  14 187    0.00011180
  14 188    0.00009815
  14 189    0.00008495
  14 190    0.00007212
  14 191    0.00005961
  14 192    0.00004737
  14 193    0.00003535
  14 194    0.00002348
  14 195    0.00001171
  14 196    0.00000000
  15   1    0.00000000
  15   2    0.00000000
  15   3   13.68981995
  15   4   27.52544318
  15   5   39.99177926
  15   6   50.04634388
  15   7   58.44260960
  15   8   63.86391310
  15   9   66.39535898
  15  10   65.93873015
  15  11   62.55978565
  15  12   57.55989365
  15  13   52.22901567
  15  14   47.40671778
  15  15   43.03466499
  15  16   39.07378032
  15  17   35.48929664
  15  18   32.24830820
  15  19   29.31960091
  15  20   26.67384189
  15  21   24.28375436
  15  22   22.12420967
  15  23   20.17223681
  15  24   18.40696674
  15  25   16.80953130
  15  26   15.36293392
  15  27   14.05190570
  15  28   12.86275658
  15  29   11.78322852
  15  30   10.80235486
  15  31    9.91032855
  15  32    9.09838049
  15  33    8.35866852
  15  34    7.68417696
  15  35    7.06862626
  15  36    6.50639209
  15  37    5.99243317
  15  38    5.52222709
  15  39    5.09171327
  15  40    4.69724235
  15  41    4.33553138
  15  42    4.00362405
  15  43    3.69885555
  15  44    3.41882132
  15  45    3.16134949
  15  46    2.92447632
  15  47    2.70642449
  15  48    2.50558381
  15  49    2.32049406
  15  50    2.14982976
  15  51    1.99238659
  15  52    1.84706930
  15  53    1.71288095
  15  54    1.58891327
  15  55    1.47433809
  15  56    1.36839960
  15  57    1.27040750
  15  58    1.17973084
  15  59    1.09579243
  15  60    1.01806392
  15  61    0.94606129
  15  62    0.87934081
  15  63    0.81749547
  15  64    0.76015163
  15  65    0.70696611
  15  66    0.65762352
  15  67    0.61183381
  15  68    0.56933012
  15  69    0.52986675
  15  70    0.49321742
  15  71    0.45917355
  15  72    0.42754287
  15  73    0.39814800
  15  74    0.37082524
  15  75    0.34542344
  15  76    0.32180302
  15  77    0.29983497
  15  78    0.27940004
  15  79    0.26038796
  15  80    0.24269671
  15  81    0.22623189
  15  82    0.21090609
  15  83    0.19663839
  15  84    0.18335381
  15  85    0.17098289
  15  86    0.15946122
  15  87    0.14872912
  15  88    0.13873120
  15  89    0.12941612
  15  90    0.12073621
  15  91    0.11264724
  15  92    0.10510814
  15  93    0.09808079
  15  94    0.09152977
  15  95    0.08542218
  15  96    0.07972746
  15  97    0.07441720
  15  98    0.06946499
  15  99    0.06484629
  15 100    0.06053826
  15 101    0.05651968
  15 102    0.05277080
  15 103    0.04927324
  15 104    0.04600992
  15 105    0.04296491
  15 106    0.04012342
  15 107    0.03747166
  15 108    0.03499679
  15 109    0.03268686
  15 110    0.03053075
  15 111    0.02851809
  15 112    0.02663922
  15 113    0.02488515
  15 114    0.02324749
  15 115    0.02171844
  15 116    0.02029071
  15 117    0.01895753
  15 118    0.01771257
  15 119    0.01654993
  15 120    0.01546412
  15 121    0.01445001
  15 122    0.01350283
  15 123    0.01261812
  15 124    0.01179172
  15 125    0.01101976
  15 126    0.01029862
  15 127    0.00962493
  15 128    0.00899554
  15 129    0.00840752
  15 130    0.00785812
  15 131    0.00734479
  15 132    0.00686514
  15 133    0.00641695
  15 134    0.00599814
  15 135    0.00560677
  15 136    0.00524102
  15 137    0.00489921
  15 138    0.00457976
  15 139    0.00428120
  15 140    0.00400214
  15 141    0.00374132
  15 142    0.00349751
  15 143    0.00326962
  15 144    0.00305658
  15 145    0.00285743
  15 146    0.00267125
  15 147    0.00249718
  15 148    0.00233444
  15 149    0.00218228
  15 150    0.00203999
  15 151    0.00190694
  15 152    0.00178252
  15 153    0.00166616
  15 154    0.00155732
  15 155    0.00145552
  15 156    0.00136029
  15 157    0.00127119
  15 158    0.00118784
  15 159    0.00110983
  15 160    0.00103683
  15 161    0.00096849
  15 162    0.00090452
  15 163    0.00084462
  15 164    0.00078852
  15 165    0.00073596
  15 166    0.00068671
  15 167    0.00064055
  15 168    0.00059727
  15 169    0.00055666
  15 170    0.00051856
  15 171    0.00048278
  15 172    0.00044917
  15 173    0.00041758
  15 174    0.00038785
  15 175    0.00035987
  15 176    0.00033349
  15 177    0.00030862
  15 178    0.00028512
  15 179    0.00026290
  15 180    0.00024186
  15 181    0.00022190
  15 182    0.00020293
  15 183    0.00018487
  15 184    0.00016764
  15 185    0.00015115
  15 186    0.00013535
  15 187    0.00012014
  15 188    0.00010548
  15 189    0.00009129
  15 190    0.00007750
  15 191    0.00006406
  15 192    0.00005091
  15 193    0.00003798
  15 194    0.00002523
  15 195    0.00001259
  15 196    0.00000000
  16   1    0.00000000
  16   2    0.00000000
  16   3   10.12380990
  16   4   24.84595544
  16   5   37.91626453
  16   6   48.84864492
  16   7   57.10938212
  16   8   62.39707593
  16   9   65.13879857
  16  10   64.69151376
  16  11   62.06118422
  16  12   57.13769124
  16  13   52.22635288
  16  14   47.62582388
  16  15   43.39566966
  16  16   39.53305365
  16  17   36.01742290
  16  18   32.82321026
  16  19   29.92397433
  16  20   27.29395840
  16  21   24.90875144
  16  22   22.74557946
  16  23   20.78341643
  16  24   19.00299486
  16  25   17.38675671
  16  26   15.91876870
  16  27   14.58461749
  16  28   13.37129521
  16  29   12.26708235
  16  30   11.26143263
  16  31   10.34486280
  16  32    9.50884912
  16  33    8.74573150
  16  34    8.04862543
  16  35    7.41134195
  16  36    6.82831514
  16  37    6.29453683
  16  38    5.80549791
  16  39    5.35713586
  16  40    4.94578774
  16  41    4.56814829
  16  42    4.22123253
  16  43    3.90234241
  16  44    3.60903715
  16  45    3.33910672
  16  46    3.09054826
  16  47    2.86154509
  16  48    2.65044792
  16  49    2.45575812
  16  50    2.27611282
  16  51    2.11027152
  16  52    1.95710417
  16  53    1.81558051
  16  54    1.68476050
  16  55    1.56378575
  16  56    1.45187180
  16  57    1.34830127
  16  58    1.25241762
  16  59    1.16361958
  16  60    1.08135611
  16  61    1.00512187
  16  62    0.93445315
  16  63    0.86892415
  16  64    0.80814369
  16  65    0.75175211
  16  66    0.69941863
  16  67    0.65083881
  16  68    0.60573231
  16  69    0.56384087
  16  70    0.52492645
  16  71    0.48876953
  16  72    0.45516757
  16  73    0.42393366
  16  74    0.39489518
  16  75    0.36789268
  16  76    0.34277879
  16  77    0.31941731
  16  78    0.29768222
  16  79    0.27745697
  16  80    0.25863367
  16  81    0.24111246
  16  82    0.22480084
  16  83    0.20961312
  16  84    0.19546991
  16  85    0.18229761
  16  86    0.17002796
  16  87    0.15859770
  16  88    0.14794809
  16  89    0.13802467
  16  90    0.12877685
  16  91    0.12015771
  16  92    0.11212365
  16  93    0.10463418
  16  94    0.09765169
  16  95    0.09114123
  16  96    0.08507032
  16  97    0.07940879
  16  98    0.07412854
  16  99    0.06920350
  16 100    0.06460938
  16 101    0.06032361
  16 102    0.05632518
  16 103    0.05259454
  16 104    0.04911350
  16 105    0.04586514
  16 106    0.04283369
  16 107    0.04000447
  16 108    0.03736384
  16 109    0.03489905
  16 110    0.03259826
  16 111    0.03045043
  16 112    0.02844527
  16 113    0.02657320
  16 114    0.02482530
  16 115    0.02319323
  16 116    0.02166925
  16 117    0.02024612
  16 118    0.01891710
  16 119    0.01767591
  16 120    0.01651670
  16 121    0.01543399
  16 122    0.01442270
  16 123    0.01347807
  16 124    0.01259567
  16 125    0.01177137
  16 126    0.01100131
  16 127    0.01028189
  16 128    0.00960976
  16 129    0.00898179
  16 130    0.00839504
  16 131    0.00784680
  16 132    0.00733452
  16 133    0.00685583
  16 134    0.00640849
  16 135    0.00599046
  16 136    0.00559978
  16 137    0.00523467
  16 138    0.00489343
  16 139    0.00457450
  16 140    0.00427640
  16 141    0.00399776
  16 142    0.00373731
  16 143    0.00349384
  16 144    0.00326625
  16 145    0.00305348
  16 146    0.00285456
  16 147    0.00266859
  16 148    0.00249471
  16 149    0.00233213
  16 150    0.00218010
  16 151    0.00203794
  16 152    0.00190499
  16 153    0.00178066
  16 154    0.00166436
  16 155    0.00155558
  16 156    0.00145382
  16 157    0.00135861
  16 158    0.00126954
  16 159    0.00118618
  16 160    0.00110816
  16 161    0.00103514
  16 162    0.00096677
  16 163    0.00090276
  16 164    0.00084280
  16 165    0.00078663
  16 166    0.00073400
  16 167    0.00068467
  16 168    0.00063840
  16 169    0.00059501
  16 170    0.00055429
  16 171    0.00051605
  16 172    0.00048012
  16 173    0.00044635
  16 174    0.00041458
  16 175    0.00038467
  16 176    0.00035648
  16 177    0.00032989
  16 178    0.00030478
  16 179    0.00028103
  16 180    0.00025853
  16 181    0.00023720
  16 182    0.00021692
  16 183    0.00019762
  16 184    0.00017920
  16 185    0.00016158
  16 186    0.00014468
  16 187    0.00012843
  16 188    0.00011276
  16 189    0.00009758
  16 190    0.00008285
  16 191    0.00006848
  16 192    0.00005442
  16 193    0.00004060
  16 194    0.00002697
  16 195    0.00001345
  16 196    0.00000000
  17   1    0.00000000
  17   2    0.00000000
  17   3    0.00000000
  17   4   19.91778744
  17   5   35.13049539
  17   6   46.51817934
  17   7   54.97786423
  17   8   60.72604809
  17   9   63.33206164
  17  10   63.88636721
  17  11   61.10423946
  17  12   56.93211377
  17  13   52.12199528
  17  14   47.66524919
  17  15   43.56289256
  17  16   39.80363222
  17  17   36.36834498
  17  18   33.23455988
  17  19   30.37894347
  17  20   27.77855107
  17  21   25.41144828
  17  22   23.25701369
  17  23   21.29607147
  17  24   19.51092762
  17  25   17.88534863
  17  26   16.40450549
  17  27   15.05489721
  17  28   13.82426314
  17  29   12.70149049
  17  30   11.67652133
  17  31   10.74026175
  17  32    9.88449519
  17  33    9.10180088
  17  34    8.38547804
  17  35    7.72947601
  17  36    7.12833031
  17  37    6.57710444
  17  38    6.07133710
  17  39    5.60699451
  17  40    5.18042741
  17  41    4.78833239
  17  42    4.42771718
  17  43    4.09586942
  17  44    3.79032876
  17  45    3.50886177
  17  46    3.24943949
  17  47    3.01021734
  17  48    2.78951705
  17  49    2.58581055
  17  50    2.39770545
  17  51    2.22393203
  17  52    2.06333160
  17  53    1.91484602
  17  54    1.77750827
  17  55    1.65043400
  17  56    1.53281387
  17  57    1.42390676
  17  58    1.32303348
  17  59    1.22957130
  17  60    1.14294881
  17  61    1.06264144
  17  62    0.98816730
  17  63    0.91908349
  17  64    0.85498267
  17  65    0.79549004
  17  66    0.74026057
  17  67    0.68897645
  17  68    0.64134480
  17  69    0.59709560
  17  70    0.55597980
  17  71    0.51776756
  17  72    0.48224672
  17  73    0.44922132
  17  74    0.41851030
  17  75    0.38994633
  17  76    0.36337466
  17  77    0.33865219
  17  78    0.31564648
  17  79    0.29423495
  17  80    0.27430412
  17  81    0.25574885
  17  82    0.23847178
  17  83    0.22238264
  17  84    0.20739777
  17  85    0.19343958
  17  86    0.18043612
  17  87    0.16832064
  17  88    0.15703118
  17  89    0.14651025
  17  90    0.13670445
  17  91    0.12756422
  17  92    0.11904351
  17  93    0.11109954
  17  94    0.10369257
  17  95    0.09678565
  17  96    0.09034445
  17  97    0.08433703
  17  98    0.07873371
  17  99    0.07350688
  17 100    0.06863085
  17 101    0.06408173
  17 102    0.05983728
  17 103    0.05587681
  17 104    0.05218106
  17 105    0.04873209
  17 106    0.04551322
  17 107    0.04250889
  17 108    0.03970464
  17 109    0.03708697
  17 110    0.03464333
  17 111    0.03236202
  17 112    0.03023213
  17 113    0.02824350
  17 114    0.02638667
  17 115    0.02465280
  17 116    0.02303369
  17 117    0.02152165
  17 118    0.02010954
  17 119    0.01879070
  17 120    0.01755890
  17 121    0.01640835
  17 122    0.01533365
  17 123    0.01432976
  17 124    0.01339196
  17 125    0.01251587
  17 126    0.01169740
  17 127    0.01093274
  17 128    0.01021831
  17 129    0.00955079
  17 130    0.00892708
  17 131    0.00834428
  17 132    0.00779969
  17 133    0.00729078
  17 134    0.00681521
  17 135    0.00637077
  17 136    0.00595541
  17 137    0.00556722
  17 138    0.00520440
  17 139    0.00486528
  17 140    0.00454831
  17 141    0.00425203
  17 142    0.00397508
  17 143    0.00371618
  17 144    0.00347416
  17 145    0.00324790
  17 146    0.00303636
  17 147    0.00283859
  17 148    0.00265367
  17 149    0.00248076
  17 150    0.00231908
  17 151    0.00216788
  17 152    0.00202649
  17 153    0.00189424
  17 154    0.00177055
  17 155    0.00165485
  17 156    0.00154661
  17 157    0.00144535
  17 158    0.00135060
  17 159    0.00126193
  17 160    0.00117895
  17 161    0.00110127
  17 162    0.00102855
  17 163    0.00096045
  17 164    0.00089667
  17 165    0.00083692
  17 166    0.00078093
  17 167    0.00072845
  17 168    0.00067923
  17 169    0.00063307
  17 170    0.00058974
  17 171    0.00054906
  17 172    0.00051085
  17 173    0.00047492
  17 174    0.00044112
  17 175    0.00040929
  17 176    0.00037930
  17 177    0.00035101
  17 178    0.00032429
  17 179    0.00029902
  17 180    0.00027509
  17 181    0.00025239
  17 182    0.00023082
  17 183    0.00021028
  17 184    0.00019068
  17 185    0.00017193
  17 186    0.00015395
  17 187    0.00013666
  17 188    0.00011998
  17 189    0.00010384
  17 190    0.00008816
  17 191    0.00007287
  17 192    0.00005791
  17 193    0.00004321
  17 194    0.00002870
  17 195    0.00001432
  17 196    0.00000000
  18   1    0.00000000
  18   2    0.00000000
  18   3    0.00000000
  18   4   17.77444985
  18   5   32.31041289
  18   6   44.30197182
  18   7   52.77797896
  18   8   58.44033790
  18   9   61.83061454
  18  10   62.67345527
  18  11   60.78195426
  18  12   56.59248553
  18  13   51.87296196
  18  14   47.54113691
  18  15   43.56144519
  18  16   39.90961158
  18  17   36.56338392
  18  18   33.50081212
  18  19   30.70032602
  18  20   28.14107955
  18  21   25.80322449
  18  22   23.66807672
  18  23   21.71819772
  18  24   19.93741737
  18  25   18.31081770
  18  26   16.82469114
  18  27   15.46648260
  18  28   14.22472205
  18  29   13.08895198
  18  30   12.04965329
  18  31   11.09817173
  18  32   10.22664655
  18  33    9.42794243
  18  34    8.69558532
  18  35    8.02370258
  18  36    7.40696751
  18  37    6.84054827
  18  38    6.32006120
  18  39    5.84152810
  18  40    5.40133744
  18  41    4.99620920
  18  42    4.62316298
  18  43    4.27948921
  18  44    3.96272319
  18  45    3.67062160
  18  46    3.40114136
  18  47    3.15242063
  18  48    2.92276163
  18  49    2.71061519
  18  50    2.51456682
  18  51    2.33332418
  18  52    2.16570577
  18  53    2.01063075
  18  54    1.86710972
  18  55    1.73423644
  18  56    1.61118034
  18  57    1.49717973
  18  58    1.39153569
  18  59    1.29360652
  18  60    1.20280276
  18  61    1.11858259
  18  62    1.04044777
  18  63    0.96793984
  18  64    0.90063680
  18  65    0.83814996
  18  66    0.78012118
  18  67    0.72622028
  18  68    0.67614277
  18  69    0.62960770
  18  70    0.58635572
  18  71    0.54614735
  18  72    0.50876135
  18  73    0.47399328
  18  74    0.44165410
  18  75    0.41156902
  18  76    0.38357630
  18  77    0.35752628
  18  78    0.33328041
  18  79    0.31071036
  18  80    0.28969730
  18  81    0.27013108
  18  82    0.25190963
  18  83    0.23493831
  18  84    0.21912936
  18  85    0.20440136
  18  86    0.19067878
  18  87    0.17789152
  18  88    0.16597450
  18  89    0.15486732
  18  90    0.14451385
  18  91    0.13486198
  18  92    0.12586328
  18  93    0.11747276
  18  94    0.10964859
  18  95    0.10235189
  18  96    0.09554652
  18  97    0.08919886
  18  98    0.08327764
  18  99    0.07775378
  18 100    0.07260022
  18 101    0.06779177
  18 102    0.06330500
  18 103    0.05911811
  18 104    0.05521077
  18 105    0.05156408
  18 106    0.04816044
  18 107    0.04498345
  18 108    0.04201783
  18 109    0.03924936
  18 110    0.03666479
  18 111    0.03425176
  18 112    0.03199877
  18 113    0.02989508
  18 114    0.02793071
  18 115    0.02609634
  18 116    0.02438328
  18 117    0.02278343
  18 118    0.02128924
  18 119    0.01989368
  18 120    0.01859016
  18 121    0.01737257
  18 122    0.01623520
  18 123    0.01517272
  18 124    0.01418015
  18 125    0.01325287
  18 126    0.01238654
  18 127    0.01157712
  18 128    0.01082085
  18 129    0.01011422
  18 130    0.00945394
  18 131    0.00883695
  18 132    0.00826040
  18 133    0.00772160
  18 134    0.00721808
  18 135    0.00674751
  18 136    0.00630772
  18 137    0.00589668
  18 138    0.00551250
  18 139    0.00515340
  18 140    0.00481775
  18 141    0.00450400
  18 142    0.00421071
  18 143    0.00393654
  18 144    0.00368022
  18 145    0.00344059
  18 146    0.00321656
  18 147    0.00300710
  18 148    0.00281124
  18 149    0.00262811
  18 150    0.00245686
  18 151    0.00229671
  18 152    0.00214694
  18 153    0.00200686
  18 154    0.00187584
  18 155    0.00175328
  18 156    0.00163862
  18 157    0.00153135
  18 158    0.00143098
  18 159    0.00133705
  18 160    0.00124914
  18 161    0.00116685
  18 162    0.00108981
  18 163    0.00101767
  18 164    0.00095010
  18 165    0.00088680
  18 166    0.00082748
  18 167    0.00077187
  18 168    0.00071973
  18 169    0.00067082
  18 170    0.00062492
  18 171    0.00058182
  18 172    0.00054132
  18 173    0.00050326
  18 174    0.00046744
  18 175    0.00043372
  18 176    0.00040194
  18 177    0.00037197
  18 178    0.00034365
  18 179    0.00031688
  18 180    0.00029152
  18 181    0.00026746
  18 182    0.00024460
  18 183    0.00022284
  18 184    0.00020207
  18 185    0.00018220
  18 186    0.00016315
  18 187    0.00014482
  18 188    0.00012715
  18 189    0.00011004
  18 190    0.00009342
  18 191    0.00007722
  18 192    0.00006137
  18 193    0.00004579
  18 194    0.00003041
  18 195    0.00001517
  18 196    0.00000000
  19   1    0.00000000
  19   2    0.00000000
  19   3    0.00000000
  19   4   15.94076805
  19   5   30.16410554
  19   6   41.77870136
  19   7   50.60306513
  19   8   56.66070537
  19   9   60.12417337
  19  10   61.44582985
  19  11   60.00100800
  19  12   56.00950866
  19  13   51.44392969
  19  14   47.25524619
  19  15   43.40655992
  19  16   39.86978327
  19  17   36.62116693
  19  18   33.63911605
  19  19   30.90339319
  19  20   28.39489363
  19  21   26.09560961
  19  22   23.98863805
  19  23   22.05818506
  19  24   20.28955594
  19  25   18.66913027
  19  26   17.18432489
  19  27   15.82354787
  19  28   14.57614632
  19  29   13.43235030
  19  30   12.38321499
  19  31   11.42056247
  19  32   10.53692440
  19  33    9.72548649
  19  34    8.98003540
  19  35    8.29490844
  19  36    7.66494639
  19  37    7.08544952
  19  38    6.55213690
  19  39    6.06110875
  19  40    5.60881204
  19  41    5.19200883
  19  42    4.80774747
  19  43    4.45333635
  19  44    4.12631997
  19  45    3.82445725
  19  46    3.54570190
  19  47    3.28818451
  19  48    3.05019641
  19  49    2.83017507
  19  50    2.62669079
  19  51    2.43843473
  19  52    2.26420805
  19  53    2.10291206
  19  54    1.95353933
  19  55    1.81516560
  19  56    1.68694250
  19  57    1.56809085
  19  58    1.45789473
  19  59    1.35569595
  19  60    1.26088915
  19  61    1.17291722
  19  62    1.09126729
  19  63    1.01546695
  19  64    0.94508089
  19  65    0.87970778
  19  66    0.81897750
  19  67    0.76254851
  19  68    0.71010559
  19  69    0.66135766
  19  70    0.61603580
  19  71    0.57389154
  19  72    0.53469515
  19  73    0.49823421
  19  74    0.46431219
  19  75    0.43274726
  19  76    0.40337107
  19  77    0.37602776
  19  78    0.35057295
  19  79    0.32687289
  19  80    0.30480359
  19  81    0.28425015
  19  82    0.26510600
  19  83    0.24727231
  19  84    0.23065738
  19  85    0.21517613
  19  86    0.20074959
  19  87    0.18730442
  19  88    0.17477256
  19  89    0.16309076
  19  90    0.15220028
  19  91    0.14204655
  19  92    0.13257883
  19  93    0.12374998
  19  94    0.11551616
  19  95    0.10783662
  19  96    0.10067345
  19  97    0.09399139
  19  98    0.08775765
  19  99    0.08194171
  19 100    0.07651515
  19 101    0.07145156
  19 102    0.06672633
  19 103    0.06231655
  19 104    0.05820089
  19 105    0.05435949
  19 106    0.05077385
  19 107    0.04742674
  19 108    0.04430211
  19 109    0.04138501
  19 110    0.03866151
  19 111    0.03611861
  19 112    0.03374422
  19 113    0.03152705
  19 114    0.02945660
  19 115    0.02752306
  19 116    0.02571729
  19 117    0.02403078
  19 118    0.02245557
  19 119    0.02098425
  19 120    0.01960992
  19 121    0.01832613
  19 122    0.01712687
  19 123    0.01600651
  19 124    0.01495984
  19 125    0.01398197
  19 126    0.01306835
  19 127    0.01221471
  19 128    0.01141709
  19 129    0.01067180
  19 130    0.00997537
  19 131    0.00932458
  19 132    0.00871642
  19 133    0.00814807
  19 134    0.00761691
  19 135    0.00712050
  19 136    0.00665654
  19 137    0.00622289
  19 138    0.00581757
  19 139    0.00543872
  19 140    0.00508458
  19 141    0.00475354
  19 142    0.00444408
  19 143    0.00415479
  19 144    0.00388433
  19 145    0.00363148
  19 146    0.00339507
  19 147    0.00317403
  19 148    0.00296735
  19 149    0.00277409
  19 150    0.00259337
  19 151    0.00242436
  19 152    0.00226629
  19 153    0.00211846
  19 154    0.00198018
  19 155    0.00185083
  19 156    0.00172981
  19 157    0.00161659
  19 158    0.00151065
  19 159    0.00141151
  19 160    0.00131872
  19 161    0.00123186
  19 162    0.00115054
  19 163    0.00107439
  19 164    0.00100306
  19 165    0.00093624
  19 166    0.00087362
  19 167    0.00081493
  19 168    0.00075989
  19 169    0.00070825
  19 170    0.00065979
  19 171    0.00061429
  19 172    0.00057154
  19 173    0.00053135
  19 174    0.00049354
  19 175    0.00045795
  19 176    0.00042440
  19 177    0.00039274
  19 178    0.00036285
  19 179    0.00033458
  19 180    0.00030781
  19 181    0.00028241
  19 182    0.00025827
  19 183    0.00023529
  19 184    0.00021336
  19 185    0.00019239
  19 186    0.00017227
  19 187    0.00015292
  19 188    0.00013426
  19 189    0.00011619
  19 190    0.00009865
  19 191    0.00008154
  19 192    0.00006480
  19 193    0.00004835
  19 194    0.00003211
  19 195    0.00001602
  19 196    0.00000000
  20   1    0.00000000
  20   2    0.00000000
  20   3    0.00000000
  20   4   13.88834370
  20   5   27.74731705
  20   6   39.21294505
  20   7   48.39748973
  20   8   54.70211478
  20   9   58.80028118
  20  10   60.23071210
  20  11   59.00698352
  20  12   55.22487372
  20  13   50.84398367
  20  14   46.81856846
  20  15   43.11356506
  20  16   39.70143342
  20  17   36.55901579
  20  18   33.66578314
  20  19   31.00297436
  20  20   28.55318544
  20  21   26.30016922
  20  22   24.22873141
  20  23   22.32466960
  20  24   20.57473053
  20  25   18.96657382
  20  26   17.48873638
  20  27   16.13059524
  20  28   14.88232800
  20  29   13.73487109
  20  30   12.67987634
  20  31   11.70966673
  20  32   10.81719196
  20  33    9.99598462
  20  34    9.24011746
  20  35    8.54416224
  20  36    7.90315056
  20  37    7.31253671
  20  38    6.76816289
  20  39    6.26622667
  20  40    5.80325084
  20  41    5.37605542
  20  42    4.98173198
  20  43    4.61761994
  20  44    4.28128487
  20  45    3.97049869
  20  46    3.68322149
  20  47    3.41758498
  20  48    3.17187744
  20  49    2.94452993
  20  50    2.73410383
  20  51    2.53927941
  20  52    2.35884553
  20  53    2.19169018
  20  54    2.03679191
  20  55    1.89321208
  20  56    1.76008771
  20  57    1.63662509
  20  58    1.52209384
  20  59    1.41582163
  20  60    1.31718925
  20  61    1.22562621
  20  62    1.14060665
  20  63    1.06164572
  20  64    0.98829614
  20  65    0.92014514
  20  66    0.85681170
  20  67    0.79794392
  20  68    0.74321670
  20  69    0.69232962
  20  70    0.64500491
  20  71    0.60098572
  20  72    0.56003442
  20  73    0.52193114
  20  74    0.48647231
  20  75    0.45346948
  20  76    0.42274807
  20  77    0.39414636
  20  78    0.36751446
  20  79    0.34271343
  20  80    0.31961446
  20  81    0.29809806
  20  82    0.27805340
  20  83    0.25937762
  20  84    0.24197529
  20  85    0.22575778
  20  86    0.21064282
  20  87    0.19655400
  20  88    0.18342034
  20  89    0.17117590
  20  90    0.15975939
  20  91    0.14911386
  20  92    0.13918636
  20  93    0.12992766
  20  94    0.12129199
  20  95    0.11323676
  20  96    0.10572237
  20  97    0.09871196
  20  98    0.09217125
  20  99    0.08606833
  20 100    0.08037350
  20 101    0.07505909
  20 102    0.07009938
  20 103    0.06547038
  20 104    0.06114978
  20 105    0.05711678
  20 106    0.05335202
  20 107    0.04983745
  20 108    0.04655626
  20 109    0.04349278
  20 110    0.04063242
  20 111    0.03796157
  20 112    0.03546755
  20 113    0.03313854
  20 114    0.03096352
  20 115    0.02893221
  20 116    0.02703503
  20 117    0.02526304
  20 118    0.02360791
  20 119    0.02206187
  20 120    0.02061767
  20 121    0.01926855
  20 122    0.01800819
  20 123    0.01683072
  20 124    0.01573064
  20 125    0.01470282
  20 126    0.01374249
  20 127    0.01284518
  20 128    0.01200673
  20 129    0.01122324
  20 130    0.01049110
  20 131    0.00980691
  20 132    0.00916752
  20 133    0.00856996
  20 134    0.00801149
  20 135    0.00748953
  20 136    0.00700168
  20 137    0.00654570
  20 138    0.00611949
  20 139    0.00572108
  20 140    0.00534867
  20 141    0.00500054
  20 142    0.00467509
  20 143    0.00437084
  20 144    0.00408639
  20 145    0.00382045
  20 146    0.00357180
  20 147    0.00333931
  20 148    0.00312192
  20 149    0.00291864
  20 150    0.00272854
  20 151    0.00255077
  20 152    0.00238450
  20 153    0.00222898
  20 154    0.00208352
  20 155    0.00194744
  20 156    0.00182014
  20 157    0.00170103
  20 158    0.00158958
  20 159    0.00148527
  20 160    0.00138765
  20 161    0.00129627
  20 162    0.00121071
  20 163    0.00113058
  20 164    0.00105554
  20 165    0.00098523
  20 166    0.00091935
  20 167    0.00085759
  20 168    0.00079967
  20 169    0.00074534
  20 170    0.00069435
  20 171    0.00064647
  20 172    0.00060149
  20 173    0.00055920
  20 174    0.00051941
  20 175    0.00048195
  20 176    0.00044665
  20 177    0.00041334
  20 178    0.00038188
  20 179    0.00035213
  20 180    0.00032395
  20 181    0.00029722
  20 182    0.00027182
  20 183    0.00024764
  20 184    0.00022456
  20 185    0.00020248
  20 186    0.00018131
  20 187    0.00016095
  20 188    0.00014131
  20 189    0.00012229
  20 190    0.00010383
  20 191    0.00008582
  20 192    0.00006820
  20 193    0.00005089
  20 194    0.00003380
  20 195    0.00001686
  20 196    0.00000000
  21   1    0.00000000
  21   2    0.00000000
  21   3    0.00000000
  21   4    9.92089867
  21   5   23.83497431
  21   6   36.08528085
  21   7   46.26561773
  21   8   53.16901032
  21   9   57.37956105
  21  10   58.91091790
  21  11   57.80760445
  21  12   54.26013966
  21  13   50.09214234
  21  14   46.24894066
  21  15   42.70032535
  21  16   39.42233426
  21  17   36.39406211
  21  18   33.59682430
  21  19   31.01367172
  21  20   28.62903160
  21  21   26.42845641
  21  22   24.39846073
  21  23   22.52641946
  21  24   20.80050407
  21  25   19.20964035
  21  26   17.74347655
  21  27   16.39235567
  21  28   15.14728827
  21  29   13.99992420
  21  30   12.94252283
  21  31   11.96792170
  21  32   11.06950419
  21  33   10.24116655
  21  34    9.47728503
  21  35    8.77268337
  21  36    8.12260114
  21  37    7.52266329
  21  38    6.96885102
  21  39    6.45747421
  21  40    5.98514547
  21  41    5.54875580
  21  42    5.14545197
  21  43    4.77261550
  21  44    4.42784317
  21  45    4.10892905
  21  46    3.81384802
  21  47    3.54074053
  21  48    3.28789864
  21  49    3.05375329
  21  50    2.83686253
  21  51    2.63590084
  21  52    2.44964931
  21  53    2.27698674
  21  54    2.11688138
  21  55    1.96838351
  21  56    1.83061858
  21  57    1.70278100
  21  58    1.58412840
  21  59    1.47397644
  21  60    1.37169406
  21  61    1.27669911
  21  62    1.18845439
  21  63    1.10646398
  21  64    1.03026993
  21  65    0.95944921
  21  66    0.89361092
  21  67    0.83239373
  21  68    0.77546352
  21  69    0.72251129
  21  70    0.67325110
  21  71    0.62741835
  21  72    0.58476807
  21  73    0.54507342
  21  74    0.50812428
  21  75    0.47372597
  21  76    0.44169806
  21  77    0.41187331
  21  78    0.38409661
  21  79    0.35822415
  21  80    0.33412250
  21  81    0.31166782
  21  82    0.29074523
  21  83    0.27124805
  21  84    0.25307723
  21  85    0.23614081
  21  86    0.22035333
  21  87    0.20563542
  21  88    0.19191332
  21  89    0.17911849
  21  90    0.16718719
  21  91    0.15606019
  21  92    0.14568239
  21  93    0.13600255
  21  94    0.12697302
  21  95    0.11854946
  21  96    0.11069061
  21  97    0.10335807
  21  98    0.09651612
  21  99    0.09013149
  21 100    0.08417322
  21 101    0.07861247
  21 102    0.07342239
  21 103    0.06857797
  21 104    0.06405592
  21 105    0.05983454
  21 106    0.05589362
  21 107    0.05221433
  21 108    0.04877909
  21 109    0.04557157
  21 110    0.04257651
  21 111    0.03977970
  21 112    0.03716790
  21 113    0.03472874
  21 114    0.03245071
  21 115    0.03032307
  21 116    0.02833581
  21 117    0.02647959
  21 118    0.02474568
  21 119    0.02312598
  21 120    0.02161289
  21 121    0.02019934
  21 122    0.01887874
  21 123    0.01764492
  21 124    0.01649215
  21 125    0.01541505
  21 126    0.01440864
  21 127    0.01346823
  21 128    0.01258947
  21 129    0.01176829
  21 130    0.01100089
  21 131    0.01028372
  21 132    0.00961349
  21 133    0.00898709
  21 134    0.00840164
  21 135    0.00785445
  21 136    0.00734300
  21 137    0.00686495
  21 138    0.00641809
  21 139    0.00600037
  21 140    0.00560990
  21 141    0.00524487
  21 142    0.00490361
  21 143    0.00458458
  21 144    0.00428630
  21 145    0.00400743
  21 146    0.00374668
  21 147    0.00350287
  21 148    0.00327489
  21 149    0.00306170
  21 150    0.00286233
  21 151    0.00267588
  21 152    0.00250149
  21 153    0.00233838
  21 154    0.00218581
  21 155    0.00204308
  21 156    0.00190955
  21 157    0.00178462
  21 158    0.00166771
  21 159    0.00155830
  21 160    0.00145590
  21 161    0.00136003
  21 162    0.00127028
  21 163    0.00118623
  21 164    0.00110751
  21 165    0.00103375
  21 166    0.00096463
  21 167    0.00089984
  21 168    0.00083908
  21 169    0.00078208
  21 170    0.00072858
  21 171    0.00067835
  21 172    0.00063115
  21 173    0.00058678
  21 174    0.00054504
  21 175    0.00050573
  21 176    0.00046869
  21 177    0.00043374
  21 178    0.00040073
  21 179    0.00036951
  21 180    0.00033995
  21 181    0.00031190
  21 182    0.00028525
  21 183    0.00025987
  21 184    0.00023565
  21 185    0.00021249
  21 186    0.00019027
  21 187    0.00016890
  21 188    0.00014829
  21 189    0.00012834
  21 190    0.00010896
  21 191    0.00009007
  21 192    0.00007157
  21 193    0.00005340
  21 194    0.00003547
  21 195    0.00001770
  21 196    0.00000000
  22   1    0.00000000
  22   2    0.00000000
  22   3    0.00000000
  22   4    0.00000000
  22   5   18.68183599
  22   6   33.17207194
  22   7   43.59593773
  22   8   51.54163668
  22   9   55.86778279
  22  10   57.46167355
  22  11   56.28383861
  22  12   53.13319597
  22  13   49.21607450
  22  14   45.56990746
  22  15   42.18743369
  22  16   39.05136336
  22  17   36.14379606
  22  18   33.44830204
  22  19   30.95003551
  22  20   28.63544360
  22  21   26.49198373
  22  22   24.50792719
  22  23   22.67223930
  22  24   20.97451124
  22  25   19.40492243
  22  26   17.95421875
  22  27   16.61369769
  22  28   15.37519500
  22  29   14.23107037
  22  30   13.17419100
  22  31   12.19791268
  22  32   11.29605887
  22  33   10.46289802
  22  34    9.69311984
  22  35    8.98181093
  22  36    8.32443028
  22  37    7.71678507
  22  38    7.15500700
  22  39    6.63552944
  22  40    6.15506556
  22  41    5.71058756
  22  42    5.29930702
  22  43    4.91865652
  22  44    4.56627234
  22  45    4.23997848
  22  46    3.93777167
  22  47    3.65780759
  22  48    3.39838807
  22  49    3.15794931
  22  50    2.93505098
  22  51    2.72836625
  22  52    2.53667256
  22  53    2.35884316
  22  54    2.19383937
  22  55    2.04070342
  22  56    1.89855192
  22  57    1.76656988
  22  58    1.64400516
  22  59    1.53016347
  22  60    1.42440370
  22  61    1.32613371
  22  62    1.23480640
  22  63    1.14991616
  22  64    1.07099560
  22  65    0.99761249
  22  66    0.92936707
  22  67    0.86588946
  22  68    0.80683734
  22  69    0.75189384
  22  70    0.70076555
  22  71    0.65318069
  22  72    0.60888750
  22  73    0.56765267
  22  74    0.52925995
  22  75    0.49350885
  22  76    0.46021346
  22  77    0.42920133
  22  78    0.40031246
  22  79    0.37339841
  22  80    0.34832137
  22  81    0.32495343
  22  82    0.30317580
  22  83    0.28287819
  22  84    0.26395812
  22  85    0.24632039
  22  86    0.22987656
  22  87    0.21454439
  22  88    0.20024746
  22  89    0.18691473
  22  90    0.17448012
  22  91    0.16288219
  22  92    0.15206377
  22  93    0.14197169
  22  94    0.13255649
  22  95    0.12377212
  22  96    0.11557573
  22  97    0.10792744
  22  98    0.10079012
  22  99    0.09412919
  22 100    0.08791245
  22 101    0.08210994
  22 102    0.07669371
  22 103    0.07163777
  22 104    0.06691786
  22 105    0.06251142
  22 106    0.05839741
  22 107    0.05455620
  22 108    0.05096953
  22 109    0.04762037
  22 110    0.04449283
  22 111    0.04157211
  22 112    0.03884441
  22 113    0.03629685
  22 114    0.03391744
  22 115    0.03169497
  22 116    0.02961902
  22 117    0.02767984
  22 118    0.02586835
  22 119    0.02417607
  22 120    0.02259511
  22 121    0.02111807
  22 122    0.01973809
  22 123    0.01844874
  22 124    0.01724401
  22 125    0.01611833
  22 126    0.01506647
  22 127    0.01408355
  22 128    0.01316503
  22 129    0.01230666
  22 130    0.01150448
  22 131    0.01075478
  22 132    0.01005412
  22 133    0.00939925
  22 134    0.00878718
  22 135    0.00821508
  22 136    0.00768033
  22 137    0.00718048
  22 138    0.00671323
  22 139    0.00627645
  22 140    0.00586814
  22 141    0.00548642
  22 142    0.00512956
  22 143    0.00479592
  22 144    0.00448398
  22 145    0.00419233
  22 146    0.00391962
  22 147    0.00366462
  22 148    0.00342618
  22 149    0.00320319
  22 150    0.00299466
  22 151    0.00279963
  22 152    0.00261722
  22 153    0.00244661
  22 154    0.00228701
  22 155    0.00213771
  22 156    0.00199802
  22 157    0.00186732
  22 158    0.00174502
  22 159    0.00163056
  22 160    0.00152343
  22 161    0.00142314
  22 162    0.00132924
  22 163    0.00124130
  22 164    0.00115894
  22 165    0.00108177
  22 166    0.00100945
  22 167    0.00094165
  22 168    0.00087808
  22 169    0.00081844
  22 170    0.00076246
  22 171    0.00070990
  22 172    0.00066052
  22 173    0.00061409
  22 174    0.00057040
  22 175    0.00052927
  22 176    0.00049051
  22 177    0.00045394
  22 178    0.00041940
  22 179    0.00038673
  22 180    0.00035579
  22 181    0.00032644
  22 182    0.00029854
  22 183    0.00027198
  22 184    0.00024664
  22 185    0.00022239
  22 186    0.00019914
  22 187    0.00017678
  22 188    0.00015520
  22 189    0.00013432
  22 190    0.00011404
  22 191    0.00009427
  22 192    0.00007491
  22 193    0.00005589
  22 194    0.00003713
  22 195    0.00001852
  22 196    0.00000000
  23   1    0.00000000
  23   2    0.00000000
  23   3    0.00000000
  23   4    0.00000000
  23   5   16.79509985
  23   6   30.45805430
  23   7   41.57898288
  23   8   49.74018881
  23   9   54.31195471
  23  10   56.01423169
  23  11   54.95824119
  23  12   51.98547665
  23  13   48.26611359
  23  14   44.80964307
  23  15   41.59705726
  23  16   38.60825125
  23  17   35.82617666
  23  18   33.23647942
  23  19   30.82664874
  23  20   28.58538001
  23  21   26.50218173
  23  22   24.56715484
  23  23   22.77087906
  23  24   21.10436121
  23  25   19.55901675
  23  26   18.12666710
  23  27   16.79954266
  23  28   15.57028600
  23  29   14.43195256
  23  30   13.37800763
  23  31   12.40231964
  23  32   11.49915005
  23  33   10.66314031
  23  34    9.88929668
  23  35    9.17297343
  23  36    8.50985503
  23  37    7.89593775
  23  38    7.32751115
  23  39    6.80113968
  23  40    6.31364470
  23  41    5.86208707
  23  42    5.44375049
  23  43    5.05612552
  23  44    4.69689458
  23  45    4.36391776
  23  46    4.05521946
  23  47    3.76897598
  23  48    3.50350391
  23  49    3.25724933
  23  50    3.02877779
  23  51    2.81676502
  23  52    2.61998835
  23  53    2.43731879
  23  54    2.26771365
  23  55    2.11020985
  23  56    1.96391761
  23  57    1.82801478
  23  58    1.70174150
  23  59    1.58439535
  23  60    1.47532688
  23  61    1.37393546
  23  62    1.27966550
  23  63    1.19200295
  23  64    1.11047208
  23  65    1.03463253
  23  66    0.96407660
  23  67    0.89842671
  23  68    0.83733312
  23  69    0.78047179
  23  70    0.72754243
  23  71    0.67826670
  23  72    0.63238656
  23  73    0.58966269
  23  74    0.54987316
  23  75    0.51281205
  23  76    0.47828830
  23  77    0.44612461
  23  78    0.41615636
  23  79    0.38823074
  23  80    0.36220583
  23  81    0.33794982
  23  82    0.31534028
  23  83    0.29426343
  23  84    0.27461354
  23  85    0.25629236
  23  86    0.23920854
  23  87    0.22327715
  23  88    0.20841921
  23  89    0.19456126
  23  90    0.18163500
  23  91    0.16957684
  23  92    0.15832766
  23  93    0.14783242
  23  94    0.13803989
  23  95    0.12890239
  23  96    0.12037553
  23  97    0.11241799
  23  98    0.10499129
  23  99    0.09805957
  23 100    0.09158947
  23 101    0.08554988
  23 102    0.07991184
  23 103    0.07464836
  23 104    0.06973429
  23 105    0.06514618
  23 106    0.06086220
  23 107    0.05686198
  23 108    0.05312655
  23 109    0.04963822
  23 110    0.04638048
  23 111    0.04333796
  23 112    0.04049631
  23 113    0.03784215
  23 114    0.03536302
  23 115    0.03304727
  23 116    0.03088405
  23 117    0.02886323
  23 118    0.02697537
  23 119    0.02521166
  23 120    0.02356386
  23 121    0.02202431
  23 122    0.02058585
  23 123    0.01924178
  23 124    0.01798589
  23 125    0.01681233
  23 126    0.01571568
  23 127    0.01469087
  23 128    0.01373316
  23 129    0.01283813
  23 130    0.01200166
  23 131    0.01121988
  23 132    0.01048919
  23 133    0.00980625
  23 134    0.00916791
  23 135    0.00857125
  23 136    0.00801351
  23 137    0.00749216
  23 138    0.00700480
  23 139    0.00654920
  23 140    0.00612328
  23 141    0.00572509
  23 142    0.00535282
  23 143    0.00500476
  23 144    0.00467934
  23 145    0.00437506
  23 146    0.00409055
  23 147    0.00382450
  23 148    0.00357572
  23 149    0.00334306
  23 150    0.00312548
  23 151    0.00292198
  23 152    0.00273165
  23 153    0.00255361
  23 154    0.00238707
  23 155    0.00223127
  23 156    0.00208550
  23 157    0.00194911
  23 158    0.00182148
  23 159    0.00170203
  23 160    0.00159022
  23 161    0.00148556
  23 162    0.00138755
  23 163    0.00129578
  23 164    0.00120981
  23 165    0.00112927
  23 166    0.00105378
  23 167    0.00098302
  23 168    0.00091667
  23 169    0.00085441
  23 170    0.00079598
  23 171    0.00074112
  23 172    0.00068957
  23 173    0.00064110
  23 174    0.00059550
  23 175    0.00055257
  23 176    0.00051210
  23 177    0.00047392
  23 178    0.00043786
  23 179    0.00040376
  23 180    0.00037146
  23 181    0.00034082
  23 182    0.00031170
  23 183    0.00028397
  23 184    0.00025751
  23 185    0.00023220
  23 186    0.00020792
  23 187    0.00018457
  23 188    0.00016205
  23 189    0.00014024
  23 190    0.00011907
  23 191    0.00009842
  23 192    0.00007822
  23 193    0.00005836
  23 194    0.00003876
  23 195    0.00001934
  23 196    0.00000000
  24   1    0.00000000
  24   2    0.00000000
  24   3    0.00000000
  24   4    0.00000000
  24   5   15.10775677
  24   6   28.40801670
  24   7   39.68823310
  24   8   47.72734091
  24   9   52.84308083
  24  10   54.54933854
  24  11   53.76947082
  24  12   50.79250593
  24  13   47.24651787
  24  14   43.98491198
  24  15   40.94945583
  24  16   38.11299530
  24  17   35.45962808
  24  18   32.97786924
  24  19   30.65813006
  24  20   28.49170194
  24  21   26.47032319
  24  22   24.58599838
  24  23   22.83093558
  24  24   21.19753974
  24  25   19.67843066
  24  26   18.26646950
  24  27   16.95478528
  24  28   15.73679729
  24  29   14.60623184
  24  30   13.55713290
  24  31   12.58386715
  24  32   11.68112403
  24  33   10.84391175
  24  34   10.06754992
  24  35    9.34765971
  24  36    8.68015215
  24  37    8.06121512
  24  38    7.48729956
  24  39    6.95510522
  24  40    6.46156633
  24  41    6.00383737
  24  42    5.57927914
  24  43    5.18544523
  24  44    4.82006910
  24  45    4.48105166
  24  46    4.16644953
  24  47    3.87446395
  24  48    3.60343030
  24  49    3.35180836
  24  50    3.11817306
  24  51    2.90120602
  24  52    2.69968749
  24  53    2.51248902
  24  54    2.33856655
  24  55    2.17695400
  24  56    2.02675743
  24  57    1.88714951
  24  58    1.75736448
  24  59    1.63669349
  24  60    1.52448023
  24  61    1.42011701
  24  62    1.32304098
  24  63    1.23273083
  24  64    1.14870356
  24  65    1.07051163
  24  66    0.99774026
  24  67    0.93000497
  24  68    0.86694932
  24  69    0.80824277
  24  70    0.75357876
  24  71    0.70267292
  24  72    0.65526141
  24  73    0.61109940
  24  74    0.56995963
  24  75    0.53163117
  24  76    0.49591816
  24  77    0.46263872
  24  78    0.43162391
  24  79    0.40271683
  24  80    0.37577165
  24  81    0.35065291
  24  82    0.32723469
  24  83    0.30539993
  24  84    0.28503982
  24  85    0.26605317
  24  86    0.24834589
  24  87    0.23183046
  24  88    0.21642546
  24  89    0.20205514
  24  90    0.18864902
  24  91    0.17614152
  24  92    0.16447157
  24  93    0.15358235
  24  94    0.14342096
  24  95    0.13393813
  24  96    0.12508800
  24  97    0.11682783
  24  98    0.10911785
  24  99    0.10192098
  24 100    0.09520270
  24 101    0.08893083
  24 102    0.08307539
  24 103    0.07760844
  24 104    0.07250395
  24 105    0.06773765
  24 106    0.06328692
  24 107    0.05913065
  24 108    0.05524920
  24 109    0.05162422
  24 110    0.04823862
  24 111    0.04507646
  24 112    0.04212286
  24 113    0.03936396
  24 114    0.03678681
  24 115    0.03437936
  24 116    0.03213033
  24 117    0.03002923
  24 118    0.02806626
  24 119    0.02623227
  24 120    0.02451872
  24 121    0.02291765
  24 122    0.02142163
  24 123    0.02002371
  24 124    0.01871743
  24 125    0.01749674
  24 126    0.01635599
  24 127    0.01528992
  24 128    0.01429360
  24 129    0.01336245
  24 130    0.01249219
  24 131    0.01167879
  24 132    0.01091853
  24 133    0.01020792
  24 134    0.00954369
  24 135    0.00892280
  24 136    0.00834241
  24 137    0.00779985
  24 138    0.00729265
  24 139    0.00681849
  24 140    0.00637520
  24 141    0.00596076
  24 142    0.00557329
  24 143    0.00521101
  24 144    0.00487228
  24 145    0.00455555
  24 146    0.00425938
  24 147    0.00398243
  24 148    0.00372345
  24 149    0.00348124
  24 150    0.00325472
  24 151    0.00304287
  24 152    0.00284471
  24 153    0.00265935
  24 154    0.00248595
  24 155    0.00232373
  24 156    0.00217196
  24 157    0.00202994
  24 158    0.00189705
  24 159    0.00177267
  24 160    0.00165624
  24 161    0.00154725
  24 162    0.00144520
  24 163    0.00134963
  24 164    0.00126010
  24 165    0.00117623
  24 166    0.00109762
  24 167    0.00102393
  24 168    0.00095482
  24 169    0.00088998
  24 170    0.00082913
  24 171    0.00077199
  24 172    0.00071830
  24 173    0.00066782
  24 174    0.00062033
  24 175    0.00057561
  24 176    0.00053346
  24 177    0.00049369
  24 178    0.00045613
  24 179    0.00042061
  24 180    0.00038696
  24 181    0.00035504
  24 182    0.00032471
  24 183    0.00029582
  24 184    0.00026826
  24 185    0.00024189
  24 186    0.00021660
  24 187    0.00019228
  24 188    0.00016882
  24 189    0.00014610
  24 190    0.00012404
  24 191    0.00010254
  24 192    0.00008149
  24 193    0.00006080
  24 194    0.00004038
  24 195    0.00002015
  24 196    0.00000000
  25   1    0.00000000
  25   2    0.00000000
  25   3    0.00000000
  25   4    0.00000000
  25   5   13.28840204
  25   6   26.49176846
  25   7   37.19750375
  25   8   45.82896136
  25   9   50.99527310
  25  10   52.78898658
  25  11   51.99309083
  25  12   49.37193179
  25  13   46.13171523
  25  14   43.11014690
  25  15   40.26682058
  25  16   37.58725065
  25  17   35.06345161
  25  18   32.68928294
  25  19   30.45905561
  25  20   28.36705538
  25  21   26.40739801
  25  22   24.57402233
  25  23   22.86074032
  25  24   21.26130655
  25  25   19.76948916
  25  26   18.37913398
  25  27   17.08421869
  25  28   15.87889624
  25  29   14.75752802
  25  30   13.71470781
  25  31   12.74527787
  25  32   11.84433844
  25  33   11.00725181
  25  34   10.22964205
  25  35    9.50739141
  25  36    8.83663411
  25  37    8.21374817
  25  38    7.63534592
  25  39    7.09826357
  25  40    6.59955017
  25  41    6.13645634
  25  42    5.70642291
  25  43    5.30706971
  25  44    4.93618450
  25  45    4.59171239
  25  46    4.27174554
  25  47    3.97451335
  25  48    3.69837315
  25  49    3.44180139
  25  50    3.20338527
  25  51    2.98181494
  25  52    2.77587613
  25  53    2.58444328
  25  54    2.40647314
  25  55    2.24099872
  25  56    2.08712375
  25  57    1.94401750
  25  58    1.81090993
  25  59    1.68708721
  25  60    1.57188758
  25  61    1.46469750
  25  62    1.36494806
  25  63    1.27211170
  25  64    1.18569913
  25  65    1.10525650
  25  66    1.03036278
  25  67    0.96062734
  25  68    0.89568769
  25  69    0.83520742
  25  70    0.77887426
  25  71    0.72639832
  25  72    0.67751044
  25  73    0.63196069
  25  74    0.58951692
  25  75    0.54996351
  25  76    0.51310012
  25  77    0.47874060
  25  78    0.44671198
  25  79    0.41685348
  25  80    0.38901564
  25  81    0.36305951
  25  82    0.33885588
  25  83    0.31628461
  25  84    0.29523393
  25  85    0.27559989
  25  86    0.25728578
  25  87    0.24020159
  25  88    0.22426360
  25  89    0.20939385
  25  90    0.19551979
  25  91    0.18257390
  25  92    0.17049329
  25  93    0.15921941
  25  94    0.14869773
  25  95    0.13887747
  25  96    0.12971134
  25  97    0.12115527
  25  98    0.11316820
  25  99    0.10571190
  25 100    0.09875071
  25 101    0.09225142
  25 102    0.08618307
  25 103    0.08051681
  25 104    0.07522574
  25 105    0.07028478
  25 106    0.06567056
  25 107    0.06136127
  25 108    0.05733659
  25 109    0.05357755
  25 110    0.05006648
  25 111    0.04678688
  25 112    0.04372338
  25 113    0.04086162
  25 114    0.03818821
  25 115    0.03569067
  25 116    0.03335734
  25 117    0.03117735
  25 118    0.02914055
  25 119    0.02723747
  25 120    0.02545927
  25 121    0.02379770
  25 122    0.02224507
  25 123    0.02079418
  25 124    0.01943833
  25 125    0.01817125
  25 126    0.01698710
  25 127    0.01588042
  25 128    0.01484611
  25 129    0.01387940
  25 130    0.01297586
  25 131    0.01213133
  25 132    0.01134194
  25 133    0.01060407
  25 134    0.00991434
  25 135    0.00926959
  25 136    0.00866686
  25 137    0.00810341
  25 138    0.00757666
  25 139    0.00708420
  25 140    0.00662380
  25 141    0.00619335
  25 142    0.00579088
  25 143    0.00541458
  25 144    0.00506272
  25 145    0.00473371
  25 146    0.00442605
  25 147    0.00413835
  25 148    0.00386930
  25 149    0.00361768
  25 150    0.00338234
  25 151    0.00316224
  25 152    0.00295635
  25 153    0.00276377
  25 154    0.00258361
  25 155    0.00241506
  25 156    0.00225735
  25 157    0.00210979
  25 158    0.00197169
  25 159    0.00184245
  25 160    0.00172147
  25 161    0.00160820
  25 162    0.00150215
  25 163    0.00140283
  25 164    0.00130979
  25 165    0.00122263
  25 166    0.00114093
  25 167    0.00106434
  25 168    0.00099252
  25 169    0.00092514
  25 170    0.00086189
  25 171    0.00080250
  25 172    0.00074669
  25 173    0.00069423
  25 174    0.00064486
  25 175    0.00059838
  25 176    0.00055456
  25 177    0.00051323
  25 178    0.00047419
  25 179    0.00043726
  25 180    0.00040228
  25 181    0.00036911
  25 182    0.00033757
  25 183    0.00030755
  25 184    0.00027889
  25 185    0.00025148
  25 186    0.00022519
  25 187    0.00019990
  25 188    0.00017551
  25 189    0.00015190
  25 190    0.00012896
  25 191    0.00010660
  25 192    0.00008472
  25 193    0.00006321
  25 194    0.00004198
  25 195    0.00002095
  25 196    0.00000000
  26   1    0.00000000
  26   2    0.00000000
  26   3    0.00000000
  26   4    0.00000000
  26   5    9.60728973
  26   6   23.17922451
  26   7   34.92999105
  26   8   43.57922704
  26   9   48.72424892
  26  10   50.82961116
  26  11   50.25015467
  26  12   47.76810061
  26  13   44.98297592
  26  14   42.22975303
  26  15   39.58165746
  26  16   37.05623462
  26  17   34.65803896
  26  18   32.38764334
  26  19   30.24371225
  26  20   28.22364776
  26  21   26.32392646
  26  22   24.54034711
  26  23   22.86823130
  26  24   21.30258735
  26  25   19.83824258
  26  26   18.46994869
  26  27   17.19246453
  26  28   16.00062014
  26  29   14.88936540
  26  30   13.85380619
  26  31   12.88923023
  26  32   11.99112485
  26  33   11.15518808
  26  34   10.37733458
  26  35    9.65369741
  26  36    8.98062662
  26  37    8.35468540
  26  38    7.77264435
  26  39    7.23147445
  26  40    6.72833906
  26  41    6.26058529
  26  42    5.82573501
  26  43    5.42147571
  26  44    5.04565131
  26  45    4.69625311
  26  46    4.37141098
  26  47    4.06938472
  26  48    3.78855586
  26  49    3.52741976
  26  50    3.28457805
  26  51    3.05873153
  26  52    2.84867342
  26  53    2.65328297
  26  54    2.47151954
  26  55    2.30241694
  26  56    2.14507820
  26  57    1.99867068
  26  58    1.86242142
  26  59    1.73561294
  26  60    1.61757922
  26  61    1.50770200
  26  62    1.40540731
  26  63    1.31016231
  26  64    1.22147230
  26  65    1.13887791
  26  66    1.06195261
  26  67    0.99030028
  26  68    0.92355303
  26  69    0.86136913
  26  70    0.80343114
  26  71    0.74944414
  26  72    0.69913410
  26  73    0.65224637
  26  74    0.60854429
  26  75    0.56780788
  26  76    0.52983264
  26  77    0.49442847
  26  78    0.46141857
  26  79    0.43063856
  26  80    0.40193553
  26  81    0.37516728
  26  82    0.35020150
  26  83    0.32691509
  26  84    0.30519352
  26  85    0.28493019
  26  86    0.26602590
  26  87    0.24838831
  26  88    0.23193144
  26  89    0.21657527
  26  90    0.20224527
  26  91    0.18887203
  26  92    0.17639093
  26  93    0.16474177
  26  94    0.15386846
  26  95    0.14371876
  26  96    0.13424399
  26  97    0.12539880
  26  98    0.11714093
  26  99    0.10943097
  26 100    0.10223221
  26 101    0.09551044
  26 102    0.08923374
  26 103    0.08337238
  26 104    0.07789862
  26 105    0.07278660
  26 106    0.06801222
  26 107    0.06355298
  26 108    0.05938790
  26 109    0.05549743
  26 110    0.05186332
  26 111    0.04846854
  26 112    0.04529722
  26 113    0.04233453
  26 114    0.03956665
  26 115    0.03698068
  26 116    0.03456458
  26 117    0.03230711
  26 118    0.03019780
  26 119    0.02822685
  26 120    0.02638512
  26 121    0.02466411
  26 122    0.02305583
  26 123    0.02155287
  26 124    0.02014829
  26 125    0.01883560
  26 126    0.01760877
  26 127    0.01646214
  26 128    0.01539044
  26 129    0.01438875
  26 130    0.01345248
  26 131    0.01257731
  26 132    0.01175925
  26 133    0.01099455
  26 134    0.01027971
  26 135    0.00961146
  26 136    0.00898674
  26 137    0.00840272
  26 138    0.00785671
  26 139    0.00734624
  26 140    0.00686897
  26 141    0.00642273
  26 142    0.00600550
  26 143    0.00561538
  26 144    0.00525059
  26 145    0.00490947
  26 146    0.00459049
  26 147    0.00429219
  26 148    0.00401321
  26 149    0.00375231
  26 150    0.00350828
  26 151    0.00328004
  26 152    0.00306654
  26 153    0.00286683
  26 154    0.00268000
  26 155    0.00250520
  26 156    0.00234165
  26 157    0.00218861
  26 158    0.00204539
  26 159    0.00191134
  26 160    0.00178586
  26 161    0.00166838
  26 162    0.00155839
  26 163    0.00145537
  26 164    0.00135887
  26 165    0.00126845
  26 166    0.00118371
  26 167    0.00110426
  26 168    0.00102975
  26 169    0.00095985
  26 170    0.00089424
  26 171    0.00083263
  26 172    0.00077474
  26 173    0.00072031
  26 174    0.00066909
  26 175    0.00062087
  26 176    0.00057542
  26 177    0.00053253
  26 178    0.00049202
  26 179    0.00045371
  26 180    0.00041742
  26 181    0.00038300
  26 182    0.00035028
  26 183    0.00031913
  26 184    0.00028939
  26 185    0.00026095
  26 186    0.00023367
  26 187    0.00020743
  26 188    0.00018212
  26 189    0.00015762
  26 190    0.00013382
  26 191    0.00011062
  26 192    0.00008791
  26 193    0.00006559
  26 194    0.00004357
  26 195    0.00002173
  26 196    0.00000000
  27   1    0.00000000
  27   2    0.00000000
  27   3    0.00000000
  27   4    0.00000000
  27   5    0.00000000
  27   6   18.78065852
  27   7   31.90386873
  27   8   41.00819824
  27   9   46.68797648
  27  10   48.75857645
  27  11   48.61101790
  27  12   46.65860375
  27  13   43.98244684
  27  14   41.41331995
  27  15   38.93230674
  27  16   36.54636473
  27  17   34.26359720
  27  18   32.08921946
  27  19   30.02559823
  27  20   28.07290456
  27  21   26.22971409
  27  22   24.49346799
  27  23   22.86081491
  27  24   21.32786461
  27  25   19.89037752
  27  26   18.54390744
  27  27   17.28390931
  27  28   16.10582092
  27  29   15.00512435
  27  30   13.97739201
  27  31   13.01832054
  27  32   12.12375515
  27  33   11.28970650
  27  34   10.51236168
  27  35    9.78809047
  27  36    9.11344804
  27  37    8.48517466
  27  38    7.90019333
  27  39    7.35560568
  27  40    6.84868664
  27  41    6.37687816
  27  42    5.93778241
  27  43    5.52915443
  27  44    5.14889472
  27  45    4.79504159
  27  46    4.46576368
  27  47    4.15935251
  27  48    3.87421522
  27  49    3.60886755
  27  50    3.36192711
  27  51    3.13210690
  27  52    2.91820914
  27  53    2.71911940
  27  54    2.53380108
  27  55    2.36129018
  27  56    2.20069035
  27  57    2.05116826
  27  58    1.91194927
  27  59    1.78231332
  27  60    1.66159116
  27  61    1.54916080
  27  62    1.44444412
  27  63    1.34690385
  27  64    1.25604062
  27  65    1.17139030
  27  66    1.09252153
  27  67    1.01903331
  27  68    0.95055292
  27  69    0.88673386
  27  70    0.82725398
  27  71    0.77181379
  27  72    0.72013479
  27  73    0.67195801
  27  74    0.62704261
  27  75    0.58516458
  27  76    0.54611557
  27  77    0.50970175
  27  78    0.47574279
  27  79    0.44407092
  27  80    0.41453001
  27  81    0.38697476
  27  82    0.36126995
  27  83    0.33728971
  27  84    0.31491686
  27  85    0.29404231
  27  86    0.27456450
  27  87    0.25638884
  27  88    0.23942725
  27  89    0.22359769
  27  90    0.20882376
  27  91    0.19503427
  27  92    0.18216292
  27  93    0.17014791
  27  94    0.15893167
  27  95    0.14846056
  27  96    0.13868458
  27  97    0.12955713
  27  98    0.12103476
  27  99    0.11307699
  27 100    0.10564607
  27 101    0.09870681
  27 102    0.09222637
  27 103    0.08617417
  27 104    0.08052166
  27 105    0.07524223
  27 106    0.07031106
  27 107    0.06570498
  27 108    0.06140240
  27 109    0.05738317
  27 110    0.05362849
  27 111    0.05012082
  27 112    0.04684380
  27 113    0.04378214
  27 114    0.04092160
  27 115    0.03824888
  27 116    0.03575157
  27 117    0.03341808
  27 118    0.03123759
  27 119    0.02920001
  27 120    0.02729592
  27 121    0.02551653
  27 122    0.02385360
  27 123    0.02229949
  27 124    0.02084702
  27 125    0.01948952
  27 126    0.01822074
  27 127    0.01703484
  27 128    0.01592640
  27 129    0.01489031
  27 130    0.01392184
  27 131    0.01301654
  27 132    0.01217028
  27 133    0.01137919
  27 134    0.01063965
  27 135    0.00994828
  27 136    0.00930193
  27 137    0.00869765
  27 138    0.00813269
  27 139    0.00760448
  27 140    0.00711061
  27 141    0.00664884
  27 142    0.00621707
  27 143    0.00581333
  27 144    0.00543580
  27 145    0.00508277
  27 146    0.00475263
  27 147    0.00444388
  27 148    0.00415513
  27 149    0.00388507
  27 150    0.00363249
  27 151    0.00339623
  27 152    0.00317523
  27 153    0.00296849
  27 154    0.00277508
  27 155    0.00259413
  27 156    0.00242481
  27 157    0.00226637
  27 158    0.00211810
  27 159    0.00197931
  27 160    0.00184940
  27 161    0.00172777
  27 162    0.00161388
  27 163    0.00150721
  27 164    0.00140729
  27 165    0.00131367
  27 166    0.00122592
  27 167    0.00114366
  27 168    0.00106651
  27 169    0.00099412
  27 170    0.00092618
  27 171    0.00086238
  27 172    0.00080243
  27 173    0.00074606
  27 174    0.00069302
  27 175    0.00064308
  27 176    0.00059600
  27 177    0.00055159
  27 178    0.00050964
  27 179    0.00046996
  27 180    0.00043237
  27 181    0.00039672
  27 182    0.00036283
  27 183    0.00033056
  27 184    0.00029976
  27 185    0.00027030
  27 186    0.00024205
  27 187    0.00021487
  27 188    0.00018865
  27 189    0.00016327
  27 190    0.00013862
  27 191    0.00011459
  27 192    0.00009106
  27 193    0.00006794
  27 194    0.00004513
  27 195    0.00002251
  27 196    0.00000000
  28   1    0.00000000
  28   2    0.00000000
  28   3    0.00000000
  28   4    0.00000000
  28   5    0.00000000
  28   6   17.11473868
  28   7   30.02437033
  28   8   39.02591769
  28   9   44.44782117
  28  10   47.10092982
  28  11   46.97137546
  28  12   45.45967087
  28  13   43.05099365
  28  14   40.67459229
  28  15   38.34376993
  28  16   36.07965217
  28  17   33.89795722
  28  18   31.80852444
  28  19   29.81677928
  28  20   27.92506217
  28  21   26.13358123
  28  22   24.44106782
  28  23   22.84523055
  28  24   21.34307551
  28  25   19.93113663
  28  26   18.60564410
  28  27   17.36264921
  28  28   16.19811766
  28  29   15.10799963
  28  30   14.08828250
  28  31   13.13503019
  28  32   12.24441227
  28  33   11.41272512
  28  34   10.63640669
  28  35    9.91204632
  28  36    9.23639069
  28  37    8.60634654
  28  38    8.01898103
  28  39    7.47152018
  28  40    6.96134581
  28  41    6.48599136
  28  42    6.04313693
  28  43    5.63060365
  28  44    5.24634773
  28  45    4.88845421
  28  46    4.55513059
  28  47    4.24470050
  28  48    3.95559732
  28  49    3.68635802
  28  50    3.43561711
  28  51    3.20210080
  28  52    2.98462136
  28  53    2.78207176
  28  54    2.59342056
  28  55    2.41770698
  28  56    2.25403634
  28  57    2.10157565
  28  58    1.95954952
  28  59    1.82723628
  28  60    1.70396434
  28  61    1.58910877
  28  62    1.48208810
  28  63    1.38236135
  28  64    1.28942520
  28  65    1.20281141
  28  66    1.12208435
  28  67    1.04683873
  28  68    0.97669750
  28  69    0.91130988
  28  70    0.85034947
  28  71    0.79351259
  28  72    0.74051668
  28  73    0.69109879
  28  74    0.64501422
  28  75    0.60203526
  28  76    0.56194995
  28  77    0.52456101
  28  78    0.48968480
  28  79    0.45715039
  28  80    0.42679860
  28  81    0.39848126
  28  82    0.37206037
  28  83    0.34740745
  28  84    0.32440283
  28  85    0.30293505
  28  86    0.28290031
  28  87    0.26420188
  28  88    0.24674968
  28  89    0.23045977
  28  90    0.21525394
  28  91    0.20105930
  28  92    0.18780793
  28  93    0.17543654
  28  94    0.16388612
  28  95    0.15310167
  28  96    0.14303193
  28  97    0.13362911
  28  98    0.12484862
  28  99    0.11664893
  28 100    0.10899129
  28 101    0.10183956
  28 102    0.09516004
  28 103    0.08892131
  28 104    0.08309403
  28 105    0.07765087
  28 106    0.07256632
  28 107    0.06781657
  28 108    0.06337941
  28 109    0.05923413
  28 110    0.05536139
  28 111    0.05174315
  28 112    0.04836257
  28 113    0.04520394
  28 114    0.04225259
  28 115    0.03949483
  28 116    0.03691790
  28 117    0.03450985
  28 118    0.03225955
  28 119    0.03015661
  28 120    0.02819133
  28 121    0.02635463
  28 122    0.02463807
  28 123    0.02303374
  28 124    0.02153426
  28 125    0.02013275
  28 126    0.01882277
  28 127    0.01759831
  28 128    0.01645376
  28 129    0.01538388
  28 130    0.01438377
  28 131    0.01344886
  28 132    0.01257488
  28 133    0.01175784
  28 134    0.01099401
  28 135    0.01027991
  28 136    0.00961228
  28 137    0.00898808
  28 138    0.00840448
  28 139    0.00785882
  28 140    0.00734862
  28 141    0.00687156
  28 142    0.00642548
  28 143    0.00600836
  28 144    0.00561829
  28 145    0.00525352
  28 146    0.00491240
  28 147    0.00459337
  28 148    0.00429500
  28 149    0.00401593
  28 150    0.00375491
  28 151    0.00351076
  28 152    0.00328237
  28 153    0.00306871
  28 154    0.00286882
  28 155    0.00268180
  28 156    0.00250681
  28 157    0.00234305
  28 158    0.00218979
  28 159    0.00204634
  28 160    0.00191206
  28 161    0.00178634
  28 162    0.00166861
  28 163    0.00155835
  28 164    0.00145506
  28 165    0.00135828
  28 166    0.00126757
  28 167    0.00118252
  28 168    0.00110276
  28 169    0.00102793
  28 170    0.00095769
  28 171    0.00089173
  28 172    0.00082974
  28 173    0.00077146
  28 174    0.00071663
  28 175    0.00066499
  28 176    0.00061632
  28 177    0.00057039
  28 178    0.00052702
  28 179    0.00048599
  28 180    0.00044712
  28 181    0.00041025
  28 182    0.00037521
  28 183    0.00034184
  28 184    0.00031000
  28 185    0.00027953
  28 186    0.00025032
  28 187    0.00022221
  28 188    0.00019510
  28 189    0.00016885
  28 190    0.00014336
  28 191    0.00011850
  28 192    0.00009418
  28 193    0.00007027
  28 194    0.00004667
  28 195    0.00002328
  28 196    0.00000000
  29   1    0.00000000
  29   2    0.00000000
  29   3    0.00000000
  29   4    0.00000000
  29   5    4.67593273
  29   6   17.72245337
  29   7   29.17317394
  29   8   37.77954095
  29   9   43.15442996
  29  10   45.41453849
  29  11   45.90195686
  29  12   44.33973133
  29  13   42.25964095
  29  14   40.05314686
  29  15   37.84205714
  29  16   35.67497988
  29  17   33.57578265
  29  18   31.55750326
  29  19   29.62731878
  29  20   27.78879569
  29  21   26.04311981
  29  22   24.38985364
  29  23   22.82743634
  29  24   21.35352802
  29  25   19.96525374
  29  26   18.65938019
  29  27   17.43244589
  29  28   16.28085819
  29  29   15.20096652
  29  30   14.18911773
  29  31   13.24169815
  29  32   12.35516531
  29  33   11.52607163
  29  34   10.75108185
  29  35   10.02698532
  29  36    9.35070441
  29  37    8.71929962
  29  38    8.12997210
  29  39    7.58006420
  29  40    7.06705832
  29  41    6.58857449
  29  42    6.14236704
  29  43    5.72632047
  29  44    5.33844475
  29  45    4.97687031
  29  46    4.63984274
  29  47    4.32571737
  29  48    4.03295377
  29  49    3.76011030
  29  50    3.50583875
  29  51    3.26887905
  29  52    3.04805416
  29  53    2.84226516
  29  54    2.65048647
  29  55    2.47176135
  29  56    2.30519754
  29  57    2.14996318
  29  58    2.00528293
  29  59    1.87043421
  29  60    1.74474383
  29  61    1.62758462
  29  62    1.51837244
  29  63    1.41656323
  29  64    1.32165030
  29  65    1.23316186
  29  66    1.15065855
  29  67    1.07373129
  29  68    1.00199919
  29  69    0.93510757
  29  70    0.87272622
  29  71    0.81454766
  29  72    0.76028558
  29  73    0.70967341
  29  74    0.66246288
  29  75    0.61842284
  29  76    0.57733800
  29  77    0.53900787
  29  78    0.50324573
  29  79    0.46987766
  29  80    0.43874165
  29  81    0.40968681
  29  82    0.38257255
  29  83    0.35726791
  29  84    0.33365086
  29  85    0.31160771
  29  86    0.29103252
  29  87    0.27182656
  29  88    0.25389782
  29  89    0.23716054
  29  90    0.22153480
  29  91    0.20694609
  29  92    0.19332496
  29  93    0.18060665
  29  94    0.16873079
  29  95    0.15764110
  29  96    0.14728508
  29  97    0.13761379
  29  98    0.12858159
  29  99    0.12014589
  29 100    0.11226700
  29 101    0.10490787
  29 102    0.09803396
  29 103    0.09161302
  29 104    0.08561500
  29 105    0.08001183
  29 106    0.07477734
  29 107    0.06988710
  29 108    0.06531831
  29 109    0.06104971
  29 110    0.05706145
  29 111    0.05333498
  29 112    0.04985303
  29 113    0.04659945
  29 114    0.04355916
  29 115    0.04071811
  29 116    0.03806315
  29 117    0.03558204
  29 118    0.03326332
  29 119    0.03109630
  29 120    0.02907102
  29 121    0.02717814
  29 122    0.02540896
  29 123    0.02375537
  29 124    0.02220976
  29 125    0.02076506
  29 126    0.01941464
  29 127    0.01815233
  29 128    0.01697233
  29 129    0.01586927
  29 130    0.01483809
  29 131    0.01387410
  29 132    0.01297289
  29 133    0.01213036
  29 134    0.01134267
  29 135    0.01060623
  29 136    0.00991768
  29 137    0.00927391
  29 138    0.00867199
  29 139    0.00810917
  29 140    0.00758291
  29 141    0.00709082
  29 142    0.00663067
  29 143    0.00620037
  29 144    0.00579798
  29 145    0.00542167
  29 146    0.00506973
  29 147    0.00474059
  29 148    0.00443275
  29 149    0.00414482
  29 150    0.00387550
  29 151    0.00362358
  29 152    0.00338791
  29 153    0.00316745
  29 154    0.00296118
  29 155    0.00276819
  29 156    0.00258760
  29 157    0.00241861
  29 158    0.00226045
  29 159    0.00211240
  29 160    0.00197382
  29 161    0.00184406
  29 162    0.00172256
  29 163    0.00160875
  29 164    0.00150214
  29 165    0.00140225
  29 166    0.00130862
  29 167    0.00122084
  29 168    0.00113851
  29 169    0.00106126
  29 170    0.00098876
  29 171    0.00092066
  29 172    0.00085668
  29 173    0.00079651
  29 174    0.00073991
  29 175    0.00068660
  29 176    0.00063635
  29 177    0.00058894
  29 178    0.00054415
  29 179    0.00050180
  29 180    0.00046167
  29 181    0.00042361
  29 182    0.00038743
  29 183    0.00035298
  29 184    0.00032009
  29 185    0.00028864
  29 186    0.00025847
  29 187    0.00022945
  29 188    0.00020145
  29 189    0.00017435
  29 190    0.00014803
  29 191    0.00012237
  29 192    0.00009725
  29 193    0.00007256
  29 194    0.00004819
  29 195    0.00002404
  29 196    0.00000000
  30   1    0.00000000
  30   2    0.00000000
  30   3    0.00000000
  30   4    0.00000000
  30   5    0.00000000
  30   6   15.99692889
  30   7   28.28314061
  30   8   36.91591166
  30   9   42.14860975
  30  10   44.68267733
  30  11   45.06597377
  30  12   43.91519312
  30  13   41.76389975
  30  14   39.59667002
  30  15   37.44785164
  30  16   35.34527034
  30  17   33.30712782
  30  18   31.34474354
  30  19   29.46482480
  30  20   27.67094847
  30  21   25.96452543
  30  22   24.34544766
  30  23   22.81253431
  30  24   21.36384611
  30  25   19.99691106
  30  26   18.70888929
  30  27   17.49669555
  30  28   16.35709133
  30  29   15.28675525
  30  30   14.28233702
  30  31   13.34049918
  30  32   12.45794931
  30  33   11.63146470
  30  34   10.85791113
  30  35   10.13425678
  30  36    9.45758228
  30  37    8.82508754
  30  38    8.23409600
  30  39    7.68205683
  30  40    7.16654529
  30  41    6.68526190
  30  42    6.23603035
  30  43    5.81679465
  30  44    5.42561564
  30  45    5.06066695
  30  46    4.72023065
  30  47    4.40269267
  30  48    4.10653804
  30  49    3.83034615
  30  50    3.57278593
  30  51    3.33261109
  30  52    3.10865551
  30  53    2.89982869
  30  54    2.70511138
  30  55    2.52355134
  30  56    2.35425930
  30  57    2.19640509
  30  58    2.04921395
  30  59    1.91196304
  30  60    1.78397810
  30  61    1.66463031
  30  62    1.55333339
  30  63    1.44954073
  30  64    1.35274282
  30  65    1.26246475
  30  66    1.17826394
  30  67    1.09972793
  30  68    1.02647239
  30  69    0.95813918
  30  70    0.89439459
  30  71    0.83492769
  30  72    0.77944878
  30  73    0.72768791
  30  74    0.67939356
  30  75    0.63433138
  30  76    0.59228301
  30  77    0.55304495
  30  78    0.51642760
  30  79    0.48225426
  30  80    0.45036026
  30  81    0.42059216
  30  82    0.39280693
  30  83    0.36687127
  30  84    0.34266093
  30  85    0.32006010
  30  86    0.29896081
  30  87    0.27926242
  30  88    0.26087110
  30  89    0.24369937
  30  90    0.22766566
  30  91    0.21269393
  30  92    0.19871324
  30  93    0.18565745
  30  94    0.17346490
  30  95    0.16207804
  30  96    0.15144322
  30  97    0.14151040
  30  98    0.13223288
  30  99    0.12356711
  30 100    0.11547246
  30 101    0.10791102
  30 102    0.10084741
  30 103    0.09424864
  30 104    0.08808391
  30 105    0.08232447
  30 106    0.07694351
  30 107    0.07191600
  30 108    0.06721857
  30 109    0.06282941
  30 110    0.05872818
  30 111    0.05489587
  30 112    0.05131474
  30 113    0.04796824
  30 114    0.04484091
  30 115    0.04191831
  30 116    0.03918697
  30 117    0.03663431
  30 118    0.03424857
  30 119    0.03201878
  30 120    0.02993470
  30 121    0.02798675
  30 122    0.02616601
  30 123    0.02446412
  30 124    0.02287329
  30 125    0.02138624
  30 126    0.01999616
  30 127    0.01869670
  30 128    0.01748193
  30 129    0.01634630
  30 130    0.01528464
  30 131    0.01429210
  30 132    0.01336417
  30 133    0.01249661
  30 134    0.01168549
  30 135    0.01092711
  30 136    0.01021803
  30 137    0.00955503
  30 138    0.00893511
  30 139    0.00835544
  30 140    0.00781340
  30 141    0.00730654
  30 142    0.00683256
  30 143    0.00638931
  30 144    0.00597480
  30 145    0.00558714
  30 146    0.00522458
  30 147    0.00488550
  30 148    0.00456834
  30 149    0.00427170
  30 150    0.00399421
  30 151    0.00373465
  30 152    0.00349183
  30 153    0.00326466
  30 154    0.00305212
  30 155    0.00285326
  30 156    0.00266717
  30 157    0.00249302
  30 158    0.00233003
  30 159    0.00217747
  30 160    0.00203465
  30 161    0.00190092
  30 162    0.00177570
  30 163    0.00165841
  30 164    0.00154853
  30 165    0.00144557
  30 166    0.00134907
  30 167    0.00125859
  30 168    0.00117373
  30 169    0.00109411
  30 170    0.00101937
  30 171    0.00094918
  30 172    0.00088322
  30 173    0.00082120
  30 174    0.00076285
  30 175    0.00070789
  30 176    0.00065609
  30 177    0.00060722
  30 178    0.00056105
  30 179    0.00051738
  30 180    0.00047601
  30 181    0.00043677
  30 182    0.00039947
  30 183    0.00036395
  30 184    0.00033005
  30 185    0.00029762
  30 186    0.00026651
  30 187    0.00023659
  30 188    0.00020772
  30 189    0.00017978
  30 190    0.00015264
  30 191    0.00012617
  30 192    0.00010027
  30 193    0.00007482
  30 194    0.00004969
  30 195    0.00002479
  30 196    0.00000000
  31   1    0.00000000
  31   2    0.00000000
  31   3    0.00000000
  31   4    0.00000000
  31   5    0.00000000
  31   6   15.04617336
  31   7   27.15979376
  31   8   35.60016681
  31   9   41.01018324
  31  10   44.28049695
  31  11   44.94451210
  31  12   43.66700426
  31  13   41.45131772
  31  14   39.28032707
  31  15   37.15735042
  31  16   35.09264462
  31  17   33.09607665
  31  18   31.17502275
  31  19   29.33426569
  31  20   27.57644254
  31  21   25.90254787
  31  22   24.31235654
  31  23   22.80474862
  31  24   21.37795199
  31  25   20.02972280
  31  26   18.75748085
  31  27   17.55841251
  31  28   16.42955020
  31  29   15.36783437
  31  30   14.37016246
  31  31   13.43342767
  31  32   12.55454973
  31  33   11.73049915
  31  34   10.95831630
  31  35   10.23512600
  31  36    9.55814859
  31  37    8.92470793
  31  38    8.33223690
  31  39    7.77828079
  31  40    7.26049900
  31  41    6.77666530
  31  42    6.32466688
  31  43    5.90250261
  31  44    5.50828040
  31  45    5.14021414
  31  46    4.79662007
  31  47    4.47591300
  31  48    4.17660217
  31  49    3.89728707
  31  50    3.63665318
  31  51    3.39346766
  31  52    3.16657516
  31  53    2.95489364
  31  54    2.75741030
  31  55    2.57317764
  31  56    2.40130970
  31  57    2.24097834
  31  58    2.09140982
  31  59    1.95188141
  31  60    1.82171825
  31  61    1.70029033
  31  62    1.58700964
  31  63    1.48132746
  31  64    1.38273187
  31  65    1.29074530
  31  66    1.20492230
  31  67    1.12484743
  31  68    1.05013327
  31  69    0.98041855
  31  70    0.91536642
  31  71    0.85466279
  31  72    0.79801484
  31  73    0.74514954
  31  74    0.69581236
  31  75    0.64976600
  31  76    0.60678920
  31  77    0.56667571
  31  78    0.52923322
  31  79    0.49428245
  31  80    0.46165623
  31  81    0.43119870
  31  82    0.40276455
  31  83    0.37621827
  31  84    0.35143351
  31  85    0.32829246
  31  86    0.30668523
  31  87    0.28650937
  31  88    0.26766931
  31  89    0.25007594
  31  90    0.23364613
  31  91    0.21830234
  31  92    0.20397226
  31  93    0.19058841
  31  94    0.17808786
  31  95    0.16641190
  31  96    0.15550576
  31  97    0.14531831
  31  98    0.13580189
  31  99    0.12691198
  31 100    0.11860707
  31 101    0.11084841
  31 102    0.10359983
  31 103    0.09682760
  31 104    0.09050021
  31 105    0.08458827
  31 106    0.07906433
  31 107    0.07390277
  31 108    0.06907969
  31 109    0.06457275
  31 110    0.06036113
  31 111    0.05642537
  31 112    0.05274729
  31 113    0.04930993
  31 114    0.04609747
  31 115    0.04309510
  31 116    0.04028902
  31 117    0.03766634
  31 118    0.03521499
  31 119    0.03292375
  31 120    0.03078210
  31 121    0.02878023
  31 122    0.02690897
  31 123    0.02515977
  31 124    0.02352463
  31 125    0.02199607
  31 126    0.02056711
  31 127    0.01923125
  31 128    0.01798239
  31 129    0.01681483
  31 130    0.01572327
  31 131    0.01470273
  31 132    0.01374857
  31 133    0.01285647
  31 134    0.01202235
  31 135    0.01124245
  31 136    0.01051321
  31 137    0.00983134
  31 138    0.00919374
  31 139    0.00859753
  31 140    0.00804000
  31 141    0.00751863
  31 142    0.00703107
  31 143    0.00657511
  31 144    0.00614868
  31 145    0.00574988
  31 146    0.00537689
  31 147    0.00502803
  31 148    0.00470172
  31 149    0.00439651
  31 150    0.00411101
  31 151    0.00384393
  31 152    0.00359407
  31 153    0.00336032
  31 154    0.00314161
  31 155    0.00293697
  31 156    0.00274547
  31 157    0.00256626
  31 158    0.00239852
  31 159    0.00224151
  31 160    0.00209452
  31 161    0.00195689
  31 162    0.00182801
  31 163    0.00170729
  31 164    0.00159420
  31 165    0.00148822
  31 166    0.00138889
  31 167    0.00129576
  31 168    0.00120841
  31 169    0.00112645
  31 170    0.00104951
  31 171    0.00097726
  31 172    0.00090936
  31 173    0.00084552
  31 174    0.00078544
  31 175    0.00072887
  31 176    0.00067554
  31 177    0.00062522
  31 178    0.00057769
  31 179    0.00053273
  31 180    0.00049014
  31 181    0.00044973
  31 182    0.00041133
  31 183    0.00037475
  31 184    0.00033985
  31 185    0.00030646
  31 186    0.00027443
  31 187    0.00024362
  31 188    0.00021390
  31 189    0.00018512
  31 190    0.00015717
  31 191    0.00012993
  31 192    0.00010325
  31 193    0.00007704
  31 194    0.00005117
  31 195    0.00002553
  31 196    0.00000000
  32   1    0.00000000
  32   2    0.00000000
  32   3    0.00000000
  32   4    0.00000000
  32   5    0.00000000
  32   6   14.08821572
  32   7   25.81844221
  32   8   34.45732177
  32   9   40.17566441
  32  10   43.66191442
  32  11   44.94453145
  32  12   43.53183694
  32  13   41.26001107
  32  14   39.07324872
  32  15   36.95735651
  32  16   34.91239218
  32  17   32.94202821
  32  18   31.04983006
  32  19   29.23822721
  32  20   27.50842431
  32  21   25.86058087
  32  22   24.29402878
  32  23   22.80746195
  32  24   21.39908784
  32  25   20.06674640
  32  26   18.80800381
  32  27   17.62022742
  32  28   16.50064658
  32  29   15.44640244
  32  30   14.45458897
  32  31   13.52228682
  32  32   12.64659124
  32  33   11.82463485
  32  34   11.05360607
  32  35   10.33076382
  32  36    9.65344902
  32  37    9.01909327
  32  38    8.42522518
  32  39    7.86947470
  32  40    7.34957571
  32  41    6.86336720
  32  42    6.40879327
  32  43    5.98390215
  32  44    5.58684441
  32  45    5.21587055
  32  46    4.86932818
  32  47    4.54565866
  32  48    4.24339370
  32  49    3.96115154
  32  50    3.69763322
  32  51    3.45161866
  32  52    3.22196282
  32  53    3.00759182
  32  54    2.80749921
  32  55    2.62074225
  32  56    2.44643836
  32  57    2.28376164
  32  58    2.13193958
  32  59    1.99024987
  32  60    1.85801734
  32  61    1.73461109
  32  62    1.61944175
  32  63    1.51195885
  32  64    1.41164838
  32  65    1.31803043
  32  66    1.23065704
  32  67    1.14911011
  32  68    1.07299944
  32  69    1.00196094
  32  70    0.93565487
  32  71    0.87376430
  32  72    0.81599351
  32  73    0.76206665
  32  74    0.71172639
  32  75    0.66473270
  32  76    0.62086167
  32  77    0.57990444
  32  78    0.54166619
  32  79    0.50596520
  32  80    0.47263197
  32  81    0.44150839
  32  82    0.41244697
  32  83    0.38531013
  32  84    0.35996953
  32  85    0.33630547
  32  86    0.31420626
  32  87    0.29356770
  32  88    0.27429260
  32  89    0.25629026
  32  90    0.23947609
  32  91    0.22377114
  32  92    0.20910174
  32  93    0.19539917
  32  94    0.18259930
  32  95    0.17064227
  32  96    0.15947223
  32  97    0.14903707
  32  98    0.13928812
  32  99    0.13018000
  32 100    0.12167032
  32 101    0.11371954
  32 102    0.10629073
  32 103    0.09934942
  32 104    0.09286344
  32 105    0.08680275
  32 106    0.08113933
  32 107    0.07584697
  32 108    0.07090125
  32 109    0.06627934
  32 110    0.06195992
  32 111    0.05792311
  32 112    0.05415031
  32 113    0.05062418
  32 114    0.04732850
  32 115    0.04424816
  32 116    0.04136900
  32 117    0.03867783
  32 118    0.03616233
  32 119    0.03381096
  32 120    0.03161298
  32 121    0.02955833
  32 122    0.02763763
  32 123    0.02584210
  32 124    0.02416357
  32 125    0.02259436
  32 126    0.02112733
  32 127    0.01975581
  32 128    0.01847354
  32 129    0.01727469
  32 130    0.01615383
  32 131    0.01510584
  32 132    0.01412598
  32 133    0.01320980
  32 134    0.01235315
  32 135    0.01155213
  32 136    0.01080312
  32 137    0.01010274
  32 138    0.00944780
  32 139    0.00883535
  32 140    0.00826262
  32 141    0.00772702
  32 142    0.00722613
  32 143    0.00675769
  32 144    0.00631958
  32 145    0.00590983
  32 146    0.00552659
  32 147    0.00516813
  32 148    0.00483284
  32 149    0.00451921
  32 150    0.00422583
  32 151    0.00395137
  32 152    0.00369461
  32 153    0.00345439
  32 154    0.00322962
  32 155    0.00301930
  32 156    0.00282248
  32 157    0.00263829
  32 158    0.00246589
  32 159    0.00230451
  32 160    0.00215342
  32 161    0.00201195
  32 162    0.00187947
  32 163    0.00175538
  32 164    0.00163913
  32 165    0.00153019
  32 166    0.00142808
  32 167    0.00133233
  32 168    0.00124253
  32 169    0.00115828
  32 170    0.00107918
  32 171    0.00100489
  32 172    0.00093509
  32 173    0.00086945
  32 174    0.00080768
  32 175    0.00074951
  32 176    0.00069468
  32 177    0.00064294
  32 178    0.00059407
  32 179    0.00054784
  32 180    0.00050404
  32 181    0.00046250
  32 182    0.00042300
  32 183    0.00038540
  32 184    0.00034950
  32 185    0.00031516
  32 186    0.00028223
  32 187    0.00025054
  32 188    0.00021998
  32 189    0.00019039
  32 190    0.00016164
  32 191    0.00013362
  32 192    0.00010619
  32 193    0.00007923
  32 194    0.00005263
  32 195    0.00002625
  32 196    0.00000000
  33   1    0.00000000
  33   2    0.00000000
  33   3    0.00000000
  33   4    0.00000000
  33   5    0.00000000
  33   6   13.54465659
  33   7   24.67181473
  33   8   33.37298093
  33   9   39.73410173
  33  10   43.42178737
  33  11   44.81982044
  33  12   43.43010265
  33  13   41.14884616
  33  14   38.95174969
  33  15   36.83441215
  33  16   34.79732874
  33  17   32.84171399
  33  18   30.96836572
  33  19   29.17745876
  33  20   27.46859046
  33  21   25.84086839
  33  22   24.29298918
  33  23   22.82330372
  33  24   21.42987305
  33  25   20.11051850
  33  26   18.86286789
  33  27   17.68439823
  33  28   16.57247493
  33  29   15.52438732
  33  30   14.53738038
  33  31   13.60868269
  33  32   12.73553058
  33  33   11.91518883
  33  34   11.14496798
  33  35   10.42223861
  33  36    9.74444286
  33  37    9.10910344
  33  38    8.51383050
  33  39    7.95632653
  33  40    7.43438965
  33  41    6.94591546
  33  42    6.48889769
  33  43    6.06142789
  33  44    5.66169427
  33  45    5.28797987
  33  46    4.93866023
  33  47    4.61220062
  33  48    4.30715298
  33  49    4.02215264
  33  50    3.75591484
  33  51    3.50723125
  33  52    3.27496638
  33  53    3.05805402
  33  54    2.85549371
  33  55    2.66634725
  33  56    2.48973539
  33  57    2.32483447
  33  58    2.17087330
  33  59    2.02713012
  33  60    1.89292965
  33  61    1.76764034
  33  62    1.65067168
  33  63    1.54147171
  33  64    1.43952460
  33  65    1.34434839
  33  66    1.25549288
  33  67    1.17253756
  33  68    1.09508974
  33  69    1.02278274
  33  70    0.95527421
  33  71    0.89224457
  33  72    0.83339548
  33  73    0.77844846
  33  74    0.72714361
  33  75    0.67923835
  33  76    0.63450628
  33  77    0.59273613
  33  78    0.55373073
  33  79    0.51730608
  33  80    0.48329049
  33  81    0.45152372
  33  82    0.42185624
  33  83    0.39414852
  33  84    0.36827035
  33  85    0.34410021
  33  86    0.32152471
  33  87    0.30043802
  33  88    0.28074138
  33  89    0.26234261
  33  90    0.24515570
  33  91    0.22910035
  33  92    0.21410164
  33  93    0.20008963
  33  94    0.18699902
  33  95    0.17476890
  33  96    0.16334237
  33  97    0.15266634
  33  98    0.14269125
  33  99    0.13337082
  33 100    0.12466186
  33 101    0.11652404
  33 102    0.10891970
  33 103    0.10181369
  33 104    0.09517319
  33 105    0.08896754
  33 106    0.08316813
  33 107    0.07774823
  33 108    0.07268289
  33 109    0.06794880
  33 110    0.06352420
  33 111    0.05938875
  33 112    0.05552348
  33 113    0.05191066
  33 114    0.04853372
  33 115    0.04537719
  33 116    0.04242663
  33 117    0.03966854
  33 118    0.03709031
  33 119    0.03468016
  33 120    0.03242710
  33 121    0.03032083
  33 122    0.02835176
  33 123    0.02651092
  33 124    0.02478993
  33 125    0.02318094
  33 126    0.02167664
  33 127    0.02027020
  33 128    0.01895523
  33 129    0.01772575
  33 130    0.01657618
  33 131    0.01550131
  33 132    0.01449627
  33 133    0.01355651
  33 134    0.01267776
  33 135    0.01185606
  33 136    0.01108767
  33 137    0.01036914
  33 138    0.00969721
  33 139    0.00906884
  33 140    0.00848120
  33 141    0.00793164
  33 142    0.00741767
  33 143    0.00693699
  33 144    0.00648741
  33 145    0.00606693
  33 146    0.00567363
  33 147    0.00530576
  33 148    0.00496165
  33 149    0.00463977
  33 150    0.00433865
  33 151    0.00405695
  33 152    0.00379340
  33 153    0.00354682
  33 154    0.00331611
  33 155    0.00310021
  33 156    0.00289818
  33 157    0.00270909
  33 158    0.00253211
  33 159    0.00236643
  33 160    0.00221132
  33 161    0.00206609
  33 162    0.00193007
  33 163    0.00180267
  33 164    0.00168331
  33 165    0.00157146
  33 166    0.00146661
  33 167    0.00136830
  33 168    0.00127610
  33 169    0.00118958
  33 170    0.00110836
  33 171    0.00103208
  33 172    0.00096039
  33 173    0.00089299
  33 174    0.00082956
  33 175    0.00076982
  33 176    0.00071351
  33 177    0.00066038
  33 178    0.00061018
  33 179    0.00056270
  33 180    0.00051773
  33 181    0.00047505
  33 182    0.00043449
  33 183    0.00039587
  33 184    0.00035900
  33 185    0.00032373
  33 186    0.00028990
  33 187    0.00025736
  33 188    0.00022596
  33 189    0.00019556
  33 190    0.00016604
  33 191    0.00013725
  33 192    0.00010908
  33 193    0.00008139
  33 194    0.00005406
  33 195    0.00002697
  33 196    0.00000000
  34   1    0.00000000
  34   2    0.00000000
  34   3    0.00000000
  34   4    0.00000000
  34   5    0.00000000
  34   6   12.47282878
  34   7   24.04996524
  34   8   32.76231103
  34   9   39.12506971
  34  10   43.64517392
  34  11   44.66231903
  34  12   43.39380138
  34  13   41.11828136
  34  14   38.90645469
  34  15   36.77869879
  34  16   34.74012528
  34  17   32.79063165
  34  18   30.92845752
  34  19   29.15147831
  34  20   27.45759474
  34  21   25.84478000
  34  22   24.31102505
  34  23   22.85427530
  34  24   21.47238744
  34  25   20.16310926
  34  26   18.92407803
  34  27   17.75283109
  34  28   16.64682384
  34  29   15.60345122
  34  30   14.62007029
  34  31   13.69402220
  34  32   12.82265268
  34  33   12.00333038
  34  34   11.23346291
  34  35   10.51051047
  34  36    9.83199715
  34  37    9.19552002
  34  38    8.59875626
  34  39    8.03946844
  34  40    7.51550825
  34  41    7.02481877
  34  42    6.56543571
  34  43    6.13548743
  34  44    5.73319435
  34  45    5.35686751
  34  46    5.00490667
  34  47    4.67579788
  34  48    4.36811084
  34  49    4.08049591
  34  50    3.81168094
  34  51    3.56046808
  34  52    3.32573042
  34  53    3.10640864
  34  54    2.90150775
  34  55    2.71009373
  34  56    2.53129039
  34  57    2.36427619
  34  58    2.20828122
  34  59    2.06258429
  34  60    1.92651011
  34  61    1.79942657
  34  62    1.68074222
  34  63    1.56990377
  34  64    1.46639377
  34  65    1.36972844
  34  66    1.27945553
  34  67    1.19515236
  34  68    1.11642396
  34  69    1.04290128
  34  70    0.97423959
  34  71    0.91011685
  34  72    0.85023230
  34  73    0.79430503
  34  74    0.74207273
  34  75    0.69329046
  34  76    0.64772953
  34  77    0.60517638
  34  78    0.56543165
  34  79    0.52830921
  34  80    0.49363528
  34  81    0.46124765
  34  82    0.43099486
  34  83    0.40273553
  34  84    0.37633768
  34  85    0.35167809
  34  86    0.32864174
  34  87    0.30712125
  34  88    0.28701637
  34  89    0.26823353
  34  90    0.25068534
  34  91    0.23429026
  34  92    0.21897212
  34  93    0.20465983
  34  94    0.19128701
  34  95    0.17879170
  34  96    0.16711602
  34  97    0.15620595
  34  98    0.14601104
  34  99    0.13648419
  34 100    0.12758140
  34 101    0.11926161
  34 102    0.11148646
  34 103    0.10422013
  34 104    0.09742916
  34 105    0.09108232
  34 106    0.08515043
  34 107    0.07960625
  34 108    0.07442431
  34 109    0.06958085
  34 110    0.06505367
  34 111    0.06082202
  34 112    0.05686653
  34 113    0.05316911
  34 114    0.04971284
  34 115    0.04648195
  34 116    0.04346167
  34 117    0.04063822
  34 118    0.03799872
  34 119    0.03553114
  34 120    0.03322425
  34 121    0.03106754
  34 122    0.02905120
  34 123    0.02716605
  34 124    0.02540353
  34 125    0.02375564
  34 126    0.02221489
  34 127    0.02077430
  34 128    0.01942732
  34 129    0.01816786
  34 130    0.01699020
  34 131    0.01588902
  34 132    0.01485933
  34 133    0.01389648
  34 134    0.01299610
  34 135    0.01215413
  34 136    0.01136677
  34 137    0.01063046
  34 138    0.00994187
  34 139    0.00929791
  34 140    0.00869566
  34 141    0.00813242
  34 142    0.00760564
  34 143    0.00711295
  34 144    0.00665214
  34 145    0.00622112
  34 146    0.00581797
  34 147    0.00544086
  34 148    0.00508811
  34 149    0.00475812
  34 150    0.00444942
  34 151    0.00416062
  34 152    0.00389042
  34 153    0.00363760
  34 154    0.00340105
  34 155    0.00317969
  34 156    0.00297252
  34 157    0.00277864
  34 158    0.00259716
  34 159    0.00242727
  34 160    0.00226821
  34 161    0.00211927
  34 162    0.00197979
  34 163    0.00184913
  34 164    0.00172672
  34 165    0.00161201
  34 166    0.00150448
  34 167    0.00140365
  34 168    0.00130908
  34 169    0.00122034
  34 170    0.00113704
  34 171    0.00105879
  34 172    0.00098527
  34 173    0.00091612
  34 174    0.00085106
  34 175    0.00078978
  34 176    0.00073202
  34 177    0.00067752
  34 178    0.00062602
  34 179    0.00057732
  34 180    0.00053118
  34 181    0.00048740
  34 182    0.00044579
  34 183    0.00040616
  34 184    0.00036834
  34 185    0.00033215
  34 186    0.00029744
  34 187    0.00026405
  34 188    0.00023184
  34 189    0.00020066
  34 190    0.00017036
  34 191    0.00014083
  34 192    0.00011192
  34 193    0.00008351
  34 194    0.00005547
  34 195    0.00002767
  34 196    0.00000000
  35   1    0.00000000
  35   2    0.00000000
  35   3    0.00000000
  35   4    0.00000000
  35   5    0.00000000
  35   6   12.34663454
  35   7   23.38920258
  35   8   32.63240868
  35   9   39.51534911
  35  10   43.54627501
  35  11   44.96930849
  35  12   43.53825144
  35  13   41.18866100
  35  14   38.93287053
  35  15   36.78106512
  35  16   34.73294153
  35  17   32.78352364
  35  18   30.92719210
  35  19   29.15912485
  35  20   27.47547050
  35  21   25.87311445
  35  22   24.34939715
  35  23   22.90189362
  35  24   21.52826767
  35  25   20.22618625
  35  26   18.99327595
  35  27   17.82710667
  35  28   16.72519207
  35  29   15.68499972
  35  30   14.70396617
  35  31   13.77951406
  35  32   12.90906951
  35  33   12.09007848
  35  34   11.32002165
  35  35   10.59642735
  35  36    9.91688260
  35  37    9.27904212
  35  38    8.68063553
  35  39    8.11947280
  35  40    7.59344824
  35  41    7.10054309
  35  42    6.63882696
  35  43    6.20645829
  35  44    5.80168393
  35  45    5.42283809
  35  46    5.06834071
  35  47    4.73669530
  35  48    4.42648653
  35  49    4.13637752
  35  50    3.86510692
  35  51    3.61148585
  35  52    3.37439480
  35  53    3.15278046
  35  54    2.94565256
  35  55    2.75208076
  35  56    2.57119155
  35  57    2.40216524
  35  58    2.24423306
  35  59    2.09667432
  35  60    1.95881367
  35  61    1.83001853
  35  62    1.70969656
  35  63    1.59729326
  35  64    1.49228973
  35  65    1.39420047
  35  66    1.30257139
  35  67    1.21697779
  35  68    1.13702261
  35  69    1.06233463
  35  70    0.99256688
  35  71    0.92739507
  35  72    0.86651616
  35  73    0.80964702
  35  74    0.75652307
  35  75    0.70689719
  35  76    0.66053850
  35  77    0.61723134
  35  78    0.57677428
  35  79    0.53897917
  35  80    0.50367031
  35  81    0.47068358
  35  82    0.43986573
  35  83    0.41107362
  35  84    0.38417361
  35  85    0.35904085
  35  86    0.33555879
  35  87    0.31361858
  35  88    0.29311855
  35  89    0.27396379
  35  90    0.25606564
  35  91    0.23934131
  35  92    0.22371350
  35  93    0.20911001
  35  94    0.19546342
  35  95    0.18271075
  35  96    0.17079320
  35  97    0.15965586
  35  98    0.14924741
  35  99    0.13951997
  35 100    0.13042879
  35 101    0.12193208
  35 102    0.11399080
  35 103    0.10656849
  35 104    0.09963111
  35 105    0.09314684
  35 106    0.08708598
  35 107    0.08142075
  35 108    0.07612524
  35 109    0.07117522
  35 110    0.06654807
  35 111    0.06222265
  35 112    0.05817920
  35 113    0.05439928
  35 114    0.05086565
  35 115    0.04756221
  35 116    0.04447389
  35 117    0.04158665
  35 118    0.03888735
  35 119    0.03636371
  35 120    0.03400426
  35 121    0.03179828
  35 122    0.02973575
  35 123    0.02780732
  35 124    0.02600423
  35 125    0.02431832
  35 126    0.02274194
  35 127    0.02126796
  35 128    0.01988969
  35 129    0.01860091
  35 130    0.01739578
  35 131    0.01626886
  35 132    0.01521506
  35 133    0.01422961
  35 134    0.01330806
  35 135    0.01244626
  35 136    0.01164032
  35 137    0.01088661
  35 138    0.01018172
  35 139    0.00952249
  35 140    0.00890594
  35 141    0.00832930
  35 142    0.00778997
  35 143    0.00728553
  35 144    0.00681370
  35 145    0.00637237
  35 146    0.00595956
  35 147    0.00557340
  35 148    0.00521217
  35 149    0.00487425
  35 150    0.00455811
  35 151    0.00426234
  35 152    0.00398562
  35 153    0.00372669
  35 154    0.00348441
  35 155    0.00325769
  35 156    0.00304550
  35 157    0.00284691
  35 158    0.00266101
  35 159    0.00248699
  35 160    0.00232406
  35 161    0.00217149
  35 162    0.00202860
  35 163    0.00189475
  35 164    0.00176935
  35 165    0.00165183
  35 166    0.00154166
  35 167    0.00143837
  35 168    0.00134147
  35 169    0.00125056
  35 170    0.00116520
  35 171    0.00108504
  35 172    0.00100970
  35 173    0.00093885
  35 174    0.00087218
  35 175    0.00080939
  35 176    0.00075021
  35 177    0.00069435
  35 178    0.00064159
  35 179    0.00059167
  35 180    0.00054439
  35 181    0.00049953
  35 182    0.00045689
  35 183    0.00041627
  35 184    0.00037751
  35 185    0.00034043
  35 186    0.00030485
  35 187    0.00027064
  35 188    0.00023762
  35 189    0.00020566
  35 190    0.00017461
  35 191    0.00014434
  35 192    0.00011471
  35 193    0.00008559
  35 194    0.00005685
  35 195    0.00002836
  35 196    0.00000000
  36   1    0.00000000
  36   2    0.00000000
  36   3    0.00000000
  36   4    0.00000000
  36   5    0.00000000
  36   6   12.57394277
  36   7   23.62145235
  36   8   32.99343228
  36   9   39.91586268
  36  10   44.22962800
  36  11   45.31044577
  36  12   43.77556222
  36  13   41.33016024
  36  14   39.01118870
  36  15   36.82702115
  36  16   34.76612295
  36  17   32.81459463
  36  18   30.96149499
  36  19   29.19911176
  36  20   27.52205987
  36  21   25.92640620
  36  22   24.40905057
  36  23   22.96733364
  36  24   21.59880263
  36  25   20.30107787
  36  26   19.07178203
  36  27   17.90850736
  36  28   16.80880579
  36  29   15.77019224
  36  30   14.79015534
  36  31   13.86617159
  36  32   12.99572079
  36  33   12.17630112
  36  34   11.40544326
  36  35   10.68072281
  36  36    9.99977102
  36  37    9.36028366
  36  38    8.76002823
  36  39    8.19684938
  36  40    7.66867302
  36  41    7.17350899
  36  42    6.70945266
  36  43    6.27468551
  36  44    5.86747494
  36  45    5.48617329
  36  46    5.12921644
  36  47    4.79512182
  36  48    4.48248613
  36  49    4.18998281
  36  50    3.91635928
  36  51    3.66043401
  36  52    3.42109357
  36  53    3.19728957
  36  54    2.98803569
  36  55    2.79240455
  36  56    2.60952487
  36  57    2.43857845
  36  58    2.27879739
  36  59    2.12946133
  36  60    1.98989482
  36  61    1.85946473
  36  62    1.73757786
  36  63    1.62367856
  36  64    1.51724654
  36  65    1.41779472
  36  66    1.32486725
  36  67    1.23803759
  36  68    1.15690670
  36  69    1.08110134
  36  70    1.01027246
  36  71    0.94409366
  36  72    0.88225981
  36  73    0.82448563
  36  74    0.77050448
  36  75    0.72006716
  36  76    0.67294075
  36  77    0.62890760
  36  78    0.58776435
  36  79    0.54932096
  36  80    0.51339989
  36  81    0.47983525
  36  82    0.44847207
  36  83    0.41916557
  36  84    0.39178050
  36  85    0.36619052
  36  86    0.34227758
  36  87    0.31993145
  36  88    0.29904912
  36  89    0.27953439
  36  90    0.26129739
  36  91    0.24425417
  36  92    0.22832632
  36  93    0.21344058
  36  94    0.19952853
  36  95    0.18652625
  36  96    0.17437404
  36  97    0.16301611
  36  98    0.15240037
  36  99    0.14247814
  36 100    0.13320395
  36 101    0.12453532
  36 102    0.11643257
  36 103    0.10885864
  36 104    0.10177887
  36 105    0.09516093
  36 106    0.08897457
  36 107    0.08319155
  36 108    0.07778549
  36 109    0.07273172
  36 110    0.06800721
  36 111    0.06359045
  36 112    0.05946130
  36 113    0.05560099
  36 114    0.05199195
  36 115    0.04861777
  36 116    0.04546312
  36 117    0.04251367
  36 118    0.03975603
  36 119    0.03717769
  36 120    0.03476695
  36 121    0.03251288
  36 122    0.03040527
  36 123    0.02843458
  36 124    0.02659188
  36 125    0.02486884
  36 126    0.02325766
  36 127    0.02175105
  36 128    0.02034221
  36 129    0.01902478
  36 130    0.01779281
  36 131    0.01664073
  36 132    0.01556335
  36 133    0.01455581
  36 134    0.01361356
  36 135    0.01273237
  36 136    0.01190826
  36 137    0.01113753
  36 138    0.01041669
  36 139    0.00974252
  36 140    0.00911197
  36 141    0.00852222
  36 142    0.00797060
  36 143    0.00745465
  36 144    0.00697205
  36 145    0.00652062
  36 146    0.00609835
  36 147    0.00570333
  36 148    0.00533380
  36 149    0.00498810
  36 150    0.00466468
  36 151    0.00436209
  36 152    0.00407897
  36 153    0.00381406
  36 154    0.00356617
  36 155    0.00333419
  36 156    0.00311708
  36 157    0.00291387
  36 158    0.00272366
  36 159    0.00254558
  36 160    0.00237885
  36 161    0.00222272
  36 162    0.00207649
  36 163    0.00193952
  36 164    0.00181118
  36 165    0.00169090
  36 166    0.00157816
  36 167    0.00147244
  36 168    0.00137327
  36 169    0.00128021
  36 170    0.00119285
  36 171    0.00111079
  36 172    0.00103368
  36 173    0.00096116
  36 174    0.00089292
  36 175    0.00082865
  36 176    0.00076806
  36 177    0.00071088
  36 178    0.00065687
  36 179    0.00060577
  36 180    0.00055737
  36 181    0.00051144
  36 182    0.00046778
  36 183    0.00042621
  36 184    0.00038652
  36 185    0.00034855
  36 186    0.00031213
  36 187    0.00027710
  36 188    0.00024330
  36 189    0.00021057
  36 190    0.00017878
  36 191    0.00014779
  36 192    0.00011745
  36 193    0.00008764
  36 194    0.00005821
  36 195    0.00002904
  36 196    0.00000000
  37   1    0.00000000
  37   2    0.00000000
  37   3    0.00000000
  37   4    0.00000000
  37   5    0.00000000
  37   6   12.37803030
  37   7   23.62381217
  37   8   32.93611124
  37   9   40.08486461
  37  10   44.32302416
  37  11   45.44870758
  37  12   44.09866898
  37  13   41.51071518
  37  14   39.11090384
  37  15   36.89716338
  37  16   34.82913818
  37  17   32.87862673
  37  18   31.02905143
  37  19   29.27068069
  37  20   27.59744945
  37  21   26.00520936
  37  22   24.49079922
  37  23   23.05154906
  37  24   21.68501303
  37  25   20.38882616
  37  26   19.16063042
  37  27   17.99804071
  37  28   16.89863401
  37  29   15.85995203
  37  30   14.87951120
  37  31   13.95481640
  37  32   13.08337584
  37  33   12.26271592
  37  34   11.49039491
  37  35   10.76401528
  37  36   10.08123411
  37  37    9.43977190
  37  38    8.83741953
  37  39    8.27204370
  37  40    7.74159088
  37  41    7.24408996
  37  42    6.77765385
  37  43    6.34048004
  37  44    5.93085041
  37  45    5.54713036
  37  46    5.18776735
  37  47    4.85128909
  37  48    4.53630124
  37  49    4.24148503
  37  50    3.96559450
  37  51    3.70745373
  37  52    3.46595395
  37  53    3.24005055
  37  54    3.02876016
  37  55    2.83115770
  37  56    2.64637348
  37  57    2.47359037
  37  58    2.31204103
  37  59    2.16100518
  37  60    2.01980709
  37  61    1.88781302
  37  62    1.76442886
  37  63    1.64909780
  37  64    1.54129820
  37  65    1.44054147
  37  66    1.34637008
  37  67    1.25835573
  37  68    1.17609753
  37  69    1.09922032
  37  70    1.02737309
  37  71    0.96022748
  37  72    0.89747635
  37  73    0.83883245
  37  74    0.78402717
  37  75    0.73280935
  37  76    0.68494418
  37  77    0.64021212
  37  78    0.59840797
  37  79    0.55933993
  37  80    0.52282870
  37  81    0.48870672
  37  82    0.45681742
  37  83    0.42701443
  37  84    0.39916101
  37  85    0.37312936
  37  86    0.34880006
  37  87    0.32606152
  37  88    0.30480948
  37  89    0.28494652
  37  90    0.26638160
  37  91    0.24902966
  37  92    0.23281124
  37  93    0.21765208
  37  94    0.20348279
  37  95    0.19023855
  37  96    0.17785879
  37  97    0.16628691
  37  98    0.15547003
  37  99    0.14535875
  37 100    0.13590689
  37 101    0.12707132
  37 102    0.11881174
  37 103    0.11109048
  37 104    0.10387234
  37 105    0.09712445
  37 106    0.09081607
  37 107    0.08491849
  37 108    0.07940489
  37 109    0.07425017
  37 110    0.06943092
  37 111    0.06492523
  37 112    0.06071265
  37 113    0.05677405
  37 114    0.05309155
  37 115    0.04964847
  37 116    0.04642918
  37 117    0.04341910
  37 118    0.04060459
  37 119    0.03797292
  37 120    0.03551217
  37 121    0.03321120
  37 122    0.03105962
  37 123    0.02904770
  37 124    0.02716635
  37 125    0.02540707
  37 126    0.02376191
  37 127    0.02222347
  37 128    0.02078478
  37 129    0.01943937
  37 130    0.01818118
  37 131    0.01700452
  37 132    0.01590411
  37 133    0.01487499
  37 134    0.01391252
  37 135    0.01301238
  37 136    0.01217051
  37 137    0.01138313
  37 138    0.01064671
  37 139    0.00995793
  37 140    0.00931369
  37 141    0.00871111
  37 142    0.00814749
  37 143    0.00762028
  37 144    0.00712713
  37 145    0.00666583
  37 146    0.00623430
  37 147    0.00583061
  37 148    0.00545296
  37 149    0.00509965
  37 150    0.00476910
  37 151    0.00445983
  37 152    0.00417046
  37 153    0.00389968
  37 154    0.00364630
  37 155    0.00340917
  37 156    0.00318724
  37 157    0.00297951
  37 158    0.00278506
  37 159    0.00260302
  37 160    0.00243257
  37 161    0.00227295
  37 162    0.00212345
  37 163    0.00198341
  37 164    0.00185220
  37 165    0.00172922
  37 166    0.00161395
  37 167    0.00150585
  37 168    0.00140445
  37 169    0.00130930
  37 170    0.00121997
  37 171    0.00113606
  37 172    0.00105720
  37 173    0.00098305
  37 174    0.00091326
  37 175    0.00084753
  37 176    0.00078557
  37 177    0.00072710
  37 178    0.00067186
  37 179    0.00061960
  37 180    0.00057010
  37 181    0.00052312
  37 182    0.00047848
  37 183    0.00043595
  37 184    0.00039536
  37 185    0.00035653
  37 186    0.00031928
  37 187    0.00028344
  37 188    0.00024887
  37 189    0.00021539
  37 190    0.00018288
  37 191    0.00015118
  37 192    0.00012014
  37 193    0.00008964
  37 194    0.00005954
  37 195    0.00002971
  37 196    0.00000000
  38   1    0.00000000
  38   2    0.00000000
  38   3    0.00000000
  38   4    0.00000000
  38   5    0.00000000
  38   6   11.36392793
  38   7   22.65424462
  38   8   32.17421225
  38   9   39.32496030
  38  10   43.70636603
  38  11   45.24466824
  38  12   43.83626218
  38  13   41.66933674
  38  14   39.18114831
  38  15   36.96932673
  38  16   34.91409570
  38  17   32.97336883
  38  18   31.12964375
  38  19   29.37431004
  38  20   27.70234819
  38  21   26.11030755
  38  22   24.59544916
  38  23   23.15534884
  38  24   21.78770115
  38  25   20.49022026
  38  26   19.26059204
  38  27   18.09645528
  38  28   16.99539972
  38  29   15.95497397
  38  30   14.97269867
  38  31   14.04608210
  38  32   13.17263616
  38  33   12.34989175
  38  34   11.57541279
  38  35   10.84680845
  38  36   10.16174356
  38  37    9.51794719
  38  38    8.91321936
  38  39    8.34543632
  38  40    7.81255419
  38  41    7.31261149
  38  42    6.84373049
  38  43    6.40411769
  38  44    5.99206346
  38  45    5.60594111
  38  46    5.24420537
  38  47    4.90539051
  38  48    4.58810809
  38  49    4.29104448
  38  50    4.01295821
  38  51    3.75267714
  38  52    3.50909565
  38  53    3.28117169
  38  54    3.06792386
  38  55    2.86842856
  38  56    2.68181707
  38  57    2.50727281
  38  58    2.34402858
  38  59    2.19136394
  38  60    2.04860266
  38  61    1.91511022
  38  62    1.79029153
  38  63    1.67358858
  38  64    1.56447837
  38  65    1.46247080
  38  66    1.36710675
  38  67    1.27795619
  38  68    1.19461646
  38  69    1.11671059
  38  70    1.04388571
  38  71    0.97581157
  38  72    0.91217915
  38  73    0.85269934
  38  74    0.79710165
  38  75    0.74513308
  38  76    0.69655701
  38  77    0.65115214
  38  78    0.60871153
  38  79    0.56904167
  38  80    0.53196165
  38  81    0.49730232
  38  82    0.46490554
  38  83    0.43462350
  38  84    0.40631799
  38  85    0.37985986
  38  86    0.35512836
  38  87    0.33201064
  38  88    0.31040123
  38  89    0.29020153
  38  90    0.27131941
  38  91    0.25366876
  38  92    0.23716908
  38  93    0.22174518
  38  94    0.20732674
  38  95    0.19384808
  38  96    0.18124779
  38  97    0.16946851
  38  98    0.15845660
  38  99    0.14816194
  38 100    0.13853771
  38 101    0.12954014
  38 102    0.12112831
  38 103    0.11326400
  38 104    0.10591147
  38 105    0.09903734
  38 106    0.09261040
  38 107    0.08660149
  38 108    0.08098333
  38 109    0.07573046
  38 110    0.07081906
  38 111    0.06622688
  38 112    0.06193311
  38 113    0.05791832
  38 114    0.05416433
  38 115    0.05065416
  38 116    0.04737193
  38 117    0.04430281
  38 118    0.04143291
  38 119    0.03874928
  38 120    0.03623979
  38 121    0.03389312
  38 122    0.03169868
  38 123    0.02964656
  38 124    0.02772752
  38 125    0.02593290
  38 126    0.02425461
  38 127    0.02268510
  38 128    0.02121730
  38 129    0.01984459
  38 130    0.01856080
  38 131    0.01736016
  38 132    0.01623727
  38 133    0.01518708
  38 134    0.01420486
  38 135    0.01328621
  38 136    0.01242700
  38 137    0.01162337
  38 138    0.01087171
  38 139    0.01016866
  38 140    0.00951105
  38 141    0.00889594
  38 142    0.00832057
  38 143    0.00778236
  38 144    0.00727891
  38 145    0.00680795
  38 146    0.00636737
  38 147    0.00595521
  38 148    0.00556961
  38 149    0.00520886
  38 150    0.00487134
  38 151    0.00455553
  38 152    0.00426004
  38 153    0.00398353
  38 154    0.00372477
  38 155    0.00348261
  38 156    0.00325596
  38 157    0.00304381
  38 158    0.00284521
  38 159    0.00265928
  38 160    0.00248519
  38 161    0.00232216
  38 162    0.00216946
  38 163    0.00202642
  38 164    0.00189239
  38 165    0.00176677
  38 166    0.00164901
  38 167    0.00153859
  38 168    0.00143501
  38 169    0.00133780
  38 170    0.00124654
  38 171    0.00116082
  38 172    0.00108026
  38 173    0.00100450
  38 174    0.00093320
  38 175    0.00086605
  38 176    0.00080274
  38 177    0.00074300
  38 178    0.00068656
  38 179    0.00063316
  38 180    0.00058258
  38 181    0.00053458
  38 182    0.00048896
  38 183    0.00044550
  38 184    0.00040403
  38 185    0.00036435
  38 186    0.00032628
  38 187    0.00028966
  38 188    0.00025433
  38 189    0.00022012
  38 190    0.00018689
  38 191    0.00015450
  38 192    0.00012278
  38 193    0.00009161
  38 194    0.00006085
  38 195    0.00003036
  38 196    0.00000000
  39   1    0.00000000
  39   2    0.00000000
  39   3    0.00000000
  39   4    0.00000000
  39   5    0.00000000
  39   6    8.46893803
  39   7   20.54573384
  39   8   30.91035852
  39   9   38.49185563
  39  10   43.10781189
  39  11   44.16849700
  39  12   43.50789534
  39  13   41.31606550
  39  14   39.13190741
  39  15   37.03292488
  39  16   35.02434522
  39  17   33.10313467
  39  18   31.26648794
  39  19   29.51218237
  39  20   27.83824605
  39  21   26.24276926
  39  22   24.72382129
  39  23   23.27941011
  39  24   21.90746054
  39  25   20.60580460
  39  26   19.37218169
  39  27   18.20424693
  39  28   17.09958528
  39  29   16.05572923
  39  30   15.07017817
  39  31   14.14041775
  39  32   13.26393823
  39  33   12.43825115
  39  34   11.66090404
  39  35   10.92949282
  39  36   10.24167217
  39  37    9.59516381
  39  38    8.98776298
  39  39    8.41734318
  39  40    7.88185957
  39  41    7.37935103
  39  42    6.90794126
  39  43    6.46583888
  39  44    6.05133688
  39  45    5.66281146
  39  46    5.29872033
  39  47    4.95760071
  39  48    4.63806694
  39  49    4.33880797
  39  50    4.05858460
  39  51    3.79622670
  39  52    3.55063026
  39  53    3.32075451
  39  54    3.10561903
  39  55    2.90430081
  39  56    2.71593144
  39  57    2.53969434
  39  58    2.37482204
  39  59    2.22059359
  39  60    2.07633199
  39  61    1.94140180
  39  62    1.81520678
  39  63    1.69718768
  39  64    1.58682007
  39  65    1.48361236
  39  66    1.38710381
  39  67    1.29686275
  39  68    1.21248479
  39  69    1.13359119
  39  70    1.05982730
  39  71    0.99086109
  39  72    0.92638173
  39  73    0.86609832
  39  74    0.80973860
  39  75    0.75704783
  39  76    0.70778767
  39  77    0.66173512
  39  78    0.61868160
  39  79    0.57843202
  39  80    0.54080389
  39  81    0.50562656
  39  82    0.47274042
  39  83    0.44199625
  39  84    0.41325450
  39  85    0.38638469
  39  86    0.36126482
  39  87    0.33778083
  39  88    0.31582610
  39  89    0.29530093
  39  90    0.27611212
  39  91    0.25817256
  39  92    0.24140079
  39  93    0.22572068
  39  94    0.21106106
  39  95    0.19735540
  39  96    0.18454152
  39  97    0.17256129
  39  98    0.16136036
  39  99    0.15088796
  39 100    0.14109659
  39 101    0.13194188
  39 102    0.12338236
  39 103    0.11537924
  39 104    0.10789628
  39 105    0.10089960
  39 106    0.09435753
  39 107    0.08824047
  39 108    0.08252075
  39 109    0.07717250
  39 110    0.07217154
  39 111    0.06749528
  39 112    0.06312258
  39 113    0.05903370
  39 114    0.05521017
  39 115    0.05163474
  39 116    0.04829126
  39 117    0.04516467
  39 118    0.04224085
  39 119    0.03950664
  39 120    0.03694970
  39 121    0.03455852
  39 122    0.03232233
  39 123    0.03023105
  39 124    0.02827529
  39 125    0.02644623
  39 126    0.02473565
  39 127    0.02313586
  39 128    0.02163966
  39 129    0.02024034
  39 130    0.01893160
  39 131    0.01770757
  39 132    0.01656275
  39 133    0.01549200
  39 134    0.01449051
  39 135    0.01355380
  39 136    0.01267766
  39 137    0.01185817
  39 138    0.01109164
  39 139    0.01037466
  39 140    0.00970399
  39 141    0.00907665
  39 142    0.00848981
  39 143    0.00794086
  39 144    0.00742733
  39 145    0.00694694
  39 146    0.00649752
  39 147    0.00607707
  39 148    0.00568372
  39 149    0.00531569
  39 150    0.00497136
  39 151    0.00464917
  39 152    0.00434769
  39 153    0.00406557
  39 154    0.00380156
  39 155    0.00355447
  39 156    0.00332321
  39 157    0.00310674
  39 158    0.00290409
  39 159    0.00271436
  39 160    0.00253670
  39 161    0.00237033
  39 162    0.00221450
  39 163    0.00206852
  39 164    0.00193174
  39 165    0.00180354
  39 166    0.00168335
  39 167    0.00157065
  39 168    0.00146493
  39 169    0.00136572
  39 170    0.00127257
  39 171    0.00118508
  39 172    0.00110285
  39 173    0.00102551
  39 174    0.00095273
  39 175    0.00088418
  39 176    0.00081956
  39 177    0.00075857
  39 178    0.00070095
  39 179    0.00064645
  39 180    0.00059481
  39 181    0.00054581
  39 182    0.00049923
  39 183    0.00045487
  39 184    0.00041252
  39 185    0.00037201
  39 186    0.00033314
  39 187    0.00029575
  39 188    0.00025968
  39 189    0.00022475
  39 190    0.00019083
  39 191    0.00015775
  39 192    0.00012537
  39 193    0.00009354
  39 194    0.00006213
  39 195    0.00003100
  39 196    0.00000000
  40   1    0.00000000
  40   2    0.00000000
  40   3    0.00000000
  40   4    0.00000000
  40   5    0.00000000
  40   6    0.00000000
  40   7   17.23165938
  40   8   29.55339756
  40   9   37.77841336
  40  10   42.23713276
  40  11   43.99046337
  40  12   42.88496249
  40  13   41.12055222
  40  14   39.15417526
  40  15   37.15440016
  40  16   35.18746326
  40  17   33.28088176
  40  18   31.44618213
  40  19   29.68785236
  40  20   28.00714883
  40  21   26.40377830
  40  22   24.87665094
  40  23   23.42422062
  40  24   22.04464386
  40  25   20.73586163
  40  26   19.49564949
  40  27   18.32165537
  40  28   17.21143203
  40  29   16.16246670
  40  30   15.17220809
  40  31   14.23809080
  40  32   13.35755671
  40  33   12.52807340
  40  34   11.74714971
  40  35   11.01234835
  40  36   10.32129617
  40  37    9.67169200
  40  38    9.06131261
  40  39    8.48801694
  40  40    7.94974887
  40  41    7.44453877
  40  42    6.97050407
  40  43    6.52584892
  40  44    6.10886330
  40  45    5.71792143
  40  46    5.35147989
  40  47    5.00807530
  40  48    4.68632183
  40  49    4.38490845
  40  50    4.10259613
  40  51    3.83821491
  40  52    3.59066090
  40  53    3.35889339
  40  54    3.14193185
  40  55    2.93885303
  40  56    2.74878814
  40  57    2.57092001
  40  58    2.40448046
  40  59    2.24874764
  40  60    2.10304355
  40  61    1.96673158
  40  62    1.83921421
  40  63    1.71993082
  40  64    1.60835551
  40  65    1.50399514
  40  66    1.40638737
  40  67    1.31509887
  40  68    1.22972355
  40  69    1.14988098
  40  70    1.07521477
  40  71    1.00539116
  40  72    0.94009760
  40  73    0.87904146
  40  74    0.82194880
  40  75    0.76856320
  40  76    0.71864468
  40  77    0.67196865
  40  78    0.62832496
  40  79    0.58751697
  40  80    0.54936072
  40  81    0.51368412
  40  82    0.48032619
  40  83    0.44913635
  40  84    0.41997374
  40  85    0.39270666
  40  86    0.36721190
  40  87    0.34337425
  40  88    0.32108599
  40  89    0.30024636
  40  90    0.28076115
  40  91    0.26254229
  40  92    0.24550740
  40  93    0.22957947
  40  94    0.21468650
  40  95    0.20076116
  40  96    0.18774051
  40  97    0.17556570
  40  98    0.16418170
  40  99    0.15353708
  40 100    0.14358375
  40 101    0.13427675
  40 102    0.12557403
  40 103    0.11743630
  40 104    0.10982682
  40 105    0.10271124
  40 106    0.09605745
  40 107    0.08983543
  40 108    0.08401710
  40 109    0.07857624
  40 110    0.07348831
  40 111    0.06873037
  40 112    0.06428098
  40 113    0.06012009
  40 114    0.05622897
  40 115    0.05259009
  40 116    0.04918707
  40 117    0.04600459
  40 118    0.04302833
  40 119    0.04024491
  40 120    0.03764180
  40 121    0.03520730
  40 122    0.03293048
  40 123    0.03080108
  40 124    0.02880957
  40 125    0.02694697
  40 126    0.02520495
  40 127    0.02357566
  40 128    0.02205181
  40 129    0.02062655
  40 130    0.01929349
  40 131    0.01804666
  40 132    0.01688047
  40 133    0.01578968
  40 134    0.01476941
  40 135    0.01381509
  40 136    0.01292244
  40 137    0.01208748
  40 138    0.01130645
  40 139    0.01057587
  40 140    0.00989247
  40 141    0.00925318
  40 142    0.00865516
  40 143    0.00809572
  40 144    0.00757237
  40 145    0.00708276
  40 146    0.00662472
  40 147    0.00619618
  40 148    0.00579525
  40 149    0.00542012
  40 150    0.00506913
  40 151    0.00474071
  40 152    0.00443338
  40 153    0.00414579
  40 154    0.00387665
  40 155    0.00362475
  40 156    0.00338898
  40 157    0.00316828
  40 158    0.00296167
  40 159    0.00276823
  40 160    0.00258709
  40 161    0.00241746
  40 162    0.00225857
  40 163    0.00210971
  40 164    0.00197023
  40 165    0.00183951
  40 166    0.00171695
  40 167    0.00160203
  40 168    0.00149421
  40 169    0.00139303
  40 170    0.00129804
  40 171    0.00120881
  40 172    0.00112495
  40 173    0.00104608
  40 174    0.00097185
  40 175    0.00090193
  40 176    0.00083602
  40 177    0.00077382
  40 178    0.00071505
  40 179    0.00065945
  40 180    0.00060678
  40 181    0.00055680
  40 182    0.00050928
  40 183    0.00046403
  40 184    0.00042084
  40 185    0.00037951
  40 186    0.00033986
  40 187    0.00030172
  40 188    0.00026492
  40 189    0.00022929
  40 190    0.00019468
  40 191    0.00016093
  40 192    0.00012790
  40 193    0.00009543
  40 194    0.00006339
  40 195    0.00003162
  40 196    0.00000000
  41   1    0.00000000
  41   2    0.00000000
  41   3    0.00000000
  41   4    0.00000000
  41   5    0.00000000
  41   6    0.00000000
  41   7   15.89650177
  41   8   28.41149089
  41   9   36.98253243
  41  10   42.24096008
  41  11   43.84739922
  41  12   43.09265060
  41  13   41.29165248
  41  14   39.36661472
  41  15   37.39180363
  41  16   35.43111663
  41  17   33.52000376
  41  18   31.67541711
  41  19   29.90476640
  41  20   28.21085935
  41  21   26.59426500
  41  22   25.05438977
  41  23   23.58996824
  41  24   22.19929951
  41  25   20.88037504
  41  26   19.63095995
  41  27   18.44865301
  41  28   17.33093543
  41  29   16.27521202
  41  30   15.27884628
  41  31   14.33919004
  41  32   13.45360811
  41  33   12.61949851
  41  34   11.83430867
  41  35   11.09554821
  41  36   10.40079868
  41  37    9.74772090
  41  38    9.13406005
  41  39    8.55764915
  41  40    8.01641102
  41  41    7.50835908
  41  42    7.03159724
  41  43    6.58431898
  41  44    6.16480588
  41  45    5.77142567
  41  46    5.40262984
  41  47    5.05695114
  41  48    4.73300067
  41  49    4.42946507
  41  50    4.14510339
  41  51    3.87874412
  41  52    3.62928207
  41  53    3.39567533
  41  54    3.17694226
  41  55    2.97215852
  41  56    2.78045423
  41  57    2.60101108
  41  58    2.43305969
  41  59    2.27587697
  41  60    2.12878359
  41  61    1.99114155
  41  62    1.86235190
  41  63    1.74185249
  41  64    1.62911588
  41  65    1.52364732
  41  66    1.42498284
  41  67    1.33268745
  41  68    1.24635340
  41  69    1.16559854
  41  70    1.09006481
  41  71    1.01941677
  41  72    0.95334019
  41  73    0.89154080
  41  74    0.83374302
  41  75    0.77968883
  41  76    0.72913667
  41  77    0.68186042
  41  78    0.63764842
  41  79    0.59630258
  41  80    0.55763754
  41  81    0.52147982
  41  82    0.48766711
  41  83    0.45604754
  41  84    0.42647904
  41  85    0.39882870
  41  86    0.37297217
  41  87    0.34879316
  41  88    0.32618287
  41  89    0.30503954
  41  90    0.28526801
  41  91    0.26677926
  41  92    0.24949006
  41  93    0.23332254
  41  94    0.21820391
  41  95    0.20406608
  41  96    0.19084537
  41  97    0.17848225
  41  98    0.16692105
  41  99    0.15610969
  41 100    0.14599950
  41 101    0.13654496
  41 102    0.12770350
  41 103    0.11943532
  41 104    0.11170320
  41 105    0.10447235
  41 106    0.09771022
  41 107    0.09138638
  41 108    0.08547240
  41 109    0.07994168
  41 110    0.07476933
  41 111    0.06993210
  41 112    0.06540825
  41 113    0.06117745
  41 114    0.05722068
  41 115    0.05352016
  41 116    0.05005928
  41 117    0.04682250
  41 118    0.04379527
  41 119    0.04096401
  41 120    0.03831601
  41 121    0.03583939
  41 122    0.03352304
  41 123    0.03135657
  41 124    0.02933027
  41 125    0.02743505
  41 126    0.02566242
  41 127    0.02400443
  41 128    0.02245365
  41 129    0.02100315
  41 130    0.01964641
  41 131    0.01837738
  41 132    0.01719037
  41 133    0.01608006
  41 134    0.01504149
  41 135    0.01407002
  41 136    0.01316129
  41 137    0.01231124
  41 138    0.01151609
  41 139    0.01077226
  41 140    0.01007644
  41 141    0.00942551
  41 142    0.00881658
  41 143    0.00824691
  41 144    0.00771398
  41 145    0.00721539
  41 146    0.00674893
  41 147    0.00631251
  41 148    0.00590418
  41 149    0.00552212
  41 150    0.00516464
  41 151    0.00483013
  41 152    0.00451710
  41 153    0.00422416
  41 154    0.00395001
  41 155    0.00369342
  41 156    0.00345324
  41 157    0.00322842
  41 158    0.00301794
  41 159    0.00282087
  41 160    0.00263634
  41 161    0.00246352
  41 162    0.00230164
  41 163    0.00214998
  41 164    0.00200787
  41 165    0.00187467
  41 166    0.00174980
  41 167    0.00163270
  41 168    0.00152284
  41 169    0.00141974
  41 170    0.00132295
  41 171    0.00123202
  41 172    0.00114656
  41 173    0.00106619
  41 174    0.00099054
  41 175    0.00091929
  41 176    0.00085212
  41 177    0.00078873
  41 178    0.00072883
  41 179    0.00067217
  41 180    0.00061849
  41 181    0.00056754
  41 182    0.00051912
  41 183    0.00047300
  41 184    0.00042897
  41 185    0.00038684
  41 186    0.00034643
  41 187    0.00030756
  41 188    0.00027004
  41 189    0.00023373
  41 190    0.00019845
  41 191    0.00016405
  41 192    0.00013037
  41 193    0.00009728
  41 194    0.00006461
  41 195    0.00003224
  41 196    0.00000000
  42   1    0.00000000
  42   2    0.00000000
  42   3    0.00000000
  42   4    0.00000000
  42   5    0.00000000
  42   6    0.00000000
  42   7   15.00650647
  42   8   27.32729154
  42   9   36.64734358
  42  10   42.06590889
  42  11   44.24108802
  42  12   43.51913135
  42  13   41.75212434
  42  14   39.78645161
  42  15   37.76479995
  42  16   35.76706221
  42  17   33.82681380
  42  18   31.95754464
  42  19   30.16467560
  42  20   28.45021356
  42  21   26.81451613
  42  22   25.25699278
  42  23   23.77641739
  42  24   22.37109698
  42  25   21.03898419
  42  26   19.77776469
  42  27   18.58492977
  42  28   17.45783779
  42  29   16.39376569
  42  30   15.38995154
  42  31   14.44362913
  42  32   13.55205548
  42  33   12.71253237
  42  34   11.92242289
  42  35   11.17916375
  42  36   10.48027429
  42  37    9.82336277
  42  38    9.20613035
  42  39    8.62637347
  42  40    8.08198473
  42  41    7.57095280
  42  42    7.09136137
  42  43    6.64138750
  42  44    6.21929949
  42  45    5.82345432
  42  46    5.45229483
  42  47    5.10434678
  42  48    4.77821562
  42  49    4.47258335
  42  50    4.18620524
  42  51    3.91790662
  42  52    3.66657958
  42  53    3.43117989
  42  54    3.21072381
  42  55    3.00428512
  42  56    2.81099212
  42  57    2.63002484
  42  58    2.46061224
  42  59    2.30202959
  42  60    2.15359594
  42  61    2.01467168
  42  62    1.88465621
  42  63    1.76298575
  42  64    1.64913118
  42  65    1.54259610
  42  66    1.44291486
  42  67    1.34965079
  42  68    1.26239444
  42  69    1.18076202
  42  70    1.10439380
  42  71    1.03295267
  42  72    0.96612279
  42  73    0.90360827
  42  74    0.84513197
  42  75    0.79043431
  42  76    0.73927222
  42  77    0.69141810
  42  78    0.64665886
  42  79    0.60479501
  42  80    0.56563982
  42  81    0.52901851
  42  82    0.49476749
  42  83    0.46273368
  42  84    0.43277381
  42  85    0.40475384
  42  86    0.37854832
  42  87    0.35403992
  42  88    0.33111882
  42  89    0.30968231
  42  90    0.28963429
  42  91    0.27088488
  42  92    0.25334999
  42  93    0.23695096
  42  94    0.22161422
  42  95    0.20727095
  42  96    0.19385679
  42  97    0.18131154
  42  98    0.16957889
  42  99    0.15860619
  42 100    0.14834419
  42 101    0.13874683
  42 102    0.12977103
  42 103    0.12137651
  42 104    0.11352559
  42 105    0.10618304
  42 106    0.09931592
  42 107    0.09289340
  42 108    0.08688669
  42 109    0.08126882
  42 110    0.07601460
  42 111    0.07110046
  42 112    0.06650437
  42 113    0.06220572
  42 114    0.05818524
  42 115    0.05442490
  42 116    0.05090784
  42 117    0.04761832
  42 118    0.04454159
  42 119    0.04166386
  42 120    0.03897225
  42 121    0.03645470
  42 122    0.03409995
  42 123    0.03189744
  42 124    0.02983733
  42 125    0.02791039
  42 126    0.02610799
  42 127    0.02442209
  42 128    0.02284513
  42 129    0.02137007
  42 130    0.01999030
  42 131    0.01869967
  42 132    0.01749239
  42 133    0.01636309
  42 134    0.01530671
  42 135    0.01431853
  42 136    0.01339415
  42 137    0.01252942
  42 138    0.01172050
  42 139    0.01096377
  42 140    0.01025585
  42 141    0.00959359
  42 142    0.00897403
  42 143    0.00839440
  42 144    0.00785213
  42 145    0.00734479
  42 146    0.00687012
  42 147    0.00642601
  42 148    0.00601047
  42 149    0.00562166
  42 150    0.00525785
  42 151    0.00491740
  42 152    0.00459882
  42 153    0.00430067
  42 154    0.00402163
  42 155    0.00376045
  42 156    0.00351599
  42 157    0.00328714
  42 158    0.00307288
  42 159    0.00287228
  42 160    0.00268443
  42 161    0.00250849
  42 162    0.00234370
  42 163    0.00218930
  42 164    0.00204463
  42 165    0.00190902
  42 166    0.00178189
  42 167    0.00166266
  42 168    0.00155081
  42 169    0.00144584
  42 170    0.00134728
  42 171    0.00125470
  42 172    0.00116768
  42 173    0.00108584
  42 174    0.00100881
  42 175    0.00093626
  42 176    0.00086785
  42 177    0.00080330
  42 178    0.00074230
  42 179    0.00068460
  42 180    0.00062993
  42 181    0.00057805
  42 182    0.00052873
  42 183    0.00048176
  42 184    0.00043692
  42 185    0.00039401
  42 186    0.00035286
  42 187    0.00031326
  42 188    0.00027505
  42 189    0.00023807
  42 190    0.00020213
  42 191    0.00016709
  42 192    0.00013279
  42 193    0.00009908
  42 194    0.00006581
  42 195    0.00003283
  42 196    0.00000000
  43   1    0.00000000
  43   2    0.00000000
  43   3    0.00000000
  43   4    0.00000000
  43   5    0.00000000
  43   6    0.00000000
  43   7   14.86231870
  43   8   27.35324378
  43   9   36.36037760
  43  10   42.30267596
  43  11   44.70905412
  43  12   44.16491323
  43  13   42.57843762
  43  14   40.42157252
  43  15   38.26509278
  43  16   36.18872993
  43  17   34.19808728
  43  18   32.29123018
  43  19   30.46695730
  43  20   28.72471792
  43  21   27.06395863
  43  22   25.48377693
  43  23   23.98281244
  43  24   22.55926078
  43  25   21.21094023
  43  26   19.93537510
  43  27   18.72987773
  43  28   17.59162154
  43  29   16.51770211
  43  30   15.50518649
  43  31   14.55115182
  43  32   13.65271479
  43  33   12.80705365
  43  34   12.01142420
  43  35   11.26317101
  43  36   10.55973504
  43  37    9.89865833
  43  38    9.27758651
  43  39    8.69426966
  43  40    8.14656193
  43  41    7.63242015
  43  42    7.14990178
  43  43    6.69716232
  43  44    6.27245237
  43  45    5.87411441
  43  46    5.50057941
  43  47    5.15036335
  43  48    4.82206366
  43  49    4.51435570
  43  50    4.22598921
  43  51    3.95578484
  43  52    3.70263076
  43  53    3.46547929
  43  54    3.24334373
  43  55    3.03529518
  43  56    2.84045952
  43  57    2.65801455
  43  58    2.48718713
  43  59    2.32725054
  43  60    2.17752191
  43  61    2.03735977
  43  62    1.90616169
  43  63    1.78336210
  43  64    1.66843013
  43  65    1.56086760
  43  66    1.46020715
  43  67    1.36601040
  43  68    1.27786620
  43  69    1.19538909
  43  70    1.11821768
  43  71    1.04601326
  43  72    0.97845837
  43  73    0.91525557
  43  74    0.85612618
  43  75    0.80080911
  43  76    0.74905984
  43  77    0.70064934
  43  78    0.65536313
  43  79    0.61300038
  43  80    0.57337305
  43  81    0.53630510
  43  82    0.50163173
  43  83    0.46919867
  43  84    0.43886152
  43  85    0.41048515
  43  86    0.38394308
  43  87    0.35911694
  43  88    0.33589598
  43  89    0.31417655
  43  90    0.29386167
  43  91    0.27486061
  43  92    0.25708848
  43  93    0.24046584
  43  94    0.22491840
  43  95    0.21037663
  43  96    0.19677550
  43  97    0.18405419
  43  98    0.17215579
  43  99    0.16102706
  43 100    0.15061821
  43 101    0.14088267
  43 102    0.13177688
  43 103    0.12326008
  43 104    0.11529416
  43 105    0.10784347
  43 106    0.10087467
  43 107    0.09435657
  43 108    0.08826001
  43 109    0.08255771
  43 110    0.07722415
  43 111    0.07223547
  43 112    0.06756934
  43 113    0.06320490
  43 114    0.05912263
  43 115    0.05530425
  43 116    0.05173271
  43 117    0.04839202
  43 118    0.04526724
  43 119    0.04234442
  43 120    0.03961047
  43 121    0.03705319
  43 122    0.03466115
  43 123    0.03242364
  43 124    0.03033069
  43 125    0.02837293
  43 126    0.02654162
  43 127    0.02482859
  43 128    0.02322619
  43 129    0.02172725
  43 130    0.02032510
  43 131    0.01901346
  43 132    0.01778649
  43 133    0.01663872
  43 134    0.01556501
  43 135    0.01456059
  43 136    0.01362097
  43 137    0.01274196
  43 138    0.01191965
  43 139    0.01115036
  43 140    0.01043068
  43 141    0.00975738
  43 142    0.00912747
  43 143    0.00853815
  43 144    0.00798678
  43 145    0.00747092
  43 146    0.00698826
  43 147    0.00653666
  43 148    0.00611411
  43 149    0.00571872
  43 150    0.00534874
  43 151    0.00500251
  43 152    0.00467851
  43 153    0.00437528
  43 154    0.00409148
  43 155    0.00382584
  43 156    0.00357719
  43 157    0.00334442
  43 158    0.00312649
  43 159    0.00292243
  43 160    0.00273135
  43 161    0.00255238
  43 162    0.00238474
  43 163    0.00222768
  43 164    0.00208050
  43 165    0.00194254
  43 166    0.00181320
  43 167    0.00169190
  43 168    0.00157811
  43 169    0.00147131
  43 170    0.00137103
  43 171    0.00127683
  43 172    0.00118829
  43 173    0.00110502
  43 174    0.00102664
  43 175    0.00095282
  43 176    0.00088321
  43 177    0.00081752
  43 178    0.00075546
  43 179    0.00069673
  43 180    0.00064110
  43 181    0.00058831
  43 182    0.00053812
  43 183    0.00049031
  43 184    0.00044468
  43 185    0.00040102
  43 186    0.00035913
  43 187    0.00031883
  43 188    0.00027995
  43 189    0.00024230
  43 190    0.00020573
  43 191    0.00017007
  43 192    0.00013516
  43 193    0.00010085
  43 194    0.00006699
  43 195    0.00003342
  43 196    0.00000000
  44   1    0.00000000
  44   2    0.00000000
  44   3    0.00000000
  44   4    0.00000000
  44   5    0.00000000
  44   6    0.00000000
  44   7   15.14903335
  44   8   27.97250979
  44   9   37.28383419
  44  10   43.24474332
  44  11   45.30655451
  44  12   45.02986631
  44  13   43.14562461
  44  14   41.21815623
  44  15   38.83848231
  44  16   36.66957728
  44  17   34.62250451
  44  18   32.67162571
  44  19   30.80919533
  44  20   29.03275609
  44  21   27.34118776
  44  22   25.73338100
  44  23   24.20782196
  44  24   22.76252085
  44  25   21.39506957
  44  26   20.10273906
  44  27   18.88257903
  44  28   17.73150547
  44  29   16.64637166
  44  30   15.62402332
  44  31   14.66133973
  44  32   13.75526374
  44  33   12.90282275
  44  34   12.10114303
  44  35   11.34745883
  44  36   10.63911775
  44  37    9.97358327
  44  38    9.34843518
  44  39    8.76136863
  44  40    8.21019206
  44  41    7.69282434
  44  42    7.20729151
  44  43    6.75172308
  44  44    6.32434818
  44  45    5.92349152
  44  46    5.54756940
  44  47    5.19508563
  44  48    4.86462755
  44  49    4.55486209
  44  50    4.26453193
  44  51    3.99245176
  44  52    3.73750466
  44  53    3.49863859
  44  54    3.27486301
  44  55    3.06524568
  44  56    2.86890946
  44  57    2.68502941
  44  58    2.51282989
  44  59    2.35158185
  44  60    2.20060020
  44  61    2.05924139
  44  62    1.92690097
  44  63    1.80301143
  44  64    1.68704002
  44  65    1.57848674
  44  66    1.47688244
  44  67    1.38178695
  44  68    1.29278746
  44  69    1.20949680
  44  70    1.13155194
  44  71    1.05861255
  44  72    0.99035962
  44  73    0.92649417
  44  74    0.86673599
  44  75    0.81082257
  44  76    0.75850794
  44  77    0.70956170
  44  78    0.66376802
  44  79    0.62092479
  44  80    0.58084270
  44  81    0.54334449
  44  82    0.50826419
  44  83    0.47544641
  44  84    0.44474566
  44  85    0.41602575
  44  86    0.38915921
  44  87    0.36402670
  44  88    0.34051654
  44  89    0.31852420
  44  90    0.29795185
  44  91    0.27870796
  44  92    0.26070685
  44  93    0.24386836
  44  94    0.22811747
  44  95    0.21338401
  44  96    0.19960229
  44  97    0.18671089
  44  98    0.17465232
  44  99    0.16337280
  44 100    0.15282200
  44 101    0.14295287
  44 102    0.13372137
  44 103    0.12508630
  44 104    0.11700913
  44 105    0.10945381
  44 106    0.10238662
  44 107    0.09577601
  44 108    0.08959248
  44 109    0.08380843
  44 110    0.07839803
  44 111    0.07333714
  44 112    0.06860318
  44 113    0.06417500
  44 114    0.06003284
  44 115    0.05615823
  44 116    0.05253386
  44 117    0.04914356
  44 118    0.04597220
  44 119    0.04300564
  44 120    0.04023064
  44 121    0.03763481
  44 122    0.03520658
  44 123    0.03293512
  44 124    0.03081029
  44 125    0.02882262
  44 126    0.02696325
  44 127    0.02522389
  44 128    0.02359677
  44 129    0.02207465
  44 130    0.02065075
  44 131    0.01931872
  44 132    0.01807261
  44 133    0.01690689
  44 134    0.01581636
  44 135    0.01479615
  44 136    0.01384172
  44 137    0.01294883
  44 138    0.01211350
  44 139    0.01133201
  44 140    0.01060087
  44 141    0.00991684
  44 142    0.00927688
  44 143    0.00867812
  44 144    0.00811791
  44 145    0.00759376
  44 146    0.00710333
  44 147    0.00664445
  44 148    0.00621506
  44 149    0.00581327
  44 150    0.00543729
  44 151    0.00508544
  44 152    0.00475615
  44 153    0.00444798
  44 154    0.00415954
  44 155    0.00388956
  44 156    0.00363684
  44 157    0.00340024
  44 158    0.00317873
  44 159    0.00297132
  44 160    0.00277709
  44 161    0.00259517
  44 162    0.00242475
  44 163    0.00226509
  44 164    0.00211547
  44 165    0.00197523
  44 166    0.00184374
  44 167    0.00172042
  44 168    0.00160473
  44 169    0.00149615
  44 170    0.00139419
  44 171    0.00129842
  44 172    0.00120840
  44 173    0.00112373
  44 174    0.00104404
  44 175    0.00096897
  44 176    0.00089820
  44 177    0.00083140
  44 178    0.00076829
  44 179    0.00070857
  44 180    0.00065200
  44 181    0.00059831
  44 182    0.00054728
  44 183    0.00049866
  44 184    0.00045225
  44 185    0.00040785
  44 186    0.00036525
  44 187    0.00032427
  44 188    0.00028472
  44 189    0.00024643
  44 190    0.00020924
  44 191    0.00017297
  44 192    0.00013747
  44 193    0.00010257
  44 194    0.00006813
  44 195    0.00003399
  44 196    0.00000000
  45   1    0.00000000
  45   2    0.00000000
  45   3    0.00000000
  45   4    0.00000000
  45   5    0.00000000
  45   6    0.00000000
  45   7   15.82196168
  45   8   29.21592989
  45   9   38.70699068
  45  10   44.25906074
  45  11   46.42396193
  45  12   45.68267267
  45  13   43.92879356
  45  14   41.63198314
  45  15   39.35661241
  45  16   37.17541749
  45  17   35.08935644
  45  18   33.09439013
  45  19   31.18880237
  45  20   29.37217061
  45  21   27.64412954
  45  22   26.00377394
  45  23   24.44950175
  45  24   22.97907231
  45  25   21.58974407
  45  26   20.27842398
  45  27   19.04179980
  45  28   17.87644665
  45  29   16.77890790
  45  30   15.74575404
  45  31   14.77362412
  45  32   13.85925382
  45  33   12.99949354
  45  34   12.19131936
  45  35   11.43183880
  45  36   10.71829295
  45  37   10.04805608
  45  38    9.41863348
  45  39    8.82765819
  45  40    8.27288696
  45  41    7.75219573
  45  42    7.26357486
  45  43    6.80512426
  45  44    6.37504846
  45  45    5.97165178
  45  46    5.59333352
  45  47    5.23858335
  45  48    4.90597680
  45  49    4.59417086
  45  50    4.30189986
  45  51    4.02797141
  45  52    3.77126252
  45  53    3.53071595
  45  54    3.30533662
  45  55    3.09418831
  45  56    2.89639035
  45  57    2.71111461
  45  58    2.53758257
  45  59    2.37506251
  45  60    2.22286688
  45  61    2.08034981
  45  62    1.94690469
  45  63    1.82196190
  45  64    1.70498670
  45  65    1.59547719
  45  66    1.49296233
  45  67    1.39700020
  45  68    1.30717622
  45  69    1.22310153
  45  70    1.14441146
  45  71    1.07076408
  45  72    1.00183881
  45  73    0.93733516
  45  74    0.87697146
  45  75    0.82048377
  45  76    0.76762472
  45  77    0.71816257
  45  78    0.67188021
  45  79    0.62857424
  45  80    0.58805415
  45  81    0.55014151
  45  82    0.51466922
  45  83    0.48148080
  45  84    0.45042971
  45  85    0.42137876
  45  86    0.39419950
  45  87    0.36877167
  45  88    0.34498270
  45  89    0.32272722
  45  90    0.30190659
  45  91    0.28242848
  45  92    0.26420648
  45  93    0.24715971
  45  94    0.23121251
  45  95    0.21629402
  45  96    0.20233798
  45  97    0.18928236
  45  98    0.17706912
  45  99    0.16564394
  45 100    0.15495603
  45 101    0.14495782
  45 102    0.13560485
  45 103    0.12685547
  45 104    0.11867076
  45 105    0.11101428
  45 106    0.10385194
  45 107    0.09715186
  45 108    0.09088420
  45 109    0.08502105
  45 110    0.07953631
  45 111    0.07440554
  45 112    0.06960591
  45 113    0.06511602
  45 114    0.06091589
  45 115    0.05698681
  45 116    0.05331128
  45 117    0.04987293
  45 118    0.04665644
  45 119    0.04364750
  45 120    0.04083271
  45 121    0.03819952
  45 122    0.03573622
  45 123    0.03343183
  45 124    0.03127610
  45 125    0.02925943
  45 126    0.02737283
  45 127    0.02560792
  45 128    0.02395684
  45 129    0.02241223
  45 130    0.02096723
  45 131    0.01961539
  45 132    0.01835072
  45 133    0.01716758
  45 134    0.01606070
  45 135    0.01502516
  45 136    0.01405636
  45 137    0.01314999
  45 138    0.01230202
  45 139    0.01150867
  45 140    0.01076641
  45 141    0.01007196
  45 142    0.00942221
  45 143    0.00881429
  45 144    0.00824549
  45 145    0.00771328
  45 146    0.00721530
  45 147    0.00674933
  45 148    0.00631331
  45 149    0.00590529
  45 150    0.00552347
  45 151    0.00516615
  45 152    0.00483174
  45 153    0.00451876
  45 154    0.00422581
  45 155    0.00395160
  45 156    0.00369491
  45 157    0.00345460
  45 158    0.00322961
  45 159    0.00301893
  45 160    0.00282163
  45 161    0.00263683
  45 162    0.00246372
  45 163    0.00230153
  45 164    0.00214954
  45 165    0.00200706
  45 166    0.00187348
  45 167    0.00174820
  45 168    0.00163066
  45 169    0.00152034
  45 170    0.00141676
  45 171    0.00131945
  45 172    0.00122799
  45 173    0.00114196
  45 174    0.00106099
  45 175    0.00098471
  45 176    0.00091280
  45 177    0.00084492
  45 178    0.00078079
  45 179    0.00072011
  45 180    0.00066262
  45 181    0.00060807
  45 182    0.00055620
  45 183    0.00050680
  45 184    0.00045964
  45 185    0.00041451
  45 186    0.00037122
  45 187    0.00032957
  45 188    0.00028937
  45 189    0.00025046
  45 190    0.00021266
  45 191    0.00017580
  45 192    0.00013971
  45 193    0.00010425
  45 194    0.00006924
  45 195    0.00003455
  45 196    0.00000000
  46   1    0.00000000
  46   2    0.00000000
  46   3    0.00000000
  46   4    0.00000000
  46   5    0.00000000
  46   6    0.00000000
  46   7   16.98623470
  46   8   30.47923810
  46   9   40.22412087
  46  10   45.83776048
  46  11   47.63344153
  46  12   46.53098250
  46  13   44.43078489
  46  14   42.19106499
  46  15   39.93815075
  46  16   37.73497437
  46  17   35.60561155
  46  18   33.56028607
  46  19   31.60433353
  46  20   29.74060073
  46  21   27.97007306
  46  22   26.29220269
  46  23   24.70523470
  46  24   23.20653087
  46  25   21.79285587
  46  26   20.46060789
  46  27   19.20599298
  46  28   18.02515082
  46  29   16.91424206
  46  30   15.86950687
  46  31   14.88730255
  46  32   13.96412639
  46  33   13.09662826
  46  34   12.28161617
  46  35   11.51605719
  46  36   10.79707527
  46  37   10.12194707
  46  38    9.48809671
  46  39    8.89308967
  46  40    8.33462655
  46  41    7.81053659
  46  42    7.31877133
  46  43    6.85739838
  46  44    6.42459535
  46  45    6.01864413
  46  46    5.63792528
  46  47    5.28091279
  46  48    4.94616898
  46  49    4.63233977
  46  50    4.33815008
  46  51    4.06239950
  46  52    3.80395822
  46  53    3.56176305
  46  54    3.33481381
  46  55    3.12216973
  46  56    2.92294617
  46  57    2.73631143
  46  58    2.56148375
  46  59    2.39772848
  46  60    2.24435537
  46  61    2.10071603
  46  62    1.96620148
  46  63    1.84023992
  46  64    1.72229448
  46  65    1.61186126
  46  66    1.50846733
  46  67    1.41166890
  46  68    1.32104963
  46  69    1.23621894
  46  70    1.15681051
  46  71    1.08248083
  46  72    1.01290775
  46  73    0.94778929
  46  74    0.88684234
  46  75    0.82980153
  46  76    0.77641817
  46  77    0.72645919
  46  78    0.67970621
  46  79    0.63595462
  46  80    0.59501272
  46  81    0.55670096
  46  82    0.52085114
  46  83    0.48730571
  46  84    0.45591715
  46  85    0.42654728
  46  86    0.39906672
  46  87    0.37335434
  46  88    0.34929670
  46  89    0.32678760
  46  90    0.30572764
  46  91    0.28602372
  46  92    0.26758875
  46  93    0.25034115
  46  94    0.23420459
  46  95    0.21910764
  46  96    0.20498341
  46  97    0.19176933
  46  98    0.17940682
  46  99    0.16784107
  46 100    0.15702079
  46 101    0.14689796
  46 102    0.13742768
  46 103    0.12856791
  46 104    0.12027932
  46 105    0.11252510
  46 106    0.10527083
  46 107    0.09848428
  46 108    0.09213530
  46 109    0.08619570
  46 110    0.08063907
  46 111    0.07544074
  46 112    0.07057759
  46 113    0.06602801
  46 114    0.06177180
  46 115    0.05779002
  46 116    0.05406498
  46 117    0.05058012
  46 118    0.04731995
  46 119    0.04426998
  46 120    0.04141666
  46 121    0.03874730
  46 122    0.03625003
  46 123    0.03391375
  46 124    0.03172808
  46 125    0.02968330
  46 126    0.02777033
  46 127    0.02598067
  46 128    0.02430635
  46 129    0.02273994
  46 130    0.02127448
  46 131    0.01990345
  46 132    0.01862077
  46 133    0.01742073
  46 134    0.01629801
  46 135    0.01524760
  46 136    0.01426486
  46 137    0.01334541
  46 138    0.01248516
  46 139    0.01168031
  46 140    0.01092726
  46 141    0.01022269
  46 142    0.00956346
  46 143    0.00894664
  46 144    0.00836949
  46 145    0.00782946
  46 146    0.00732414
  46 147    0.00685130
  46 148    0.00640882
  46 149    0.00599476
  46 150    0.00560727
  46 151    0.00524463
  46 152    0.00490524
  46 153    0.00458759
  46 154    0.00429026
  46 155    0.00401194
  46 156    0.00375140
  46 157    0.00350748
  46 158    0.00327910
  46 159    0.00306525
  46 160    0.00286497
  46 161    0.00267738
  46 162    0.00250164
  46 163    0.00233699
  46 164    0.00218268
  46 165    0.00203804
  46 166    0.00190243
  46 167    0.00177524
  46 168    0.00165590
  46 169    0.00154390
  46 170    0.00143873
  46 171    0.00133993
  46 172    0.00124706
  46 173    0.00115971
  46 174    0.00107749
  46 175    0.00100004
  46 176    0.00092701
  46 177    0.00085809
  46 178    0.00079297
  46 179    0.00073135
  46 180    0.00067297
  46 181    0.00061756
  46 182    0.00056489
  46 183    0.00051472
  46 184    0.00046682
  46 185    0.00042099
  46 186    0.00037703
  46 187    0.00033473
  46 188    0.00029391
  46 189    0.00025439
  46 190    0.00021599
  46 191    0.00017855
  46 192    0.00014190
  46 193    0.00010588
  46 194    0.00007033
  46 195    0.00003509
  46 196    0.00000000
  47   1    0.00000000
  47   2    0.00000000
  47   3    0.00000000
  47   4    0.00000000
  47   5    0.00000000
  47   6    0.00000000
  47   7   18.71175198
  47   8   32.61270593
  47   9   42.03355177
  47  10   47.41795338
  47  11   48.93178571
  47  12   47.56334115
  47  13   45.25019958
  47  14   42.93227437
  47  15   40.62986376
  47  16   38.37180866
  47  17   36.18039435
  47  18   34.07118462
  47  19   32.05418881
  47  20   30.13490722
  47  21   28.31535155
  47  22   26.59500316
  47  23   24.97162335
  47  24   23.44187964
  47  25   22.00179932
  47  26   20.64708308
  47  27   19.37331429
  47  28   18.17609436
  47  29   17.05112735
  47  30   15.99427041
  47  31   15.00156164
  47  32   14.06923336
  47  33   13.19371589
  47  34   12.37163551
  47  35   11.59980887
  47  36   10.87523538
  47  37   10.19508856
  47  38    9.55670699
  47  39    8.95758520
  47  40    8.39536485
  47  41    7.86782617
  47  42    7.37287990
  47  43    6.90855961
  47  44    6.47301454
  47  45    6.06450278
  47  46    5.68138497
  47  47    5.32211832
  47  48    4.98525105
  47  49    4.66941707
  47  50    4.37333115
  47  51    4.09578418
  47  52    3.83563885
  47  53    3.59182555
  47  54    3.36333844
  47  55    3.14923182
  47  56    2.94861667
  47  57    2.76065739
  47  58    2.58456872
  47  59    2.41961281
  47  60    2.26509651
  47  61    2.12036872
  47  62    1.98481798
  47  63    1.85787013
  47  64    1.73898612
  47  65    1.62765996
  47  66    1.52341673
  47  67    1.42581078
  47  68    1.33442393
  47  69    1.24886391
  47  70    1.16876271
  47  71    1.09377522
  47  72    1.02357777
  47  73    0.95786687
  47  74    0.89635799
  47  75    0.83878438
  47  76    0.78489602
  47  77    0.73445855
  47  78    0.68725237
  47  79    0.64307166
  47  80    0.60172360
  47  81    0.56302751
  47  82    0.52681414
  47  83    0.49292493
  47  84    0.46121138
  47  85    0.43153438
  47  86    0.40376365
  47  87    0.37777718
  47  88    0.35346073
  47  89    0.33070732
  47  90    0.30941676
  47  91    0.28949528
  47  92    0.27085506
  47  93    0.25341390
  47  94    0.23709484
  47  95    0.22182583
  47  96    0.20753946
  47  97    0.19417258
  47  98    0.18166612
  47  99    0.16996478
  47 100    0.15901680
  47 101    0.14877374
  47 102    0.13919027
  47 103    0.13022396
  47 104    0.12183510
  47 105    0.11398654
  47 106    0.10664350
  47 107    0.09977345
  47 108    0.09334595
  47 109    0.08733249
  47 110    0.08170643
  47 111    0.07644280
  47 112    0.07151828
  47 113    0.06691103
  47 114    0.06260060
  47 115    0.05856788
  47 116    0.05479497
  47 117    0.05126514
  47 118    0.04796273
  47 119    0.04487308
  47 120    0.04198249
  47 121    0.03927812
  47 122    0.03674799
  47 123    0.03438085
  47 124    0.03216620
  47 125    0.03009423
  47 126    0.02815572
  47 127    0.02634209
  47 128    0.02464528
  47 129    0.02305776
  47 130    0.02157248
  47 131    0.02018287
  47 132    0.01888274
  47 133    0.01766633
  47 134    0.01652825
  47 135    0.01546344
  47 136    0.01446718
  47 137    0.01353505
  47 138    0.01266291
  47 139    0.01184690
  47 140    0.01108340
  47 141    0.01036901
  47 142    0.00970058
  47 143    0.00907513
  47 144    0.00848989
  47 145    0.00794227
  47 146    0.00742984
  47 147    0.00695032
  47 148    0.00650159
  47 149    0.00608166
  47 150    0.00568867
  47 151    0.00532088
  47 152    0.00497665
  47 153    0.00465446
  47 154    0.00435288
  47 155    0.00407058
  47 156    0.00380630
  47 157    0.00355887
  47 158    0.00332720
  47 159    0.00311026
  47 160    0.00290708
  47 161    0.00271678
  47 162    0.00253850
  47 163    0.00237146
  47 164    0.00221491
  47 165    0.00206816
  47 166    0.00193057
  47 167    0.00180152
  47 168    0.00168044
  47 169    0.00156680
  47 170    0.00146009
  47 171    0.00135984
  47 172    0.00126560
  47 173    0.00117696
  47 174    0.00109353
  47 175    0.00101494
  47 176    0.00094084
  47 177    0.00087090
  47 178    0.00080481
  47 179    0.00074228
  47 180    0.00068303
  47 181    0.00062680
  47 182    0.00057335
  47 183    0.00052243
  47 184    0.00047382
  47 185    0.00042730
  47 186    0.00038268
  47 187    0.00033975
  47 188    0.00029832
  47 189    0.00025820
  47 190    0.00021923
  47 191    0.00018123
  47 192    0.00014404
  47 193    0.00010747
  47 194    0.00007139
  47 195    0.00003561
  47 196    0.00000000
  48   1    0.00000000
  48   2    0.00000000
  48   3    0.00000000
  48   4    0.00000000
  48   5    0.00000000
  48   6    9.66111437
  48   7   23.32298923
  48   8   35.35686327
  48   9   44.04772943
  48  10   49.05857722
  48  11   50.30832986
  48  12   48.73084065
  48  13   46.25557989
  48  14   43.82987014
  48  15   41.43990341
  48  16   39.09564306
  48  17   36.81783901
  48  18   34.62629040
  48  19   32.53467499
  48  20   30.55014807
  48  21   28.67479756
  48  22   26.90732156
  48  23   25.24436239
  48  24   23.68142640
  48  25   22.21347400
  48  26   20.83528183
  48  27   19.54165756
  48  28   18.32756214
  48  29   17.18817537
  48  30   16.11892689
  48  31   15.11550655
  48  32   14.17386279
  48  33   13.29019412
  48  34   12.46093719
  48  35   11.68275308
  48  36   10.95251331
  48  37   10.26728599
  48  38    9.62432258
  48  39    9.02104551
  48  40    8.45503655
  48  41    7.92402615
  48  42    7.42588352
  48  43    6.95860754
  48  44    6.52031839
  48  45    6.10924977
  48  46    5.72374178
  48  47    5.36223428
  48  48    5.02326077
  48  49    4.70544270
  48  50    4.40748411
  48  51    4.12816674
  48  52    3.86634538
  48  53    3.62094355
  48  54    3.39094940
  48  55    3.17541197
  48  56    2.97343757
  48  57    2.78418643
  48  58    2.60686955
  48  59    2.44074569
  48  60    2.28511859
  48  61    2.13933432
  48  62    2.00277880
  48  63    1.87487541
  48  64    1.75508282
  48  65    1.64289288
  48  66    1.53782863
  48  67    1.43944249
  48  68    1.34731446
  48  69    1.26105050
  48  70    1.18028094
  48  71    1.10465905
  48  72    1.03385964
  48  73    0.96757773
  48  74    0.90552738
  48  75    0.84744048
  48  76    0.79306570
  48  77    0.74216741
  48  78    0.69452481
  48  79    0.64993092
  48  80    0.60819180
  48  81    0.56912570
  48  82    0.53256234
  48  83    0.49834218
  48  84    0.46631576
  48  85    0.43634308
  48  86    0.40829298
  48  87    0.38204263
  48  88    0.35747699
  48  89    0.33448832
  48  90    0.31297572
  48  91    0.29284471
  48  92    0.27400682
  48  93    0.25637922
  48  94    0.23988435
  48  95    0.22444960
  48  96    0.21000698
  48  97    0.19649287
  48  98    0.18384769
  48  99    0.17201566
  48 100    0.16094459
  48 101    0.15058562
  48 102    0.14089302
  48 103    0.13182397
  48 104    0.12333841
  48 105    0.11539885
  48 106    0.10797019
  48 107    0.10101958
  48 108    0.09451630
  48 109    0.08843158
  48 110    0.08273849
  48 111    0.07741185
  48 112    0.07242808
  48 113    0.06776513
  48 114    0.06340235
  48 115    0.05932042
  48 116    0.05550128
  48 117    0.05192801
  48 118    0.04858479
  48 119    0.04545680
  48 120    0.04253019
  48 121    0.03979199
  48 122    0.03723009
  48 123    0.03483311
  48 124    0.03259046
  48 125    0.03049218
  48 126    0.02852898
  48 127    0.02669217
  48 128    0.02497359
  48 129    0.02336565
  48 130    0.02186121
  48 131    0.02045360
  48 132    0.01913659
  48 133    0.01790434
  48 134    0.01675139
  48 135    0.01567264
  48 136    0.01466329
  48 137    0.01371889
  48 138    0.01283524
  48 139    0.01200843
  48 140    0.01123479
  48 141    0.01051090
  48 142    0.00983356
  48 143    0.00919975
  48 144    0.00860667
  48 145    0.00805170
  48 146    0.00753237
  48 147    0.00704638
  48 148    0.00659159
  48 149    0.00616598
  48 150    0.00576765
  48 151    0.00539486
  48 152    0.00504594
  48 153    0.00471935
  48 154    0.00441365
  48 155    0.00412748
  48 156    0.00385958
  48 157    0.00360875
  48 158    0.00337389
  48 159    0.00315395
  48 160    0.00294797
  48 161    0.00275504
  48 162    0.00257429
  48 163    0.00240492
  48 164    0.00224620
  48 165    0.00209741
  48 166    0.00195790
  48 167    0.00182705
  48 168    0.00170427
  48 169    0.00158904
  48 170    0.00148083
  48 171    0.00137917
  48 172    0.00128361
  48 173    0.00119373
  48 174    0.00110912
  48 175    0.00102942
  48 176    0.00095427
  48 177    0.00088334
  48 178    0.00081631
  48 179    0.00075289
  48 180    0.00069280
  48 181    0.00063578
  48 182    0.00058156
  48 183    0.00052992
  48 184    0.00048061
  48 185    0.00043343
  48 186    0.00038817
  48 187    0.00034462
  48 188    0.00030260
  48 189    0.00026191
  48 190    0.00022238
  48 191    0.00018384
  48 192    0.00014611
  48 193    0.00010902
  48 194    0.00007241
  48 195    0.00003613
  48 196    0.00000000
  49   1    0.00000000
  49   2    0.00000000
  49   3    0.00000000
  49   4    0.00000000
  49   5    0.00000000
  49   6   13.36015139
  49   7   26.65561264
  49   8   37.58559751
  49   9   45.91829275
  49  10   50.65672697
  49  11   51.71355063
  49  12   49.99123018
  49  13   47.39661671
  49  14   44.86721789
  49  15   42.37016222
  49  16   39.90956029
  49  17   37.51644700
  49  18   35.22010678
  49  19   33.03834167
  49  20   30.97853544
  49  21   29.04118306
  49  22   27.22286016
  49  23   25.51815679
  49  24   23.92081011
  49  25   22.42433127
  49  26   21.02233726
  49  27   19.70871685
  49  28   18.47770490
  49  29   17.32390663
  49  30   16.24229548
  49  31   15.22819745
  49  32   14.27726932
  49  33   13.38547462
  49  34   12.54905968
  49  35   11.76453074
  49  36   11.02863270
  49  37   10.33832975
  49  38    9.69078767
  49  39    9.08335801
  49  40    8.51356371
  49  41    7.97908620
  49  42    7.47775375
  49  43    7.00753094
  49  44    6.56650910
  49  45    6.15289760
  49  46    5.76501599
  49  47    5.40128665
  49  48    5.06022823
  49  49    4.74044944
  49  50    4.44064342
  49  51    4.15958249
  49  52    3.89611326
  49  53    3.64915213
  49  54    3.41768101
  49  55    3.20074345
  49  56    2.99744086
  49  57    2.80692911
  49  58    2.62841527
  49  59    2.46115455
  49  60    2.30444746
  49  61    2.15763709
  49  62    2.02010662
  49  63    1.89127690
  49  64    1.77060424
  49  65    1.65757824
  49  66    1.55171989
  49  67    1.45257963
  49  68    1.35973558
  49  69    1.27279193
  49  70    1.19137735
  49  71    1.11514347
  49  72    1.04376358
  49  73    0.97693123
  49  74    0.91435906
  49  75    0.85577763
  49  76    0.80093431
  49  77    0.74959224
  49  78    0.70152942
  49  79    0.65653774
  49  80    0.61442218
  49  81    0.57499993
  49  82    0.53809972
  49  83    0.50356105
  49  84    0.47123354
  49  85    0.44097631
  49  86    0.41265736
  49  87    0.38615307
  49  88    0.36134763
  49  89    0.33813255
  49  90    0.31640625
  49  91    0.29607358
  49  92    0.27704543
  49  93    0.25923836
  49  94    0.24257425
  49  95    0.22697992
  49  96    0.21238688
  49  97    0.19873100
  49  98    0.18595222
  49  99    0.17399433
  49 100    0.16280471
  49 101    0.15233409
  49 102    0.14253634
  49 103    0.13336831
  49 104    0.12478957
  49 105    0.11676231
  49 106    0.10925113
  49 107    0.10222287
  49 108    0.09564654
  49 109    0.08949310
  49 110    0.08373539
  49 111    0.07834797
  49 112    0.07330706
  49 113    0.06859039
  49 114    0.06417710
  49 115    0.06004771
  49 116    0.05618396
  49 117    0.05256876
  49 118    0.04918614
  49 119    0.04602114
  49 120    0.04305976
  49 121    0.04028890
  49 122    0.03769632
  49 123    0.03527054
  49 124    0.03300082
  49 125    0.03087714
  49 126    0.02889009
  49 127    0.02703087
  49 128    0.02529128
  49 129    0.02366359
  49 130    0.02214063
  49 131    0.02071563
  49 132    0.01938230
  49 133    0.01813474
  49 134    0.01696742
  49 135    0.01587518
  49 136    0.01485318
  49 137    0.01389691
  49 138    0.01300212
  49 139    0.01216486
  49 140    0.01138142
  49 141    0.01064834
  49 142    0.00996237
  49 143    0.00932047
  49 144    0.00871980
  49 145    0.00815771
  49 146    0.00763171
  49 147    0.00713947
  49 148    0.00667881
  49 149    0.00624769
  49 150    0.00584420
  49 151    0.00546656
  49 152    0.00511310
  49 153    0.00478226
  49 154    0.00447256
  49 155    0.00418265
  49 156    0.00391123
  49 157    0.00365711
  49 158    0.00341916
  49 159    0.00319632
  49 160    0.00298762
  49 161    0.00279214
  49 162    0.00260899
  49 163    0.00243738
  49 164    0.00227655
  49 165    0.00212578
  49 166    0.00198441
  49 167    0.00185181
  49 168    0.00172739
  49 169    0.00161062
  49 170    0.00150096
  49 171    0.00139793
  49 172    0.00130109
  49 173    0.00120999
  49 174    0.00112425
  49 175    0.00104347
  49 176    0.00096730
  49 177    0.00089541
  49 178    0.00082747
  49 179    0.00076320
  49 180    0.00070229
  49 181    0.00064449
  49 182    0.00058953
  49 183    0.00053718
  49 184    0.00048721
  49 185    0.00043938
  49 186    0.00039350
  49 187    0.00034936
  49 188    0.00030676
  49 189    0.00026551
  49 190    0.00022544
  49 191    0.00018637
  49 192    0.00014812
  49 193    0.00011052
  49 194    0.00007341
  49 195    0.00003662
  49 196    0.00000000
  50   1    0.00000000
  50   2    0.00000000
  50   3    0.00000000
  50   4    0.00000000
  50   5    0.00000000
  50   6   15.17737264
  50   7   28.46044163
  50   8   39.56211428
  50   9   47.56697411
  50  10   52.13931704
  50  11   53.10497677
  50  12   51.32407782
  50  13   48.66221514
  50  14   46.05187103
  50  15   43.43361758
  50  16   40.81578693
  50  17   38.26849793
  50  18   35.84036952
  50  19   33.55233511
  50  20   31.40850715
  50  21   29.40482011
  50  22   27.53377968
  50  23   25.78676929
  50  24   24.15510501
  50  25   22.63049084
  50  26   21.20519259
  50  27   19.87208148
  50  28   18.62461880
  50  29   17.45681577
  50  30   16.36318515
  50  31   15.33869222
  50  32   14.37870866
  50  33   13.47897086
  50  34   12.63554267
  50  35   11.84478272
  50  36   11.10331571
  50  37   10.40800734
  50  38    9.75594229
  50  39    9.14440495
  50  40    8.57086241
  50  41    8.03294947
  50  42    7.52845530
  50  43    7.05531156
  50  44    6.61158178
  50  45    6.19545179
  50  46    5.80522106
  50  47    5.43929488
  50  48    5.09617723
  50  49    4.77446419
  50  50    4.47283800
  50  51    4.19006152
  50  52    3.92497310
  50  53    3.67648190
  50  54    3.44356349
  50  55    3.22525575
  50  56    3.02065507
  50  57    2.82891284
  50  58    2.64923205
  50  59    2.48086426
  50  60    2.32310661
  50  61    2.17529915
  50  62    2.03682221
  50  63    1.90709403
  50  64    1.78556848
  50  65    1.67173292
  50  66    1.56510617
  50  67    1.46523668
  50  68    1.37170068
  50  69    1.28410058
  50  70    1.20206332
  50  71    1.12523895
  50  72    1.05329920
  50  73    0.98593617
  50  74    0.92286111
  50  75    0.86380322
  50  76    0.80850860
  50  77    0.75673919
  50  78    0.70827181
  50  79    0.66289724
  50  80    0.62041938
  50  81    0.58065443
  50  82    0.54343012
  50  83    0.50858502
  50  84    0.47596786
  50  85    0.44543691
  50  86    0.41685937
  50  87    0.39011083
  50  88    0.36507473
  50  89    0.34164189
  50  90    0.31971004
  50  91    0.29918339
  50  92    0.27997223
  50  93    0.26199254
  50  94    0.24516562
  50  95    0.22941778
  50  96    0.21468002
  50  97    0.20088774
  50  98    0.18798042
  50  99    0.17590142
  50 100    0.16459770
  50 101    0.15401962
  50 102    0.14412068
  50 103    0.13485736
  50 104    0.12618892
  50 105    0.11807722
  50 106    0.11048657
  50 107    0.10338354
  50 108    0.09673686
  50 109    0.09051724
  50 110    0.08469727
  50 111    0.07925130
  50 112    0.07415533
  50 113    0.06938689
  50 114    0.06492493
  50 115    0.06074979
  50 116    0.05684303
  50 117    0.05318742
  50 118    0.04976682
  50 119    0.04656613
  50 120    0.04357122
  50 121    0.04076886
  50 122    0.03814669
  50 123    0.03569311
  50 124    0.03339730
  50 125    0.03124910
  50 126    0.02923903
  50 127    0.02735820
  50 128    0.02559831
  50 129    0.02395158
  50 130    0.02241072
  50 131    0.02096894
  50 132    0.01961985
  50 133    0.01835750
  50 134    0.01717630
  50 135    0.01607104
  50 136    0.01503682
  50 137    0.01406908
  50 138    0.01316353
  50 139    0.01231618
  50 140    0.01152327
  50 141    0.01078130
  50 142    0.01008699
  50 143    0.00943728
  50 144    0.00882928
  50 145    0.00826031
  50 146    0.00772785
  50 147    0.00722956
  50 148    0.00676322
  50 149    0.00632678
  50 150    0.00591830
  50 151    0.00553598
  50 152    0.00517813
  50 153    0.00484316
  50 154    0.00452961
  50 155    0.00423607
  50 156    0.00396125
  50 157    0.00370394
  50 158    0.00346300
  50 159    0.00323736
  50 160    0.00302603
  50 161    0.00282807
  50 162    0.00264261
  50 163    0.00246882
  50 164    0.00230595
  50 165    0.00215326
  50 166    0.00201009
  50 167    0.00187580
  50 168    0.00174980
  50 169    0.00163152
  50 170    0.00152046
  50 171    0.00141611
  50 172    0.00131802
  50 173    0.00122576
  50 174    0.00113890
  50 175    0.00105708
  50 176    0.00097993
  50 177    0.00090711
  50 178    0.00083829
  50 179    0.00077318
  50 180    0.00071149
  50 181    0.00065293
  50 182    0.00059726
  50 183    0.00054423
  50 184    0.00049360
  50 185    0.00044515
  50 186    0.00039867
  50 187    0.00035395
  50 188    0.00031079
  50 189    0.00026900
  50 190    0.00022841
  50 191    0.00018882
  50 192    0.00015006
  50 193    0.00011197
  50 194    0.00007437
  50 195    0.00003711
  50 196    0.00000000
  51   1    0.00000000
  51   2    0.00000000
  51   3    0.00000000
  51   4    0.00000000
  51   5    0.00000000
  51   6   15.94966780
  51   7   29.56062269
  51   8   40.79385075
  51   9   48.83863075
  51  10   53.43735633
  51  11   54.45559415
  51  12   52.74339101
  51  13   50.07113870
  51  14   47.42882540
  51  15   44.67055854
  51  16   41.81489849
  51  17   39.05461550
  51  18   36.46404326
  51  19   34.05646581
  51  20   31.82409772
  51  21   29.75354756
  51  22   27.83091455
  51  23   26.04328599
  51  24   24.37906695
  51  25   22.82794707
  51  26   21.38076646
  51  27   20.02936558
  51  28   18.76644608
  51  29   17.58544966
  51  30   16.48045541
  51  31   15.44609378
  51  32   14.47747467
  51  33   13.57012735
  51  34   12.71995019
  51  35   11.92316832
  51  36   11.17629781
  51  37   10.47611532
  51  38    9.81963204
  51  39    9.20407132
  51  40    8.62684928
  51  41    8.08555794
  51  42    7.57795038
  51  43    7.10192771
  51  44    6.65552748
  51  45    6.23691332
  51  46    5.84436570
  51  47    5.47627356
  51  48    5.13112673
  51  49    4.80750907
  51  50    4.50409215
  51  51    4.21962950
  51  52    3.95295132
  51  53    3.70295954
  51  54    3.46862334
  51  55    3.24897491
  51  56    3.04310557
  51  57    2.85016210
  51  58    2.66934339
  51  59    2.49989721
  51  60    2.34111732
  51  61    2.19234059
  51  62    2.05294447
  51  63    1.92234454
  51  64    1.79999217
  51  65    1.68537240
  51  66    1.57800189
  51  67    1.47742704
  51  68    1.38322219
  51  69    1.29498792
  51  70    1.21234947
  51  71    1.13495528
  51  72    1.06247552
  51  73    0.99460085
  51  74    0.93104111
  51  75    0.87152420
  51  76    0.81579495
  51  77    0.76361409
  51  78    0.71475731
  51  79    0.66901427
  51  80    0.62618785
  51  81    0.58609323
  51  82    0.54855720
  51  83    0.51341742
  51  84    0.48052176
  51  85    0.44972765
  51  86    0.42090150
  51  87    0.39391815
  51  88    0.36866032
  51  89    0.34501816
  51  90    0.32288874
  51  91    0.30217566
  51  92    0.28278859
  51  93    0.26464296
  51  94    0.24765955
  51  95    0.23176415
  51  96    0.21688728
  51  97    0.20296386
  51  98    0.18993297
  51  99    0.17773753
  51 100    0.16632411
  51 101    0.15564270
  51 102    0.14564644
  51 103    0.13629149
  51 104    0.12753678
  51 105    0.11934388
  51 106    0.11167679
  51 107    0.10450182
  51 108    0.09778745
  51 109    0.09150414
  51 110    0.08562427
  51 111    0.08012196
  51 112    0.07497300
  51 113    0.07015472
  51 114    0.06564592
  51 115    0.06142672
  51 116    0.05747856
  51 117    0.05378403
  51 118    0.05032685
  51 119    0.04709179
  51 120    0.04406458
  51 121    0.04123188
  51 122    0.03858120
  51 123    0.03610084
  51 124    0.03377987
  51 125    0.03160805
  51 126    0.02957579
  51 127    0.02767413
  51 128    0.02589468
  51 129    0.02422958
  51 130    0.02267148
  51 131    0.02121351
  51 132    0.01984923
  51 133    0.01857262
  51 134    0.01737803
  51 135    0.01626020
  51 136    0.01521419
  51 137    0.01423539
  51 138    0.01331946
  51 139    0.01246236
  51 140    0.01166031
  51 141    0.01090977
  51 142    0.01020742
  51 143    0.00955015
  51 144    0.00893507
  51 145    0.00835946
  51 146    0.00782078
  51 147    0.00731664
  51 148    0.00684482
  51 149    0.00640324
  51 150    0.00598994
  51 151    0.00560309
  51 152    0.00524100
  51 153    0.00490206
  51 154    0.00458477
  51 155    0.00428773
  51 156    0.00400962
  51 157    0.00374923
  51 158    0.00350540
  51 159    0.00327705
  51 160    0.00306318
  51 161    0.00286283
  51 162    0.00267513
  51 163    0.00249924
  51 164    0.00233439
  51 165    0.00217985
  51 166    0.00203494
  51 167    0.00189901
  51 168    0.00177147
  51 169    0.00165175
  51 170    0.00153933
  51 171    0.00143371
  51 172    0.00133441
  51 173    0.00124101
  51 174    0.00115309
  51 175    0.00107026
  51 176    0.00099216
  51 177    0.00091844
  51 178    0.00084877
  51 179    0.00078285
  51 180    0.00072039
  51 181    0.00066110
  51 182    0.00060474
  51 183    0.00055105
  51 184    0.00049979
  51 185    0.00045074
  51 186    0.00040367
  51 187    0.00035839
  51 188    0.00031469
  51 189    0.00027238
  51 190    0.00023128
  51 191    0.00019119
  51 192    0.00015195
  51 193    0.00011338
  51 194    0.00007531
  51 195    0.00003757
  51 196    0.00000000
  52   1    0.00000000
  52   2    0.00000000
  52   3    0.00000000
  52   4    0.00000000
  52   5    0.00000000
  52   6   16.12453842
  52   7   30.15689143
  52   8   41.37737401
  52   9   49.75189188
  52  10   54.52984680
  52  11   55.75469291
  52  12   54.33393815
  52  13   51.65060830
  52  14   49.11163855
  52  15   46.18375379
  52  16   42.88606002
  52  17   39.82739717
  52  18   37.05072437
  52  19   34.52174938
  52  20   32.20529417
  52  21   30.07349119
  52  22   28.10448004
  52  23   26.28067062
  52  24   24.58754362
  52  25   23.01286723
  52  26   21.54616927
  52  27   20.17836597
  52  28   18.90149123
  52  29   17.70849359
  52  30   16.59308087
  52  31   15.54959906
  52  32   14.57293674
  52  33   13.65844852
  52  34   12.80189317
  52  35   11.99938296
  52  36   11.24734183
  52  37   10.54247050
  52  38    9.88171708
  52  39    9.26225215
  52  40    8.68144741
  52  41    8.13685724
  52  42    7.62620272
  52  43    7.14735758
  52  44    6.69833586
  52  45    6.27728094
  52  46    5.88245573
  52  47    5.51223394
  52  48    5.16509212
  52  49    4.83960249
  52  50    4.53442642
  52  51    4.24830844
  52  52    3.98007077
  52  53    3.72860827
  52  54    3.49288380
  52  55    3.27192390
  52  56    3.06481479
  52  57    2.87069866
  52  58    2.68877024
  52  59    2.51827349
  52  60    2.35849870
  52  61    2.20877955
  52  62    2.06849056
  52  63    1.93704457
  52  64    1.81389044
  52  65    1.69851085
  52  66    1.59042027
  52  67    1.48916303
  52  68    1.39431155
  52  69    1.30546457
  52  70    1.22224563
  52  71    1.14430153
  52  72    1.07130091
  52  73    1.00293297
  52  74    0.93890618
  52  75    0.87894712
  52  76    0.82279935
  52  77    0.77022245
  52  78    0.72099094
  52  79    0.67489344
  52  80    0.63173177
  52  81    0.59132015
  52  82    0.55348445
  52  83    0.51806143
  52  84    0.48489811
  52  85    0.45385113
  52  86    0.42478612
  52  87    0.39757719
  52  88    0.37210638
  52  89    0.34826315
  52  90    0.32594397
  52  91    0.30505181
  52  92    0.28549580
  52  93    0.26719081
  52  94    0.25005709
  52  95    0.23401998
  52  96    0.21900950
  52  97    0.20496014
  52  98    0.19181055
  52  99    0.17950327
  52 100    0.16798449
  52 101    0.15720382
  52 102    0.14711408
  52 103    0.13767110
  52 104    0.12883350
  52 105    0.12056256
  52 106    0.11282202
  52 107    0.10557794
  52 108    0.09879851
  52 109    0.09245400
  52 110    0.08651655
  52 111    0.08096007
  52 112    0.07576017
  52 113    0.07089399
  52 114    0.06634013
  52 115    0.06207858
  52 116    0.05809060
  52 117    0.05435864
  52 118    0.05086628
  52 119    0.04759815
  52 120    0.04453987
  52 121    0.04167798
  52 122    0.03899986
  52 123    0.03649374
  52 124    0.03414856
  52 125    0.03195400
  52 126    0.02990038
  52 127    0.02797867
  52 128    0.02618038
  52 129    0.02449760
  52 130    0.02292289
  52 131    0.02144933
  52 132    0.02007042
  52 133    0.01878007
  52 134    0.01757259
  52 135    0.01644265
  52 136    0.01538528
  52 137    0.01439582
  52 138    0.01346988
  52 139    0.01260340
  52 140    0.01179254
  52 141    0.01103373
  52 142    0.01032362
  52 143    0.00965908
  52 144    0.00903718
  52 145    0.00845516
  52 146    0.00791047
  52 147    0.00740070
  52 148    0.00692359
  52 149    0.00647705
  52 150    0.00605910
  52 151    0.00566789
  52 152    0.00530171
  52 153    0.00495892
  52 154    0.00463803
  52 155    0.00433761
  52 156    0.00405634
  52 157    0.00379298
  52 158    0.00354636
  52 159    0.00331539
  52 160    0.00309906
  52 161    0.00289641
  52 162    0.00270655
  52 163    0.00252863
  52 164    0.00236187
  52 165    0.00220554
  52 166    0.00205895
  52 167    0.00192144
  52 168    0.00179242
  52 169    0.00167131
  52 170    0.00155757
  52 171    0.00145071
  52 172    0.00135025
  52 173    0.00125576
  52 174    0.00116680
  52 175    0.00108300
  52 176    0.00100398
  52 177    0.00092938
  52 178    0.00085889
  52 179    0.00079219
  52 180    0.00072899
  52 181    0.00066901
  52 182    0.00061197
  52 183    0.00055764
  52 184    0.00050577
  52 185    0.00045613
  52 186    0.00040851
  52 187    0.00036269
  52 188    0.00031847
  52 189    0.00027565
  52 190    0.00023405
  52 191    0.00019349
  52 192    0.00015377
  52 193    0.00011474
  52 194    0.00007621
  52 195    0.00003802
  52 196    0.00000000
  53   1    0.00000000
  53   2    0.00000000
  53   3    0.00000000
  53   4    0.00000000
  53   5    0.00000000
  53   6   16.45615717
  53   7   30.68577890
  53   8   41.97253718
  53   9   50.46092276
  53  10   55.39378380
  53  11   56.92263458
  53  12   55.40461368
  53  13   53.29252705
  53  14   50.38000990
  53  15   47.25167798
  53  16   43.88990661
  53  17   40.47765785
  53  18   37.53805894
  53  19   34.91273840
  53  20   32.53078854
  53  21   30.35105739
  53  22   28.34537427
  53  23   26.49260074
  53  24   24.77601831
  53  25   23.18195257
  53  26   21.69894836
  53  27   20.31723207
  53  28   19.02834091
  53  29   17.82485748
  53  30   16.70021417
  53  31   15.64854552
  53  32   14.66457481
  53  33   13.74352530
  53  34   12.88104983
  53  35   12.07317409
  53  36   11.31625046
  53  37   10.60691986
  53  38    9.94208007
  53  39    9.31885889
  53  40    8.73459150
  53  41    8.18680090
  53  42    7.67318102
  53  43    7.19158208
  53  44    6.73999762
  53  45    6.31655310
  53  46    5.91949572
  53  47    5.54718536
  53  48    5.19808636
  53  49    4.87076014
  53  50    4.56385847
  53  51    4.27611732
  53  52    4.00635127
  53  53    3.75344834
  53  54    3.51636522
  53  55    3.29412289
  53  56    3.08580255
  53  57    2.89054182
  53  58    2.70753125
  53  59    2.53601101
  53  60    2.37526787
  53  61    2.22463231
  53  62    2.08347589
  53  63    1.95120868
  53  64    1.82727700
  53  65    1.71116113
  53  66    1.60237335
  53  67    1.50045590
  53  68    1.40497923
  53  69    1.31554027
  53  70    1.23176083
  53  71    1.15328607
  53  72    1.07978312
  53  73    1.01093970
  53  74    0.94646292
  53  75    0.88607803
  53  76    0.82952739
  53  77    0.77656938
  53  78    0.72697741
  53  79    0.68053904
  53  80    0.63705509
  53  81    0.59633882
  53  82    0.55821517
  53  83    0.52252006
  53  84    0.48909967
  53  85    0.45780985
  53  86    0.42851550
  53  87    0.40109002
  53  88    0.37541476
  53  89    0.35137856
  53  90    0.32887725
  53  91    0.30781324
  53  92    0.28809511
  53  93    0.26963720
  53  94    0.25235928
  53  95    0.23618618
  53  96    0.22104750
  53  97    0.20687731
  53  98    0.19361384
  53  99    0.18119925
  53 100    0.16957936
  53 101    0.15870345
  53 102    0.14852401
  53 103    0.13899655
  53 104    0.13007941
  53 105    0.12173359
  53 106    0.11392255
  53 107    0.10661212
  53 108    0.09977025
  53 109    0.09336699
  53 110    0.08737426
  53 111    0.08176579
  53 112    0.07651697
  53 113    0.07160478
  53 114    0.06700766
  53 115    0.06270544
  53 116    0.05867921
  53 117    0.05491129
  53 118    0.05138514
  53 119    0.04808525
  53 120    0.04499712
  53 121    0.04210717
  53 122    0.03940269
  53 123    0.03687180
  53 124    0.03450336
  53 125    0.03228694
  53 126    0.03021280
  53 127    0.02827180
  53 128    0.02645541
  53 129    0.02475562
  53 130    0.02316495
  53 131    0.02167640
  53 132    0.02028340
  53 133    0.01897984
  53 134    0.01775995
  53 135    0.01661838
  53 136    0.01555008
  53 137    0.01455035
  53 138    0.01361479
  53 139    0.01273927
  53 140    0.01191993
  53 141    0.01115317
  53 142    0.01043560
  53 143    0.00976405
  53 144    0.00913558
  53 145    0.00854740
  53 146    0.00799692
  53 147    0.00748172
  53 148    0.00699952
  53 149    0.00654820
  53 150    0.00612577
  53 151    0.00573036
  53 152    0.00536024
  53 153    0.00501376
  53 154    0.00468939
  53 155    0.00438572
  53 156    0.00410140
  53 157    0.00383517
  53 158    0.00358586
  53 159    0.00335237
  53 160    0.00313367
  53 161    0.00292880
  53 162    0.00273685
  53 163    0.00255698
  53 164    0.00238838
  53 165    0.00223033
  53 166    0.00208211
  53 167    0.00194308
  53 168    0.00181263
  53 169    0.00169017
  53 170    0.00157517
  53 171    0.00146712
  53 172    0.00136554
  53 173    0.00126999
  53 174    0.00118004
  53 175    0.00109529
  53 176    0.00101538
  53 177    0.00093995
  53 178    0.00086867
  53 179    0.00080121
  53 180    0.00073730
  53 181    0.00067663
  53 182    0.00061896
  53 183    0.00056401
  53 184    0.00051155
  53 185    0.00046135
  53 186    0.00041318
  53 187    0.00036684
  53 188    0.00032211
  53 189    0.00027881
  53 190    0.00023673
  53 191    0.00019570
  53 192    0.00015554
  53 193    0.00011605
  53 194    0.00007709
  53 195    0.00003846
  53 196    0.00000000
  54   1    0.00000000
  54   2    0.00000000
  54   3    0.00000000
  54   4    0.00000000
  54   5    0.00000000
  54   6   17.08020188
  54   7   31.28039582
  54   8   42.53413126
  54   9   50.92752391
  54  10   55.88352801
  54  11   57.36536641
  54  12   56.29119524
  54  13   53.94825982
  54  14   51.06591781
  54  15   47.74223756
  54  16   44.11996594
  54  17   40.81734140
  54  18   37.86141768
  54  19   35.20014749
  54  20   32.78431760
  54  21   30.57610131
  54  22   28.54685391
  54  23   26.67441622
  54  24   24.94117961
  54  25   23.33279700
  54  26   21.83732223
  54  27   20.44462333
  54  28   19.14597240
  54  29   17.93375207
  54  30   16.80124054
  54  31   15.74245089
  54  32   14.75200869
  54  33   13.82505719
  54  34   12.95718254
  54  35   12.14435417
  54  36   11.38287636
  54  37   10.66934858
  54  38   10.00063256
  54  39    9.37382460
  54  40    8.78623217
  54  41    8.23535381
  54  42    7.71886183
  54  43    7.23458723
  54  44    6.78050642
  54  45    6.35472961
  54  46    5.95549038
  54  47    5.58113637
  54  48    5.23012099
  54  49    4.90099579
  54  50    4.59240370
  54  51    4.30307268
  54  52    4.03181010
  54  53    3.77749741
  54  54    3.53908539
  54  55    3.31558958
  54  56    3.10608627
  54  57    2.90970857
  54  58    2.72564289
  54  59    2.55312562
  54  60    2.39144003
  54  61    2.23991339
  54  62    2.09791424
  54  63    1.96484992
  54  64    1.84016415
  54  65    1.72333484
  54  66    1.61387200
  54  67    1.51131581
  54  68    1.41523474
  54  69    1.32522388
  54  70    1.24090331
  54  71    1.16191657
  54  72    1.08792925
  54  73    1.01862761
  54  74    0.95371739
  54  75    0.89292256
  54  76    0.83598424
  54  77    0.78265965
  54  78    0.73272110
  54  79    0.68595511
  54  80    0.64216151
  54  81    0.60115261
  54  82    0.56275246
  54  83    0.52679613
  54  84    0.49312901
  54  85    0.46160617
  54  86    0.43209180
  54  87    0.40445859
  54  88    0.37858725
  54  89    0.35436598
  54  90    0.33169005
  54  91    0.31046128
  54  92    0.29058773
  54  93    0.27198324
  54  94    0.25456708
  54  95    0.23826365
  54  96    0.22300211
  54  97    0.20871610
  54  98    0.19534348
  54  99    0.18282604
  54 100    0.17110925
  54 101    0.16014206
  54 102    0.14987665
  54 103    0.14026822
  54 104    0.13127484
  54 105    0.12285724
  54 106    0.11497863
  54 107    0.10760460
  54 108    0.10070288
  54 109    0.09424329
  54 110    0.08819756
  54 111    0.08253923
  54 112    0.07724351
  54 113    0.07228721
  54 114    0.06764861
  54 115    0.06330737
  54 116    0.05924446
  54 117    0.05544206
  54 118    0.05188348
  54 119    0.04855312
  54 120    0.04543634
  54 121    0.04251948
  54 122    0.03978971
  54 123    0.03723506
  54 124    0.03484428
  54 125    0.03260689
  54 126    0.03051304
  54 127    0.02855353
  54 128    0.02671975
  54 129    0.02500364
  54 130    0.02339764
  54 131    0.02189469
  54 132    0.02048818
  54 133    0.01917192
  54 134    0.01794012
  54 135    0.01678736
  54 136    0.01570856
  54 137    0.01469898
  54 138    0.01375417
  54 139    0.01286997
  54 140    0.01204249
  54 141    0.01126808
  54 142    0.01054333
  54 143    0.00986505
  54 144    0.00923026
  54 145    0.00863615
  54 146    0.00808011
  54 147    0.00755970
  54 148    0.00707260
  54 149    0.00661669
  54 150    0.00618995
  54 151    0.00579050
  54 152    0.00541658
  54 153    0.00506654
  54 154    0.00473884
  54 155    0.00443204
  54 156    0.00414478
  54 157    0.00387579
  54 158    0.00362390
  54 159    0.00338798
  54 160    0.00316701
  54 161    0.00296000
  54 162    0.00276604
  54 163    0.00258428
  54 164    0.00241392
  54 165    0.00225420
  54 166    0.00210443
  54 167    0.00196393
  54 168    0.00183210
  54 169    0.00170835
  54 170    0.00159213
  54 171    0.00148293
  54 172    0.00138027
  54 173    0.00128370
  54 174    0.00119279
  54 175    0.00110714
  54 176    0.00102637
  54 177    0.00095013
  54 178    0.00087808
  54 179    0.00080991
  54 180    0.00074530
  54 181    0.00068399
  54 182    0.00062568
  54 183    0.00057014
  54 184    0.00051712
  54 185    0.00046637
  54 186    0.00041768
  54 187    0.00037083
  54 188    0.00032562
  54 189    0.00028185
  54 190    0.00023931
  54 191    0.00019784
  54 192    0.00015723
  54 193    0.00011732
  54 194    0.00007793
  54 195    0.00003888
  54 196    0.00000000
  55   1    0.00000000
  55   2    0.00000000
  55   3    0.00000000
  55   4    0.00000000
  55   5    0.00000000
  55   6   17.65264373
  55   7   31.94671809
  55   8   43.12637498
  55   9   51.03542763
  55  10   56.07119579
  55  11   57.59379896
  55  12   56.67193126
  55  13   54.35940822
  55  14   51.39763211
  55  15   47.72254861
  55  16   44.20703472
  55  17   40.97375693
  55  18   38.04172018
  55  19   35.38305780
  55  20   32.96150161
  55  21   30.74460316
  55  22   28.70582557
  55  23   26.82383511
  55  24   25.08135150
  55  25   23.46415819
  55  26   21.96035696
  55  27   20.55982697
  55  28   19.25383385
  55  29   18.03474469
  55  30   16.89581727
  55  31   15.83104163
  55  32   14.83501899
  55  33   13.90286780
  55  34   13.03014959
  55  35   12.21280973
  55  36   11.44712931
  55  37   10.72968566
  55  38   10.05731956
  55  39    9.42710761
  55  40    8.83633886
  55  41    8.28249473
  55  42    7.76323163
  55  43    7.27636589
  55  44    6.81986040
  55  45    6.39181292
  55  46    5.99044561
  55  47    5.61409566
  55  48    5.26120684
  55  49    4.93032196
  55  50    4.62007585
  55  51    4.32918913
  55  52    4.05646241
  55  53    3.80077095
  55  54    3.56105984
  55  55    3.33633942
  55  56    3.12568117
  55  57    2.92821378
  55  58    2.74311961
  55  59    2.56963128
  55  60    2.40702859
  55  61    2.25463558
  55  62    2.11181782
  55  63    1.97797987
  55  64    1.85256287
  55  65    1.73504231
  55  66    1.62492597
  55  67    1.52175191
  55  68    1.42508664
  55  69    1.33452341
  55  70    1.24968055
  55  71    1.17019999
  55  72    1.09574575
  55  73    1.02600269
  55  74    0.96067516
  55  75    0.89948584
  55  76    0.84217465
  55  77    0.78849764
  55  78    0.73822606
  55  79    0.69114537
  55  80    0.64705444
  55  81    0.60576465
  55  82    0.56709919
  55  83    0.53089229
  55  84    0.49698855
  55  85    0.46524231
  55  86    0.43551703
  55  87    0.40768474
  55  88    0.38162552
  55  89    0.35722697
  55  90    0.33438376
  55  91    0.31299720
  55  92    0.29297482
  55  93    0.27422996
  55  94    0.25668146
  55  95    0.24025324
  55  96    0.22487407
  55  97    0.21047720
  55  98    0.19700010
  55  99    0.18438421
  55 100    0.17257468
  55 101    0.16152011
  55 102    0.15117240
  55 103    0.14148648
  55 104    0.13242012
  55 105    0.12393381
  55 106    0.11599053
  55 107    0.10855561
  55 108    0.10159659
  55 109    0.09508308
  55 110    0.08898661
  55 111    0.08328054
  55 112    0.07793992
  55 113    0.07294138
  55 114    0.06826305
  55 115    0.06388445
  55 116    0.05978641
  55 117    0.05595098
  55 118    0.05236136
  55 119    0.04900180
  55 120    0.04585759
  55 121    0.04291494
  55 122    0.04016094
  55 123    0.03758351
  55 124    0.03517134
  55 125    0.03291385
  55 126    0.03080111
  55 127    0.02882387
  55 128    0.02697342
  55 129    0.02524166
  55 130    0.02362096
  55 131    0.02210421
  55 132    0.02068474
  55 133    0.01935631
  55 134    0.01811308
  55 135    0.01694960
  55 136    0.01586073
  55 137    0.01484169
  55 138    0.01388801
  55 139    0.01299548
  55 140    0.01216018
  55 141    0.01137844
  55 142    0.01064680
  55 143    0.00996207
  55 144    0.00932121
  55 145    0.00872142
  55 146    0.00816004
  55 147    0.00763461
  55 148    0.00714282
  55 149    0.00668250
  55 150    0.00625163
  55 151    0.00584829
  55 152    0.00547073
  55 153    0.00511728
  55 154    0.00478637
  55 155    0.00447656
  55 156    0.00418648
  55 157    0.00391485
  55 158    0.00366047
  55 159    0.00342222
  55 160    0.00319906
  55 161    0.00298999
  55 162    0.00279411
  55 163    0.00261054
  55 164    0.00243848
  55 165    0.00227717
  55 166    0.00212589
  55 167    0.00198399
  55 168    0.00185083
  55 169    0.00172583
  55 170    0.00160844
  55 171    0.00149813
  55 172    0.00139444
  55 173    0.00129689
  55 174    0.00120506
  55 175    0.00111854
  55 176    0.00103695
  55 177    0.00095993
  55 178    0.00088715
  55 179    0.00081827
  55 180    0.00075301
  55 181    0.00069106
  55 182    0.00063216
  55 183    0.00057605
  55 184    0.00052247
  55 185    0.00047120
  55 186    0.00042201
  55 187    0.00037468
  55 188    0.00032900
  55 189    0.00028477
  55 190    0.00024180
  55 191    0.00019989
  55 192    0.00015887
  55 193    0.00011854
  55 194    0.00007874
  55 195    0.00003928
  55 196    0.00000000
  56   1    0.00000000
  56   2    0.00000000
  56   3    0.00000000
  56   4    0.00000000
  56   5    0.00000000
  56   6   18.65433620
  56   7   32.85537261
  56   8   43.16190111
  56   9   51.22096191
  56  10   55.99653787
  56  11   57.49730819
  56  12   56.67023726
  56  13   54.63746500
  56  14   51.64845014
  56  15   47.73437134
  56  16   44.18887257
  56  17   40.99299050
  56  18   38.10096752
  56  19   35.47053583
  56  20   33.06600588
  56  21   30.85808569
  56  22   28.82294834
  56  23   26.94114989
  56  24   25.19665892
  56  25   23.57607790
  56  26   22.06804982
  56  27   20.66281538
  56  28   19.35188376
  56  29   18.12778675
  56  30   16.98389316
  56  31   15.91426693
  56  32   14.91355732
  56  33   13.97691256
  56  34   13.09991107
  56  35   12.27850600
  56  36   11.50897984
  56  37   10.78790691
  56  38   10.11212195
  56  39    9.47869360
  56  40    8.88490168
  56  41    8.32821775
  56  42    7.80628810
  56  43    7.31691889
  56  44    6.85806311
  56  45    6.42780891
  56  46    6.02436927
  56  47    5.64607266
  56  48    5.29135467
  56  49    4.95875037
  56  50    4.64688741
  56  51    4.35447969
  56  52    4.08032155
  56  53    3.82328245
  56  54    3.58230209
  56  55    3.35638580
  56  56    3.14460043
  56  57    2.94607036
  56  58    2.75997395
  56  59    2.58554012
  56  60    2.42204522
  56  61    2.26881009
  56  62    2.12519733
  56  63    1.99060872
  56  64    1.86448281
  56  65    1.74629269
  56  66    1.63554387
  56  67    1.53177231
  56  68    1.43454256
  56  69    1.34344599
  56  70    1.25809923
  56  71    1.17814255
  56  72    1.10323846
  56  73    1.03307036
  56  74    0.96734126
  56  75    0.90577255
  56  76    0.84810295
  56  77    0.79408737
  56  78    0.74349597
  56  79    0.69611323
  56  80    0.65173702
  56  81    0.61017785
  56  82    0.57125804
  56  83    0.53481099
  56  84    0.50068055
  56  85    0.46872032
  56  86    0.43879308
  56  87    0.41077020
  56  88    0.38453115
  56  89    0.35996294
  56  90    0.33695970
  56  91    0.31542219
  56  92    0.29525745
  56  93    0.27637836
  56  94    0.25870329
  56  95    0.24215576
  56  96    0.22666413
  56  97    0.21216127
  56  98    0.19858430
  56  99    0.18587430
  56 100    0.17397611
  56 101    0.16283804
  56 102    0.15241167
  56 103    0.14265167
  56 104    0.13351557
  56 105    0.12496359
  56 106    0.11695848
  56 107    0.10946537
  56 108    0.10245158
  56 109    0.09588653
  56 110    0.08974157
  56 111    0.08398987
  56 112    0.07860632
  56 113    0.07356740
  56 114    0.06885109
  56 115    0.06443677
  56 116    0.06030515
  56 117    0.05643813
  56 118    0.05281881
  56 119    0.04943135
  56 120    0.04626090
  56 121    0.04329358
  56 122    0.04051641
  56 123    0.03791719
  56 124    0.03548456
  56 125    0.03320783
  56 126    0.03107703
  56 127    0.02908281
  56 128    0.02721642
  56 129    0.02546968
  56 130    0.02383491
  56 131    0.02230495
  56 132    0.02087308
  56 133    0.01953300
  56 134    0.01827884
  56 135    0.01710508
  56 136    0.01600657
  56 137    0.01497848
  56 138    0.01401630
  56 139    0.01311580
  56 140    0.01227301
  56 141    0.01148424
  56 142    0.01074602
  56 143    0.01005509
  56 144    0.00940843
  56 145    0.00880318
  56 146    0.00823669
  56 147    0.00770647
  56 148    0.00721017
  56 149    0.00674563
  56 150    0.00631078
  56 151    0.00590373
  56 152    0.00552268
  56 153    0.00516595
  56 154    0.00483198
  56 155    0.00451928
  56 156    0.00422649
  56 157    0.00395232
  56 158    0.00369556
  56 159    0.00345508
  56 160    0.00322981
  56 161    0.00301878
  56 162    0.00282105
  56 163    0.00263574
  56 164    0.00246205
  56 165    0.00229921
  56 166    0.00214649
  56 167    0.00200324
  56 168    0.00186881
  56 169    0.00174261
  56 170    0.00162410
  56 171    0.00151274
  56 172    0.00140804
  56 173    0.00130955
  56 174    0.00121684
  56 175    0.00112948
  56 176    0.00104710
  56 177    0.00096934
  56 178    0.00089585
  56 179    0.00082630
  56 180    0.00076040
  56 181    0.00069785
  56 182    0.00063838
  56 183    0.00058172
  56 184    0.00052762
  56 185    0.00047585
  56 186    0.00042617
  56 187    0.00037838
  56 188    0.00033225
  56 189    0.00028758
  56 190    0.00024419
  56 191    0.00020187
  56 192    0.00016044
  56 193    0.00011971
  56 194    0.00007952
  56 195    0.00003967
  56 196    0.00000000
  57   1    0.00000000
  57   2    0.00000000
  57   3    0.00000000
  57   4    0.00000000
  57   5    8.75514569
  57   6   22.18402051
  57   7   33.79008809
  57   8   43.61771539
  57   9   50.89506996
  57  10   55.42089595
  57  11   56.95887812
  57  12   56.10115247
  57  13   54.09053301
  57  14   51.03113273
  57  15   47.56874264
  57  16   43.99802614
  57  17   40.87250110
  57  18   38.05118001
  57  19   35.47413631
  57  20   33.10629681
  57  21   30.92234127
  57  22   28.90213942
  57  23   27.02902968
  57  24   25.28894393
  57  25   23.66984337
  57  26   22.16130962
  57  27   20.75423496
  57  28   19.44058408
  57  29   18.21320915
  57  30   17.06570525
  57  31   15.99229639
  57  32   14.98774475
  57  33   14.04727766
  57  34   13.16652822
  57  35   12.34148654
  57  36   11.56845914
  57  37   10.84403501
  57  38   10.16505673
  57  39    9.52859587
  57  40    8.93193169
  57  41    8.37253273
  57  42    7.84804053
  57  43    7.35625545
  57  44    6.89512395
  57  45    6.46272732
  57  46    6.05727149
  57  47    5.67707795
  57  48    5.32057541
  57  49    4.98629230
  57  50    4.67284989
  57  51    4.37895602
  57  52    4.10339926
  57  53    3.84504366
  57  54    3.60282381
  57  55    3.37574026
  57  56    3.16285538
  57  57    2.96328936
  57  58    2.77621666
  57  59    2.60086254
  57  60    2.43649995
  57  61    2.28244656
  57  62    2.13806199
  57  63    2.00274527
  57  64    1.87593235
  57  65    1.75709392
  57  66    1.64573324
  57  67    1.54138414
  57  68    1.44360919
  57  69    1.35199795
  57  70    1.26616526
  57  71    1.18574980
  57  72    1.11041255
  57  73    1.03983546
  57  74    0.97372019
  57  75    0.91178688
  57  76    0.85377303
  57  77    0.79943243
  57  78    0.74853420
  57  79    0.70086178
  57  80    0.65621214
  57  81    0.61439486
  57  82    0.57523143
  57  83    0.53855446
  57  84    0.50420705
  57  85    0.47204209
  57  86    0.44192168
  57  87    0.41371657
  57  88    0.38730561
  57  89    0.36257525
  57  90    0.33941908
  57  91    0.31773736
  57  92    0.29743664
  57  93    0.27842935
  57  94    0.26063342
  57  95    0.24397198
  57  96    0.22837299
  57  97    0.21376895
  57  98    0.20009665
  57  99    0.18729684
  57 100    0.17531403
  57 101    0.16409626
  57 102    0.15359484
  57 103    0.14376415
  57 104    0.13456149
  57 105    0.12594684
  57 106    0.11788275
  57 107    0.11033411
  57 108    0.10326806
  57 109    0.09665383
  57 110    0.09046258
  57 111    0.08466734
  57 112    0.07924283
  57 113    0.07416537
  57 114    0.06941282
  57 115    0.06496441
  57 116    0.06080073
  57 117    0.05690357
  57 118    0.05325591
  57 119    0.04984179
  57 120    0.04664630
  57 121    0.04365544
  57 122    0.04085613
  57 123    0.03823612
  57 124    0.03578394
  57 125    0.03348885
  57 126    0.03134079
  57 127    0.02933036
  57 128    0.02744875
  57 129    0.02568770
  57 130    0.02403950
  57 131    0.02249692
  57 132    0.02105319
  57 133    0.01970198
  57 134    0.01843737
  57 135    0.01725380
  57 136    0.01614608
  57 137    0.01510934
  57 138    0.01413904
  57 139    0.01323091
  57 140    0.01238097
  57 141    0.01158548
  57 142    0.01084095
  57 143    0.01014411
  57 144    0.00949189
  57 145    0.00888144
  57 146    0.00831006
  57 147    0.00777524
  57 148    0.00727464
  57 149    0.00680606
  57 150    0.00636742
  57 151    0.00595681
  57 152    0.00557242
  57 153    0.00521256
  57 154    0.00487564
  57 155    0.00456019
  57 156    0.00426481
  57 157    0.00398821
  57 158    0.00372917
  57 159    0.00348655
  57 160    0.00325928
  57 161    0.00304636
  57 162    0.00284685
  57 163    0.00265989
  57 164    0.00248463
  57 165    0.00232032
  57 166    0.00216623
  57 167    0.00202168
  57 168    0.00188603
  57 169    0.00175869
  57 170    0.00163910
  57 171    0.00152673
  57 172    0.00142108
  57 173    0.00132169
  57 174    0.00122813
  57 175    0.00113997
  57 176    0.00105684
  57 177    0.00097836
  57 178    0.00090419
  57 179    0.00083400
  57 180    0.00076749
  57 181    0.00070437
  57 182    0.00064434
  57 183    0.00058715
  57 184    0.00053255
  57 185    0.00048030
  57 186    0.00043016
  57 187    0.00038192
  57 188    0.00033536
  57 189    0.00029028
  57 190    0.00024648
  57 191    0.00020376
  57 192    0.00016194
  57 193    0.00012084
  57 194    0.00008026
  57 195    0.00004004
  57 196    0.00000000
  58   1    0.00000000
  58   2    0.00000000
  58   3    0.00000000
  58   4    0.00000000
  58   5   11.87161789
  58   6   23.62533696
  58   7   34.63853952
  58   8   43.79844791
  58   9   50.52449067
  58  10   55.05500337
  58  11   56.04421948
  58  12   54.90959072
  58  13   52.80896058
  58  14   50.02113400
  58  15   46.70190582
  58  16   43.53815653
  58  17   40.61146140
  58  18   37.90947219
  58  19   35.41057118
  58  20   33.09526152
  58  21   30.94665635
  58  22   28.94996269
  58  23   27.09210982
  58  24   25.36150077
  58  25   23.74781620
  58  26   22.24184429
  58  27   20.83533080
  58  28   19.52084863
  58  29   18.29168628
  58  30   17.14175345
  58  31   16.06550186
  58  32   15.05785863
  58  33   14.11417047
  58  34   13.23015647
  58  35   12.40186816
  58  36   11.62565534
  58  37   10.89813682
  58  38   10.21617502
  58  39    9.57685399
  58  40    8.97746000
  58  41    8.41546458
  58  42    7.88850942
  58  43    7.39439290
  58  44    6.93105804
  58  45    6.49658170
  58  46    6.08916477
  58  47    5.70712328
  58  48    5.34888032
  58  49    5.01295866
  58  50    4.69797396
  58  51    4.40262858
  58  52    4.12570584
  58  53    3.86606470
  58  54    3.62263494
  58  55    3.39441254
  58  56    3.18045554
  58  57    2.97988008
  58  58    2.79185677
  58  59    2.61560730
  58  60    2.45040124
  58  61    2.29555312
  58  62    2.15041963
  58  63    2.01439700
  58  64    1.88691865
  58  65    1.76745283
  58  66    1.65550054
  58  67    1.55059351
  58  68    1.45229235
  58  69    1.36018474
  58  70    1.27388381
  58  71    1.19302660
  58  72    1.11727257
  58  73    1.04630225
  58  74    0.97981595
  58  75    0.91753254
  58  76    0.85918836
  58  77    0.80453607
  58  78    0.75334373
  58  79    0.70539382
  58  80    0.66048236
  58  81    0.61841806
  58  82    0.57902158
  58  83    0.54212476
  58  84    0.50756996
  58  85    0.47520937
  58  86    0.44490445
  58  87    0.41652532
  58  88    0.38995024
  58  89    0.36506513
  58  90    0.34176304
  58  91    0.31994375
  58  92    0.29951334
  58  93    0.28038380
  58  94    0.26247265
  58  95    0.24570262
  58  96    0.23000130
  58  97    0.21530084
  58  98    0.20153769
  58  99    0.18865230
  58 100    0.17658888
  58 101    0.16529519
  58 102    0.15472226
  58 103    0.14482424
  58 104    0.13555818
  58 105    0.12688384
  58 106    0.11876356
  58 107    0.11116203
  58 108    0.10404621
  58 109    0.09738513
  58 110    0.09114981
  58 111    0.08531309
  58 112    0.07984956
  58 113    0.07473540
  58 114    0.06994832
  58 115    0.06546745
  58 116    0.06127322
  58 117    0.05734735
  58 118    0.05367269
  58 119    0.05023319
  58 120    0.04701383
  58 121    0.04400054
  58 122    0.04118015
  58 123    0.03854032
  58 124    0.03606952
  58 125    0.03375692
  58 126    0.03159242
  58 127    0.02956654
  58 128    0.02767041
  58 129    0.02589573
  58 130    0.02423472
  58 131    0.02268011
  58 132    0.02122508
  58 133    0.01986326
  58 134    0.01858868
  58 135    0.01739576
  58 136    0.01627925
  58 137    0.01523426
  58 138    0.01425622
  58 139    0.01334082
  58 140    0.01248405
  58 141    0.01168215
  58 142    0.01093161
  58 143    0.01022912
  58 144    0.00957161
  58 145    0.00895618
  58 146    0.00838013
  58 147    0.00784094
  58 148    0.00733623
  58 149    0.00686378
  58 150    0.00642153
  58 151    0.00600752
  58 152    0.00561994
  58 153    0.00525709
  58 154    0.00491737
  58 155    0.00459928
  58 156    0.00430143
  58 157    0.00402251
  58 158    0.00376129
  58 159    0.00351663
  58 160    0.00328744
  58 161    0.00307272
  58 162    0.00287152
  58 163    0.00268297
  58 164    0.00250622
  58 165    0.00234051
  58 166    0.00218510
  58 167    0.00203931
  58 168    0.00190251
  58 169    0.00177407
  58 170    0.00165345
  58 171    0.00154011
  58 172    0.00143355
  58 173    0.00133330
  58 174    0.00123892
  58 175    0.00115000
  58 176    0.00106614
  58 177    0.00098698
  58 178    0.00091217
  58 179    0.00084137
  58 180    0.00077428
  58 181    0.00071059
  58 182    0.00065004
  58 183    0.00059235
  58 184    0.00053727
  58 185    0.00048456
  58 186    0.00043398
  58 187    0.00038531
  58 188    0.00033834
  58 189    0.00029286
  58 190    0.00024867
  58 191    0.00020557
  58 192    0.00016338
  58 193    0.00012191
  58 194    0.00008098
  58 195    0.00004040
  58 196    0.00000000
  59   1    0.00000000
  59   2    0.00000000
  59   3    0.00000000
  59   4    0.00000000
  59   5   12.15352291
  59   6   23.90176586
  59   7   34.47897798
  59   8   43.58841523
  59   9   50.55174172
  59  10   54.45084783
  59  11   55.47780698
  59  12   53.90388859
  59  13   51.42603189
  59  14   48.74282169
  59  15   45.86658473
  59  16   43.01555971
  59  17   40.28832424
  59  18   37.71646587
  59  19   35.30519877
  59  20   33.05003529
  59  21   30.94297048
  59  22   28.97486092
  59  23   27.13642307
  59  24   25.41868069
  59  25   23.81316271
  59  26   22.31197698
  59  27   20.90782007
  59  28   19.59395494
  59  29   18.36417386
  59  30   17.21275609
  59  31   16.13442529
  59  32   15.12430917
  59  33   14.17790230
  59  34   13.29103263
  59  35   12.45983141
  59  36   11.68070642
  59  37   10.95031808
  59  38   10.26555817
  59  39    9.62353082
  59  40    9.02153551
  59  41    8.45705174
  59  42    7.92772531
  59  43    7.43135586
  59  44    6.96588559
  59  45    6.52938902
  59  46    6.12006365
  59  47    5.73622142
  59  48    5.37628088
  59  49    5.03875996
  59  50    4.72226941
  59  51    4.42550666
  59  52    4.14725015
  59  53    3.88635412
  59  54    3.64174375
  59  55    3.41241067
  59  56    3.19740872
  59  57    2.99585009
  59  58    2.80690165
  59  59    2.62978153
  59  60    2.46375601
  59  61    2.30813647
  59  62    2.16227668
  59  63    2.02557013
  59  64    1.89744765
  59  65    1.77737509
  59  66    1.66485120
  59  67    1.55940561
  59  68    1.46059694
  59  69    1.36801102
  59  70    1.28125927
  59  71    1.19997710
  59  72    1.12382244
  59  73    1.05247441
  59  74    0.98563199
  59  75    0.92301280
  59  76    0.86435198
  59  77    0.80940112
  59  78    0.75792723
  59  79    0.70971182
  59  80    0.66454998
  59  81    0.62224959
  59  82    0.58263047
  59  83    0.54552372
  59  84    0.51077096
  59  85    0.47822372
  59  86    0.44774282
  59  87    0.41919777
  59  88    0.39246628
  59  89    0.36743371
  59  90    0.34399262
  59  91    0.32204232
  59  92    0.30148843
  59  93    0.28224252
  59  94    0.26422171
  59  95    0.24734835
  59  96    0.23154966
  59  97    0.21675748
  59  98    0.20290793
  59  99    0.18994115
  59 100    0.17780107
  59 101    0.16643518
  59 102    0.15579427
  59 103    0.14583224
  59 104    0.13650591
  59 105    0.12777484
  59 106    0.11960115
  59 107    0.11194935
  59 108    0.10478621
  59 109    0.09808061
  59 110    0.09180339
  59 111    0.08592726
  59 112    0.08042664
  59 113    0.07527760
  59 114    0.07045770
  59 115    0.06594596
  59 116    0.06172271
  59 117    0.05776954
  59 118    0.05406921
  59 119    0.05060558
  59 120    0.04736354
  59 121    0.04432892
  59 122    0.04148848
  59 123    0.03882981
  59 124    0.03634130
  59 125    0.03401207
  59 126    0.03183193
  59 127    0.02979136
  59 128    0.02788142
  59 129    0.02609377
  59 130    0.02442058
  59 131    0.02285452
  59 132    0.02138875
  59 133    0.02001684
  59 134    0.01873278
  59 135    0.01753095
  59 136    0.01640608
  59 137    0.01535324
  59 138    0.01436783
  59 139    0.01344551
  59 140    0.01258224
  59 141    0.01177425
  59 142    0.01101798
  59 143    0.01031012
  59 144    0.00964756
  59 145    0.00902740
  59 146    0.00844691
  59 147    0.00790354
  59 148    0.00739492
  59 149    0.00691880
  59 150    0.00647310
  59 151    0.00605586
  59 152    0.00566525
  59 153    0.00529954
  59 154    0.00495715
  59 155    0.00463655
  59 156    0.00433634
  59 157    0.00405521
  59 158    0.00379192
  59 159    0.00354531
  59 160    0.00331429
  59 161    0.00309785
  59 162    0.00289505
  59 163    0.00270498
  59 164    0.00252681
  59 165    0.00235977
  59 166    0.00220310
  59 167    0.00205614
  59 168    0.00191822
  59 169    0.00178874
  59 170    0.00166714
  59 171    0.00155287
  59 172    0.00144544
  59 173    0.00134437
  59 174    0.00124922
  59 175    0.00115957
  59 176    0.00107503
  59 177    0.00099521
  59 178    0.00091978
  59 179    0.00084840
  59 180    0.00078075
  59 181    0.00071654
  59 182    0.00065548
  59 183    0.00059732
  59 184    0.00054178
  59 185    0.00048862
  59 186    0.00043762
  59 187    0.00038854
  59 188    0.00034118
  59 189    0.00029532
  59 190    0.00025076
  59 191    0.00020730
  59 192    0.00016475
  59 193    0.00012293
  59 194    0.00008166
  59 195    0.00004074
  59 196    0.00000000
  60   1    0.00000000
  60   2    0.00000000
  60   3    0.00000000
  60   4    0.00000000
  60   5   10.88937064
  60   6   21.44492838
  60   7   32.92524527
  60   8   42.69902149
  60   9   49.84562255
  60  10   53.93686067
  60  11   54.73440539
  60  12   53.01795617
  60  13   50.45436674
  60  14   47.85270260
  60  15   45.18970170
  60  16   42.54140783
  60  17   39.97112461
  60  18   37.51388517
  60  19   35.18508491
  60  20   32.98904289
  60  21   30.92422513
  60  22   28.98610290
  60  23   27.16869521
  60  24   25.46541272
  60  25   23.86952498
  60  26   22.37441810
  60  27   20.97373257
  60  28   19.66143148
  60  29   18.43182835
  60  30   17.27959168
  60  31   16.19973637
  60  32   15.18760826
  60  33   14.23886532
  60  34   13.34945769
  60  35   12.51560765
  60  36   11.73379044
  60  37   11.00071602
  60  38   10.31331208
  60  39    9.66870828
  60  40    9.06422174
  60  41    8.49734363
  60  42    7.96572687
  60  43    7.46717482
  60  44    6.99963087
  60  45    6.56116883
  60  46    6.14998415
  60  47    5.76438575
  60  48    5.40278845
  60  49    5.06370610
  60  50    4.74574506
  60  51    4.44759825
  60  52    4.16803958
  60  53    3.90591884
  60  54    3.66015684
  60  55    3.42974097
  60  56    3.21372103
  60  57    3.01120532
  60  58    2.82135704
  60  59    2.64339083
  60  60    2.47656968
  60  61    2.32020187
  60  62    2.17363825
  60  63    2.03626957
  60  64    1.90752411
  60  65    1.78686530
  60  66    1.67378965
  60  67    1.56782467
  60  68    1.46852701
  60  69    1.37548067
  60  70    1.28829533
  60  71    1.20660479
  60  72    1.13006548
  60  73    1.05835509
  60  74    0.99117127
  60  75    0.92823042
  60  76    0.86926652
  60  77    0.81403004
  60  78    0.76228700
  60  79    0.71381793
  60  80    0.66841703
  60  81    0.62589133
  60  82    0.58605986
  60  83    0.54875297
  60  84    0.51381157
  60  85    0.48108655
  60  86    0.45043809
  60  87    0.42173513
  60  88    0.39485482
  60  89    0.36968201
  60  90    0.34610877
  60  91    0.32403393
  60  92    0.30336271
  60  93    0.28400624
  60  94    0.26588127
  60  95    0.24890977
  60  96    0.23301865
  60  97    0.21813940
  60  98    0.20420783
  60  99    0.19116381
  60 100    0.17895100
  60 101    0.16751661
  60 102    0.15681120
  60 103    0.14678845
  60 104    0.13740495
  60 105    0.12862007
  60 106    0.12039572
  60 107    0.11269625
  60 108    0.10548825
  60 109    0.09874042
  60 110    0.09242347
  60 111    0.08650996
  60 112    0.08097418
  60 113    0.07579205
  60 114    0.07094104
  60 115    0.06640003
  60 116    0.06214926
  60 117    0.05817020
  60 118    0.05444554
  60 119    0.05095902
  60 120    0.04769546
  60 121    0.04464061
  60 122    0.04178116
  60 123    0.03910462
  60 124    0.03659932
  60 125    0.03425430
  60 126    0.03205933
  60 127    0.03000482
  60 128    0.02808179
  60 129    0.02628183
  60 130    0.02459708
  60 131    0.02302017
  60 132    0.02154420
  60 133    0.02016270
  60 134    0.01886965
  60 135    0.01765937
  60 136    0.01652656
  60 137    0.01546628
  60 138    0.01447387
  60 139    0.01354498
  60 140    0.01267555
  60 141    0.01186176
  60 142    0.01110006
  60 143    0.01038710
  60 144    0.00971975
  60 145    0.00909509
  60 146    0.00851038
  60 147    0.00796305
  60 148    0.00745071
  60 149    0.00697111
  60 150    0.00652213
  60 151    0.00610182
  60 152    0.00570832
  60 153    0.00533991
  60 154    0.00499497
  60 155    0.00467199
  60 156    0.00436955
  60 157    0.00408632
  60 158    0.00382105
  60 159    0.00357259
  60 160    0.00333983
  60 161    0.00312177
  60 162    0.00291743
  60 163    0.00272592
  60 164    0.00254640
  60 165    0.00237809
  60 166    0.00222023
  60 167    0.00207214
  60 168    0.00193317
  60 169    0.00180270
  60 170    0.00168016
  60 171    0.00156502
  60 172    0.00145676
  60 173    0.00135491
  60 174    0.00125903
  60 175    0.00116868
  60 176    0.00108348
  60 177    0.00100305
  60 178    0.00092703
  60 179    0.00085509
  60 180    0.00078691
  60 181    0.00072220
  60 182    0.00066067
  60 183    0.00060204
  60 184    0.00054606
  60 185    0.00049249
  60 186    0.00044109
  60 187    0.00039162
  60 188    0.00034389
  60 189    0.00029766
  60 190    0.00025275
  60 191    0.00020894
  60 192    0.00016606
  60 193    0.00012391
  60 194    0.00008231
  60 195    0.00004106
  60 196    0.00000000
  61   1    0.00000000
  61   2    0.00000000
  61   3    0.00000000
  61   4    0.00000000
  61   5    7.00263235
  61   6   15.14919733
  61   7   29.20988606
  61   8   40.60776997
  61   9   48.39444840
  61  10   52.93253033
  61  11   53.72415455
  61  12   52.19144807
  61  13   49.72279579
  61  14   47.21552270
  61  15   44.67905138
  61  16   42.15958127
  61  17   39.70092574
  61  18   37.33307105
  61  19   35.07309404
  61  20   32.92891448
  61  21   30.90260497
  61  22   28.99269082
  61  23   27.19562573
  61  24   25.50671360
  61  25   23.92068005
  61  26   22.43202515
  61  27   21.03523954
  61  28   19.72493450
  61  29   18.49591752
  61  30   17.34323348
  61  31   16.26218406
  61  32   15.24833341
  61  33   14.29750552
  61  34   13.40577643
  61  35   12.56946360
  61  36   11.78511383
  61  37   11.04949041
  61  38   10.35956040
  61  39    9.71248204
  61  40    9.10559273
  61  41    8.53639757
  61  42    8.00255853
  61  43    7.50188429
  61  44    7.03232078
  61  45    6.59194223
  61  46    6.17894295
  61  47    5.79162958
  61  48    5.42841387
  61  49    5.08780604
  61  50    4.76840847
  61  51    4.46890988
  61  52    4.18807994
  61  53    3.92476414
  61  54    3.67787907
  61  55    3.44640804
  61  56    3.22939685
  61  57    3.02595001
  61  58    2.83522707
  61  59    2.65643923
  61  60    2.48884621
  61  61    2.33175319
  61  62    2.18450812
  61  63    2.04649904
  61  64    1.91715164
  61  65    1.79592697
  61  66    1.68231928
  61  67    1.57585398
  61  68    1.47608575
  61  69    1.38259674
  61  70    1.29499493
  61  71    1.21291250
  61  72    1.13600437
  61  73    1.06394685
  61  74    0.99643625
  61  75    0.93318775
  61  76    0.87393416
  61  77    0.81842492
  61  78    0.76642499
  61  79    0.71771399
  61  80    0.67208523
  61  81    0.62934490
  61  82    0.58931126
  61  83    0.55181392
  61  84    0.51669312
  61  85    0.48379909
  61  86    0.45299142
  61  87    0.42413848
  61  88    0.39711687
  61  89    0.37181096
  61  90    0.34811233
  61  91    0.32591938
  61  92    0.30513689
  61  93    0.28567562
  61  94    0.26745193
  61  95    0.25038747
  61  96    0.23440878
  61  97    0.21944706
  61  98    0.20543784
  61  99    0.19232069
  61 100    0.18003902
  61 101    0.16853980
  61 102    0.15777336
  61 103    0.14769314
  61 104    0.13825556
  61 105    0.12941976
  61 106    0.12114749
  61 107    0.11340292
  61 108    0.10615247
  61 109    0.09936471
  61 110    0.09301019
  61 111    0.08706132
  61 112    0.08149227
  61 113    0.07627886
  61 114    0.07139842
  61 115    0.06682973
  61 116    0.06255292
  61 117    0.05854939
  61 118    0.05480170
  61 119    0.05129354
  61 120    0.04800963
  61 121    0.04493566
  61 122    0.04205822
  61 123    0.03936478
  61 124    0.03684358
  61 125    0.03448363
  61 126    0.03227463
  61 127    0.03020694
  61 128    0.02827152
  61 129    0.02645992
  61 130    0.02476424
  61 131    0.02317705
  61 132    0.02169142
  61 133    0.02030087
  61 134    0.01899930
  61 135    0.01778102
  61 136    0.01664071
  61 137    0.01557337
  61 138    0.01457433
  61 139    0.01363923
  61 140    0.01276396
  61 141    0.01194469
  61 142    0.01117784
  61 143    0.01046005
  61 144    0.00978817
  61 145    0.00915925
  61 146    0.00857054
  61 147    0.00801947
  61 148    0.00750360
  61 149    0.00702069
  61 150    0.00656862
  61 151    0.00614539
  61 152    0.00574916
  61 153    0.00537819
  61 154    0.00503084
  61 155    0.00470560
  61 156    0.00440104
  61 157    0.00411581
  61 158    0.00384868
  61 159    0.00359846
  61 160    0.00336406
  61 161    0.00314445
  61 162    0.00293866
  61 163    0.00274579
  61 164    0.00256499
  61 165    0.00239547
  61 166    0.00223648
  61 167    0.00208733
  61 168    0.00194736
  61 169    0.00181595
  61 170    0.00169253
  61 171    0.00157655
  61 172    0.00146751
  61 173    0.00136492
  61 174    0.00126833
  61 175    0.00117733
  61 176    0.00109151
  61 177    0.00101048
  61 178    0.00093391
  61 179    0.00086144
  61 180    0.00079276
  61 181    0.00072757
  61 182    0.00066558
  61 183    0.00060652
  61 184    0.00055013
  61 185    0.00049616
  61 186    0.00044438
  61 187    0.00039455
  61 188    0.00034645
  61 189    0.00029989
  61 190    0.00025464
  61 191    0.00021051
  61 192    0.00016730
  61 193    0.00012484
  61 194    0.00008292
  61 195    0.00004137
  61 196    0.00000000
  62   1    0.00000000
  62   2    0.00000000
  62   3    0.00000000
  62   4    0.00000000
  62   5    0.00000000
  62   6    0.00000000
  62   7   24.27428815
  62   8   38.29031762
  62   9   47.38564232
  62  10   51.88659979
  62  11   53.25334613
  62  12   51.50986054
  62  13   49.22893594
  62  14   46.79659218
  62  15   44.33029498
  62  16   41.88574726
  62  17   39.49888872
  62  18   37.19386102
  62  19   34.98573852
  62  20   32.88276355
  62  21   30.88832362
  62  22   29.00251654
  62  23   27.22329466
  62  24   25.54726491
  62  25   23.97023498
  62  26   22.48758082
  62  27   21.09449114
  62  28   19.78612818
  62  29   18.55773146
  62  30   17.40468305
  62  31   16.32254683
  62  32   15.30709021
  62  33   14.35429419
  62  34   13.46035568
  62  35   12.62168470
  62  36   11.83489850
  62  37   11.09681359
  62  38   10.40443678
  62  39    9.75495556
  62  40    9.14572841
  62  41    8.57427517
  62  42    8.03826765
  62  43    7.53552062
  62  44    7.06398316
  62  45    6.62173052
  62  46    6.20695636
  62  47    5.81796544
  62  48    5.45316681
  62  49    5.11106732
  62  50    4.79026561
  62  51    4.48944641
  62  52    4.20737525
  62  53    3.94289346
  62  54    3.69491353
  62  55    3.46241469
  62  56    3.24443884
  62  57    3.04008672
  62  58    2.84851425
  62  59    2.66892922
  62  60    2.50058806
  62  61    2.34279291
  62  62    2.19488879
  62  63    2.05626102
  62  64    1.92633272
  62  65    1.80456256
  62  66    1.69044253
  62  67    1.58349594
  62  68    1.48327551
  62  69    1.38936155
  62  70    1.30136032
  62  71    1.21890241
  62  72    1.14164124
  62  73    1.06925172
  62  74    1.00142887
  62  75    0.93788664
  62  76    0.87835671
  62  77    0.82258745
  62  78    0.77034284
  62  79    0.72140155
  62  80    0.67555604
  62  81    0.63261167
  62  82    0.59238596
  62  83    0.55470779
  62  84    0.51941674
  62  85    0.48636241
  62  86    0.45540380
  62  87    0.42640873
  62  88    0.39925329
  62  89    0.37382135
  62  90    0.35000404
  62  91    0.32769934
  62  92    0.30681162
  62  93    0.28725125
  62  94    0.26893426
  62  95    0.25178193
  62  96    0.23572052
  62  97    0.22068090
  62  98    0.20659834
  62  99    0.19341214
  62 100    0.18106547
  62 101    0.16950506
  62 102    0.15868101
  62 103    0.14854657
  62 104    0.13905795
  62 105    0.13017411
  62 106    0.12185664
  62 107    0.11406953
  62 108    0.10677905
  62 109    0.09995362
  62 110    0.09356366
  62 111    0.08758145
  62 112    0.08198104
  62 113    0.07673812
  62 114    0.07182993
  62 115    0.06723514
  62 116    0.06293378
  62 117    0.05890716
  62 118    0.05513777
  62 119    0.05160920
  62 120    0.04830610
  62 121    0.04521408
  62 122    0.04231969
  62 123    0.03961031
  62 124    0.03707413
  62 125    0.03470010
  62 126    0.03247786
  62 127    0.03039773
  62 128    0.02845062
  62 129    0.02662805
  62 130    0.02492204
  62 131    0.02332517
  62 132    0.02183044
  62 133    0.02043133
  62 134    0.01912172
  62 135    0.01789590
  62 136    0.01674850
  62 137    0.01567451
  62 138    0.01466923
  62 139    0.01372825
  62 140    0.01284747
  62 141    0.01202304
  62 142    0.01125133
  62 143    0.01052897
  62 144    0.00985281
  62 145    0.00921987
  62 146    0.00862739
  62 147    0.00807277
  62 148    0.00755359
  62 149    0.00706755
  62 150    0.00661255
  62 151    0.00618657
  62 152    0.00578776
  62 153    0.00541437
  62 154    0.00506475
  62 155    0.00473737
  62 156    0.00443081
  62 157    0.00414370
  62 158    0.00387481
  62 159    0.00362293
  62 160    0.00338697
  62 161    0.00316590
  62 162    0.00295873
  62 163    0.00276457
  62 164    0.00258257
  62 165    0.00241191
  62 166    0.00225185
  62 167    0.00210169
  62 168    0.00196078
  62 169    0.00182848
  62 170    0.00170422
  62 171    0.00158745
  62 172    0.00147767
  62 173    0.00137438
  62 174    0.00127714
  62 175    0.00118551
  62 176    0.00109910
  62 177    0.00101752
  62 178    0.00094041
  62 179    0.00086745
  62 180    0.00079830
  62 181    0.00073265
  62 182    0.00067024
  62 183    0.00061077
  62 184    0.00055399
  62 185    0.00049964
  62 186    0.00044749
  62 187    0.00039732
  62 188    0.00034889
  62 189    0.00030199
  62 190    0.00025642
  62 191    0.00021199
  62 192    0.00016848
  62 193    0.00012572
  62 194    0.00008350
  62 195    0.00004166
  62 196    0.00000000
  63   1    0.00000000
  63   2    0.00000000
  63   3    0.00000000
  63   4    0.00000000
  63   5    0.00000000
  63   6   11.02300749
  63   7   26.69414328
  63   8   39.04688464
  63   9   47.16093576
  63  10   52.18263455
  63  11   53.10599626
  63  12   51.57195773
  63  13   49.08360812
  63  14   46.59898887
  63  15   44.13728777
  63  16   41.72193476
  63  17   39.37317459
  63  18   37.10667017
  63  19   34.93331851
  63  20   32.85974029
  63  21   30.88908638
  63  22   29.02188327
  63  23   27.25677366
  63  24   25.59110776
  63  25   24.02139108
  63  26   22.54361236
  63  27   21.15347845
  63  28   19.84657936
  63  29   18.61850232
  63  30   17.46490885
  63  31   16.38158554
  63  32   15.36447605
  63  33   14.40970002
  63  34   13.51356271
  63  35   12.67255830
  63  36   11.88336885
  63  37   11.14286038
  63  38   10.44807699
  63  39    9.79623389
  63  40    9.18470971
  63  41    8.61103847
  63  42    8.07290154
  63  43    7.56811962
  63  44    7.09464494
  63  45    6.65055378
  63  46    6.23403920
  63  47    5.84340418
  63  48    5.47705511
  63  49    5.13349556
  63  50    4.81132048
  63  51    4.50921066
  63  52    4.22592753
  63  53    3.96030830
  63  54    3.71126134
  63  55    3.47776187
  63  56    3.25884786
  63  57    3.05361629
  63  58    2.86121947
  63  59    2.68086174
  63  60    2.51179628
  63  61    2.35332215
  63  62    2.20478146
  63  63    2.06555679
  63  64    1.93506872
  63  65    1.81277350
  63  66    1.69816088
  63  67    1.59075207
  63  68    1.49009783
  63  69    1.39577664
  63  70    1.30739306
  63  71    1.22457606
  63  72    1.14697761
  63  73    1.07427121
  63  74    1.00615060
  63  75    0.94232852
  63  76    0.88253554
  63  77    0.82651897
  63  78    0.77404181
  63  79    0.72488183
  63  80    0.67883063
  63  81    0.63569277
  63  82    0.59528503
  63  83    0.55743560
  63  84    0.52198340
  63  85    0.48877741
  63  86    0.45767608
  63  87    0.42854669
  63  88    0.40126483
  63  89    0.37571389
  63  90    0.35178458
  63  91    0.32937444
  63  92    0.30838747
  63  93    0.28873367
  63  94    0.27032873
  63  95    0.25309362
  63  96    0.23695427
  63  97    0.22184130
  63  98    0.20768969
  63  99    0.19443849
  63 100    0.18203064
  63 101    0.17041265
  63 102    0.15953440
  63 103    0.14934896
  63 104    0.13981233
  63 105    0.13088333
  63 106    0.12252335
  63 107    0.11469623
  63 108    0.10736812
  63 109    0.10050728
  63 110    0.09408400
  63 111    0.08807045
  63 112    0.08244056
  63 113    0.07716991
  63 114    0.07223564
  63 115    0.06761632
  63 116    0.06329189
  63 117    0.05924358
  63 118    0.05545378
  63 119    0.05190603
  63 120    0.04858490
  63 121    0.04547593
  63 122    0.04256560
  63 123    0.03984123
  63 124    0.03729097
  63 125    0.03490370
  63 126    0.03266903
  63 127    0.03057721
  63 128    0.02861912
  63 129    0.02678622
  63 130    0.02507052
  63 131    0.02346453
  63 132    0.02196124
  63 133    0.02055409
  63 134    0.01923693
  63 135    0.01800402
  63 136    0.01684995
  63 137    0.01576970
  63 138    0.01475854
  63 139    0.01381205
  63 140    0.01292609
  63 141    0.01209679
  63 142    0.01132051
  63 143    0.01059386
  63 144    0.00991367
  63 145    0.00927695
  63 146    0.00868092
  63 147    0.00812297
  63 148    0.00760066
  63 149    0.00711169
  63 150    0.00665393
  63 151    0.00622537
  63 152    0.00582413
  63 153    0.00544845
  63 154    0.00509669
  63 155    0.00476731
  63 156    0.00445886
  63 157    0.00416998
  63 158    0.00389942
  63 159    0.00364598
  63 160    0.00340856
  63 161    0.00318611
  63 162    0.00297766
  63 163    0.00278228
  63 164    0.00259913
  63 165    0.00242740
  63 166    0.00226634
  63 167    0.00211523
  63 168    0.00197343
  63 169    0.00184029
  63 170    0.00171524
  63 171    0.00159774
  63 172    0.00148725
  63 173    0.00138330
  63 174    0.00128544
  63 175    0.00119323
  63 176    0.00110626
  63 177    0.00102415
  63 178    0.00094655
  63 179    0.00087311
  63 180    0.00080352
  63 181    0.00073745
  63 182    0.00067463
  63 183    0.00061477
  63 184    0.00055762
  63 185    0.00050292
  63 186    0.00045043
  63 187    0.00039993
  63 188    0.00035118
  63 189    0.00030398
  63 190    0.00025811
  63 191    0.00021338
  63 192    0.00016959
  63 193    0.00012654
  63 194    0.00008405
  63 195    0.00004193
  63 196    0.00000000
  64   1    0.00000000
  64   2    0.00000000
  64   3    0.00000000
  64   4    0.00000000
  64   5    0.00000000
  64   6   15.44202284
  64   7   29.53927631
  64   8   40.19848580
  64   9   48.21741413
  64  10   52.78594586
  64  11   53.62868325
  64  12   51.79486035
  64  13   49.13108089
  64  14   46.56504995
  64  15   44.07465835
  64  16   41.65858423
  64  17   39.32285508
  64  18   37.07490180
  64  19   34.92099822
  64  20   32.86536326
  64  21   30.91007838
  64  22   29.05536025
  64  23   27.29994517
  64  24   25.64146829
  64  25   24.07679096
  64  26   22.60226382
  64  27   21.21392954
  64  28   19.90767429
  64  29   18.67933818
  64  30   17.52479407
  64  31   16.44000236
  64  32   15.42104786
  64  33   14.46416364
  64  34   13.56574521
  64  35   12.72235791
  64  36   11.93073929
  64  37   11.18779813
  64  38   10.49061104
  64  39    9.83641747
  64  40    9.22261368
  64  41    8.64674611
  64  42    8.10650436
  64  43    7.59971415
  64  44    7.12433020
  64  45    6.67842931
  64  46    6.26020360
  64  47    5.86795400
  64  48    5.50008403
  64  49    5.15509387
  64  50    4.83157465
  64  51    4.52820311
  64  52    4.24373654
  64  53    3.97700796
  64  54    3.72692158
  64  55    3.49244854
  64  56    3.27262290
  64  57    3.06653779
  64  58    2.87334192
  64  59    2.69223617
  64  60    2.52247043
  64  61    2.36334065
  64  62    2.21418605
  64  63    2.07438647
  64  64    1.94335990
  64  65    1.82056020
  64  66    1.70547486
  64  67    1.59762301
  64  68    1.49655345
  64  69    1.40184283
  64  70    1.31309400
  64  71    1.22993437
  64  72    1.15201442
  64  73    1.07900629
  64  74    1.01060242
  64  75    0.94651439
  64  76    0.88647164
  64  77    0.83022045
  64  78    0.77752287
  64  79    0.72815577
  64  80    0.68190991
  64  81    0.63858907
  64  82    0.59800931
  64  83    0.55999814
  64  84    0.52439385
  64  85    0.49104483
  64  86    0.45980897
  64  87    0.43055302
  64  88    0.40315211
  64  89    0.37748917
  64  90    0.35345447
  64  91    0.33094519
  64  92    0.30986492
  64  93    0.29012333
  64  94    0.27163578
  64  95    0.25432293
  64  96    0.23811042
  64  97    0.22292861
  64  98    0.20871220
  64  99    0.19540004
  64 100    0.18293481
  64 101    0.17126283
  64 102    0.16033377
  64 103    0.15010052
  64 104    0.14051891
  64 105    0.13154758
  64 106    0.12314777
  64 107    0.11528318
  64 108    0.10791982
  64 109    0.10102581
  64 110    0.09457134
  64 111    0.08852844
  64 112    0.08287094
  64 113    0.07757432
  64 114    0.07261562
  64 115    0.06797333
  64 116    0.06362731
  64 117    0.05955869
  64 118    0.05574979
  64 119    0.05218408
  64 120    0.04884606
  64 121    0.04572122
  64 122    0.04279597
  64 123    0.04005757
  64 124    0.03749413
  64 125    0.03509447
  64 126    0.03284815
  64 127    0.03074538
  64 128    0.02877701
  64 129    0.02693444
  64 130    0.02520966
  64 131    0.02359514
  64 132    0.02208384
  64 133    0.02066916
  64 134    0.01934493
  64 135    0.01810537
  64 136    0.01694506
  64 137    0.01585895
  64 138    0.01484228
  64 139    0.01389062
  64 140    0.01299981
  64 141    0.01216594
  64 142    0.01138538
  64 143    0.01065472
  64 144    0.00997075
  64 145    0.00933049
  64 146    0.00873114
  64 147    0.00817006
  64 148    0.00764482
  64 149    0.00715310
  64 150    0.00669275
  64 151    0.00626176
  64 152    0.00585824
  64 153    0.00548043
  64 154    0.00512667
  64 155    0.00479540
  64 156    0.00448518
  64 157    0.00419464
  64 158    0.00392252
  64 159    0.00366762
  64 160    0.00342883
  64 161    0.00320508
  64 162    0.00299542
  64 163    0.00279891
  64 164    0.00261469
  64 165    0.00244195
  64 166    0.00227994
  64 167    0.00212795
  64 168    0.00198530
  64 169    0.00185138
  64 170    0.00172560
  64 171    0.00160739
  64 172    0.00149625
  64 173    0.00139169
  64 174    0.00129324
  64 175    0.00120047
  64 176    0.00111298
  64 177    0.00103039
  64 178    0.00095232
  64 179    0.00087844
  64 180    0.00080842
  64 181    0.00074195
  64 182    0.00067875
  64 183    0.00061853
  64 184    0.00056103
  64 185    0.00050600
  64 186    0.00045319
  64 187    0.00040238
  64 188    0.00035333
  64 189    0.00030584
  64 190    0.00025970
  64 191    0.00021469
  64 192    0.00017063
  64 193    0.00012732
  64 194    0.00008457
  64 195    0.00004219
  64 196    0.00000000
  65   1    0.00000000
  65   2    0.00000000
  65   3    0.00000000
  65   4    0.00000000
  65   5    0.00000000
  65   6   18.26763750
  65   7   31.94072871
  65   8   42.15132301
  65   9   48.91735182
  65  10   53.32640667
  65  11   54.04265999
  65  12   52.05510638
  65  13   49.27752619
  65  14   46.64191836
  65  15   44.11418657
  65  16   41.68168988
  65  17   39.34220856
  65  18   37.09753180
  65  19   34.95023315
  65  20   32.90222920
  65  21   30.95426769
  65  22   29.10587199
  65  23   27.35548756
  65  24   25.70069783
  65  25   24.13844422
  65  26   22.66522198
  65  27   21.27724228
  65  28   19.97056048
  65  29   18.74117417
  65  30   17.58509625
  65  31   16.49840780
  65  32   15.47729533
  65  33   14.51807602
  65  34   13.61721389
  65  35   12.77132922
  65  36   11.97720300
  65  37   11.23177780
  65  38   10.53215603
  65  39    9.87559632
  65  40    9.25950883
  65  41    8.68144952
  65  42    8.13911412
  65  43    7.63033171
  65  44    7.15305825
  65  45    6.70537012
  65  46    6.28545776
  65  47    5.89161948
  65  48    5.52225552
  65  49    5.17586226
  65  50    4.85102677
  65  51    4.54642153
  65  52    4.26079951
  65  53    3.99298938
  65  54    3.74189108
  65  55    3.50647161
  65  56    3.28576098
  65  57    3.07884849
  65  58    2.88487914
  65  59    2.70305031
  65  60    2.53260859
  65  61    2.37284681
  65  62    2.22310124
  65  63    2.08274897
  65  64    1.95120543
  65  65    1.82792205
  65  66    1.71238409
  65  67    1.60410857
  65  68    1.50264232
  65  69    1.40756021
  65  70    1.31846338
  65  71    1.23497767
  65  72    1.15675210
  65  73    1.08345743
  65  74    1.01478488
  65  75    0.95044482
  65  76    0.89016562
  65  77    0.83369253
  65  78    0.78078667
  65  79    0.73122402
  65  80    0.68479452
  65  81    0.64130122
  65  82    0.60055944
  65  83    0.56239605
  65  84    0.52664870
  65  85    0.49316524
  65  86    0.46180300
  65  87    0.43242825
  65  88    0.40491564
  65  89    0.37914767
  65  90    0.35501420
  65  91    0.33241202
  65  92    0.31124438
  65  93    0.29142062
  65  94    0.27285577
  65  95    0.25547019
  65  96    0.23918928
  65  97    0.22394310
  65  98    0.20966615
  65  99    0.19629703
  65 100    0.18377821
  65 101    0.17205581
  65 102    0.16107932
  65 103    0.15080144
  65 104    0.14117785
  65 105    0.13216702
  65 106    0.12373005
  65 107    0.11583051
  65 108    0.10843426
  65 109    0.10150933
  65 110    0.09502575
  65 111    0.08895549
  65 112    0.08327225
  65 113    0.07795142
  65 114    0.07296995
  65 115    0.06830625
  65 116    0.06394009
  65 117    0.05985253
  65 118    0.05602584
  65 119    0.05244339
  65 120    0.04908963
  65 121    0.04594999
  65 122    0.04301083
  65 123    0.04025936
  65 124    0.03768363
  65 125    0.03527242
  65 126    0.03301524
  65 127    0.03090227
  65 128    0.02892431
  65 129    0.02707273
  65 130    0.02533949
  65 131    0.02371701
  65 132    0.02219823
  65 133    0.02077653
  65 134    0.01944571
  65 135    0.01819995
  65 136    0.01703383
  65 137    0.01594225
  65 138    0.01492045
  65 139    0.01396397
  65 140    0.01306862
  65 141    0.01223051
  65 142    0.01144595
  65 143    0.01071154
  65 144    0.01002405
  65 145    0.00938049
  65 146    0.00877803
  65 147    0.00821404
  65 148    0.00768606
  65 149    0.00719177
  65 150    0.00672901
  65 151    0.00629576
  65 152    0.00589012
  65 153    0.00551031
  65 154    0.00515467
  65 155    0.00482164
  65 156    0.00450977
  65 157    0.00421769
  65 158    0.00394411
  65 159    0.00368785
  65 160    0.00344776
  65 161    0.00322282
  65 162    0.00301202
  65 163    0.00281444
  65 164    0.00262922
  65 165    0.00245555
  65 166    0.00229266
  65 167    0.00213984
  65 168    0.00199641
  65 169    0.00186175
  65 170    0.00173528
  65 171    0.00161642
  65 172    0.00150467
  65 173    0.00139952
  65 174    0.00130053
  65 175    0.00120725
  65 176    0.00111927
  65 177    0.00103621
  65 178    0.00095771
  65 179    0.00088342
  65 180    0.00081301
  65 181    0.00074617
  65 182    0.00068261
  65 183    0.00062205
  65 184    0.00056423
  65 185    0.00050888
  65 186    0.00045578
  65 187    0.00040467
  65 188    0.00035535
  65 189    0.00030759
  65 190    0.00026118
  65 191    0.00021592
  65 192    0.00017161
  65 193    0.00012805
  65 194    0.00008505
  65 195    0.00004243
  65 196    0.00000000
  66   1    0.00000000
  66   2    0.00000000
  66   3    0.00000000
  66   4    0.00000000
  66   5    9.44738654
  66   6   22.76094214
  66   7   34.93256881
  66   8   43.71749980
  66   9   50.17012875
  66  10   53.77318817
  66  11   54.37683070
  66  12   52.31380785
  66  13   49.47930657
  66  14   46.79766516
  66  15   44.23511308
  66  16   41.77867382
  66  17   39.42428385
  66  18   37.17132237
  66  19   35.02011424
  66  20   32.97079337
  66  21   31.02283223
  66  22   29.17491247
  66  23   27.42496673
  66  24   25.77029694
  66  25   24.20771654
  66  26   22.73368923
  66  27   21.34445130
  66  28   20.03611338
  66  29   18.80474152
  66  30   17.64641976
  66  31   16.55729695
  66  32   15.53362080
  66  33   14.57176167
  66  34   13.66822850
  66  35   12.81967852
  66  36   12.02292245
  66  37   11.27492615
  66  38   10.57280973
  66  39    9.91384490
  66  40    9.29545090
  66  41    8.71518958
  66  42    8.17075993
  66  43    7.65999220
  66  44    7.18084186
  66  45    6.73138350
  66  46    6.30980483
  66  47    5.91440072
  66  48    5.54356743
  66  49    5.19579706
  66  50    4.86967216
  66  51    4.56386064
  66  52    4.27711084
  66  53    4.00824690
  66  54    3.75616431
  66  55    3.51982576
  66  56    3.29825713
  66  57    3.09054376
  66  58    2.89582690
  66  59    2.71330037
  66  60    2.54220739
  66  61    2.38183764
  66  62    2.23152444
  66  63    2.09064209
  66  64    1.95860344
  66  65    1.83485749
  66  66    1.71888727
  66  67    1.61020769
  66  68    1.50836365
  66  69    1.41292819
  66  70    1.32350078
  66  71    1.23970569
  66  72    1.16119050
  66  73    1.08762464
  66  74    1.01869806
  66  75    0.95411998
  66  76    0.89361770
  66  77    0.83693549
  66  78    0.78383352
  66  79    0.73408693
  66  80    0.68748486
  66  81    0.64382962
  66  82    0.60293583
  66  83    0.56462973
  66  84    0.52874838
  66  85    0.49513907
  66  86    0.46365861
  66  87    0.43417279
  66  88    0.40655582
  66  89    0.38068977
  66  90    0.35646412
  66  91    0.33377529
  66  92    0.31252620
  66  93    0.29262585
  66  94    0.27398898
  66  95    0.25653570
  66  96    0.24019111
  66  97    0.22488505
  66  98    0.21055178
  66  99    0.19712969
  66 100    0.18456105
  66 101    0.17279179
  66 102    0.16177123
  66 103    0.15145189
  66 104    0.14178930
  66 105    0.13274179
  66 106    0.12427032
  66 107    0.11633833
  66 108    0.10891156
  66 109    0.10195792
  66 110    0.09544735
  66 111    0.08935169
  66 112    0.08364457
  66 113    0.07830128
  66 114    0.07329869
  66 115    0.06861513
  66 116    0.06423029
  66 117    0.06012517
  66 118    0.05628196
  66 119    0.05268399
  66 120    0.04931563
  66 121    0.04616227
  66 122    0.04321021
  66 123    0.04044662
  66 124    0.03785949
  66 125    0.03543756
  66 126    0.03317032
  66 127    0.03104788
  66 128    0.02906103
  66 129    0.02720110
  66 130    0.02546000
  66 131    0.02383015
  66 132    0.02230444
  66 133    0.02087622
  66 134    0.01953928
  66 135    0.01828778
  66 136    0.01711625
  66 137    0.01601960
  66 138    0.01499304
  66 139    0.01403208
  66 140    0.01313254
  66 141    0.01229047
  66 142    0.01150222
  66 143    0.01076432
  66 144    0.01007357
  66 145    0.00942693
  66 146    0.00882159
  66 147    0.00825490
  66 148    0.00772438
  66 149    0.00722770
  66 150    0.00676271
  66 151    0.00632735
  66 152    0.00591974
  66 153    0.00553808
  66 154    0.00518070
  66 155    0.00484604
  66 156    0.00453264
  66 157    0.00423911
  66 158    0.00396418
  66 159    0.00370665
  66 160    0.00346537
  66 161    0.00323931
  66 162    0.00302746
  66 163    0.00282889
  66 164    0.00264274
  66 165    0.00246820
  66 166    0.00230449
  66 167    0.00215089
  66 168    0.00200674
  66 169    0.00187140
  66 170    0.00174428
  66 171    0.00162482
  66 172    0.00151249
  66 173    0.00140681
  66 174    0.00130731
  66 175    0.00121355
  66 176    0.00112512
  66 177    0.00104164
  66 178    0.00096273
  66 179    0.00088805
  66 180    0.00081727
  66 181    0.00075009
  66 182    0.00068620
  66 183    0.00062532
  66 184    0.00056720
  66 185    0.00051156
  66 186    0.00045818
  66 187    0.00040681
  66 188    0.00035723
  66 189    0.00030921
  66 190    0.00026256
  66 191    0.00021706
  66 192    0.00017251
  66 193    0.00012873
  66 194    0.00008550
  66 195    0.00004266
  66 196    0.00000000
  67   1    0.00000000
  67   2    0.00000000
  67   3    0.00000000
  67   4    0.00000000
  67   5   13.06643141
  67   6   26.48731062
  67   7   37.45097476
  67   8   45.79102366
  67   9   51.47335663
  67  10   54.43469462
  67  11   54.59539186
  67  12   52.55345245
  67  13   49.72634242
  67  14   47.02170068
  67  15   44.42704434
  67  16   41.94089045
  67  17   39.56278564
  67  18   37.29219374
  67  19   35.12832875
  67  20   33.07001300
  67  21   31.11557093
  67  22   29.26279541
  67  23   27.50897965
  67  24   25.85099103
  67  25   24.28536358
  67  26   22.80839290
  67  27   21.41622358
  67  28   20.10492490
  67  29   18.87055303
  67  30   17.70920065
  67  31   16.61703494
  67  32   15.59032592
  67  33   14.62546676
  67  34   13.71898755
  67  35   12.86756397
  67  36   12.06802198
  67  37   11.31733945
  67  38   10.61264543
  67  39    9.95121773
  67  40    9.33047930
  67  41    8.74799362
  67  42    8.20145959
  67  43    7.68870595
  67  44    7.20768559
  67  45    6.75646967
  67  46    6.33324183
  67  47    5.93629242
  67  48    5.56401290
  67  49    5.21489038
  67  50    4.88750237
  67  51    4.58051174
  67  52    4.29266189
  67  53    4.02277210
  67  54    3.76973320
  67  55    3.53250339
  67  56    3.31010426
  67  57    3.10161708
  67  58    2.90617924
  67  59    2.72298093
  67  60    2.55126197
  67  61    2.39030882
  67  62    2.23945181
  67  63    2.09806245
  67  64    1.96555098
  67  65    1.84136400
  67  66    1.72498225
  67  67    1.61591856
  67  68    1.51371590
  67  69    1.41794549
  67  70    1.32820515
  67  71    1.24411761
  67  72    1.16532899
  67  73    1.09150741
  67  74    1.02234160
  67  75    0.95753964
  67  76    0.89682777
  67  77    0.83994929
  67  78    0.78666347
  67  79    0.73674461
  67  80    0.68998107
  67  81    0.64617445
  67  82    0.60513870
  67  83    0.56669943
  67  84    0.53069315
  67  85    0.49696658
  67  86    0.46537606
  67  87    0.43578692
  67  88    0.40807292
  67  89    0.38211575
  67  90    0.35780451
  67  91    0.33503527
  67  92    0.31371062
  67  93    0.29373927
  67  94    0.27503568
  67  95    0.25751967
  67  96    0.24111613
  67  97    0.22575465
  67  98    0.21136928
  67  99    0.19789820
  67 100    0.18528350
  67 101    0.17347093
  67 102    0.16240964
  67 103    0.15205200
  67 104    0.14235340
  67 105    0.13327202
  67 106    0.12476870
  67 107    0.11680676
  67 108    0.10935182
  67 109    0.10237168
  67 110    0.09583620
  67 111    0.08971711
  67 112    0.08398796
  67 113    0.07862396
  67 114    0.07360189
  67 115    0.06890001
  67 116    0.06449795
  67 117    0.06037664
  67 118    0.05651820
  67 119    0.05290592
  67 120    0.04952410
  67 121    0.04635809
  67 122    0.04339414
  67 123    0.04061937
  67 124    0.03802172
  67 125    0.03558992
  67 126    0.03331340
  67 127    0.03118224
  67 128    0.02918718
  67 129    0.02731955
  67 130    0.02557121
  67 131    0.02393455
  67 132    0.02240245
  67 133    0.02096823
  67 134    0.01962565
  67 135    0.01836884
  67 136    0.01719234
  67 137    0.01609101
  67 138    0.01506006
  67 139    0.01409497
  67 140    0.01319155
  67 141    0.01234585
  67 142    0.01155417
  67 143    0.01081307
  67 144    0.01011930
  67 145    0.00946983
  67 146    0.00886183
  67 147    0.00829264
  67 148    0.00775978
  67 149    0.00726090
  67 150    0.00679384
  67 151    0.00635655
  67 152    0.00594711
  67 153    0.00556374
  67 154    0.00520475
  67 155    0.00486859
  67 156    0.00455377
  67 157    0.00425891
  67 158    0.00398274
  67 159    0.00372403
  67 160    0.00348165
  67 161    0.00325455
  67 162    0.00304173
  67 163    0.00284225
  67 164    0.00265525
  67 165    0.00247989
  67 166    0.00231542
  67 167    0.00216112
  67 168    0.00201629
  67 169    0.00188032
  67 170    0.00175261
  67 171    0.00163259
  67 172    0.00151974
  67 173    0.00141356
  67 174    0.00131359
  67 175    0.00121938
  67 176    0.00113054
  67 177    0.00104666
  67 178    0.00096737
  67 179    0.00089234
  67 180    0.00082122
  67 181    0.00075372
  67 182    0.00068952
  67 183    0.00062835
  67 184    0.00056995
  67 185    0.00051405
  67 186    0.00046040
  67 187    0.00040879
  67 188    0.00035896
  67 189    0.00031072
  67 190    0.00026384
  67 191    0.00021812
  67 192    0.00017335
  67 193    0.00012935
  67 194    0.00008592
  67 195    0.00004287
  67 196    0.00000000
  68   1    0.00000000
  68   2    0.00000000
  68   3    0.00000000
  68   4    0.00000000
  68   5   15.38334651
  68   6   28.77694947
  68   7   39.74294982
  68   8   47.70561091
  68   9   52.70367902
  68  10   55.11479857
  68  11   55.23518984
  68  12   52.78869191
  68  13   50.05001448
  68  14   47.32402587
  68  15   44.68835924
  68  16   42.16298951
  68  17   39.75218407
  68  18   37.45565629
  68  19   35.27164802
  68  20   33.19777141
  68  21   31.23122996
  68  22   29.36888694
  68  23   27.60731151
  68  24   25.94283141
  68  25   24.37159256
  68  26   22.88962009
  68  27   21.49287589
  68  28   20.17730979
  68  29   18.93890284
  68  30   17.77370259
  68  31   16.67785090
  68  32   15.64760491
  68  33   14.67935233
  68  34   13.76962185
  68  35   12.91508959
  68  36   12.11258247
  68  37   11.35907892
  68  38   10.65170786
  68  39    9.98774601
  68  40    9.36461423
  68  41    8.77987303
  68  42    8.23121752
  68  43    7.71647203
  68  44    7.23358448
  68  45    6.78062070
  68  46    6.35575873
  68  47    5.95728318
  68  48    5.58357970
  68  49    5.23312963
  68  50    4.90450478
  68  51    4.59636247
  68  52    4.30744070
  68  53    4.03655359
  68  54    3.78258703
  68  55    3.54449450
  68  56    3.32129311
  68  57    3.11205994
  68  58    2.91592840
  68  59    2.73208498
  68  60    2.55976599
  68  61    2.39825467
  68  62    2.24687830
  68  63    2.10500558
  68  64    1.97204412
  68  65    1.84743809
  68  66    1.73066599
  68  67    1.62123855
  68  68    1.51869680
  68  69    1.42261019
  68  70    1.33257487
  68  71    1.24821204
  68  72    1.16916642
  68  73    1.09510482
  68  74    1.02571476
  68  75    0.96070320
  68  76    0.89979536
  68  77    0.84273358
  68  78    0.78927627
  68  79    0.73919689
  68  80    0.69228307
  68  81    0.64833568
  68  82    0.60716806
  68  83    0.56860522
  68  84    0.53248309
  68  85    0.49864790
  68  86    0.46695551
  68  87    0.43727080
  68  88    0.40946712
  68  89    0.38342579
  68  90    0.35903555
  68  91    0.33619213
  68  92    0.31479783
  68  93    0.29476107
  68  94    0.27599603
  68  95    0.25842230
  68  96    0.24196452
  68  97    0.22655208
  68  98    0.21211881
  68  99    0.19860271
  68 100    0.18594570
  68 101    0.17409336
  68 102    0.16299468
  68 103    0.15260190
  68 104    0.14287025
  68 105    0.13375780
  68 106    0.12522528
  68 107    0.11723587
  68 108    0.10975511
  68 109    0.10275070
  68 110    0.09619238
  68 111    0.09005183
  68 112    0.08430250
  68 113    0.07891952
  68 114    0.07387961
  68 115    0.06916095
  68 116    0.06474312
  68 117    0.06060697
  68 118    0.05673460
  68 119    0.05310920
  68 120    0.04971507
  68 121    0.04653747
  68 122    0.04356263
  68 123    0.04077762
  68 124    0.03817036
  68 125    0.03572952
  68 126    0.03344449
  68 127    0.03130534
  68 128    0.02930278
  68 129    0.02742809
  68 130    0.02567313
  68 131    0.02403024
  68 132    0.02249228
  68 133    0.02105257
  68 134    0.01970481
  68 135    0.01844315
  68 136    0.01726209
  68 137    0.01615648
  68 138    0.01512150
  68 139    0.01415264
  68 140    0.01324566
  68 141    0.01239663
  68 142    0.01160182
  68 143    0.01085777
  68 144    0.01016124
  68 145    0.00950918
  68 146    0.00889875
  68 147    0.00832727
  68 148    0.00779226
  68 149    0.00729136
  68 150    0.00682241
  68 151    0.00638333
  68 152    0.00597223
  68 153    0.00558729
  68 154    0.00522683
  68 155    0.00488928
  68 156    0.00457316
  68 157    0.00427709
  68 158    0.00399977
  68 159    0.00373998
  68 160    0.00349660
  68 161    0.00326855
  68 162    0.00305483
  68 163    0.00285452
  68 164    0.00266673
  68 165    0.00249063
  68 166    0.00232547
  68 167    0.00217051
  68 168    0.00202507
  68 169    0.00188852
  68 170    0.00176026
  68 171    0.00163973
  68 172    0.00152639
  68 173    0.00141976
  68 174    0.00131935
  68 175    0.00122474
  68 176    0.00113551
  68 177    0.00105127
  68 178    0.00097164
  68 179    0.00089628
  68 180    0.00082485
  68 181    0.00075705
  68 182    0.00069257
  68 183    0.00063114
  68 184    0.00057248
  68 185    0.00051633
  68 186    0.00046245
  68 187    0.00041060
  68 188    0.00036056
  68 189    0.00031210
  68 190    0.00026501
  68 191    0.00021909
  68 192    0.00017413
  68 193    0.00012993
  68 194    0.00008630
  68 195    0.00004306
  68 196    0.00000000
  69   1    0.00000000
  69   2    0.00000000
  69   3    0.00000000
  69   4    0.00000000
  69   5   16.75160016
  69   6   30.60941395
  69   7   41.19739508
  69   8   48.77580459
  69   9   53.73197573
  69  10   56.30631067
  69  11   55.66303896
  69  12   53.52747700
  69  13   50.56139819
  69  14   47.72551469
  69  15   45.01830961
  69  16   42.43934507
  69  17   39.98647275
  69  18   37.65657195
  69  19   35.44606344
  69  20   33.35111867
  69  21   31.36774054
  69  22   29.49180403
  69  23   27.71908783
  69  24   26.04530575
  69  25   24.46613913
  69  26   22.97726913
  69  27   21.57440766
  69  28   20.25332558
  69  29   19.00987738
  69  30   17.84002196
  69  31   16.73983935
  69  32   15.70554357
  69  33   14.73349200
  69  34   13.82019154
  69  35   12.96230217
  69  36   12.15663820
  69  37   11.40016772
  69  38   10.69001058
  69  39   10.02343520
  69  40    9.39785454
  69  41    8.81082140
  69  42    8.26002327
  69  43    7.74327696
  69  44    7.25852290
  69  45    6.80381955
  69  46    6.37733770
  69  47    5.97735485
  69  48    5.60224977
  69  49    5.25049712
  69  50    4.92066231
  69  51    4.61139650
  69  52    4.32143185
  69  53    4.04957693
  69  54    3.79471234
  69  55    3.55578662
  69  56    3.33181223
  69  57    3.12186186
  69  58    2.92506485
  69  59    2.74060386
  69  60    2.56771167
  69  61    2.40566819
  69  62    2.25379764
  69  63    2.11146589
  69  64    1.97807791
  69  65    1.85307541
  69  66    1.73593466
  69  67    1.62616430
  69  68    1.52330343
  69  69    1.42691974
  69  70    1.33660774
  69  71    1.25198710
  69  72    1.17270118
  69  73    1.09841549
  69  74    1.02881637
  69  75    0.96360970
  69  76    0.90251968
  69  77    0.84528773
  69  78    0.79167139
  69  79    0.74144336
  69  80    0.69439052
  69  81    0.65031309
  69  82    0.60902376
  69  83    0.57034698
  69  84    0.53411815
  69  85    0.50018302
  69  86    0.46839697
  69  87    0.43862447
  69  88    0.41073850
  69  89    0.38461998
  69  90    0.36015734
  69  91    0.33724600
  69  92    0.31578796
  69  93    0.29569137
  69  94    0.27687016
  69  95    0.25924370
  69  96    0.24273640
  69  97    0.22727744
  69  98    0.21280048
  69  99    0.19924334
  69 100    0.18654777
  69 101    0.17465919
  69 102    0.16352646
  69 103    0.15310168
  69 104    0.14333995
  69 105    0.13419924
  69 106    0.12564014
  69 107    0.11762575
  69 108    0.11012151
  69 109    0.10309502
  69 110    0.09651596
  69 111    0.09035590
  69 112    0.08458822
  69 113    0.07918800
  69 114    0.07413188
  69 115    0.06939799
  69 116    0.06496583
  69 117    0.06081621
  69 118    0.05693117
  69 119    0.05329388
  69 120    0.04988855
  69 121    0.04670044
  69 122    0.04371571
  69 123    0.04092141
  69 124    0.03830541
  69 125    0.03585636
  69 126    0.03356361
  69 127    0.03141721
  69 128    0.02940783
  69 129    0.02752674
  69 130    0.02576575
  69 131    0.02411721
  69 132    0.02257394
  69 133    0.02112923
  69 134    0.01977678
  69 135    0.01851071
  69 136    0.01732551
  69 137    0.01621601
  69 138    0.01517737
  69 139    0.01420508
  69 140    0.01329488
  69 141    0.01244281
  69 142    0.01164516
  69 143    0.01089844
  69 144    0.01019940
  69 145    0.00954498
  69 146    0.00893233
  69 147    0.00835878
  69 148    0.00782181
  69 149    0.00731908
  69 150    0.00684841
  69 151    0.00640772
  69 152    0.00599509
  69 153    0.00560872
  69 154    0.00524693
  69 155    0.00490812
  69 156    0.00459082
  69 157    0.00429364
  69 158    0.00401528
  69 159    0.00375452
  69 160    0.00351021
  69 161    0.00328130
  69 162    0.00306677
  69 163    0.00286570
  69 164    0.00267719
  69 165    0.00250042
  69 166    0.00233462
  69 167    0.00217906
  69 168    0.00203307
  69 169    0.00189599
  69 170    0.00176723
  69 171    0.00164623
  69 172    0.00153246
  69 173    0.00142540
  69 174    0.00132461
  69 175    0.00122963
  69 176    0.00114005
  69 177    0.00105547
  69 178    0.00097553
  69 179    0.00089987
  69 180    0.00082816
  69 181    0.00076009
  69 182    0.00069536
  69 183    0.00063368
  69 184    0.00057478
  69 185    0.00051841
  69 186    0.00046432
  69 187    0.00041226
  69 188    0.00036201
  69 189    0.00031336
  69 190    0.00026608
  69 191    0.00021997
  69 192    0.00017483
  69 193    0.00013045
  69 194    0.00008665
  69 195    0.00004323
  69 196    0.00000000
  70   1    0.00000000
  70   2    0.00000000
  70   3    0.00000000
  70   4    0.00000000
  70   5   18.08071366
  70   6   31.83427133
  70   7   41.82636649
  70   8   49.66353517
  70   9   54.35725171
  70  10   56.94088012
  70  11   56.80605336
  70  12   54.31110320
  70  13   51.14503464
  70  14   48.18941824
  70  15   45.40027296
  70  16   42.75953571
  70  17   40.25789590
  70  18   37.88887239
  70  19   35.64684131
  70  20   33.52643731
  70  21   31.52240607
  70  22   29.62958612
  70  23   27.84291736
  70  24   26.15745016
  70  25   24.56835160
  70  26   23.07091072
  70  27   21.66054406
  70  28   20.33280188
  70  29   19.08337478
  70  30   17.90810005
  70  31   16.80296735
  70  32   15.76412309
  70  33   14.78787352
  70  34   13.87068625
  70  35   13.00919045
  70  36   12.20017566
  70  37   11.44058949
  70  38   10.72753438
  70  39   10.05826355
  70  40    9.43017638
  70  41    8.84081330
  70  42    8.28785039
  70  43    7.76909374
  70  44    7.28247376
  70  45    6.82603943
  70  46    6.39795254
  70  47    5.99648211
  70  48    5.61999884
  70  49    5.26696979
  70  50    4.93595319
  70  51    4.62559343
  70  52    4.33461632
  70  53    4.06182444
  70  54    3.80609283
  70  55    3.56636479
  70  56    3.34164792
  70  57    3.13101036
  70  58    2.93357725
  70  59    2.74852733
  70  60    2.57508976
  70  61    2.41254108
  70  62    2.26020242
  70  63    2.11743676
  70  64    1.98364643
  70  65    1.85827072
  70  66    1.74078362
  70  67    1.63069172
  70  68    1.52753221
  70  69    1.43087100
  70  70    1.34030101
  70  71    1.25544042
  70  72    1.17593122
  70  73    1.10143766
  70  74    1.03164493
  70  75    0.96625784
  70  76    0.90499962
  70  77    0.84761079
  70  78    0.79384807
  70  79    0.74348338
  70  80    0.69630292
  70  81    0.65210624
  70  82    0.61070546
  70  83    0.57192445
  70  84    0.53559814
  70  85    0.50157178
  70  86    0.46970033
  70  87    0.43984788
  70  88    0.41188701
  70  89    0.38569831
  70  90    0.36116990
  70  91    0.33819691
  70  92    0.31668104
  70  93    0.29653023
  70  94    0.27765815
  70  95    0.25998395
  70  96    0.24343184
  70  97    0.22793083
  70  98    0.21341439
  70  99    0.19982018
  70 100    0.18708979
  70 101    0.17516851
  70 102    0.16400506
  70 103    0.15355142
  70 104    0.14376258
  70 105    0.13459639
  70 106    0.12601335
  70 107    0.11797647
  70 108    0.11045108
  70 109    0.10340472
  70 110    0.09680698
  70 111    0.09062937
  70 112    0.08484519
  70 113    0.07942946
  70 114    0.07435876
  70 115    0.06961115
  70 116    0.06516611
  70 117    0.06100439
  70 118    0.05710796
  70 119    0.05345996
  70 120    0.05004458
  70 121    0.04684701
  70 122    0.04385339
  70 123    0.04105074
  70 124    0.03842689
  70 125    0.03597045
  70 126    0.03367077
  70 127    0.03151786
  70 128    0.02950235
  70 129    0.02761550
  70 130    0.02584910
  70 131    0.02419547
  70 132    0.02264743
  70 133    0.02119822
  70 134    0.01984156
  70 135    0.01857153
  70 136    0.01738260
  70 137    0.01626960
  70 138    0.01522768
  70 139    0.01425229
  70 140    0.01333919
  70 141    0.01248440
  70 142    0.01168419
  70 143    0.01093507
  70 144    0.01023377
  70 145    0.00957723
  70 146    0.00896259
  70 147    0.00838716
  70 148    0.00784844
  70 149    0.00734406
  70 150    0.00687184
  70 151    0.00642969
  70 152    0.00601570
  70 153    0.00562805
  70 154    0.00526505
  70 155    0.00492511
  70 156    0.00460675
  70 157    0.00430857
  70 158    0.00402926
  70 159    0.00376762
  70 160    0.00352249
  70 161    0.00329280
  70 162    0.00307754
  70 163    0.00287578
  70 164    0.00268662
  70 165    0.00250925
  70 166    0.00234288
  70 167    0.00218679
  70 168    0.00204028
  70 169    0.00190273
  70 170    0.00177353
  70 171    0.00165210
  70 172    0.00153793
  70 173    0.00143050
  70 174    0.00132936
  70 175    0.00123404
  70 176    0.00114414
  70 177    0.00105927
  70 178    0.00097904
  70 179    0.00090311
  70 180    0.00083115
  70 181    0.00076284
  70 182    0.00069787
  70 183    0.00063597
  70 184    0.00057686
  70 185    0.00052029
  70 186    0.00046600
  70 187    0.00041376
  70 188    0.00036333
  70 189    0.00031450
  70 190    0.00026705
  70 191    0.00022077
  70 192    0.00017547
  70 193    0.00013093
  70 194    0.00008697
  70 195    0.00004339
  70 196    0.00000000
  71   1    0.00000000
  71   2    0.00000000
  71   3    0.00000000
  71   4    7.33636170
  71   5   20.80937839
  71   6   32.94805577
  71   7   42.77773732
  71   8   49.89357089
  71   9   55.31026250
  71  10   57.52189627
  71  11   57.53664284
  71  12   54.98330968
  71  13   51.72300385
  71  14   48.67980131
  71  15   45.81561115
  71  16   43.11183827
  71  17   40.55789555
  71  18   38.14588761
  71  19   35.86872220
  71  20   33.71962318
  71  21   31.69207617
  71  22   29.77985400
  71  23   27.97702850
  71  24   26.27796046
  71  25   24.67727816
  71  26   23.16985412
  71  27   21.75078489
  71  28   20.41537574
  71  29   19.15912970
  71  30   17.97774022
  71  31   16.86708605
  71  32   15.82322754
  71  33   14.84240343
  71  34   13.92102778
  71  35   13.05568659
  71  36   12.24313406
  71  37   11.48028837
  71  38   10.76422698
  71  39   10.09218157
  71  40    9.46153260
  71  41    8.86980370
  71  42    8.31465582
  71  43    7.79388133
  71  44    7.30539804
  71  45    6.84724336
  71  46    6.41756836
  71  47    6.01463214
  71  48    5.63679618
  71  49    5.28251898
  71  50    4.95035080
  71  51    4.63892862
  71  52    4.34697137
  71  53    4.07327525
  71  54    3.81670937
  71  55    3.57621153
  71  56    3.35078426
  71  57    3.13949099
  71  58    2.94145253
  71  59    2.75584358
  71  60    2.58188961
  71  61    2.41886378
  71  62    2.26608404
  71  63    2.12291052
  71  64    1.98874287
  71  65    1.86301794
  71  66    1.74520749
  71  67    1.63481605
  71  68    1.53137891
  71  69    1.43446027
  71  70    1.34365143
  71  71    1.25856915
  71  72    1.17885404
  71  73    1.10416916
  71  74    1.03419855
  71  75    0.96864600
  71  76    0.90723380
  71  77    0.84970159
  71  78    0.79580529
  71  79    0.74531610
  71  80    0.69801953
  71  81    0.65371453
  71  82    0.61221264
  71  83    0.57333722
  71  84    0.53692271
  71  85    0.50281391
  71  86    0.47086540
  71  87    0.44094085
  71  88    0.41291253
  71  89    0.38666070
  71  90    0.36207318
  71  91    0.33904482
  71  92    0.31747708
  71  93    0.29727765
  71  94    0.27836000
  71  95    0.26064307
  71  96    0.24405090
  71  97    0.22851230
  71  98    0.21396058
  71  99    0.20033327
  71 100    0.18757181
  71 101    0.17562137
  71 102    0.16443053
  71 103    0.15395118
  71 104    0.14413819
  71 105    0.13494931
  71 106    0.12634497
  71 107    0.11828807
  71 108    0.11074387
  71 109    0.10367984
  71 110    0.09706549
  71 111    0.09087227
  71 112    0.08507343
  71 113    0.07964392
  71 114    0.07456026
  71 115    0.06980049
  71 116    0.06534400
  71 117    0.06117152
  71 118    0.05726499
  71 119    0.05360749
  71 120    0.05018318
  71 121    0.04697721
  71 122    0.04397570
  71 123    0.04116563
  71 124    0.03853481
  71 125    0.03607183
  71 126    0.03376599
  71 127    0.03160729
  71 128    0.02958634
  71 129    0.02769438
  71 130    0.02592318
  71 131    0.02426504
  71 132    0.02271275
  71 133    0.02125956
  71 134    0.01989915
  71 135    0.01862560
  71 136    0.01743337
  71 137    0.01631726
  71 138    0.01527242
  71 139    0.01429429
  71 140    0.01337861
  71 141    0.01252140
  71 142    0.01171892
  71 143    0.01096766
  71 144    0.01026435
  71 145    0.00960593
  71 146    0.00898952
  71 147    0.00841243
  71 148    0.00787214
  71 149    0.00736630
  71 150    0.00689270
  71 151    0.00644926
  71 152    0.00603405
  71 153    0.00564526
  71 154    0.00528119
  71 155    0.00494024
  71 156    0.00462093
  71 157    0.00432186
  71 158    0.00404173
  71 159    0.00377930
  71 160    0.00353343
  71 161    0.00330305
  71 162    0.00308714
  71 163    0.00288477
  71 164    0.00269504
  71 165    0.00251712
  71 166    0.00235024
  71 167    0.00219367
  71 168    0.00204672
  71 169    0.00190874
  71 170    0.00177914
  71 171    0.00165734
  71 172    0.00154281
  71 173    0.00143505
  71 174    0.00133359
  71 175    0.00123798
  71 176    0.00114780
  71 177    0.00106266
  71 178    0.00098218
  71 179    0.00090601
  71 180    0.00083382
  71 181    0.00076529
  71 182    0.00070012
  71 183    0.00063802
  71 184    0.00057872
  71 185    0.00052197
  71 186    0.00046750
  71 187    0.00041509
  71 188    0.00036450
  71 189    0.00031552
  71 190    0.00026791
  71 191    0.00022149
  71 192    0.00017603
  71 193    0.00013135
  71 194    0.00008725
  71 195    0.00004353
  71 196    0.00000000
  72   1    0.00000000
  72   2    0.00000000
  72   3    0.00000000
  72   4    7.56544322
  72   5   20.95570326
  72   6   33.50276020
  72   7   43.61423837
  72   8   51.02252262
  72   9   55.68979365
  72  10   58.53011752
  72  11   58.06568900
  72  12   55.58264222
  72  13   52.29096891
  72  14   49.18608614
  72  15   46.25397795
  72  16   43.48693066
  72  17   40.87835442
  72  18   38.42079658
  72  19   36.10615521
  72  20   33.92627055
  72  21   31.87331663
  72  22   29.93996386
  72  23   28.11940233
  72  24   26.40530208
  72  25   24.79175441
  72  26   23.27321489
  72  27   21.84445589
  72  28   20.50052973
  72  29   19.23674131
  72  30   18.04862802
  72  31   16.93194499
  72  32   15.88265386
  72  33   14.89691394
  72  34   13.97107470
  72  35   13.10166908
  72  36   12.28540718
  72  37   11.51917008
  72  38   10.80000363
  72  39   10.12511228
  72  40    9.49185276
  72  41    8.89772781
  72  42    8.34037979
  72  43    7.81758444
  72  44    7.32724457
  72  45    6.86738398
  72  46    6.43614137
  72  47    6.03176451
  72  48    5.65260452
  72  49    5.29711039
  72  50    4.96382362
  72  51    4.65137318
  72  52    4.35847058
  72  53    4.08390523
  72  54    3.82653998
  72  55    3.58530687
  72  56    3.35920314
  72  57    3.14728737
  72  58    2.94867587
  72  59    2.76253926
  72  60    2.58809924
  72  61    2.42462551
  72  62    2.27143288
  72  63    2.12787854
  72  64    1.99335952
  72  65    1.86731022
  72  66    1.74920018
  72  67    1.63853188
  72  68    1.53483877
  72  69    1.43768332
  72  70    1.34665529
  72  71    1.26137001
  72  72    1.18146678
  72  73    1.10660747
  72  74    1.03647504
  72  75    0.97077228
  72  76    0.90922055
  72  77    0.85155868
  72  78    0.79754181
  72  79    0.74694044
  72  80    0.69953944
  72  81    0.65513718
  72  82    0.61354466
  72  83    0.57458474
  72  84    0.53809140
  72  85    0.50390904
  72  86    0.47189184
  72  87    0.44190314
  72  88    0.41381486
  72  89    0.38750699
  72  90    0.36286704
  72  91    0.33978963
  72  92    0.31817600
  72  93    0.29793359
  72  94    0.27897570
  72  95    0.26122106
  72  96    0.24459355
  72  97    0.22902184
  72  98    0.21443907
  72  99    0.20078264
  72 100    0.18799387
  72 101    0.17601779
  72 102    0.16480291
  72 103    0.15430099
  72 104    0.14446681
  72 105    0.13525805
  72 106    0.12663502
  72 107    0.11856058
  72 108    0.11099992
  72 109    0.10392041
  72 110    0.09729153
  72 111    0.09108465
  72 112    0.08527298
  72 113    0.07983141
  72 114    0.07473643
  72 115    0.06996601
  72 116    0.06549952
  72 117    0.06131764
  72 118    0.05740228
  72 119    0.05373647
  72 120    0.05030436
  72 121    0.04709106
  72 122    0.04408265
  72 123    0.04126611
  72 124    0.03862920
  72 125    0.03616049
  72 126    0.03384927
  72 127    0.03168551
  72 128    0.02965982
  72 129    0.02776339
  72 130    0.02598799
  72 131    0.02432591
  72 132    0.02276991
  72 133    0.02131324
  72 134    0.01994956
  72 135    0.01867293
  72 136    0.01747781
  72 137    0.01635898
  72 138    0.01531159
  72 139    0.01433107
  72 140    0.01341314
  72 141    0.01255381
  72 142    0.01174934
  72 143    0.01099621
  72 144    0.01029115
  72 145    0.00963108
  72 146    0.00901312
  72 147    0.00843458
  72 148    0.00789292
  72 149    0.00738580
  72 150    0.00691099
  72 151    0.00646642
  72 152    0.00605015
  72 153    0.00566036
  72 154    0.00529534
  72 155    0.00495352
  72 156    0.00463338
  72 157    0.00433353
  72 158    0.00405266
  72 159    0.00378955
  72 160    0.00354304
  72 161    0.00331205
  72 162    0.00309557
  72 163    0.00289266
  72 164    0.00270242
  72 165    0.00252404
  72 166    0.00235671
  72 167    0.00219972
  72 168    0.00205237
  72 169    0.00191403
  72 170    0.00178407
  72 171    0.00166195
  72 172    0.00154711
  72 173    0.00143905
  72 174    0.00133731
  72 175    0.00124144
  72 176    0.00115101
  72 177    0.00106564
  72 178    0.00098494
  72 179    0.00090856
  72 180    0.00083617
  72 181    0.00076745
  72 182    0.00070209
  72 183    0.00063982
  72 184    0.00058036
  72 185    0.00052344
  72 186    0.00046883
  72 187    0.00041627
  72 188    0.00036554
  72 189    0.00031641
  72 190    0.00026867
  72 191    0.00022212
  72 192    0.00017653
  72 193    0.00013173
  72 194    0.00008750
  72 195    0.00004365
  72 196    0.00000000
  73   1    0.00000000
  73   2    0.00000000
  73   3    0.00000000
  73   4    0.00000000
  73   5   19.02913797
  73   6   33.62718858
  73   7   44.32856494
  73   8   52.09678199
  73   9   57.11925412
  73  10   59.07744601
  73  11   58.84584869
  73  12   56.21315443
  73  13   52.88151667
  73  14   49.71653770
  73  15   46.71248498
  73  16   43.87767383
  73  17   41.21147198
  73  18   38.70662614
  73  19   36.35340069
  73  20   34.14182810
  73  21   32.06257685
  73  22   30.10716223
  73  23   28.26790507
  73  24   26.53781806
  73  25   24.91048878
  73  26   23.37998120
  73  27   21.94075934
  73  28   20.58763019
  73  29   19.31570176
  73  30   18.12035235
  73  31   16.99720760
  73  32   15.94212319
  73  33   14.95117108
  73  34   14.02062823
  73  35   13.14696698
  73  36   12.32684633
  73  37   11.55710393
  73  38   10.83474844
  73  39   10.15695214
  73  40    9.52104378
  73  41    8.92450151
  73  42    8.36494601
  73  43    7.84013370
  73  44    7.34795015
  73  45    6.88640366
  73  46    6.45361898
  73  47    6.04783122
  73  48    5.66738007
  73  49    5.31070408
  73  50    4.97633529
  73  51    4.66289401
  73  52    4.36908387
  73  53    4.09368709
  73  54    3.83555992
  73  55    3.59362843
  73  56    3.36688434
  73  57    3.15438122
  73  58    2.95523082
  73  59    2.76859957
  73  60    2.59370534
  73  61    2.42981436
  73  62    2.27623824
  73  63    2.13233128
  73  64    1.99748786
  73  65    1.87113997
  73  66    1.75275492
  73  67    1.64183322
  73  68    1.53790645
  73  69    1.44053545
  73  70    1.34930843
  73  71    1.26383933
  73  72    1.18376621
  73  73    1.10874977
  73  74    1.03847192
  73  75    0.97263449
  73  76    0.91095798
  73  77    0.85318040
  73  78    0.79905618
  73  79    0.74835515
  73  80    0.70086158
  73  81    0.65637326
  73  82    0.61470071
  73  83    0.57566631
  73  84    0.53910362
  73  85    0.50485666
  73  86    0.47277924
  73  87    0.44273438
  73  88    0.41459370
  73  89    0.38823691
  73  90    0.36355129
  73  91    0.34043120
  73  92    0.31877766
  73  93    0.29849795
  73  94    0.27950515
  73  95    0.26171786
  73  96    0.24505978
  73  97    0.22945942
  73  98    0.21484984
  73  99    0.20116828
  73 100    0.18835595
  73 101    0.17635780
  73 102    0.16512221
  73 103    0.15460087
  73 104    0.14474847
  73 105    0.13552261
  73 106    0.12688354
  73 107    0.11879404
  73 108    0.11121924
  73 109    0.10412646
  73 110    0.09748511
  73 111    0.09126653
  73 112    0.08544386
  73 113    0.07999197
  73 114    0.07488728
  73 115    0.07010775
  73 116    0.06563269
  73 117    0.06144277
  73 118    0.05751984
  73 119    0.05384693
  73 120    0.05040813
  73 121    0.04718856
  73 122    0.04417426
  73 123    0.04135217
  73 124    0.03871005
  73 125    0.03623644
  73 126    0.03392062
  73 127    0.03175254
  73 128    0.02972278
  73 129    0.02782253
  73 130    0.02604354
  73 131    0.02437808
  73 132    0.02281892
  73 133    0.02135927
  73 134    0.01999278
  73 135    0.01871353
  73 136    0.01751593
  73 137    0.01639478
  73 138    0.01534520
  73 139    0.01436263
  73 140    0.01344277
  73 141    0.01258163
  73 142    0.01177545
  73 143    0.01102073
  73 144    0.01031417
  73 145    0.00965268
  73 146    0.00903340
  73 147    0.00845361
  73 148    0.00791078
  73 149    0.00740256
  73 150    0.00692671
  73 151    0.00648117
  73 152    0.00606398
  73 153    0.00567334
  73 154    0.00530752
  73 155    0.00496494
  73 156    0.00464409
  73 157    0.00434357
  73 158    0.00406208
  73 159    0.00379837
  73 160    0.00355130
  73 161    0.00331979
  73 162    0.00310283
  73 163    0.00289945
  73 164    0.00270879
  73 165    0.00252999
  73 166    0.00236229
  73 167    0.00220493
  73 168    0.00205725
  73 169    0.00191858
  73 170    0.00178833
  73 171    0.00166591
  73 172    0.00155081
  73 173    0.00144250
  73 174    0.00134052
  73 175    0.00124442
  73 176    0.00115378
  73 177    0.00106821
  73 178    0.00098731
  73 179    0.00091075
  73 180    0.00083819
  73 181    0.00076931
  73 182    0.00070380
  73 183    0.00064138
  73 184    0.00058177
  73 185    0.00052472
  73 186    0.00046997
  73 187    0.00041728
  73 188    0.00036643
  73 189    0.00031718
  73 190    0.00026933
  73 191    0.00022266
  73 192    0.00017697
  73 193    0.00013205
  73 194    0.00008771
  73 195    0.00004376
  73 196    0.00000000
  74   1    0.00000000
  74   2    0.00000000
  74   3    0.00000000
  74   4    0.00000000
  74   5   18.60985279
  74   6   33.78293461
  74   7   45.15354258
  74   8   53.12538199
  74   9   57.84170057
  74  10   60.05111007
  74  11   59.26272432
  74  12   56.76768786
  74  13   53.51714345
  74  14   50.28512823
  74  15   47.18878742
  74  16   44.27549410
  74  17   41.54824444
  74  18   38.99581679
  74  19   36.60455250
  74  20   34.36176833
  74  21   32.25637912
  74  22   30.27875234
  74  23   28.42042247
  74  24   26.67383386
  74  25   25.03214314
  74  26   23.48907533
  74  27   22.03882098
  74  28   20.67596288
  74  29   19.39542337
  74  30   18.19242596
  74  31   17.06246677
  74  32   16.00129256
  74  33   15.00488350
  74  34   14.06943882
  74  35   13.19136479
  74  36   12.36726398
  74  37   11.59392558
  74  38   10.86831643
  74  39   10.18757255
  74  40    9.54899101
  74  41    8.95002220
  74  42    8.38826232
  74  43    7.86144612
  74  44    7.36743989
  74  45    6.90423473
  74  46    6.46993996
  74  47    6.06277687
  74  48    5.68107267
  74  49    5.32325466
  74  50    4.98784471
  74  51    4.67345394
  74  52    4.37877764
  74  53    4.10259046
  74  54    3.84374180
  74  55    3.60115148
  74  56    3.37380558
  74  57    3.16075252
  74  58    2.96109937
  74  59    2.77400833
  74  60    2.59869341
  74  61    2.43441732
  74  62    2.28048850
  74  63    2.13625836
  74  64    2.00111862
  74  65    1.87449891
  74  66    1.75586437
  74  67    1.64471352
  74  68    1.54057616
  74  69    1.44301150
  74  70    1.35160628
  74  71    1.26597309
  74  72    1.18574877
  74  73    1.11059292
  74  74    1.04018643
  74  75    0.97423022
  74  76    0.91244397
  74  77    0.85456491
  74  78    0.80034680
  74  79    0.74955883
  74  80    0.70198471
  74  81    0.65742171
  74  82    0.61567987
  74  83    0.57658114
  74  84    0.53995870
  74  85    0.50565619
  74  86    0.47352710
  74  87    0.44343415
  74  88    0.41524870
  74  89    0.38885018
  74  90    0.36412566
  74  91    0.34096929
  74  92    0.31928190
  74  93    0.29897057
  74  94    0.27994825
  74  95    0.26213336
  74  96    0.24544948
  74  97    0.22982501
  74  98    0.21519285
  74  99    0.20149016
  74 100    0.18865805
  74 101    0.17664137
  74 102    0.16538843
  74 103    0.15485081
  74 104    0.14498317
  74 105    0.13574301
  74 106    0.12709054
  74 107    0.11898846
  74 108    0.11140185
  74 109    0.10429800
  74 110    0.09764626
  74 111    0.09141792
  74 112    0.08558610
  74 113    0.08012560
  74 114    0.07501283
  74 115    0.07022571
  74 116    0.06574353
  74 117    0.06154691
  74 118    0.05761769
  74 119    0.05393887
  74 120    0.05049452
  74 121    0.04726973
  74 122    0.04425053
  74 123    0.04142383
  74 124    0.03877738
  74 125    0.03629971
  74 126    0.03398006
  74 127    0.03180838
  74 128    0.02977524
  74 129    0.02787182
  74 130    0.02608985
  74 131    0.02442158
  74 132    0.02285978
  74 133    0.02139765
  74 134    0.02002884
  74 135    0.01874739
  74 136    0.01754773
  74 137    0.01642465
  74 138    0.01537326
  74 139    0.01438897
  74 140    0.01346751
  74 141    0.01260486
  74 142    0.01179727
  74 143    0.01104121
  74 144    0.01033340
  74 145    0.00967074
  74 146    0.00905034
  74 147    0.00846952
  74 148    0.00792572
  74 149    0.00741657
  74 150    0.00693986
  74 151    0.00649351
  74 152    0.00607557
  74 153    0.00568420
  74 154    0.00531772
  74 155    0.00497450
  74 156    0.00465306
  74 157    0.00435198
  74 158    0.00406996
  74 159    0.00380577
  74 160    0.00355824
  74 161    0.00332629
  74 162    0.00310891
  74 163    0.00290515
  74 164    0.00271413
  74 165    0.00253499
  74 166    0.00236696
  74 167    0.00220931
  74 168    0.00206134
  74 169    0.00192240
  74 170    0.00179190
  74 171    0.00166925
  74 172    0.00155392
  74 173    0.00144540
  74 174    0.00134322
  74 175    0.00124693
  74 176    0.00115611
  74 177    0.00107037
  74 178    0.00098931
  74 179    0.00091260
  74 180    0.00083989
  74 181    0.00077087
  74 182    0.00070523
  74 183    0.00064268
  74 184    0.00058296
  74 185    0.00052579
  74 186    0.00047093
  74 187    0.00041814
  74 188    0.00036718
  74 189    0.00031783
  74 190    0.00026988
  74 191    0.00022312
  74 192    0.00017733
  74 193    0.00013232
  74 194    0.00008789
  74 195    0.00004385
  74 196    0.00000000
  75   1    0.00000000
  75   2    0.00000000
  75   3    0.00000000
  75   4    0.00000000
  75   5   18.70185251
  75   6   33.87642152
  75   7   45.55808374
  75   8   53.62221707
  75   9   58.30265453
  75  10   60.26301425
  75  11   59.62353888
  75  12   57.30502728
  75  13   54.34852391
  75  14   50.91938622
  75  15   47.67098648
  75  16   44.66454999
  75  17   41.87655422
  75  18   39.27998349
  75  19   36.85378896
  75  20   34.58189828
  75  21   32.45157364
  75  22   30.45228179
  75  23   28.57499409
  75  24   26.81175391
  75  25   25.15540341
  75  26   23.59940635
  75  27   22.13772990
  75  28   20.76476362
  75  29   19.47526222
  75  30   18.26430392
  75  31   17.12725913
  75  32   16.05976604
  75  33   15.05771114
  75  34   14.11721285
  75  35   13.23460766
  75  36   12.40643778
  75  37   11.62944009
  75  38   10.90053595
  75  39   10.21682169
  75  40    9.57555970
  75  41    8.97416989
  75  42    8.41022159
  75  43    7.88142582
  75  44    7.38562783
  75  45    6.92079999
  75  46    6.48503493
  75  47    6.07653902
  75  48    5.69362611
  75  49    5.33471150
  75  50    4.99830631
  75  51    4.68301193
  75  52    4.38751494
  75  53    4.11058209
  75  54    3.85105570
  75  55    3.60784914
  75  56    3.37994271
  75  57    3.16637958
  75  58    2.96626207
  75  59    2.77874811
  75  60    2.60304783
  75  61    2.43842043
  75  62    2.28417118
  75  63    2.13964861
  75  64    2.00424186
  75  65    1.87737819
  75  66    1.75852062
  75  67    1.64716575
  75  68    1.54284165
  75  69    1.44510594
  75  70    1.35354393
  75  71    1.26776693
  75  72    1.18741062
  75  73    1.11213351
  75  74    1.04161556
  75  75    0.97555683
  75  76    0.91367618
  75  77    0.85571015
  75  78    0.80141186
  75  79    0.75054990
  75  80    0.70290746
  75  81    0.65828132
  75  82    0.61648109
  75  83    0.57732833
  75  84    0.54065583
  75  85    0.50630693
  75  86    0.47413483
  75  87    0.44400194
  75  88    0.41577940
  75  89    0.38934642
  75  90    0.36458984
  75  91    0.34140364
  75  92    0.31968847
  75  93    0.29935127
  75  94    0.28030483
  75  95    0.26246744
  75  96    0.24576257
  75  97    0.23011849
  75  98    0.21546802
  75  99    0.20174822
  75 100    0.18890012
  75 101    0.17686847
  75 102    0.16560153
  75 103    0.15505081
  75 104    0.14517090
  75 105    0.13591925
  75 106    0.12725601
  75 107    0.11914384
  75 108    0.11154777
  75 109    0.10443505
  75 110    0.09777498
  75 111    0.09153884
  75 112    0.08569969
  75 113    0.08023231
  75 114    0.07511310
  75 115    0.07031992
  75 116    0.06583205
  75 117    0.06163008
  75 118    0.05769585
  75 119    0.05401231
  75 120    0.05056354
  75 121    0.04733459
  75 122    0.04431147
  75 123    0.04148110
  75 124    0.03883120
  75 125    0.03635028
  75 126    0.03402759
  75 127    0.03185304
  75 128    0.02981721
  75 129    0.02791126
  75 130    0.02612690
  75 131    0.02445640
  75 132    0.02289250
  75 133    0.02142839
  75 134    0.02005772
  75 135    0.01877453
  75 136    0.01757323
  75 137    0.01644860
  75 138    0.01539576
  75 139    0.01441011
  75 140    0.01348737
  75 141    0.01262351
  75 142    0.01181479
  75 143    0.01105766
  75 144    0.01034885
  75 145    0.00968525
  75 146    0.00906397
  75 147    0.00848231
  75 148    0.00793773
  75 149    0.00742785
  75 150    0.00695045
  75 151    0.00650345
  75 152    0.00608489
  75 153    0.00569296
  75 154    0.00532593
  75 155    0.00498221
  75 156    0.00466029
  75 157    0.00435877
  75 158    0.00407633
  75 159    0.00381173
  75 160    0.00356383
  75 161    0.00333153
  75 162    0.00311383
  75 163    0.00290976
  75 164    0.00271844
  75 165    0.00253903
  75 166    0.00237074
  75 167    0.00221285
  75 168    0.00206465
  75 169    0.00192550
  75 170    0.00179479
  75 171    0.00167194
  75 172    0.00155643
  75 173    0.00144774
  75 174    0.00134540
  75 175    0.00124896
  75 176    0.00115800
  75 177    0.00107212
  75 178    0.00099093
  75 179    0.00091410
  75 180    0.00084127
  75 181    0.00077214
  75 182    0.00070639
  75 183    0.00064375
  75 184    0.00058392
  75 185    0.00052666
  75 186    0.00047171
  75 187    0.00041883
  75 188    0.00036779
  75 189    0.00031836
  75 190    0.00027033
  75 191    0.00022349
  75 192    0.00017762
  75 193    0.00013254
  75 194    0.00008804
  75 195    0.00004392
  75 196    0.00000000
  76   1    0.00000000
  76   2    0.00000000
  76   3    0.00000000
  76   4    0.00000000
  76   5   19.39601801
  76   6   34.59845657
  76   7   45.76256854
  76   8   53.71745162
  76   9   58.71713030
  76  10   60.31604690
  76  11   59.90212255
  76  12   57.70980805
  76  13   54.87015040
  76  14   51.57678771
  76  15   48.10209710
  76  16   45.01400221
  76  17   42.18111284
  76  18   39.55105123
  76  19   37.09628428
  76  20   34.79892827
  76  21   32.64567161
  76  22   30.62573816
  76  23   28.72993259
  76  24   26.95013865
  76  25   25.27903259
  76  26   23.70990889
  76  27   22.23656822
  76  28   20.85324167
  76  29   19.55453700
  76  30   18.33539874
  76  31   17.19107739
  76  32   16.11710471
  76  33   15.10927330
  76  34   14.16361918
  76  35   13.27640665
  76  36   12.44411483
  76  37   11.66342539
  76  38   10.93121137
  76  39   10.24452677
  76  40    9.60059680
  76  41    8.99680867
  76  42    8.43070289
  76  43    7.89996500
  76  44    7.40241772
  76  45    6.93601338
  76  46    6.49882686
  76  47    6.08904867
  76  48    5.70497854
  76  49    5.34501915
  76  50    5.00767032
  76  51    4.69152334
  76  52    4.39525572
  76  53    4.11762607
  76  54    3.85746940
  76  55    3.61369253
  76  56    3.38526984
  76  57    3.17123920
  76  58    2.97069816
  76  59    2.78280034
  76  60    2.60675199
  76  61    2.44180884
  76  62    2.28727300
  76  63    2.14249019
  76  64    2.00684700
  76  65    1.87976838
  76  66    1.76071530
  76  67    1.64918248
  76  68    1.54469630
  76  69    1.44681288
  76  70    1.35511617
  76  71    1.26921624
  76  72    1.18874765
  76  73    1.11336793
  76  74    1.04275613
  76  75    0.97661147
  76  76    0.91465212
  76  77    0.85661394
  76  78    0.80224943
  76  79    0.75132667
  76  80    0.70362834
  76  81    0.65895080
  76  82    0.61710324
  76  83    0.57790687
  76  84    0.54119416
  76  85    0.50680815
  76  86    0.47460176
  76  87    0.44443719
  76  88    0.41618532
  76  89    0.38972519
  76  90    0.36494346
  76  91    0.34173393
  76  92    0.31999712
  76  93    0.29963982
  76  94    0.28057469
  76  95    0.26271993
  76  96    0.24599889
  76  97    0.23033976
  76  98    0.21567526
  76  99    0.20194238
  76 100    0.18908208
  76 101    0.17703905
  76 102    0.16576148
  76 103    0.15520083
  76 104    0.14531163
  76 105    0.13605130
  76 106    0.12737993
  76 107    0.11926016
  76 108    0.11165698
  76 109    0.10453759
  76 110    0.09787128
  76 111    0.09162928
  76 112    0.08578464
  76 113    0.08031212
  76 114    0.07518808
  76 115    0.07039037
  76 116    0.06589825
  76 117    0.06169230
  76 118    0.05775431
  76 119    0.05406726
  76 120    0.05061519
  76 121    0.04738313
  76 122    0.04435710
  76 123    0.04152399
  76 124    0.03887152
  76 125    0.03638818
  76 126    0.03406321
  76 127    0.03188653
  76 128    0.02984869
  76 129    0.02794085
  76 130    0.02615472
  76 131    0.02448255
  76 132    0.02291708
  76 133    0.02145149
  76 134    0.02007944
  76 135    0.01879494
  76 136    0.01759242
  76 137    0.01646664
  76 138    0.01541271
  76 139    0.01442604
  76 140    0.01350233
  76 141    0.01263758
  76 142    0.01182800
  76 143    0.01107008
  76 144    0.01036052
  76 145    0.00969621
  76 146    0.00907427
  76 147    0.00849198
  76 148    0.00794682
  76 149    0.00743639
  76 150    0.00695847
  76 151    0.00651098
  76 152    0.00609197
  76 153    0.00569960
  76 154    0.00533216
  76 155    0.00498806
  76 156    0.00466578
  76 157    0.00436392
  76 158    0.00408116
  76 159    0.00381627
  76 160    0.00356809
  76 161    0.00333552
  76 162    0.00311757
  76 163    0.00291327
  76 164    0.00272173
  76 165    0.00254211
  76 166    0.00237363
  76 167    0.00221555
  76 168    0.00206717
  76 169    0.00192786
  76 170    0.00179699
  76 171    0.00167401
  76 172    0.00155836
  76 173    0.00144954
  76 174    0.00134707
  76 175    0.00125052
  76 176    0.00115945
  76 177    0.00107346
  76 178    0.00099218
  76 179    0.00091525
  76 180    0.00084233
  76 181    0.00077311
  76 182    0.00070728
  76 183    0.00064456
  76 184    0.00058466
  76 185    0.00052733
  76 186    0.00047231
  76 187    0.00041936
  76 188    0.00036826
  76 189    0.00031877
  76 190    0.00027068
  76 191    0.00022377
  76 192    0.00017785
  76 193    0.00013271
  76 194    0.00008815
  76 195    0.00004398
  76 196    0.00000000
  77   1    0.00000000
  77   2    0.00000000
  77   3    0.00000000
  77   4    8.12030422
  77   5   22.36142470
  77   6   35.49735056
  77   7   46.35951576
  77   8   53.98297545
  77   9   58.76747178
  77  10   60.62342619
  77  11   60.19894474
  77  12   57.99300227
  77  13   55.06518226
  77  14   51.62203077
  77  15   48.33921302
  77  16   45.28848515
  77  17   42.45173707
  77  18   39.80518689
  77  19   37.32990233
  77  20   35.01119394
  77  21   32.83715980
  77  22   30.79769221
  77  23   28.88389424
  77  24   27.08774398
  77  25   25.40189675
  77  26   23.81956296
  77  27   22.33442773
  77  28   20.94059431
  77  29   19.63254181
  77  30   18.40509166
  77  31   17.25338013
  77  32   16.17283507
  77  33   15.15915576
  77  34   14.20829509
  77  35   13.31644373
  77  36   12.48001579
  77  37   11.69563566
  77  38   10.96012598
  77  39   10.27049636
  77  40    9.62393290
  77  41    9.01778836
  77  42    8.44957286
  77  43    7.91694508
  77  44    7.41770396
  77  45    6.94978079
  77  46    6.51123177
  77  47    6.10023085
  77  48    5.71506297
  77  49    5.35411773
  77  50    5.01588321
  77  51    4.69894029
  77  52    4.40195713
  77  53    4.12368406
  77  54    3.86294862
  77  55    3.61865097
  77  56    3.38975955
  77  57    3.17530687
  77  58    2.97438572
  77  59    2.78614543
  77  60    2.60978841
  77  61    2.44456694
  77  62    2.28978006
  77  63    2.14477071
  77  64    2.00892299
  77  65    1.88165965
  77  66    1.76243964
  77  67    1.65075588
  77  68    1.54613317
  77  69    1.44812617
  77  70    1.35631752
  77  71    1.27031615
  77  72    1.18975556
  77  73    1.11429236
  77  74    1.04360474
  77  75    0.97739118
  77  76    0.91536916
  77  77    0.85727394
  77  78    0.80285746
  77  79    0.75188733
  77  80    0.70414576
  77  81    0.65942874
  77  82    0.61754508
  77  83    0.57831569
  77  84    0.54157274
  77  85    0.50715901
  77  86    0.47492718
  77  87    0.44473925
  77  88    0.41646592
  77  89    0.38998604
  77  90    0.36518611
  77  91    0.34195981
  77  92    0.32020753
  77  93    0.29983594
  77  94    0.28075761
  77  95    0.26289064
  77  96    0.24615828
  77  97    0.23048867
  77  98    0.21581445
  77  99    0.20207255
  77 100    0.18920386
  77 101    0.17715304
  77 102    0.16586822
  77 103    0.15530081
  77 104    0.14540533
  77 105    0.13613913
  77 106    0.12746230
  77 107    0.11933742
  77 108    0.11172947
  77 109    0.10460562
  77 110    0.09793515
  77 111    0.09168925
  77 112    0.08584096
  77 113    0.08036503
  77 114    0.07523778
  77 115    0.07043707
  77 116    0.06594214
  77 117    0.06173355
  77 118    0.05779310
  77 119    0.05410373
  77 120    0.05064947
  77 121    0.04741537
  77 122    0.04438742
  77 123    0.04155251
  77 124    0.03889834
  77 125    0.03641341
  77 126    0.03408694
  77 127    0.03190886
  77 128    0.02986969
  77 129    0.02796060
  77 130    0.02617331
  77 131    0.02450003
  77 132    0.02293352
  77 133    0.02146697
  77 134    0.02009399
  77 135    0.01880863
  77 136    0.01760530
  77 137    0.01647875
  77 138    0.01542410
  77 139    0.01443676
  77 140    0.01351242
  77 141    0.01264706
  77 142    0.01183693
  77 143    0.01107847
  77 144    0.01036841
  77 145    0.00970363
  77 146    0.00908125
  77 147    0.00849855
  77 148    0.00795299
  77 149    0.00744219
  77 150    0.00696392
  77 151    0.00651611
  77 152    0.00609678
  77 153    0.00570413
  77 154    0.00533642
  77 155    0.00499206
  77 156    0.00466954
  77 157    0.00436745
  77 158    0.00408448
  77 159    0.00381938
  77 160    0.00357101
  77 161    0.00333827
  77 162    0.00312014
  77 163    0.00291568
  77 164    0.00272399
  77 165    0.00254423
  77 166    0.00237562
  77 167    0.00221741
  77 168    0.00206892
  77 169    0.00192949
  77 170    0.00179852
  77 171    0.00167543
  77 172    0.00155969
  77 173    0.00145078
  77 174    0.00134823
  77 175    0.00125160
  77 176    0.00116045
  77 177    0.00107439
  77 178    0.00099304
  77 179    0.00091605
  77 180    0.00084307
  77 181    0.00077379
  77 182    0.00070791
  77 183    0.00064513
  77 184    0.00058518
  77 185    0.00052779
  77 186    0.00047273
  77 187    0.00041974
  77 188    0.00036858
  77 189    0.00031905
  77 190    0.00027092
  77 191    0.00022397
  77 192    0.00017801
  77 193    0.00013283
  77 194    0.00008823
  77 195    0.00004402
  77 196    0.00000000
  78   1    0.00000000
  78   2    0.00000000
  78   3    0.00000000
  78   4    8.15230590
  78   5   22.52156125
  78   6   35.81213675
  78   7   46.38079219
  78   8   54.30361071
  78   9   58.98166039
  78  10   61.45397779
  78  11   60.51826476
  78  12   58.23027827
  78  13   54.99602683
  78  14   51.71363491
  78  15   48.53778948
  78  16   45.53032358
  78  17   42.70214035
  78  18   40.04743705
  78  19   37.55641329
  78  20   35.21897035
  78  21   33.02556155
  78  22   30.96729074
  78  23   29.03585943
  78  24   27.22350571
  78  25   25.52295678
  78  26   23.92739212
  78  27   22.43041255
  78  28   21.02601228
  78  29   19.70855306
  78  30   18.47274001
  78  31   17.31359899
  78  32   16.22645580
  78  33   15.20691691
  78  34   14.25085176
  78  35   13.35437649
  78  36   12.51383896
  78  37   11.72580487
  78  38   10.98704493
  78  39   10.29452288
  78  40    9.64538434
  78  41    9.03694629
  78  42    8.46668725
  78  43    7.93223798
  78  44    7.43137275
  78  45    6.96200101
  78  46    6.52215960
  78  47    6.11000532
  78  48    5.72380792
  78  49    5.36194348
  78  50    5.02288812
  78  51    4.70521204
  78  52    4.40757393
  78  53    4.12871567
  78  54    3.86745730
  78  55    3.62269230
  78  56    3.39338311
  78  57    3.17855697
  78  58    2.97730189
  78  59    2.78876297
  78  60    2.61213888
  78  61    2.44667850
  78  62    2.29167787
  78  63    2.14647725
  78  64    2.01045835
  78  65    1.88304176
  78  66    1.76368452
  78  67    1.65187787
  78  68    1.54714506
  78  69    1.44903939
  78  70    1.35714230
  78  71    1.27106161
  78  72    1.19042988
  78  73    1.11490283
  78  74    1.04415789
  78  75    0.97789284
  78  76    0.91582454
  78  77    0.85768771
  78  78    0.80323380
  78  79    0.75222997
  78  80    0.70445805
  78  81    0.65971366
  78  82    0.61780532
  78  83    0.57855364
  78  84    0.54179056
  78  85    0.50735862
  78  86    0.47511032
  78  87    0.44490746
  78  88    0.41662059
  78  89    0.39012842
  78  90    0.36531734
  78  91    0.34208089
  78  92    0.32031937
  78  93    0.29993935
  78  94    0.28085333
  78  95    0.26297933
  78  96    0.24624055
  78  97    0.23056505
  78  98    0.21588544
  78  99    0.20213859
  78 100    0.18926536
  78 101    0.17721035
  78 102    0.16592167
  78 103    0.15535071
  78 104    0.14545194
  78 105    0.13618271
  78 106    0.12750306
  78 107    0.11937558
  78 108    0.11176521
  78 109    0.10463913
  78 110    0.09796657
  78 111    0.09171873
  78 112    0.08586864
  78 113    0.08039102
  78 114    0.07526221
  78 115    0.07046003
  78 116    0.06596373
  78 117    0.06175386
  78 118    0.05781220
  78 119    0.05412171
  78 120    0.05066640
  78 121    0.04743131
  78 122    0.04440244
  78 123    0.04156665
  78 124    0.03891167
  78 125    0.03642597
  78 126    0.03409878
  78 127    0.03192002
  78 128    0.02988021
  78 129    0.02797052
  78 130    0.02618266
  78 131    0.02450885
  78 132    0.02294184
  78 133    0.02147481
  78 134    0.02010139
  78 135    0.01881561
  78 136    0.01761188
  78 137    0.01648496
  78 138    0.01542996
  78 139    0.01444228
  78 140    0.01351763
  78 141    0.01265197
  78 142    0.01184156
  78 143    0.01108284
  78 144    0.01037252
  78 145    0.00970751
  78 146    0.00908491
  78 147    0.00850200
  78 148    0.00795624
  78 149    0.00744525
  78 150    0.00696681
  78 151    0.00651883
  78 152    0.00609935
  78 153    0.00570654
  78 154    0.00533869
  78 155    0.00499420
  78 156    0.00467155
  78 157    0.00436935
  78 158    0.00408627
  78 159    0.00382107
  78 160    0.00357259
  78 161    0.00333976
  78 162    0.00312154
  78 163    0.00291700
  78 164    0.00272523
  78 165    0.00254539
  78 166    0.00237671
  78 167    0.00221843
  78 168    0.00206988
  78 169    0.00193039
  78 170    0.00179937
  78 171    0.00167622
  78 172    0.00156043
  78 173    0.00145147
  78 174    0.00134888
  78 175    0.00125220
  78 176    0.00116101
  78 177    0.00107491
  78 178    0.00099352
  78 179    0.00091649
  78 180    0.00084348
  78 181    0.00077417
  78 182    0.00070826
  78 183    0.00064545
  78 184    0.00058547
  78 185    0.00052806
  78 186    0.00047296
  78 187    0.00041995
  78 188    0.00036877
  78 189    0.00031921
  78 190    0.00027105
  78 191    0.00022408
  78 192    0.00017810
  78 193    0.00013289
  78 194    0.00008827
  78 195    0.00004404
  78 196    0.00000000
  79   1    0.00000000
  79   2    0.00000000
  79   3    0.00000000
  79   4    0.00000000
  79   5   19.85055407
  79   6   34.99223493
  79   7   46.23361445
  79   8   54.08644669
  79   9   59.63774409
  79  10   61.93862180
  79  11   61.43217365
  79  12   58.64697348
  79  13   55.19521618
  79  14   51.90575419
  79  15   48.76233192
  79  16   45.77518293
  79  17   42.95004325
  79  18   40.28635776
  79  19   37.77971948
  79  20   35.42372951
  79  21   33.21105980
  79  22   31.13404292
  79  23   29.18500673
  79  24   27.35646568
  79  25   25.64122655
  79  26   24.03244158
  79  27   22.52362953
  79  28   21.10867742
  79  29   19.78183129
  79  30   18.53768126
  79  31   17.37114374
  79  32   16.27744302
  79  33   15.25209287
  79  34   14.29087901
  79  35   13.38984249
  79  36   12.54526415
  79  37   11.75365010
  79  38   11.01171815
  79  39   10.31638521
  79  40    9.66475544
  79  41    9.05410917
  79  42    8.48189250
  79  43    7.94570757
  79  44    7.44330330
  79  45    6.97256678
  79  46    6.53151505
  79  47    6.11828739
  79  48    5.73113806
  79  49    5.36842941
  79  50    5.02862541
  79  51    4.71028550
  79  52    4.41205882
  79  53    4.13267879
  79  54    3.87095794
  79  55    3.62578308
  79  56    3.39611076
  79  57    3.18096295
  79  58    2.97942302
  79  59    2.79063192
  79  60    2.61378464
  79  61    2.44812681
  79  62    2.29295157
  79  63    2.14759659
  79  64    2.01144128
  79  65    1.88390422
  79  66    1.76444063
  79  67    1.65254015
  79  68    1.54772459
  79  69    1.44954600
  79  70    1.35758468
  79  71    1.27144746
  79  72    1.19076601
  79  73    1.11519526
  79  74    1.04441195
  79  75    0.97811324
  79  76    0.91601543
  79  77    0.85785275
  79  78    0.80337623
  79  79    0.75235263
  79  80    0.70456346
  79  81    0.65980403
  79  82    0.61788260
  79  83    0.57861953
  79  84    0.54184656
  79  85    0.50740606
  79  86    0.47515035
  79  87    0.44494110
  79  88    0.41664871
  79  89    0.39015181
  79  90    0.36533666
  79  91    0.34209674
  79  92    0.32033225
  79  93    0.29994972
  79  94    0.28086157
  79  95    0.26298578
  79  96    0.24624549
  79  97    0.23056874
  79  98    0.21588809
  79  99    0.20214038
  79 100    0.18926645
  79 101    0.17721088
  79 102    0.16592175
  79 103    0.15535044
  79 104    0.14545140
  79 105    0.13618197
  79 106    0.12750218
  79 107    0.11937461
  79 108    0.11176419
  79 109    0.10463808
  79 110    0.09796552
  79 111    0.09171771
  79 112    0.08586766
  79 113    0.08039009
  79 114    0.07526134
  79 115    0.07045923
  79 116    0.06596300
  79 117    0.06175321
  79 118    0.05781163
  79 119    0.05412121
  79 120    0.05066597
  79 121    0.04743096
  79 122    0.04440215
  79 123    0.04156643
  79 124    0.03891151
  79 125    0.03642587
  79 126    0.03409874
  79 127    0.03192002
  79 128    0.02988026
  79 129    0.02797061
  79 130    0.02618279
  79 131    0.02450902
  79 132    0.02294203
  79 133    0.02147503
  79 134    0.02010163
  79 135    0.01881587
  79 136    0.01761216
  79 137    0.01648526
  79 138    0.01543027
  79 139    0.01444260
  79 140    0.01351796
  79 141    0.01265231
  79 142    0.01184189
  79 143    0.01108318
  79 144    0.01037287
  79 145    0.00970785
  79 146    0.00908525
  79 147    0.00850234
  79 148    0.00795657
  79 149    0.00744558
  79 150    0.00696714
  79 151    0.00651915
  79 152    0.00609966
  79 153    0.00570685
  79 154    0.00533899
  79 155    0.00499449
  79 156    0.00467184
  79 157    0.00436963
  79 158    0.00408653
  79 159    0.00382132
  79 160    0.00357284
  79 161    0.00334000
  79 162    0.00312178
  79 163    0.00291722
  79 164    0.00272544
  79 165    0.00254560
  79 166    0.00237691
  79 167    0.00221862
  79 168    0.00207006
  79 169    0.00193057
  79 170    0.00179953
  79 171    0.00167638
  79 172    0.00156058
  79 173    0.00145161
  79 174    0.00134901
  79 175    0.00125233
  79 176    0.00116113
  79 177    0.00107502
  79 178    0.00099363
  79 179    0.00091659
  79 180    0.00084358
  79 181    0.00077426
  79 182    0.00070833
  79 183    0.00064552
  79 184    0.00058553
  79 185    0.00052812
  79 186    0.00047302
  79 187    0.00041999
  79 188    0.00036881
  79 189    0.00031925
  79 190    0.00027109
  79 191    0.00022411
  79 192    0.00017812
  79 193    0.00013291
  79 194    0.00008828
  79 195    0.00004405
  79 196    0.00000000
  80   1    0.00000000
  80   2    0.00000000
  80   3    0.00000000
  80   4    0.00000000
  80   5   18.96790179
  80   6   34.21274352
  80   7   45.66010355
  80   8   54.38737988
  80   9   59.78303725
  80  10   62.47859418
  80  11   61.87080924
  80  12   58.96504854
  80  13   55.45311211
  80  14   52.15966462
  80  15   49.02584565
  80  16   46.04131702
  80  17   43.20846409
  80  18   40.52953802
  80  19   38.00364752
  80  20   35.62700518
  80  21   33.39388246
  80  22   31.29747524
  80  23   29.33051576
  80  24   27.48565915
  80  25   25.75570974
  80  26   24.13374412
  80  27   22.61317130
  80  28   21.18775579
  80  29   19.85161996
  80  30   18.59923493
  80  31   17.42540584
  80  32   16.32525463
  80  33   15.29420200
  80  34   14.32794966
  80  35   13.42246330
  80  36   12.57395635
  80  37   11.77887488
  80  38   11.03388333
  80  39   10.33585123
  80  40    9.68184077
  80  41    9.06909513
  80  42    8.49502755
  80  43    7.95721113
  80  44    7.45336913
  80  45    6.98136596
  80  46    6.53919864
  80  47    6.12498877
  80  48    5.73697501
  80  49    5.37350591
  80  50    5.03303326
  80  51    4.71410573
  80  52    4.41536297
  80  53    4.13552999
  80  54    3.87341191
  80  55    3.62788897
  80  56    3.39791193
  80  57    3.18249764
  80  58    2.98072493
  80  59    2.79173076
  80  60    2.61470657
  80  61    2.44889486
  80  62    2.29358600
  80  63    2.14811522
  80  64    2.01185979
  80  65    1.88423636
  80  66    1.76469847
  80  67    1.65273426
  80  68    1.54786426
  80  69    1.44963931
  80  70    1.35763873
  80  71    1.27146843
  80  72    1.19075928
  80  73    1.11516551
  80  74    1.04436324
  80  75    0.97804910
  80  76    0.91593890
  80  77    0.85776647
  80  78    0.80328245
  80  79    0.75225328
  80  80    0.70446020
  80  81    0.65969826
  80  82    0.61777551
  80  83    0.57851212
  80  84    0.54173966
  80  85    0.50730036
  80  86    0.47504643
  80  87    0.44483941
  80  88    0.41654962
  80  89    0.39005561
  80  90    0.36524356
  80  91    0.34200691
  80  92    0.32024580
  80  93    0.29986671
  80  94    0.28078203
  80  95    0.26290971
  80  96    0.24617287
  80  97    0.23049952
  80  98    0.21582221
  80  99    0.20207776
  80 100    0.18920701
  80 101    0.17715451
  80 102    0.16586836
  80 103    0.15529992
  80 104    0.14540364
  80 105    0.13613686
  80 106    0.12745961
  80 107    0.11933446
  80 108    0.11172635
  80 109    0.10460245
  80 110    0.09793199
  80 111    0.09168617
  80 112    0.08583801
  80 113    0.08036223
  80 114    0.07523518
  80 115    0.07043468
  80 116    0.06593996
  80 117    0.06173160
  80 118    0.05779137
  80 119    0.05410223
  80 120    0.05064819
  80 121    0.04741431
  80 122    0.04438657
  80 123    0.04155185
  80 124    0.03889786
  80 125    0.03641311
  80 126    0.03408681
  80 127    0.03190887
  80 128    0.02986984
  80 129    0.02796088
  80 130    0.02617369
  80 131    0.02450053
  80 132    0.02293411
  80 133    0.02146763
  80 134    0.02009473
  80 135    0.01880943
  80 136    0.01760615
  80 137    0.01647965
  80 138    0.01542504
  80 139    0.01443773
  80 140    0.01351341
  80 141    0.01264807
  80 142    0.01183795
  80 143    0.01107950
  80 144    0.01036944
  80 145    0.00970466
  80 146    0.00908228
  80 147    0.00849957
  80 148    0.00795399
  80 149    0.00744318
  80 150    0.00696490
  80 151    0.00651707
  80 152    0.00609773
  80 153    0.00570505
  80 154    0.00533732
  80 155    0.00499293
  80 156    0.00467039
  80 157    0.00436828
  80 158    0.00408528
  80 159    0.00382016
  80 160    0.00357176
  80 161    0.00333899
  80 162    0.00312084
  80 163    0.00291635
  80 164    0.00272464
  80 165    0.00254485
  80 166    0.00237621
  80 167    0.00221798
  80 168    0.00206946
  80 169    0.00193001
  80 170    0.00179902
  80 171    0.00167590
  80 172    0.00156014
  80 173    0.00145121
  80 174    0.00134864
  80 175    0.00125198
  80 176    0.00116081
  80 177    0.00107473
  80 178    0.00099336
  80 179    0.00091634
  80 180    0.00084335
  80 181    0.00077405
  80 182    0.00070814
  80 183    0.00064535
  80 184    0.00058538
  80 185    0.00052798
  80 186    0.00047289
  80 187    0.00041988
  80 188    0.00036872
  80 189    0.00031916
  80 190    0.00027101
  80 191    0.00022405
  80 192    0.00017807
  80 193    0.00013288
  80 194    0.00008826
  80 195    0.00004403
  80 196    0.00000000
  81   1    0.00000000
  81   2    0.00000000
  81   3    0.00000000
  81   4    0.00000000
  81   5   18.88425712
  81   6   34.36772178
  81   7   45.98949962
  81   8   54.23769930
  81   9   59.86780241
  81  10   62.57207296
  81  11   61.85515159
  81  12   59.12539562
  81  13   55.71455359
  81  14   52.46279403
  81  15   49.33636875
  81  16   46.34012502
  81  17   43.48596497
  81  18   40.78196313
  81  19   38.23049418
  81  20   35.82941191
  81  21   33.57369886
  81  22   31.45677503
  81  23   29.47136144
  81  24   27.60999813
  81  25   25.86533509
  81  26   24.23028548
  81  27   22.69809897
  81  28   21.26239036
  81  29   19.91714381
  81  30   18.65670407
  81  31   17.47576147
  81  32   16.36933404
  81  33   15.33274886
  81  34   14.36162352
  81  35   13.45184829
  81  36   12.59956925
  81  37   11.80117241
  81  38   11.05326878
  81  39   10.35268041
  81  40    9.69642742
  81  41    9.08171571
  81  42    8.50592558
  81  43    7.96660098
  81  44    7.46143945
  81  45    6.98828270
  81  46    6.54510775
  81  47    6.13001854
  81  48    5.74123817
  81  49    5.37710151
  81  50    5.03604826
  81  51    4.71661649
  81  52    4.41743647
  81  53    4.13722498
  81  54    3.87477988
  81  55    3.62897505
  81  56    3.39875562
  81  57    3.18313348
  81  58    2.98118314
  81  59    2.79203772
  81  60    2.61488530
  81  61    2.44896543
  81  62    2.29356587
  81  63    2.14801958
  81  64    2.01170180
  81  65    1.88402744
  81  66    1.76444849
  81  67    1.65245174
  81  68    1.54755651
  81  69    1.44931263
  81  70    1.35729849
  81  71    1.27111921
  81  72    1.19040496
  81  73    1.11480938
  81  74    1.04400805
  81  75    0.97769713
  81  76    0.91559205
  81  77    0.85742627
  81  78    0.80295016
  81  79    0.75192988
  81  80    0.70414645
  81  81    0.65939474
  81  82    0.61748262
  81  83    0.57823014
  81  84    0.54146874
  81  85    0.50704054
  81  86    0.47479767
  81  87    0.44460162
  81  88    0.41632264
  81  89    0.38983921
  81  90    0.36503752
  81  91    0.34181093
  81  92    0.32005959
  81  93    0.29968994
  81  94    0.28061439
  81  95    0.26275084
  81  96    0.24602244
  81  97    0.23035718
  81  98    0.21568762
  81  99    0.20195057
  81 100    0.18908689
  81 101    0.17704113
  81 102    0.16576140
  81 103    0.15519907
  81 104    0.14530859
  81 105    0.13604731
  81 106    0.12737529
  81 107    0.11925509
  81 108    0.11165167
  81 109    0.10453220
  81 110    0.09786594
  81 111    0.09162408
  81 112    0.08577966
  81 113    0.08030742
  81 114    0.07518370
  81 115    0.07038635
  81 116    0.06589460
  81 117    0.06168903
  81 118    0.05775143
  81 119    0.05406476
  81 120    0.05061306
  81 121    0.04738137
  81 122    0.04435568
  81 123    0.04152290
  81 124    0.03887074
  81 125    0.03638769
  81 126    0.03406300
  81 127    0.03188657
  81 128    0.02984896
  81 129    0.02794132
  81 130    0.02615538
  81 131    0.02448339
  81 132    0.02291806
  81 133    0.02145262
  81 134    0.02008068
  81 135    0.01879628
  81 136    0.01759385
  81 137    0.01646815
  81 138    0.01541428
  81 139    0.01442766
  81 140    0.01350400
  81 141    0.01263927
  81 142    0.01182972
  81 143    0.01107181
  81 144    0.01036225
  81 145    0.00969794
  81 146    0.00907599
  81 147    0.00849369
  81 148    0.00794850
  81 149    0.00743805
  81 150    0.00696011
  81 151    0.00651259
  81 152    0.00609354
  81 153    0.00570114
  81 154    0.00533367
  81 155    0.00498952
  81 156    0.00466720
  81 157    0.00436530
  81 158    0.00408250
  81 159    0.00381757
  81 160    0.00356934
  81 161    0.00333673
  81 162    0.00311873
  81 163    0.00291439
  81 164    0.00272280
  81 165    0.00254314
  81 166    0.00237462
  81 167    0.00221650
  81 168    0.00206808
  81 169    0.00192873
  81 170    0.00179782
  81 171    0.00167479
  81 172    0.00155910
  81 173    0.00145025
  81 174    0.00134775
  81 175    0.00125115
  81 176    0.00116004
  81 177    0.00107402
  81 178    0.00099271
  81 179    0.00091574
  81 180    0.00084279
  81 181    0.00077354
  81 182    0.00070768
  81 183    0.00064493
  81 184    0.00058500
  81 185    0.00052764
  81 186    0.00047259
  81 187    0.00041961
  81 188    0.00036848
  81 189    0.00031896
  81 190    0.00027084
  81 191    0.00022391
  81 192    0.00017796
  81 193    0.00013279
  81 194    0.00008820
  81 195    0.00004401
  81 196    0.00000000
  82   1    0.00000000
  82   2    0.00000000
  82   3    0.00000000
  82   4    0.00000000
  82   5   20.27701757
  82   6   35.52199534
  82   7   46.87661600
  82   8   54.92328328
  82   9   60.11811103
  82  10   62.33728253
  82  11   62.09999682
  82  12   59.20356709
  82  13   56.03999392
  82  14   52.85065040
  82  15   49.71425331
  82  16   46.68239541
  82  17   43.78742561
  82  18   41.04514649
  82  19   38.46002922
  82  20   36.02991052
  82  21   33.74915528
  82  22   31.61051766
  82  23   29.60616029
  82  24   27.72818736
  82  25   25.96891194
  82  26   24.32098192
  82  27   22.77743201
  82  28   21.33169758
  82  29   19.97760918
  82  30   18.70937760
  82  31   17.52157493
  82  32   16.40911409
  82  33   15.36722829
  82  34   14.39145126
  82  35   13.47759833
  82  36   12.62174869
  82  37   11.82022869
  82  38   11.06959628
  82  39   10.36662639
  82  40    9.70829731
  82  41    9.09177795
  82  42    8.51441585
  82  43    7.97372605
  82  44    7.46738062
  82  45    6.99319877
  82  46    6.54913774
  82  47    6.13328408
  82  48    5.74384557
  82  49    5.37914363
  82  50    5.03760615
  82  51    4.71776084
  82  52    4.41822887
  82  53    4.13771904
  82  54    3.87502223
  82  55    3.62900617
  82  56    3.39861063
  82  57    3.18284281
  82  58    2.98077310
  82  59    2.79153102
  82  60    2.61430150
  82  61    2.44832135
  82  62    2.29287593
  82  63    2.14729609
  82  64    2.01095527
  82  65    1.88326676
  82  66    1.76368118
  82  67    1.65168411
  82  68    1.54679383
  82  69    1.44855927
  82  70    1.35655802
  82  71    1.27039452
  82  72    1.18969838
  82  73    1.11412270
  82  74    1.04334265
  82  75    0.97705402
  82  76    0.91497193
  82  77    0.85682955
  82  78    0.80237704
  82  79    0.75138037
  82  80    0.70362040
  82  81    0.65889185
  82  82    0.61700251
  82  83    0.57777231
  82  84    0.54103265
  82  85    0.50662558
  82  86    0.47440319
  82  87    0.44422694
  82  88    0.41596705
  82  89    0.38950201
  82  90    0.36471797
  82  91    0.34150832
  82  92    0.31977319
  82  93    0.29941906
  82  94    0.28035831
  82  95    0.26250889
  82  96    0.24579395
  82  97    0.23014150
  82  98    0.21548411
  82  99    0.20175864
  82 100    0.18890594
  82 101    0.17687061
  82 102    0.16560075
  82 103    0.15504777
  82 104    0.14516615
  82 105    0.13591325
  82 106    0.12724915
  82 107    0.11913643
  82 108    0.11154009
  82 109    0.10442729
  82 110    0.09776733
  82 111    0.09153142
  82 112    0.08569260
  82 113    0.08022565
  82 114    0.07510690
  82 115    0.07031424
  82 116    0.06582690
  82 117    0.06162549
  82 118    0.05769180
  82 119    0.05400881
  82 120    0.05056057
  82 121    0.04733213
  82 122    0.04430950
  82 123    0.04147959
  82 124    0.03883013
  82 125    0.03634962
  82 126    0.03402731
  82 127    0.03185312
  82 128    0.02981761
  82 129    0.02791195
  82 130    0.02612786
  82 131    0.02445760
  82 132    0.02289391
  82 133    0.02142999
  82 134    0.02005949
  82 135    0.01877644
  82 136    0.01757526
  82 137    0.01645074
  82 138    0.01539798
  82 139    0.01441240
  82 140    0.01348972
  82 141    0.01262590
  82 142    0.01181721
  82 143    0.01106010
  82 144    0.01035129
  82 145    0.00968768
  82 146    0.00906639
  82 147    0.00848471
  82 148    0.00794011
  82 149    0.00743019
  82 150    0.00695276
  82 151    0.00650571
  82 152    0.00608711
  82 153    0.00569513
  82 154    0.00532805
  82 155    0.00498427
  82 156    0.00466229
  82 157    0.00436071
  82 158    0.00407821
  82 159    0.00381356
  82 160    0.00356559
  82 161    0.00333323
  82 162    0.00311546
  82 163    0.00291134
  82 164    0.00271995
  82 165    0.00254048
  82 166    0.00237214
  82 167    0.00221418
  82 168    0.00206592
  82 169    0.00192671
  82 170    0.00179595
  82 171    0.00167305
  82 172    0.00155748
  82 173    0.00144874
  82 174    0.00134635
  82 175    0.00124985
  82 176    0.00115884
  82 177    0.00107291
  82 178    0.00099168
  82 179    0.00091479
  82 180    0.00084192
  82 181    0.00077274
  82 182    0.00070695
  82 183    0.00064426
  82 184    0.00058439
  82 185    0.00052709
  82 186    0.00047210
  82 187    0.00041918
  82 188    0.00036810
  82 189    0.00031863
  82 190    0.00027056
  82 191    0.00022368
  82 192    0.00017778
  82 193    0.00013265
  82 194    0.00008811
  82 195    0.00004396
  82 196    0.00000000
  83   1    0.00000000
  83   2    0.00000000
  83   3    0.00000000
  83   4    9.89069690
  83   5   24.78300707
  83   6   37.70885625
  83   7   48.25937994
  83   8   55.68061983
  83   9   60.58478909
  83  10   62.80854803
  83  11   62.25263471
  83  12   59.78593334
  83  13   56.61558898
  83  14   53.39717457
  83  15   50.18665476
  83  16   47.07469419
  83  17   44.11152061
  83  18   41.31551296
  83  19   38.68855980
  83  20   36.22530957
  83  21   33.91762584
  83  22   31.75654868
  83  23   29.73311789
  83  24   27.83870288
  83  25   26.06512303
  83  26   24.40467954
  83  27   22.85015049
  83  28   21.39477100
  83  29   20.03220814
  83  30   18.75653463
  83  31   17.56220304
  83  32   16.44402125
  83  33   15.39712940
  83  34   14.41697833
  83  35   13.49930945
  83  36   12.64013601
  83  37   11.83572562
  83  38   11.08258397
  83  39   10.37743957
  83  40    9.71722957
  83  41    9.09908643
  83  42    8.52032556
  83  43    7.97843360
  83  44    7.47105761
  83  45    6.99599483
  83  46    6.55118315
  83  47    6.13469217
  83  48    5.74471479
  83  49    5.37955939
  83  50    5.03764249
  83  51    4.71748178
  83  52    4.41768973
  83  53    4.13696754
  83  54    3.87409942
  83  55    3.62794732
  83  56    3.39744597
  83  57    3.18159816
  83  58    2.97947045
  83  59    2.79018906
  83  60    2.61293602
  83  61    2.44694563
  83  62    2.29150109
  83  63    2.14593137
  83  64    2.00960829
  83  65    1.88194375
  83  66    1.76238715
  83  67    1.65042304
  83  68    1.54556881
  83  69    1.44737263
  83  70    1.35541145
  83  71    1.26928915
  83  72    1.18863488
  83  73    1.11310134
  83  74    1.04236338
  83  75    0.97611652
  83  76    0.91407563
  83  77    0.85597373
  83  78    0.80156079
  83  79    0.75060270
  83  80    0.70288021
  83  81    0.65818797
  83  82    0.61633372
  83  83    0.57713736
  83  84    0.54043026
  83  85    0.50605448
  83  86    0.47386209
  83  87    0.44371457
  83  88    0.41548217
  83  89    0.38904337
  83  90    0.36428437
  83  91    0.34109859
  83  92    0.31938618
  83  93    0.29905366
  83  94    0.28001346
  83  95    0.26218355
  83  96    0.24548713
  83  97    0.22985223
  83  98    0.21521149
  83  99    0.20150179
  83 100    0.18866401
  83 101    0.17664279
  83 102    0.16538629
  83 103    0.15484593
  83 104    0.14497623
  83 105    0.13573460
  83 106    0.12708112
  83 107    0.11897844
  83 108    0.11139155
  83 109    0.10428768
  83 110    0.09763613
  83 111    0.09140815
  83 112    0.08557680
  83 113    0.08011688
  83 114    0.07500476
  83 115    0.07021833
  83 116    0.06573686
  83 117    0.06154096
  83 118    0.05761247
  83 119    0.05393437
  83 120    0.05049071
  83 121    0.04726659
  83 122    0.04424802
  83 123    0.04142193
  83 124    0.03877605
  83 125    0.03629890
  83 126    0.03397975
  83 127    0.03180853
  83 128    0.02977581
  83 129    0.02787276
  83 130    0.02609113
  83 131    0.02442317
  83 132    0.02286164
  83 133    0.02139976
  83 134    0.02003116
  83 135    0.01874989
  83 136    0.01755040
  83 137    0.01642745
  83 138    0.01537616
  83 139    0.01439197
  83 140    0.01347057
  83 141    0.01260798
  83 142    0.01180042
  83 143    0.01104438
  83 144    0.01033657
  83 145    0.00967390
  83 146    0.00905349
  83 147    0.00847264
  83 148    0.00792880
  83 149    0.00741961
  83 150    0.00694286
  83 151    0.00649645
  83 152    0.00607844
  83 153    0.00568701
  83 154    0.00532045
  83 155    0.00497717
  83 156    0.00465565
  83 157    0.00435450
  83 158    0.00407240
  83 159    0.00380812
  83 160    0.00356051
  83 161    0.00332849
  83 162    0.00311103
  83 163    0.00290719
  83 164    0.00271608
  83 165    0.00253687
  83 166    0.00236876
  83 167    0.00221103
  83 168    0.00206298
  83 169    0.00192398
  83 170    0.00179339
  83 171    0.00167067
  83 172    0.00155527
  83 173    0.00144668
  83 174    0.00134444
  83 175    0.00124808
  83 176    0.00115720
  83 177    0.00107139
  83 178    0.00099027
  83 179    0.00091350
  83 180    0.00084073
  83 181    0.00077165
  83 182    0.00070595
  83 183    0.00064335
  83 184    0.00058357
  83 185    0.00052635
  83 186    0.00047143
  83 187    0.00041859
  83 188    0.00036758
  83 189    0.00031818
  83 190    0.00027018
  83 191    0.00022336
  83 192    0.00017752
  83 193    0.00013247
  83 194    0.00008799
  83 195    0.00004390
  83 196    0.00000000
  84   1    0.00000000
  84   2    0.00000000
  84   3    0.00000000
  84   4   13.81938292
  84   5   27.35468883
  84   6   39.42202905
  84   7   48.96465845
  84   8   56.17797244
  84   9   60.97445923
  84  10   63.31097149
  84  11   62.56532045
  84  12   60.31132572
  84  13   57.46594312
  84  14   54.14960666
  84  15   50.76144456
  84  16   47.50669325
  84  17   44.44507240
  84  18   41.58225242
  84  19   38.90829662
  84  20   36.41018843
  84  21   34.07529613
  84  22   31.89208669
  84  23   29.85011123
  84  24   27.93984952
  84  25   26.15256261
  84  26   24.48017918
  84  27   22.91521152
  84  28   21.45069253
  84  29   20.08012681
  84  30   18.79745099
  84  31   17.59700047
  84  32   16.47348039
  84  33   15.42193991
  84  34   14.43774886
  84  35   13.51657642
  84  36   12.65437143
  84  37   11.84734412
  84  38   11.09194912
  84  39   10.38486967
  84  40    9.72300277
  84  41    9.10344545
  84  42    8.52348178
  84  43    7.98057087
  84  44    7.47233554
  84  45    6.99655178
  84  46    6.55113883
  84  47    6.13414998
  84  48    5.74376387
  84  49    5.37827646
  84  50    5.03609336
  84  51    4.71572286
  84  52    4.41576919
  84  53    4.13492640
  84  54    3.87197249
  84  55    3.62576406
  84  56    3.39523114
  84  57    3.17937254
  84  58    2.97725131
  84  59    2.78799067
  84  60    2.61077009
  84  61    2.44482163
  84  62    2.28942660
  84  63    2.14391234
  84  64    2.00764927
  84  65    1.88004810
  84  66    1.76055724
  84  67    1.64866038
  84  68    1.54387421
  84  69    1.44574629
  84  70    1.35385306
  84  71    1.26779801
  84  72    1.18720993
  84  73    1.11174127
  84  74    1.04106665
  84  75    0.97488141
  84  76    0.91290031
  84  77    0.85485625
  84  78    0.80049916
  84  79    0.74959486
  84  80    0.70192408
  84  81    0.65728150
  84  82    0.61547483
  84  83    0.57632401
  84  84    0.53966045
  84  85    0.50532622
  84  86    0.47317348
  84  87    0.44306372
  84  88    0.41486727
  84  89    0.38846266
  84  90    0.36373616
  84  91    0.34058123
  84  92    0.31889811
  84  93    0.29859336
  84  94    0.27957948
  84  95    0.26177451
  84  96    0.24510170
  84  97    0.22948915
  84  98    0.21486954
  84  99    0.20117982
  84 100    0.18836092
  84 101    0.17635754
  84 102    0.16511789
  84 103    0.15459343
  84 104    0.14473874
  84 105    0.13551126
  84 106    0.12687113
  84 107    0.11878104
  84 108    0.11120602
  84 109    0.10411333
  84 110    0.09747230
  84 111    0.09125424
  84 112    0.08543223
  84 113    0.07998110
  84 114    0.07487725
  84 115    0.07009860
  84 116    0.06562446
  84 117    0.06143545
  84 118    0.05751344
  84 119    0.05384142
  84 120    0.05040349
  84 121    0.04718475
  84 122    0.04417124
  84 123    0.04134990
  84 124    0.03870848
  84 125    0.03623553
  84 126    0.03392032
  84 127    0.03175279
  84 128    0.02972355
  84 129    0.02782376
  84 130    0.02604519
  84 131    0.02438011
  84 132    0.02282128
  84 133    0.02136192
  84 134    0.01999570
  84 135    0.01871666
  84 136    0.01751925
  84 137    0.01639827
  84 138    0.01534882
  84 139    0.01436635
  84 140    0.01344658
  84 141    0.01258549
  84 142    0.01177936
  84 143    0.01102465
  84 144    0.01031809
  84 145    0.00965660
  84 146    0.00903729
  84 147    0.00845746
  84 148    0.00791459
  84 149    0.00740631
  84 150    0.00693040
  84 151    0.00648479
  84 152    0.00606753
  84 153    0.00567680
  84 154    0.00531090
  84 155    0.00496822
  84 156    0.00464728
  84 157    0.00434667
  84 158    0.00406508
  84 159    0.00380127
  84 160    0.00355411
  84 161    0.00332250
  84 162    0.00310543
  84 163    0.00290196
  84 164    0.00271119
  84 165    0.00253230
  84 166    0.00236450
  84 167    0.00220705
  84 168    0.00205927
  84 169    0.00192051
  84 170    0.00179017
  84 171    0.00166766
  84 172    0.00155247
  84 173    0.00144408
  84 174    0.00134202
  84 175    0.00124583
  84 176    0.00115511
  84 177    0.00106946
  84 178    0.00098849
  84 179    0.00091185
  84 180    0.00083922
  84 181    0.00077026
  84 182    0.00070468
  84 183    0.00064219
  84 184    0.00058252
  84 185    0.00052540
  84 186    0.00047058
  84 187    0.00041783
  84 188    0.00036692
  84 189    0.00031761
  84 190    0.00026969
  84 191    0.00022296
  84 192    0.00017721
  84 193    0.00013223
  84 194    0.00008783
  84 195    0.00004382
  84 196    0.00000000
  85   1    0.00000000
  85   2    0.00000000
  85   3    0.00000000
  85   4   15.08747880
  85   5   28.50386458
  85   6   39.81775863
  85   7   49.19530705
  85   8   56.31708911
  85   9   61.06824588
  85  10   63.14905565
  85  11   62.63686168
  85  12   60.66959276
  85  13   58.01734502
  85  14   55.19067963
  85  15   51.40607259
  85  16   47.93577886
  85  17   44.75778156
  85  18   41.82662320
  85  19   39.10797482
  85  20   36.57763793
  85  21   34.21772119
  85  22   32.01408678
  85  23   29.95491078
  85  24   28.02989263
  85  25   26.22981368
  85  26   24.54628178
  85  27   22.97157647
  85  28   21.49854947
  85  29   20.12055647
  85  30   18.83140713
  85  31   17.62532593
  85  32   16.49691983
  85  33   15.44115050
  85  34   14.45330958
  85  35   13.52899637
  85  36   12.66409733
  85  37   11.85476711
  85  38   11.09741095
  85  39   10.38866827
  85  40    9.72539736
  85  41    9.10466103
  85  42    8.52371329
  85  43    7.97998679
  85  44    7.47108117
  85  45    6.99475213
  85  46    6.54890120
  85  47    6.13156620
  85  48    5.74091233
  85  49    5.37522383
  85  50    5.03289619
  85  51    4.71242889
  85  52    4.41241854
  85  53    4.13155263
  85  54    3.86860350
  85  55    3.62242284
  85  56    3.39193653
  85  57    3.17613975
  85  58    2.97409250
  85  59    2.78491536
  85  60    2.60778556
  85  61    2.44193328
  85  62    2.28663822
  85  63    2.14122635
  85  64    2.00506697
  85  65    1.87756985
  85  66    1.75818261
  85  67    1.64638829
  85  68    1.54170305
  85  69    1.44367402
  85  70    1.35187732
  85  71    1.26591617
  85  72    1.18541915
  85  73    1.11003858
  85  74    1.03944897
  85  75    0.97334560
  85  76    0.91144319
  85  77    0.85347466
  85  78    0.79918993
  85  79    0.74835488
  85  80    0.70075028
  85  81    0.65617087
  85  82    0.61442444
  85  83    0.57533102
  85  84    0.53872209
  85  85    0.50443982
  85  86    0.47233646
  85  87    0.44227359
  85  88    0.41412165
  85  89    0.38775925
  85  90    0.36307277
  85  91    0.33995575
  85  92    0.31830853
  85  93    0.29803777
  85  94    0.27905604
  85  95    0.26128147
  85  96    0.24463739
  85  97    0.22905200
  85  98    0.21445805
  85  99    0.20079254
  85 100    0.18799651
  85 101    0.17601472
  85 102    0.16479541
  85 103    0.15429016
  85 104    0.14445357
  85 105    0.13524315
  85 106    0.12661911
  85 107    0.11854417
  85 108    0.11098342
  85 109    0.10390417
  85 110    0.09727580
  85 111    0.09106965
  85 112    0.08525885
  85 113    0.07981827
  85 114    0.07472435
  85 115    0.06995504
  85 116    0.06548968
  85 117    0.06130893
  85 118    0.05739468
  85 119    0.05372997
  85 120    0.05029890
  85 121    0.04708661
  85 122    0.04407916
  85 123    0.04126351
  85 124    0.03862744
  85 125    0.03615951
  85 126    0.03384902
  85 127    0.03168592
  85 128    0.02966084
  85 129    0.02776496
  85 130    0.02599005
  85 131    0.02432841
  85 132    0.02277281
  85 133    0.02131649
  85 134    0.01995311
  85 135    0.01867674
  85 136    0.01748184
  85 137    0.01636320
  85 138    0.01531596
  85 139    0.01433556
  85 140    0.01341772
  85 141    0.01255846
  85 142    0.01175403
  85 143    0.01100093
  85 144    0.01029587
  85 145    0.00963578
  85 146    0.00901779
  85 147    0.00843920
  85 148    0.00789749
  85 149    0.00739029
  85 150    0.00691540
  85 151    0.00647075
  85 152    0.00605438
  85 153    0.00566449
  85 154    0.00529937
  85 155    0.00495744
  85 156    0.00463719
  85 157    0.00433722
  85 158    0.00405624
  85 159    0.00379301
  85 160    0.00354638
  85 161    0.00331527
  85 162    0.00309867
  85 163    0.00289564
  85 164    0.00270529
  85 165    0.00252678
  85 166    0.00235935
  85 167    0.00220224
  85 168    0.00205478
  85 169    0.00191632
  85 170    0.00178626
  85 171    0.00166403
  85 172    0.00154908
  85 173    0.00144093
  85 174    0.00133909
  85 175    0.00124312
  85 176    0.00115259
  85 177    0.00106712
  85 178    0.00098633
  85 179    0.00090986
  85 180    0.00083739
  85 181    0.00076858
  85 182    0.00070314
  85 183    0.00064079
  85 184    0.00058125
  85 185    0.00052425
  85 186    0.00046956
  85 187    0.00041692
  85 188    0.00036612
  85 189    0.00031691
  85 190    0.00026910
  85 191    0.00022247
  85 192    0.00017682
  85 193    0.00013194
  85 194    0.00008764
  85 195    0.00004372
  85 196    0.00000000
  86   1    0.00000000
  86   2    0.00000000
  86   3    4.01774774
  86   4   15.08707805
  86   5   27.86966165
  86   6   39.30926433
  86   7   48.87870022
  86   8   56.05232491
  86   9   61.07689707
  86  10   62.83299262
  86  11   62.41427610
  86  12   60.95575994
  86  13   58.97546627
  86  14   55.41067795
  86  15   51.94221746
  86  16   48.26450310
  86  17   45.00286213
  86  18   42.02595798
  86  19   39.27593003
  86  20   36.72112429
  86  21   34.34087184
  86  22   32.11981299
  86  23   30.04549206
  86  24   28.10722836
  86  25   26.29554197
  86  26   24.60184121
  86  27   23.01824141
  86  28   21.53745268
  86  29   20.15270526
  86  30   18.85769617
  86  31   17.64654816
  86  32   16.51377624
  86  33   15.45425910
  86  34   14.46321369
  86  35   13.53617231
  86  36   12.66896151
  86  37   11.85768257
  86  38   11.09869337
  86  39   10.38859138
  86  40    9.72419789
  86  41    9.10254314
  86  42    8.52085254
  86  43    7.97653373
  86  44    7.46716447
  86  45    6.99048140
  86  46    6.54436947
  86  47    6.12685211
  86  48    5.73608205
  86  49    5.37033276
  86  50    5.02799044
  86  51    4.70754653
  86  52    4.40759080
  86  53    4.12680483
  86  54    3.86395593
  86  55    3.61789149
  86  56    3.38753372
  86  57    3.17187471
  86  58    2.96997186
  86  59    2.78094353
  86  60    2.60396511
  86  61    2.43826523
  86  62    2.28312234
  86  63    2.13786136
  86  64    2.00185072
  86  65    1.87449952
  86  66    1.75525483
  86  67    1.64359926
  86  68    1.53904865
  86  69    1.44114990
  86  70    1.34947895
  86  71    1.26363892
  86  72    1.18325835
  86  73    1.10798954
  86  74    1.03750701
  86  75    0.97150611
  86  76    0.90970162
  86  77    0.85182657
  86  78    0.79763099
  86  79    0.74688086
  86  80    0.69935710
  86  81    0.65485457
  86  82    0.61318120
  86  83    0.57415718
  86  84    0.53761410
  86  85    0.50339431
  86  86    0.47135016
  86  87    0.44134342
  86  88    0.41324462
  86  89    0.38693253
  86  90    0.36229365
  86  91    0.33922166
  86  92    0.31761701
  86  93    0.29738648
  86  94    0.27844277
  86  95    0.26070411
  86  96    0.24409393
  86  97    0.22854054
  86  98    0.21397678
  86  99    0.20033977
  86 100    0.18757062
  86 101    0.17561416
  86 102    0.16441874
  86 103    0.15393600
  86 104    0.14412062
  86 105    0.13493019
  86 106    0.12632497
  86 107    0.11826776
  86 108    0.11072370
  86 109    0.10366016
  86 110    0.09704658
  86 111    0.09085434
  86 112    0.08505664
  86 113    0.07962838
  86 114    0.07454605
  86 115    0.06978763
  86 116    0.06533252
  86 117    0.06116140
  86 118    0.05725620
  86 119    0.05360000
  86 120    0.05017693
  86 121    0.04697216
  86 122    0.04397177
  86 123    0.04116275
  86 124    0.03853292
  86 125    0.03607085
  86 126    0.03376585
  86 127    0.03160792
  86 128    0.02958768
  86 129    0.02769635
  86 130    0.02592572
  86 131    0.02426809
  86 132    0.02271625
  86 133    0.02126346
  86 134    0.01990339
  86 135    0.01863014
  86 136    0.01743816
  86 137    0.01632226
  86 138    0.01527759
  86 139    0.01429959
  86 140    0.01338402
  86 141    0.01252688
  86 142    0.01172444
  86 143    0.01097320
  86 144    0.01026989
  86 145    0.00961144
  86 146    0.00899499
  86 147    0.00841784
  86 148    0.00787749
  86 149    0.00737156
  86 150    0.00689786
  86 151    0.00645432
  86 152    0.00603900
  86 153    0.00565009
  86 154    0.00528589
  86 155    0.00494482
  86 156    0.00462537
  86 157    0.00432617
  86 158    0.00404590
  86 159    0.00378333
  86 160    0.00353732
  86 161    0.00330680
  86 162    0.00309075
  86 163    0.00288824
  86 164    0.00269837
  86 165    0.00252032
  86 166    0.00235331
  86 167    0.00219660
  86 168    0.00204952
  86 169    0.00191141
  86 170    0.00178168
  86 171    0.00165976
  86 172    0.00154511
  86 173    0.00143723
  86 174    0.00133565
  86 175    0.00123993
  86 176    0.00114964
  86 177    0.00106438
  86 178    0.00098380
  86 179    0.00090753
  86 180    0.00083524
  86 181    0.00076661
  86 182    0.00070134
  86 183    0.00063914
  86 184    0.00057975
  86 185    0.00052291
  86 186    0.00046835
  86 187    0.00041585
  86 188    0.00036517
  86 189    0.00031610
  86 190    0.00026841
  86 191    0.00022190
  86 192    0.00017636
  86 193    0.00013160
  86 194    0.00008741
  86 195    0.00004361
  86 196    0.00000000
  87   1    0.00000000
  87   2    0.00000000
  87   3    0.00000000
  87   4   10.43383271
  87   5   24.69002989
  87   6   37.82833128
  87   7   48.15361510
  87   8   56.16104699
  87   9   60.59857701
  87  10   62.94332523
  87  11   62.48139720
  87  12   61.00777173
  87  13   58.75422019
  87  14   55.75621303
  87  15   51.89559304
  87  16   48.37040523
  87  17   45.14339754
  87  18   42.16668867
  87  19   39.40592401
  87  20   36.83708891
  87  21   34.44232986
  87  22   32.20740916
  87  23   30.12031839
  87  24   28.17052824
  87  25   26.34857210
  87  26   24.64580555
  87  27   23.05426042
  87  28   21.56655062
  87  29   20.17580725
  87  30   18.87563043
  87  31   17.66005113
  87  32   16.52349911
  87  33   15.46077490
  87  34   14.46702455
  87  35   13.53771656
  87  36   12.66862039
  87  37   11.85578651
  87  38   11.09552779
  87  39   10.38440197
  87  40    9.71919540
  87  41    9.09690771
  87  42    8.51473753
  87  43    7.97006918
  87  44    7.46046014
  87  45    6.98362944
  87  46    6.53744685
  87  47    6.11992265
  87  48    5.72919830
  87  49    5.36353757
  87  50    5.02131835
  87  51    4.70102502
  87  52    4.40124132
  87  53    4.12064371
  87  54    3.85799519
  87  55    3.61213951
  87  56    3.38199584
  87  57    3.16655373
  87  58    2.96486847
  87  59    2.77605669
  87  60    2.59929238
  87  61    2.43380304
  87  62    2.27886617
  87  63    2.13380602
  87  64    1.99799046
  87  65    1.87082818
  87  66    1.75176597
  87  67    1.64028625
  87  68    1.53590476
  87  69    1.43816834
  87  70    1.34665298
  87  71    1.26096184
  87  72    1.18072357
  87  73    1.10559060
  87  74    1.03523761
  87  75    0.96936011
  87  76    0.90767308
  87  77    0.84990973
  87  78    0.79582030
  87  79    0.74517099
  87  80    0.69774291
  87  81    0.65333114
  87  82    0.61174381
  87  83    0.57280131
  87  84    0.53633544
  87  85    0.50218874
  87  86    0.47021376
  87  87    0.44027244
  87  88    0.41223550
  87  89    0.38598189
  87  90    0.36139826
  87  91    0.33837847
  87  92    0.31682312
  87  93    0.29663912
  87  94    0.27773933
  87  95    0.26004212
  87  96    0.24347104
  87  97    0.22795453
  87  98    0.21342554
  87  99    0.19982131
  87 100    0.18708305
  87 101    0.17515571
  87 102    0.16398773
  87 103    0.15353082
  87 104    0.14373979
  87 105    0.13457228
  87 106    0.12598864
  87 107    0.11795173
  87 108    0.11042679
  87 109    0.10338124
  87 110    0.09678459
  87 111    0.09060828
  87 112    0.08482556
  87 113    0.07941139
  87 114    0.07434230
  87 115    0.06959634
  87 116    0.06515294
  87 117    0.06099284
  87 118    0.05709799
  87 119    0.05345151
  87 120    0.05003758
  87 121    0.04684139
  87 122    0.04384907
  87 123    0.04104763
  87 124    0.03842492
  87 125    0.03596953
  87 126    0.03367081
  87 127    0.03151878
  87 128    0.02950407
  87 129    0.02761794
  87 130    0.02585219
  87 131    0.02419914
  87 132    0.02265160
  87 133    0.02120284
  87 134    0.01984656
  87 135    0.01857686
  87 136    0.01738822
  87 137    0.01627544
  87 138    0.01523371
  87 139    0.01425847
  87 140    0.01334548
  87 141    0.01249076
  87 142    0.01169059
  87 143    0.01094148
  87 144    0.01024017
  87 145    0.00958360
  87 146    0.00896891
  87 147    0.00839341
  87 148    0.00785460
  87 149    0.00735012
  87 150    0.00687778
  87 151    0.00643551
  87 152    0.00602139
  87 153    0.00563360
  87 154    0.00527045
  87 155    0.00493036
  87 156    0.00461184
  87 157    0.00431350
  87 158    0.00403404
  87 159    0.00377224
  87 160    0.00352695
  87 161    0.00329709
  87 162    0.00308168
  87 163    0.00287975
  87 164    0.00269044
  87 165    0.00251291
  87 166    0.00234638
  87 167    0.00219013
  87 168    0.00204348
  87 169    0.00190578
  87 170    0.00177643
  87 171    0.00165487
  87 172    0.00154055
  87 173    0.00143299
  87 174    0.00133171
  87 175    0.00123627
  87 176    0.00114624
  87 177    0.00106124
  87 178    0.00098089
  87 179    0.00090485
  87 180    0.00083277
  87 181    0.00076434
  87 182    0.00069926
  87 183    0.00063725
  87 184    0.00057804
  87 185    0.00052136
  87 186    0.00046697
  87 187    0.00041462
  87 188    0.00036409
  87 189    0.00031516
  87 190    0.00026762
  87 191    0.00022124
  87 192    0.00017584
  87 193    0.00013121
  87 194    0.00008716
  87 195    0.00004348
  87 196    0.00000000
  88   1    0.00000000
  88   2    0.00000000
  88   3    0.00000000
  88   4    0.00000000
  88   5   20.72715292
  88   6   36.31188060
  88   7   47.93918919
  88   8   56.06454002
  88   9   61.45567569
  88  10   63.11235944
  88  11   62.81039152
  88  12   61.08398496
  88  13   58.51268185
  88  14   55.18760906
  88  15   51.72132663
  88  16   48.37180253
  88  17   45.21438847
  88  18   42.26031076
  88  19   39.50176992
  88  20   36.92647335
  88  21   34.52185675
  88  22   32.27613399
  88  23   30.17844599
  88  24   28.21878904
  88  25   26.38791241
  88  26   24.67723040
  88  27   23.07875346
  88  28   21.58503470
  88  29   20.18912670
  88  30   18.88454528
  88  31   17.66523775
  88  32   16.52555433
  88  33   15.46022182
  88  34   14.46431909
  88  35   13.53325408
  88  36   12.66274218
  88  37   11.84878592
  88  38   11.08765583
  88  39   10.37587250
  88  40    9.71018973
  88  41    9.08757881
  88  42    8.50521376
  88  43    7.96045752
  88  44    7.45084917
  88  45    6.97409188
  88  46    6.52804178
  88  47    6.11069755
  88  48    5.72019067
  88  49    5.35477649
  88  50    5.01282575
  88  51    4.69281681
  88  52    4.39332834
  88  53    4.11303259
  88  54    3.85068903
  88  55    3.60513854
  88  56    3.37529792
  88  57    3.16015480
  88  58    2.95876293
  88  59    2.77023774
  88  60    2.59375227
  88  61    2.42853332
  88  62    2.27385788
  88  63    2.12904985
  88  64    1.99347689
  88  65    1.86654758
  88  66    1.74770870
  88  67    1.63644274
  88  68    1.53226555
  88  69    1.43472417
  88  70    1.34339478
  88  71    1.25788079
  88  72    1.17781112
  88  73    1.10283846
  88  74    1.03263781
  88  75    0.96690495
  88  76    0.90535519
  88  77    0.84772201
  88  78    0.79375597
  88  79    0.74322356
  88  80    0.69590618
  88  81    0.65159920
  88  82    0.61011102
  88  83    0.57126230
  88  84    0.53488511
  88  85    0.50082222
  88  86    0.46892644
  88  87    0.43905993
  88  88    0.41109365
  88  89    0.38490675
  88  90    0.36038608
  88  91    0.33742571
  88  92    0.31592642
  88  93    0.29579531
  88  94    0.27694539
  88  95    0.25929519
  88  96    0.24276845
  88  97    0.22729371
  88  98    0.21280410
  88  99    0.19923697
  88 100    0.18653365
  88 101    0.17463923
  88 102    0.16350224
  88 103    0.15307453
  88 104    0.14331097
  88 105    0.13416932
  88 106    0.12561002
  88 107    0.11759603
  88 108    0.11009264
  88 109    0.10306737
  88 110    0.09648980
  88 111    0.09033143
  88 112    0.08456558
  88 113    0.07916727
  88 114    0.07411310
  88 115    0.06938117
  88 116    0.06495095
  88 117    0.06080323
  88 118    0.05692003
  88 119    0.05328449
  88 120    0.04988084
  88 121    0.04669431
  88 122    0.04371107
  88 123    0.04091815
  88 124    0.03830344
  88 125    0.03585557
  88 126    0.03356391
  88 127    0.03141851
  88 128    0.02941002
  88 129    0.02752974
  88 130    0.02576947
  88 131    0.02412157
  88 132    0.02257887
  88 133    0.02113464
  88 134    0.01978262
  88 135    0.01851692
  88 136    0.01733202
  88 137    0.01622276
  88 138    0.01518433
  88 139    0.01421218
  88 140    0.01330210
  88 141    0.01245010
  88 142    0.01165249
  88 143    0.01090578
  88 144    0.01020671
  88 145    0.00955225
  88 146    0.00893953
  88 147    0.00836589
  88 148    0.00782882
  88 149    0.00732597
  88 150    0.00685516
  88 151    0.00641433
  88 152    0.00600155
  88 153    0.00561502
  88 154    0.00525306
  88 155    0.00491407
  88 156    0.00459660
  88 157    0.00429923
  88 158    0.00402069
  88 159    0.00375974
  88 160    0.00351525
  88 161    0.00328615
  88 162    0.00307144
  88 163    0.00287018
  88 164    0.00268149
  88 165    0.00250455
  88 166    0.00233857
  88 167    0.00218284
  88 168    0.00203668
  88 169    0.00189943
  88 170    0.00177051
  88 171    0.00164935
  88 172    0.00153541
  88 173    0.00142821
  88 174    0.00132726
  88 175    0.00123214
  88 176    0.00114241
  88 177    0.00105769
  88 178    0.00097761
  88 179    0.00090182
  88 180    0.00082998
  88 181    0.00076178
  88 182    0.00069692
  88 183    0.00063512
  88 184    0.00057610
  88 185    0.00051961
  88 186    0.00046540
  88 187    0.00041323
  88 188    0.00036287
  88 189    0.00031411
  88 190    0.00026672
  88 191    0.00022050
  88 192    0.00017525
  88 193    0.00013077
  88 194    0.00008686
  88 195    0.00004334
  88 196    0.00000000
  89   1    0.00000000
  89   2    0.00000000
  89   3    0.00000000
  89   4    0.00000000
  89   5   19.98969278
  89   6   35.89824192
  89   7   48.41866975
  89   8   56.92673086
  89   9   62.29329508
  89  10   64.49274747
  89  11   63.81531754
  89  12   61.24967529
  89  13   58.25919823
  89  14   54.98118614
  89  15   51.63739430
  89  16   48.37477069
  89  17   45.26308165
  89  18   42.32760645
  89  19   39.57253679
  89  20   36.99303157
  89  21   34.58071547
  89  22   32.32605784
  89  23   30.21937717
  89  24   28.25125764
  89  25   26.41271544
  89  26   24.69525789
  89  27   23.09089574
  89  28   21.59213457
  89  29   20.19195692
  89  30   18.88380004
  89  31   17.66153195
  89  32   16.51942703
  89  33   15.45214176
  89  34   14.45469110
  89  35   13.52242568
  89  36   12.65101001
  89  37   11.83640176
  89  38   11.07483215
  89  39   10.36278749
  89  40    9.69699185
  89  41    9.07439077
  89  42    8.49213607
  89  43    7.94757168
  89  44    7.43822036
  89  45    6.96177141
  89  46    6.51606917
  89  47    6.09910234
  89  48    5.70899402
  89  49    5.34399252
  89  50    5.00246274
  89  51    4.68287818
  89  52    4.38381356
  89  53    4.10393786
  89  54    3.84200798
  89  55    3.59686270
  89  56    3.36741720
  89  57    3.15265790
  89  58    2.95163760
  89  59    2.76347111
  89  60    2.58733104
  89  61    2.42244394
  89  62    2.26808673
  89  63    2.12358334
  89  64    1.98830156
  89  65    1.86165021
  89  66    1.74307634
  89  67    1.63206277
  89  68    1.52812573
  89  69    1.43081265
  89  70    1.33970012
  89  71    1.25439200
  89  72    1.17451761
  89  73    1.09973010
  89  74    1.02970489
  89  75    0.96413820
  89  76    0.90274574
  89  77    0.84526144
  89  78    0.79143622
  89  79    0.74103697
  89  80    0.69384548
  89  81    0.64965745
  89  82    0.60828167
  89  83    0.56953910
  89  84    0.53326214
  89  85    0.49929389
  89  86    0.46748742
  89  87    0.43770520
  89  88    0.40981843
  89  89    0.38370653
  89  90    0.35925660
  89  91    0.33636293
  89  92    0.31492651
  89  93    0.29485467
  89  94    0.27606060
  89  95    0.25846304
  89  96    0.24198588
  89  97    0.22655786
  89  98    0.21211225
  89  99    0.19858655
  89 100    0.18592225
  89 101    0.17406456
  89 102    0.16296215
  89 103    0.15256698
  89 104    0.14283405
  89 105    0.13372123
  89 106    0.12518905
  89 107    0.11720057
  89 108    0.10972118
  89 109    0.10271848
  89 110    0.09616214
  89 111    0.09002373
  89 112    0.08427666
  89 113    0.07889599
  89 114    0.07385842
  89 115    0.06914207
  89 116    0.06472651
  89 117    0.06059257
  89 118    0.05672231
  89 119    0.05309893
  89 120    0.04970671
  89 121    0.04653091
  89 122    0.04355775
  89 123    0.04077430
  89 124    0.03816848
  89 125    0.03572897
  89 126    0.03344515
  89 127    0.03130711
  89 128    0.02930554
  89 129    0.02743175
  89 130    0.02567757
  89 131    0.02403539
  89 132    0.02249805
  89 133    0.02105887
  89 134    0.01971158
  89 135    0.01845031
  89 136    0.01726957
  89 137    0.01616422
  89 138    0.01512945
  89 139    0.01416074
  89 140    0.01325388
  89 141    0.01240491
  89 142    0.01161014
  89 143    0.01086609
[truncated: 312,272 more chars]
