# Supplementary material for: A Cellular Automata-Based Mathematical Model for Thymocyte Development
Source: PLoS One. 2009 Dec 9;4(12):e8233. doi: 10.1371/journal.pone.0008233 (PMC2784945; doi:10.1371/journal.pone.0008233)
Supplement: File S1 — FORTRAN90 PROGRAM (2.21 MB GZ) [file pone.0008233.s004.gz › f90/human_prophile.dat]

158 196
1 1 3
1 2 3
1 3 3
1 4 3
1 5 3
1 6 3
1 7 3
1 8 3
1 9 3
1 10 3
1 11 3
1 12 3
1 13 3
1 14 3
1 15 3
1 16 3
1 17 3
1 18 3
1 19 3
1 20 3
1 21 3
1 22 3
1 23 3
1 24 3
1 25 3
1 26 3
1 27 3
1 28 3
1 29 3
1 30 3
1 31 3
1 32 3
1 33 3
1 34 3
1 35 3
1 36 3
1 37 3
1 38 3
1 39 3
1 40 3
1 41 3
1 42 3
1 43 3
1 44 3
1 45 3
1 46 3
1 47 3
1 48 3
1 49 3
1 50 3
1 51 3
1 52 3
1 53 3
1 54 3
1 55 3
1 56 3
1 57 3
1 58 3
1 59 3
1 60 3
1 61 3
1 62 3
1 63 3
1 64 3
1 65 3
1 66 3
1 67 3
1 68 3
1 69 3
1 70 3
1 71 3
1 72 3
1 73 3
1 74 3
1 75 3
1 76 3
1 77 3
1 78 3
1 79 3
1 80 3
1 81 3
1 82 3
1 83 3
1 84 3
1 85 3
1 86 3
1 87 3
1 88 3
1 89 3
1 90 3
1 91 3
1 92 3
1 93 3
1 94 3
1 95 3
1 96 3
1 97 3
1 98 3
1 99 3
1 100 3
1 101 3
1 102 3
1 103 3
1 104 3
1 105 3
1 106 3
1 107 3
1 108 3
1 109 3
1 110 3
1 111 3
1 112 3
1 113 3
1 114 3
1 115 3
1 116 3
1 117 3
1 118 3
1 119 3
1 120 3
1 121 3
1 122 3
1 123 3
1 124 3
1 125 3
1 126 3
1 127 3
1 128 3
1 129 3
1 130 3
1 131 3
1 132 3
1 133 3
1 134 3
1 135 3
1 136 3
1 137 3
1 138 3
1 139 3
1 140 3
1 141 3
1 142 3
1 143 3
1 144 3
1 145 3
1 146 3
1 147 3
1 148 3
1 149 3
1 150 3
1 151 3
1 152 3
1 153 3
1 154 3
1 155 3
1 156 3
1 157 3
1 158 3
1 159 3
1 160 3
1 161 3
1 162 3
1 163 3
1 164 3
1 165 3
1 166 3
1 167 3
1 168 3
1 169 3
1 170 3
1 171 3
1 172 3
1 173 3
1 174 3
1 175 3
1 176 3
1 177 3
1 178 3
1 179 3
1 180 3
1 181 3
1 182 3
1 183 3
1 184 3
1 185 3
1 186 3
1 187 3
1 188 3
1 189 3
1 190 3
1 191 3
1 192 3
1 193 3
1 194 3
1 195 3
1 196 3
2 1 3
2 2 4
2 3 4
2 4 4
2 8 4
2 9 4
2 10 4
2 11 4
2 14 1
2 19 1
2 20 1
2 21 1
2 22 1
2 68 1
2 69 1
2 70 1
2 71 1
2 72 1
2 73 1
2 74 1
2 75 1
2 129 1
2 130 1
2 131 1
2 132 1
2 143 1
2 144 1
2 147 2
2 148 2
2 149 2
2 156 5
2 177 5
2 178 5
2 179 5
2 180 5
2 181 5
2 182 5
2 183 5
2 184 5
2 185 5
2 186 5
2 187 5
2 188 5
2 189 5
2 190 5
2 191 5
2 192 5
2 193 5
2 194 5
2 195 5
2 196 3
3 1 3
3 2 4
3 3 4
3 4 4
3 5 4
3 6 4
3 7 4
3 8 4
3 9 4
3 10 4
3 11 4
3 13 1
3 14 1
3 15 1
3 16 1
3 18 1
3 19 1
3 20 1
3 21 1
3 70 1
3 71 1
3 72 1
3 73 1
3 74 1
3 75 1
3 142 1
3 143 1
3 144 1
3 147 2
3 148 2
3 149 2
3 156 5
3 157 5
3 177 5
3 178 5
3 179 5
3 180 5
3 181 5
3 182 5
3 183 5
3 184 5
3 185 5
3 186 5
3 187 5
3 188 5
3 189 5
3 190 5
3 191 5
3 192 5
3 193 5
3 194 5
3 195 5
3 196 3
4 1 3
4 2 3
4 3 4
4 4 4
4 5 4
4 6 4
4 7 4
4 8 4
4 9 4
4 10 4
4 13 1
4 14 1
4 15 1
4 16 1
4 17 1
4 18 1
4 19 1
4 20 1
4 21 1
4 71 1
4 72 1
4 73 1
4 74 1
4 75 1
4 134 1
4 135 1
4 141 1
4 142 1
4 143 1
4 146 2
4 147 2
4 148 2
4 149 2
4 156 5
4 157 5
4 158 5
4 177 5
4 178 5
4 179 5
4 180 5
4 181 5
4 182 5
4 183 5
4 184 5
4 185 5
4 186 5
4 187 5
4 188 5
4 189 5
4 191 5
4 192 5
4 193 5
4 196 3
5 1 3
5 2 3
5 3 4
5 4 4
5 5 4
5 6 4
5 7 4
5 8 4
5 9 4
5 10 4
5 14 1
5 15 1
5 16 1
5 17 1
5 18 1
5 19 1
5 20 1
5 21 1
5 22 1
5 72 1
5 73 1
5 134 1
5 135 1
5 141 1
5 142 1
5 143 1
5 146 2
5 147 2
5 148 2
5 156 5
5 157 5
5 158 5
5 159 5
5 177 5
5 178 5
5 179 5
5 180 5
5 181 5
5 182 5
5 183 5
5 184 5
5 185 5
5 186 5
5 187 5
5 191 5
5 192 5
5 196 3
6 1 3
6 2 3
6 3 4
6 4 4
6 5 4
6 6 4
6 8 4
6 9 4
6 10 4
6 11 4
6 15 1
6 16 1
6 17 1
6 18 1
6 19 1
6 20 1
6 21 1
6 22 1
6 23 1
6 141 1
6 142 1
6 143 1
6 144 1
6 146 2
6 147 2
6 148 2
6 156 5
6 157 5
6 158 5
6 159 5
6 160 5
6 161 5
6 176 5
6 177 5
6 178 5
6 179 5
6 180 5
6 181 5
6 182 5
6 183 5
6 184 5
6 185 5
6 186 5
6 187 5
6 192 5
6 196 3
7 1 3
7 2 3
7 3 4
7 4 4
7 10 4
7 11 4
7 12 4
7 16 1
7 17 1
7 18 1
7 19 1
7 20 1
7 21 1
7 22 1
7 23 1
7 24 1
7 26 1
7 142 1
7 143 1
7 144 1
7 145 1
7 146 2
7 147 2
7 148 2
7 156 5
7 157 5
7 158 5
7 159 5
7 160 5
7 161 5
7 175 5
7 176 5
7 177 5
7 178 5
7 179 5
7 180 5
7 181 5
7 182 5
7 183 5
7 184 5
7 185 5
7 186 5
7 187 5
7 196 3
8 1 3
8 2 3
8 3 4
8 4 4
8 11 4
8 12 4
8 16 1
8 17 1
8 18 1
8 19 1
8 20 1
8 21 1
8 22 1
8 23 1
8 25 1
8 26 1
8 27 1
8 28 1
8 29 1
8 30 1
8 143 1
8 144 1
8 145 2
8 146 2
8 147 2
8 148 2
8 157 5
8 158 5
8 159 5
8 160 5
8 161 5
8 174 5
8 175 5
8 176 5
8 177 5
8 178 5
8 179 5
8 180 5
8 181 5
8 182 5
8 183 5
8 184 5
8 185 5
8 186 5
8 187 5
8 188 5
8 196 3
9 1 3
9 2 3
9 3 4
9 4 4
9 11 4
9 17 1
9 18 1
9 19 1
9 20 1
9 21 1
9 22 1
9 23 1
9 25 1
9 26 1
9 27 1
9 28 1
9 29 1
9 30 1
9 31 1
9 34 1
9 145 2
9 146 2
9 147 2
9 148 5
9 157 5
9 158 5
9 159 5
9 160 5
9 161 5
9 162 5
9 163 5
9 164 5
9 173 5
9 174 5
9 175 5
9 176 5
9 177 5
9 178 5
9 179 5
9 180 5
9 181 5
9 182 5
9 183 5
9 184 5
9 185 5
9 186 5
9 187 5
9 188 5
9 192 5
9 193 5
9 196 3
10 1 3
10 2 3
10 3 4
10 4 4
10 11 4
10 18 1
10 19 1
10 20 1
10 21 1
10 22 1
10 23 1
10 28 1
10 29 1
10 30 1
10 31 1
10 32 1
10 145 2
10 146 2
10 147 2
10 148 5
10 149 5
10 150 5
10 161 5
10 162 5
10 163 5
10 164 5
10 165 5
10 166 5
10 173 5
10 174 5
10 175 5
10 176 5
10 177 5
10 178 5
10 179 5
10 185 5
10 186 5
10 187 5
10 188 5
10 191 5
10 192 5
10 193 5
10 196 3
11 1 3
11 2 3
11 3 4
11 4 4
11 5 4
11 19 1
11 20 1
11 21 1
11 29 1
11 30 1
11 31 1
11 32 1
11 145 2
11 146 2
11 147 2
11 148 5
11 149 5
11 150 5
11 151 5
11 164 5
11 165 5
11 166 5
11 173 5
11 174 5
11 175 5
11 176 5
11 177 5
11 178 5
11 186 5
11 187 5
11 188 5
11 191 5
11 192 5
11 193 5
11 194 5
11 196 3
12 1 3
12 2 3
12 3 4
12 4 4
12 30 1
12 31 1
12 144 2
12 145 2
12 146 2
12 147 2
12 148 5
12 149 5
12 150 5
12 165 5
12 166 5
12 167 5
12 168 5
12 169 5
12 170 5
12 174 5
12 175 5
12 176 5
12 177 5
12 178 5
12 179 5
12 185 5
12 186 5
12 187 5
12 188 5
12 190 5
12 191 5
12 192 5
12 193 5
12 194 5
12 196 3
13 1 3
13 2 3
13 3 4
13 4 4
13 5 4
13 21 1
13 22 1
13 30 1
13 31 1
13 32 1
13 144 2
13 145 2
13 146 2
13 147 5
13 148 5
13 149 5
13 150 5
13 165 5
13 166 5
13 167 5
13 168 5
13 169 5
13 170 5
13 176 5
13 177 5
13 178 5
13 179 5
13 180 5
13 181 5
13 182 5
13 183 5
13 184 5
13 185 5
13 186 5
13 187 5
13 188 5
13 189 5
13 190 5
13 191 5
13 192 5
13 193 5
13 194 5
13 196 3
14 1 3
14 2 3
14 3 4
14 4 4
14 5 4
14 6 4
14 7 4
14 21 1
14 22 1
14 23 1
14 24 1
14 30 1
14 31 1
14 32 1
14 33 1
14 112 1
14 113 1
14 144 2
14 145 2
14 146 2
14 167 5
14 168 5
14 169 5
14 170 5
14 171 5
14 177 5
14 178 5
14 179 5
14 180 5
14 181 5
14 182 5
14 183 5
14 184 5
14 185 5
14 186 5
14 187 5
14 188 5
14 189 5
14 190 5
14 191 5
14 192 5
14 193 5
14 194 5
14 196 3
15 1 3
15 2 3
15 3 4
15 4 4
15 5 4
15 6 4
15 7 4
15 21 1
15 22 1
15 23 1
15 24 1
15 25 1
15 30 1
15 31 1
15 112 1
15 113 1
15 114 1
15 144 2
15 145 2
15 146 2
15 153 5
15 154 5
15 155 5
15 156 5
15 169 5
15 170 5
15 171 5
15 172 5
15 173 5
15 178 5
15 179 5
15 180 5
15 181 5
15 182 5
15 183 5
15 184 5
15 185 5
15 186 5
15 187 5
15 188 5
15 189 5
15 190 5
15 191 5
15 192 5
15 193 5
15 196 3
16 1 3
16 2 3
16 3 4
16 4 4
16 5 4
16 6 4
16 7 4
16 8 4
16 9 4
16 21 1
16 22 1
16 23 1
16 24 1
16 25 1
16 26 1
16 29 1
16 30 1
16 113 1
16 114 1
16 115 1
16 143 2
16 144 2
16 145 2
16 146 2
16 153 5
16 154 5
16 155 5
16 156 5
16 157 5
16 170 5
16 171 5
16 172 5
16 173 5
16 178 5
16 179 5
16 180 5
16 181 5
16 182 5
16 183 5
16 184 5
16 185 5
16 186 5
16 187 5
16 188 5
16 189 5
16 190 5
16 191 5
16 192 5
16 193 5
16 196 3
17 1 3
17 2 3
17 3 3
17 4 4
17 5 4
17 22 1
17 23 1
17 24 1
17 25 1
17 27 1
17 28 1
17 29 1
17 30 1
17 114 1
17 115 1
17 116 1
17 135 1
17 136 1
17 143 2
17 144 2
17 145 2
17 153 5
17 154 5
17 155 5
17 156 5
17 157 5
17 171 5
17 172 5
17 173 5
17 174 5
17 175 5
17 182 5
17 184 5
17 185 5
17 186 5
17 187 5
17 188 5
17 189 5
17 190 5
17 191 5
17 192 5
17 193 5
17 196 3
18 1 3
18 2 3
18 3 3
18 4 4
18 5 4
18 6 4
18 7 4
18 8 4
18 9 4
18 10 4
18 115 1
18 116 1
18 117 1
18 143 2
18 144 2
18 145 2
18 155 5
18 169 5
18 170 5
18 171 5
18 172 5
18 173 5
18 174 5
18 175 5
18 176 5
18 187 5
18 188 5
18 189 5
18 190 5
18 191 5
18 192 5
18 193 5
18 196 3
19 1 3
19 2 3
19 3 3
19 4 4
19 5 4
19 6 4
19 7 4
19 8 4
19 9 4
19 10 4
19 15 1
19 16 1
19 17 1
19 18 1
19 19 1
19 20 1
19 21 1
19 143 2
19 144 2
19 145 2
19 169 5
19 170 5
19 171 5
19 172 5
19 173 5
19 174 5
19 175 5
19 176 5
19 177 5
19 188 5
19 189 5
19 190 5
19 191 5
19 192 5
19 196 3
20 1 3
20 2 3
20 3 3
20 4 4
20 5 4
20 6 4
20 7 4
20 8 4
20 9 4
20 10 4
20 11 4
20 13 1
20 14 1
20 15 1
20 16 1
20 17 1
20 18 1
20 142 2
20 143 2
20 144 2
20 145 2
20 170 5
20 171 5
20 172 5
20 173 5
20 174 5
20 175 5
20 176 5
20 177 5
20 178 5
20 179 5
20 180 5
20 187 5
20 188 5
20 189 5
20 190 5
20 196 3
21 1 3
21 2 3
21 3 3
21 4 4
21 5 4
21 6 4
21 7 4
21 8 4
21 9 4
21 10 4
21 11 4
21 13 1
21 14 1
21 15 1
21 16 1
21 27 1
21 28 1
21 29 1
21 142 2
21 143 2
21 144 2
21 174 5
21 175 5
21 176 5
21 177 5
21 178 5
21 179 5
21 180 5
21 181 5
21 182 5
21 188 5
21 189 5
21 190 5
21 191 5
21 192 5
21 196 3
22 1 3
22 2 3
22 3 3
22 4 3
22 5 4
22 6 4
22 7 4
22 8 4
22 9 4
22 10 4
22 11 4
22 13 1
22 14 1
22 27 1
22 28 1
22 29 1
22 127 1
22 142 2
22 143 2
22 144 2
22 162 5
22 163 5
22 164 5
22 165 5
22 166 5
22 176 5
22 177 5
22 178 5
22 179 5
22 180 5
22 181 5
22 182 5
22 183 5
22 189 5
22 190 5
22 191 5
22 192 5
22 196 3
23 1 3
23 2 3
23 3 3
23 4 3
23 5 4
23 6 4
23 7 4
23 8 4
23 9 4
23 13 1
23 27 1
23 28 1
23 29 1
23 126 1
23 127 1
23 128 1
23 136 1
23 137 1
23 138 1
23 139 1
23 140 1
23 141 1
23 142 2
23 143 2
23 144 2
23 158 5
23 159 5
23 160 5
23 161 5
23 162 5
23 163 5
23 164 5
23 165 5
23 166 5
23 167 5
23 168 5
23 178 5
23 179 5
23 180 5
23 181 5
23 182 5
23 183 5
23 189 5
23 190 5
23 191 5
23 192 5
23 196 3
24 1 3
24 2 3
24 3 3
24 4 3
24 5 4
24 6 4
24 7 4
24 8 4
24 9 4
24 10 4
24 13 1
24 28 1
24 97 1
24 98 1
24 126 1
24 127 1
24 138 1
24 139 1
24 140 1
24 141 2
24 142 2
24 143 2
24 144 2
24 157 5
24 158 5
24 159 5
24 160 5
24 161 5
24 162 5
24 163 5
24 164 5
24 165 5
24 166 5
24 167 5
24 168 5
24 169 5
24 170 5
24 179 5
24 180 5
24 181 5
24 182 5
24 183 5
24 184 5
24 188 5
24 189 5
24 190 5
24 191 5
24 192 5
24 196 3
25 1 3
25 2 3
25 3 3
25 4 3
25 5 4
25 6 4
25 7 4
25 8 4
25 9 4
25 13 1
25 96 1
25 97 1
25 98 1
25 130 1
25 140 1
25 141 2
25 142 2
25 143 2
25 144 5
25 145 5
25 146 5
25 147 5
25 149 5
25 150 5
25 151 5
25 152 5
25 153 5
25 154 5
25 155 5
25 156 5
25 157 5
25 158 5
25 159 5
25 160 5
25 161 5
25 162 5
25 163 5
25 164 5
25 165 5
25 166 5
25 167 5
25 168 5
25 169 5
25 170 5
25 171 5
25 179 5
25 180 5
25 181 5
25 182 5
25 183 5
25 184 5
25 185 5
25 186 5
25 187 5
25 188 5
25 189 5
25 190 5
25 191 5
25 196 3
26 1 3
26 2 3
26 3 3
26 4 3
26 5 4
26 6 4
26 7 4
26 8 4
26 9 4
26 10 4
26 11 4
26 26 1
26 60 1
26 61 1
26 62 1
26 63 1
26 68 1
26 69 1
26 71 1
26 96 1
26 97 1
26 141 2
26 142 2
26 143 2
26 144 5
26 145 5
26 146 5
26 147 5
26 148 5
26 149 5
26 150 5
26 151 5
26 152 5
26 153 5
26 154 5
26 155 5
26 156 5
26 157 5
26 158 5
26 159 5
26 160 5
26 161 5
26 162 5
26 163 5
26 164 5
26 165 5
26 166 5
26 167 5
26 168 5
26 169 5
26 170 5
26 171 5
26 172 5
26 185 5
26 186 5
26 187 5
26 188 5
26 189 5
26 190 5
26 191 5
26 196 3
27 1 3
27 2 3
27 3 3
27 4 3
27 5 3
27 6 4
27 7 4
27 8 4
27 9 4
27 10 4
27 11 4
27 26 1
27 61 1
27 62 1
27 63 1
27 68 1
27 74 1
27 95 1
27 96 1
27 97 1
27 141 2
27 142 2
27 143 2
27 146 5
27 147 5
27 148 5
27 149 5
27 150 5
27 151 5
27 152 5
27 153 5
27 154 5
27 155 5
27 156 5
27 157 5
27 158 5
27 159 5
27 160 5
27 161 5
27 164 5
27 165 5
27 166 5
27 167 5
27 168 5
27 169 5
27 170 5
27 171 5
27 172 5
27 173 5
27 187 5
27 188 5
27 189 5
27 190 5
27 191 5
27 192 5
27 196 3
28 1 3
28 2 3
28 3 3
28 4 3
28 5 3
28 6 4
28 7 4
28 8 4
28 9 4
28 10 4
28 11 4
28 25 1
28 61 1
28 62 1
28 63 1
28 95 1
28 96 1
28 97 1
28 140 2
28 141 2
28 142 2
28 143 2
28 149 5
28 150 5
28 151 5
28 152 5
28 153 5
28 154 5
28 155 5
28 156 5
28 157 5
28 158 5
28 159 5
28 160 5
28 161 5
28 162 5
28 166 5
28 167 5
28 168 5
28 169 5
28 170 5
28 171 5
28 172 5
28 173 5
28 187 5
28 188 5
28 189 5
28 190 5
28 191 5
28 192 5
28 193 5
28 194 5
28 195 5
28 196 3
29 1 3
29 2 3
29 3 3
29 4 3
29 5 4
29 6 4
29 7 4
29 8 4
29 9 4
29 10 4
29 11 4
29 24 1
29 25 1
29 95 1
29 96 1
29 97 1
29 140 2
29 141 2
29 142 2
29 154 5
29 155 5
29 156 5
29 157 5
29 158 5
29 159 5
29 160 5
29 161 5
29 162 5
29 163 5
29 164 5
29 165 5
29 166 5
29 167 5
29 168 5
29 169 5
29 170 5
29 171 5
29 172 5
29 173 5
29 188 5
29 189 5
29 190 5
29 191 5
29 192 5
29 193 5
29 194 5
29 195 5
29 196 3
30 1 3
30 2 3
30 3 3
30 4 3
30 5 3
30 6 4
30 7 4
30 8 4
30 9 4
30 10 4
30 11 4
30 24 1
30 25 1
30 26 1
30 61 1
30 67 1
30 68 1
30 95 1
30 96 1
30 97 1
30 98 1
30 99 1
30 140 2
30 141 2
30 142 2
30 156 5
30 157 5
30 158 5
30 159 5
30 160 5
30 161 5
30 162 5
30 163 5
30 164 5
30 165 5
30 166 5
30 167 5
30 168 5
30 169 5
30 170 5
30 171 5
30 172 5
30 173 5
30 174 5
30 189 5
30 190 5
30 191 5
30 192 5
30 193 5
30 194 5
30 195 5
30 196 3
31 1 3
31 2 3
31 3 3
31 4 3
31 5 3
31 6 4
31 7 4
31 8 4
31 9 4
31 10 4
31 24 1
31 25 1
31 26 1
31 59 1
31 60 1
31 61 1
31 62 1
31 63 1
31 64 1
31 65 1
31 66 1
31 67 1
31 68 1
31 95 1
31 96 1
31 97 1
31 98 1
31 99 1
31 140 2
31 141 2
31 142 2
31 158 5
31 159 5
31 160 5
31 161 5
31 162 5
31 163 5
31 164 5
31 165 5
31 166 5
31 167 5
31 168 5
31 169 5
31 170 5
31 171 5
31 172 5
31 173 5
31 174 5
31 187 5
31 188 5
31 191 5
31 192 5
31 193 5
31 194 5
31 195 5
31 196 3
32 1 3
32 2 3
32 3 3
32 4 3
32 5 3
32 6 4
32 7 4
32 8 4
32 9 4
32 10 4
32 57 1
32 58 1
32 59 1
32 60 1
32 61 1
32 62 1
32 63 1
32 64 1
32 65 1
32 66 1
32 67 1
32 68 1
32 95 1
32 96 1
32 97 1
32 98 1
32 99 1
32 100 1
32 139 2
32 140 2
32 141 2
32 142 2
32 161 5
32 162 5
32 163 5
32 164 5
32 165 5
32 166 5
32 167 5
32 168 5
32 169 5
32 170 5
32 171 5
32 172 5
32 173 5
32 174 5
32 175 5
32 176 5
32 184 5
32 185 5
32 186 5
32 187 5
32 188 5
32 189 5
32 193 5
32 194 5
32 195 5
32 196 3
33 1 3
33 2 3
33 3 3
33 4 3
33 5 3
33 6 4
33 7 4
33 8 4
33 9 4
33 10 4
33 57 1
33 58 1
33 59 1
33 67 1
33 68 1
33 69 1
33 95 1
33 96 1
33 97 1
33 98 1
33 99 1
33 100 1
33 139 2
33 140 2
33 141 2
33 166 5
33 167 5
33 168 5
33 169 5
33 170 5
33 171 5
33 172 5
33 173 5
33 174 5
33 175 5
33 176 5
33 177 5
33 178 5
33 179 5
33 180 5
33 181 5
33 182 5
33 183 5
33 184 5
33 185 5
33 186 5
33 187 5
33 188 5
33 189 5
33 195 5
33 196 3
34 1 3
34 2 3
34 3 3
34 4 3
34 5 3
34 6 4
34 7 4
34 8 4
34 9 4
34 10 4
34 29 1
34 30 1
34 57 1
34 68 1
34 69 1
34 95 1
34 96 1
34 97 1
34 98 1
34 99 1
34 100 1
34 139 2
34 140 2
34 141 2
34 172 5
34 173 5
34 174 5
34 175 5
34 176 5
34 177 5
34 178 5
34 179 5
34 180 5
34 181 5
34 182 5
34 183 5
34 184 5
34 185 5
34 186 5
34 187 5
34 188 5
34 196 3
35 1 3
35 2 3
35 3 3
35 4 3
35 5 3
35 6 4
35 7 4
35 8 4
35 9 4
35 10 4
35 11 4
35 29 1
35 30 1
35 31 1
35 57 1
35 74 1
35 95 1
35 96 1
35 97 1
35 98 1
35 139 2
35 140 2
35 141 2
35 173 5
35 174 5
35 175 5
35 176 5
35 177 5
35 178 5
35 179 5
35 180 5
35 181 5
35 182 5
35 183 5
35 184 5
35 185 5
35 186 5
35 187 5
35 189 5
35 190 5
35 191 5
35 196 3
36 1 3
36 2 3
36 3 3
36 4 3
36 5 3
36 6 4
36 7 4
36 8 4
36 9 4
36 10 4
36 11 4
36 31 1
36 74 1
36 95 1
36 96 1
36 97 1
36 120 1
36 121 1
36 138 2
36 139 2
36 140 2
36 141 2
36 175 5
36 176 5
36 177 5
36 178 5
36 179 5
36 180 5
36 181 5
36 188 5
36 189 5
36 190 5
36 191 5
36 196 3
37 1 3
37 2 3
37 3 3
37 4 3
37 5 3
37 6 4
37 7 4
37 8 4
37 9 4
37 10 4
37 11 4
37 12 4
37 62 1
37 74 1
37 95 1
37 96 1
37 97 1
37 120 1
37 121 1
37 122 1
37 124 1
37 138 2
37 139 2
37 140 2
37 141 5
37 142 5
37 143 5
37 144 5
37 145 5
37 146 5
37 147 5
37 148 5
37 149 5
37 150 5
37 151 5
37 152 5
37 186 5
37 187 5
37 188 5
37 189 5
37 190 5
37 191 5
37 192 5
37 196 3
38 1 3
38 2 3
38 3 3
38 4 3
38 5 3
38 6 4
38 7 4
38 8 4
38 9 4
38 10 4
38 11 4
38 12 4
38 13 4
38 52 1
38 61 1
38 62 1
38 63 1
38 64 1
38 65 1
38 66 1
38 67 1
38 68 1
38 69 1
38 70 1
38 71 1
38 72 1
38 73 1
38 74 1
38 96 1
38 97 1
38 124 1
38 138 2
38 139 2
38 140 2
38 141 5
38 142 5
38 143 5
38 144 5
38 145 5
38 146 5
38 147 5
38 148 5
38 149 5
38 150 5
38 151 5
38 152 5
38 153 5
38 154 5
38 155 5
38 156 5
38 157 5
38 180 5
38 183 5
38 184 5
38 185 5
38 186 5
38 187 5
38 188 5
38 189 5
38 190 5
38 191 5
38 192 5
38 193 5
38 196 3
39 1 3
39 2 3
39 3 3
39 4 3
39 5 3
39 6 4
39 7 4
39 8 4
39 9 4
39 10 4
39 11 4
39 62 1
39 63 1
39 64 1
39 65 1
39 66 1
39 67 1
39 68 1
39 69 1
39 70 1
39 71 1
39 72 1
39 73 1
39 74 1
39 138 2
39 139 2
39 140 2
39 144 5
39 145 5
39 146 5
39 147 5
39 148 5
39 149 5
39 150 5
39 151 5
39 152 5
39 153 5
39 154 5
39 155 5
39 156 5
39 157 5
39 158 5
39 159 5
39 179 5
39 180 5
39 181 5
39 182 5
39 183 5
39 184 5
39 185 5
39 186 5
39 187 5
39 188 5
39 189 5
39 190 5
39 191 5
39 192 5
39 193 5
39 194 5
39 196 3
40 1 3
40 2 3
40 3 3
40 4 3
40 5 3
40 6 3
40 7 4
40 8 4
40 9 4
40 10 4
40 11 4
40 68 1
40 69 1
40 70 1
40 71 1
40 72 1
40 73 1
40 137 2
40 138 2
40 139 2
40 140 2
40 145 5
40 146 5
40 147 5
40 148 5
40 149 5
40 150 5
40 151 5
40 152 5
40 153 5
40 154 5
40 155 5
40 156 5
40 157 5
40 158 5
40 159 5
40 160 5
40 177 5
40 178 5
40 179 5
40 180 5
40 181 5
40 182 5
40 183 5
40 184 5
40 190 5
40 191 5
40 192 5
40 193 5
40 194 5
40 196 3
41 1 3
41 2 3
41 3 3
41 4 3
41 5 3
41 6 3
41 7 4
41 8 4
41 9 4
41 10 4
41 11 4
41 54 1
41 55 1
41 71 1
41 137 2
41 138 2
41 139 2
41 147 5
41 148 5
41 149 5
41 150 5
41 151 5
41 152 5
41 153 5
41 154 5
41 155 5
41 156 5
41 157 5
41 158 5
41 159 5
41 160 5
41 161 5
41 162 5
41 163 5
41 164 5
41 165 5
41 166 5
41 167 5
41 176 5
41 177 5
41 178 5
41 179 5
41 180 5
41 191 5
41 192 5
41 193 5
41 194 5
41 196 3
42 1 3
42 2 3
42 3 3
42 4 3
42 5 3
42 6 3
42 7 4
42 8 4
42 9 4
42 10 4
42 11 4
42 54 1
42 55 1
42 56 1
42 137 2
42 138 2
42 139 2
42 151 5
42 152 5
42 153 5
42 154 5
42 155 5
42 156 5
42 157 5
42 158 5
42 159 5
42 160 5
42 161 5
42 162 5
42 163 5
42 164 5
42 165 5
42 166 5
42 167 5
42 173 5
42 174 5
42 175 5
42 176 5
42 177 5
42 196 3
43 1 3
43 2 3
43 3 3
43 4 3
43 5 3
43 6 3
43 7 4
43 8 4
43 9 4
43 10 4
43 11 4
43 55 1
43 56 1
43 57 1
43 58 1
43 106 1
43 107 1
43 137 2
43 138 2
43 139 2
43 157 5
43 159 5
43 160 5
43 161 5
43 162 5
43 163 5
43 164 5
43 172 5
43 173 5
43 174 5
43 175 5
43 176 5
43 196 3
44 1 3
44 2 3
44 3 3
44 4 3
44 5 3
44 6 3
44 7 4
44 8 4
44 9 4
44 10 4
44 11 4
44 13 4
44 57 1
44 58 1
44 59 1
44 60 1
44 106 1
44 107 1
44 108 1
44 136 2
44 137 2
44 138 2
44 139 2
44 172 5
44 173 5
44 174 5
44 175 5
44 176 5
44 192 5
44 193 5
44 196 3
45 1 3
45 2 3
45 3 3
45 4 3
45 5 3
45 6 3
45 7 4
45 8 4
45 9 4
45 10 4
45 11 4
45 13 4
45 58 1
45 59 1
45 60 1
45 61 1
45 62 1
45 106 1
45 107 1
45 108 1
45 124 1
45 136 2
45 137 2
45 138 2
45 172 5
45 173 5
45 174 5
45 175 5
45 176 5
45 193 5
45 194 5
45 195 5
45 196 3
46 1 3
46 2 3
46 3 3
46 4 3
46 5 3
46 6 3
46 7 4
46 8 4
46 9 4
46 10 4
46 11 4
46 61 1
46 62 1
46 63 1
46 64 1
46 105 1
46 122 1
46 123 1
46 124 1
46 125 1
46 133 1
46 134 1
46 136 2
46 137 2
46 138 2
46 173 5
46 174 5
46 175 5
46 176 5
46 177 5
46 194 5
46 195 5
46 196 3
47 1 3
47 2 3
47 3 3
47 4 3
47 5 3
47 6 3
47 7 4
47 8 4
47 9 4
47 22 1
47 45 1
47 47 1
47 62 1
47 63 1
47 64 1
47 72 1
47 73 1
47 104 1
47 105 1
47 122 1
47 123 1
47 124 1
47 125 1
47 133 1
47 134 1
47 136 2
47 137 2
47 138 2
47 157 5
47 158 5
47 159 5
47 175 5
47 176 5
47 177 5
47 178 5
47 192 5
47 193 5
47 194 5
47 196 3
48 1 3
48 2 3
48 3 3
48 4 3
48 5 3
48 6 4
48 7 4
48 8 4
48 9 4
48 10 4
48 11 4
48 22 1
48 23 1
48 24 1
48 40 1
48 41 1
48 42 1
48 43 1
48 44 1
48 45 1
48 46 1
48 47 1
48 48 1
48 49 1
48 50 1
48 62 1
48 63 1
48 64 1
48 71 1
48 72 1
48 102 1
48 103 1
48 124 1
48 135 2
48 136 2
48 137 2
48 138 2
48 143 5
48 144 5
48 155 5
48 156 5
48 157 5
48 158 5
48 159 5
48 160 5
48 161 5
48 176 5
48 177 5
48 178 5
48 179 5
48 180 5
48 191 5
48 192 5
48 193 5
48 196 3
49 1 3
49 2 3
49 3 3
49 4 3
49 5 3
49 6 4
49 7 4
49 8 4
49 9 4
49 10 4
49 11 4
49 39 1
49 40 1
49 41 1
49 42 1
49 44 1
49 48 1
49 49 1
49 50 1
49 51 1
49 71 1
49 72 1
49 135 2
49 136 2
49 137 2
49 143 5
49 144 5
49 156 5
49 157 5
49 158 5
49 159 5
49 160 5
49 161 5
49 162 5
49 163 5
49 164 5
49 165 5
49 166 5
49 177 5
49 178 5
49 179 5
49 180 5
49 181 5
49 182 5
49 183 5
49 190 5
49 191 5
49 192 5
49 193 5
49 196 3
50 1 3
50 2 3
50 3 3
50 4 3
50 5 3
50 6 4
50 7 4
50 8 4
50 9 4
50 10 4
50 11 4
50 32 1
50 37 1
50 38 1
50 39 1
50 40 1
50 41 1
50 49 1
50 50 1
50 51 1
50 52 1
50 53 1
50 70 1
50 71 1
50 72 1
50 135 2
50 136 2
50 137 2
50 156 5
50 157 5
50 158 5
50 159 5
50 160 5
50 161 5
50 162 5
50 163 5
50 164 5
50 165 5
50 166 5
50 178 5
50 179 5
50 180 5
50 181 5
50 182 5
50 183 5
50 184 5
50 185 5
50 186 5
50 187 5
50 188 5
50 189 5
50 190 5
50 191 5
50 192 5
50 196 3
51 1 3
51 2 3
51 3 3
51 4 3
51 5 3
51 6 4
51 7 4
51 8 4
51 9 4
51 38 1
51 39 1
51 40 1
51 41 1
51 51 1
51 52 1
51 53 1
51 71 1
51 72 1
51 135 2
51 136 2
51 137 2
51 163 5
51 164 5
51 165 5
51 166 5
51 177 5
51 178 5
51 179 5
51 180 5
51 181 5
51 182 5
51 183 5
51 184 5
51 185 5
51 186 5
51 187 5
51 188 5
51 189 5
51 190 5
51 191 5
51 196 3
52 1 3
52 2 3
52 3 3
52 4 3
52 5 3
52 6 4
52 7 4
52 8 4
52 9 4
52 10 4
52 11 4
52 39 1
52 40 1
52 41 1
52 42 1
52 52 1
52 53 1
52 54 1
52 71 1
52 72 1
52 73 1
52 74 1
52 135 2
52 136 2
52 137 2
52 165 5
52 166 5
52 167 5
52 168 5
52 169 5
52 170 5
52 171 5
52 172 5
52 173 5
52 174 5
52 177 5
52 178 5
52 179 5
52 180 5
52 181 5
52 182 5
52 183 5
52 184 5
52 185 5
52 189 5
52 190 5
52 191 5
52 196 3
53 1 3
53 2 3
53 3 3
53 4 3
53 5 3
53 6 4
53 7 4
53 8 4
53 9 4
53 10 4
53 11 4
53 12 4
53 40 1
53 41 1
53 42 1
53 43 1
53 44 1
53 45 1
53 46 1
53 51 1
53 52 1
53 53 1
53 54 1
53 72 1
53 73 1
53 74 1
53 75 1
53 76 1
53 77 1
53 134 2
53 135 2
53 136 2
53 137 2
53 165 5
53 166 5
53 167 5
53 168 5
53 169 5
53 170 5
53 171 5
53 172 5
53 173 5
53 174 5
53 175 5
53 176 5
53 177 5
53 178 5
53 179 5
53 180 5
53 181 5
53 182 5
53 183 5
53 188 5
53 189 5
53 190 5
53 191 5
53 196 3
54 1 3
54 2 3
54 3 3
54 4 3
54 5 3
54 6 4
54 7 4
54 8 4
54 9 4
54 10 4
54 11 4
54 42 1
54 43 1
54 44 1
54 45 1
54 46 1
54 47 1
54 48 1
54 49 1
54 50 1
54 51 1
54 52 1
54 53 1
54 54 1
54 74 1
54 75 1
54 76 1
54 77 1
54 78 1
54 79 1
54 80 1
54 134 2
54 135 2
54 136 2
54 166 5
54 167 5
54 168 5
54 169 5
54 170 5
54 171 5
54 172 5
54 173 5
54 174 5
54 175 5
54 176 5
54 177 5
54 178 5
54 179 5
54 180 5
54 181 5
54 182 5
54 183 5
54 187 5
54 188 5
54 189 5
54 190 5
54 191 5
54 196 3
55 1 3
55 2 3
55 3 3
55 4 3
55 5 3
55 6 4
55 7 4
55 8 4
55 9 4
55 10 4
55 11 4
55 47 1
55 48 1
55 49 1
55 50 1
55 51 1
55 52 1
55 53 1
55 54 1
55 55 1
55 78 1
55 79 1
55 80 1
55 81 1
55 134 2
55 135 2
55 136 2
55 167 5
55 168 5
55 169 5
55 170 5
55 171 5
55 172 5
55 173 5
55 174 5
55 175 5
55 176 5
55 177 5
55 178 5
55 179 5
55 180 5
55 181 5
55 182 5
55 183 5
55 184 5
55 185 5
55 186 5
55 187 5
55 188 5
55 189 5
55 190 5
55 191 5
55 196 3
56 1 3
56 2 3
56 3 3
56 4 3
56 5 3
56 6 4
56 7 4
56 8 4
56 9 4
56 10 4
56 11 4
56 52 1
56 53 1
56 54 1
56 55 1
56 56 1
56 79 1
56 80 1
56 81 1
56 82 1
56 134 2
56 135 2
56 136 2
56 143 5
56 144 5
56 145 5
56 168 5
56 169 5
56 170 5
56 171 5
56 172 5
56 173 5
56 174 5
56 175 5
56 176 5
56 177 5
56 178 5
56 179 5
56 180 5
56 181 5
56 182 5
56 183 5
56 184 5
56 185 5
56 186 5
56 187 5
56 188 5
56 189 5
56 190 5
56 196 3
57 1 3
57 2 3
57 3 3
57 4 3
57 5 4
57 6 4
57 7 4
57 8 4
57 9 4
57 10 4
57 11 4
57 12 4
57 55 1
57 56 1
57 57 1
57 58 1
57 68 1
57 69 1
57 80 1
57 81 1
57 82 1
57 83 1
57 134 2
57 135 2
57 136 2
57 143 5
57 144 5
57 145 5
57 146 5
57 147 5
57 170 5
57 171 5
57 172 5
57 173 5
57 174 5
57 175 5
57 176 5
57 177 5
57 178 5
57 179 5
57 180 5
57 181 5
57 182 5
57 183 5
57 184 5
57 185 5
57 196 3
58 1 3
58 2 3
58 3 3
58 4 3
58 5 4
58 6 4
58 7 4
58 8 4
58 9 4
58 10 4
58 11 4
58 56 1
58 57 1
58 58 1
58 59 1
58 60 1
58 61 1
58 81 1
58 82 1
58 83 1
58 84 1
58 134 2
58 135 2
58 136 2
58 143 5
58 144 5
58 145 5
58 146 5
58 147 5
58 172 5
58 173 5
58 174 5
58 175 5
58 176 5
58 177 5
58 178 5
58 179 5
58 180 5
58 196 3
59 1 3
59 2 3
59 3 3
59 4 3
59 5 4
59 6 4
59 7 4
59 8 4
59 9 4
59 10 4
59 11 4
59 82 1
59 83 1
59 84 1
59 85 1
59 86 1
59 109 1
59 133 2
59 134 2
59 135 2
59 136 2
59 143 5
59 144 5
59 145 5
59 146 5
59 147 5
59 173 5
59 174 5
59 175 5
59 176 5
59 177 5
59 178 5
59 179 5
59 180 5
59 196 3
60 1 3
60 2 3
60 3 3
60 4 3
60 5 4
60 6 4
60 7 4
60 8 4
60 9 4
60 10 4
60 11 4
60 83 1
60 84 1
60 85 1
60 109 1
60 133 2
60 134 2
60 135 2
60 138 5
60 139 5
60 140 5
60 144 5
60 145 5
60 146 5
60 147 5
60 148 5
60 149 5
60 150 5
60 151 5
60 152 5
60 153 5
60 176 5
60 196 3
61 1 3
61 2 3
61 3 3
61 4 3
61 5 4
61 6 4
61 7 4
61 8 4
61 9 4
61 10 4
61 11 4
61 72 1
61 109 1
61 133 2
61 134 2
61 135 2
61 138 5
61 139 5
61 140 5
61 147 5
61 148 5
61 149 5
61 150 5
61 151 5
61 152 5
61 153 5
61 154 5
61 155 5
61 158 5
61 159 5
61 160 5
61 161 5
61 162 5
61 169 5
61 170 5
61 171 5
61 196 3
62 1 3
62 2 3
62 3 3
62 4 3
62 5 3
62 6 3
62 7 4
62 8 4
62 9 4
62 10 4
62 28 1
62 29 1
62 30 1
62 31 1
62 32 1
62 33 1
62 72 1
62 73 1
62 133 2
62 134 2
62 135 2
62 138 5
62 139 5
62 140 5
62 149 5
62 150 5
62 152 5
62 153 5
62 154 5
62 155 5
62 157 5
62 158 5
62 159 5
62 160 5
62 161 5
62 162 5
62 163 5
62 164 5
62 165 5
62 166 5
62 167 5
62 168 5
62 169 5
62 170 5
62 171 5
62 196 3
63 1 3
63 2 3
63 3 3
63 4 3
63 5 3
63 6 4
63 7 4
63 8 4
63 9 4
63 29 1
63 30 1
63 31 1
63 32 1
63 33 1
63 34 1
63 35 1
63 36 1
63 37 1
63 38 1
63 40 1
63 73 1
63 74 1
63 133 2
63 134 2
63 135 2
63 138 5
63 139 5
63 140 5
63 154 5
63 155 5
63 157 5
63 158 5
63 159 5
63 160 5
63 161 5
63 162 5
63 163 5
63 164 5
63 165 5
63 166 5
63 167 5
63 168 5
63 169 5
63 170 5
63 171 5
63 196 3
64 1 3
64 2 3
64 3 3
64 4 3
64 5 3
64 6 4
64 7 4
64 8 4
64 9 4
64 10 4
64 11 4
64 31 1
64 32 1
64 33 1
64 34 1
64 35 1
64 36 1
64 37 1
64 38 1
64 39 1
64 40 1
64 41 1
64 74 1
64 75 1
64 133 2
64 134 2
64 135 2
64 137 5
64 138 5
64 139 5
64 140 5
64 141 5
64 159 5
64 160 5
64 161 5
64 162 5
64 163 5
64 164 5
64 165 5
64 166 5
64 167 5
64 168 5
64 169 5
64 170 5
64 171 5
64 196 3
65 1 3
65 2 3
65 3 3
65 4 3
65 5 3
65 6 4
65 7 4
65 8 4
65 9 4
65 11 4
65 39 1
65 40 1
65 41 1
65 42 1
65 132 2
65 133 2
65 134 2
65 135 2
65 136 5
65 137 5
65 138 5
65 139 5
65 140 5
65 169 5
65 170 5
65 196 3
66 1 3
66 2 3
66 3 3
66 4 3
66 5 4
66 6 4
66 7 4
66 8 4
66 11 4
66 113 1
66 114 1
66 132 2
66 133 2
66 134 2
66 136 5
66 137 5
66 138 5
66 139 5
66 196 3
67 1 3
67 2 3
67 3 3
67 4 3
67 5 4
67 6 4
67 7 4
67 8 4
67 112 1
67 113 1
67 114 1
67 132 2
67 133 2
67 134 2
67 135 5
67 136 5
67 137 5
67 138 5
67 196 3
68 1 3
68 2 3
68 3 3
68 4 3
68 5 4
68 6 4
68 7 4
68 8 4
68 9 4
68 56 1
68 112 1
68 113 1
68 114 1
68 132 2
68 133 2
68 134 2
68 135 5
68 136 5
68 137 5
68 138 5
68 139 5
68 194 5
68 195 5
68 196 3
69 1 3
69 2 3
69 3 3
69 4 3
69 5 4
69 6 4
69 7 4
69 8 4
69 9 4
69 10 4
69 109 1
69 110 1
69 111 1
69 112 1
69 113 1
69 114 1
69 115 1
69 132 2
69 133 2
69 134 2
69 135 5
69 136 5
69 137 5
69 138 5
69 155 5
69 156 5
69 157 5
69 193 5
69 194 5
69 195 5
69 196 3
70 1 3
70 2 3
70 3 3
70 4 3
70 5 4
70 6 4
70 7 4
70 8 4
70 9 4
70 10 4
70 11 4
70 93 1
70 94 1
70 109 1
70 110 1
70 111 1
70 112 1
70 113 1
70 114 1
70 126 1
70 127 1
70 128 1
70 129 1
70 130 1
70 132 2
70 133 2
70 134 2
70 135 5
70 136 5
70 137 5
70 138 5
70 155 5
70 156 5
70 157 5
70 158 5
70 159 5
70 193 5
70 194 5
70 195 5
70 196 3
71 1 3
71 2 3
71 3 3
71 4 4
71 5 4
71 6 4
71 7 4
71 8 4
71 10 4
71 11 4
71 92 1
71 93 1
71 94 1
71 109 1
71 110 1
71 111 1
71 112 1
71 113 1
71 125 1
71 126 1
71 127 1
71 128 1
71 129 1
71 132 2
71 133 2
71 134 2
71 135 5
71 136 5
71 137 5
71 138 5
71 155 5
71 156 5
71 157 5
71 158 5
71 159 5
71 194 5
71 195 5
71 196 3
72 1 3
72 2 3
72 3 3
72 4 4
72 5 4
72 6 4
72 7 4
72 8 4
72 10 4
72 11 4
72 92 1
72 93 1
72 109 1
72 110 1
72 111 1
72 125 1
72 126 1
72 127 1
72 128 1
72 132 2
72 133 2
72 134 2
72 135 5
72 136 5
72 137 5
72 138 5
72 139 5
72 140 5
72 141 5
72 142 5
72 143 5
72 154 5
72 155 5
72 156 5
72 157 5
72 158 5
72 159 5
72 194 5
72 195 5
72 196 3
73 1 3
73 2 3
73 3 3
73 4 3
73 5 4
73 6 4
73 7 4
73 8 4
73 9 4
73 10 4
73 11 4
73 12 4
73 132 2
73 133 2
73 134 2
73 135 5
73 136 5
73 137 5
73 138 5
73 139 5
73 140 5
73 141 5
73 142 5
73 143 5
73 144 5
73 145 5
73 152 5
73 153 5
73 154 5
73 155 5
73 156 5
73 157 5
73 158 5
73 195 5
73 196 3
74 1 3
74 2 3
74 3 3
74 4 3
74 5 4
74 6 4
74 7 4
74 8 4
74 9 4
74 10 4
74 11 4
74 12 4
74 62 1
74 63 1
74 132 2
74 133 2
74 134 2
74 136 5
74 137 5
74 138 5
74 139 5
74 140 5
74 141 5
74 142 5
74 143 5
74 144 5
74 145 5
74 146 5
74 147 5
74 148 5
74 149 5
74 150 5
74 151 5
74 152 5
74 153 5
74 154 5
74 155 5
74 156 5
74 157 5
74 196 3
75 1 3
75 2 3
75 3 3
75 4 3
75 5 4
75 6 4
75 7 4
75 8 4
75 9 4
75 10 4
75 11 4
75 12 4
75 62 1
75 63 1
75 64 1
75 132 2
75 133 2
75 134 2
75 136 5
75 137 5
75 138 5
75 139 5
75 140 5
75 141 5
75 142 5
75 143 5
75 144 5
75 146 5
75 147 5
75 148 5
75 149 5
75 150 5
75 151 5
75 152 5
75 153 5
75 154 5
75 196 3
76 1 3
76 2 3
76 3 3
76 4 3
76 5 4
76 8 4
76 9 4
76 10 4
76 11 4
76 12 4
76 62 1
76 63 1
76 133 2
76 134 2
76 135 2
76 139 5
76 146 5
76 147 5
76 148 5
76 196 3
77 1 3
77 2 3
77 3 3
77 4 4
77 6 4
77 10 4
77 11 4
77 50 1
77 53 1
77 54 1
77 60 1
77 61 1
77 62 1
77 63 1
77 133 2
77 134 2
77 135 2
77 196 3
78 1 3
78 2 3
78 3 3
78 4 4
78 5 4
78 6 4
78 10 4
78 11 4
78 50 1
78 51 1
78 52 1
78 53 1
78 54 1
78 61 1
78 62 1
78 63 1
78 64 1
78 133 2
78 134 2
78 135 2
78 196 3
79 1 3
79 2 3
79 3 3
79 4 3
79 5 4
79 6 4
79 8 4
79 9 4
79 10 4
79 11 4
79 51 1
79 52 1
79 53 1
79 54 1
79 55 1
79 62 1
79 63 1
79 64 1
79 65 1
79 96 1
79 97 1
79 133 2
79 134 2
79 135 2
79 196 3
80 1 3
80 2 3
80 3 3
80 4 3
80 5 4
80 6 4
80 7 4
80 8 4
80 9 4
80 10 4
80 11 4
80 57 1
80 96 1
80 97 1
80 98 1
80 133 2
80 134 2
80 135 2
80 196 3
81 1 3
81 2 3
81 3 3
81 4 3
81 5 4
81 6 4
81 7 4
81 8 4
81 9 4
81 10 4
81 11 4
81 27 1
81 56 1
81 57 1
81 58 1
81 59 1
81 60 1
81 96 1
81 97 1
81 98 1
81 133 2
81 134 2
81 135 2
81 196 3
82 1 3
82 2 3
82 3 3
82 4 3
82 5 4
82 6 4
82 7 4
82 8 4
82 9 4
82 10 4
82 11 4
82 26 1
82 27 1
82 28 1
82 57 1
82 58 1
82 59 1
82 60 1
82 95 1
82 96 1
82 97 1
82 133 2
82 134 2
82 135 2
82 196 3
83 1 3
83 2 3
83 3 3
83 4 4
83 5 4
83 6 4
83 7 4
83 8 4
83 10 4
83 11 4
83 27 1
83 28 1
83 91 1
83 95 1
83 96 1
83 97 1
83 133 2
83 134 2
83 135 2
83 196 3
84 1 3
84 2 3
84 3 3
84 4 4
84 5 4
84 7 4
84 8 4
84 9 4
84 10 4
84 11 4
84 93 1
84 133 2
84 134 2
84 135 2
84 196 3
85 1 3
85 2 3
85 3 3
85 4 4
85 7 4
85 8 4
85 9 4
85 10 4
85 11 4
85 12 4
85 21 1
85 133 2
85 134 2
85 135 2
85 196 3
86 1 3
86 2 3
86 3 4
86 4 4
86 7 4
86 8 4
86 9 4
86 10 4
86 11 4
86 20 1
86 21 1
86 43 1
86 44 1
86 134 2
86 135 2
86 136 2
86 182 5
86 183 5
86 184 5
86 196 3
87 1 3
87 2 3
87 3 3
87 4 4
87 6 4
87 7 4
87 8 4
87 9 4
87 10 4
87 11 4
87 12 4
87 21 1
87 22 1
87 43 1
87 134 2
87 135 2
87 136 2
87 137 5
87 180 5
87 181 5
87 182 5
87 183 5
87 184 5
87 185 5
87 196 3
88 1 3
88 2 3
88 3 3
88 4 3
88 6 4
88 7 4
88 8 4
88 11 4
88 21 1
88 22 1
88 134 2
88 135 2
88 136 2
88 137 5
88 178 5
88 179 5
88 180 5
88 181 5
88 182 5
88 183 5
88 184 5
88 185 5
88 186 5
88 196 3
89 1 3
89 2 3
89 3 3
89 4 3
89 5 4
89 6 4
89 7 4
89 11 4
89 134 2
89 135 2
89 136 2
89 137 5
89 138 5
89 175 5
89 176 5
89 177 5
89 178 5
89 179 5
89 180 5
89 181 5
89 182 5
89 183 5
89 184 5
89 185 5
89 186 5
89 187 5
89 188 5
89 196 3
90 1 3
90 2 3
90 3 3
90 4 3
90 5 4
90 6 4
90 7 4
90 134 2
90 135 2
90 136 2
90 137 5
90 138 5
90 139 5
90 168 5
90 169 5
90 170 5
90 171 5
90 172 5
90 173 5
90 174 5
90 175 5
90 176 5
90 177 5
90 178 5
90 179 5
90 180 5
90 181 5
90 182 5
90 183 5
90 184 5
90 185 5
90 186 5
90 187 5
90 188 5
90 196 3
91 1 3
91 2 3
91 3 3
91 4 3
91 5 4
91 6 4
91 7 4
91 8 4
91 9 4
91 135 2
91 136 2
91 137 2
91 138 5
91 139 5
91 140 5
91 152 5
91 153 5
91 154 5
91 165 5
91 166 5
91 167 5
91 168 5
91 169 5
91 170 5
91 171 5
91 172 5
91 173 5
91 174 5
91 175 5
91 176 5
91 177 5
91 178 5
91 179 5
91 180 5
91 181 5
91 182 5
91 183 5
91 184 5
91 185 5
91 186 5
91 187 5
91 188 5
91 196 3
92 1 3
92 2 3
92 3 3
92 4 4
92 5 4
92 6 4
92 7 4
92 8 4
92 9 4
92 113 1
92 135 2
92 136 2
92 137 2
92 138 5
92 139 5
92 140 5
92 141 5
92 142 5
92 143 5
92 144 5
92 153 5
92 154 5
92 155 5
92 156 5
92 157 5
92 158 5
92 159 5
92 160 5
92 161 5
92 162 5
92 163 5
92 164 5
92 165 5
92 166 5
92 167 5
92 168 5
92 169 5
92 170 5
92 171 5
92 172 5
92 173 5
92 174 5
92 175 5
92 176 5
92 177 5
92 178 5
92 179 5
92 180 5
92 181 5
92 182 5
92 183 5
92 184 5
92 185 5
92 186 5
92 187 5
92 188 5
92 189 5
92 196 3
93 1 3
93 2 3
93 3 4
93 4 4
93 5 4
93 6 4
93 7 4
93 8 4
93 9 4
93 112 1
93 135 2
93 136 2
93 137 2
93 138 5
93 139 5
93 140 5
93 141 5
93 142 5
93 143 5
93 144 5
93 145 5
93 146 5
93 147 5
93 148 5
93 149 5
93 150 5
93 151 5
93 152 5
93 153 5
93 154 5
93 155 5
93 156 5
93 157 5
93 158 5
93 159 5
93 160 5
93 161 5
93 162 5
93 163 5
93 164 5
93 165 5
93 166 5
93 167 5
93 168 5
93 169 5
93 170 5
93 171 5
93 172 5
93 173 5
93 174 5
93 175 5
93 176 5
93 177 5
93 178 5
93 179 5
93 180 5
93 181 5
93 182 5
93 183 5
93 184 5
93 185 5
93 186 5
93 187 5
93 188 5
93 196 3
94 1 3
94 2 3
94 3 4
94 4 4
94 5 4
94 6 4
94 7 4
94 8 4
94 38 1
94 39 1
94 40 1
94 135 2
94 136 2
94 137 2
94 138 5
94 139 5
94 140 5
94 141 5
94 142 5
94 143 5
94 144 5
94 145 5
94 146 5
94 147 5
94 148 5
94 149 5
94 150 5
94 151 5
94 152 5
94 153 5
94 154 5
94 155 5
94 156 5
94 157 5
94 158 5
94 159 5
94 160 5
94 161 5
94 162 5
94 163 5
94 164 5
94 165 5
94 166 5
94 167 5
94 168 5
94 169 5
94 170 5
94 171 5
94 172 5
94 173 5
94 174 5
94 175 5
94 176 5
94 177 5
94 178 5
94 179 5
94 180 5
94 181 5
94 182 5
94 183 5
94 184 5
94 185 5
94 186 5
94 187 5
94 188 5
94 196 3
95 1 3
95 2 4
95 3 4
95 4 4
95 5 4
95 6 4
95 7 4
95 8 4
95 38 1
95 39 1
95 40 1
95 41 1
95 135 2
95 136 2
95 137 2
95 138 5
95 139 5
95 140 5
95 141 5
95 142 5
95 143 5
95 144 5
95 145 5
95 146 5
95 147 5
95 148 5
95 149 5
95 150 5
95 151 5
95 152 5
95 153 5
95 154 5
95 155 5
95 156 5
95 157 5
95 158 5
95 159 5
95 160 5
95 161 5
95 162 5
95 163 5
95 164 5
95 165 5
95 166 5
95 167 5
95 177 5
95 178 5
95 179 5
95 180 5
95 181 5
95 182 5
95 183 5
95 184 5
95 185 5
95 186 5
95 187 5
95 196 3
96 1 3
96 2 3
96 3 3
96 4 4
96 5 4
96 6 4
96 7 4
96 8 4
96 37 1
96 38 1
96 39 1
96 40 1
96 136 2
96 137 2
96 138 2
96 139 5
96 140 5
96 141 5
96 142 5
96 143 5
96 144 5
96 145 5
96 146 5
96 147 5
96 148 5
96 149 5
96 150 5
96 151 5
96 152 5
96 153 5
96 154 5
96 155 5
96 159 5
96 160 5
96 161 5
96 162 5
96 163 5
96 164 5
96 165 5
96 166 5
96 179 5
96 180 5
96 181 5
96 182 5
96 183 5
96 184 5
96 185 5
96 186 5
96 187 5
96 189 5
96 190 5
96 191 5
96 192 5
96 193 5
96 196 3
97 1 3
97 2 3
97 3 4
97 4 4
97 5 4
97 6 4
97 7 4
97 8 4
97 19 1
97 20 1
97 21 1
97 37 1
97 38 1
97 39 1
97 136 2
97 137 2
97 138 2
97 139 5
97 140 5
97 141 5
97 142 5
97 143 5
97 144 5
97 145 5
97 146 5
97 147 5
97 153 5
97 154 5
97 163 5
97 164 5
97 165 5
97 169 5
97 170 5
97 171 5
97 172 5
97 183 5
97 184 5
97 185 5
97 186 5
97 187 5
97 189 5
97 190 5
97 191 5
97 192 5
97 193 5
97 194 5
97 195 5
97 196 3
98 1 3
98 2 3
98 3 4
98 4 4
98 5 4
98 6 4
98 7 4
98 8 4
98 9 4
98 21 1
98 32 1
98 33 1
98 109 1
98 136 2
98 137 2
98 138 2
98 139 5
98 140 5
98 141 5
98 167 5
98 168 5
98 169 5
98 170 5
98 171 5
98 172 5
98 175 5
98 176 5
98 177 5
98 178 5
98 179 5
98 181 5
98 182 5
98 183 5
98 184 5
98 185 5
98 186 5
98 187 5
98 188 5
98 189 5
98 190 5
98 191 5
98 192 5
98 193 5
98 194 5
98 195 5
98 196 3
99 1 3
99 2 3
99 3 4
99 4 4
99 5 4
99 6 4
99 7 4
99 8 4
99 9 4
99 10 4
99 30 1
99 88 1
99 89 1
99 136 2
99 137 2
99 138 2
99 166 5
99 167 5
99 168 5
99 169 5
99 170 5
99 171 5
99 172 5
99 175 5
99 176 5
99 177 5
99 178 5
99 179 5
99 180 5
99 181 5
99 182 5
99 183 5
99 184 5
99 185 5
99 186 5
99 187 5
99 188 5
99 189 5
99 190 5
99 191 5
99 192 5
99 193 5
99 194 5
99 195 5
99 196 3
100 1 3
100 2 3
100 3 3
100 4 4
100 7 4
100 8 4
100 9 4
100 10 4
100 11 4
100 88 1
100 89 1
100 137 2
100 138 2
100 139 2
100 165 5
100 166 5
100 167 5
100 168 5
100 169 5
100 170 5
100 171 5
100 172 5
100 173 5
100 174 5
100 175 5
100 176 5
100 177 5
100 178 5
100 179 5
100 183 5
100 187 5
100 188 5
100 189 5
100 190 5
100 191 5
100 192 5
100 196 3
101 1 3
101 2 3
101 3 3
101 4 4
101 5 4
101 6 4
101 7 4
101 8 4
101 9 4
101 10 4
101 11 4
101 12 4
101 87 1
101 88 1
101 89 1
101 95 1
101 96 1
101 97 1
101 98 1
101 99 1
101 137 2
101 138 2
101 139 2
101 164 5
101 165 5
101 166 5
101 167 5
101 168 5
101 169 5
101 170 5
101 171 5
101 172 5
101 173 5
101 174 5
101 175 5
101 176 5
101 177 5
101 178 5
101 181 5
101 182 5
101 183 5
101 184 5
101 185 5
101 186 5
101 187 5
101 188 5
101 189 5
101 190 5
101 191 5
101 192 5
101 193 5
101 196 3
102 1 3
102 2 3
102 3 3
102 5 4
102 6 4
102 7 4
102 11 4
102 12 4
102 86 1
102 87 1
102 88 1
102 89 1
102 95 1
102 96 1
102 97 1
102 98 1
102 99 1
102 100 1
102 103 1
102 104 1
102 106 1
102 107 1
102 108 1
102 137 2
102 138 2
102 139 2
102 140 2
102 157 5
102 158 5
102 162 5
102 163 5
102 164 5
102 165 5
102 166 5
102 167 5
102 168 5
102 169 5
102 170 5
102 171 5
102 172 5
102 173 5
102 174 5
102 175 5
102 176 5
102 177 5
102 178 5
102 179 5
102 180 5
102 181 5
102 182 5
102 183 5
102 184 5
102 185 5
102 186 5
102 187 5
102 188 5
102 189 5
102 190 5
102 191 5
102 192 5
102 193 5
102 194 5
102 196 3
103 1 3
103 2 3
103 3 4
103 10 4
103 11 4
103 12 4
103 86 1
103 87 1
103 89 1
103 126 1
103 127 1
103 128 1
103 129 1
103 138 2
103 139 2
103 140 2
103 157 5
103 158 5
103 159 5
103 162 5
103 163 5
103 164 5
103 165 5
103 166 5
103 167 5
103 168 5
103 169 5
103 170 5
103 171 5
103 174 5
103 175 5
103 176 5
103 177 5
103 178 5
103 179 5
103 180 5
103 181 5
103 182 5
103 183 5
103 184 5
103 185 5
103 186 5
103 187 5
103 188 5
103 189 5
103 190 5
103 191 5
103 192 5
103 193 5
103 194 5
103 196 3
104 1 3
104 2 3
104 3 4
104 9 4
104 10 4
104 11 4
104 116 1
104 117 1
104 126 1
104 127 1
104 138 2
104 139 2
104 140 2
104 156 5
104 157 5
104 158 5
104 159 5
104 160 5
104 163 5
104 164 5
104 165 5
104 166 5
104 167 5
104 168 5
104 169 5
104 170 5
104 171 5
104 172 5
104 173 5
104 175 5
104 176 5
104 177 5
104 178 5
104 179 5
104 180 5
104 181 5
104 182 5
104 183 5
104 184 5
104 185 5
104 186 5
104 187 5
104 188 5
104 189 5
104 190 5
104 191 5
104 192 5
104 193 5
104 196 3
105 1 3
105 2 3
105 3 3
105 8 4
105 9 4
105 10 4
105 11 4
105 115 1
105 116 1
105 117 1
105 118 1
105 119 1
105 120 1
105 121 1
105 139 2
105 140 2
105 141 2
105 157 5
105 158 5
105 159 5
105 160 5
105 165 5
105 166 5
105 167 5
105 168 5
105 169 5
105 170 5
105 171 5
105 172 5
105 173 5
105 174 5
105 175 5
105 176 5
105 177 5
105 178 5
105 179 5
105 180 5
105 181 5
105 182 5
105 183 5
105 184 5
105 185 5
105 186 5
105 187 5
105 188 5
105 189 5
105 190 5
105 191 5
105 192 5
105 193 5
105 194 5
105 196 3
106 1 3
106 2 3
106 3 3
106 4 4
106 8 4
106 9 4
106 10 4
106 11 4
106 112 1
106 120 1
106 121 1
106 139 2
106 140 2
106 141 2
106 166 5
106 167 5
106 168 5
106 169 5
106 170 5
106 171 5
106 172 5
106 173 5
106 174 5
106 175 5
106 176 5
106 177 5
106 178 5
106 179 5
106 180 5
106 181 5
106 182 5
106 183 5
106 184 5
106 185 5
106 191 5
106 192 5
106 193 5
106 194 5
106 195 5
106 196 3
107 1 3
107 2 3
107 3 3
107 4 4
107 7 4
107 8 4
107 9 4
107 10 4
107 11 4
107 121 1
107 122 1
107 139 2
107 140 2
107 141 2
107 142 2
107 167 5
107 168 5
107 169 5
107 170 5
107 171 5
107 172 5
107 173 5
107 174 5
107 175 5
107 176 5
107 177 5
107 178 5
107 190 5
107 191 5
107 192 5
107 193 5
107 194 5
107 195 5
107 196 3
108 1 3
108 2 3
108 3 3
108 4 4
108 8 4
108 9 4
108 10 4
108 11 4
108 12 4
108 122 1
108 140 2
108 141 2
108 142 2
108 170 5
108 171 5
108 172 5
108 173 5
108 174 5
108 175 5
108 188 5
108 189 5
108 190 5
108 196 3
109 1 3
109 2 3
109 3 3
109 4 3
109 5 3
109 8 4
109 9 4
109 10 4
109 11 4
109 12 4
109 140 2
109 141 2
109 142 2
109 186 5
109 187 5
109 188 5
109 196 3
110 1 3
110 2 3
110 3 3
110 4 3
110 5 3
110 6 3
110 8 4
110 9 4
110 11 4
110 141 2
110 142 2
110 143 2
110 185 5
110 186 5
110 187 5
110 188 5
110 196 3
111 1 3
111 2 3
111 3 3
111 4 3
111 5 3
111 6 3
111 8 4
111 9 4
111 10 4
111 11 4
111 131 1
111 132 1
111 141 2
111 142 2
111 143 2
111 185 5
111 186 5
111 187 5
111 196 3
112 1 3
112 2 3
112 3 3
112 4 3
112 5 3
112 7 4
112 8 4
112 9 4
112 10 4
112 11 4
112 62 1
112 63 1
112 64 1
112 66 1
112 132 1
112 133 1
112 138 1
112 139 1
112 140 1
112 141 1
112 142 2
112 143 2
112 144 2
112 196 3
113 1 3
113 2 3
113 3 3
113 4 3
113 5 4
113 6 4
113 7 4
113 8 4
113 9 4
113 10 4
113 19 1
113 60 1
113 61 1
113 62 1
113 136 1
113 137 1
113 138 1
113 139 1
113 140 1
113 141 1
113 142 2
113 143 2
113 144 2
113 196 3
114 1 3
114 2 3
114 3 3
114 4 3
114 5 4
114 6 4
114 7 4
114 8 4
114 9 4
114 10 4
114 11 4
114 12 4
114 19 1
114 20 1
114 53 1
114 54 1
114 55 1
114 56 1
114 57 1
114 58 1
114 59 1
114 60 1
114 61 1
114 62 1
114 63 1
114 68 1
114 115 1
114 116 1
114 134 1
114 135 1
114 136 1
114 137 1
114 142 2
114 143 2
114 144 2
114 145 2
114 196 3
115 1 3
115 2 3
115 3 3
115 4 3
115 5 3
115 6 4
115 7 4
115 8 4
115 9 4
115 10 4
115 11 4
115 12 4
115 19 1
115 20 1
115 21 1
115 50 1
115 51 1
115 52 1
115 53 1
115 54 1
115 55 1
115 56 1
115 57 1
115 58 1
115 59 1
115 60 1
115 61 1
115 69 1
115 115 1
115 116 1
115 134 1
115 135 1
115 136 1
115 143 2
115 144 2
115 145 2
115 196 3
116 1 3
116 2 3
116 3 3
116 4 3
116 5 3
116 6 4
116 7 4
116 8 4
116 9 4
116 10 4
116 11 4
116 21 1
116 22 1
116 43 1
116 45 1
116 46 1
116 47 1
116 48 1
116 49 1
116 50 1
116 51 1
116 52 1
116 53 1
116 54 1
116 55 1
116 56 1
116 57 1
116 58 1
116 59 1
116 69 1
116 70 1
116 133 1
116 134 1
116 135 1
116 143 2
116 144 2
116 145 2
116 146 2
116 196 3
117 1 3
117 2 3
117 3 3
117 4 3
117 5 3
117 6 4
117 7 4
117 8 4
117 9 4
117 10 4
117 11 4
117 21 1
117 22 1
117 23 1
117 24 1
117 25 1
117 26 1
117 40 1
117 41 1
117 42 1
117 43 1
117 44 1
117 45 1
117 46 1
117 47 1
117 48 1
117 49 1
117 50 1
117 51 1
117 52 1
117 53 1
117 54 1
117 55 1
117 56 1
117 57 1
117 58 1
117 59 1
117 60 1
117 61 1
117 62 1
117 63 1
117 64 1
117 65 1
117 66 1
117 67 1
117 68 1
117 69 1
117 70 1
117 144 2
117 145 2
117 146 2
117 196 3
118 1 3
118 2 3
118 3 3
118 4 3
118 5 3
118 6 4
118 7 4
118 8 4
118 9 4
118 10 4
118 11 4
118 21 1
118 22 1
118 23 1
118 24 1
118 25 1
118 26 1
118 27 1
118 28 1
118 29 1
118 30 1
118 31 1
118 32 1
118 33 1
118 41 1
118 42 1
118 43 1
118 44 1
118 45 1
118 46 1
118 47 1
118 48 1
118 49 1
118 58 1
118 59 1
118 60 1
118 61 1
118 62 1
118 63 1
118 64 1
118 65 1
118 66 1
118 144 2
118 145 2
118 146 2
118 147 2
118 196 3
119 1 3
119 2 3
119 3 3
119 4 3
119 5 3
119 6 4
119 7 4
119 8 4
119 9 4
119 10 4
119 21 1
119 22 1
119 23 1
119 24 1
119 25 1
119 26 1
119 27 1
119 28 1
119 29 1
119 30 1
119 31 1
119 42 1
119 43 1
119 44 1
119 45 1
119 46 1
119 47 1
119 48 1
119 61 1
119 62 1
119 63 1
119 64 1
119 145 2
119 146 2
119 147 2
119 196 3
120 1 3
120 2 3
120 3 3
120 4 3
120 5 3
120 6 3
120 7 4
120 8 4
120 9 4
120 10 4
120 11 4
120 23 1
120 24 1
120 25 1
120 26 1
120 27 1
120 28 1
120 29 1
120 46 1
120 47 1
120 117 1
120 146 2
120 147 2
120 148 2
120 196 3
121 1 3
121 2 3
121 3 3
121 4 3
121 5 3
121 6 3
121 7 3
121 8 4
121 9 4
121 10 4
121 11 4
121 72 1
121 73 1
121 74 1
121 75 1
121 81 1
121 82 1
121 83 1
121 116 1
121 117 1
121 146 2
121 147 2
121 148 2
121 149 2
121 195 5
121 196 3
122 1 3
122 2 3
122 3 3
122 4 3
122 5 3
122 6 3
122 7 3
122 8 3
122 9 4
122 10 4
122 66 1
122 72 1
122 73 1
122 74 1
122 75 1
122 76 1
122 81 1
122 82 1
122 83 1
122 115 1
122 116 1
122 117 1
122 118 1
122 147 2
122 148 2
122 149 2
122 151 5
122 152 5
122 194 5
122 195 5
122 196 3
123 1 3
123 2 3
123 3 3
123 4 3
123 5 3
123 6 3
123 7 3
123 8 3
123 9 4
123 10 4
123 50 1
123 51 1
123 58 1
123 59 1
123 73 1
123 82 1
123 83 1
123 84 1
123 111 1
123 112 1
123 113 1
123 114 1
123 115 1
123 116 1
123 117 1
123 147 2
123 148 2
123 149 2
123 150 2
123 151 5
123 152 5
123 193 5
123 194 5
123 195 5
123 196 3
124 1 3
124 2 3
124 3 3
124 4 3
124 5 3
124 6 3
124 7 3
124 8 3
124 9 4
124 10 4
124 49 1
124 50 1
124 51 1
124 58 1
124 59 1
124 83 1
124 84 1
124 89 1
124 109 1
124 110 1
124 111 1
124 112 1
124 113 1
124 114 1
124 115 1
124 116 1
124 117 1
124 119 1
124 120 1
124 121 1
124 122 1
124 123 1
124 124 1
124 148 2
124 149 2
124 150 2
124 151 5
124 152 5
124 193 5
124 194 5
124 195 5
124 196 3
125 1 3
125 2 3
125 3 3
125 4 3
125 5 3
125 6 3
125 7 3
125 8 3
125 9 3
125 10 4
125 47 1
125 48 1
125 49 1
125 50 1
125 51 1
125 57 1
125 58 1
125 70 1
125 71 1
125 84 1
125 89 1
125 90 1
125 91 1
125 92 1
125 112 1
125 113 1
125 114 1
125 115 1
125 116 1
125 117 1
125 118 1
125 119 1
125 120 1
125 121 1
125 122 1
125 123 1
125 124 1
125 125 1
125 126 1
125 127 1
125 128 1
125 130 1
125 131 1
125 132 1
125 133 1
125 148 2
125 149 2
125 150 2
125 151 2
125 192 5
125 193 5
125 194 5
125 195 5
125 196 3
126 1 3
126 2 3
126 3 3
126 4 3
126 5 3
126 6 3
126 7 3
126 8 3
126 9 4
126 10 4
126 11 4
126 46 1
126 47 1
126 48 1
126 49 1
126 50 1
126 51 1
126 57 1
126 58 1
126 59 1
126 64 1
126 65 1
126 66 1
126 67 1
126 68 1
126 69 1
126 70 1
126 71 1
126 89 1
126 90 1
126 91 1
126 92 1
126 93 1
126 94 1
126 117 1
126 118 1
126 123 1
126 124 1
126 125 1
126 126 1
126 127 1
126 128 1
126 129 1
126 130 1
126 131 1
126 132 1
126 133 1
126 134 1
126 135 1
126 136 1
126 137 1
126 149 2
126 150 2
126 151 2
126 184 5
126 185 5
126 191 5
126 192 5
126 193 5
126 194 5
126 195 5
126 196 3
127 1 3
127 2 3
127 3 3
127 4 3
127 5 3
127 6 3
127 7 3
127 8 4
127 9 4
127 10 4
127 11 4
127 12 4
127 13 4
127 46 1
127 47 1
127 48 1
127 49 1
127 50 1
127 59 1
127 60 1
127 61 1
127 62 1
127 63 1
127 64 1
127 65 1
127 66 1
127 67 1
127 68 1
127 69 1
127 70 1
127 90 1
127 91 1
127 92 1
127 93 1
127 94 1
127 130 1
127 131 1
127 132 1
127 133 1
127 134 1
127 135 1
127 136 1
127 137 1
127 138 1
127 139 1
127 140 1
127 148 1
127 149 1
127 150 2
127 151 2
127 152 2
127 176 5
127 177 5
127 178 5
127 179 5
127 180 5
127 185 5
127 186 5
127 187 5
127 188 5
127 189 5
127 191 5
127 192 5
127 193 5
127 194 5
127 196 3
128 1 3
128 2 3
128 3 3
128 4 3
128 5 3
128 6 3
128 7 4
128 8 4
128 9 4
128 10 4
128 11 4
128 13 4
128 40 1
128 41 1
128 48 1
128 49 1
128 50 1
128 51 1
128 60 1
128 61 1
128 62 1
128 63 1
128 64 1
128 65 1
128 66 1
128 67 1
128 68 1
128 93 1
128 137 1
128 138 1
128 139 1
128 140 1
128 141 1
128 148 1
128 149 1
128 150 2
128 151 2
128 152 2
128 153 2
128 174 5
128 175 5
128 176 5
128 177 5
128 178 5
128 179 5
128 180 5
128 181 5
128 186 5
128 187 5
128 188 5
128 189 5
128 190 5
128 191 5
128 192 5
128 193 5
128 196 3
129 1 3
129 2 3
129 3 3
129 4 3
129 5 3
129 6 3
129 7 4
129 8 4
129 9 4
129 49 1
129 50 1
129 51 1
129 52 1
129 53 1
129 54 1
129 57 1
129 58 1
129 59 1
129 60 1
129 145 1
129 146 1
129 151 2
129 152 2
129 153 2
129 173 5
129 174 5
129 175 5
129 176 5
129 177 5
129 178 5
129 179 5
129 180 5
129 181 5
129 187 5
129 188 5
129 189 5
129 190 5
129 191 5
129 192 5
129 193 5
129 196 3
130 1 3
130 2 3
130 3 3
130 4 3
130 5 3
130 6 4
130 7 4
130 8 4
130 9 4
130 50 1
130 51 1
130 52 1
130 53 1
130 54 1
130 55 1
130 56 1
130 57 1
130 58 1
130 59 1
130 145 1
130 146 1
130 151 2
130 152 2
130 153 2
130 154 2
130 173 5
130 177 5
130 178 5
130 179 5
130 180 5
130 187 5
130 188 5
130 189 5
130 190 5
130 191 5
130 192 5
130 193 5
130 196 3
131 1 3
131 2 3
131 3 3
131 4 3
131 5 3
131 6 4
131 7 4
131 8 4
131 9 4
131 10 4
131 52 1
131 53 1
131 54 1
131 145 1
131 146 1
131 152 2
131 153 2
131 154 2
131 173 5
131 178 5
131 179 5
131 180 5
131 187 5
131 188 5
131 189 5
131 190 5
131 191 5
131 192 5
131 196 3
132 1 3
132 2 3
132 3 3
132 4 3
132 5 3
132 6 4
132 7 4
132 8 4
132 9 4
132 10 4
132 11 4
132 153 2
132 154 2
132 155 2
132 172 5
132 173 5
132 174 5
132 175 5
132 178 5
132 179 5
132 180 5
132 187 5
132 188 5
132 189 5
132 190 5
132 191 5
132 192 5
132 196 3
133 1 3
133 2 3
133 3 3
133 4 3
133 5 3
133 6 4
133 7 4
133 8 4
133 9 4
133 10 4
133 11 4
133 86 1
133 87 1
133 88 1
133 146 1
133 153 2
133 154 2
133 155 2
133 156 2
133 173 5
133 174 5
133 175 5
133 176 5
133 177 5
133 178 5
133 179 5
133 180 5
133 184 5
133 185 5
133 186 5
133 187 5
133 188 5
133 189 5
133 190 5
133 191 5
133 192 5
133 196 3
134 1 3
134 2 3
134 3 3
134 4 3
134 5 3
134 6 4
134 7 4
134 8 4
134 9 4
134 10 4
134 11 4
134 12 4
134 146 1
134 147 1
134 148 1
134 154 2
134 155 2
134 156 2
134 173 5
134 174 5
134 175 5
134 176 5
134 177 5
134 178 5
134 179 5
134 180 5
134 181 5
134 182 5
134 183 5
134 184 5
134 185 5
134 186 5
134 187 5
134 188 5
134 189 5
134 190 5
134 191 5
134 196 3
135 1 3
135 2 3
135 3 3
135 4 3
135 5 4
135 6 4
135 7 4
135 8 4
135 9 4
135 10 4
135 11 4
135 147 1
135 148 1
135 149 1
135 153 1
135 154 2
135 155 2
135 156 2
135 157 2
135 174 5
135 175 5
135 176 5
135 177 5
135 178 5
135 179 5
135 180 5
135 181 5
135 182 5
135 183 5
135 184 5
135 185 5
135 186 5
135 187 5
135 188 5
135 189 5
135 190 5
135 196 3
136 1 3
136 2 3
136 3 3
136 4 3
136 5 4
136 6 4
136 7 4
136 8 4
136 9 4
136 10 4
136 11 4
136 22 1
136 23 1
136 89 1
136 108 1
136 152 1
136 153 1
136 154 1
136 155 2
136 156 2
136 157 2
136 178 5
136 179 5
136 180 5
136 181 5
136 182 5
136 183 5
136 184 5
136 185 5
136 186 5
136 187 5
136 188 5
136 189 5
136 196 3
137 1 3
137 2 3
137 3 3
137 4 3
137 5 4
137 6 4
137 7 4
137 8 4
137 9 4
137 10 4
137 17 1
137 21 1
137 22 1
137 23 1
137 89 1
137 90 1
137 101 1
137 102 1
137 103 1
137 104 1
137 105 1
137 106 1
137 107 1
137 108 1
137 153 1
137 154 1
137 156 2
137 157 2
137 158 2
137 178 5
137 179 5
137 180 5
137 181 5
137 182 5
137 183 5
137 184 5
137 185 5
137 186 5
137 196 3
138 1 3
138 2 3
138 3 3
138 4 3
138 5 4
138 6 4
138 7 4
138 8 4
138 9 4
138 10 4
138 16 1
138 17 1
138 18 1
138 89 1
138 90 1
138 91 1
138 103 1
138 104 1
138 105 1
138 106 1
138 107 1
138 108 1
138 153 1
138 154 1
138 156 2
138 157 2
138 158 2
138 159 2
138 177 5
138 178 5
138 179 5
138 180 5
138 181 5
138 182 5
138 183 5
138 184 5
138 196 3
139 1 3
139 2 3
139 3 3
139 4 3
139 5 4
139 6 4
139 7 4
139 8 4
139 9 4
139 10 4
139 11 4
139 17 1
139 18 1
139 89 1
139 90 1
139 91 1
139 92 1
139 93 1
139 153 1
139 154 1
139 157 2
139 158 2
139 159 2
139 176 5
139 177 5
139 178 5
139 179 5
139 180 5
139 181 5
139 196 3
140 1 3
140 2 3
140 3 3
140 4 3
140 5 4
140 6 4
140 7 4
140 8 4
140 9 4
140 10 4
140 11 4
140 89 1
140 90 1
140 91 1
140 157 2
140 158 2
140 159 2
140 160 2
140 169 5
140 170 5
140 171 5
140 172 5
140 173 5
140 174 5
140 175 5
140 176 5
140 177 5
140 178 5
140 179 5
140 180 5
140 196 3
141 1 3
141 2 3
141 3 3
141 4 3
141 5 4
141 6 4
141 7 4
141 8 4
141 9 4
141 10 4
141 11 4
141 158 2
141 159 2
141 160 2
141 161 2
141 167 5
141 168 5
141 169 5
141 170 5
141 171 5
141 172 5
141 173 5
141 174 5
141 175 5
141 176 5
141 177 5
141 178 5
141 179 5
141 180 5
141 196 3
142 1 3
142 2 3
142 3 3
142 4 3
142 5 4
142 6 4
142 7 4
142 8 4
142 9 4
142 116 1
142 117 1
142 118 1
142 159 2
142 160 2
142 161 2
142 166 5
142 167 5
142 168 5
142 169 5
142 170 5
142 171 5
142 172 5
142 173 5
142 174 5
142 175 5
142 176 5
142 177 5
142 178 5
142 179 5
142 180 5
142 196 3
143 1 3
143 2 3
143 3 3
143 4 3
143 5 4
143 6 4
143 7 4
143 8 4
143 9 4
143 116 1
143 117 1
143 118 1
143 119 1
143 131 1
143 132 1
143 133 1
143 134 1
143 135 1
143 159 2
143 160 2
143 161 2
143 162 2
143 165 5
143 166 5
143 167 5
143 168 5
143 169 5
143 170 5
143 171 5
143 172 5
143 173 5
143 174 5
143 175 5
143 176 5
143 177 5
143 178 5
143 179 5
143 180 5
143 196 3
144 1 3
144 2 3
144 3 3
144 4 4
144 5 4
144 6 4
144 7 4
144 81 1
144 82 1
144 116 1
144 117 1
144 118 1
144 119 1
144 120 1
144 130 1
144 132 1
144 133 1
144 134 1
144 135 1
144 136 1
144 137 1
144 138 1
144 160 2
144 161 2
144 162 2
144 165 5
144 166 5
144 167 5
144 168 5
144 172 5
144 173 5
144 174 5
144 175 5
144 176 5
144 177 5
144 178 5
144 196 3
145 1 3
145 2 3
145 3 3
145 4 3
145 5 4
145 6 4
145 7 4
145 79 1
145 80 1
145 81 1
145 118 1
145 125 1
145 126 1
145 135 1
145 136 1
145 137 1
145 138 1
145 139 1
145 160 2
145 161 2
145 162 2
145 163 2
145 165 5
145 166 5
145 167 5
145 168 5
145 169 5
145 172 5
145 173 5
145 174 5
145 175 5
145 176 5
145 177 5
145 178 5
145 179 5
145 196 3
146 1 3
146 2 3
146 3 3
146 4 4
146 5 4
146 6 4
146 7 4
146 8 4
146 77 1
146 78 1
146 79 1
146 124 1
146 125 1
146 126 1
146 127 1
146 136 1
146 137 1
146 138 1
146 139 1
146 161 2
146 162 2
146 163 2
146 164 2
146 165 5
146 166 5
146 167 5
146 168 5
146 169 5
146 172 5
146 173 5
146 174 5
146 175 5
146 176 5
146 177 5
146 178 5
146 179 5
146 196 3
147 1 3
147 2 3
147 3 4
147 4 4
147 5 4
147 6 4
147 7 4
147 9 4
147 10 4
147 11 4
147 77 1
147 78 1
147 124 1
147 125 1
147 126 1
147 127 1
147 136 1
147 137 1
147 138 1
147 139 1
147 162 2
147 163 2
147 164 2
147 165 5
147 166 5
147 167 5
147 168 5
147 171 5
147 172 5
147 173 5
147 174 5
147 175 5
147 176 5
147 177 5
147 178 5
147 196 3
148 1 3
148 2 3
148 3 4
148 4 4
148 5 4
148 6 4
148 7 4
148 8 4
148 10 4
148 11 4
148 76 1
148 77 1
148 78 1
148 124 1
148 125 1
148 126 1
148 135 1
148 136 1
148 137 1
148 138 1
148 162 2
148 163 2
148 164 2
148 165 2
148 166 5
148 167 5
148 168 5
148 169 5
148 170 5
148 171 5
148 172 5
148 173 5
148 174 5
148 175 5
148 176 5
148 177 5
148 178 5
148 196 3
149 1 3
149 2 3
149 3 4
149 4 4
149 5 4
149 6 4
149 7 4
149 8 4
149 9 4
149 10 4
149 11 4
149 75 1
149 76 1
149 77 1
149 125 1
149 126 1
149 127 1
149 128 1
149 136 1
149 137 1
149 163 2
149 164 2
149 165 2
149 166 5
149 167 5
149 168 5
149 169 5
149 170 5
149 171 5
149 172 5
149 173 5
149 174 5
149 175 5
149 176 5
149 196 3
150 1 3
150 2 4
150 3 4
150 4 4
150 5 4
150 7 4
150 8 4
150 9 4
150 10 4
150 11 4
150 14 1
150 15 1
150 16 1
150 17 1
150 18 1
150 19 1
150 75 1
150 76 1
150 125 1
150 126 1
150 127 1
150 128 1
150 129 1
150 163 2
150 164 2
150 165 2
150 166 2
150 167 5
150 168 5
150 169 5
150 170 5
150 171 5
150 172 5
150 173 5
150 174 5
150 175 5
150 196 3
151 1 3
151 2 4
151 3 4
151 4 4
151 5 4
151 6 4
151 7 4
151 8 4
151 9 4
151 10 4
151 11 4
151 15 1
151 17 1
151 18 1
151 19 1
151 20 1
151 21 1
151 22 1
151 75 1
151 115 1
151 125 1
151 126 1
151 127 1
151 128 1
151 164 2
151 165 2
151 166 2
151 167 2
151 168 5
151 169 5
151 170 5
151 171 5
151 172 5
151 173 5
151 174 5
151 196 3
152 1 3
152 2 4
152 4 4
152 5 4
152 8 4
152 9 4
152 10 4
152 11 4
152 21 1
152 22 1
152 23 1
152 60 1
152 61 1
152 69 1
152 70 1
152 71 1
152 72 1
152 73 1
152 74 1
152 75 1
152 109 1
152 126 1
152 127 1
152 165 2
152 166 2
152 167 2
152 168 5
152 169 5
152 170 5
152 196 3
153 1 3
153 4 4
153 5 4
153 8 4
153 9 4
153 10 4
153 28 1
153 60 1
153 61 1
153 70 1
153 71 1
153 72 1
153 73 1
153 74 1
153 108 1
153 109 1
153 145 1
153 146 1
153 147 1
153 148 1
153 156 1
153 165 2
153 166 2
153 167 2
153 168 2
153 196 3
154 1 3
154 2 4
154 3 4
154 4 4
154 5 4
154 6 4
154 7 4
154 8 4
154 9 4
154 10 4
154 28 1
154 29 1
154 61 1
154 71 1
154 72 1
154 73 1
154 74 1
154 108 1
154 145 1
154 146 1
154 147 1
154 148 1
154 149 1
154 150 1
154 153 1
154 154 1
154 155 1
154 166 2
154 167 2
154 168 2
154 196 3
155 1 3
155 2 4
155 3 4
155 4 4
155 5 4
155 6 4
155 7 4
155 8 4
155 9 4
155 10 4
155 11 4
155 28 1
155 29 1
155 61 1
155 71 1
155 72 1
155 73 1
155 74 1
155 108 1
155 146 1
155 147 1
155 148 1
155 149 1
155 150 1
155 151 1
155 152 1
155 153 1
155 154 1
155 155 1
155 167 2
155 168 2
155 169 2
155 196 3
156 1 3
156 2 4
156 4 4
156 5 4
156 6 4
156 7 4
156 8 4
156 9 4
156 10 4
156 11 4
156 70 1
156 71 1
156 72 1
156 73 1
156 74 1
156 108 1
156 136 1
156 140 1
156 146 1
156 147 1
156 148 1
156 149 1
156 167 2
156 168 2
156 169 2
156 170 2
156 196 3
157 1 3
157 4 4
157 5 4
157 6 4
157 7 4
157 8 4
157 9 4
157 10 4
157 11 4
157 60 1
157 61 1
157 69 1
157 70 1
157 71 1
157 72 1
157 73 1
157 136 1
157 137 1
157 138 1
157 139 1
157 140 1
157 141 1
157 142 1
157 168 2
157 169 2
157 170 2
157 196 3
158 1 3
158 2 3
158 3 3
158 4 3
158 5 3
158 6 3
158 7 3
158 8 3
158 9 3
158 10 3
158 11 3
158 12 3
158 13 3
158 14 3
158 15 3
158 16 3
158 17 3
158 18 3
158 19 3
158 20 3
158 21 3
158 22 3
158 23 3
158 24 3
158 25 3
158 26 3
158 27 3
158 28 3
158 29 3
158 30 3
158 31 3
158 32 3
158 33 3
158 34 3
158 35 3
158 36 3
158 37 3
158 38 3
158 39 3
158 40 3
158 41 3
158 42 3
158 43 3
158 44 3
158 45 3
158 46 3
158 47 3
158 48 3
158 49 3
158 50 3
158 51 3
158 52 3
158 53 3
158 54 3
158 55 3
158 56 3
158 57 3
158 58 3
158 59 3
158 60 3
158 61 3
158 62 3
158 63 3
158 64 3
158 65 3
158 66 3
158 67 3
158 68 3
158 69 3
158 70 3
158 71 3
158 72 3
158 73 3
158 74 3
158 75 3
158 76 3
158 77 3
158 78 3
158 79 3
158 80 3
158 81 3
158 82 3
158 83 3
158 84 3
158 85 3
158 86 3
158 87 3
158 88 3
158 89 3
158 90 3
158 91 3
158 92 3
158 93 3
158 94 3
158 95 3
158 96 3
158 97 3
158 98 3
158 99 3
158 100 3
158 101 3
158 102 3
158 103 3
158 104 3
158 105 3
158 106 3
158 107 3
158 108 3
158 109 3
158 110 3
158 111 3
158 112 3
158 113 3
158 114 3
158 115 3
158 116 3
158 117 3
158 118 3
158 119 3
158 120 3
158 121 3
158 122 3
158 123 3
158 124 3
158 125 3
158 126 3
158 127 3
158 128 3
158 129 3
158 130 3
158 131 3
158 132 3
158 133 3
158 134 3
158 135 3
158 136 3
158 137 3
158 138 3
158 139 3
158 140 3
158 141 3
158 142 3
158 143 3
158 144 3
158 145 3
158 146 3
158 147 3
158 148 3
158 149 3
158 150 3
158 151 3
158 152 3
158 153 3
158 154 3
158 155 3
158 156 3
158 157 3
158 158 3
158 159 3
158 160 3
158 161 3
158 162 3
158 163 3
158 164 3
158 165 3
158 166 3
158 167 3
158 168 3
158 169 3
158 170 3
158 171 3
158 172 3
158 173 3
158 174 3
158 175 3
158 176 3
158 177 3
158 178 3
158 179 3
158 180 3
158 181 3
158 182 3
158 183 3
158 184 3
158 185 3
158 186 3
158 187 3
158 188 3
158 189 3
158 190 3
158 191 3
158 192 3
158 193 3
158 194 3
158 195 3
158 196 3
