# Supplementary material for: A Cellular Automata-Based Mathematical Model for Thymocyte Development
Source: PLoS One. 2009 Dec 9;4(12):e8233. doi: 10.1371/journal.pone.0008233 (PMC2784945; doi:10.1371/journal.pone.0008233)
Supplement: File S1 — FORTRAN90 PROGRAM (2.21 MB GZ) [file pone.0008233.s004.gz › f90/mice_prophile.dat]

158 196
1 1 3
1 2 3
1 3 3
1 4 3
1 5 3
1 6 3
1 7 3
1 8 3
1 9 3
1 10 3
1 11 3
1 12 3
1 13 3
1 14 3
1 15 3
1 16 3
1 17 3
1 18 3
1 19 3
1 20 3
1 21 3
1 22 3
1 23 3
1 24 3
1 25 3
1 26 3
1 27 3
1 28 3
1 29 3
1 30 3
1 31 3
1 32 3
1 33 3
1 34 3
1 35 3
1 36 3
1 37 3
1 38 3
1 39 3
1 40 3
1 41 3
1 42 3
1 43 3
1 44 3
1 45 3
1 46 3
1 47 3
1 48 3
1 49 3
1 50 3
1 51 3
1 52 3
1 53 3
1 54 3
1 55 3
1 56 3
1 57 3
1 58 3
1 59 3
1 60 3
1 61 3
1 62 3
1 63 3
1 64 3
1 65 3
1 66 3
1 67 3
1 68 3
1 69 3
1 70 3
1 71 3
1 72 3
1 73 3
1 74 3
1 75 3
1 76 3
1 77 3
1 78 3
1 79 3
1 80 3
1 81 3
1 82 3
1 83 3
1 84 3
1 85 3
1 86 3
1 87 3
1 88 3
1 89 3
1 90 3
1 91 3
1 92 3
1 93 3
1 94 3
1 95 3
1 96 3
1 97 3
1 98 3
1 99 3
1 100 3
1 101 3
1 102 3
1 103 3
1 104 3
1 105 3
1 106 3
1 107 3
1 108 3
1 109 3
1 110 3
1 111 3
1 112 3
1 113 3
1 114 3
1 115 3
1 116 3
1 117 3
1 118 3
1 119 3
1 120 3
1 121 3
1 122 3
1 123 3
1 124 3
1 125 3
1 126 3
1 127 3
1 128 3
1 129 3
1 130 3
1 131 3
1 132 3
1 133 3
1 134 3
1 135 3
1 136 3
1 137 3
1 138 3
1 139 3
1 140 3
1 141 3
1 142 3
1 143 3
1 144 3
1 145 3
1 146 3
1 147 3
1 148 3
1 149 3
1 150 3
1 151 3
1 152 3
1 153 3
1 154 3
1 155 3
1 156 3
1 157 3
1 158 3
1 159 3
1 160 3
1 161 3
1 162 3
1 163 3
1 164 3
1 165 3
1 166 3
1 167 3
1 168 3
1 169 3
1 170 3
1 171 3
1 172 3
1 173 3
1 174 3
1 175 3
1 176 3
1 177 3
1 178 3
1 179 3
1 180 3
1 181 3
1 182 3
1 183 3
1 184 3
1 185 3
1 186 3
1 187 3
1 188 3
1 189 3
1 190 3
1 191 3
1 192 3
1 193 3
1 194 3
1 195 3
1 196 3
2 1 3
2 2 4
2 3 4
2 4 4
2 8 4
2 9 4
2 10 4
2 11 4
2 58 1
2 59 1
2 60 1
2 64 1
2 77 1
2 78 1
2 97 1
2 128 1
2 132 1
2 146 2
2 147 2
2 148 2
2 154 5
2 155 5
2 156 5
2 157 5
2 158 5
2 159 5
2 160 5
2 161 5
2 162 5
2 168 5
2 169 5
2 173 5
2 174 5
2 178 5
2 179 5
2 180 5
2 181 5
2 196 3
3 1 3
3 2 4
3 3 4
3 4 4
3 5 4
3 6 4
3 7 4
3 8 4
3 9 4
3 10 4
3 11 4
3 53 1
3 54 1
3 78 1
3 79 1
3 91 1
3 133 1
3 134 1
3 146 2
3 147 2
3 148 2
3 155 5
3 157 5
3 158 5
3 159 5
3 160 5
3 161 5
3 162 5
3 168 5
3 169 5
3 179 5
3 180 5
3 181 5
3 196 3
4 1 3
4 2 3
4 3 4
4 4 4
4 5 4
4 6 4
4 7 4
4 8 4
4 9 4
4 10 4
4 46 1
4 53 1
4 67 1
4 80 1
4 88 1
4 89 1
4 90 1
4 91 1
4 133 1
4 134 1
4 145 2
4 146 2
4 147 2
4 148 2
4 159 5
4 160 5
4 167 5
4 168 5
4 173 5
4 179 5
4 180 5
4 181 5
4 196 3
5 1 3
5 2 3
5 3 4
5 4 4
5 5 4
5 6 4
5 7 4
5 8 4
5 9 4
5 10 4
5 67 1
5 89 1
5 90 1
5 91 1
5 94 1
5 95 1
5 134 1
5 145 2
5 146 2
5 147 2
5 172 5
5 173 5
5 179 5
5 180 5
5 181 5
5 196 3
6 1 3
6 2 3
6 3 4
6 4 4
6 5 4
6 6 4
6 8 4
6 9 4
6 10 4
6 11 4
6 39 1
6 40 1
6 67 1
6 83 1
6 89 1
6 90 1
6 91 1
6 94 1
6 95 1
6 145 2
6 146 2
6 147 2
6 148 5
6 172 5
6 173 5
6 174 5
6 179 5
6 180 5
6 181 5
6 196 3
7 1 3
7 2 3
7 3 4
7 4 4
7 10 4
7 11 4
7 27 1
7 28 1
7 29 1
7 37 1
7 38 1
7 39 1
7 43 1
7 44 1
7 65 1
7 66 1
7 67 1
7 83 1
7 86 1
7 87 1
7 88 1
7 89 1
7 90 1
7 91 1
7 145 2
7 146 2
7 147 2
7 148 5
7 149 5
7 150 5
7 163 5
7 172 5
7 173 5
7 174 5
7 175 5
7 179 5
7 180 5
7 196 3
8 1 3
8 2 3
8 3 4
8 4 4
8 11 4
8 12 4
8 35 1
8 36 1
8 37 1
8 38 1
8 53 1
8 54 1
8 55 1
8 56 1
8 65 1
8 66 1
8 68 1
8 70 1
8 83 1
8 85 1
8 86 1
8 87 1
8 90 1
8 91 1
8 92 1
8 93 1
8 94 1
8 95 1
8 144 2
8 145 2
8 146 2
8 147 2
8 149 5
8 150 5
8 151 5
8 161 5
8 162 5
8 163 5
8 171 5
8 172 5
8 173 5
8 174 5
8 175 5
8 179 5
8 180 5
8 196 3
9 1 3
9 2 3
9 3 4
9 4 4
9 11 4
9 34 1
9 35 1
9 36 1
9 37 1
9 38 1
9 39 1
9 51 1
9 53 1
9 54 1
9 55 1
9 56 1
9 66 1
9 83 1
9 84 1
9 94 1
9 95 1
9 144 2
9 145 2
9 146 2
9 147 5
9 148 5
9 149 5
9 150 5
9 151 5
9 160 5
9 161 5
9 162 5
9 165 5
9 179 5
9 180 5
9 181 5
9 196 3
10 1 3
10 2 3
10 3 4
10 4 4
10 11 4
10 26 1
10 36 1
10 37 1
10 38 1
10 39 1
10 49 1
10 50 1
10 51 1
10 52 1
10 53 1
10 54 1
10 55 1
10 56 1
10 62 1
10 63 1
10 67 1
10 93 1
10 94 1
10 95 1
10 144 2
10 145 2
10 146 2
10 147 5
10 148 5
10 149 5
10 153 5
10 156 5
10 157 5
10 160 5
10 161 5
10 164 5
10 165 5
10 188 5
10 196 3
11 1 3
11 2 3
11 3 4
11 4 4
11 5 4
11 36 1
11 37 1
11 38 1
11 48 1
11 49 1
11 54 1
11 55 1
11 62 1
11 63 1
11 64 1
11 66 1
11 81 1
11 82 1
11 83 1
11 84 1
11 90 1
11 91 1
11 118 1
11 144 2
11 145 2
11 146 2
11 148 5
11 149 5
11 153 5
11 154 5
11 155 5
11 156 5
11 157 5
11 160 5
11 161 5
11 164 5
11 165 5
11 181 5
11 187 5
11 188 5
11 189 5
11 191 5
11 196 3
12 1 3
12 2 3
12 3 4
12 4 4
12 24 1
12 34 1
12 35 1
12 36 1
12 37 1
12 62 1
12 63 1
12 83 1
12 84 1
12 85 1
12 86 1
12 87 1
12 88 1
12 89 1
12 90 1
12 91 1
12 111 1
12 120 1
12 143 2
12 144 2
12 145 2
12 146 2
12 149 5
12 153 5
12 154 5
12 156 5
12 157 5
12 163 5
12 164 5
12 165 5
12 180 5
12 181 5
12 187 5
12 188 5
12 189 5
12 190 5
12 191 5
12 196 3
13 1 3
13 2 3
13 3 4
13 4 4
13 5 4
13 24 1
13 25 1
13 34 1
13 35 1
13 36 1
13 37 1
13 38 1
13 39 1
13 121 1
13 125 1
13 143 2
13 144 2
13 145 2
13 149 5
13 153 5
13 154 5
13 156 5
13 157 5
13 158 5
13 163 5
13 164 5
13 175 5
13 181 5
13 187 5
13 188 5
13 189 5
13 191 5
13 196 3
14 1 3
14 2 3
14 3 4
14 4 4
14 5 4
14 6 4
14 7 4
14 22 1
14 23 1
14 24 1
14 37 1
14 38 1
14 39 1
14 65 1
14 77 1
14 118 1
14 125 1
14 126 1
14 143 2
14 144 2
14 145 2
14 148 5
14 153 5
14 154 5
14 155 5
14 156 5
14 157 5
14 158 5
14 164 5
14 175 5
14 188 5
14 189 5
14 191 5
14 196 3
15 1 3
15 2 3
15 3 4
15 4 4
15 5 4
15 6 4
15 7 4
15 22 1
15 23 1
15 24 1
15 32 1
15 33 1
15 34 1
15 35 1
15 36 1
15 37 1
15 38 1
15 39 1
15 40 1
15 41 1
15 42 1
15 75 1
15 77 1
15 78 1
15 115 1
15 125 1
15 126 1
15 127 1
15 143 2
15 144 2
15 145 2
15 146 5
15 149 5
15 153 5
15 154 5
15 155 5
15 156 5
15 160 5
15 170 5
15 173 5
15 175 5
15 188 5
15 189 5
15 190 5
15 196 3
16 1 3
16 2 3
16 3 4
16 4 4
16 5 4
16 6 4
16 7 4
16 8 4
16 9 4
16 29 1
16 35 1
16 36 1
16 37 1
16 38 1
16 39 1
16 42 1
16 52 1
16 53 1
16 54 1
16 63 1
16 69 1
16 74 1
16 75 1
16 77 1
16 78 1
16 97 1
16 105 1
16 113 1
16 114 1
16 121 1
16 125 1
16 126 1
16 127 1
16 129 1
16 130 1
16 133 1
16 142 2
16 143 2
16 144 2
16 145 2
16 146 5
16 147 5
16 153 5
16 154 5
16 155 5
16 170 5
16 171 5
16 172 5
16 174 5
16 175 5
16 176 5
16 181 5
16 188 5
16 189 5
16 196 3
17 1 3
17 2 3
17 3 3
17 4 4
17 5 4
17 28 1
17 29 1
17 36 1
17 37 1
17 38 1
17 39 1
17 40 1
17 42 1
17 43 1
17 44 1
17 45 1
17 51 1
17 52 1
17 53 1
17 56 1
17 57 1
17 58 1
17 59 1
17 62 1
17 63 1
17 74 1
17 75 1
17 76 1
17 77 1
17 112 1
17 113 1
17 114 1
17 115 1
17 126 1
17 142 2
17 143 2
17 144 2
17 147 5
17 148 5
17 149 5
17 150 5
17 151 5
17 152 5
17 153 5
17 154 5
17 155 5
17 161 5
17 162 5
17 170 5
17 171 5
17 172 5
17 173 5
17 174 5
17 175 5
17 176 5
17 177 5
17 180 5
17 181 5
17 190 5
17 191 5
17 196 3
18 1 3
18 2 3
18 3 3
18 4 4
18 5 4
18 6 4
18 7 4
18 8 4
18 9 4
18 10 4
18 38 1
18 40 1
18 42 1
18 43 1
18 44 1
18 53 1
18 59 1
18 68 1
18 111 1
18 112 1
18 120 1
18 126 1
18 142 2
18 143 2
18 144 2
18 148 5
18 149 5
18 152 5
18 153 5
18 154 5
18 155 5
18 161 5
18 162 5
18 171 5
18 172 5
18 173 5
18 176 5
18 177 5
18 180 5
18 191 5
18 196 3
19 1 3
19 2 3
19 3 3
19 4 4
19 5 4
19 6 4
19 7 4
19 8 4
19 9 4
19 10 4
19 60 1
19 105 1
19 111 1
19 126 1
19 142 2
19 143 2
19 144 2
19 153 5
19 155 5
19 173 5
19 176 5
19 177 5
19 179 5
19 191 5
19 196 3
20 1 3
20 2 3
20 3 3
20 4 4
20 5 4
20 6 4
20 7 4
20 8 4
20 9 4
20 10 4
20 11 4
20 34 1
20 70 1
20 105 1
20 110 1
20 111 1
20 126 1
20 141 2
20 142 2
20 143 2
20 144 2
20 167 5
20 173 5
20 174 5
20 177 5
20 178 5
20 179 5
20 191 5
20 192 5
20 196 3
21 1 3
21 2 3
21 3 3
21 4 4
21 5 4
21 6 4
21 7 4
21 8 4
21 9 4
21 10 4
21 11 4
21 32 1
21 34 1
21 46 1
21 76 1
21 77 1
21 105 1
21 106 1
21 109 1
21 110 1
21 111 1
21 116 1
21 126 1
21 130 1
21 141 2
21 142 2
21 143 2
21 155 5
21 156 5
21 172 5
21 173 5
21 174 5
21 177 5
21 178 5
21 179 5
21 192 5
21 196 3
22 1 3
22 2 3
22 3 3
22 4 3
22 5 4
22 6 4
22 7 4
22 8 4
22 9 4
22 10 4
22 11 4
22 26 1
22 27 1
22 28 1
22 29 1
22 34 1
22 65 1
22 66 1
22 67 1
22 68 1
22 106 1
22 110 1
22 116 1
22 130 1
22 136 1
22 141 2
22 142 2
22 143 2
22 154 5
22 155 5
22 156 5
22 171 5
22 174 5
22 177 5
22 192 5
22 196 3
23 1 3
23 2 3
23 3 3
23 4 3
23 5 4
23 6 4
23 7 4
23 8 4
23 9 4
23 26 1
23 27 1
23 28 1
23 48 1
23 66 1
23 67 1
23 79 1
23 95 1
23 96 1
23 127 1
23 136 1
23 141 2
23 142 2
23 143 2
23 154 5
23 155 5
23 156 5
23 170 5
23 171 5
23 196 3
24 1 3
24 2 3
24 3 3
24 4 3
24 5 4
24 6 4
24 7 4
24 8 4
24 9 4
24 10 4
24 66 1
24 67 1
24 75 1
24 96 1
24 103 1
24 125 1
24 128 1
24 134 1
24 140 2
24 141 2
24 142 2
24 143 2
24 144 5
24 145 5
24 146 5
24 150 5
24 151 5
24 154 5
24 155 5
24 156 5
24 157 5
24 170 5
24 171 5
24 180 5
24 181 5
24 190 5
24 196 3
25 1 3
25 2 3
25 3 3
25 4 3
25 5 4
25 6 4
25 7 4
25 8 4
25 9 4
25 26 1
25 58 1
25 71 1
25 72 1
25 73 1
25 74 1
25 75 1
25 76 1
25 77 1
25 91 1
25 95 1
25 96 1
25 97 1
25 98 1
25 99 1
25 108 1
25 123 1
25 124 1
25 125 1
25 126 1
25 128 1
25 140 2
25 141 2
25 142 2
25 143 5
25 157 5
25 170 5
25 173 5
25 174 5
25 180 5
25 181 5
25 190 5
25 196 3
26 1 3
26 2 3
26 3 3
26 4 3
26 5 4
26 6 4
26 7 4
26 8 4
26 9 4
26 10 4
26 11 4
26 26 1
26 50 1
26 63 1
26 64 1
26 73 1
26 74 1
26 75 1
26 76 1
26 90 1
26 91 1
26 92 1
26 123 1
26 124 1
26 125 1
26 140 2
26 141 2
26 142 2
26 143 5
26 144 5
26 164 5
26 169 5
26 173 5
26 174 5
26 175 5
26 176 5
26 177 5
26 180 5
26 181 5
26 190 5
26 192 5
26 193 5
26 196 3
27 1 3
27 2 3
27 3 3
27 4 3
27 5 3
27 6 4
27 7 4
27 8 4
27 9 4
27 10 4
27 11 4
27 26 1
27 50 1
27 51 1
27 76 1
27 90 1
27 91 1
27 125 1
27 130 1
27 140 2
27 141 2
27 142 2
27 143 5
27 144 5
27 162 5
27 163 5
27 164 5
27 169 5
27 174 5
27 175 5
27 176 5
27 177 5
27 180 5
27 181 5
27 190 5
27 192 5
27 196 3
28 1 3
28 2 3
28 3 3
28 4 3
28 5 3
28 6 4
28 7 4
28 8 4
28 9 4
28 10 4
28 11 4
28 25 1
28 49 1
28 53 1
28 118 1
28 130 1
28 139 2
28 140 2
28 141 2
28 142 2
28 174 5
28 175 5
28 176 5
28 177 5
28 181 5
28 190 5
28 191 5
28 192 5
28 196 3
29 1 3
29 2 3
29 3 3
29 4 3
29 5 4
29 6 4
29 7 4
29 8 4
29 9 4
29 10 4
29 11 4
29 38 1
29 39 1
29 40 1
29 49 1
29 109 1
29 139 2
29 140 2
29 141 2
29 165 5
29 166 5
29 173 5
29 174 5
29 175 5
29 176 5
29 177 5
29 181 5
29 190 5
29 191 5
29 192 5
29 196 3
30 1 3
30 2 3
30 3 3
30 4 3
30 5 3
30 6 4
30 7 4
30 8 4
30 9 4
30 10 4
30 11 4
30 90 1
30 106 1
30 107 1
30 139 2
30 140 2
30 141 2
30 149 5
30 165 5
30 166 5
30 173 5
30 174 5
30 177 5
30 178 5
30 179 5
30 180 5
30 181 5
30 182 5
30 192 5
30 196 3
31 1 3
31 2 3
31 3 3
31 4 3
31 5 3
31 6 4
31 7 4
31 8 4
31 9 4
31 10 4
31 56 1
31 57 1
31 106 1
31 107 1
31 139 2
31 140 2
31 141 2
31 148 5
31 149 5
31 155 5
31 164 5
31 165 5
31 174 5
31 175 5
31 177 5
31 181 5
31 182 5
31 192 5
31 196 3
32 1 3
32 2 3
32 3 3
32 4 3
32 5 3
32 6 4
32 7 4
32 8 4
32 9 4
32 10 4
32 26 1
32 27 1
32 28 1
32 41 1
32 42 1
32 43 1
32 44 1
32 45 1
32 46 1
32 60 1
32 61 1
32 62 1
32 68 1
32 69 1
32 76 1
32 77 1
32 78 1
32 79 1
32 80 1
32 105 1
32 109 1
32 111 1
32 118 1
32 119 1
32 120 1
32 121 1
32 122 1
32 133 1
32 138 2
32 139 2
32 140 2
32 141 2
32 142 5
32 143 5
32 144 5
32 148 5
32 149 5
32 164 5
32 165 5
32 180 5
32 181 5
32 182 5
32 183 5
32 196 3
33 1 3
33 2 3
33 3 3
33 4 3
33 5 3
33 6 4
33 7 4
33 8 4
33 9 4
33 10 4
33 19 1
33 20 1
33 23 1
33 27 1
33 28 1
33 41 1
33 46 1
33 80 1
33 81 1
33 82 1
33 87 1
33 104 1
33 105 1
33 111 1
33 138 2
33 139 2
33 140 2
33 148 5
33 178 5
33 179 5
33 180 5
33 181 5
33 182 5
33 183 5
33 196 3
34 1 3
34 2 3
34 3 3
34 4 3
34 5 3
34 6 4
34 7 4
34 8 4
34 9 4
34 10 4
34 24 1
34 39 1
34 46 1
34 47 1
34 75 1
34 79 1
34 82 1
34 86 1
34 87 1
34 104 1
34 118 1
34 124 1
34 127 1
34 138 2
34 139 2
34 140 2
34 148 5
34 176 5
34 177 5
34 178 5
34 179 5
34 180 5
34 181 5
34 183 5
34 196 3
35 1 3
35 2 3
35 3 3
35 4 3
35 5 3
35 6 4
35 7 4
35 8 4
35 9 4
35 10 4
35 11 4
35 37 1
35 38 1
35 39 1
35 41 1
35 82 1
35 83 1
35 113 1
35 114 1
35 118 1
35 124 1
35 126 1
35 138 2
35 139 2
35 140 2
35 141 5
35 148 5
35 162 5
35 168 5
35 175 5
35 176 5
35 178 5
35 179 5
35 180 5
35 181 5
35 196 3
36 1 3
36 2 3
36 3 3
36 4 3
36 5 3
36 6 4
36 7 4
36 8 4
36 9 4
36 10 4
36 11 4
36 36 1
36 37 1
36 38 1
36 40 1
36 41 1
36 83 1
36 105 1
36 106 1
36 115 1
36 117 1
36 118 1
36 137 2
36 138 2
36 139 2
36 140 2
36 141 5
36 162 5
36 163 5
36 168 5
36 169 5
36 175 5
36 178 5
36 179 5
36 180 5
36 196 3
37 1 3
37 2 3
37 3 3
37 4 3
37 5 3
37 6 4
37 7 4
37 8 4
37 9 4
37 10 4
37 11 4
37 40 1
37 41 1
37 105 1
37 106 1
37 110 1
37 111 1
37 118 1
37 125 1
37 137 2
37 138 2
37 139 2
37 141 5
37 161 5
37 162 5
37 163 5
37 167 5
37 169 5
37 170 5
37 179 5
37 196 3
38 1 3
38 2 3
38 3 3
38 4 3
38 5 3
38 6 4
38 7 4
38 8 4
38 9 4
38 10 4
38 11 4
38 12 4
38 47 1
38 48 1
38 49 1
38 50 1
38 79 1
38 80 1
38 96 1
38 104 1
38 110 1
38 137 2
38 138 2
38 139 2
38 145 5
38 146 5
38 161 5
38 162 5
38 163 5
38 167 5
38 170 5
38 183 5
38 184 5
38 192 5
38 196 3
39 1 3
39 2 3
39 3 3
39 4 3
39 5 3
39 6 4
39 7 4
39 8 4
39 9 4
39 10 4
39 11 4
39 25 1
39 46 1
39 47 1
39 50 1
39 53 1
39 54 1
39 77 1
39 80 1
39 85 1
39 86 1
39 87 1
39 110 1
39 137 2
39 138 2
39 139 2
39 145 5
39 146 5
39 162 5
39 170 5
39 173 5
39 174 5
39 175 5
39 179 5
39 180 5
39 182 5
39 183 5
39 184 5
39 191 5
39 192 5
39 193 5
39 196 3
40 1 3
40 2 3
40 3 3
40 4 3
40 5 3
40 6 3
40 7 4
40 8 4
40 9 4
40 10 4
40 11 4
40 21 1
40 22 1
40 23 1
40 24 1
40 25 1
40 26 1
40 27 1
40 28 1
40 29 1
40 44 1
40 45 1
40 46 1
40 47 1
40 55 1
40 56 1
40 57 1
40 77 1
40 78 1
40 79 1
40 80 1
40 83 1
40 84 1
40 85 1
40 86 1
40 87 1
40 110 1
40 113 1
40 114 1
40 115 1
40 132 1
40 136 2
40 137 2
40 138 2
40 139 2
40 144 5
40 145 5
40 150 5
40 151 5
40 153 5
40 154 5
40 170 5
40 172 5
40 173 5
40 174 5
40 175 5
40 176 5
40 179 5
40 180 5
40 181 5
40 182 5
40 191 5
40 192 5
40 193 5
40 196 3
41 1 3
41 2 3
41 3 3
41 4 3
41 5 3
41 6 3
41 7 4
41 8 4
41 9 4
41 10 4
41 11 4
41 22 1
41 23 1
41 26 1
41 27 1
41 28 1
41 29 1
41 45 1
41 46 1
41 49 1
41 56 1
41 57 1
41 77 1
41 83 1
41 89 1
41 112 1
41 115 1
41 116 1
41 117 1
41 132 1
41 136 2
41 137 2
41 138 2
41 144 5
41 145 5
41 146 5
41 154 5
41 155 5
41 156 5
41 163 5
41 168 5
41 169 5
41 170 5
41 171 5
41 172 5
41 173 5
41 174 5
41 175 5
41 181 5
41 182 5
41 187 5
41 188 5
41 189 5
41 190 5
41 191 5
41 192 5
41 193 5
41 196 3
42 1 3
42 2 3
42 3 3
42 4 3
42 5 3
42 6 3
42 7 4
42 8 4
42 9 4
42 10 4
42 11 4
42 16 1
42 23 1
42 24 1
42 26 1
42 27 1
42 28 1
42 35 1
42 45 1
42 57 1
42 58 1
42 73 1
42 74 1
42 75 1
42 76 1
42 82 1
42 90 1
42 93 1
42 112 1
42 125 1
42 136 2
42 137 2
42 138 2
42 144 5
42 154 5
42 155 5
42 156 5
42 163 5
42 168 5
42 173 5
42 174 5
42 175 5
42 176 5
42 177 5
42 183 5
42 184 5
42 187 5
42 188 5
42 189 5
42 190 5
42 191 5
42 192 5
42 193 5
42 196 3
43 1 3
43 2 3
43 3 3
43 4 3
43 5 3
43 6 3
43 7 4
43 8 4
43 9 4
43 10 4
43 11 4
43 24 1
43 27 1
43 28 1
43 35 1
43 36 1
43 37 1
43 53 1
43 54 1
43 57 1
43 58 1
43 73 1
43 74 1
43 75 1
43 82 1
43 87 1
43 104 1
43 136 2
43 137 2
43 138 2
43 157 5
43 163 5
43 164 5
43 174 5
43 175 5
43 176 5
43 177 5
43 178 5
43 183 5
43 184 5
43 188 5
43 189 5
43 190 5
43 191 5
43 192 5
43 193 5
43 196 3
44 1 3
44 2 3
44 3 3
44 4 3
44 5 3
44 6 3
44 7 4
44 8 4
44 9 4
44 10 4
44 11 4
44 13 4
44 14 4
44 52 1
44 54 1
44 57 1
44 58 1
44 74 1
44 75 1
44 83 1
44 88 1
44 104 1
44 110 1
44 111 1
44 135 2
44 136 2
44 137 2
44 138 2
44 157 5
44 163 5
44 164 5
44 171 5
44 174 5
44 175 5
44 176 5
44 177 5
44 183 5
44 184 5
44 185 5
44 188 5
44 189 5
44 190 5
44 191 5
44 192 5
44 193 5
44 196 3
45 1 3
45 2 3
45 3 3
45 4 3
45 5 3
45 6 3
45 7 4
45 8 4
45 9 4
45 10 4
45 11 4
45 26 1
45 70 1
45 74 1
45 75 1
45 76 1
45 77 1
45 83 1
45 104 1
45 109 1
45 110 1
45 111 1
45 135 2
45 136 2
45 137 2
45 146 5
45 154 5
45 156 5
45 157 5
45 164 5
45 165 5
45 166 5
45 167 5
45 168 5
45 170 5
45 171 5
45 174 5
45 175 5
45 176 5
45 177 5
45 183 5
45 184 5
45 185 5
45 186 5
45 187 5
45 188 5
45 189 5
45 196 3
46 1 3
46 2 3
46 3 3
46 4 3
46 5 3
46 6 3
46 7 4
46 8 4
46 9 4
46 10 4
46 11 4
46 36 1
46 37 1
46 67 1
46 71 1
46 72 1
46 73 1
46 79 1
46 80 1
46 82 1
46 83 1
46 91 1
46 92 1
46 99 1
46 105 1
46 122 1
46 135 2
46 136 2
46 137 2
46 144 5
46 145 5
46 146 5
46 154 5
46 155 5
46 156 5
46 165 5
46 166 5
46 167 5
46 168 5
46 170 5
46 171 5
46 172 5
46 173 5
46 174 5
46 175 5
46 176 5
46 177 5
46 183 5
46 184 5
46 185 5
46 186 5
46 187 5
46 188 5
46 189 5
46 196 3
47 1 3
47 2 3
47 3 3
47 4 3
47 5 3
47 6 3
47 7 4
47 8 4
47 9 4
47 38 1
47 39 1
47 41 1
47 54 1
47 56 1
47 57 1
47 58 1
47 64 1
47 95 1
47 105 1
47 113 1
47 122 1
47 123 1
47 135 2
47 136 2
47 137 2
47 146 5
47 154 5
47 155 5
47 156 5
47 164 5
47 165 5
47 166 5
47 167 5
47 168 5
47 169 5
47 170 5
47 171 5
47 172 5
47 173 5
47 175 5
47 176 5
47 179 5
47 180 5
47 185 5
47 186 5
47 187 5
47 188 5
47 189 5
47 194 5
47 195 5
47 196 3
48 1 3
48 2 3
48 3 3
48 4 3
48 5 3
48 6 4
48 7 4
48 8 4
48 9 4
48 10 4
48 11 4
48 60 1
48 61 1
48 62 1
48 71 1
48 105 1
48 117 1
48 118 1
48 134 2
48 135 2
48 136 2
48 137 2
48 142 5
48 143 5
48 144 5
48 145 5
48 146 5
48 147 5
48 148 5
48 155 5
48 165 5
48 166 5
48 167 5
48 170 5
48 171 5
48 172 5
48 173 5
48 174 5
48 175 5
48 176 5
48 177 5
48 178 5
48 179 5
48 180 5
48 187 5
48 188 5
48 189 5
48 194 5
48 195 5
48 196 3
49 1 3
49 2 3
49 3 3
49 4 3
49 5 3
49 6 4
49 7 4
49 8 4
49 9 4
49 10 4
49 11 4
49 26 1
49 89 1
49 105 1
49 106 1
49 129 1
49 130 1
49 134 2
49 135 2
49 136 2
49 146 5
49 147 5
49 148 5
49 149 5
49 150 5
49 151 5
49 155 5
49 156 5
49 157 5
49 158 5
49 162 5
49 163 5
49 166 5
49 167 5
49 171 5
49 172 5
49 173 5
49 176 5
49 177 5
49 178 5
49 179 5
49 180 5
49 190 5
49 191 5
49 195 5
49 196 3
50 1 3
50 2 3
50 3 3
50 4 3
50 5 3
50 6 4
50 7 4
50 8 4
50 9 4
50 10 4
50 11 4
50 25 1
50 26 1
50 77 1
50 88 1
50 105 1
50 116 1
50 129 1
50 134 2
50 135 2
50 136 2
50 147 5
50 148 5
50 149 5
50 150 5
50 151 5
50 155 5
50 156 5
50 166 5
50 167 5
50 172 5
50 176 5
50 177 5
50 178 5
50 179 5
50 185 5
50 190 5
50 191 5
50 196 3
51 1 3
51 2 3
51 3 3
51 4 3
51 5 3
51 6 4
51 7 4
51 8 4
51 9 4
51 25 1
51 52 1
51 73 1
51 74 1
51 77 1
51 78 1
51 97 1
51 105 1
51 134 2
51 135 2
51 136 2
51 148 5
51 149 5
51 150 5
51 151 5
51 152 5
51 155 5
51 163 5
51 165 5
51 166 5
51 176 5
51 177 5
51 182 5
51 185 5
51 189 5
51 190 5
51 191 5
51 193 5
51 196 3
52 1 3
52 2 3
52 3 3
52 4 3
52 5 3
52 6 4
52 7 4
52 8 4
52 9 4
52 10 4
52 11 4
52 46 1
52 51 1
52 52 1
52 70 1
52 73 1
52 74 1
52 77 1
52 91 1
52 97 1
52 105 1
52 113 1
52 114 1
52 134 2
52 135 2
52 136 2
52 148 5
52 151 5
52 152 5
52 163 5
52 164 5
52 165 5
52 166 5
52 167 5
52 177 5
52 181 5
52 182 5
52 183 5
52 188 5
52 189 5
52 190 5
52 191 5
52 193 5
52 196 3
53 1 3
53 2 3
53 3 3
53 4 3
53 5 3
53 6 4
53 7 4
53 8 4
53 9 4
53 10 4
53 11 4
53 12 4
53 13 4
53 14 4
53 15 4
53 20 1
53 46 1
53 69 1
53 73 1
53 74 1
53 87 1
53 88 1
53 91 1
53 92 1
53 95 1
53 96 1
53 113 1
53 114 1
53 125 1
53 133 2
53 134 2
53 135 2
53 136 2
53 139 5
53 140 5
53 165 5
53 166 5
53 167 5
53 177 5
53 181 5
53 182 5
53 183 5
53 187 5
53 188 5
53 189 5
53 190 5
53 192 5
53 193 5
53 196 3
54 1 3
54 2 3
54 3 3
54 4 3
54 5 3
54 6 4
54 7 4
54 8 4
54 9 4
54 10 4
54 11 4
54 45 1
54 46 1
54 74 1
54 85 1
54 89 1
54 92 1
54 93 1
54 105 1
54 113 1
54 125 1
54 132 1
54 133 2
54 134 2
54 135 2
54 140 5
54 142 5
54 143 5
54 144 5
54 145 5
54 146 5
54 147 5
54 166 5
54 167 5
54 168 5
54 169 5
54 183 5
54 185 5
54 186 5
54 187 5
54 188 5
54 189 5
54 190 5
54 191 5
54 192 5
54 193 5
54 196 3
55 1 3
55 2 3
55 3 3
55 4 3
55 5 3
55 6 4
55 7 4
55 8 4
55 9 4
55 10 4
55 11 4
55 13 4
55 40 1
55 56 1
55 74 1
55 82 1
55 83 1
55 105 1
55 124 1
55 125 1
55 133 2
55 134 2
55 135 2
55 144 5
55 145 5
55 146 5
55 147 5
55 148 5
55 171 5
55 185 5
55 187 5
55 188 5
55 190 5
55 191 5
55 192 5
55 193 5
55 194 5
55 196 3
56 1 3
56 2 3
56 3 3
56 4 3
56 5 3
56 6 4
56 7 4
56 8 4
56 9 4
56 10 4
56 11 4
56 13 4
56 22 1
56 40 1
56 51 1
56 74 1
56 75 1
56 80 1
56 81 1
56 82 1
56 97 1
56 122 1
56 123 1
56 133 2
56 134 2
56 135 2
56 143 5
56 144 5
56 148 5
56 167 5
56 190 5
56 191 5
56 192 5
56 193 5
56 194 5
56 196 3
57 1 3
57 2 3
57 3 3
57 4 3
57 5 4
57 6 4
57 7 4
57 8 4
57 9 4
57 10 4
57 11 4
57 13 4
57 14 4
57 22 1
57 23 1
57 24 1
57 40 1
57 75 1
57 77 1
57 79 1
57 80 1
57 81 1
57 82 1
57 86 1
57 87 1
57 97 1
57 123 1
57 124 1
57 133 2
57 134 2
57 135 2
57 136 5
57 143 5
57 144 5
57 148 5
57 149 5
57 150 5
57 155 5
57 161 5
57 167 5
57 175 5
57 178 5
57 179 5
57 180 5
57 181 5
57 182 5
57 187 5
57 188 5
57 191 5
57 192 5
57 196 3
58 1 3
58 2 3
58 3 3
58 4 3
58 5 4
58 6 4
58 7 4
58 8 4
58 9 4
58 10 4
58 11 4
58 19 1
58 23 1
58 24 1
58 25 1
58 26 1
58 27 1
58 75 1
58 76 1
58 77 1
58 78 1
58 79 1
58 80 1
58 81 1
58 82 1
58 83 1
58 84 1
58 85 1
58 86 1
58 90 1
58 97 1
58 122 1
58 123 1
58 124 1
58 133 2
58 134 2
58 135 2
58 136 5
58 137 5
58 145 5
58 146 5
58 149 5
58 150 5
58 155 5
58 159 5
58 160 5
58 169 5
58 170 5
58 173 5
58 174 5
58 175 5
58 178 5
58 179 5
58 180 5
58 181 5
58 182 5
58 183 5
58 187 5
58 188 5
58 191 5
58 192 5
58 196 3
59 1 3
59 2 3
59 3 3
59 4 3
59 5 4
59 6 4
59 7 4
59 8 4
59 9 4
59 10 4
59 11 4
59 19 1
59 25 1
59 62 1
59 76 1
59 77 1
59 78 1
59 79 1
59 80 1
59 81 1
59 82 1
59 83 1
59 84 1
59 85 1
59 97 1
59 99 1
59 108 1
59 122 1
59 123 1
59 131 1
59 132 2
59 133 2
59 134 2
59 135 2
59 136 5
59 146 5
59 155 5
59 158 5
59 159 5
59 165 5
59 169 5
59 170 5
59 182 5
59 183 5
59 187 5
59 188 5
59 190 5
59 191 5
59 192 5
59 196 3
60 1 3
60 2 3
60 3 3
60 4 3
60 5 4
60 6 4
60 7 4
60 8 4
60 9 4
60 10 4
60 11 4
60 19 1
60 78 1
60 79 1
60 80 1
60 85 1
60 97 1
60 98 1
60 99 1
60 105 1
60 107 1
60 108 1
60 109 1
60 131 1
60 132 2
60 133 2
60 134 2
60 151 5
60 152 5
60 155 5
60 156 5
60 169 5
60 182 5
60 183 5
60 184 5
60 190 5
60 191 5
60 192 5
60 193 5
60 196 3
61 1 3
61 2 3
61 3 3
61 4 3
61 5 4
61 6 4
61 7 4
61 8 4
61 9 4
61 10 4
61 11 4
61 20 1
61 43 1
61 57 1
61 105 1
61 106 1
61 107 1
61 110 1
61 111 1
61 132 2
61 133 2
61 134 2
61 152 5
61 155 5
61 169 5
61 182 5
61 183 5
61 190 5
61 191 5
61 192 5
61 193 5
61 196 3
62 1 3
62 2 3
62 3 3
62 4 3
62 5 3
62 6 3
62 7 4
62 8 4
62 9 4
62 10 4
62 17 1
62 18 1
62 38 1
62 42 1
62 43 1
62 44 1
62 46 1
62 58 1
62 59 1
62 60 1
62 61 1
62 62 1
62 91 1
62 98 1
62 104 1
62 105 1
62 106 1
62 111 1
62 125 1
62 126 1
62 132 2
62 133 2
62 134 2
62 146 5
62 152 5
62 153 5
62 155 5
62 157 5
62 158 5
62 159 5
62 160 5
62 164 5
62 165 5
62 166 5
62 170 5
62 171 5
62 172 5
62 173 5
62 174 5
62 178 5
62 179 5
62 180 5
62 181 5
62 182 5
62 183 5
62 185 5
62 189 5
62 190 5
62 191 5
62 192 5
62 193 5
62 196 3
63 1 3
63 2 3
63 3 3
63 4 3
63 5 3
63 6 4
63 7 4
63 8 4
63 9 4
63 23 1
63 24 1
63 38 1
63 43 1
63 55 1
63 58 1
63 59 1
63 68 1
63 85 1
63 90 1
63 91 1
63 123 1
63 124 1
63 125 1
63 126 1
63 132 2
63 133 2
63 134 2
63 146 5
63 155 5
63 156 5
63 157 5
63 158 5
63 159 5
63 164 5
63 165 5
63 166 5
63 167 5
63 170 5
63 171 5
63 172 5
63 173 5
63 174 5
63 178 5
63 179 5
63 180 5
63 192 5
63 193 5
63 194 5
63 195 5
63 196 3
64 1 3
64 2 3
64 3 3
64 4 3
64 5 3
64 6 4
64 7 4
64 8 4
64 9 4
64 10 4
64 11 4
64 18 1
64 19 1
64 20 1
64 23 1
64 24 1
64 25 1
64 43 1
64 60 1
64 64 1
64 68 1
64 89 1
64 105 1
64 127 1
64 132 2
64 133 2
64 134 2
64 146 5
64 147 5
64 152 5
64 153 5
64 157 5
64 158 5
64 159 5
64 163 5
64 164 5
64 166 5
64 167 5
64 168 5
64 169 5
64 170 5
64 171 5
64 172 5
64 173 5
64 174 5
64 178 5
64 179 5
64 180 5
64 182 5
64 183 5
64 192 5
64 193 5
64 194 5
64 196 3
65 1 3
65 2 3
65 3 3
65 4 3
65 5 3
65 6 4
65 7 4
65 8 4
65 9 4
65 11 4
65 20 1
65 26 1
65 68 1
65 97 1
65 104 1
65 105 1
65 131 2
65 132 2
65 133 2
65 134 2
65 145 5
65 146 5
65 147 5
65 152 5
65 153 5
65 158 5
65 159 5
65 160 5
65 162 5
65 163 5
65 164 5
65 165 5
65 167 5
65 168 5
65 169 5
65 170 5
65 171 5
65 172 5
65 173 5
65 174 5
65 175 5
65 176 5
65 177 5
65 179 5
65 180 5
65 181 5
65 182 5
65 183 5
65 192 5
65 193 5
65 194 5
65 195 5
65 196 3
66 1 3
66 2 3
66 3 3
66 4 3
66 5 4
66 6 4
66 7 4
66 8 4
66 11 4
66 26 1
66 57 1
66 58 1
66 68 1
66 98 1
66 104 1
66 105 1
66 106 1
66 131 2
66 132 2
66 133 2
66 145 5
66 146 5
66 147 5
66 153 5
66 158 5
66 159 5
66 160 5
66 163 5
66 164 5
66 165 5
66 166 5
66 168 5
66 169 5
66 170 5
66 171 5
66 172 5
66 173 5
66 174 5
66 175 5
66 176 5
66 177 5
66 180 5
66 181 5
66 182 5
66 183 5
66 184 5
66 192 5
66 193 5
66 196 3
67 1 3
67 2 3
67 3 3
67 4 3
67 5 4
67 6 4
67 7 4
67 8 4
67 18 1
67 58 1
67 62 1
67 89 1
67 98 1
67 99 1
67 100 1
67 104 1
67 105 1
67 106 1
67 131 2
67 132 2
67 133 2
67 134 5
67 135 5
67 136 5
67 145 5
67 146 5
67 153 5
67 158 5
67 159 5
67 163 5
67 164 5
67 165 5
67 166 5
67 168 5
67 169 5
67 170 5
67 171 5
67 172 5
67 173 5
67 174 5
67 175 5
67 176 5
67 177 5
67 182 5
67 183 5
67 184 5
67 196 3
68 1 3
68 2 3
68 3 3
68 4 3
68 5 4
68 6 4
68 7 4
68 8 4
68 9 4
68 18 1
68 19 1
68 89 1
68 90 1
68 94 1
68 95 1
68 96 1
68 98 1
68 99 1
68 100 1
68 106 1
68 131 2
68 132 2
68 133 2
68 134 5
68 135 5
68 136 5
68 137 5
68 142 5
68 145 5
68 146 5
68 153 5
68 158 5
68 159 5
68 163 5
68 164 5
68 165 5
68 169 5
68 170 5
68 171 5
68 172 5
68 173 5
68 174 5
68 175 5
68 176 5
68 177 5
68 184 5
68 185 5
68 186 5
68 187 5
68 189 5
68 196 3
69 1 3
69 2 3
69 3 3
69 4 3
69 5 4
69 6 4
69 7 4
69 8 4
69 9 4
69 10 4
69 79 1
69 80 1
69 81 1
69 94 1
69 95 1
69 96 1
69 101 1
69 131 2
69 132 2
69 133 2
69 134 5
69 145 5
69 146 5
69 147 5
69 150 5
69 151 5
69 155 5
69 156 5
69 157 5
69 169 5
69 170 5
69 171 5
69 172 5
69 173 5
69 174 5
69 175 5
69 176 5
69 177 5
69 178 5
69 179 5
69 184 5
69 185 5
69 186 5
69 187 5
69 188 5
69 196 3
70 1 3
70 2 3
70 3 3
70 4 3
70 5 4
70 6 4
70 7 4
70 8 4
70 9 4
70 10 4
70 11 4
70 27 1
70 68 1
70 78 1
70 79 1
70 80 1
70 81 1
70 93 1
70 94 1
70 95 1
70 96 1
70 100 1
70 101 1
70 131 2
70 132 2
70 133 2
70 134 5
70 144 5
70 145 5
70 146 5
70 147 5
70 150 5
70 151 5
70 153 5
70 154 5
70 156 5
70 157 5
70 158 5
70 159 5
70 160 5
70 163 5
70 164 5
70 165 5
70 166 5
70 170 5
70 171 5
70 172 5
70 173 5
70 175 5
70 176 5
70 177 5
70 178 5
70 179 5
70 185 5
70 186 5
70 195 5
70 196 3
71 1 3
71 2 3
71 3 3
71 4 4
71 5 4
71 6 4
71 7 4
71 8 4
71 10 4
71 11 4
71 26 1
71 28 1
71 38 1
71 52 1
71 53 1
71 81 1
71 95 1
71 106 1
71 107 1
71 110 1
71 131 2
71 132 2
71 133 2
71 134 5
71 144 5
71 145 5
71 146 5
71 147 5
71 149 5
71 150 5
71 153 5
71 159 5
71 160 5
71 162 5
71 163 5
71 164 5
71 165 5
71 166 5
71 167 5
71 171 5
71 172 5
71 175 5
71 176 5
71 177 5
71 178 5
71 179 5
71 191 5
71 194 5
71 195 5
71 196 3
72 1 3
72 2 3
72 3 3
72 4 4
72 5 4
72 6 4
72 7 4
72 8 4
72 10 4
72 11 4
72 38 1
72 39 1
72 40 1
72 43 1
72 44 1
72 45 1
72 46 1
72 47 1
72 48 1
72 49 1
72 50 1
72 51 1
72 52 1
72 110 1
72 118 1
72 131 2
72 132 2
72 133 2
72 145 5
72 146 5
72 147 5
72 150 5
72 151 5
72 152 5
72 153 5
72 163 5
72 164 5
72 165 5
72 166 5
72 167 5
72 168 5
72 170 5
72 171 5
72 172 5
72 173 5
72 175 5
72 178 5
72 182 5
72 196 3
73 1 3
73 2 3
73 3 3
73 4 3
73 5 4
73 6 4
73 7 4
73 8 4
73 9 4
73 10 4
73 11 4
73 26 1
73 27 1
73 38 1
73 76 1
73 77 1
73 95 1
73 118 1
73 126 1
73 131 2
73 132 2
73 133 2
73 145 5
73 146 5
73 147 5
73 150 5
73 151 5
73 152 5
73 153 5
73 154 5
73 165 5
73 166 5
73 167 5
73 168 5
73 169 5
73 170 5
73 171 5
73 172 5
73 173 5
73 174 5
73 175 5
73 177 5
73 178 5
73 179 5
73 181 5
73 182 5
73 184 5
73 192 5
73 193 5
73 196 3
74 1 3
74 2 3
74 3 3
74 4 3
74 5 4
74 6 4
74 7 4
74 8 4
74 9 4
74 10 4
74 11 4
74 12 4
74 26 1
74 27 1
74 28 1
74 70 1
74 71 1
74 78 1
74 125 1
74 126 1
74 131 2
74 132 2
74 133 2
74 145 5
74 147 5
74 148 5
74 150 5
74 151 5
74 152 5
74 153 5
74 154 5
74 156 5
74 161 5
74 166 5
74 167 5
74 168 5
74 169 5
74 170 5
74 171 5
74 172 5
74 173 5
74 174 5
74 175 5
74 176 5
74 177 5
74 178 5
74 179 5
74 180 5
74 181 5
74 182 5
74 183 5
74 184 5
74 192 5
74 193 5
74 196 3
75 1 3
75 2 3
75 3 3
75 4 3
75 5 4
75 6 4
75 7 4
75 8 4
75 9 4
75 10 4
75 11 4
75 69 1
75 70 1
75 71 1
75 84 1
75 124 1
75 125 1
75 126 1
75 131 2
75 132 2
75 133 2
75 134 5
75 135 5
75 145 5
75 148 5
75 156 5
75 157 5
75 158 5
75 159 5
75 160 5
75 161 5
75 165 5
75 166 5
75 167 5
75 168 5
75 169 5
75 170 5
75 171 5
75 172 5
75 173 5
75 174 5
75 175 5
75 176 5
75 177 5
75 178 5
75 179 5
75 180 5
75 182 5
75 186 5
75 187 5
75 192 5
75 193 5
75 196 3
76 1 3
76 2 3
76 3 3
76 4 3
76 5 4
76 8 4
76 9 4
76 10 4
76 11 4
76 12 4
76 13 4
76 24 1
76 32 1
76 62 1
76 63 1
76 64 1
76 65 1
76 66 1
76 67 1
76 68 1
76 69 1
76 70 1
76 71 1
76 83 1
76 84 1
76 110 1
76 126 1
76 132 2
76 133 2
76 134 2
76 141 5
76 148 5
76 156 5
76 157 5
76 158 5
76 159 5
76 160 5
76 161 5
76 162 5
76 170 5
76 171 5
76 172 5
76 173 5
76 174 5
76 175 5
76 176 5
76 178 5
76 179 5
76 180 5
76 185 5
76 192 5
76 193 5
76 196 3
77 1 3
77 2 3
77 3 3
77 4 4
77 6 4
77 10 4
77 11 4
77 14 4
77 15 4
77 25 1
77 26 1
77 71 1
77 83 1
77 103 1
77 132 2
77 133 2
77 134 2
77 140 5
77 141 5
77 148 5
77 149 5
77 150 5
77 160 5
77 161 5
77 171 5
77 172 5
77 173 5
77 174 5
77 175 5
77 176 5
77 184 5
77 185 5
77 186 5
77 196 3
78 1 3
78 2 3
78 3 3
78 4 4
78 5 4
78 6 4
78 10 4
78 11 4
78 67 1
78 103 1
78 132 2
78 133 2
78 134 2
78 135 5
78 136 5
78 142 5
78 148 5
78 159 5
78 160 5
78 161 5
78 162 5
78 163 5
78 164 5
78 165 5
78 166 5
78 167 5
78 168 5
78 169 5
78 171 5
78 172 5
78 173 5
78 174 5
78 176 5
78 184 5
78 195 5
78 196 3
79 1 3
79 2 3
79 3 3
79 4 3
79 5 4
79 6 4
79 8 4
79 9 4
79 10 4
79 11 4
79 41 1
79 67 1
79 68 1
79 71 1
79 80 1
79 103 1
79 132 2
79 133 2
79 134 2
79 136 5
79 137 5
79 138 5
79 139 5
79 143 5
79 144 5
79 145 5
79 159 5
79 160 5
79 161 5
79 162 5
79 163 5
79 164 5
79 165 5
79 166 5
79 167 5
79 168 5
79 169 5
79 170 5
79 171 5
79 172 5
79 173 5
79 174 5
79 178 5
79 196 3
80 1 3
80 2 3
80 3 3
80 4 3
80 5 4
80 6 4
80 7 4
80 8 4
80 9 4
80 10 4
80 11 4
80 67 1
80 68 1
80 70 1
80 71 1
80 132 2
80 133 2
80 134 2
80 139 5
80 141 5
80 143 5
80 144 5
80 145 5
80 146 5
80 147 5
80 148 5
80 160 5
80 161 5
80 162 5
80 166 5
80 170 5
80 171 5
80 172 5
80 173 5
80 174 5
80 178 5
80 179 5
80 182 5
80 196 3
81 1 3
81 2 3
81 3 3
81 4 3
81 5 4
81 6 4
81 7 4
81 8 4
81 9 4
81 10 4
81 11 4
81 106 1
81 132 2
81 133 2
81 134 2
81 139 5
81 141 5
81 142 5
81 143 5
81 144 5
81 146 5
81 147 5
81 149 5
81 150 5
81 151 5
81 152 5
81 154 5
81 161 5
81 162 5
81 170 5
81 171 5
81 172 5
81 182 5
81 196 3
82 1 3
82 2 3
82 3 3
82 4 3
82 5 4
82 6 4
82 7 4
82 8 4
82 9 4
82 10 4
82 11 4
82 106 1
82 132 2
82 133 2
82 134 2
82 141 5
82 142 5
82 146 5
82 149 5
82 153 5
82 154 5
82 161 5
82 162 5
82 169 5
82 170 5
82 182 5
82 194 5
82 195 5
82 196 3
83 1 3
83 2 3
83 3 3
83 4 4
83 5 4
83 6 4
83 7 4
83 8 4
83 10 4
83 11 4
83 55 1
83 122 1
83 132 2
83 133 2
83 134 2
83 142 5
83 153 5
83 154 5
83 161 5
83 162 5
83 167 5
83 168 5
83 170 5
83 177 5
83 183 5
83 193 5
83 194 5
83 195 5
83 196 3
84 1 3
84 2 3
84 3 3
84 4 4
84 5 4
84 7 4
84 8 4
84 9 4
84 10 4
84 11 4
84 52 1
84 53 1
84 54 1
84 55 1
84 132 2
84 133 2
84 134 2
84 146 5
84 149 5
84 153 5
84 154 5
84 161 5
84 183 5
84 192 5
84 193 5
84 194 5
84 195 5
84 196 3
85 1 3
85 2 3
85 3 3
85 4 4
85 7 4
85 8 4
85 9 4
85 10 4
85 11 4
85 13 4
85 48 1
85 50 1
85 51 1
85 52 1
85 53 1
85 55 1
85 106 1
85 117 1
85 118 1
85 126 1
85 127 1
85 128 1
85 129 1
85 132 2
85 133 2
85 134 2
85 146 5
85 153 5
85 154 5
85 192 5
85 193 5
85 194 5
85 196 3
86 1 3
86 2 3
86 3 4
86 4 4
86 7 4
86 8 4
86 9 4
86 10 4
86 11 4
86 13 4
86 14 4
86 26 1
86 44 1
86 45 1
86 46 1
86 47 1
86 48 1
86 53 1
86 54 1
86 55 1
86 98 1
86 99 1
86 105 1
86 133 2
86 134 2
86 135 2
86 138 5
86 146 5
86 148 5
86 150 5
86 153 5
86 154 5
86 156 5
86 157 5
86 177 5
86 178 5
86 192 5
86 193 5
86 194 5
86 196 3
87 1 3
87 2 3
87 3 3
87 4 4
87 6 4
87 7 4
87 8 4
87 9 4
87 10 4
87 11 4
87 12 4
87 13 4
87 25 1
87 26 1
87 27 1
87 43 1
87 44 1
87 45 1
87 46 1
87 52 1
87 133 2
87 134 2
87 135 2
87 138 5
87 139 5
87 143 5
87 148 5
87 150 5
87 156 5
87 157 5
87 183 5
87 192 5
87 193 5
87 194 5
87 196 3
88 1 3
88 2 3
88 3 3
88 4 3
88 6 4
88 7 4
88 8 4
88 11 4
88 24 1
88 25 1
88 26 1
88 27 1
88 28 1
88 29 1
88 43 1
88 44 1
88 45 1
88 67 1
88 133 2
88 134 2
88 135 2
88 147 5
88 150 5
88 151 5
88 173 5
88 182 5
88 183 5
88 191 5
88 192 5
88 193 5
88 194 5
88 196 3
89 1 3
89 2 3
89 3 3
89 4 3
89 5 4
89 6 4
89 7 4
89 11 4
89 22 1
89 28 1
89 40 1
89 44 1
89 45 1
89 54 1
89 61 1
89 62 1
89 118 1
89 119 1
89 120 1
89 133 2
89 134 2
89 135 2
89 149 5
89 150 5
89 156 5
89 172 5
89 173 5
89 174 5
89 182 5
89 183 5
89 190 5
89 191 5
89 192 5
89 193 5
89 194 5
89 196 3
90 1 3
90 2 3
90 3 3
90 4 3
90 5 4
90 6 4
90 7 4
90 45 1
90 46 1
90 61 1
90 62 1
90 118 1
90 119 1
90 131 1
90 133 2
90 134 2
90 135 2
90 142 5
90 143 5
90 149 5
90 150 5
90 156 5
90 172 5
90 173 5
90 174 5
90 175 5
90 176 5
90 182 5
90 183 5
90 190 5
90 191 5
90 193 5
90 194 5
90 195 5
90 196 3
91 1 3
91 2 3
91 3 3
91 4 3
91 5 4
91 6 4
91 7 4
91 8 4
91 9 4
91 35 1
91 36 1
91 46 1
91 47 1
91 48 1
91 54 1
91 55 1
91 56 1
91 57 1
91 58 1
91 59 1
91 60 1
91 61 1
91 134 2
91 135 2
91 136 2
91 141 5
91 142 5
91 143 5
91 144 5
91 146 5
91 147 5
91 149 5
91 150 5
91 151 5
91 156 5
91 172 5
91 173 5
91 174 5
91 175 5
91 176 5
91 182 5
91 183 5
91 193 5
91 194 5
91 195 5
91 196 3
92 1 3
92 2 3
92 3 3
92 4 4
92 5 4
92 6 4
92 7 4
92 8 4
92 9 4
92 28 1
92 29 1
92 30 1
92 47 1
92 48 1
92 52 1
92 53 1
92 54 1
92 104 1
92 126 1
92 134 2
92 135 2
92 136 2
92 139 5
92 141 5
92 142 5
92 143 5
92 144 5
92 145 5
92 146 5
92 147 5
92 148 5
92 150 5
92 151 5
92 154 5
92 155 5
92 181 5
92 182 5
92 183 5
92 184 5
92 189 5
92 190 5
92 191 5
92 193 5
92 194 5
92 195 5
92 196 3
93 1 3
93 2 3
93 3 4
93 4 4
93 5 4
93 6 4
93 7 4
93 8 4
93 9 4
93 26 1
93 27 1
93 28 1
93 29 1
93 30 1
93 47 1
93 48 1
93 91 1
93 92 1
93 93 1
93 94 1
93 105 1
93 108 1
93 109 1
93 110 1
93 111 1
93 124 1
93 134 2
93 135 2
93 136 2
93 139 5
93 140 5
93 141 5
93 145 5
93 146 5
93 147 5
93 148 5
93 153 5
93 154 5
93 155 5
93 156 5
93 157 5
93 178 5
93 179 5
93 180 5
93 181 5
93 182 5
93 183 5
93 184 5
93 189 5
93 190 5
93 191 5
93 195 5
93 196 3
94 1 3
94 2 3
94 3 4
94 4 4
94 5 4
94 6 4
94 7 4
94 8 4
94 26 1
94 47 1
94 48 1
94 52 1
94 60 1
94 69 1
94 104 1
94 107 1
94 110 1
94 111 1
94 134 2
94 135 2
94 136 2
94 137 5
94 139 5
94 140 5
94 145 5
94 146 5
94 148 5
94 152 5
94 153 5
94 156 5
94 172 5
94 173 5
94 178 5
94 179 5
94 180 5
94 181 5
94 182 5
94 183 5
94 184 5
94 191 5
94 194 5
94 195 5
94 196 3
95 1 3
95 2 4
95 3 4
95 4 4
95 5 4
95 6 4
95 7 4
95 8 4
95 24 1
95 25 1
95 26 1
95 55 1
95 60 1
95 69 1
95 96 1
95 107 1
95 111 1
95 134 2
95 135 2
95 136 2
95 137 5
95 138 5
95 139 5
95 140 5
95 145 5
95 152 5
95 153 5
95 156 5
95 172 5
95 173 5
95 174 5
95 175 5
95 179 5
95 180 5
95 181 5
95 182 5
95 183 5
95 184 5
95 185 5
95 190 5
95 191 5
95 194 5
95 195 5
95 196 3
96 1 3
96 2 3
96 3 3
96 4 4
96 5 4
96 6 4
96 7 4
96 8 4
96 22 1
96 23 1
96 24 1
96 25 1
96 26 1
96 55 1
96 68 1
96 69 1
96 70 1
96 82 1
96 96 1
96 118 1
96 127 1
96 135 2
96 136 2
96 137 2
96 138 5
96 140 5
96 145 5
96 151 5
96 152 5
96 156 5
96 162 5
96 163 5
96 174 5
96 175 5
96 176 5
96 180 5
96 181 5
96 182 5
96 183 5
96 184 5
96 185 5
96 186 5
96 188 5
96 189 5
96 190 5
96 191 5
96 192 5
96 193 5
96 196 3
97 1 3
97 2 3
97 3 4
97 4 4
97 5 4
97 6 4
97 7 4
97 8 4
97 21 1
97 22 1
97 23 1
97 24 1
97 25 1
97 52 1
97 68 1
97 69 1
97 70 1
97 82 1
97 94 1
97 95 1
97 135 2
97 136 2
97 137 2
97 140 5
97 145 5
97 151 5
97 152 5
97 162 5
97 175 5
97 176 5
97 179 5
97 181 5
97 182 5
97 183 5
97 184 5
97 185 5
97 186 5
97 187 5
97 188 5
97 189 5
97 190 5
97 191 5
97 192 5
97 193 5
97 196 3
98 1 3
98 2 3
98 3 4
98 4 4
98 5 4
98 6 4
98 7 4
98 8 4
98 9 4
98 20 1
98 21 1
98 22 1
98 81 1
98 82 1
98 94 1
98 120 1
98 121 1
98 122 1
98 125 1
98 132 1
98 133 1
98 135 2
98 136 2
98 137 2
98 141 5
98 152 5
98 161 5
98 162 5
98 170 5
98 171 5
98 172 5
98 176 5
98 182 5
98 183 5
98 184 5
98 185 5
98 186 5
98 189 5
98 190 5
98 191 5
98 192 5
98 193 5
98 196 3
99 1 3
99 2 3
99 3 4
99 4 4
99 5 4
99 6 4
99 7 4
99 8 4
99 9 4
99 10 4
99 18 1
99 19 1
99 35 1
99 40 1
99 47 1
99 56 1
99 57 1
99 58 1
99 59 1
99 63 1
99 80 1
99 81 1
99 83 1
99 84 1
99 120 1
99 131 1
99 134 1
99 135 2
99 136 2
99 137 2
99 145 5
99 146 5
99 148 5
99 152 5
99 153 5
99 161 5
99 162 5
99 170 5
99 171 5
99 172 5
99 183 5
99 184 5
99 185 5
99 186 5
99 189 5
99 190 5
99 191 5
99 192 5
99 193 5
99 196 3
100 1 3
100 2 3
100 3 3
100 4 4
100 7 4
100 8 4
100 9 4
100 10 4
100 11 4
100 40 1
100 62 1
100 63 1
100 72 1
100 73 1
100 74 1
100 88 1
100 121 1
100 122 1
100 123 1
100 124 1
100 125 1
100 126 1
100 136 2
100 137 2
100 138 2
100 139 5
100 144 5
100 148 5
100 151 5
100 152 5
100 170 5
100 171 5
100 181 5
100 183 5
100 184 5
100 185 5
100 186 5
100 187 5
100 192 5
100 193 5
100 194 5
100 195 5
100 196 3
101 1 3
101 2 3
101 3 3
101 4 4
101 5 4
101 6 4
101 7 4
101 8 4
101 9 4
101 10 4
101 11 4
101 18 1
101 75 1
101 79 1
101 93 1
101 124 1
101 136 2
101 137 2
101 138 2
101 139 5
101 143 5
101 144 5
101 148 5
101 149 5
101 150 5
101 175 5
101 176 5
101 184 5
101 185 5
101 186 5
101 187 5
101 188 5
101 191 5
101 192 5
101 193 5
101 194 5
101 195 5
101 196 3
102 1 3
102 2 3
102 3 3
102 5 4
102 6 4
102 7 4
102 11 4
102 12 4
102 74 1
102 75 1
102 89 1
102 92 1
102 126 1
102 136 2
102 137 2
102 138 2
102 139 2
102 148 5
102 149 5
102 150 5
102 170 5
102 175 5
102 176 5
102 177 5
102 183 5
102 184 5
102 185 5
102 186 5
102 187 5
102 188 5
102 192 5
102 196 3
103 1 3
103 2 3
103 3 4
103 10 4
103 11 4
103 51 1
103 74 1
103 86 1
103 126 1
103 137 2
103 138 2
103 139 2
103 170 5
103 175 5
103 176 5
103 177 5
103 180 5
103 181 5
103 182 5
103 183 5
103 184 5
103 186 5
103 187 5
103 188 5
103 196 3
104 1 3
104 2 3
104 3 4
104 9 4
104 10 4
104 11 4
104 41 1
104 42 1
104 48 1
104 49 1
104 50 1
104 73 1
104 74 1
104 126 1
104 137 2
104 138 2
104 139 2
104 141 5
104 170 5
104 176 5
104 178 5
104 179 5
104 180 5
104 181 5
104 182 5
104 183 5
104 187 5
104 188 5
104 189 5
104 196 3
105 1 3
105 2 3
105 3 3
105 8 4
105 9 4
105 10 4
105 11 4
105 38 1
105 40 1
105 48 1
105 72 1
105 73 1
105 74 1
105 125 1
105 126 1
105 127 1
105 138 2
105 139 2
105 140 2
105 141 5
105 142 5
105 143 5
105 144 5
105 145 5
105 146 5
105 176 5
105 177 5
105 178 5
105 179 5
105 180 5
105 181 5
105 182 5
105 183 5
105 187 5
105 188 5
105 189 5
105 196 3
106 1 3
106 2 3
106 3 3
106 4 4
106 8 4
106 9 4
106 10 4
106 11 4
106 39 1
106 73 1
106 74 1
106 76 1
106 77 1
106 78 1
106 102 1
106 103 1
106 104 1
106 113 1
106 138 2
106 139 2
106 140 2
106 141 5
106 142 5
106 143 5
106 146 5
106 147 5
106 175 5
106 176 5
106 177 5
106 178 5
106 179 5
106 180 5
106 181 5
106 182 5
106 183 5
106 186 5
106 187 5
106 188 5
106 189 5
106 196 3
107 1 3
107 2 3
107 3 3
107 4 4
107 7 4
107 8 4
107 9 4
107 10 4
107 11 4
107 23 1
107 39 1
107 42 1
107 43 1
107 79 1
107 80 1
107 89 1
107 90 1
107 118 1
107 130 1
107 131 1
107 138 2
107 139 2
107 140 2
107 141 2
107 142 5
107 143 5
107 144 5
107 145 5
107 146 5
107 147 5
107 149 5
107 175 5
107 176 5
107 177 5
107 178 5
107 179 5
107 180 5
107 181 5
107 186 5
107 187 5
107 188 5
107 189 5
107 190 5
107 196 3
108 1 3
108 2 3
108 3 3
108 4 4
108 8 4
108 9 4
108 10 4
108 11 4
108 12 4
108 26 1
108 41 1
108 42 1
108 55 1
108 74 1
108 75 1
108 77 1
108 78 1
108 104 1
108 110 1
108 113 1
108 119 1
108 131 1
108 132 1
108 139 2
108 140 2
108 141 2
108 143 5
108 144 5
108 145 5
108 146 5
108 147 5
108 148 5
108 183 5
108 184 5
108 185 5
108 186 5
108 187 5
108 188 5
108 189 5
108 190 5
108 191 5
108 192 5
108 193 5
108 194 5
108 195 5
108 196 3
109 1 3
109 2 3
109 3 3
109 4 3
109 5 3
109 8 4
109 9 4
109 10 4
109 11 4
109 52 1
109 53 1
109 54 1
109 55 1
109 111 1
109 113 1
109 114 1
109 119 1
109 139 2
109 140 2
109 141 2
109 142 5
109 143 5
109 144 5
109 145 5
109 146 5
109 147 5
109 148 5
109 177 5
109 178 5
109 187 5
109 188 5
109 189 5
109 190 5
109 196 3
110 1 3
110 2 3
110 3 3
110 4 3
110 5 3
110 6 3
110 8 4
110 9 4
110 11 4
110 54 1
110 55 1
110 111 1
110 112 1
110 125 1
110 140 2
110 141 2
110 142 2
110 143 5
110 144 5
110 145 5
110 146 5
110 147 5
110 148 5
110 149 5
110 161 5
110 175 5
110 176 5
110 177 5
110 178 5
110 179 5
110 187 5
110 188 5
110 193 5
110 196 3
111 1 3
111 2 3
111 3 3
111 4 3
111 5 3
111 6 3
111 8 4
111 9 4
111 10 4
111 11 4
111 24 1
111 34 1
111 45 1
111 55 1
111 56 1
111 57 1
111 58 1
111 111 1
111 112 1
111 113 1
111 131 1
111 132 1
111 133 1
111 140 2
111 141 2
111 142 2
111 143 5
111 148 5
111 149 5
111 150 5
111 161 5
111 175 5
111 176 5
111 178 5
111 179 5
111 180 5
111 187 5
111 188 5
111 192 5
111 193 5
111 194 5
111 196 3
112 1 3
112 2 3
112 3 3
112 4 3
112 5 3
112 7 4
112 8 4
112 9 4
112 10 4
112 11 4
112 45 1
112 55 1
112 69 1
112 110 1
112 111 1
112 112 1
112 141 2
112 142 2
112 143 2
112 149 5
112 150 5
112 151 5
112 169 5
112 170 5
112 175 5
112 176 5
112 178 5
112 179 5
112 180 5
112 187 5
112 190 5
112 191 5
112 192 5
112 193 5
112 194 5
112 195 5
112 196 3
113 1 3
113 2 3
113 3 3
113 4 3
113 5 4
113 6 4
113 7 4
113 8 4
113 9 4
113 10 4
113 31 1
113 45 1
113 70 1
113 110 1
113 111 1
113 112 1
113 134 1
113 135 1
113 141 2
113 142 2
113 143 2
113 148 5
113 149 5
113 151 5
113 152 5
113 161 5
113 162 5
113 168 5
113 169 5
113 170 5
113 173 5
113 174 5
113 175 5
113 176 5
113 177 5
113 178 5
113 179 5
113 181 5
113 190 5
113 191 5
113 193 5
113 194 5
113 195 5
113 196 3
114 1 3
114 2 3
114 3 3
114 4 3
114 5 4
114 6 4
114 7 4
114 8 4
114 9 4
114 10 4
114 11 4
114 13 4
114 14 4
114 29 1
114 30 1
114 39 1
114 40 1
114 112 1
114 132 1
114 134 1
114 135 1
114 136 1
114 141 2
114 142 2
114 143 2
114 144 2
114 147 5
114 148 5
114 151 5
114 152 5
114 153 5
114 154 5
114 156 5
114 157 5
114 160 5
114 161 5
114 162 5
114 165 5
114 166 5
114 168 5
114 169 5
114 170 5
114 175 5
114 176 5
114 177 5
114 178 5
114 186 5
114 190 5
114 191 5
114 192 5
114 196 3
115 1 3
115 2 3
115 3 3
115 4 3
115 5 3
115 6 4
115 7 4
115 8 4
115 9 4
115 10 4
115 11 4
115 12 4
115 14 4
115 15 4
115 16 4
115 38 1
115 39 1
115 80 1
115 81 1
115 82 1
115 132 1
115 135 1
115 136 1
115 137 1
115 142 2
115 143 2
115 144 2
115 147 5
115 148 5
115 149 5
115 150 5
115 154 5
115 155 5
115 156 5
115 157 5
115 158 5
115 159 5
115 160 5
115 162 5
115 163 5
115 167 5
115 168 5
115 169 5
115 170 5
115 171 5
115 174 5
115 178 5
115 186 5
115 196 3
116 1 3
116 2 3
116 3 3
116 4 3
116 5 3
116 6 4
116 7 4
116 8 4
116 9 4
116 10 4
116 11 4
116 33 1
116 91 1
116 92 1
116 93 1
116 105 1
116 110 1
116 111 1
116 142 2
116 143 2
116 144 2
116 145 2
116 148 5
116 149 5
116 157 5
116 158 5
116 159 5
116 160 5
116 163 5
116 164 5
116 168 5
116 169 5
116 170 5
116 171 5
116 175 5
116 176 5
116 177 5
116 178 5
116 185 5
116 186 5
116 194 5
116 195 5
116 196 3
117 1 3
117 2 3
117 3 3
117 4 3
117 5 3
117 6 4
117 7 4
117 8 4
117 9 4
117 10 4
117 11 4
117 104 1
117 111 1
117 143 2
117 144 2
117 145 2
117 149 5
117 152 5
117 153 5
117 160 5
117 163 5
117 164 5
117 165 5
117 167 5
117 168 5
117 169 5
117 170 5
117 173 5
117 174 5
117 175 5
117 176 5
117 177 5
117 178 5
117 179 5
117 183 5
117 196 3
118 1 3
118 2 3
118 3 3
118 4 3
118 5 3
118 6 4
118 7 4
118 8 4
118 9 4
118 10 4
118 11 4
118 104 1
118 111 1
118 121 1
118 143 2
118 144 2
118 145 2
118 146 2
118 160 5
118 162 5
118 163 5
118 164 5
118 165 5
118 166 5
118 171 5
118 172 5
118 173 5
118 174 5
118 175 5
118 176 5
118 177 5
118 178 5
118 182 5
118 183 5
118 184 5
118 190 5
118 191 5
118 192 5
118 193 5
118 194 5
118 196 3
119 1 3
119 2 3
119 3 3
119 4 3
119 5 3
119 6 4
119 7 4
119 8 4
119 9 4
119 10 4
119 72 1
119 73 1
119 96 1
119 104 1
119 111 1
119 118 1
119 119 1
119 144 2
119 145 2
119 146 2
119 156 5
119 160 5
119 161 5
119 162 5
119 163 5
119 164 5
119 165 5
119 171 5
119 172 5
119 173 5
119 174 5
119 175 5
119 176 5
119 177 5
119 178 5
119 181 5
119 182 5
119 183 5
119 184 5
119 190 5
119 191 5
119 192 5
119 193 5
119 194 5
119 195 5
119 196 3
120 1 3
120 2 3
120 3 3
120 4 3
120 5 3
120 6 3
120 7 4
120 8 4
120 9 4
120 10 4
120 11 4
120 44 1
120 82 1
120 91 1
120 92 1
120 93 1
120 102 1
120 103 1
120 118 1
120 119 1
120 124 1
120 145 2
120 146 2
120 147 2
120 156 5
120 160 5
120 161 5
120 162 5
120 163 5
120 164 5
120 165 5
120 171 5
120 172 5
120 173 5
120 174 5
120 175 5
120 178 5
120 179 5
120 182 5
120 183 5
120 184 5
120 196 3
121 1 3
121 2 3
121 3 3
121 4 3
121 5 3
121 6 3
121 7 3
121 8 4
121 9 4
121 10 4
121 11 4
121 84 1
121 85 1
121 86 1
121 87 1
121 97 1
121 118 1
121 119 1
121 145 2
121 146 2
121 147 2
121 148 2
121 156 5
121 157 5
121 162 5
121 163 5
121 164 5
121 165 5
121 169 5
121 170 5
121 171 5
121 172 5
121 173 5
121 174 5
121 175 5
121 179 5
121 180 5
121 182 5
121 196 3
122 1 3
122 2 3
122 3 3
122 4 3
122 5 3
122 6 3
122 7 3
122 8 3
122 9 4
122 10 4
122 30 1
122 31 1
122 34 1
122 35 1
122 38 1
122 84 1
122 95 1
122 96 1
122 117 1
122 124 1
122 146 2
122 147 2
122 148 2
122 151 5
122 162 5
122 163 5
122 164 5
122 168 5
122 169 5
122 170 5
122 171 5
122 172 5
122 173 5
122 174 5
122 175 5
122 181 5
122 182 5
122 188 5
122 196 3
123 1 3
123 2 3
123 3 3
123 4 3
123 5 3
123 6 3
123 7 3
123 8 3
123 9 4
123 10 4
123 37 1
123 38 1
123 55 1
123 61 1
123 62 1
123 63 1
123 64 1
123 65 1
123 78 1
123 79 1
123 80 1
123 81 1
123 91 1
123 92 1
123 93 1
123 94 1
123 95 1
123 96 1
123 104 1
123 107 1
123 108 1
123 109 1
123 122 1
123 123 1
123 126 1
123 127 1
123 135 1
123 146 2
123 147 2
123 148 2
123 149 2
123 152 5
123 153 5
123 157 5
123 161 5
123 163 5
123 168 5
123 169 5
123 170 5
123 171 5
123 172 5
123 173 5
123 174 5
123 175 5
123 191 5
123 192 5
123 193 5
123 194 5
123 195 5
123 196 3
124 1 3
124 2 3
124 3 3
124 4 3
124 5 3
124 6 3
124 7 3
124 8 3
124 9 4
124 10 4
124 62 1
124 74 1
124 95 1
124 104 1
124 107 1
124 108 1
124 114 1
124 147 2
124 148 2
124 149 2
124 157 5
124 161 5
124 164 5
124 165 5
124 168 5
124 169 5
124 170 5
124 171 5
124 172 5
124 173 5
124 174 5
124 175 5
124 187 5
124 191 5
124 192 5
124 193 5
124 194 5
124 196 3
125 1 3
125 2 3
125 3 3
125 4 3
125 5 3
125 6 3
125 7 3
125 8 3
125 9 3
125 10 4
125 31 1
125 32 1
125 62 1
125 73 1
125 96 1
125 104 1
125 147 2
125 148 2
125 149 2
125 150 2
125 164 5
125 165 5
125 168 5
125 169 5
125 170 5
125 171 5
125 172 5
125 173 5
125 174 5
125 175 5
125 176 5
125 186 5
125 187 5
125 192 5
125 196 3
126 1 3
126 2 3
126 3 3
126 4 3
126 5 3
126 6 3
126 7 3
126 8 3
126 9 4
126 10 4
126 11 4
126 62 1
126 74 1
126 96 1
126 97 1
126 103 1
126 104 1
126 148 2
126 149 2
126 150 2
126 161 5
126 163 5
126 164 5
126 165 5
126 169 5
126 170 5
126 171 5
126 172 5
126 173 5
126 174 5
126 175 5
126 176 5
126 177 5
126 178 5
126 182 5
126 183 5
126 184 5
126 186 5
126 187 5
126 196 3
127 1 3
127 2 3
127 3 3
127 4 3
127 5 3
127 6 3
127 7 3
127 8 4
127 9 4
127 10 4
127 11 4
127 13 4
127 62 1
127 74 1
127 75 1
127 96 1
127 97 1
127 103 1
127 149 2
127 150 2
127 151 2
127 154 5
127 161 5
127 163 5
127 165 5
127 166 5
127 169 5
127 170 5
127 171 5
127 172 5
127 173 5
127 174 5
127 175 5
127 176 5
127 177 5
127 178 5
127 179 5
127 182 5
127 183 5
127 184 5
127 185 5
127 196 3
128 1 3
128 2 3
128 3 3
128 4 3
128 5 3
128 6 3
128 7 4
128 8 4
128 9 4
128 10 4
128 11 4
128 62 1
128 77 1
128 98 1
128 127 1
128 128 1
128 149 2
128 150 2
128 151 2
128 152 2
128 153 5
128 161 5
128 162 5
128 163 5
128 169 5
128 170 5
128 171 5
128 172 5
128 173 5
128 174 5
128 175 5
128 176 5
128 178 5
128 179 5
128 182 5
128 183 5
128 184 5
128 196 3
129 1 3
129 2 3
129 3 3
129 4 3
129 5 3
129 6 3
129 7 4
129 8 4
129 9 4
129 15 4
129 16 1
129 17 1
129 18 1
129 98 1
129 111 1
129 150 2
129 151 2
129 152 2
129 153 5
129 154 5
129 155 5
129 156 5
129 160 5
129 163 5
129 164 5
129 169 5
129 170 5
129 171 5
129 172 5
129 173 5
129 174 5
129 175 5
129 176 5
129 178 5
129 179 5
129 182 5
129 184 5
129 196 3
130 1 3
130 2 3
130 3 3
130 4 3
130 5 3
130 6 4
130 7 4
130 8 4
130 9 4
130 68 1
130 150 2
130 151 2
130 152 2
130 153 2
130 156 5
130 157 5
130 163 5
130 164 5
130 165 5
130 166 5
130 167 5
130 168 5
130 169 5
130 170 5
130 171 5
130 172 5
130 173 5
130 174 5
130 175 5
130 177 5
130 178 5
130 179 5
130 180 5
130 181 5
130 184 5
130 188 5
130 189 5
130 196 3
131 1 3
131 2 3
131 3 3
131 4 3
131 5 3
131 6 4
131 7 4
131 8 4
131 9 4
131 10 4
131 43 1
131 107 1
131 140 1
131 151 2
131 152 2
131 153 2
131 157 5
131 158 5
131 163 5
131 164 5
131 165 5
131 166 5
131 167 5
131 168 5
131 169 5
131 170 5
131 171 5
131 172 5
131 173 5
131 174 5
131 175 5
131 176 5
131 177 5
131 178 5
131 179 5
131 180 5
131 181 5
131 184 5
131 190 5
131 193 5
131 194 5
131 196 3
132 1 3
132 2 3
132 3 3
132 4 3
132 5 3
132 6 4
132 7 4
132 8 4
132 9 4
132 10 4
132 11 4
132 77 1
132 96 1
132 107 1
132 152 2
132 153 2
132 154 2
132 157 5
132 158 5
132 163 5
132 164 5
132 169 5
132 170 5
132 171 5
132 172 5
132 173 5
132 174 5
132 175 5
132 176 5
132 177 5
132 178 5
132 180 5
132 181 5
132 189 5
132 190 5
132 193 5
132 194 5
132 195 5
132 196 3
133 1 3
133 2 3
133 3 3
133 4 3
133 5 3
133 6 4
133 7 4
133 8 4
133 9 4
133 10 4
133 11 4
133 77 1
133 78 1
133 118 1
133 152 2
133 153 2
133 154 2
133 155 2
133 169 5
133 170 5
133 171 5
133 172 5
133 173 5
133 174 5
133 175 5
133 176 5
133 177 5
133 184 5
133 194 5
133 195 5
133 196 3
134 1 3
134 2 3
134 3 3
134 4 3
134 5 3
134 6 4
134 7 4
134 8 4
134 9 4
134 10 4
134 11 4
134 27 1
134 54 1
134 62 1
134 63 1
134 77 1
134 115 1
134 116 1
134 117 1
134 118 1
134 119 1
134 126 1
134 153 2
134 154 2
134 155 2
134 169 5
134 170 5
134 171 5
134 172 5
134 173 5
134 174 5
134 175 5
134 176 5
134 177 5
134 178 5
134 184 5
134 194 5
134 196 3
135 1 3
135 2 3
135 3 3
135 4 3
135 5 4
135 6 4
135 7 4
135 8 4
135 9 4
135 10 4
135 11 4
135 27 1
135 52 1
135 102 1
135 115 1
135 116 1
135 117 1
135 118 1
135 119 1
135 120 1
135 153 2
135 154 2
135 155 2
135 156 2
135 169 5
135 170 5
135 171 5
135 172 5
135 173 5
135 174 5
135 175 5
135 176 5
135 177 5
135 178 5
135 179 5
135 180 5
135 181 5
135 193 5
135 194 5
135 196 3
136 1 3
136 2 3
136 3 3
136 4 3
136 5 4
136 6 4
136 7 4
136 8 4
136 9 4
136 10 4
136 11 4
136 20 1
136 25 1
136 45 1
136 46 1
136 54 1
136 98 1
136 99 1
136 100 1
136 101 1
136 102 1
136 106 1
136 113 1
136 114 1
136 115 1
136 116 1
136 118 1
136 119 1
136 120 1
136 130 1
136 154 2
136 155 2
136 156 2
136 159 5
136 160 5
136 168 5
136 169 5
136 170 5
136 171 5
136 172 5
136 173 5
136 174 5
136 175 5
136 176 5
136 177 5
136 178 5
136 179 5
136 180 5
136 181 5
136 182 5
136 188 5
136 193 5
136 194 5
136 196 3
137 1 3
137 2 3
137 3 3
137 4 3
137 5 4
137 6 4
137 7 4
137 8 4
137 9 4
137 10 4
137 20 1
137 44 1
137 57 1
137 58 1
137 76 1
137 98 1
137 99 1
137 119 1
137 120 1
137 147 1
137 155 2
137 156 2
137 157 2
137 158 5
137 167 5
137 168 5
137 169 5
137 170 5
137 171 5
137 172 5
137 173 5
137 174 5
137 175 5
137 176 5
137 178 5
137 179 5
137 180 5
137 181 5
137 184 5
137 186 5
137 187 5
137 188 5
137 192 5
137 193 5
137 194 5
137 196 3
138 1 3
138 2 3
138 3 3
138 4 3
138 5 4
138 6 4
138 7 4
138 8 4
138 9 4
138 10 4
138 20 1
138 21 1
138 22 1
138 23 1
138 25 1
138 98 1
138 99 1
138 155 2
138 156 2
138 157 2
138 158 2
138 165 5
138 166 5
138 167 5
138 168 5
138 169 5
138 170 5
138 171 5
138 172 5
138 173 5
138 174 5
138 176 5
138 181 5
138 182 5
138 184 5
138 186 5
138 187 5
138 188 5
138 191 5
138 192 5
138 196 3
139 1 3
139 2 3
139 3 3
139 4 3
139 5 4
139 6 4
139 7 4
139 8 4
139 9 4
139 10 4
139 11 4
139 25 1
139 97 1
139 98 1
139 132 1
139 156 2
139 157 2
139 158 2
139 161 5
139 168 5
139 169 5
139 171 5
139 172 5
139 173 5
139 174 5
139 176 5
139 182 5
139 183 5
139 184 5
139 186 5
139 187 5
139 188 5
139 189 5
139 190 5
139 196 3
140 1 3
140 2 3
140 3 3
140 4 3
140 5 4
140 6 4
140 7 4
140 8 4
140 9 4
140 10 4
140 11 4
140 90 1
140 97 1
140 98 1
140 156 2
140 157 2
140 158 2
140 159 2
140 160 5
140 161 5
140 172 5
140 173 5
140 174 5
140 176 5
140 177 5
140 183 5
140 184 5
140 185 5
140 190 5
140 196 3
141 1 3
141 2 3
141 3 3
141 4 3
141 5 4
141 6 4
141 7 4
141 8 4
141 9 4
141 10 4
141 11 4
141 32 1
141 33 1
141 60 1
141 98 1
141 103 1
141 108 1
141 109 1
141 157 2
141 158 2
141 159 2
141 160 2
141 168 5
141 169 5
141 172 5
141 173 5
141 174 5
141 176 5
141 177 5
141 178 5
141 183 5
141 184 5
141 196 3
142 1 3
142 2 3
142 3 3
142 4 3
142 5 4
142 6 4
142 7 4
142 8 4
142 9 4
142 32 1
142 33 1
142 108 1
142 109 1
142 110 1
142 111 1
142 112 1
142 133 1
142 158 2
142 159 2
142 160 2
142 167 5
142 168 5
142 169 5
142 172 5
142 173 5
142 174 5
142 175 5
142 176 5
142 177 5
142 178 5
142 183 5
142 184 5
142 192 5
142 196 3
143 1 3
143 2 3
143 3 3
143 4 3
143 5 4
143 6 4
143 7 4
143 8 4
143 9 4
143 17 1
143 32 1
143 75 1
143 105 1
143 112 1
143 158 2
143 159 2
143 160 2
143 161 2
143 163 5
143 168 5
143 169 5
143 172 5
143 173 5
143 174 5
143 175 5
143 176 5
143 177 5
143 178 5
143 179 5
143 182 5
143 183 5
143 184 5
143 192 5
143 196 3
144 1 3
144 2 3
144 3 3
144 4 4
144 5 4
144 6 4
144 7 4
144 17 1
144 39 1
144 53 1
144 54 1
144 55 1
144 80 1
144 81 1
144 82 1
144 83 1
144 105 1
144 106 1
144 107 1
144 108 1
144 112 1
144 113 1
144 128 1
144 159 2
144 160 2
144 161 2
144 173 5
144 175 5
144 176 5
144 177 5
144 178 5
144 179 5
144 180 5
144 181 5
144 182 5
144 183 5
144 184 5
144 196 3
145 1 3
145 2 3
145 3 3
145 4 3
145 5 4
145 6 4
145 7 4
145 18 1
145 30 1
145 31 1
145 32 1
145 34 1
145 49 1
145 61 1
145 63 1
145 68 1
145 112 1
145 147 1
145 148 1
145 159 2
145 160 2
145 161 2
145 162 2
145 163 5
145 164 5
145 165 5
145 166 5
145 176 5
145 177 5
145 178 5
145 179 5
145 180 5
145 181 5
145 182 5
145 196 3
146 1 3
146 2 3
146 3 3
146 4 4
146 5 4
146 6 4
146 7 4
146 8 4
146 16 1
146 32 1
146 48 1
146 60 1
146 77 1
146 111 1
146 112 1
146 147 1
146 160 2
146 161 2
146 162 2
146 163 2
146 164 5
146 165 5
146 169 5
146 170 5
146 177 5
146 178 5
146 179 5
146 180 5
146 181 5
146 182 5
146 196 3
147 1 3
147 2 3
147 3 4
147 4 4
147 5 4
147 6 4
147 7 4
147 9 4
147 10 4
147 11 4
147 106 1
147 128 1
147 161 2
147 162 2
147 163 2
147 168 5
147 169 5
147 170 5
147 178 5
147 179 5
147 180 5
147 181 5
147 195 5
147 196 3
148 1 3
148 2 3
148 3 4
148 4 4
148 5 4
148 6 4
148 7 4
148 8 4
148 10 4
148 11 4
148 127 1
148 128 1
148 161 2
148 162 2
148 163 2
148 164 2
148 176 5
148 177 5
148 178 5
148 180 5
148 181 5
148 182 5
148 183 5
148 195 5
148 196 3
149 1 3
149 2 3
149 3 4
149 4 4
149 5 4
149 6 4
149 7 4
149 8 4
149 9 4
149 10 4
149 11 4
149 60 1
149 99 1
149 127 1
149 128 1
149 154 1
149 162 2
149 163 2
149 164 2
149 171 5
149 175 5
149 176 5
149 177 5
149 181 5
149 182 5
149 183 5
149 195 5
149 196 3
150 1 3
150 2 4
150 3 4
150 4 4
150 5 4
150 7 4
150 8 4
150 9 4
150 10 4
150 11 4
150 75 1
150 131 1
150 162 2
150 163 2
150 164 2
150 165 2
150 171 5
150 175 5
150 176 5
150 177 5
150 195 5
150 196 3
151 1 3
151 2 4
151 3 4
151 4 4
151 5 4
151 6 4
151 7 4
151 8 4
151 9 4
151 10 4
151 11 4
151 80 1
151 99 1
151 110 1
151 133 1
151 163 2
151 164 2
151 165 2
151 166 2
151 169 5
151 170 5
151 171 5
151 174 5
151 175 5
151 178 5
151 179 5
151 187 5
151 188 5
151 196 3
152 1 3
152 2 4
152 4 4
152 5 4
152 8 4
152 9 4
152 10 4
152 11 4
152 101 1
152 119 1
152 125 1
152 133 1
152 142 1
152 143 1
152 164 2
152 165 2
152 166 2
152 170 5
152 174 5
152 175 5
152 179 5
152 187 5
152 188 5
152 196 3
153 1 4
153 4 4
153 5 4
153 8 4
153 9 4
153 10 4
153 118 1
153 119 1
153 129 1
153 133 1
153 152 1
153 164 2
153 165 2
153 166 2
153 167 2
153 169 5
153 180 5
153 181 5
153 184 5
153 190 5
153 196 3
154 1 3
154 2 4
154 3 4
154 4 4
154 5 4
154 6 4
154 7 4
154 8 4
154 9 4
154 10 4
154 119 1
154 120 1
154 129 1
154 152 1
154 153 1
154 165 2
154 166 2
154 167 2
154 168 5
154 169 5
154 170 5
154 180 5
154 187 5
154 188 5
154 196 3
155 1 3
155 2 4
155 3 4
155 4 4
155 5 4
155 6 4
155 7 4
155 8 4
155 9 4
155 10 4
155 11 4
155 166 2
155 167 2
155 168 2
155 169 5
155 171 5
155 172 5
155 187 5
155 188 5
155 196 3
156 1 3
156 2 4
156 4 4
156 5 4
156 6 4
156 7 4
156 8 4
156 9 4
156 10 4
156 11 4
156 166 2
156 167 2
156 168 2
156 169 2
156 171 5
156 172 5
156 176 5
156 186 5
156 187 5
156 188 5
156 190 5
156 196 3
157 1 3
157 4 4
157 5 4
157 6 4
157 7 4
157 8 4
157 9 4
157 10 4
157 11 4
157 82 1
157 89 1
157 95 1
157 96 1
157 97 1
157 167 2
157 168 2
157 169 2
157 176 5
157 180 5
157 181 5
157 182 5
157 187 5
157 188 5
157 190 5
157 196 3
158 1 3
158 2 3
158 3 3
158 4 3
158 5 3
158 6 3
158 7 3
158 8 3
158 9 3
158 10 3
158 11 3
158 12 3
158 13 3
158 14 3
158 15 3
158 16 3
158 17 3
158 18 3
158 19 3
158 20 3
158 21 3
158 22 3
158 23 3
158 24 3
158 25 3
158 26 3
158 27 3
158 28 3
158 29 3
158 30 3
158 31 3
158 32 3
158 33 3
158 34 3
158 35 3
158 36 3
158 37 3
158 38 3
158 39 3
158 40 3
158 41 3
158 42 3
158 43 3
158 44 3
158 45 3
158 46 3
158 47 3
158 48 3
158 49 3
158 50 3
158 51 3
158 52 3
158 53 3
158 54 3
158 55 3
158 56 3
158 57 3
158 58 3
158 59 3
158 60 3
158 61 3
158 62 3
158 63 3
158 64 3
158 65 3
158 66 3
158 67 3
158 68 3
158 69 3
158 70 3
158 71 3
158 72 3
158 73 3
158 74 3
158 75 3
158 76 3
158 77 3
158 78 3
158 79 3
158 80 3
158 81 3
158 82 3
158 83 3
158 84 3
158 85 3
158 86 3
158 87 3
158 88 3
158 89 3
158 90 3
158 91 3
158 92 3
158 93 3
158 94 3
158 95 3
158 96 3
158 97 3
158 98 3
158 99 3
158 100 3
158 101 3
158 102 3
158 103 3
158 104 3
158 105 3
158 106 3
158 107 3
158 108 3
158 109 3
158 110 3
158 111 3
158 112 3
158 113 3
158 114 3
158 115 3
158 116 3
158 117 3
158 118 3
158 119 3
158 120 3
158 121 3
158 122 3
158 123 3
158 124 3
158 125 3
158 126 3
158 127 3
158 128 3
158 129 3
158 130 3
158 131 3
158 132 3
158 133 3
158 134 3
158 135 3
158 136 3
158 137 3
158 138 3
158 139 3
158 140 3
158 141 3
158 142 3
158 143 3
158 144 3
158 145 3
158 146 3
158 147 3
158 148 3
158 149 3
158 150 3
158 151 3
158 152 3
158 153 3
158 154 3
158 155 3
158 156 3
158 157 3
158 158 3
158 159 3
158 160 3
158 161 3
158 162 3
158 163 3
158 164 3
158 165 3
158 166 3
158 167 3
158 168 3
158 169 3
158 170 3
158 171 3
158 172 3
158 173 3
158 174 3
158 175 3
158 176 3
158 177 3
158 178 3
158 179 3
158 180 3
158 181 3
158 182 3
158 183 3
158 184 3
158 185 3
158 186 3
158 187 3
158 188 3
158 189 3
158 190 3
158 191 3
158 192 3
158 193 3
158 194 3
158 195 3
158 196 3
