# Supplementary material for: A Cellular Automata-Based Mathematical Model for Thymocyte Development
Source: PLoS One. 2009 Dec 9;4(12):e8233. doi: 10.1371/journal.pone.0008233 (PMC2784945; doi:10.1371/journal.pone.0008233)
Supplement: File S1 — FORTRAN90 PROGRAM (2.21 MB GZ) [file pone.0008233.s004.gz › f90/random_prophile.dat]

         158         196
           1           1           3
           1           2           3
           1           3           3
           1           4           3
           1           5           3
           1           6           3
           1           7           3
           1           8           3
           1           9           3
           1          10           3
           1          11           3
           1          12           3
           1          13           3
           1          14           3
           1          15           3
           1          16           3
           1          17           3
           1          18           3
           1          19           3
           1          20           3
           1          21           3
           1          22           3
           1          23           3
           1          24           3
           1          25           3
           1          26           3
           1          27           3
           1          28           3
           1          29           3
           1          30           3
           1          31           3
           1          32           3
           1          33           3
           1          34           3
           1          35           3
           1          36           3
           1          37           3
           1          38           3
           1          39           3
           1          40           3
           1          41           3
           1          42           3
           1          43           3
           1          44           3
           1          45           3
           1          46           3
           1          47           3
           1          48           3
           1          49           3
           1          50           3
           1          51           3
           1          52           3
           1          53           3
           1          54           3
           1          55           3
           1          56           3
           1          57           3
           1          58           3
           1          59           3
           1          60           3
           1          61           3
           1          62           3
           1          63           3
           1          64           3
           1          65           3
           1          66           3
           1          67           3
           1          68           3
           1          69           3
           1          70           3
           1          71           3
           1          72           3
           1          73           3
           1          74           3
           1          75           3
           1          76           3
           1          77           3
           1          78           3
           1          79           3
           1          80           3
           1          81           3
           1          82           3
           1          83           3
           1          84           3
           1          85           3
           1          86           3
           1          87           3
           1          88           3
           1          89           3
           1          90           3
           1          91           3
           1          92           3
           1          93           3
           1          94           3
           1          95           3
           1          96           3
           1          97           3
           1          98           3
           1          99           3
           1         100           3
           1         101           3
           1         102           3
           1         103           3
           1         104           3
           1         105           3
           1         106           3
           1         107           3
           1         108           3
           1         109           3
           1         110           3
           1         111           3
           1         112           3
           1         113           3
           1         114           3
           1         115           3
           1         116           3
           1         117           3
           1         118           3
           1         119           3
           1         120           3
           1         121           3
           1         122           3
           1         123           3
           1         124           3
           1         125           3
           1         126           3
           1         127           3
           1         128           3
           1         129           3
           1         130           3
           1         131           3
           1         132           3
           1         133           3
           1         134           3
           1         135           3
           1         136           3
           1         137           3
           1         138           3
           1         139           3
           1         140           3
           1         141           3
           1         142           3
           1         143           3
           1         144           3
           1         145           3
           1         146           3
           1         147           3
           1         148           3
           1         149           3
           1         150           3
           1         151           3
           1         152           3
           1         153           3
           1         154           3
           1         155           3
           1         156           3
           1         157           3
           1         158           3
           1         159           3
           1         160           3
           1         161           3
           1         162           3
           1         163           3
           1         164           3
           1         165           3
           1         166           3
           1         167           3
           1         168           3
           1         169           3
           1         170           3
           1         171           3
           1         172           3
           1         173           3
           1         174           3
           1         175           3
           1         176           3
           1         177           3
           1         178           3
           1         179           3
           1         180           3
           1         181           3
           1         182           3
           1         183           3
           1         184           3
           1         185           3
           1         186           3
           1         187           3
           1         188           3
           1         189           3
           1         190           3
           1         191           3
           1         192           3
           1         193           3
           1         194           3
           1         195           3
           1         196           3
           2           1           3
           2           2           0
           2           3           0
           2           4           4
           2           5           4
           2           6           0
           2           7           0
           2           8           4
           2           9           4
           2          10           0
           2          11           4
           2          12           0
           2          13           0
           2          14           0
           2          15           0
           2          16           0
           2          17           0
           2          18           0
           2          19           0
           2          20           1
           2          21           0
           2          22           0
           2          23           0
           2          24           1
           2          25           0
           2          26           0
           2          27           0
           2          28           0
           2          29           0
           2          30           0
           2          31           0
           2          32           0
           2          33           0
           2          34           0
           2          35           1
           2          36           0
           2          37           0
           2          38           0
           2          39           0
           2          40           0
           2          41           0
           2          42           0
           2          43           0
           2          44           0
           2          45           0
           2          46           0
           2          47           0
           2          48           1
           2          49           0
           2          50           0
           2          51           0
           2          52           0
           2          53           1
           2          54           0
           2          55           0
           2          56           0
           2          57           0
           2          58           1
           2          59           0
           2          60           0
           2          61           0
           2          62           0
           2          63           0
           2          64           0
           2          65           0
           2          66           0
           2          67           0
           2          68           0
           2          69           0
           2          70           0
           2          71           0
           2          72           0
           2          73           0
           2          74           0
           2          75           0
           2          76           0
           2          77           0
           2          78           0
           2          79           0
           2          80           0
           2          81           0
           2          82           0
           2          83           0
           2          84           0
           2          85           0
           2          86           0
           2          87           0
           2          88           0
           2          89           0
           2          90           0
           2          91           0
           2          92           0
           2          93           0
           2          94           0
           2          95           1
           2          96           0
           2          97           0
           2          98           0
           2          99           0
           2         100           0
           2         101           0
           2         102           0
           2         103           1
           2         104           0
           2         105           0
           2         106           0
           2         107           1
           2         108           0
           2         109           0
           2         110           0
           2         111           0
           2         112           0
           2         113           0
           2         114           0
           2         115           0
           2         116           1
           2         117           0
           2         118           0
           2         119           0
           2         120           0
           2         121           0
           2         122           0
           2         123           0
           2         124           0
           2         125           0
           2         126           0
           2         127           0
           2         128           0
           2         129           0
           2         130           0
           2         131           0
           2         132           0
           2         133           0
           2         134           0
           2         135           0
           2         136           1
           2         137           0
           2         138           0
           2         139           0
           2         140           0
           2         141           0
           2         142           0
           2         143           0
           2         144           1
           2         145           0
           2         146           2
           2         147           2
           2         148           2
           2         149           5
           2         150           0
           2         151           5
           2         152           5
           2         153           0
           2         154           5
           2         155           0
           2         156           0
           2         157           0
           2         158           0
           2         159           5
           2         160           0
           2         161           0
           2         162           0
           2         163           0
           2         164           0
           2         165           0
           2         166           0
           2         167           5
           2         168           5
           2         169           0
           2         170           5
           2         171           0
           2         172           5
           2         173           0
           2         174           0
           2         175           0
           2         176           0
           2         177           0
           2         178           0
           2         179           5
           2         180           0
           2         181           5
           2         182           0
           2         183           0
           2         184           0
           2         185           5
           2         186           5
           2         187           0
           2         188           0
           2         189           0
           2         190           5
           2         191           0
           2         192           0
           2         193           0
           2         194           0
           2         195           5
           2         196           3
           3           1           3
           3           2           4
           3           3           4
           3           4           4
           3           5           0
           3           6           4
           3           7           4
           3           8           4
           3           9           4
           3          10           4
           3          11           4
           3          12           0
           3          13           0
           3          14           0
           3          15           0
           3          16           1
           3          17           0
           3          18           0
           3          19           0
           3          20           0
           3          21           0
           3          22           0
           3          23           0
           3          24           0
           3          25           1
           3          26           0
           3          27           0
           3          28           0
           3          29           1
           3          30           1
           3          31           0
           3          32           0
           3          33           0
           3          34           0
           3          35           0
           3          36           1
           3          37           0
           3          38           1
           3          39           0
           3          40           0
           3          41           0
           3          42           0
           3          43           0
           3          44           0
           3          45           0
           3          46           0
           3          47           0
           3          48           0
           3          49           0
           3          50           0
           3          51           0
           3          52           0
           3          53           0
           3          54           0
           3          55           0
           3          56           0
           3          57           0
           3          58           0
           3          59           0
           3          60           0
           3          61           0
           3          62           0
           3          63           0
           3          64           0
           3          65           0
           3          66           0
           3          67           0
           3          68           0
           3          69           0
           3          70           1
           3          71           0
           3          72           0
           3          73           0
           3          74           0
           3          75           0
           3          76           0
           3          77           0
           3          78           0
           3          79           0
           3          80           0
           3          81           0
           3          82           0
           3          83           0
           3          84           0
           3          85           0
           3          86           0
           3          87           0
           3          88           0
           3          89           0
           3          90           0
           3          91           1
           3          92           0
           3          93           0
           3          94           0
           3          95           0
           3          96           0
           3          97           0
           3          98           0
           3          99           0
           3         100           0
           3         101           0
           3         102           0
           3         103           0
           3         104           0
           3         105           0
           3         106           0
           3         107           0
           3         108           0
           3         109           1
           3         110           0
           3         111           0
           3         112           0
           3         113           1
           3         114           0
           3         115           0
           3         116           0
           3         117           0
           3         118           0
           3         119           0
           3         120           0
           3         121           0
           3         122           0
           3         123           0
           3         124           0
           3         125           0
           3         126           0
           3         127           0
           3         128           0
           3         129           0
           3         130           0
           3         131           0
           3         132           0
           3         133           0
           3         134           0
           3         135           0
           3         136           0
           3         137           0
           3         138           0
           3         139           0
           3         140           0
           3         141           0
           3         142           0
           3         143           0
           3         144           0
           3         145           0
           3         146           2
           3         147           2
           3         148           2
           3         149           0
           3         150           0
           3         151           5
           3         152           0
           3         153           5
           3         154           5
           3         155           0
           3         156           0
           3         157           5
           3         158           0
           3         159           5
           3         160           0
           3         161           0
           3         162           0
           3         163           0
           3         164           0
           3         165           0
           3         166           0
           3         167           5
           3         168           5
           3         169           0
           3         170           0
           3         171           5
           3         172           0
           3         173           0
           3         174           0
           3         175           5
           3         176           0
           3         177           0
           3         178           0
           3         179           5
           3         180           5
           3         181           0
           3         182           5
           3         183           0
           3         184           0
           3         185           0
           3         186           5
           3         187           0
           3         188           0
           3         189           0
           3         190           5
           3         191           0
           3         192           0
           3         193           0
           3         194           5
           3         195           0
           3         196           3
           4           1           3
           4           2           3
           4           3           4
           4           4           0
           4           5           4
           4           6           4
           4           7           4
           4           8           4
           4           9           4
           4          10           0
           4          11           4
           4          12           0
           4          13           0
           4          14           0
           4          15           0
           4          16           0
           4          17           0
           4          18           0
           4          19           0
           4          20           0
           4          21           0
           4          22           0
           4          23           0
           4          24           0
           4          25           0
           4          26           1
           4          27           0
           4          28           0
           4          29           0
           4          30           0
           4          31           0
           4          32           0
           4          33           0
           4          34           1
           4          35           0
           4          36           0
           4          37           0
           4          38           0
           4          39           0
           4          40           0
           4          41           0
           4          42           0
           4          43           0
           4          44           0
           4          45           0
           4          46           0
           4          47           0
           4          48           0
           4          49           0
           4          50           0
           4          51           0
           4          52           0
           4          53           0
           4          54           0
           4          55           0
           4          56           0
           4          57           0
           4          58           0
           4          59           0
           4          60           0
           4          61           0
           4          62           0
           4          63           0
           4          64           0
           4          65           0
           4          66           0
           4          67           0
           4          68           0
           4          69           0
           4          70           0
           4          71           0
           4          72           0
           4          73           0
           4          74           0
           4          75           0
           4          76           0
           4          77           0
           4          78           0
           4          79           0
           4          80           1
           4          81           0
           4          82           0
           4          83           0
           4          84           0
           4          85           0
           4          86           0
           4          87           0
           4          88           0
           4          89           1
           4          90           1
           4          91           0
           4          92           0
           4          93           0
           4          94           0
           4          95           0
           4          96           0
           4          97           1
           4          98           0
           4          99           0
           4         100           0
           4         101           0
           4         102           0
           4         103           0
           4         104           0
           4         105           0
           4         106           0
           4         107           0
           4         108           0
           4         109           0
           4         110           0
           4         111           0
           4         112           0
           4         113           0
           4         114           0
           4         115           0
           4         116           0
           4         117           0
           4         118           0
           4         119           0
           4         120           0
           4         121           0
           4         122           0
           4         123           0
           4         124           0
           4         125           0
           4         126           0
           4         127           1
           4         128           0
           4         129           0
           4         130           0
           4         131           0
           4         132           0
           4         133           0
           4         134           0
           4         135           0
           4         136           0
           4         137           0
           4         138           0
           4         139           0
           4         140           0
           4         141           0
           4         142           0
           4         143           0
           4         144           1
           4         145           2
           4         146           2
           4         147           2
           4         148           2
           4         149           0
           4         150           5
           4         151           0
           4         152           0
           4         153           5
           4         154           0
           4         155           0
           4         156           0
           4         157           0
           4         158           0
           4         159           0
           4         160           0
           4         161           0
           4         162           0
           4         163           0
           4         164           5
           4         165           0
           4         166           5
           4         167           5
           4         168           0
           4         169           0
           4         170           0
           4         171           0
           4         172           0
           4         173           5
           4         174           0
           4         175           0
           4         176           0
           4         177           0
           4         178           0
           4         179           0
           4         180           0
           4         181           0
           4         182           0
           4         183           5
           4         184           0
           4         185           0
           4         186           5
           4         187           5
           4         188           0
           4         189           0
           4         190           0
           4         191           0
           4         192           5
           4         193           0
           4         194           0
           4         195           5
           4         196           3
           5           1           3
           5           2           3
           5           3           4
           5           4           4
           5           5           4
           5           6           4
           5           7           4
           5           8           4
           5           9           4
           5          10           4
           5          11           0
           5          12           0
           5          13           0
           5          14           0
           5          15           0
           5          16           0
           5          17           0
           5          18           0
           5          19           0
           5          20           1
           5          21           0
           5          22           0
           5          23           0
           5          24           0
           5          25           0
           5          26           0
           5          27           0
           5          28           0
           5          29           0
           5          30           0
           5          31           0
           5          32           0
           5          33           0
           5          34           0
           5          35           0
           5          36           0
           5          37           0
           5          38           0
           5          39           0
           5          40           0
           5          41           0
           5          42           0
           5          43           0
           5          44           1
           5          45           0
           5          46           0
           5          47           0
           5          48           0
           5          49           1
           5          50           0
           5          51           0
           5          52           0
           5          53           1
           5          54           0
           5          55           0
           5          56           0
           5          57           0
           5          58           0
           5          59           0
           5          60           1
           5          61           0
           5          62           0
           5          63           0
           5          64           0
           5          65           0
           5          66           0
           5          67           0
           5          68           0
           5          69           0
           5          70           0
           5          71           0
           5          72           0
           5          73           0
           5          74           0
           5          75           0
           5          76           0
           5          77           0
           5          78           0
           5          79           0
           5          80           0
           5          81           0
           5          82           0
           5          83           0
           5          84           1
           5          85           0
           5          86           0
           5          87           1
           5          88           0
           5          89           0
           5          90           0
           5          91           0
           5          92           0
           5          93           0
           5          94           0
           5          95           0
           5          96           0
           5          97           0
           5          98           0
           5          99           0
           5         100           0
           5         101           0
           5         102           0
           5         103           0
           5         104           1
           5         105           0
           5         106           0
           5         107           0
           5         108           0
           5         109           0
           5         110           0
           5         111           0
           5         112           0
           5         113           1
           5         114           1
           5         115           1
           5         116           0
           5         117           0
           5         118           0
           5         119           0
           5         120           0
           5         121           0
           5         122           0
           5         123           0
           5         124           0
           5         125           0
           5         126           0
           5         127           0
           5         128           0
           5         129           0
           5         130           0
           5         131           0
           5         132           0
           5         133           0
           5         134           0
           5         135           0
           5         136           0
           5         137           0
           5         138           0
           5         139           0
           5         140           0
           5         141           1
           5         142           0
           5         143           1
           5         144           0
           5         145           2
           5         146           2
           5         147           2
           5         148           0
           5         149           0
           5         150           5
           5         151           0
           5         152           5
           5         153           0
           5         154           0
           5         155           0
           5         156           0
           5         157           0
           5         158           0
           5         159           0
           5         160           5
           5         161           0
           5         162           5
           5         163           0
           5         164           5
           5         165           0
           5         166           5
           5         167           0
           5         168           5
           5         169           0
           5         170           0
           5         171           0
           5         172           5
           5         173           0
           5         174           0
           5         175           0
           5         176           5
           5         177           0
           5         178           0
           5         179           5
           5         180           0
           5         181           5
           5         182           0
           5         183           0
           5         184           0
           5         185           0
           5         186           0
           5         187           0
           5         188           0
           5         189           0
           5         190           5
           5         191           0
           5         192           5
           5         193           5
           5         194           0
           5         195           0
           5         196           3
           6           1           3
           6           2           3
           6           3           4
           6           4           4
           6           5           4
           6           6           4
           6           7           4
           6           8           4
           6           9           4
           6          10           4
           6          11           4
           6          12           0
           6          13           1
           6          14           0
           6          15           0
           6          16           1
           6          17           0
           6          18           0
           6          19           0
           6          20           0
           6          21           0
           6          22           0
           6          23           0
           6          24           0
           6          25           0
           6          26           0
           6          27           0
           6          28           0
           6          29           0
           6          30           0
           6          31           0
           6          32           0
           6          33           0
           6          34           0
           6          35           0
           6          36           0
           6          37           0
           6          38           0
           6          39           0
           6          40           0
           6          41           0
           6          42           1
           6          43           0
           6          44           0
           6          45           0
           6          46           0
           6          47           0
           6          48           0
           6          49           0
           6          50           0
           6          51           0
           6          52           0
           6          53           0
           6          54           1
           6          55           0
           6          56           0
           6          57           0
           6          58           0
           6          59           0
           6          60           0
           6          61           0
           6          62           1
           6          63           0
           6          64           0
           6          65           0
           6          66           0
           6          67           0
           6          68           0
           6          69           0
           6          70           0
           6          71           0
           6          72           0
           6          73           0
           6          74           0
           6          75           0
           6          76           0
           6          77           0
           6          78           0
           6          79           0
           6          80           0
           6          81           0
           6          82           0
           6          83           0
           6          84           0
           6          85           0
           6          86           0
           6          87           0
           6          88           0
           6          89           1
           6          90           0
           6          91           0
           6          92           0
           6          93           0
           6          94           0
           6          95           0
           6          96           0
           6          97           0
           6          98           0
           6          99           0
           6         100           0
           6         101           0
           6         102           0
           6         103           0
           6         104           0
           6         105           0
           6         106           0
           6         107           1
           6         108           0
           6         109           0
           6         110           0
           6         111           0
           6         112           0
           6         113           1
           6         114           0
           6         115           0
           6         116           0
           6         117           0
           6         118           0
           6         119           0
           6         120           0
           6         121           0
           6         122           0
           6         123           0
           6         124           1
           6         125           0
           6         126           1
           6         127           0
           6         128           0
           6         129           0
           6         130           0
           6         131           0
           6         132           0
           6         133           0
           6         134           0
           6         135           0
           6         136           0
           6         137           0
           6         138           0
           6         139           0
           6         140           0
           6         141           0
           6         142           0
           6         143           0
           6         144           0
           6         145           2
           6         146           2
           6         147           2
           6         148           0
           6         149           0
           6         150           5
           6         151           5
           6         152           0
           6         153           0
           6         154           5
           6         155           5
           6         156           0
           6         157           5
           6         158           5
           6         159           0
           6         160           5
           6         161           5
           6         162           0
           6         163           0
           6         164           0
           6         165           0
           6         166           0
           6         167           0
           6         168           5
           6         169           5
           6         170           0
           6         171           0
           6         172           0
           6         173           0
           6         174           5
           6         175           5
           6         176           0
           6         177           5
           6         178           5
           6         179           0
           6         180           5
           6         181           0
           6         182           0
           6         183           0
           6         184           5
           6         185           5
           6         186           5
           6         187           0
           6         188           0
           6         189           0
           6         190           5
           6         191           0
           6         192           0
           6         193           0
           6         194           0
           6         195           0
           6         196           3
           7           1           3
           7           2           3
           7           3           4
           7           4           4
           7           5           4
           7           6           4
           7           7           4
           7           8           4
           7           9           0
           7          10           4
           7          11           4
           7          12           0
           7          13           0
           7          14           0
           7          15           0
           7          16           0
           7          17           1
           7          18           0
           7          19           0
           7          20           0
           7          21           0
           7          22           0
           7          23           0
           7          24           0
           7          25           0
           7          26           0
           7          27           0
           7          28           0
           7          29           0
           7          30           0
           7          31           0
           7          32           0
           7          33           0
           7          34           0
           7          35           0
           7          36           0
           7          37           0
           7          38           0
           7          39           0
           7          40           0
           7          41           0
           7          42           1
           7          43           0
           7          44           0
           7          45           0
           7          46           0
           7          47           0
           7          48           0
           7          49           0
           7          50           0
           7          51           1
           7          52           0
           7          53           0
           7          54           1
           7          55           0
           7          56           0
           7          57           0
           7          58           0
           7          59           0
           7          60           0
           7          61           0
           7          62           0
           7          63           0
           7          64           0
           7          65           1
           7          66           0
           7          67           0
           7          68           0
           7          69           0
           7          70           0
           7          71           0
           7          72           0
           7          73           0
           7          74           0
           7          75           0
           7          76           0
           7          77           0
           7          78           1
           7          79           0
           7          80           0
           7          81           0
           7          82           0
           7          83           0
           7          84           0
           7          85           0
           7          86           0
           7          87           1
           7          88           0
           7          89           0
           7          90           0
           7          91           0
           7          92           1
           7          93           0
           7          94           0
           7          95           0
           7          96           0
           7          97           0
           7          98           0
           7          99           0
           7         100           0
           7         101           0
           7         102           0
           7         103           0
           7         104           0
           7         105           0
           7         106           0
           7         107           0
           7         108           0
           7         109           0
           7         110           0
           7         111           0
           7         112           0
           7         113           0
           7         114           0
           7         115           0
           7         116           0
           7         117           0
           7         118           0
           7         119           1
           7         120           0
           7         121           1
           7         122           0
           7         123           0
           7         124           1
           7         125           0
           7         126           0
           7         127           0
           7         128           0
           7         129           0
           7         130           0
           7         131           0
           7         132           0
           7         133           0
           7         134           0
           7         135           0
           7         136           0
           7         137           0
           7         138           0
           7         139           0
           7         140           0
           7         141           1
           7         142           0
           7         143           0
           7         144           0
           7         145           2
           7         146           2
           7         147           2
           7         148           0
           7         149           5
           7         150           5
           7         151           0
           7         152           5
           7         153           5
           7         154           0
           7         155           0
           7         156           5
           7         157           0
           7         158           0
           7         159           0
           7         160           5
           7         161           5
           7         162           0
           7         163           0
           7         164           0
           7         165           0
           7         166           0
           7         167           0
           7         168           0
           7         169           0
           7         170           0
           7         171           5
           7         172           0
           7         173           5
           7         174           5
           7         175           0
           7         176           0
           7         177           0
           7         178           0
           7         179           5
           7         180           0
           7         181           5
           7         182           5
           7         183           5
           7         184           0
           7         185           5
           7         186           5
           7         187           5
           7         188           0
           7         189           0
           7         190           5
           7         191           0
           7         192           0
           7         193           5
           7         194           5
           7         195           0
           7         196           3
           8           1           3
           8           2           3
           8           3           0
           8           4           4
           8           5           4
           8           6           4
           8           7           4
           8           8           4
           8           9           4
           8          10           4
           8          11           4
           8          12           4
           8          13           0
           8          14           0
           8          15           0
           8          16           0
           8          17           0
           8          18           0
           8          19           0
           8          20           0
           8          21           0
           8          22           0
           8          23           0
           8          24           0
           8          25           0
           8          26           0
           8          27           0
           8          28           0
           8          29           0
           8          30           0
           8          31           0
           8          32           0
           8          33           1
           8          34           0
           8          35           0
           8          36           0
           8          37           0
           8          38           0
           8          39           0
           8          40           0
           8          41           0
           8          42           0
           8          43           0
           8          44           0
           8          45           0
           8          46           0
           8          47           0
           8          48           1
           8          49           0
           8          50           0
           8          51           0
           8          52           0
           8          53           1
           8          54           0
           8          55           0
           8          56           0
           8          57           0
           8          58           0
           8          59           0
           8          60           0
           8          61           0
           8          62           0
           8          63           1
           8          64           1
           8          65           0
           8          66           0
           8          67           0
           8          68           0
           8          69           0
           8          70           0
           8          71           0
           8          72           0
           8          73           0
           8          74           0
           8          75           0
           8          76           0
           8          77           0
           8          78           1
           8          79           1
           8          80           0
           8          81           0
           8          82           0
           8          83           0
           8          84           0
           8          85           0
           8          86           0
           8          87           0
           8          88           0
           8          89           0
           8          90           0
           8          91           0
           8          92           0
           8          93           0
           8          94           0
           8          95           0
           8          96           0
           8          97           0
           8          98           0
           8          99           0
           8         100           0
           8         101           0
           8         102           0
           8         103           0
           8         104           0
           8         105           0
           8         106           0
           8         107           1
           8         108           0
           8         109           0
           8         110           0
           8         111           0
           8         112           0
           8         113           0
           8         114           0
           8         115           0
           8         116           0
           8         117           1
           8         118           0
           8         119           1
           8         120           0
           8         121           0
           8         122           0
           8         123           0
           8         124           0
           8         125           0
           8         126           0
           8         127           0
           8         128           0
           8         129           0
           8         130           0
           8         131           1
           8         132           0
           8         133           0
           8         134           0
           8         135           0
           8         136           0
           8         137           0
           8         138           0
           8         139           0
           8         140           0
           8         141           0
           8         142           0
           8         143           0
           8         144           2
           8         145           2
           8         146           2
           8         147           2
           8         148           0
           8         149           5
           8         150           5
           8         151           5
           8         152           0
           8         153           5
           8         154           0
           8         155           0
           8         156           0
           8         157           0
           8         158           0
           8         159           0
           8         160           0
           8         161           0
           8         162           0
           8         163           0
           8         164           0
           8         165           0
           8         166           5
           8         167           0
           8         168           0
           8         169           0
           8         170           0
           8         171           0
           8         172           5
           8         173           0
           8         174           0
           8         175           5
           8         176           0
           8         177           0
           8         178           0
           8         179           5
           8         180           5
           8         181           5
           8         182           5
           8         183           5
           8         184           0
           8         185           5
           8         186           0
           8         187           0
           8         188           0
           8         189           0
           8         190           0
           8         191           0
           8         192           0
           8         193           0
           8         194           0
           8         195           5
           8         196           3
           9           1           3
           9           2           3
           9           3           4
           9           4           4
           9           5           4
           9           6           4
           9           7           0
           9           8           4
           9           9           0
           9          10           4
           9          11           4
           9          12           0
           9          13           0
           9          14           1
           9          15           0
           9          16           0
           9          17           0
           9          18           0
           9          19           0
           9          20           0
           9          21           0
           9          22           0
           9          23           0
           9          24           0
           9          25           0
           9          26           0
           9          27           0
           9          28           0
           9          29           0
           9          30           0
           9          31           0
           9          32           0
           9          33           0
           9          34           0
           9          35           1
           9          36           0
           9          37           1
           9          38           0
           9          39           0
           9          40           0
           9          41           0
           9          42           0
           9          43           0
           9          44           0
           9          45           0
           9          46           0
           9          47           0
           9          48           0
           9          49           0
           9          50           1
           9          51           0
           9          52           0
           9          53           0
           9          54           0
           9          55           0
           9          56           0
           9          57           0
           9          58           1
           9          59           0
           9          60           0
           9          61           0
           9          62           0
           9          63           0
           9          64           0
           9          65           0
           9          66           0
           9          67           0
           9          68           0
           9          69           0
           9          70           1
           9          71           0
           9          72           0
           9          73           0
           9          74           0
           9          75           0
           9          76           0
           9          77           0
           9          78           0
           9          79           1
           9          80           0
           9          81           1
           9          82           1
           9          83           0
           9          84           0
           9          85           0
           9          86           0
           9          87           0
           9          88           0
           9          89           0
           9          90           0
           9          91           0
           9          92           0
           9          93           0
           9          94           0
           9          95           0
           9          96           0
           9          97           0
           9          98           0
           9          99           0
           9         100           0
           9         101           0
           9         102           0
           9         103           1
           9         104           1
           9         105           0
           9         106           0
           9         107           0
           9         108           0
           9         109           0
           9         110           0
           9         111           0
           9         112           0
           9         113           0
           9         114           0
           9         115           0
           9         116           0
           9         117           0
           9         118           0
           9         119           1
           9         120           0
           9         121           0
           9         122           0
           9         123           0
           9         124           0
           9         125           0
           9         126           0
           9         127           0
           9         128           0
           9         129           0
           9         130           0
           9         131           0
           9         132           1
           9         133           0
           9         134           0
           9         135           0
           9         136           0
           9         137           0
           9         138           0
           9         139           0
           9         140           0
           9         141           0
           9         142           0
           9         143           0
           9         144           2
           9         145           2
           9         146           2
           9         147           0
           9         148           0
           9         149           0
           9         150           5
           9         151           0
           9         152           0
           9         153           5
           9         154           5
           9         155           0
           9         156           0
           9         157           5
           9         158           0
           9         159           5
           9         160           0
           9         161           5
           9         162           0
           9         163           0
           9         164           5
           9         165           0
           9         166           0
           9         167           5
           9         168           0
           9         169           0
           9         170           0
           9         171           0
           9         172           5
           9         173           0
           9         174           0
           9         175           0
           9         176           0
           9         177           0
           9         178           5
           9         179           5
           9         180           0
           9         181           0
           9         182           0
           9         183           0
           9         184           0
           9         185           0
           9         186           0
           9         187           0
           9         188           5
           9         189           0
           9         190           5
           9         191           0
           9         192           0
           9         193           0
           9         194           0
           9         195           5
           9         196           3
          10           1           3
          10           2           3
          10           3           0
          10           4           0
          10           5           0
          10           6           4
          10           7           4
          10           8           4
          10           9           0
          10          10           4
          10          11           4
          10          12           0
          10          13           0
          10          14           0
          10          15           0
          10          16           0
          10          17           0
          10          18           0
          10          19           0
          10          20           0
          10          21           0
          10          22           0
          10          23           0
          10          24           0
          10          25           0
          10          26           1
          10          27           0
          10          28           0
          10          29           0
          10          30           0
          10          31           0
          10          32           0
          10          33           0
          10          34           0
          10          35           0
          10          36           0
          10          37           0
          10          38           0
          10          39           0
          10          40           0
          10          41           1
          10          42           0
          10          43           0
          10          44           0
          10          45           0
          10          46           0
          10          47           0
          10          48           0
          10          49           0
          10          50           0
          10          51           0
          10          52           0
          10          53           1
          10          54           0
          10          55           0
          10          56           0
          10          57           0
          10          58           0
          10          59           0
          10          60           0
          10          61           0
          10          62           0
          10          63           0
          10          64           0
          10          65           0
          10          66           0
          10          67           0
          10          68           0
          10          69           0
          10          70           0
          10          71           0
          10          72           0
          10          73           0
          10          74           0
          10          75           0
          10          76           0
          10          77           0
          10          78           0
          10          79           0
          10          80           0
          10          81           0
          10          82           0
          10          83           0
          10          84           0
          10          85           0
          10          86           0
          10          87           0
          10          88           0
          10          89           0
          10          90           0
          10          91           0
          10          92           0
          10          93           0
          10          94           0
          10          95           0
          10          96           0
          10          97           0
          10          98           0
          10          99           0
          10         100           0
          10         101           0
          10         102           0
          10         103           0
          10         104           0
          10         105           0
          10         106           0
          10         107           0
          10         108           0
          10         109           0
          10         110           0
          10         111           1
          10         112           0
          10         113           0
          10         114           0
          10         115           0
          10         116           0
          10         117           0
          10         118           1
          10         119           0
          10         120           0
          10         121           0
          10         122           0
          10         123           0
          10         124           0
          10         125           0
          10         126           0
          10         127           0
          10         128           0
          10         129           0
          10         130           0
          10         131           0
          10         132           0
          10         133           0
          10         134           0
          10         135           0
          10         136           1
          10         137           0
          10         138           0
          10         139           0
          10         140           0
          10         141           1
          10         142           0
          10         143           1
          10         144           2
          10         145           2
          10         146           2
          10         147           0
          10         148           5
          10         149           0
          10         150           0
          10         151           5
          10         152           5
          10         153           0
          10         154           5
          10         155           5
          10         156           5
          10         157           0
          10         158           0
          10         159           0
          10         160           5
          10         161           0
          10         162           5
          10         163           0
          10         164           5
          10         165           5
          10         166           0
          10         167           5
          10         168           0
          10         169           0
          10         170           0
          10         171           0
          10         172           5
          10         173           5
          10         174           0
          10         175           0
          10         176           0
          10         177           0
          10         178           0
          10         179           0
          10         180           5
          10         181           0
          10         182           0
          10         183           5
          10         184           0
          10         185           0
          10         186           5
          10         187           0
          10         188           0
          10         189           5
          10         190           0
          10         191           5
          10         192           0
          10         193           0
          10         194           5
          10         195           5
          10         196           3
          11           1           3
          11           2           3
          11           3           4
          11           4           4
          11           5           0
          11           6           4
          11           7           4
          11           8           4
          11           9           4
          11          10           0
          11          11           4
          11          12           0
          11          13           0
          11          14           0
          11          15           0
          11          16           0
          11          17           0
          11          18           0
          11          19           0
          11          20           0
          11          21           0
          11          22           0
          11          23           0
          11          24           0
          11          25           0
          11          26           0
          11          27           0
          11          28           0
          11          29           0
          11          30           1
          11          31           0
          11          32           0
          11          33           0
          11          34           1
          11          35           0
          11          36           0
          11          37           0
          11          38           0
          11          39           0
          11          40           0
          11          41           0
          11          42           0
          11          43           0
          11          44           0
          11          45           0
          11          46           1
          11          47           0
          11          48           0
          11          49           1
          11          50           0
          11          51           0
          11          52           0
          11          53           0
          11          54           1
          11          55           0
          11          56           0
          11          57           0
          11          58           0
          11          59           0
          11          60           0
          11          61           0
          11          62           1
          11          63           0
          11          64           0
          11          65           0
          11          66           0
          11          67           0
          11          68           1
          11          69           0
          11          70           0
          11          71           0
          11          72           0
          11          73           0
          11          74           0
          11          75           0
          11          76           0
          11          77           0
          11          78           0
          11          79           0
          11          80           0
          11          81           0
          11          82           0
          11          83           0
          11          84           0
          11          85           0
          11          86           0
          11          87           0
          11          88           0
          11          89           0
          11          90           0
          11          91           0
          11          92           0
          11          93           0
          11          94           0
          11          95           0
          11          96           0
          11          97           0
          11          98           0
          11          99           1
          11         100           0
          11         101           0
          11         102           0
          11         103           0
          11         104           0
          11         105           0
          11         106           1
          11         107           0
          11         108           0
          11         109           0
          11         110           0
          11         111           0
          11         112           0
          11         113           0
          11         114           0
          11         115           0
          11         116           0
          11         117           0
          11         118           0
          11         119           0
          11         120           0
          11         121           0
          11         122           0
          11         123           0
          11         124           0
          11         125           0
          11         126           1
          11         127           0
          11         128           0
          11         129           0
          11         130           0
          11         131           0
          11         132           0
          11         133           0
          11         134           0
          11         135           0
          11         136           0
          11         137           0
          11         138           0
          11         139           0
          11         140           0
          11         141           0
          11         142           0
          11         143           1
          11         144           2
          11         145           2
          11         146           2
          11         147           0
          11         148           5
          11         149           0
          11         150           0
          11         151           0
          11         152           0
          11         153           0
          11         154           0
          11         155           5
          11         156           5
          11         157           0
          11         158           5
          11         159           0
          11         160           5
          11         161           0
          11         162           0
          11         163           0
          11         164           5
          11         165           0
          11         166           0
          11         167           0
          11         168           0
          11         169           0
          11         170           5
          11         171           5
          11         172           5
          11         173           0
          11         174           5
          11         175           0
          11         176           5
          11         177           0
          11         178           0
          11         179           5
          11         180           0
          11         181           0
          11         182           0
          11         183           0
          11         184           0
          11         185           0
          11         186           5
          11         187           0
          11         188           5
          11         189           0
          11         190           0
          11         191           0
          11         192           0
          11         193           0
          11         194           5
          11         195           5
          11         196           3
          12           1           3
          12           2           3
          12           3           4
          12           4           4
          12           5           0
          12           6           0
          12           7           4
          12           8           4
          12           9           4
          12          10           4
          12          11           4
          12          12           0
          12          13           0
          12          14           0
          12          15           0
          12          16           0
          12          17           0
          12          18           0
          12          19           0
          12          20           0
          12          21           0
          12          22           0
          12          23           0
          12          24           0
          12          25           0
          12          26           0
          12          27           0
          12          28           0
          12          29           0
          12          30           0
          12          31           0
          12          32           0
          12          33           1
          12          34           0
          12          35           0
          12          36           0
          12          37           0
          12          38           0
          12          39           0
          12          40           0
          12          41           0
          12          42           0
          12          43           0
          12          44           0
          12          45           0
          12          46           0
          12          47           0
          12          48           0
          12          49           0
          12          50           0
          12          51           0
          12          52           0
          12          53           0
          12          54           1
          12          55           0
          12          56           0
          12          57           0
          12          58           0
          12          59           0
          12          60           0
          12          61           1
          12          62           0
          12          63           0
          12          64           1
          12          65           0
          12          66           0
          12          67           0
          12          68           0
          12          69           0
          12          70           0
          12          71           0
          12          72           0
          12          73           0
          12          74           0
          12          75           0
          12          76           0
          12          77           0
          12          78           0
          12          79           1
          12          80           0
          12          81           0
          12          82           0
          12          83           0
          12          84           0
          12          85           0
          12          86           0
          12          87           0
          12          88           0
          12          89           0
          12          90           1
          12          91           0
          12          92           0
          12          93           0
          12          94           0
          12          95           0
          12          96           0
          12          97           0
          12          98           0
          12          99           0
          12         100           0
          12         101           0
          12         102           0
          12         103           0
          12         104           0
          12         105           0
          12         106           0
          12         107           0
          12         108           0
          12         109           0
          12         110           0
          12         111           0
          12         112           0
          12         113           0
          12         114           0
          12         115           1
          12         116           0
          12         117           0
          12         118           0
          12         119           0
          12         120           0
          12         121           0
          12         122           0
          12         123           0
          12         124           0
          12         125           0
          12         126           1
          12         127           0
          12         128           0
          12         129           0
          12         130           0
          12         131           0
          12         132           0
          12         133           0
          12         134           0
          12         135           0
          12         136           0
          12         137           0
          12         138           0
          12         139           0
          12         140           0
          12         141           0
          12         142           0
          12         143           2
          12         144           2
          12         145           2
          12         146           2
          12         147           0
          12         148           0
          12         149           0
          12         150           5
          12         151           0
          12         152           5
          12         153           5
          12         154           0
          12         155           0
          12         156           0
          12         157           0
          12         158           5
          12         159           0
          12         160           5
          12         161           0
          12         162           0
          12         163           0
          12         164           5
          12         165           0
          12         166           0
          12         167           5
          12         168           5
          12         169           0
          12         170           0
          12         171           0
          12         172           0
          12         173           0
          12         174           0
          12         175           0
          12         176           5
          12         177           0
          12         178           0
          12         179           0
          12         180           0
          12         181           0
          12         182           0
          12         183           0
          12         184           0
          12         185           0
          12         186           0
          12         187           5
          12         188           0
          12         189           0
          12         190           0
          12         191           0
          12         192           5
          12         193           5
          12         194           5
          12         195           5
          12         196           3
          13           1           3
          13           2           3
          13           3           4
          13           4           0
          13           5           4
          13           6           4
          13           7           4
          13           8           4
          13           9           4
          13          10           4
          13          11           4
          13          12           1
          13          13           0
          13          14           1
          13          15           0
          13          16           0
          13          17           0
          13          18           0
          13          19           0
          13          20           0
          13          21           0
          13          22           0
          13          23           0
          13          24           0
          13          25           0
          13          26           0
          13          27           0
          13          28           0
          13          29           0
          13          30           0
          13          31           1
          13          32           0
          13          33           0
          13          34           0
          13          35           0
          13          36           0
          13          37           0
          13          38           0
          13          39           0
          13          40           0
          13          41           0
          13          42           0
          13          43           0
          13          44           0
          13          45           1
          13          46           0
          13          47           0
          13          48           0
          13          49           0
          13          50           0
          13          51           0
          13          52           0
          13          53           0
          13          54           0
          13          55           0
          13          56           0
          13          57           0
          13          58           0
          13          59           0
          13          60           0
          13          61           0
          13          62           0
          13          63           0
          13          64           1
          13          65           0
          13          66           0
          13          67           0
          13          68           0
          13          69           0
          13          70           0
          13          71           0
          13          72           0
          13          73           0
          13          74           0
          13          75           0
          13          76           0
          13          77           0
          13          78           0
          13          79           0
          13          80           0
          13          81           1
          13          82           0
          13          83           0
          13          84           0
          13          85           0
          13          86           0
          13          87           0
          13          88           0
          13          89           0
          13          90           0
          13          91           0
          13          92           0
          13          93           0
          13          94           0
          13          95           0
          13          96           0
          13          97           0
          13          98           0
          13          99           0
          13         100           0
          13         101           0
          13         102           0
          13         103           0
          13         104           0
          13         105           0
          13         106           0
          13         107           0
          13         108           0
          13         109           1
          13         110           0
          13         111           0
          13         112           0
          13         113           0
          13         114           0
          13         115           0
          13         116           0
          13         117           0
          13         118           0
          13         119           0
          13         120           0
          13         121           0
          13         122           0
          13         123           0
          13         124           1
          13         125           0
          13         126           0
          13         127           0
          13         128           0
          13         129           0
          13         130           0
          13         131           0
          13         132           0
          13         133           0
          13         134           0
          13         135           0
          13         136           0
          13         137           0
          13         138           0
          13         139           0
          13         140           0
          13         141           0
          13         142           0
          13         143           2
          13         144           2
          13         145           2
          13         146           0
          13         147           0
          13         148           0
          13         149           0
          13         150           0
          13         151           0
          13         152           0
          13         153           0
          13         154           0
          13         155           0
          13         156           0
          13         157           5
          13         158           0
          13         159           0
          13         160           5
          13         161           0
          13         162           0
          13         163           0
          13         164           0
          13         165           0
          13         166           0
          13         167           0
          13         168           0
          13         169           5
          13         170           0
          13         171           0
          13         172           0
          13         173           0
          13         174           5
          13         175           0
          13         176           5
          13         177           5
          13         178           5
          13         179           0
          13         180           0
          13         181           5
          13         182           5
          13         183           5
          13         184           5
          13         185           5
          13         186           5
          13         187           0
          13         188           0
          13         189           5
          13         190           0
          13         191           5
          13         192           0
          13         193           0
          13         194           0
          13         195           0
          13         196           3
          14           1           3
          14           2           3
          14           3           0
          14           4           4
          14           5           4
          14           6           0
          14           7           4
          14           8           4
          14           9           4
          14          10           4
          14          11           4
          14          12           0
          14          13           0
          14          14           0
          14          15           0
          14          16           0
          14          17           0
          14          18           0
          14          19           0
          14          20           0
          14          21           0
          14          22           0
          14          23           0
          14          24           0
          14          25           0
          14          26           1
          14          27           0
          14          28           0
          14          29           0
          14          30           0
          14          31           0
          14          32           0
          14          33           0
          14          34           0
          14          35           0
          14          36           0
          14          37           0
          14          38           0
          14          39           0
          14          40           0
          14          41           0
          14          42           0
          14          43           0
          14          44           0
          14          45           0
          14          46           0
          14          47           0
          14          48           0
          14          49           1
          14          50           0
          14          51           0
          14          52           0
          14          53           1
          14          54           0
          14          55           0
          14          56           0
          14          57           0
          14          58           0
          14          59           0
          14          60           0
          14          61           0
          14          62           0
          14          63           0
          14          64           0
          14          65           0
          14          66           0
          14          67           0
          14          68           0
          14          69           0
          14          70           0
          14          71           0
          14          72           0
          14          73           0
          14          74           0
          14          75           0
          14          76           0
          14          77           1
          14          78           0
          14          79           0
          14          80           0
          14          81           0
          14          82           0
          14          83           0
          14          84           0
          14          85           0
          14          86           1
          14          87           0
          14          88           0
          14          89           1
          14          90           0
          14          91           0
          14          92           1
          14          93           0
          14          94           0
          14          95           0
          14          96           0
          14          97           0
          14          98           0
          14          99           0
          14         100           0
          14         101           0
          14         102           0
          14         103           0
          14         104           0
          14         105           0
          14         106           0
          14         107           0
          14         108           0
          14         109           0
          14         110           1
          14         111           0
          14         112           0
          14         113           1
          14         114           0
          14         115           0
          14         116           1
          14         117           0
          14         118           0
          14         119           0
          14         120           0
          14         121           0
          14         122           0
          14         123           0
          14         124           0
          14         125           0
          14         126           1
          14         127           0
          14         128           1
          14         129           1
          14         130           0
          14         131           0
          14         132           0
          14         133           0
          14         134           0
          14         135           0
          14         136           0
          14         137           0
          14         138           0
          14         139           0
          14         140           0
          14         141           0
          14         142           0
          14         143           2
          14         144           2
          14         145           2
          14         146           0
          14         147           5
          14         148           0
          14         149           0
          14         150           0
          14         151           0
          14         152           0
          14         153           0
          14         154           0
          14         155           0
          14         156           5
          14         157           0
          14         158           0
          14         159           0
          14         160           5
          14         161           0
          14         162           0
          14         163           0
          14         164           0
          14         165           0
          14         166           0
          14         167           0
          14         168           0
          14         169           0
          14         170           0
          14         171           0
          14         172           0
          14         173           5
          14         174           0
          14         175           0
          14         176           5
          14         177           5
          14         178           0
          14         179           0
          14         180           5
          14         181           0
          14         182           0
          14         183           0
          14         184           5
          14         185           5
          14         186           5
          14         187           0
          14         188           0
          14         189           5
          14         190           0
          14         191           5
          14         192           5
          14         193           5
          14         194           5
          14         195           0
          14         196           3
          15           1           3
          15           2           3
          15           3           4
          15           4           4
          15           5           0
          15           6           4
          15           7           4
          15           8           4
          15           9           4
          15          10           4
          15          11           4
          15          12           0
          15          13           0
          15          14           0
          15          15           0
          15          16           0
          15          17           0
          15          18           0
          15          19           0
          15          20           0
          15          21           0
          15          22           1
          15          23           0
          15          24           0
          15          25           0
          15          26           0
          15          27           1
          15          28           0
          15          29           0
          15          30           0
          15          31           0
          15          32           0
          15          33           0
          15          34           0
          15          35           0
          15          36           0
          15          37           0
          15          38           0
          15          39           0
          15          40           0
          15          41           0
          15          42           0
          15          43           0
          15          44           0
          15          45           0
          15          46           1
          15          47           0
          15          48           0
          15          49           0
          15          50           0
          15          51           0
          15          52           0
          15          53           0
          15          54           0
          15          55           0
          15          56           0
          15          57           0
          15          58           0
          15          59           0
          15          60           0
          15          61           0
          15          62           0
          15          63           0
          15          64           0
          15          65           0
          15          66           0
          15          67           0
          15          68           0
          15          69           0
          15          70           1
          15          71           0
          15          72           1
          15          73           0
          15          74           0
          15          75           0
          15          76           0
          15          77           0
          15          78           0
          15          79           0
          15          80           0
          15          81           0
          15          82           0
          15          83           0
          15          84           0
          15          85           0
          15          86           1
          15          87           0
          15          88           0
          15          89           0
          15          90           0
          15          91           0
          15          92           0
          15          93           0
          15          94           1
          15          95           0
          15          96           0
          15          97           0
          15          98           0
          15          99           0
          15         100           0
          15         101           0
          15         102           0
          15         103           1
          15         104           0
          15         105           0
          15         106           0
          15         107           0
          15         108           0
          15         109           0
          15         110           1
          15         111           0
          15         112           0
          15         113           0
          15         114           0
          15         115           0
          15         116           0
          15         117           0
          15         118           0
          15         119           0
          15         120           0
          15         121           0
          15         122           0
          15         123           0
          15         124           0
          15         125           1
          15         126           0
          15         127           1
          15         128           0
          15         129           0
          15         130           0
          15         131           0
          15         132           0
          15         133           0
          15         134           0
          15         135           0
          15         136           0
          15         137           0
          15         138           0
          15         139           0
          15         140           0
          15         141           0
          15         142           0
          15         143           2
          15         144           2
          15         145           2
          15         146           0
          15         147           0
          15         148           5
          15         149           5
          15         150           0
          15         151           0
          15         152           5
          15         153           5
          15         154           0
          15         155           0
          15         156           5
          15         157           0
          15         158           0
          15         159           5
          15         160           0
          15         161           5
          15         162           0
          15         163           0
          15         164           0
          15         165           0
          15         166           0
          15         167           5
          15         168           0
          15         169           0
          15         170           0
          15         171           5
          15         172           0
          15         173           0
          15         174           5
          15         175           0
          15         176           0
          15         177           0
          15         178           5
          15         179           0
          15         180           0
          15         181           5
          15         182           5
          15         183           0
          15         184           0
          15         185           0
          15         186           5
          15         187           0
          15         188           0
          15         189           5
          15         190           5
          15         191           0
          15         192           0
          15         193           5
          15         194           0
          15         195           0
          15         196           3
          16           1           3
          16           2           3
          16           3           4
          16           4           4
          16           5           4
          16           6           4
          16           7           4
          16           8           4
          16           9           4
          16          10           4
          16          11           0
          16          12           0
          16          13           0
          16          14           0
          16          15           0
          16          16           0
          16          17           0
          16          18           0
          16          19           0
          16          20           0
          16          21           0
          16          22           0
          16          23           0
          16          24           0
          16          25           0
          16          26           0
          16          27           0
          16          28           0
          16          29           0
          16          30           0
          16          31           0
          16          32           0
          16          33           0
          16          34           0
          16          35           0
          16          36           0
          16          37           0
          16          38           1
          16          39           0
          16          40           0
          16          41           0
          16          42           0
          16          43           0
          16          44           0
          16          45           0
          16          46           0
          16          47           0
          16          48           0
          16          49           1
          16          50           0
          16          51           0
          16          52           0
          16          53           0
          16          54           0
          16          55           0
          16          56           0
          16          57           0
          16          58           0
          16          59           0
          16          60           0
          16          61           0
          16          62           0
          16          63           0
          16          64           0
          16          65           0
          16          66           0
          16          67           0
          16          68           0
          16          69           0
          16          70           0
          16          71           0
          16          72           0
          16          73           0
          16          74           0
          16          75           0
          16          76           0
          16          77           0
          16          78           0
          16          79           0
          16          80           0
          16          81           0
          16          82           0
          16          83           0
          16          84           0
          16          85           0
          16          86           0
          16          87           0
          16          88           0
          16          89           0
          16          90           0
          16          91           0
          16          92           0
          16          93           0
          16          94           0
          16          95           0
          16          96           0
          16          97           0
          16          98           0
          16          99           0
          16         100           0
          16         101           0
          16         102           0
          16         103           0
          16         104           0
          16         105           0
          16         106           1
          16         107           0
          16         108           1
          16         109           0
          16         110           0
          16         111           0
          16         112           0
          16         113           0
          16         114           0
          16         115           0
          16         116           0
          16         117           0
          16         118           0
          16         119           0
          16         120           0
          16         121           0
          16         122           0
          16         123           0
          16         124           0
          16         125           0
          16         126           0
          16         127           0
          16         128           0
          16         129           0
          16         130           0
          16         131           0
          16         132           0
          16         133           0
          16         134           0
          16         135           0
          16         136           0
          16         137           0
          16         138           1
          16         139           0
          16         140           0
          16         141           0
          16         142           2
          16         143           2
          16         144           2
          16         145           2
          16         146           0
          16         147           5
          16         148           0
          16         149           0
          16         150           0
          16         151           0
          16         152           0
          16         153           5
          16         154           0
          16         155           0
          16         156           0
          16         157           0
          16         158           0
          16         159           5
          16         160           0
          16         161           0
          16         162           5
          16         163           0
          16         164           0
          16         165           0
          16         166           5
          16         167           0
          16         168           0
          16         169           0
          16         170           5
          16         171           0
          16         172           0
          16         173           0
          16         174           0
          16         175           0
          16         176           0
          16         177           5
          16         178           0
          16         179           5
          16         180           5
          16         181           0
          16         182           0
          16         183           0
          16         184           0
          16         185           0
          16         186           0
          16         187           0
          16         188           0
          16         189           0
          16         190           5
          16         191           0
          16         192           5
          16         193           0
          16         194           5
          16         195           0
          16         196           3
          17           1           3
          17           2           3
          17           3           3
          17           4           4
          17           5           4
          17           6           4
          17           7           4
          17           8           0
          17           9           4
          17          10           0
          17          11           4
          17          12           0
          17          13           0
          17          14           0
          17          15           0
          17          16           0
          17          17           0
          17          18           0
          17          19           0
          17          20           0
          17          21           0
          17          22           0
          17          23           0
          17          24           0
          17          25           0
          17          26           0
          17          27           0
          17          28           0
          17          29           0
          17          30           0
          17          31           0
          17          32           0
          17          33           0
          17          34           0
          17          35           0
          17          36           0
          17          37           0
          17          38           0
          17          39           0
          17          40           0
          17          41           0
          17          42           0
          17          43           0
          17          44           0
          17          45           0
          17          46           0
          17          47           0
          17          48           0
          17          49           0
          17          50           0
          17          51           0
          17          52           0
          17          53           0
          17          54           0
          17          55           0
          17          56           0
          17          57           0
          17          58           0
          17          59           0
          17          60           0
          17          61           0
          17          62           0
          17          63           1
          17          64           0
          17          65           0
          17          66           0
          17          67           0
          17          68           0
          17          69           0
          17          70           1
          17          71           0
          17          72           0
          17          73           0
          17          74           0
          17          75           0
          17          76           0
          17          77           0
          17          78           0
          17          79           0
          17          80           0
          17          81           0
          17          82           0
          17          83           0
          17          84           0
          17          85           0
          17          86           0
          17          87           0
          17          88           0
          17          89           0
          17          90           0
          17          91           1
          17          92           0
          17          93           0
          17          94           0
          17          95           0
          17          96           0
          17          97           0
          17          98           0
          17          99           0
          17         100           0
          17         101           0
          17         102           0
          17         103           0
          17         104           1
          17         105           1
          17         106           0
          17         107           0
          17         108           0
          17         109           0
          17         110           0
          17         111           0
          17         112           0
          17         113           0
          17         114           0
          17         115           0
          17         116           0
          17         117           0
          17         118           0
          17         119           0
          17         120           0
          17         121           0
          17         122           0
          17         123           0
          17         124           0
          17         125           1
          17         126           0
          17         127           0
          17         128           0
          17         129           0
          17         130           0
          17         131           0
          17         132           0
          17         133           0
          17         134           0
          17         135           0
          17         136           1
          17         137           0
          17         138           0
          17         139           0
          17         140           0
          17         141           0
          17         142           2
          17         143           2
          17         144           2
          17         145           0
          17         146           0
          17         147           0
          17         148           0
          17         149           5
          17         150           0
          17         151           0
          17         152           0
          17         153           0
          17         154           0
          17         155           0
          17         156           0
          17         157           0
          17         158           5
          17         159           0
          17         160           0
          17         161           0
          17         162           5
          17         163           5
          17         164           0
          17         165           0
          17         166           0
          17         167           5
          17         168           0
          17         169           0
          17         170           0
          17         171           5
          17         172           5
          17         173           0
          17         174           5
          17         175           0
          17         176           0
          17         177           5
          17         178           5
          17         179           0
          17         180           0
          17         181           0
          17         182           0
          17         183           0
          17         184           0
          17         185           0
          17         186           0
          17         187           0
          17         188           0
          17         189           0
          17         190           0
          17         191           0
          17         192           5
          17         193           0
          17         194           0
          17         195           0
          17         196           3
          18           1           3
          18           2           3
          18           3           3
          18           4           0
          18           5           4
          18           6           0
          18           7           4
          18           8           4
          18           9           4
          18          10           4
          18          11           4
          18          12           0
          18          13           0
          18          14           0
          18          15           0
          18          16           0
          18          17           0
          18          18           0
          18          19           0
          18          20           0
          18          21           0
          18          22           0
          18          23           0
          18          24           0
          18          25           0
          18          26           0
          18          27           0
          18          28           0
          18          29           0
          18          30           0
          18          31           0
          18          32           0
          18          33           0
          18          34           0
          18          35           0
          18          36           0
          18          37           1
          18          38           0
          18          39           1
          18          40           0
          18          41           0
          18          42           0
          18          43           0
          18          44           0
          18          45           0
          18          46           0
          18          47           1
          18          48           0
          18          49           0
          18          50           0
          18          51           0
          18          52           0
          18          53           0
          18          54           0
          18          55           0
          18          56           0
          18          57           0
          18          58           0
          18          59           0
          18          60           0
          18          61           0
          18          62           0
          18          63           0
          18          64           0
          18          65           0
          18          66           0
          18          67           0
          18          68           1
          18          69           0
          18          70           0
          18          71           0
          18          72           0
          18          73           0
          18          74           1
          18          75           0
          18          76           0
          18          77           0
          18          78           0
          18          79           0
          18          80           0
          18          81           0
          18          82           0
          18          83           0
          18          84           0
          18          85           0
          18          86           1
          18          87           0
          18          88           0
          18          89           0
          18          90           1
          18          91           0
          18          92           0
          18          93           0
          18          94           0
          18          95           0
          18          96           1
          18          97           0
          18          98           0
          18          99           0
          18         100           0
          18         101           0
          18         102           0
          18         103           0
          18         104           1
          18         105           0
          18         106           0
          18         107           0
          18         108           0
          18         109           0
          18         110           0
          18         111           0
          18         112           0
          18         113           0
          18         114           0
          18         115           0
          18         116           0
          18         117           0
          18         118           0
          18         119           0
          18         120           0
          18         121           0
          18         122           0
          18         123           1
          18         124           0
          18         125           0
          18         126           0
          18         127           0
          18         128           0
          18         129           0
          18         130           0
          18         131           0
          18         132           0
          18         133           0
          18         134           0
          18         135           0
          18         136           0
          18         137           0
          18         138           0
          18         139           1
          18         140           0
          18         141           0
          18         142           2
          18         143           2
          18         144           2
          18         145           5
          18         146           0
          18         147           0
          18         148           5
          18         149           5
          18         150           0
          18         151           0
          18         152           0
          18         153           5
          18         154           0
          18         155           5
          18         156           0
          18         157           0
          18         158           0
          18         159           0
          18         160           0
          18         161           0
          18         162           0
          18         163           0
          18         164           0
          18         165           0
          18         166           0
          18         167           0
          18         168           0
          18         169           5
          18         170           0
          18         171           0
          18         172           5
          18         173           5
          18         174           0
          18         175           0
          18         176           0
          18         177           5
          18         178           5
          18         179           0
          18         180           5
          18         181           0
          18         182           0
          18         183           0
          18         184           0
          18         185           0
          18         186           0
          18         187           5
          18         188           0
          18         189           0
          18         190           5
          18         191           0
          18         192           5
          18         193           0
          18         194           0
          18         195           0
          18         196           3
          19           1           3
          19           2           3
          19           3           3
          19           4           4
          19           5           4
          19           6           4
          19           7           4
          19           8           0
          19           9           0
          19          10           4
          19          11           4
          19          12           0
          19          13           0
          19          14           0
          19          15           0
          19          16           0
          19          17           0
          19          18           0
          19          19           0
          19          20           0
          19          21           0
          19          22           0
          19          23           0
          19          24           0
          19          25           1
          19          26           0
          19          27           0
          19          28           0
          19          29           0
          19          30           0
          19          31           0
          19          32           0
          19          33           0
          19          34           0
          19          35           0
          19          36           0
          19          37           0
          19          38           0
          19          39           0
          19          40           0
          19          41           0
          19          42           0
          19          43           1
          19          44           0
          19          45           0
          19          46           0
          19          47           0
          19          48           0
          19          49           0
          19          50           0
          19          51           0
          19          52           0
          19          53           0
          19          54           0
          19          55           0
          19          56           0
          19          57           0
          19          58           0
          19          59           0
          19          60           0
          19          61           0
          19          62           1
          19          63           0
          19          64           0
          19          65           0
          19          66           1
          19          67           0
          19          68           0
          19          69           1
          19          70           0
          19          71           0
          19          72           0
          19          73           0
          19          74           0
          19          75           0
          19          76           0
          19          77           0
          19          78           0
          19          79           0
          19          80           0
          19          81           0
          19          82           0
          19          83           0
          19          84           0
          19          85           0
          19          86           0
          19          87           0
          19          88           0
          19          89           0
          19          90           0
          19          91           0
          19          92           0
          19          93           1
          19          94           0
          19          95           1
          19          96           0
          19          97           0
          19          98           0
          19          99           0
          19         100           0
          19         101           0
          19         102           0
          19         103           0
          19         104           0
          19         105           0
          19         106           0
          19         107           1
          19         108           1
          19         109           0
          19         110           0
          19         111           0
          19         112           0
          19         113           0
          19         114           0
          19         115           0
          19         116           0
          19         117           0
          19         118           0
          19         119           0
          19         120           1
          19         121           0
          19         122           0
          19         123           0
          19         124           0
          19         125           0
          19         126           0
          19         127           0
          19         128           0
          19         129           0
          19         130           0
          19         131           0
          19         132           0
          19         133           0
          19         134           1
          19         135           0
          19         136           0
          19         137           0
          19         138           0
          19         139           0
          19         140           0
          19         141           0
          19         142           2
          19         143           2
          19         144           2
          19         145           0
          19         146           5
          19         147           5
          19         148           0
          19         149           5
          19         150           0
          19         151           5
          19         152           0
          19         153           0
          19         154           0
          19         155           0
          19         156           0
          19         157           0
          19         158           5
          19         159           0
          19         160           0
          19         161           5
          19         162           0
          19         163           0
          19         164           0
          19         165           5
          19         166           0
          19         167           5
          19         168           5
          19         169           0
          19         170           0
          19         171           0
          19         172           5
          19         173           5
          19         174           0
          19         175           0
          19         176           5
          19         177           5
          19         178           5
          19         179           0
          19         180           0
          19         181           5
          19         182           0
          19         183           0
          19         184           0
          19         185           0
          19         186           5
          19         187           0
          19         188           0
          19         189           0
          19         190           5
          19         191           0
          19         192           0
          19         193           0
          19         194           0
          19         195           0
          19         196           3
          20           1           3
          20           2           3
          20           3           3
          20           4           4
          20           5           0
          20           6           4
          20           7           4
          20           8           4
          20           9           0
          20          10           4
          20          11           4
          20          12           0
          20          13           1
          20          14           0
          20          15           0
          20          16           0
          20          17           0
          20          18           0
          20          19           0
          20          20           0
          20          21           1
          20          22           0
          20          23           0
          20          24           1
          20          25           0
          20          26           0
          20          27           0
          20          28           0
          20          29           0
          20          30           1
          20          31           0
          20          32           0
          20          33           0
          20          34           0
          20          35           0
          20          36           0
          20          37           0
          20          38           0
          20          39           0
          20          40           0
          20          41           0
          20          42           0
          20          43           0
          20          44           0
          20          45           0
          20          46           0
          20          47           0
          20          48           1
          20          49           0
          20          50           1
          20          51           0
          20          52           0
          20          53           0
          20          54           0
          20          55           0
          20          56           0
          20          57           0
          20          58           0
          20          59           0
          20          60           0
          20          61           0
          20          62           0
          20          63           0
          20          64           0
          20          65           0
          20          66           0
          20          67           0
          20          68           0
          20          69           0
          20          70           0
          20          71           1
          20          72           0
          20          73           0
          20          74           0
          20          75           0
          20          76           0
          20          77           0
          20          78           1
          20          79           0
          20          80           0
          20          81           0
          20          82           0
          20          83           0
          20          84           0
          20          85           1
          20          86           0
          20          87           0
          20          88           0
          20          89           0
          20          90           0
          20          91           0
          20          92           0
          20          93           0
          20          94           0
          20          95           0
          20          96           0
          20          97           0
          20          98           0
          20          99           0
          20         100           0
          20         101           0
          20         102           0
          20         103           0
          20         104           0
          20         105           0
          20         106           0
          20         107           0
          20         108           0
          20         109           0
          20         110           0
          20         111           0
          20         112           1
          20         113           0
          20         114           0
          20         115           0
          20         116           0
          20         117           0
          20         118           0
          20         119           1
          20         120           0
          20         121           0
          20         122           0
          20         123           0
          20         124           0
          20         125           0
          20         126           0
          20         127           0
          20         128           0
          20         129           0
          20         130           0
          20         131           0
          20         132           0
          20         133           0
          20         134           0
          20         135           0
          20         136           0
          20         137           0
          20         138           0
          20         139           0
          20         140           0
          20         141           2
          20         142           2
          20         143           2
          20         144           2
          20         145           5
          20         146           0
          20         147           5
          20         148           0
          20         149           0
          20         150           0
          20         151           5
          20         152           0
          20         153           0
          20         154           0
          20         155           0
          20         156           0
          20         157           0
          20         158           0
          20         159           0
          20         160           0
          20         161           5
          20         162           0
          20         163           0
          20         164           5
          20         165           0
          20         166           0
          20         167           0
          20         168           0
          20         169           0
          20         170           0
          20         171           0
          20         172           0
          20         173           0
          20         174           0
          20         175           0
          20         176           0
          20         177           0
          20         178           5
          20         179           0
          20         180           0
          20         181           0
          20         182           0
          20         183           0
          20         184           0
          20         185           0
          20         186           0
          20         187           5
          20         188           0
          20         189           0
          20         190           5
          20         191           0
          20         192           0
          20         193           0
          20         194           0
          20         195           5
          20         196           3
          21           1           3
          21           2           3
          21           3           3
          21           4           4
          21           5           4
          21           6           4
          21           7           0
          21           8           4
          21           9           4
          21          10           4
          21          11           4
          21          12           0
          21          13           1
          21          14           0
          21          15           0
          21          16           0
          21          17           0
          21          18           0
          21          19           0
          21          20           0
          21          21           0
          21          22           0
          21          23           0
          21          24           0
          21          25           0
          21          26           0
          21          27           0
          21          28           0
          21          29           0
          21          30           0
          21          31           0
          21          32           0
          21          33           0
          21          34           0
          21          35           0
          21          36           0
          21          37           0
          21          38           0
          21          39           0
          21          40           0
          21          41           0
          21          42           0
          21          43           0
          21          44           0
          21          45           0
          21          46           0
          21          47           0
          21          48           0
          21          49           0
          21          50           1
          21          51           0
          21          52           0
          21          53           0
          21          54           0
          21          55           0
          21          56           0
          21          57           0
          21          58           0
          21          59           1
          21          60           0
          21          61           0
          21          62           0
          21          63           0
          21          64           0
          21          65           1
          21          66           0
          21          67           0
          21          68           0
          21          69           0
          21          70           0
          21          71           0
          21          72           1
          21          73           1
          21          74           0
          21          75           1
          21          76           0
          21          77           0
          21          78           0
          21          79           1
          21          80           0
          21          81           0
          21          82           0
          21          83           0
          21          84           0
          21          85           0
          21          86           0
          21          87           0
          21          88           0
          21          89           1
          21          90           0
          21          91           0
          21          92           0
          21          93           0
          21          94           0
          21          95           0
          21          96           0
          21          97           0
          21          98           0
          21          99           0
          21         100           0
          21         101           0
          21         102           0
          21         103           0
          21         104           0
          21         105           0
          21         106           1
          21         107           1
          21         108           1
          21         109           0
          21         110           1
          21         111           0
          21         112           0
          21         113           0
          21         114           0
          21         115           0
          21         116           0
          21         117           0
          21         118           0
          21         119           0
          21         120           0
          21         121           0
          21         122           0
          21         123           0
          21         124           0
          21         125           1
          21         126           0
          21         127           0
          21         128           0
          21         129           0
          21         130           0
          21         131           0
          21         132           0
          21         133           0
          21         134           0
          21         135           0
          21         136           0
          21         137           1
          21         138           0
          21         139           0
          21         140           0
          21         141           2
          21         142           2
          21         143           2
          21         144           0
          21         145           5
          21         146           0
          21         147           0
          21         148           0
          21         149           5
          21         150           0
          21         151           0
          21         152           0
          21         153           0
          21         154           0
          21         155           5
          21         156           0
          21         157           0
          21         158           5
          21         159           0
          21         160           0
          21         161           5
          21         162           0
          21         163           0
          21         164           0
          21         165           5
          21         166           0
          21         167           0
          21         168           0
          21         169           0
          21         170           0
          21         171           5
          21         172           5
          21         173           0
          21         174           5
          21         175           5
          21         176           0
          21         177           0
          21         178           0
          21         179           0
          21         180           0
          21         181           0
          21         182           5
          21         183           0
          21         184           5
          21         185           0
          21         186           0
          21         187           0
          21         188           0
          21         189           0
          21         190           5
          21         191           0
          21         192           5
          21         193           0
          21         194           0
          21         195           0
          21         196           3
          22           1           3
          22           2           3
          22           3           3
          22           4           3
          22           5           4
          22           6           0
          22           7           4
          22           8           4
          22           9           4
          22          10           0
          22          11           4
          22          12           0
          22          13           0
          22          14           0
          22          15           0
          22          16           0
          22          17           0
          22          18           0
          22          19           0
          22          20           0
          22          21           0
          22          22           0
          22          23           1
          22          24           0
          22          25           0
          22          26           0
          22          27           0
          22          28           0
          22          29           0
          22          30           0
          22          31           0
          22          32           0
          22          33           0
          22          34           0
          22          35           0
          22          36           0
          22          37           0
          22          38           0
          22          39           0
          22          40           0
          22          41           0
          22          42           0
          22          43           0
          22          44           1
          22          45           0
          22          46           0
          22          47           0
          22          48           0
          22          49           0
          22          50           0
          22          51           0
          22          52           0
          22          53           0
          22          54           0
          22          55           0
          22          56           0
          22          57           0
          22          58           1
          22          59           1
          22          60           0
          22          61           0
          22          62           0
          22          63           0
          22          64           0
          22          65           0
          22          66           0
          22          67           0
          22          68           0
          22          69           0
          22          70           0
          22          71           0
          22          72           0
          22          73           1
          22          74           0
          22          75           0
          22          76           0
          22          77           0
          22          78           0
          22          79           1
          22          80           0
          22          81           0
          22          82           0
          22          83           1
          22          84           0
          22          85           0
          22          86           0
          22          87           0
          22          88           0
          22          89           1
          22          90           0
          22          91           0
          22          92           0
          22          93           0
          22          94           0
          22          95           0
          22          96           0
          22          97           0
          22          98           0
          22          99           0
          22         100           0
          22         101           0
          22         102           0
          22         103           0
          22         104           0
          22         105           0
          22         106           0
          22         107           0
          22         108           0
          22         109           0
          22         110           1
          22         111           0
          22         112           0
          22         113           0
          22         114           0
          22         115           0
          22         116           0
          22         117           0
          22         118           0
          22         119           0
          22         120           0
          22         121           0
          22         122           0
          22         123           0
          22         124           0
          22         125           0
          22         126           0
          22         127           0
          22         128           0
          22         129           0
          22         130           0
          22         131           0
          22         132           0
          22         133           0
          22         134           0
          22         135           0
          22         136           0
          22         137           0
          22         138           0
          22         139           0
          22         140           0
          22         141           2
          22         142           2
          22         143           2
          22         144           0
          22         145           0
          22         146           0
          22         147           0
          22         148           0
          22         149           0
          22         150           0
          22         151           0
          22         152           0
          22         153           0
          22         154           5
          22         155           0
          22         156           5
          22         157           5
          22         158           5
          22         159           5
          22         160           0
          22         161           5
          22         162           0
          22         163           0
          22         164           5
          22         165           0
          22         166           0
          22         167           0
          22         168           0
          22         169           0
          22         170           0
          22         171           5
          22         172           5
          22         173           0
          22         174           0
          22         175           0
          22         176           5
          22         177           5
          22         178           0
          22         179           0
          22         180           5
          22         181           0
          22         182           5
          22         183           5
          22         184           0
          22         185           0
          22         186           0
          22         187           0
          22         188           0
          22         189           5
          22         190           0
          22         191           0
          22         192           0
          22         193           5
          22         194           0
          22         195           5
          22         196           3
          23           1           3
          23           2           3
          23           3           3
          23           4           3
          23           5           0
          23           6           4
          23           7           4
          23           8           4
          23           9           4
          23          10           0
          23          11           4
          23          12           0
          23          13           0
          23          14           1
          23          15           1
          23          16           0
          23          17           0
          23          18           0
          23          19           0
          23          20           0
          23          21           0
          23          22           0
          23          23           0
          23          24           0
          23          25           0
          23          26           0
          23          27           0
          23          28           0
          23          29           0
          23          30           0
          23          31           0
          23          32           0
          23          33           0
          23          34           0
          23          35           0
          23          36           1
          23          37           0
          23          38           0
          23          39           0
          23          40           0
          23          41           0
          23          42           1
          23          43           0
          23          44           1
          23          45           0
          23          46           0
          23          47           0
          23          48           0
          23          49           0
          23          50           0
          23          51           0
          23          52           0
          23          53           0
          23          54           0
          23          55           0
          23          56           0
          23          57           0
          23          58           0
          23          59           0
          23          60           0
          23          61           0
          23          62           0
          23          63           0
          23          64           0
          23          65           0
          23          66           0
          23          67           0
          23          68           1
          23          69           1
          23          70           1
          23          71           0
          23          72           1
          23          73           1
          23          74           0
          23          75           0
          23          76           0
          23          77           0
          23          78           0
          23          79           0
          23          80           0
          23          81           0
          23          82           0
          23          83           0
          23          84           1
          23          85           0
          23          86           0
          23          87           0
          23          88           0
          23          89           0
          23          90           0
          23          91           0
          23          92           0
          23          93           0
          23          94           1
          23          95           0
          23          96           0
          23          97           0
          23          98           0
          23          99           0
          23         100           0
          23         101           0
          23         102           0
          23         103           0
          23         104           0
          23         105           0
          23         106           0
          23         107           0
          23         108           0
          23         109           0
          23         110           1
          23         111           0
          23         112           0
          23         113           0
          23         114           0
          23         115           0
          23         116           0
          23         117           0
          23         118           0
          23         119           0
          23         120           1
          23         121           0
          23         122           0
          23         123           0
          23         124           0
          23         125           0
          23         126           0
          23         127           1
          23         128           0
          23         129           0
          23         130           0
          23         131           0
          23         132           0
          23         133           0
          23         134           0
          23         135           0
          23         136           0
          23         137           0
          23         138           0
          23         139           0
          23         140           0
          23         141           2
          23         142           2
          23         143           2
          23         144           0
          23         145           5
          23         146           0
          23         147           0
          23         148           0
          23         149           0
          23         150           0
          23         151           5
          23         152           0
          23         153           0
          23         154           0
          23         155           0
          23         156           0
          23         157           5
          23         158           0
          23         159           0
          23         160           0
          23         161           0
          23         162           5
          23         163           0
          23         164           0
          23         165           5
          23         166           5
          23         167           5
          23         168           5
          23         169           0
          23         170           0
          23         171           0
          23         172           5
          23         173           0
          23         174           5
          23         175           5
          23         176           0
          23         177           0
          23         178           5
          23         179           5
          23         180           5
          23         181           5
          23         182           0
          23         183           0
          23         184           5
          23         185           0
          23         186           0
          23         187           0
          23         188           0
          23         189           0
          23         190           0
          23         191           0
          23         192           0
          23         193           0
          23         194           5
          23         195           0
          23         196           3
          24           1           3
          24           2           3
          24           3           3
          24           4           3
          24           5           4
          24           6           4
          24           7           0
          24           8           4
          24           9           4
          24          10           4
          24          11           4
          24          12           0
          24          13           0
          24          14           0
          24          15           0
          24          16           0
          24          17           0
          24          18           0
          24          19           0
          24          20           0
          24          21           0
          24          22           0
          24          23           0
          24          24           0
          24          25           0
          24          26           0
          24          27           0
          24          28           0
          24          29           0
          24          30           0
          24          31           0
          24          32           0
          24          33           0
          24          34           0
          24          35           0
          24          36           0
          24          37           0
          24          38           0
          24          39           0
          24          40           0
          24          41           0
          24          42           0
          24          43           1
          24          44           0
          24          45           0
          24          46           0
          24          47           0
          24          48           0
          24          49           0
          24          50           0
          24          51           0
          24          52           0
          24          53           0
          24          54           0
          24          55           0
          24          56           0
          24          57           0
          24          58           0
          24          59           0
          24          60           0
          24          61           0
          24          62           0
          24          63           0
          24          64           0
          24          65           0
          24          66           0
          24          67           0
          24          68           0
          24          69           0
          24          70           0
          24          71           0
          24          72           0
          24          73           0
          24          74           0
          24          75           0
          24          76           0
          24          77           0
          24          78           0
          24          79           0
          24          80           0
          24          81           0
          24          82           0
          24          83           0
          24          84           0
          24          85           0
          24          86           0
          24          87           0
          24          88           0
          24          89           0
          24          90           0
          24          91           1
          24          92           0
          24          93           1
          24          94           0
          24          95           1
          24          96           1
          24          97           0
          24          98           0
          24          99           0
          24         100           0
          24         101           0
          24         102           0
          24         103           0
          24         104           0
          24         105           0
          24         106           0
          24         107           0
          24         108           0
          24         109           0
          24         110           1
          24         111           0
          24         112           0
          24         113           0
          24         114           0
          24         115           0
          24         116           0
          24         117           0
          24         118           0
          24         119           0
          24         120           0
          24         121           0
          24         122           0
          24         123           0
          24         124           0
          24         125           0
          24         126           0
          24         127           0
          24         128           0
          24         129           0
          24         130           0
          24         131           0
          24         132           1
          24         133           0
          24         134           0
          24         135           0
          24         136           0
          24         137           0
          24         138           0
          24         139           0
          24         140           2
          24         141           2
          24         142           2
          24         143           2
          24         144           0
          24         145           5
          24         146           0
          24         147           0
          24         148           0
          24         149           0
          24         150           5
          24         151           0
          24         152           0
          24         153           5
          24         154           0
          24         155           0
          24         156           0
          24         157           0
          24         158           5
          24         159           5
          24         160           0
          24         161           0
          24         162           0
          24         163           0
          24         164           0
          24         165           5
          24         166           0
          24         167           0
          24         168           5
          24         169           0
          24         170           5
          24         171           0
          24         172           0
          24         173           5
          24         174           0
          24         175           0
          24         176           0
          24         177           0
          24         178           5
          24         179           0
          24         180           5
          24         181           0
          24         182           5
          24         183           5
          24         184           0
          24         185           0
          24         186           0
          24         187           5
          24         188           5
          24         189           0
          24         190           0
          24         191           0
          24         192           0
          24         193           0
          24         194           0
          24         195           5
          24         196           3
          25           1           3
          25           2           3
          25           3           3
          25           4           3
          25           5           4
          25           6           0
          25           7           4
          25           8           4
          25           9           4
          25          10           4
          25          11           4
          25          12           0
          25          13           0
          25          14           0
          25          15           0
          25          16           0
          25          17           1
          25          18           0
          25          19           0
          25          20           0
          25          21           0
          25          22           0
          25          23           1
          25          24           0
          25          25           0
          25          26           0
          25          27           0
          25          28           0
          25          29           1
          25          30           0
          25          31           0
          25          32           0
          25          33           0
          25          34           0
          25          35           0
          25          36           0
          25          37           0
          25          38           0
          25          39           0
          25          40           1
          25          41           0
          25          42           0
          25          43           0
          25          44           0
          25          45           0
          25          46           0
          25          47           0
          25          48           1
          25          49           0
          25          50           0
          25          51           1
          25          52           0
          25          53           0
          25          54           0
          25          55           0
          25          56           0
          25          57           0
          25          58           0
          25          59           0
          25          60           0
          25          61           0
          25          62           0
          25          63           0
          25          64           0
          25          65           0
          25          66           0
          25          67           0
          25          68           0
          25          69           1
          25          70           0
          25          71           0
          25          72           0
          25          73           0
          25          74           0
          25          75           0
          25          76           0
          25          77           0
          25          78           0
          25          79           0
          25          80           0
          25          81           0
          25          82           0
          25          83           0
          25          84           0
          25          85           0
          25          86           0
          25          87           0
          25          88           0
          25          89           0
          25          90           0
          25          91           0
          25          92           0
          25          93           0
          25          94           0
          25          95           0
          25          96           0
          25          97           0
          25          98           0
          25          99           0
          25         100           0
          25         101           0
          25         102           0
          25         103           1
          25         104           0
          25         105           0
          25         106           0
          25         107           0
          25         108           0
          25         109           0
          25         110           0
          25         111           1
          25         112           0
          25         113           0
          25         114           0
          25         115           0
          25         116           0
          25         117           0
          25         118           0
          25         119           0
          25         120           0
          25         121           0
          25         122           1
          25         123           0
          25         124           0
          25         125           0
          25         126           0
          25         127           0
          25         128           0
          25         129           0
          25         130           0
          25         131           0
          25         132           0
          25         133           0
          25         134           0
          25         135           0
          25         136           0
          25         137           0
          25         138           0
          25         139           0
          25         140           2
          25         141           2
          25         142           2
          25         143           0
          25         144           0
          25         145           5
          25         146           5
          25         147           0
          25         148           0
          25         149           5
          25         150           0
          25         151           5
          25         152           0
          25         153           0
          25         154           5
          25         155           0
          25         156           5
          25         157           0
          25         158           0
          25         159           0
          25         160           0
          25         161           0
          25         162           0
          25         163           0
          25         164           5
          25         165           0
          25         166           0
          25         167           0
          25         168           5
          25         169           0
          25         170           0
          25         171           0
          25         172           0
          25         173           0
          25         174           5
          25         175           0
          25         176           5
          25         177           0
          25         178           0
          25         179           0
          25         180           0
          25         181           0
          25         182           0
          25         183           5
          25         184           0
          25         185           5
          25         186           5
          25         187           0
          25         188           0
          25         189           0
          25         190           0
          25         191           0
          25         192           0
          25         193           0
          25         194           0
          25         195           0
          25         196           3
          26           1           3
          26           2           3
          26           3           3
          26           4           3
          26           5           4
          26           6           4
          26           7           4
          26           8           4
          26           9           4
          26          10           0
          26          11           0
          26          12           0
          26          13           0
          26          14           0
          26          15           0
          26          16           0
          26          17           0
          26          18           0
          26          19           0
          26          20           0
          26          21           1
          26          22           0
          26          23           0
          26          24           0
          26          25           0
          26          26           0
          26          27           0
          26          28           0
          26          29           1
          26          30           0
          26          31           0
          26          32           0
          26          33           0
          26          34           0
          26          35           0
          26          36           1
          26          37           0
          26          38           0
          26          39           0
          26          40           0
          26          41           0
          26          42           1
          26          43           0
          26          44           0
          26          45           0
          26          46           0
          26          47           1
          26          48           0
          26          49           0
          26          50           0
          26          51           0
          26          52           0
          26          53           0
          26          54           0
          26          55           1
          26          56           0
          26          57           0
          26          58           1
          26          59           1
          26          60           0
          26          61           1
          26          62           1
          26          63           0
          26          64           0
          26          65           0
          26          66           0
          26          67           0
          26          68           0
          26          69           0
          26          70           0
          26          71           0
          26          72           0
          26          73           0
          26          74           0
          26          75           0
          26          76           0
          26          77           0
          26          78           1
          26          79           0
          26          80           0
          26          81           0
          26          82           0
          26          83           0
          26          84           0
          26          85           0
          26          86           0
          26          87           0
          26          88           0
          26          89           0
          26          90           0
          26          91           0
          26          92           0
          26          93           0
          26          94           0
          26          95           0
          26          96           0
          26          97           0
          26          98           0
          26          99           0
          26         100           0
          26         101           0
          26         102           0
          26         103           0
          26         104           1
          26         105           0
          26         106           0
          26         107           0
          26         108           0
          26         109           0
          26         110           0
          26         111           1
          26         112           0
          26         113           0
          26         114           0
          26         115           0
          26         116           0
          26         117           0
          26         118           0
          26         119           0
          26         120           0
          26         121           1
          26         122           1
          26         123           1
          26         124           0
          26         125           0
          26         126           0
          26         127           0
          26         128           1
          26         129           0
          26         130           0
          26         131           0
          26         132           0
          26         133           0
          26         134           0
          26         135           0
          26         136           0
          26         137           0
          26         138           0
          26         139           0
          26         140           2
          26         141           2
          26         142           2
          26         143           0
          26         144           0
          26         145           5
          26         146           0
          26         147           5
          26         148           0
          26         149           0
          26         150           5
          26         151           5
          26         152           0
          26         153           0
          26         154           0
          26         155           0
          26         156           0
          26         157           5
          26         158           0
          26         159           5
          26         160           5
          26         161           5
          26         162           0
          26         163           0
          26         164           0
          26         165           5
          26         166           5
          26         167           0
          26         168           0
          26         169           5
          26         170           5
          26         171           0
          26         172           0
          26         173           0
          26         174           0
          26         175           0
          26         176           0
          26         177           0
          26         178           0
          26         179           0
          26         180           0
          26         181           5
          26         182           0
          26         183           5
          26         184           0
          26         185           5
          26         186           0
          26         187           5
          26         188           0
          26         189           5
          26         190           0
          26         191           5
          26         192           5
          26         193           5
          26         194           0
          26         195           0
          26         196           3
          27           1           3
          27           2           3
          27           3           3
          27           4           3
          27           5           3
          27           6           4
          27           7           4
          27           8           4
          27           9           4
          27          10           4
          27          11           4
          27          12           0
          27          13           0
          27          14           0
          27          15           0
          27          16           1
          27          17           0
          27          18           0
          27          19           0
          27          20           0
          27          21           0
          27          22           0
          27          23           0
          27          24           1
          27          25           0
          27          26           0
          27          27           0
          27          28           0
          27          29           0
          27          30           0
          27          31           0
          27          32           0
          27          33           0
          27          34           0
          27          35           0
          27          36           0
          27          37           0
          27          38           0
          27          39           1
          27          40           0
          27          41           0
          27          42           0
          27          43           0
          27          44           0
          27          45           0
          27          46           0
          27          47           0
          27          48           0
          27          49           0
          27          50           0
          27          51           0
          27          52           0
          27          53           0
          27          54           0
          27          55           1
          27          56           0
          27          57           0
          27          58           0
          27          59           0
          27          60           0
          27          61           0
          27          62           0
          27          63           0
          27          64           0
          27          65           0
          27          66           0
          27          67           0
          27          68           0
          27          69           0
          27          70           0
          27          71           0
          27          72           0
          27          73           0
          27          74           0
          27          75           0
          27          76           0
          27          77           0
          27          78           0
          27          79           0
          27          80           0
          27          81           0
          27          82           0
          27          83           0
          27          84           0
          27          85           0
          27          86           0
          27          87           0
          27          88           0
          27          89           0
          27          90           0
          27          91           0
          27          92           0
          27          93           0
          27          94           0
          27          95           0
          27          96           0
          27          97           0
          27          98           0
          27          99           0
          27         100           0
          27         101           0
          27         102           0
          27         103           0
          27         104           0
          27         105           0
          27         106           0
          27         107           1
          27         108           0
          27         109           0
          27         110           0
          27         111           0
          27         112           0
          27         113           0
          27         114           0
          27         115           0
          27         116           0
          27         117           0
          27         118           1
          27         119           0
          27         120           0
          27         121           0
          27         122           0
          27         123           0
          27         124           0
          27         125           0
          27         126           0
          27         127           0
          27         128           0
          27         129           0
          27         130           0
          27         131           0
          27         132           1
          27         133           0
          27         134           1
          27         135           0
          27         136           0
          27         137           0
          27         138           0
          27         139           0
          27         140           2
          27         141           2
          27         142           2
          27         143           5
          27         144           5
          27         145           0
          27         146           0
          27         147           0
          27         148           5
          27         149           0
          27         150           0
          27         151           0
          27         152           5
          27         153           0
          27         154           5
          27         155           0
          27         156           0
          27         157           0
          27         158           0
          27         159           5
          27         160           0
          27         161           0
          27         162           0
          27         163           5
          27         164           0
          27         165           0
          27         166           0
          27         167           5
          27         168           0
          27         169           0
          27         170           0
          27         171           0
          27         172           0
          27         173           0
          27         174           0
          27         175           5
          27         176           0
          27         177           0
          27         178           0
          27         179           0
          27         180           0
          27         181           5
          27         182           0
          27         183           0
          27         184           0
          27         185           0
          27         186           5
          27         187           0
          27         188           0
          27         189           0
          27         190           0
          27         191           5
          27         192           0
          27         193           0
          27         194           0
          27         195           0
          27         196           3
          28           1           3
          28           2           3
          28           3           3
          28           4           3
          28           5           3
          28           6           4
          28           7           0
          28           8           0
          28           9           4
          28          10           0
          28          11           4
          28          12           0
          28          13           0
          28          14           0
          28          15           0
          28          16           0
          28          17           0
          28          18           0
          28          19           0
          28          20           0
          28          21           0
          28          22           0
          28          23           0
          28          24           0
          28          25           0
          28          26           0
          28          27           0
          28          28           0
          28          29           0
          28          30           0
          28          31           0
          28          32           0
          28          33           0
          28          34           0
          28          35           0
          28          36           0
          28          37           0
          28          38           0
          28          39           0
          28          40           0
          28          41           0
          28          42           0
          28          43           1
          28          44           0
          28          45           0
          28          46           0
          28          47           1
          28          48           0
          28          49           0
          28          50           0
          28          51           0
          28          52           0
          28          53           0
          28          54           0
          28          55           0
          28          56           0
          28          57           1
          28          58           0
          28          59           0
          28          60           0
          28          61           0
          28          62           0
          28          63           0
          28          64           0
          28          65           0
          28          66           0
          28          67           0
          28          68           0
          28          69           0
          28          70           0
          28          71           0
          28          72           0
          28          73           0
          28          74           0
          28          75           0
          28          76           0
          28          77           0
          28          78           0
          28          79           0
          28          80           1
          28          81           0
          28          82           1
          28          83           0
          28          84           0
          28          85           0
          28          86           0
          28          87           1
          28          88           0
          28          89           0
          28          90           0
          28          91           0
          28          92           0
          28          93           0
          28          94           0
          28          95           0
          28          96           0
          28          97           0
          28          98           0
          28          99           0
          28         100           0
          28         101           1
          28         102           0
          28         103           0
          28         104           0
          28         105           0
          28         106           0
          28         107           0
          28         108           0
          28         109           0
          28         110           0
          28         111           0
          28         112           0
          28         113           0
          28         114           0
          28         115           0
          28         116           0
          28         117           1
          28         118           0
          28         119           0
          28         120           0
          28         121           0
          28         122           0
          28         123           0
          28         124           0
          28         125           0
          28         126           0
          28         127           0
          28         128           0
          28         129           0
          28         130           0
          28         131           0
          28         132           0
          28         133           0
          28         134           0
          28         135           0
          28         136           0
          28         137           0
          28         138           0
          28         139           2
          28         140           2
          28         141           2
          28         142           2
          28         143           0
          28         144           5
          28         145           0
          28         146           5
          28         147           5
          28         148           0
          28         149           5
          28         150           0
          28         151           5
          28         152           0
          28         153           0
          28         154           0
          28         155           0
          28         156           5
          28         157           0
          28         158           0
          28         159           0
          28         160           0
          28         161           0
          28         162           5
          28         163           5
          28         164           0
          28         165           5
          28         166           0
          28         167           0
          28         168           0
          28         169           0
          28         170           5
          28         171           5
          28         172           0
          28         173           0
          28         174           0
          28         175           0
          28         176           5
          28         177           0
          28         178           5
          28         179           0
          28         180           5
          28         181           0
          28         182           5
          28         183           0
          28         184           5
          28         185           0
          28         186           0
          28         187           5
          28         188           0
          28         189           5
          28         190           5
          28         191           5
          28         192           5
          28         193           0
          28         194           5
          28         195           0
          28         196           3
          29           1           3
          29           2           3
          29           3           3
          29           4           3
          29           5           4
          29           6           4
          29           7           4
          29           8           4
          29           9           4
          29          10           0
          29          11           0
          29          12           0
          29          13           0
          29          14           0
          29          15           0
          29          16           0
          29          17           0
          29          18           0
          29          19           0
          29          20           0
          29          21           0
          29          22           0
          29          23           0
          29          24           0
          29          25           0
          29          26           0
          29          27           0
          29          28           0
          29          29           0
          29          30           0
          29          31           0
          29          32           0
          29          33           0
          29          34           0
          29          35           0
          29          36           0
          29          37           0
          29          38           0
          29          39           0
          29          40           0
          29          41           0
          29          42           0
          29          43           0
          29          44           0
          29          45           0
          29          46           0
          29          47           0
          29          48           1
          29          49           0
          29          50           0
          29          51           0
          29          52           0
          29          53           0
          29          54           0
          29          55           1
          29          56           0
          29          57           0
          29          58           0
          29          59           0
          29          60           0
          29          61           0
          29          62           0
          29          63           0
          29          64           0
          29          65           0
          29          66           0
          29          67           0
          29          68           0
          29          69           1
          29          70           0
          29          71           0
          29          72           1
          29          73           0
          29          74           0
          29          75           0
          29          76           0
          29          77           0
          29          78           0
          29          79           0
          29          80           0
          29          81           0
          29          82           0
          29          83           1
          29          84           0
          29          85           0
          29          86           0
          29          87           0
          29          88           0
          29          89           0
          29          90           0
          29          91           1
          29          92           0
          29          93           0
          29          94           0
          29          95           0
          29          96           0
          29          97           0
          29          98           0
          29          99           1
          29         100           0
          29         101           0
          29         102           0
          29         103           0
          29         104           1
          29         105           0
          29         106           0
          29         107           0
          29         108           0
          29         109           0
          29         110           0
          29         111           0
          29         112           0
          29         113           0
          29         114           0
          29         115           0
          29         116           0
          29         117           0
          29         118           0
          29         119           0
          29         120           1
          29         121           0
          29         122           0
          29         123           0
          29         124           0
          29         125           0
          29         126           0
          29         127           0
          29         128           0
          29         129           0
          29         130           0
          29         131           0
          29         132           0
          29         133           0
          29         134           0
          29         135           0
          29         136           0
          29         137           1
          29         138           0
          29         139           2
          29         140           2
          29         141           2
          29         142           5
          29         143           0
          29         144           0
          29         145           0
          29         146           0
          29         147           5
          29         148           0
          29         149           0
          29         150           5
          29         151           0
          29         152           5
          29         153           0
          29         154           5
          29         155           5
          29         156           0
          29         157           0
          29         158           0
          29         159           0
          29         160           0
          29         161           0
          29         162           0
          29         163           0
          29         164           0
          29         165           5
          29         166           5
          29         167           0
          29         168           0
          29         169           5
          29         170           5
          29         171           5
          29         172           0
          29         173           0
          29         174           0
          29         175           0
          29         176           5
          29         177           5
          29         178           0
          29         179           5
          29         180           5
          29         181           0
          29         182           0
          29         183           0
          29         184           0
          29         185           5
          29         186           5
          29         187           0
          29         188           0
          29         189           0
          29         190           0
          29         191           5
          29         192           0
          29         193           0
          29         194           0
          29         195           0
          29         196           3
          30           1           3
          30           2           3
          30           3           3
          30           4           3
          30           5           3
          30           6           4
          30           7           4
          30           8           4
          30           9           4
          30          10           0
          30          11           4
          30          12           0
          30          13           0
          30          14           0
          30          15           0
          30          16           0
          30          17           0
          30          18           0
          30          19           0
          30          20           0
          30          21           0
          30          22           0
          30          23           0
          30          24           0
          30          25           0
          30          26           0
          30          27           1
          30          28           0
          30          29           0
          30          30           0
          30          31           0
          30          32           0
          30          33           0
          30          34           0
          30          35           0
          30          36           0
          30          37           0
          30          38           0
          30          39           0
          30          40           0
          30          41           0
          30          42           0
          30          43           0
          30          44           0
          30          45           0
          30          46           0
          30          47           0
          30          48           0
          30          49           0
          30          50           0
          30          51           0
          30          52           0
          30          53           0
          30          54           0
          30          55           1
          30          56           1
          30          57           1
          30          58           0
          30          59           0
          30          60           0
          30          61           1
          30          62           0
          30          63           0
          30          64           0
          30          65           0
          30          66           0
          30          67           0
          30          68           0
          30          69           0
          30          70           0
          30          71           0
          30          72           0
          30          73           0
          30          74           0
          30          75           0
          30          76           0
          30          77           1
          30          78           0
          30          79           0
          30          80           1
          30          81           0
          30          82           0
          30          83           0
          30          84           0
          30          85           0
          30          86           0
          30          87           0
          30          88           0
          30          89           0
          30          90           0
          30          91           0
          30          92           0
          30          93           0
          30          94           0
          30          95           0
          30          96           0
          30          97           0
          30          98           0
          30          99           0
          30         100           0
          30         101           0
          30         102           0
          30         103           0
          30         104           0
          30         105           0
          30         106           0
          30         107           0
          30         108           0
          30         109           0
          30         110           0
          30         111           0
          30         112           0
          30         113           0
          30         114           0
          30         115           0
          30         116           0
          30         117           1
          30         118           0
          30         119           0
          30         120           0
          30         121           0
          30         122           0
          30         123           0
          30         124           0
          30         125           0
          30         126           0
          30         127           0
          30         128           0
          30         129           0
          30         130           0
          30         131           0
          30         132           0
          30         133           1
          30         134           0
          30         135           1
          30         136           0
          30         137           0
          30         138           0
          30         139           2
          30         140           2
          30         141           2
          30         142           0
          30         143           0
          30         144           0
          30         145           5
          30         146           0
          30         147           0
          30         148           0
          30         149           0
          30         150           0
          30         151           5
          30         152           5
          30         153           0
          30         154           0
          30         155           0
          30         156           0
          30         157           0
          30         158           0
          30         159           0
          30         160           0
          30         161           0
          30         162           0
          30         163           0
          30         164           0
          30         165           5
          30         166           0
          30         167           0
          30         168           5
          30         169           0
          30         170           0
          30         171           0
          30         172           0
          30         173           0
          30         174           0
          30         175           0
          30         176           0
          30         177           0
          30         178           0
          30         179           0
          30         180           0
          30         181           5
          30         182           0
          30         183           0
          30         184           0
          30         185           0
          30         186           0
          30         187           0
          30         188           5
          30         189           0
          30         190           0
          30         191           0
          30         192           5
          30         193           0
          30         194           0
          30         195           0
          30         196           3
          31           1           3
          31           2           3
          31           3           3
          31           4           3
          31           5           3
          31           6           4
          31           7           4
          31           8           4
          31           9           4
          31          10           0
          31          11           4
          31          12           1
          31          13           0
          31          14           0
          31          15           0
          31          16           0
          31          17           0
          31          18           0
          31          19           0
          31          20           0
          31          21           0
          31          22           0
          31          23           1
          31          24           0
          31          25           0
          31          26           0
          31          27           0
          31          28           0
          31          29           0
          31          30           0
          31          31           0
          31          32           0
          31          33           0
          31          34           1
          31          35           0
          31          36           0
          31          37           0
          31          38           0
          31          39           0
          31          40           0
          31          41           0
          31          42           0
          31          43           0
          31          44           0
          31          45           1
          31          46           0
          31          47           0
          31          48           0
          31          49           0
          31          50           0
          31          51           0
          31          52           0
          31          53           0
          31          54           0
          31          55           0
          31          56           0
          31          57           0
          31          58           1
          31          59           0
          31          60           0
          31          61           0
          31          62           0
          31          63           1
          31          64           0
          31          65           0
          31          66           0
          31          67           0
          31          68           0
          31          69           0
          31          70           0
          31          71           0
          31          72           1
          31          73           0
          31          74           0
          31          75           0
          31          76           0
          31          77           0
          31          78           1
          31          79           0
          31          80           0
          31          81           0
          31          82           0
          31          83           0
          31          84           0
          31          85           0
          31          86           0
          31          87           0
          31          88           0
          31          89           0
          31          90           1
          31          91           0
          31          92           0
          31          93           1
          31          94           0
          31          95           0
          31          96           0
          31          97           0
          31          98           0
          31          99           0
          31         100           0
          31         101           0
          31         102           0
          31         103           0
          31         104           0
          31         105           0
          31         106           0
          31         107           0
          31         108           0
          31         109           0
          31         110           0
          31         111           0
          31         112           0
          31         113           0
          31         114           0
          31         115           0
          31         116           0
          31         117           0
          31         118           0
          31         119           0
          31         120           1
          31         121           0
          31         122           0
          31         123           0
          31         124           0
          31         125           0
          31         126           0
          31         127           0
          31         128           1
          31         129           0
          31         130           0
          31         131           1
          31         132           0
          31         133           0
          31         134           0
          31         135           0
          31         136           0
          31         137           0
          31         138           0
          31         139           2
          31         140           2
          31         141           2
          31         142           5
          31         143           0
          31         144           0
          31         145           5
          31         146           0
          31         147           5
          31         148           0
          31         149           0
          31         150           0
          31         151           5
          31         152           0
          31         153           0
          31         154           5
          31         155           0
          31         156           0
          31         157           0
          31         158           5
          31         159           5
          31         160           5
          31         161           0
          31         162           0
          31         163           0
          31         164           0
          31         165           0
          31         166           5
          31         167           0
          31         168           5
          31         169           0
          31         170           0
          31         171           0
          31         172           5
          31         173           0
          31         174           5
          31         175           0
          31         176           5
          31         177           5
          31         178           0
          31         179           0
          31         180           5
          31         181           5
          31         182           5
          31         183           0
          31         184           0
          31         185           0
          31         186           0
          31         187           0
          31         188           0
          31         189           0
          31         190           0
          31         191           0
          31         192           0
          31         193           0
          31         194           0
          31         195           0
          31         196           3
          32           1           3
          32           2           3
          32           3           3
          32           4           3
          32           5           3
          32           6           4
          32           7           4
          32           8           0
          32           9           0
          32          10           4
          32          11           4
          32          12           0
          32          13           0
          32          14           0
          32          15           0
          32          16           0
          32          17           0
          32          18           0
          32          19           0
          32          20           0
          32          21           0
          32          22           0
          32          23           0
          32          24           0
          32          25           0
          32          26           0
          32          27           0
          32          28           0
          32          29           0
          32          30           0
          32          31           0
          32          32           0
          32          33           0
          32          34           0
          32          35           0
          32          36           0
          32          37           0
          32          38           0
          32          39           1
          32          40           0
          32          41           0
          32          42           0
          32          43           0
          32          44           1
          32          45           0
          32          46           0
          32          47           0
          32          48           0
          32          49           0
          32          50           0
          32          51           0
          32          52           0
          32          53           0
          32          54           0
          32          55           0
          32          56           1
          32          57           0
          32          58           0
          32          59           0
          32          60           0
          32          61           0
          32          62           0
          32          63           0
          32          64           0
          32          65           0
          32          66           0
          32          67           0
          32          68           0
          32          69           0
          32          70           0
          32          71           0
          32          72           0
          32          73           0
          32          74           0
          32          75           0
          32          76           0
          32          77           0
          32          78           0
          32          79           0
          32          80           0
          32          81           0
          32          82           0
          32          83           0
          32          84           0
          32          85           0
          32          86           0
          32          87           0
          32          88           0
          32          89           0
          32          90           0
          32          91           0
          32          92           0
          32          93           1
          32          94           0
          32          95           0
          32          96           0
          32          97           0
          32          98           0
          32          99           0
          32         100           0
          32         101           0
          32         102           0
          32         103           0
          32         104           0
          32         105           0
          32         106           0
          32         107           0
          32         108           0
          32         109           0
          32         110           0
          32         111           0
          32         112           1
          32         113           0
          32         114           0
          32         115           0
          32         116           0
          32         117           0
          32         118           0
          32         119           0
          32         120           0
          32         121           0
          32         122           1
          32         123           0
          32         124           0
          32         125           0
          32         126           0
          32         127           0
          32         128           0
          32         129           0
          32         130           1
          32         131           0
          32         132           0
          32         133           0
          32         134           0
          32         135           0
          32         136           0
          32         137           0
          32         138           2
          32         139           2
          32         140           2
          32         141           2
          32         142           0
          32         143           0
          32         144           0
          32         145           0
          32         146           0
          32         147           0
          32         148           5
          32         149           0
          32         150           0
          32         151           0
          32         152           0
          32         153           0
          32         154           0
          32         155           5
          32         156           0
          32         157           5
          32         158           0
          32         159           0
          32         160           0
          32         161           0
          32         162           0
          32         163           0
          32         164           0
          32         165           0
          32         166           0
          32         167           0
          32         168           5
          32         169           5
          32         170           0
          32         171           0
          32         172           0
          32         173           5
          32         174           5
          32         175           0
          32         176           0
          32         177           0
          32         178           0
          32         179           0
          32         180           0
          32         181           5
          32         182           0
          32         183           5
          32         184           0
          32         185           0
          32         186           0
          32         187           0
          32         188           0
          32         189           5
          32         190           5
          32         191           0
          32         192           0
          32         193           5
          32         194           0
          32         195           0
          32         196           3
          33           1           3
          33           2           3
          33           3           3
          33           4           3
          33           5           3
          33           6           0
          33           7           4
          33           8           4
          33           9           0
          33          10           4
          33          11           4
          33          12           0
          33          13           0
          33          14           0
          33          15           0
          33          16           0
          33          17           0
          33          18           0
          33          19           0
          33          20           0
          33          21           0
          33          22           0
          33          23           0
          33          24           1
          33          25           0
          33          26           0
          33          27           0
          33          28           0
          33          29           0
          33          30           0
          33          31           0
          33          32           1
          33          33           0
          33          34           0
          33          35           0
          33          36           0
          33          37           0
          33          38           0
          33          39           0
          33          40           0
          33          41           0
          33          42           0
          33          43           0
          33          44           0
          33          45           0
          33          46           0
          33          47           0
          33          48           0
          33          49           0
          33          50           0
          33          51           0
          33          52           0
          33          53           0
          33          54           0
          33          55           0
          33          56           0
          33          57           0
          33          58           1
          33          59           1
          33          60           0
          33          61           0
          33          62           0
          33          63           0
          33          64           0
          33          65           0
          33          66           0
          33          67           0
          33          68           0
          33          69           0
          33          70           0
          33          71           1
          33          72           0
          33          73           1
          33          74           1
          33          75           0
          33          76           0
          33          77           0
          33          78           0
          33          79           0
          33          80           0
          33          81           0
          33          82           0
          33          83           0
          33          84           0
          33          85           0
          33          86           0
          33          87           0
          33          88           0
          33          89           0
          33          90           0
          33          91           0
          33          92           0
          33          93           0
          33          94           0
          33          95           0
          33          96           0
          33          97           1
          33          98           0
          33          99           0
          33         100           0
          33         101           0
          33         102           0
          33         103           1
          33         104           0
          33         105           1
          33         106           0
          33         107           0
          33         108           0
          33         109           0
          33         110           0
          33         111           0
          33         112           0
          33         113           0
          33         114           0
          33         115           0
          33         116           0
          33         117           0
          33         118           0
          33         119           0
          33         120           0
          33         121           0
          33         122           0
          33         123           0
          33         124           0
          33         125           0
          33         126           0
          33         127           0
          33         128           1
          33         129           0
          33         130           0
          33         131           0
          33         132           0
          33         133           0
          33         134           0
          33         135           1
          33         136           0
          33         137           0
          33         138           2
          33         139           2
          33         140           2
          33         141           5
          33         142           5
          33         143           0
          33         144           0
          33         145           0
          33         146           0
          33         147           0
          33         148           5
          33         149           5
          33         150           0
          33         151           0
          33         152           0
          33         153           0
          33         154           0
          33         155           0
          33         156           0
          33         157           0
          33         158           0
          33         159           0
          33         160           5
          33         161           0
          33         162           5
          33         163           5
          33         164           0
          33         165           5
          33         166           5
          33         167           5
          33         168           0
          33         169           0
          33         170           0
          33         171           5
          33         172           5
          33         173           0
          33         174           0
          33         175           0
          33         176           0
          33         177           5
          33         178           0
          33         179           5
          33         180           0
          33         181           5
          33         182           0
          33         183           0
          33         184           0
          33         185           5
          33         186           0
          33         187           0
          33         188           0
          33         189           0
          33         190           0
          33         191           0
          33         192           5
          33         193           0
          33         194           5
          33         195           0
          33         196           3
          34           1           3
          34           2           3
          34           3           3
          34           4           3
          34           5           3
          34           6           4
          34           7           0
          34           8           4
          34           9           4
          34          10           0
          34          11           4
          34          12           0
          34          13           0
          34          14           0
          34          15           0
          34          16           0
          34          17           0
          34          18           0
          34          19           0
          34          20           0
          34          21           0
          34          22           0
          34          23           0
          34          24           0
          34          25           0
          34          26           0
          34          27           0
          34          28           0
          34          29           0
          34          30           0
          34          31           0
          34          32           0
          34          33           0
          34          34           0
          34          35           0
          34          36           0
          34          37           1
          34          38           0
          34          39           0
          34          40           0
          34          41           0
          34          42           0
          34          43           0
          34          44           0
          34          45           0
          34          46           0
          34          47           0
          34          48           0
          34          49           0
          34          50           1
          34          51           0
          34          52           0
          34          53           0
          34          54           0
          34          55           0
          34          56           0
          34          57           1
          34          58           0
          34          59           0
          34          60           0
          34          61           0
          34          62           0
          34          63           0
          34          64           0
          34          65           0
          34          66           0
          34          67           0
          34          68           0
          34          69           0
          34          70           1
          34          71           0
          34          72           0
          34          73           0
          34          74           1
          34          75           0
          34          76           0
          34          77           0
          34          78           0
          34          79           0
          34          80           0
          34          81           0
          34          82           0
          34          83           1
          34          84           0
          34          85           0
          34          86           0
          34          87           1
          34          88           0
          34          89           0
          34          90           0
          34          91           0
          34          92           0
          34          93           0
          34          94           0
          34          95           0
          34          96           0
          34          97           0
          34          98           0
          34          99           0
          34         100           0
          34         101           0
          34         102           0
          34         103           0
          34         104           0
          34         105           0
          34         106           0
          34         107           0
          34         108           0
          34         109           0
          34         110           0
          34         111           0
          34         112           0
          34         113           0
          34         114           0
          34         115           0
          34         116           0
          34         117           0
          34         118           0
          34         119           0
          34         120           1
          34         121           0
          34         122           0
          34         123           0
          34         124           0
          34         125           0
          34         126           0
          34         127           0
          34         128           0
          34         129           0
          34         130           0
          34         131           0
          34         132           0
          34         133           0
          34         134           0
          34         135           0
          34         136           0
          34         137           0
          34         138           2
          34         139           2
          34         140           2
          34         141           5
          34         142           0
          34         143           5
          34         144           0
          34         145           5
          34         146           5
          34         147           0
          34         148           0
          34         149           0
          34         150           5
          34         151           0
          34         152           0
          34         153           0
          34         154           0
          34         155           5
          34         156           5
          34         157           0
          34         158           0
          34         159           5
          34         160           5
          34         161           0
          34         162           0
          34         163           5
          34         164           5
          34         165           5
          34         166           0
          34         167           5
          34         168           0
          34         169           0
          34         170           0
          34         171           0
          34         172           0
          34         173           0
          34         174           0
          34         175           5
          34         176           0
          34         177           0
          34         178           5
          34         179           0
          34         180           0
          34         181           0
          34         182           0
          34         183           0
          34         184           5
          34         185           0
          34         186           0
          34         187           5
          34         188           0
          34         189           5
          34         190           5
          34         191           5
          34         192           0
          34         193           0
          34         194           0
          34         195           0
          34         196           3
          35           1           3
          35           2           3
          35           3           3
          35           4           3
          35           5           3
          35           6           0
          35           7           0
          35           8           0
          35           9           0
          35          10           4
          35          11           4
          35          12           0
          35          13           0
          35          14           0
          35          15           0
          35          16           0
          35          17           0
          35          18           0
          35          19           0
          35          20           0
          35          21           0
          35          22           0
          35          23           0
          35          24           0
          35          25           0
          35          26           0
          35          27           0
          35          28           0
          35          29           0
          35          30           0
          35          31           0
          35          32           0
          35          33           0
          35          34           0
          35          35           0
          35          36           0
          35          37           0
          35          38           0
          35          39           0
          35          40           0
          35          41           0
          35          42           0
          35          43           0
          35          44           0
          35          45           0
          35          46           0
          35          47           0
          35          48           0
          35          49           0
          35          50           0
          35          51           0
          35          52           0
          35          53           0
          35          54           0
          35          55           0
          35          56           0
          35          57           0
          35          58           0
          35          59           0
          35          60           0
          35          61           0
          35          62           0
          35          63           0
          35          64           0
          35          65           0
          35          66           0
          35          67           0
          35          68           0
          35          69           0
          35          70           0
          35          71           0
          35          72           0
          35          73           0
          35          74           0
          35          75           0
          35          76           0
          35          77           0
          35          78           0
          35          79           0
          35          80           0
          35          81           1
          35          82           0
          35          83           0
          35          84           0
          35          85           0
          35          86           0
          35          87           0
          35          88           1
          35          89           1
          35          90           0
          35          91           0
          35          92           0
          35          93           0
          35          94           0
          35          95           0
          35          96           1
          35          97           0
          35          98           0
          35          99           0
          35         100           0
          35         101           0
          35         102           0
          35         103           0
          35         104           0
          35         105           0
          35         106           0
          35         107           0
          35         108           0
          35         109           0
          35         110           0
          35         111           0
          35         112           0
          35         113           0
          35         114           0
          35         115           0
          35         116           0
          35         117           0
          35         118           0
          35         119           0
          35         120           0
          35         121           1
          35         122           0
          35         123           0
          35         124           0
          35         125           0
          35         126           0
          35         127           0
          35         128           0
          35         129           0
          35         130           0
          35         131           0
          35         132           0
          35         133           0
          35         134           0
          35         135           0
          35         136           0
          35         137           0
          35         138           2
          35         139           2
          35         140           2
          35         141           5
          35         142           0
          35         143           0
          35         144           0
          35         145           0
          35         146           0
          35         147           0
          35         148           5
          35         149           5
          35         150           0
          35         151           5
          35         152           0
          35         153           5
          35         154           0
          35         155           5
          35         156           0
          35         157           0
          35         158           0
          35         159           0
          35         160           0
          35         161           0
          35         162           0
          35         163           0
          35         164           5
          35         165           0
          35         166           0
          35         167           0
          35         168           0
          35         169           0
          35         170           5
          35         171           5
          35         172           0
          35         173           0
          35         174           5
          35         175           0
          35         176           0
          35         177           5
          35         178           5
          35         179           0
          35         180           0
          35         181           0
          35         182           0
          35         183           0
          35         184           0
          35         185           0
          35         186           5
          35         187           0
          35         188           5
          35         189           0
          35         190           0
          35         191           5
          35         192           5
          35         193           0
          35         194           5
          35         195           5
          35         196           3
          36           1           3
          36           2           3
          36           3           3
          36           4           3
          36           5           3
          36           6           0
          36           7           4
          36           8           4
          36           9           4
          36          10           4
          36          11           4
          36          12           0
          36          13           0
          36          14           0
          36          15           1
          36          16           0
          36          17           0
          36          18           0
          36          19           0
          36          20           0
          36          21           0
          36          22           0
          36          23           0
          36          24           0
          36          25           1
          36          26           0
          36          27           0
          36          28           0
          36          29           0
          36          30           0
          36          31           0
          36          32           0
          36          33           1
          36          34           0
          36          35           0
          36          36           0
          36          37           0
          36          38           0
          36          39           1
          36          40           0
          36          41           0
          36          42           0
          36          43           0
          36          44           1
          36          45           0
          36          46           0
          36          47           0
          36          48           0
          36          49           0
          36          50           0
          36          51           0
          36          52           0
          36          53           0
          36          54           0
          36          55           0
          36          56           0
          36          57           1
          36          58           1
          36          59           0
          36          60           0
          36          61           1
          36          62           0
          36          63           0
          36          64           0
          36          65           0
          36          66           0
          36          67           0
          36          68           0
          36          69           0
          36          70           0
          36          71           0
          36          72           0
          36          73           0
          36          74           0
          36          75           0
          36          76           0
          36          77           0
          36          78           0
          36          79           1
          36          80           0
          36          81           0
          36          82           0
          36          83           0
          36          84           0
          36          85           0
          36          86           0
          36          87           0
          36          88           0
          36          89           0
          36          90           0
          36          91           0
          36          92           0
          36          93           0
          36          94           0
          36          95           0
          36          96           0
          36          97           0
          36          98           0
          36          99           0
          36         100           0
          36         101           0
          36         102           0
          36         103           0
          36         104           0
          36         105           0
          36         106           0
          36         107           1
          36         108           0
          36         109           0
          36         110           0
          36         111           0
          36         112           0
          36         113           0
          36         114           0
          36         115           0
          36         116           0
          36         117           0
          36         118           1
          36         119           1
          36         120           0
          36         121           0
          36         122           0
          36         123           0
          36         124           0
          36         125           0
          36         126           0
          36         127           0
          36         128           0
          36         129           0
          36         130           0
          36         131           0
          36         132           0
          36         133           0
          36         134           0
          36         135           0
          36         136           0
          36         137           2
          36         138           2
          36         139           2
          36         140           2
          36         141           5
          36         142           0
          36         143           0
          36         144           0
          36         145           5
          36         146           5
          36         147           0
          36         148           0
          36         149           0
          36         150           5
          36         151           0
          36         152           0
          36         153           0
          36         154           0
          36         155           5
          36         156           0
          36         157           5
          36         158           0
          36         159           0
          36         160           5
          36         161           5
          36         162           0
          36         163           0
          36         164           0
          36         165           0
          36         166           5
          36         167           0
          36         168           0
          36         169           0
          36         170           0
          36         171           0
          36         172           5
          36         173           0
          36         174           0
          36         175           0
          36         176           5
          36         177           5
          36         178           0
          36         179           0
          36         180           0
          36         181           5
          36         182           5
          36         183           0
          36         184           0
          36         185           0
          36         186           5
          36         187           0
          36         188           0
          36         189           0
          36         190           5
          36         191           0
          36         192           0
          36         193           5
          36         194           0
          36         195           0
          36         196           3
          37           1           3
          37           2           3
          37           3           3
          37           4           3
          37           5           3
          37           6           4
          37           7           4
          37           8           4
          37           9           4
          37          10           4
          37          11           4
          37          12           0
          37          13           0
          37          14           0
          37          15           0
          37          16           0
          37          17           0
          37          18           0
          37          19           0
          37          20           0
          37          21           1
          37          22           0
          37          23           0
          37          24           0
          37          25           0
          37          26           0
          37          27           0
          37          28           0
          37          29           0
          37          30           0
          37          31           0
          37          32           0
          37          33           0
          37          34           0
          37          35           0
          37          36           0
          37          37           0
          37          38           1
          37          39           0
          37          40           0
          37          41           0
          37          42           0
          37          43           1
          37          44           0
          37          45           0
          37          46           0
          37          47           0
          37          48           0
          37          49           0
          37          50           0
          37          51           0
          37          52           0
          37          53           0
          37          54           0
          37          55           1
          37          56           0
          37          57           0
          37          58           0
          37          59           0
          37          60           0
          37          61           0
          37          62           0
          37          63           0
          37          64           0
          37          65           0
          37          66           0
          37          67           1
          37          68           0
          37          69           0
          37          70           0
          37          71           0
          37          72           1
          37          73           0
          37          74           0
          37          75           0
          37          76           0
          37          77           0
          37          78           0
          37          79           0
          37          80           0
          37          81           0
          37          82           0
          37          83           0
          37          84           0
          37          85           0
          37          86           1
          37          87           0
          37          88           0
          37          89           0
          37          90           0
          37          91           0
          37          92           0
          37          93           0
          37          94           0
          37          95           0
          37          96           0
          37          97           0
          37          98           1
          37          99           0
          37         100           0
          37         101           0
          37         102           0
          37         103           0
          37         104           0
          37         105           0
          37         106           0
          37         107           1
          37         108           0
          37         109           0
          37         110           0
          37         111           0
          37         112           0
          37         113           0
          37         114           0
          37         115           0
          37         116           0
          37         117           0
          37         118           0
          37         119           0
          37         120           1
          37         121           0
          37         122           1
          37         123           0
          37         124           0
          37         125           0
          37         126           0
          37         127           0
          37         128           0
          37         129           1
          37         130           0
          37         131           0
          37         132           0
          37         133           0
          37         134           0
          37         135           0
          37         136           0
          37         137           2
          37         138           2
          37         139           2
          37         140           0
          37         141           0
          37         142           0
          37         143           0
          37         144           5
          37         145           5
          37         146           0
          37         147           0
          37         148           0
          37         149           0
          37         150           0
          37         151           0
          37         152           0
          37         153           0
          37         154           0
          37         155           0
          37         156           5
          37         157           5
          37         158           0
          37         159           0
          37         160           0
          37         161           0
          37         162           0
          37         163           0
          37         164           5
          37         165           0
          37         166           5
          37         167           5
          37         168           5
          37         169           0
          37         170           0
          37         171           0
          37         172           0
          37         173           0
          37         174           0
          37         175           5
          37         176           5
          37         177           5
          37         178           0
          37         179           0
          37         180           0
          37         181           0
          37         182           0
          37         183           5
          37         184           5
          37         185           0
          37         186           5
          37         187           0
          37         188           0
          37         189           0
          37         190           0
          37         191           5
          37         192           0
          37         193           5
          37         194           0
          37         195           0
          37         196           3
          38           1           3
          38           2           3
          38           3           3
          38           4           3
          38           5           3
          38           6           4
          38           7           0
          38           8           0
          38           9           4
          38          10           4
          38          11           4
          38          12           4
          38          13           0
          38          14           0
          38          15           0
          38          16           0
          38          17           1
          38          18           1
          38          19           0
          38          20           0
          38          21           0
          38          22           0
          38          23           0
          38          24           1
          38          25           0
          38          26           0
          38          27           0
          38          28           0
          38          29           0
          38          30           0
          38          31           0
          38          32           0
          38          33           0
          38          34           0
          38          35           0
          38          36           0
          38          37           1
          38          38           0
          38          39           0
          38          40           0
          38          41           0
          38          42           0
          38          43           0
          38          44           0
          38          45           0
          38          46           0
          38          47           0
          38          48           0
          38          49           0
          38          50           0
          38          51           0
          38          52           0
          38          53           0
          38          54           0
          38          55           0
          38          56           0
          38          57           0
          38          58           0
          38          59           1
          38          60           0
          38          61           1
          38          62           0
          38          63           0
          38          64           0
          38          65           0
          38          66           0
          38          67           0
          38          68           0
          38          69           0
          38          70           0
          38          71           0
          38          72           0
          38          73           0
          38          74           0
          38          75           0
          38          76           0
          38          77           0
          38          78           0
          38          79           0
          38          80           0
          38          81           0
          38          82           1
          38          83           0
          38          84           0
          38          85           0
          38          86           0
          38          87           0
          38          88           0
          38          89           0
          38          90           0
          38          91           0
          38          92           0
          38          93           0
          38          94           1
          38          95           0
          38          96           0
          38          97           0
          38          98           0
          38          99           0
          38         100           0
          38         101           1
          38         102           0
          38         103           0
          38         104           0
          38         105           0
          38         106           1
          38         107           0
          38         108           0
          38         109           0
          38         110           0
          38         111           0
          38         112           0
          38         113           0
          38         114           0
          38         115           0
          38         116           0
          38         117           0
          38         118           0
          38         119           0
          38         120           0
          38         121           0
          38         122           1
          38         123           0
          38         124           0
          38         125           0
          38         126           1
          38         127           0
          38         128           0
          38         129           0
          38         130           0
          38         131           0
          38         132           0
          38         133           0
          38         134           0
          38         135           0
          38         136           1
          38         137           2
          38         138           2
          38         139           2
          38         140           0
          38         141           0
          38         142           0
          38         143           0
          38         144           0
          38         145           0
          38         146           0
          38         147           5
          38         148           0
          38         149           0
          38         150           0
          38         151           0
          38         152           0
          38         153           5
          38         154           0
          38         155           0
          38         156           5
          38         157           5
          38         158           0
          38         159           0
          38         160           0
          38         161           5
          38         162           0
          38         163           0
          38         164           0
          38         165           5
          38         166           0
          38         167           5
          38         168           0
          38         169           0
          38         170           0
          38         171           0
          38         172           0
          38         173           5
          38         174           0
          38         175           0
          38         176           0
          38         177           0
          38         178           5
          38         179           0
          38         180           0
          38         181           0
          38         182           5
          38         183           0
          38         184           0
          38         185           0
          38         186           0
          38         187           0
          38         188           0
          38         189           5
          38         190           0
          38         191           0
          38         192           0
          38         193           5
          38         194           0
          38         195           0
          38         196           3
          39           1           3
          39           2           3
          39           3           3
          39           4           3
          39           5           3
          39           6           4
          39           7           4
          39           8           4
          39           9           4
          39          10           0
          39          11           4
          39          12           0
          39          13           0
          39          14           0
          39          15           0
          39          16           0
          39          17           0
          39          18           0
          39          19           0
          39          20           0
          39          21           0
          39          22           0
          39          23           0
          39          24           0
          39          25           0
          39          26           0
          39          27           0
          39          28           0
          39          29           0
          39          30           0
          39          31           0
          39          32           0
          39          33           0
          39          34           0
          39          35           0
          39          36           0
          39          37           0
          39          38           0
          39          39           0
          39          40           0
          39          41           0
          39          42           1
          39          43           0
          39          44           1
          39          45           0
          39          46           0
          39          47           0
          39          48           0
          39          49           0
          39          50           0
          39          51           0
          39          52           0
          39          53           0
          39          54           0
          39          55           1
          39          56           0
          39          57           0
          39          58           0
          39          59           0
          39          60           0
          39          61           0
          39          62           0
          39          63           0
          39          64           0
          39          65           0
          39          66           0
          39          67           1
          39          68           0
          39          69           0
          39          70           0
          39          71           0
          39          72           0
          39          73           0
          39          74           0
          39          75           0
          39          76           0
          39          77           0
          39          78           0
          39          79           0
          39          80           0
          39          81           0
          39          82           0
          39          83           0
          39          84           0
          39          85           0
          39          86           0
          39          87           0
          39          88           0
          39          89           0
          39          90           0
          39          91           0
          39          92           0
          39          93           0
          39          94           0
          39          95           0
          39          96           0
          39          97           0
          39          98           0
          39          99           0
          39         100           0
          39         101           0
          39         102           0
          39         103           0
          39         104           0
          39         105           1
          39         106           0
          39         107           0
          39         108           0
          39         109           0
          39         110           0
          39         111           0
          39         112           0
          39         113           0
          39         114           0
          39         115           1
          39         116           0
          39         117           0
          39         118           0
          39         119           0
          39         120           0
          39         121           0
          39         122           0
          39         123           0
          39         124           0
          39         125           0
          39         126           0
          39         127           1
          39         128           0
          39         129           0
          39         130           0
          39         131           0
          39         132           0
          39         133           0
          39         134           0
          39         135           0
          39         136           0
          39         137           2
          39         138           2
          39         139           2
          39         140           0
          39         141           5
          39         142           0
          39         143           5
          39         144           5
          39         145           0
          39         146           0
          39         147           5
          39         148           5
          39         149           5
          39         150           0
          39         151           0
          39         152           5
          39         153           5
          39         154           0
          39         155           5
          39         156           0
          39         157           5
          39         158           5
          39         159           5
          39         160           0
          39         161           0
          39         162           0
          39         163           5
          39         164           0
          39         165           0
          39         166           0
          39         167           0
          39         168           5
          39         169           0
          39         170           0
          39         171           5
          39         172           0
          39         173           0
          39         174           0
          39         175           0
          39         176           5
          39         177           0
          39         178           0
          39         179           0
          39         180           5
          39         181           0
          39         182           0
          39         183           5
          39         184           0
          39         185           5
          39         186           0
          39         187           0
          39         188           0
          39         189           0
          39         190           0
          39         191           0
          39         192           0
          39         193           0
          39         194           0
          39         195           5
          39         196           3
          40           1           3
          40           2           3
          40           3           3
          40           4           3
          40           5           3
          40           6           3
          40           7           4
          40           8           4
          40           9           4
          40          10           4
          40          11           0
          40          12           0
          40          13           0
          40          14           0
          40          15           0
          40          16           0
          40          17           0
          40          18           0
          40          19           0
          40          20           0
          40          21           0
          40          22           0
          40          23           0
          40          24           0
          40          25           1
          40          26           0
          40          27           0
          40          28           0
          40          29           0
          40          30           0
          40          31           0
          40          32           0
          40          33           1
          40          34           0
          40          35           0
          40          36           0
          40          37           0
          40          38           0
          40          39           0
          40          40           0
          40          41           0
          40          42           0
          40          43           0
          40          44           0
          40          45           0
          40          46           0
          40          47           0
          40          48           1
          40          49           0
          40          50           0
          40          51           0
          40          52           0
          40          53           0
          40          54           0
          40          55           0
          40          56           0
          40          57           0
          40          58           0
          40          59           0
          40          60           0
          40          61           0
          40          62           0
          40          63           0
          40          64           0
          40          65           1
          40          66           0
          40          67           0
          40          68           0
          40          69           0
          40          70           0
          40          71           0
          40          72           0
          40          73           0
          40          74           0
          40          75           0
          40          76           0
          40          77           0
          40          78           0
          40          79           0
          40          80           0
          40          81           0
          40          82           1
          40          83           0
          40          84           0
          40          85           0
          40          86           0
          40          87           0
          40          88           0
          40          89           0
          40          90           0
          40          91           0
          40          92           0
          40          93           0
          40          94           1
          40          95           0
          40          96           1
          40          97           1
          40          98           0
          40          99           0
          40         100           0
          40         101           0
          40         102           0
          40         103           0
          40         104           1
          40         105           0
          40         106           0
          40         107           0
          40         108           0
          40         109           0
          40         110           0
          40         111           0
          40         112           0
          40         113           1
          40         114           0
          40         115           0
          40         116           0
          40         117           0
          40         118           0
          40         119           0
          40         120           0
          40         121           0
          40         122           0
          40         123           0
          40         124           0
          40         125           0
          40         126           1
          40         127           0
          40         128           0
          40         129           0
          40         130           0
          40         131           0
          40         132           0
          40         133           0
          40         134           0
          40         135           0
          40         136           2
          40         137           2
          40         138           2
          40         139           2
          40         140           0
          40         141           0
          40         142           5
          40         143           5
          40         144           5
          40         145           5
          40         146           0
          40         147           0
          40         148           0
          40         149           0
          40         150           0
          40         151           5
          40         152           0
          40         153           0
          40         154           5
          40         155           0
          40         156           0
          40         157           0
          40         158           0
          40         159           0
          40         160           5
          40         161           0
          40         162           0
          40         163           5
          40         164           5
          40         165           0
          40         166           0
          40         167           5
          40         168           0
          40         169           5
          40         170           0
          40         171           5
          40         172           0
          40         173           0
          40         174           0
          40         175           5
          40         176           0
          40         177           0
          40         178           5
          40         179           0
          40         180           0
          40         181           5
          40         182           0
          40         183           0
          40         184           0
          40         185           0
          40         186           0
          40         187           0
          40         188           0
          40         189           5
          40         190           0
          40         191           5
          40         192           5
          40         193           0
          40         194           0
          40         195           0
          40         196           3
          41           1           3
          41           2           3
          41           3           3
          41           4           3
          41           5           3
          41           6           3
          41           7           4
          41           8           4
          41           9           4
          41          10           4
          41          11           4
          41          12           0
          41          13           0
          41          14           1
          41          15           0
          41          16           1
          41          17           0
          41          18           0
          41          19           0
          41          20           0
          41          21           0
          41          22           0
          41          23           0
          41          24           0
          41          25           0
          41          26           0
          41          27           0
          41          28           0
          41          29           0
          41          30           0
          41          31           0
          41          32           0
          41          33           0
          41          34           0
          41          35           1
          41          36           0
          41          37           0
          41          38           0
          41          39           0
          41          40           0
          41          41           1
          41          42           0
          41          43           1
          41          44           0
          41          45           0
          41          46           0
          41          47           0
          41          48           0
          41          49           0
          41          50           0
          41          51           0
          41          52           0
          41          53           0
          41          54           0
          41          55           0
          41          56           0
          41          57           0
          41          58           0
          41          59           1
          41          60           0
          41          61           0
          41          62           0
          41          63           0
          41          64           0
          41          65           0
          41          66           0
          41          67           0
          41          68           0
          41          69           0
          41          70           0
          41          71           0
          41          72           0
          41          73           0
          41          74           0
          41          75           0
          41          76           0
          41          77           0
          41          78           0
          41          79           0
          41          80           0
          41          81           0
          41          82           1
          41          83           0
          41          84           0
          41          85           0
          41          86           0
          41          87           0
          41          88           0
          41          89           0
          41          90           0
          41          91           0
          41          92           0
          41          93           0
          41          94           0
          41          95           1
          41          96           0
          41          97           0
          41          98           0
          41          99           0
          41         100           0
          41         101           0
          41         102           0
          41         103           0
          41         104           0
          41         105           0
          41         106           0
          41         107           0
          41         108           0
          41         109           0
          41         110           0
          41         111           0
          41         112           0
          41         113           0
          41         114           0
          41         115           0
          41         116           0
          41         117           0
          41         118           0
          41         119           0
          41         120           0
          41         121           0
          41         122           0
          41         123           0
          41         124           0
          41         125           0
          41         126           0
          41         127           0
          41         128           0
          41         129           0
          41         130           0
          41         131           0
          41         132           0
          41         133           0
          41         134           0
          41         135           0
          41         136           2
          41         137           2
          41         138           2
          41         139           5
          41         140           5
          41         141           5
          41         142           0
          41         143           0
          41         144           0
          41         145           0
          41         146           0
          41         147           0
          41         148           5
          41         149           0
          41         150           0
          41         151           0
          41         152           0
          41         153           0
          41         154           0
          41         155           5
          41         156           5
          41         157           0
          41         158           5
          41         159           0
          41         160           5
          41         161           0
          41         162           0
          41         163           0
          41         164           5
          41         165           5
          41         166           0
          41         167           0
          41         168           0
          41         169           0
          41         170           5
          41         171           0
          41         172           0
          41         173           5
          41         174           0
          41         175           0
          41         176           5
          41         177           5
          41         178           0
          41         179           0
          41         180           5
          41         181           0
          41         182           0
          41         183           0
          41         184           5
          41         185           0
          41         186           0
          41         187           0
          41         188           0
          41         189           5
          41         190           0
          41         191           0
          41         192           0
          41         193           0
          41         194           0
          41         195           0
          41         196           3
          42           1           3
          42           2           3
          42           3           3
          42           4           3
          42           5           3
          42           6           3
          42           7           4
          42           8           4
          42           9           0
          42          10           4
          42          11           4
          42          12           0
          42          13           0
          42          14           0
          42          15           0
          42          16           0
          42          17           1
          42          18           0
          42          19           0
          42          20           0
          42          21           0
          42          22           0
          42          23           0
          42          24           0
          42          25           0
          42          26           0
          42          27           0
          42          28           0
          42          29           0
          42          30           0
          42          31           0
          42          32           0
          42          33           1
          42          34           0
          42          35           1
          42          36           0
          42          37           0
          42          38           0
          42          39           0
          42          40           0
          42          41           0
          42          42           0
          42          43           0
          42          44           0
          42          45           0
          42          46           0
          42          47           0
          42          48           0
          42          49           1
          42          50           1
          42          51           0
          42          52           1
          42          53           0
          42          54           0
          42          55           0
          42          56           0
          42          57           0
          42          58           0
          42          59           0
          42          60           1
          42          61           0
          42          62           0
          42          63           0
          42          64           0
          42          65           0
          42          66           0
          42          67           0
          42          68           0
          42          69           0
          42          70           0
          42          71           0
          42          72           0
          42          73           0
          42          74           0
          42          75           0
          42          76           0
          42          77           0
          42          78           0
          42          79           0
          42          80           0
          42          81           1
          42          82           0
          42          83           0
          42          84           0
          42          85           0
          42          86           0
          42          87           0
          42          88           0
          42          89           0
          42          90           0
          42          91           0
          42          92           0
          42          93           0
          42          94           0
          42          95           0
          42          96           0
          42          97           0
          42          98           0
          42          99           0
          42         100           0
          42         101           0
          42         102           0
          42         103           0
          42         104           0
          42         105           0
          42         106           0
          42         107           0
          42         108           1
          42         109           0
          42         110           0
          42         111           0
          42         112           0
          42         113           0
          42         114           0
          42         115           0
          42         116           0
          42         117           0
          42         118           1
          42         119           0
          42         120           0
          42         121           0
          42         122           0
          42         123           0
          42         124           0
          42         125           0
          42         126           0
          42         127           0
          42         128           0
          42         129           0
          42         130           0
          42         131           0
          42         132           0
          42         133           0
          42         134           0
          42         135           0
          42         136           2
          42         137           2
          42         138           2
          42         139           5
          42         140           0
          42         141           5
          42         142           5
          42         143           5
          42         144           5
          42         145           0
          42         146           0
          42         147           0
          42         148           0
          42         149           0
          42         150           5
          42         151           5
          42         152           0
          42         153           0
          42         154           0
          42         155           0
          42         156           5
          42         157           0
          42         158           0
          42         159           0
          42         160           5
          42         161           5
          42         162           0
          42         163           0
          42         164           5
          42         165           5
          42         166           5
          42         167           5
          42         168           0
          42         169           0
          42         170           5
          42         171           0
          42         172           0
          42         173           0
          42         174           0
          42         175           5
          42         176           5
          42         177           0
          42         178           5
          42         179           0
          42         180           5
          42         181           0
          42         182           5
          42         183           0
          42         184           0
          42         185           5
          42         186           5
          42         187           0
          42         188           0
          42         189           0
          42         190           5
          42         191           0
          42         192           5
          42         193           0
          42         194           0
          42         195           5
          42         196           3
          43           1           3
          43           2           3
          43           3           3
          43           4           3
          43           5           3
          43           6           3
          43           7           0
          43           8           0
          43           9           4
          43          10           4
          43          11           4
          43          12           0
          43          13           0
          43          14           0
          43          15           0
          43          16           0
          43          17           0
          43          18           0
          43          19           0
          43          20           0
          43          21           0
          43          22           0
          43          23           0
          43          24           0
          43          25           0
          43          26           0
          43          27           0
          43          28           0
          43          29           0
          43          30           0
          43          31           0
          43          32           0
          43          33           0
          43          34           0
          43          35           0
          43          36           0
          43          37           0
          43          38           0
          43          39           0
          43          40           0
          43          41           0
          43          42           0
          43          43           0
          43          44           0
          43          45           0
          43          46           0
          43          47           0
          43          48           0
          43          49           0
          43          50           1
          43          51           0
          43          52           0
          43          53           0
          43          54           1
          43          55           0
          43          56           0
          43          57           0
          43          58           0
          43          59           0
          43          60           0
          43          61           0
          43          62           0
          43          63           0
          43          64           0
          43          65           0
          43          66           0
          43          67           0
          43          68           0
          43          69           0
          43          70           0
          43          71           0
          43          72           0
          43          73           0
          43          74           0
          43          75           0
          43          76           0
          43          77           0
          43          78           0
          43          79           0
          43          80           0
          43          81           0
          43          82           0
          43          83           0
          43          84           0
          43          85           0
          43          86           0
          43          87           0
          43          88           1
          43          89           0
          43          90           0
          43          91           0
          43          92           0
          43          93           0
          43          94           0
          43          95           0
          43          96           0
          43          97           0
          43          98           0
          43          99           0
          43         100           0
          43         101           0
          43         102           0
          43         103           0
          43         104           0
          43         105           0
          43         106           0
          43         107           0
          43         108           0
          43         109           0
          43         110           0
          43         111           0
          43         112           0
          43         113           0
          43         114           0
          43         115           0
          43         116           0
          43         117           0
          43         118           0
          43         119           0
          43         120           0
          43         121           0
          43         122           0
          43         123           0
          43         124           0
          43         125           0
          43         126           0
          43         127           0
          43         128           0
          43         129           0
          43         130           0
          43         131           0
          43         132           0
          43         133           0
          43         134           0
          43         135           0
          43         136           2
          43         137           2
          43         138           2
          43         139           0
          43         140           5
          43         141           0
          43         142           5
          43         143           0
          43         144           5
          43         145           0
          43         146           0
          43         147           0
          43         148           5
          43         149           0
          43         150           5
          43         151           0
          43         152           0
          43         153           0
          43         154           5
          43         155           0
          43         156           5
          43         157           5
          43         158           5
          43         159           0
          43         160           5
          43         161           0
          43         162           5
          43         163           0
          43         164           0
          43         165           0
          43         166           0
          43         167           0
          43         168           0
          43         169           0
          43         170           0
          43         171           0
          43         172           5
          43         173           5
          43         174           0
          43         175           0
          43         176           5
          43         177           0
          43         178           0
          43         179           5
          43         180           0
          43         181           0
          43         182           0
          43         183           0
          43         184           0
          43         185           5
          43         186           5
          43         187           0
          43         188           5
          43         189           0
          43         190           0
          43         191           5
          43         192           0
          43         193           0
          43         194           0
          43         195           0
          43         196           3
          44           1           3
          44           2           3
          44           3           3
          44           4           3
          44           5           3
          44           6           3
          44           7           4
          44           8           4
          44           9           4
          44          10           0
          44          11           4
          44          12           0
          44          13           4
          44          14           0
          44          15           0
          44          16           0
          44          17           1
          44          18           0
          44          19           0
          44          20           0
          44          21           0
          44          22           0
          44          23           0
          44          24           0
          44          25           0
          44          26           0
          44          27           0
          44          28           0
          44          29           0
          44          30           0
          44          31           1
          44          32           1
          44          33           0
          44          34           0
          44          35           0
          44          36           0
          44          37           0
          44          38           0
          44          39           0
          44          40           0
          44          41           0
          44          42           0
          44          43           0
          44          44           0
          44          45           0
          44          46           0
          44          47           0
          44          48           0
          44          49           0
          44          50           0
          44          51           0
          44          52           0
          44          53           0
          44          54           0
          44          55           0
          44          56           0
          44          57           0
          44          58           0
          44          59           1
          44          60           0
          44          61           0
          44          62           0
          44          63           0
          44          64           0
          44          65           0
          44          66           0
          44          67           0
          44          68           0
          44          69           0
          44          70           0
          44          71           0
          44          72           0
          44          73           0
          44          74           0
          44          75           0
          44          76           0
          44          77           0
          44          78           0
          44          79           0
          44          80           0
          44          81           0
          44          82           0
          44          83           0
          44          84           0
          44          85           0
          44          86           0
          44          87           0
          44          88           0
          44          89           0
          44          90           1
          44          91           0
          44          92           0
          44          93           0
          44          94           0
          44          95           0
          44          96           0
          44          97           0
          44          98           0
          44          99           0
          44         100           0
          44         101           0
          44         102           0
          44         103           0
          44         104           0
          44         105           0
          44         106           0
          44         107           0
          44         108           0
          44         109           0
          44         110           1
          44         111           0
          44         112           1
          44         113           0
          44         114           0
          44         115           0
          44         116           0
          44         117           0
          44         118           0
          44         119           0
          44         120           0
          44         121           0
          44         122           1
          44         123           0
          44         124           0
          44         125           0
          44         126           0
          44         127           0
          44         128           0
          44         129           0
          44         130           0
          44         131           0
          44         132           0
          44         133           0
          44         134           0
          44         135           2
          44         136           2
          44         137           2
          44         138           2
          44         139           5
          44         140           0
          44         141           0
          44         142           0
          44         143           0
          44         144           5
          44         145           5
          44         146           0
          44         147           0
          44         148           0
          44         149           0
          44         150           0
          44         151           5
          44         152           0
          44         153           0
          44         154           0
          44         155           5
          44         156           5
          44         157           0
          44         158           5
          44         159           0
          44         160           5
          44         161           5
          44         162           0
          44         163           0
          44         164           0
          44         165           5
          44         166           0
          44         167           0
          44         168           0
          44         169           0
          44         170           0
          44         171           0
          44         172           0
          44         173           0
          44         174           0
          44         175           0
          44         176           5
          44         177           5
          44         178           5
          44         179           0
          44         180           0
          44         181           0
          44         182           0
          44         183           0
          44         184           0
          44         185           0
          44         186           0
          44         187           0
          44         188           0
          44         189           0
          44         190           0
          44         191           5
          44         192           0
          44         193           0
          44         194           5
          44         195           0
          44         196           3
          45           1           3
          45           2           3
          45           3           3
          45           4           3
          45           5           3
          45           6           3
          45           7           4
          45           8           4
          45           9           4
          45          10           4
          45          11           4
          45          12           1
          45          13           0
          45          14           1
          45          15           0
          45          16           0
          45          17           0
          45          18           0
          45          19           0
          45          20           1
          45          21           0
          45          22           0
          45          23           0
          45          24           0
          45          25           0
          45          26           0
          45          27           0
          45          28           0
          45          29           0
          45          30           1
          45          31           0
          45          32           0
          45          33           0
          45          34           0
          45          35           0
          45          36           0
          45          37           0
          45          38           0
          45          39           0
          45          40           0
          45          41           0
          45          42           0
          45          43           0
          45          44           0
          45          45           0
          45          46           0
          45          47           0
          45          48           0
          45          49           0
          45          50           0
          45          51           0
          45          52           0
          45          53           0
          45          54           0
          45          55           0
          45          56           0
          45          57           0
          45          58           0
          45          59           0
          45          60           0
          45          61           0
          45          62           0
          45          63           0
          45          64           0
          45          65           0
          45          66           0
          45          67           0
          45          68           0
          45          69           0
          45          70           0
          45          71           0
          45          72           0
          45          73           0
          45          74           0
          45          75           0
          45          76           0
          45          77           1
          45          78           0
          45          79           1
          45          80           0
          45          81           0
          45          82           0
          45          83           0
          45          84           0
          45          85           0
          45          86           0
          45          87           0
          45          88           0
          45          89           0
          45          90           0
          45          91           1
          45          92           0
          45          93           0
          45          94           0
          45          95           1
          45          96           0
          45          97           0
          45          98           0
          45          99           0
          45         100           0
          45         101           0
          45         102           0
          45         103           0
          45         104           0
          45         105           0
          45         106           0
          45         107           1
          45         108           0
          45         109           0
          45         110           1
          45         111           0
          45         112           0
          45         113           0
          45         114           0
          45         115           0
          45         116           0
          45         117           0
          45         118           0
          45         119           0
          45         120           0
          45         121           0
          45         122           0
          45         123           0
          45         124           0
          45         125           0
          45         126           0
          45         127           0
          45         128           0
          45         129           0
          45         130           0
          45         131           0
          45         132           0
          45         133           0
          45         134           0
          45         135           2
          45         136           2
          45         137           2
          45         138           0
          45         139           0
          45         140           5
          45         141           0
          45         142           0
          45         143           0
          45         144           0
          45         145           0
          45         146           0
          45         147           0
          45         148           5
          45         149           0
          45         150           0
          45         151           0
          45         152           5
          45         153           5
          45         154           0
          45         155           0
          45         156           0
          45         157           0
          45         158           0
          45         159           5
          45         160           0
          45         161           0
          45         162           0
          45         163           0
          45         164           0
          45         165           0
          45         166           5
          45         167           5
          45         168           0
          45         169           0
          45         170           0
          45         171           0
          45         172           5
          45         173           5
          45         174           0
          45         175           0
          45         176           5
          45         177           0
          45         178           0
          45         179           0
          45         180           0
          45         181           0
          45         182           0
          45         183           0
          45         184           0
          45         185           0
          45         186           5
          45         187           5
          45         188           0
          45         189           0
          45         190           0
          45         191           0
          45         192           0
          45         193           0
          45         194           0
          45         195           5
          45         196           3
          46           1           3
          46           2           3
          46           3           3
          46           4           3
          46           5           3
          46           6           3
          46           7           0
          46           8           4
          46           9           4
          46          10           4
          46          11           4
          46          12           0
          46          13           0
          46          14           0
          46          15           0
          46          16           0
          46          17           0
          46          18           0
          46          19           0
          46          20           0
          46          21           0
          46          22           0
          46          23           0
          46          24           0
          46          25           1
          46          26           1
          46          27           0
          46          28           0
          46          29           0
          46          30           0
          46          31           0
          46          32           1
          46          33           0
          46          34           0
          46          35           0
          46          36           0
          46          37           0
          46          38           0
          46          39           0
          46          40           0
          46          41           1
          46          42           0
          46          43           0
          46          44           0
          46          45           0
          46          46           0
          46          47           0
          46          48           0
          46          49           0
          46          50           0
          46          51           0
          46          52           0
          46          53           0
          46          54           0
          46          55           0
          46          56           0
          46          57           0
          46          58           0
          46          59           0
          46          60           0
          46          61           0
          46          62           0
          46          63           0
          46          64           0
          46          65           0
          46          66           0
          46          67           0
          46          68           0
          46          69           0
          46          70           0
          46          71           0
          46          72           0
          46          73           0
          46          74           0
          46          75           0
          46          76           0
          46          77           0
          46          78           0
          46          79           0
          46          80           0
          46          81           0
          46          82           0
          46          83           1
          46          84           0
          46          85           0
          46          86           0
          46          87           0
          46          88           0
          46          89           0
          46          90           0
          46          91           0
          46          92           0
          46          93           0
          46          94           0
          46          95           0
          46          96           0
          46          97           1
          46          98           0
          46          99           0
          46         100           0
          46         101           0
          46         102           0
          46         103           1
          46         104           0
          46         105           0
          46         106           0
          46         107           0
          46         108           0
          46         109           0
          46         110           0
          46         111           0
          46         112           0
          46         113           0
          46         114           0
          46         115           0
          46         116           0
          46         117           0
          46         118           0
          46         119           0
          46         120           0
          46         121           1
          46         122           0
          46         123           0
          46         124           0
          46         125           0
          46         126           0
          46         127           0
          46         128           0
          46         129           0
          46         130           0
          46         131           0
          46         132           0
          46         133           0
          46         134           0
          46         135           2
          46         136           2
          46         137           2
          46         138           0
          46         139           0
          46         140           0
          46         141           5
          46         142           0
          46         143           0
          46         144           0
          46         145           0
          46         146           0
          46         147           5
          46         148           0
          46         149           5
          46         150           0
          46         151           0
          46         152           0
          46         153           0
          46         154           0
          46         155           0
          46         156           0
          46         157           0
          46         158           0
          46         159           0
          46         160           0
          46         161           0
          46         162           5
          46         163           5
          46         164           0
          46         165           0
          46         166           0
          46         167           5
          46         168           0
          46         169           0
          46         170           0
          46         171           0
          46         172           0
          46         173           5
          46         174           5
          46         175           0
          46         176           5
          46         177           0
          46         178           5
          46         179           5
          46         180           0
          46         181           5
          46         182           5
          46         183           0
          46         184           0
          46         185           5
          46         186           0
          46         187           0
          46         188           0
          46         189           5
          46         190           0
          46         191           0
          46         192           0
          46         193           5
          46         194           5
          46         195           5
          46         196           3
          47           1           3
          47           2           3
          47           3           3
          47           4           3
          47           5           3
          47           6           3
          47           7           4
          47           8           4
          47           9           4
          47          10           4
          47          11           4
          47          12           0
          47          13           0
          47          14           0
          47          15           1
          47          16           0
          47          17           0
          47          18           0
          47          19           0
          47          20           0
          47          21           0
          47          22           0
          47          23           0
          47          24           0
          47          25           1
          47          26           0
          47          27           0
          47          28           0
          47          29           0
          47          30           0
          47          31           0
          47          32           0
          47          33           0
          47          34           0
          47          35           0
          47          36           0
          47          37           0
          47          38           1
          47          39           0
          47          40           0
          47          41           0
          47          42           0
          47          43           1
          47          44           0
          47          45           0
          47          46           0
          47          47           0
          47          48           0
          47          49           0
          47          50           0
          47          51           0
          47          52           0
          47          53           0
          47          54           0
          47          55           0
          47          56           0
          47          57           0
          47          58           0
          47          59           0
          47          60           0
          47          61           0
          47          62           0
          47          63           1
          47          64           0
          47          65           0
          47          66           0
          47          67           0
          47          68           0
          47          69           0
          47          70           0
          47          71           0
          47          72           0
          47          73           0
          47          74           0
          47          75           1
          47          76           0
          47          77           0
          47          78           0
          47          79           0
          47          80           0
          47          81           0
          47          82           0
          47          83           0
          47          84           0
          47          85           0
          47          86           0
          47          87           0
          47          88           0
          47          89           0
          47          90           1
          47          91           0
          47          92           0
          47          93           0
          47          94           0
          47          95           0
          47          96           0
          47          97           0
          47          98           0
          47          99           0
          47         100           1
          47         101           0
          47         102           0
          47         103           0
          47         104           1
          47         105           0
          47         106           0
          47         107           1
          47         108           0
          47         109           0
          47         110           0
          47         111           0
          47         112           0
          47         113           0
          47         114           0
          47         115           0
          47         116           0
          47         117           0
          47         118           0
          47         119           0
          47         120           0
          47         121           0
          47         122           0
          47         123           0
          47         124           0
          47         125           0
          47         126           0
          47         127           0
          47         128           0
          47         129           0
          47         130           0
          47         131           0
          47         132           0
          47         133           0
          47         134           0
          47         135           2
          47         136           2
          47         137           2
          47         138           0
          47         139           5
          47         140           5
          47         141           0
          47         142           0
          47         143           5
          47         144           0
          47         145           0
          47         146           0
          47         147           0
          47         148           0
          47         149           5
          47         150           0
          47         151           5
          47         152           0
          47         153           0
          47         154           5
          47         155           5
          47         156           0
          47         157           0
          47         158           0
          47         159           0
          47         160           0
          47         161           5
          47         162           0
          47         163           5
          47         164           0
          47         165           0
          47         166           0
          47         167           0
          47         168           5
          47         169           0
          47         170           0
          47         171           5
          47         172           5
          47         173           0
          47         174           0
          47         175           5
          47         176           0
          47         177           0
          47         178           0
          47         179           0
          47         180           0
          47         181           0
          47         182           5
          47         183           0
          47         184           5
          47         185           0
          47         186           0
          47         187           0
          47         188           5
          47         189           5
          47         190           0
          47         191           0
          47         192           0
          47         193           5
          47         194           0
          47         195           0
          47         196           3
          48           1           3
          48           2           3
          48           3           3
          48           4           3
          48           5           3
          48           6           4
          48           7           4
          48           8           4
          48           9           4
          48          10           4
          48          11           4
          48          12           0
          48          13           0
          48          14           0
          48          15           0
          48          16           0
          48          17           0
          48          18           0
          48          19           0
          48          20           0
          48          21           0
          48          22           0
          48          23           0
          48          24           0
          48          25           0
          48          26           0
          48          27           0
          48          28           0
          48          29           0
          48          30           0
          48          31           0
          48          32           1
          48          33           0
          48          34           0
          48          35           0
          48          36           0
          48          37           0
          48          38           0
          48          39           0
          48          40           0
          48          41           0
          48          42           0
          48          43           0
          48          44           0
          48          45           0
          48          46           0
          48          47           0
          48          48           0
          48          49           0
          48          50           0
          48          51           0
          48          52           0
          48          53           0
          48          54           0
          48          55           0
          48          56           0
          48          57           0
          48          58           0
          48          59           0
          48          60           0
          48          61           0
          48          62           1
          48          63           0
          48          64           0
          48          65           0
          48          66           1
          48          67           0
          48          68           0
          48          69           0
          48          70           0
          48          71           0
          48          72           0
          48          73           0
          48          74           0
          48          75           0
          48          76           0
          48          77           0
          48          78           0
          48          79           0
          48          80           0
          48          81           0
          48          82           0
          48          83           0
          48          84           0
          48          85           0
          48          86           0
          48          87           0
          48          88           0
          48          89           0
          48          90           0
          48          91           0
          48          92           0
          48          93           0
          48          94           0
          48          95           0
          48          96           0
          48          97           0
          48          98           0
          48          99           0
          48         100           0
          48         101           0
          48         102           0
          48         103           0
          48         104           0
          48         105           0
          48         106           0
          48         107           0
          48         108           0
          48         109           0
          48         110           0
          48         111           0
          48         112           0
          48         113           1
          48         114           0
          48         115           0
          48         116           0
          48         117           0
          48         118           0
          48         119           0
          48         120           0
          48         121           0
          48         122           0
          48         123           0
          48         124           0
          48         125           0
          48         126           0
          48         127           0
          48         128           0
          48         129           0
          48         130           0
          48         131           0
          48         132           0
          48         133           0
          48         134           2
          48         135           2
          48         136           2
          48         137           2
          48         138           5
          48         139           5
          48         140           0
          48         141           5
          48         142           5
          48         143           0
          48         144           5
          48         145           0
          48         146           0
          48         147           5
          48         148           0
          48         149           5
          48         150           5
          48         151           0
          48         152           5
          48         153           0
          48         154           0
          48         155           0
          48         156           5
          48         157           5
          48         158           0
          48         159           5
          48         160           5
          48         161           0
          48         162           5
          48         163           5
          48         164           5
          48         165           0
          48         166           5
          48         167           0
          48         168           0
          48         169           0
          48         170           5
          48         171           0
          48         172           0
          48         173           0
          48         174           0
          48         175           0
          48         176           0
          48         177           5
          48         178           5
          48         179           0
          48         180           0
          48         181           0
          48         182           0
          48         183           0
          48         184           0
          48         185           5
          48         186           0
          48         187           0
          48         188           0
          48         189           5
          48         190           5
          48         191           5
          48         192           0
          48         193           0
          48         194           5
          48         195           5
          48         196           3
          49           1           3
          49           2           3
          49           3           3
          49           4           3
          49           5           3
          49           6           4
          49           7           0
          49           8           4
          49           9           4
          49          10           4
          49          11           4
          49          12           0
          49          13           1
          49          14           0
          49          15           0
          49          16           0
          49          17           0
          49          18           0
          49          19           0
          49          20           0
          49          21           0
          49          22           0
          49          23           0
          49          24           0
          49          25           0
          49          26           1
          49          27           0
          49          28           0
          49          29           0
          49          30           0
          49          31           0
          49          32           0
          49          33           0
          49          34           0
          49          35           1
          49          36           0
          49          37           0
          49          38           0
          49          39           0
          49          40           0
          49          41           0
          49          42           0
          49          43           0
          49          44           0
          49          45           0
          49          46           0
          49          47           0
          49          48           0
          49          49           0
          49          50           0
          49          51           0
          49          52           0
          49          53           1
          49          54           1
          49          55           0
          49          56           0
          49          57           0
          49          58           0
          49          59           0
          49          60           1
          49          61           1
          49          62           0
          49          63           0
          49          64           0
          49          65           0
          49          66           0
          49          67           0
          49          68           0
          49          69           0
          49          70           1
          49          71           0
          49          72           1
          49          73           0
          49          74           0
          49          75           0
          49          76           0
          49          77           0
          49          78           0
          49          79           0
          49          80           0
          49          81           0
          49          82           0
          49          83           0
          49          84           0
          49          85           0
          49          86           0
          49          87           0
          49          88           0
          49          89           0
          49          90           0
          49          91           1
          49          92           0
          49          93           0
          49          94           0
          49          95           0
          49          96           0
          49          97           0
          49          98           0
          49          99           1
          49         100           0
          49         101           0
          49         102           0
          49         103           0
          49         104           0
          49         105           0
          49         106           0
          49         107           0
          49         108           0
          49         109           0
          49         110           0
          49         111           0
          49         112           0
          49         113           0
          49         114           0
          49         115           0
          49         116           0
          49         117           0
          49         118           0
          49         119           0
          49         120           0
          49         121           0
          49         122           0
          49         123           0
          49         124           0
          49         125           0
          49         126           0
          49         127           0
          49         128           0
          49         129           0
          49         130           0
          49         131           0
          49         132           0
          49         133           0
          49         134           2
          49         135           2
          49         136           2
          49         137           5
          49         138           5
          49         139           0
          49         140           0
          49         141           0
          49         142           0
          49         143           5
          49         144           0
          49         145           5
          49         146           0
          49         147           0
          49         148           0
          49         149           0
          49         150           0
          49         151           0
          49         152           0
          49         153           0
          49         154           0
          49         155           0
          49         156           0
          49         157           0
          49         158           5
          49         159           0
          49         160           5
          49         161           0
          49         162           5
          49         163           5
          49         164           0
          49         165           0
          49         166           0
          49         167           0
          49         168           0
          49         169           5
          49         170           5
          49         171           0
          49         172           5
          49         173           5
          49         174           0
          49         175           0
          49         176           0
          49         177           0
          49         178           0
          49         179           5
          49         180           5
          49         181           0
          49         182           0
          49         183           0
          49         184           5
          49         185           5
          49         186           0
          49         187           0
          49         188           0
          49         189           0
          49         190           5
          49         191           5
          49         192           0
          49         193           0
          49         194           0
          49         195           5
          49         196           3
          50           1           3
          50           2           3
          50           3           3
          50           4           3
          50           5           3
          50           6           4
          50           7           4
          50           8           4
          50           9           4
          50          10           4
          50          11           4
          50          12           0
          50          13           0
          50          14           0
          50          15           0
          50          16           0
          50          17           0
          50          18           0
          50          19           0
          50          20           0
          50          21           0
          50          22           0
          50          23           0
          50          24           0
          50          25           0
          50          26           0
          50          27           0
          50          28           0
          50          29           0
          50          30           0
          50          31           1
          50          32           0
          50          33           0
          50          34           0
          50          35           0
          50          36           0
          50          37           0
          50          38           0
          50          39           0
          50          40           0
          50          41           0
          50          42           0
          50          43           0
          50          44           1
          50          45           0
          50          46           0
          50          47           0
          50          48           0
          50          49           0
          50          50           1
          50          51           0
          50          52           0
          50          53           0
          50          54           0
          50          55           0
          50          56           0
          50          57           0
          50          58           0
          50          59           0
          50          60           0
          50          61           0
          50          62           0
          50          63           0
          50          64           0
          50          65           0
          50          66           0
          50          67           0
          50          68           0
          50          69           0
          50          70           0
          50          71           0
          50          72           0
          50          73           1
          50          74           0
          50          75           0
          50          76           0
          50          77           0
          50          78           0
          50          79           0
          50          80           0
          50          81           1
          50          82           0
          50          83           0
          50          84           0
          50          85           0
          50          86           0
          50          87           1
          50          88           0
          50          89           0
          50          90           0
          50          91           0
          50          92           0
          50          93           0
          50          94           0
          50          95           0
          50          96           0
          50          97           1
          50          98           0
          50          99           1
          50         100           0
          50         101           0
          50         102           1
          50         103           0
          50         104           0
          50         105           0
          50         106           0
          50         107           1
          50         108           0
          50         109           0
          50         110           0
          50         111           0
          50         112           0
          50         113           0
          50         114           0
          50         115           0
          50         116           0
          50         117           0
          50         118           0
          50         119           0
          50         120           0
          50         121           0
          50         122           0
          50         123           0
          50         124           0
          50         125           0
          50         126           0
          50         127           0
          50         128           1
          50         129           0
          50         130           0
          50         131           0
          50         132           1
          50         133           0
          50         134           2
          50         135           2
          50         136           2
          50         137           0
          50         138           0
          50         139           5
          50         140           5
          50         141           0
          50         142           0
          50         143           0
          50         144           0
          50         145           0
          50         146           5
          50         147           0
          50         148           0
          50         149           5
          50         150           0
          50         151           0
          50         152           0
          50         153           5
          50         154           5
          50         155           0
          50         156           5
          50         157           5
          50         158           0
          50         159           0
          50         160           0
          50         161           0
          50         162           5
          50         163           5
          50         164           0
          50         165           0
          50         166           0
          50         167           5
          50         168           5
          50         169           0
          50         170           0
          50         171           0
          50         172           5
          50         173           5
          50         174           0
          50         175           0
          50         176           0
          50         177           0
          50         178           0
          50         179           0
          50         180           0
          50         181           5
          50         182           0
          50         183           0
          50         184           0
          50         185           0
          50         186           0
          50         187           0
          50         188           0
          50         189           5
          50         190           0
          50         191           0
          50         192           0
          50         193           5
          50         194           0
          50         195           0
          50         196           3
          51           1           3
          51           2           3
          51           3           3
          51           4           3
          51           5           3
          51           6           4
          51           7           4
          51           8           4
          51           9           4
          51          10           4
          51          11           4
          51          12           0
          51          13           0
          51          14           0
          51          15           0
          51          16           0
          51          17           0
          51          18           0
          51          19           0
          51          20           0
          51          21           0
          51          22           0
          51          23           0
          51          24           0
          51          25           0
          51          26           0
          51          27           0
          51          28           0
          51          29           0
          51          30           0
          51          31           0
          51          32           0
          51          33           0
          51          34           0
          51          35           0
          51          36           0
          51          37           0
          51          38           0
          51          39           0
          51          40           0
          51          41           0
          51          42           0
          51          43           0
          51          44           0
          51          45           0
          51          46           0
          51          47           0
          51          48           0
          51          49           0
          51          50           0
          51          51           0
          51          52           0
          51          53           0
          51          54           0
          51          55           0
          51          56           0
          51          57           0
          51          58           0
          51          59           0
          51          60           0
          51          61           0
          51          62           1
          51          63           0
          51          64           0
          51          65           0
          51          66           0
          51          67           0
          51          68           1
          51          69           0
          51          70           0
          51          71           0
          51          72           0
          51          73           0
          51          74           0
          51          75           0
          51          76           0
          51          77           0
          51          78           0
          51          79           0
          51          80           0
          51          81           0
          51          82           0
          51          83           0
          51          84           0
          51          85           0
          51          86           0
          51          87           0
          51          88           0
          51          89           0
          51          90           0
          51          91           0
          51          92           0
          51          93           0
          51          94           0
          51          95           0
          51          96           0
          51          97           0
          51          98           0
          51          99           0
          51         100           0
          51         101           0
          51         102           0
          51         103           0
          51         104           0
          51         105           0
          51         106           0
          51         107           0
          51         108           0
          51         109           1
          51         110           0
          51         111           0
          51         112           0
          51         113           0
          51         114           0
          51         115           0
          51         116           0
          51         117           0
          51         118           0
          51         119           0
          51         120           0
          51         121           0
          51         122           0
          51         123           0
          51         124           0
          51         125           0
          51         126           0
          51         127           0
          51         128           1
          51         129           0
          51         130           0
          51         131           0
          51         132           0
          51         133           0
          51         134           2
          51         135           2
          51         136           2
          51         137           5
          51         138           5
          51         139           5
          51         140           5
          51         141           0
          51         142           0
          51         143           0
          51         144           5
          51         145           5
          51         146           0
          51         147           5
          51         148           0
          51         149           0
          51         150           0
          51         151           5
          51         152           0
          51         153           0
          51         154           5
          51         155           0
          51         156           0
          51         157           0
          51         158           0
          51         159           0
          51         160           5
          51         161           0
          51         162           0
          51         163           5
          51         164           0
          51         165           0
          51         166           0
          51         167           0
          51         168           0
          51         169           0
          51         170           0
          51         171           0
          51         172           0
          51         173           5
          51         174           0
          51         175           0
          51         176           0
          51         177           0
          51         178           0
          51         179           5
          51         180           0
          51         181           5
          51         182           0
          51         183           0
          51         184           0
          51         185           0
          51         186           0
          51         187           5
          51         188           0
          51         189           0
          51         190           5
          51         191           0
          51         192           0
          51         193           5
          51         194           0
          51         195           0
          51         196           3
          52           1           3
          52           2           3
          52           3           3
          52           4           3
          52           5           3
          52           6           4
          52           7           0
          52           8           4
          52           9           4
          52          10           4
          52          11           4
          52          12           0
          52          13           0
          52          14           0
          52          15           0
          52          16           0
          52          17           0
          52          18           0
          52          19           0
          52          20           0
          52          21           0
          52          22           0
          52          23           0
          52          24           0
          52          25           0
          52          26           0
          52          27           0
          52          28           0
          52          29           0
          52          30           0
          52          31           0
          52          32           0
          52          33           0
          52          34           0
          52          35           0
          52          36           0
          52          37           0
          52          38           0
          52          39           0
          52          40           0
          52          41           0
          52          42           1
          52          43           0
          52          44           1
          52          45           0
          52          46           0
          52          47           0
          52          48           0
          52          49           0
          52          50           0
          52          51           0
          52          52           0
          52          53           0
          52          54           0
          52          55           0
          52          56           1
          52          57           0
          52          58           0
          52          59           0
          52          60           0
          52          61           0
          52          62           0
          52          63           0
          52          64           0
          52          65           0
          52          66           0
          52          67           0
          52          68           0
          52          69           0
          52          70           0
          52          71           0
          52          72           0
          52          73           0
          52          74           0
          52          75           0
          52          76           0
          52          77           0
          52          78           0
          52          79           0
          52          80           0
          52          81           0
          52          82           1
          52          83           0
          52          84           0
          52          85           0
          52          86           0
          52          87           0
          52          88           0
          52          89           0
          52          90           0
          52          91           0
          52          92           0
          52          93           0
          52          94           0
          52          95           0
          52          96           0
          52          97           0
          52          98           1
          52          99           0
          52         100           0
          52         101           0
          52         102           0
          52         103           0
          52         104           0
          52         105           0
          52         106           0
          52         107           0
          52         108           0
          52         109           0
          52         110           0
          52         111           0
          52         112           0
          52         113           0
          52         114           0
          52         115           0
          52         116           0
          52         117           0
          52         118           0
          52         119           0
          52         120           1
          52         121           0
          52         122           0
          52         123           0
          52         124           0
          52         125           0
          52         126           0
          52         127           0
          52         128           0
          52         129           0
          52         130           0
          52         131           0
          52         132           0
          52         133           0
          52         134           2
          52         135           2
          52         136           2
          52         137           0
          52         138           5
          52         139           5
          52         140           5
          52         141           0
          52         142           5
          52         143           0
          52         144           5
          52         145           5
          52         146           0
          52         147           5
          52         148           0
          52         149           0
          52         150           0
          52         151           0
          52         152           0
          52         153           5
          52         154           0
          52         155           5
          52         156           0
          52         157           0
          52         158           0
          52         159           0
          52         160           0
          52         161           5
          52         162           0
          52         163           0
          52         164           0
          52         165           5
          52         166           0
          52         167           5
          52         168           0
          52         169           0
          52         170           0
          52         171           5
          52         172           5
          52         173           0
          52         174           0
          52         175           0
          52         176           0
          52         177           0
          52         178           5
          52         179           0
          52         180           0
          52         181           5
          52         182           0
          52         183           0
          52         184           0
          52         185           0
          52         186           5
          52         187           0
          52         188           5
          52         189           0
          52         190           0
          52         191           5
          52         192           0
          52         193           0
          52         194           0
          52         195           5
          52         196           3
          53           1           3
          53           2           3
          53           3           3
          53           4           3
          53           5           3
          53           6           4
          53           7           0
          53           8           4
          53           9           4
          53          10           4
          53          11           4
          53          12           4
          53          13           0
          53          14           4
          53          15           4
          53          16           1
          53          17           1
          53          18           0
          53          19           0
          53          20           0
          53          21           0
          53          22           0
          53          23           0
          53          24           0
          53          25           0
          53          26           1
          53          27           0
          53          28           0
          53          29           0
          53          30           0
          53          31           0
          53          32           0
          53          33           0
          53          34           0
          53          35           0
          53          36           0
          53          37           0
          53          38           0
          53          39           0
          53          40           0
          53          41           0
          53          42           0
          53          43           0
          53          44           0
          53          45           0
          53          46           0
          53          47           0
          53          48           0
          53          49           0
          53          50           0
          53          51           0
          53          52           0
          53          53           0
          53          54           0
          53          55           0
          53          56           0
          53          57           0
          53          58           0
          53          59           0
          53          60           0
          53          61           0
          53          62           0
          53          63           0
          53          64           0
          53          65           0
          53          66           1
          53          67           0
          53          68           0
          53          69           0
          53          70           0
          53          71           0
          53          72           0
          53          73           0
          53          74           0
          53          75           0
          53          76           0
          53          77           0
          53          78           0
          53          79           0
          53          80           0
          53          81           0
          53          82           0
          53          83           0
          53          84           1
          53          85           0
          53          86           0
          53          87           0
          53          88           0
          53          89           0
          53          90           0
          53          91           0
          53          92           0
          53          93           0
          53          94           0
          53          95           0
          53          96           0
          53          97           0
          53          98           0
          53          99           0
          53         100           0
          53         101           0
          53         102           1
          53         103           0
          53         104           0
          53         105           0
          53         106           0
          53         107           0
          53         108           0
          53         109           0
          53         110           0
          53         111           0
          53         112           0
          53         113           0
          53         114           1
          53         115           0
          53         116           0
          53         117           1
          53         118           0
          53         119           0
          53         120           0
          53         121           0
          53         122           0
          53         123           0
          53         124           0
          53         125           0
          53         126           0
          53         127           0
          53         128           0
          53         129           0
          53         130           0
          53         131           0
          53         132           0
          53         133           2
          53         134           2
          53         135           2
          53         136           2
          53         137           0
          53         138           0
          53         139           0
          53         140           0
          53         141           0
          53         142           0
          53         143           0
          53         144           0
          53         145           0
          53         146           0
          53         147           0
          53         148           0
          53         149           0
          53         150           0
          53         151           0
          53         152           0
          53         153           0
          53         154           5
          53         155           0
          53         156           5
          53         157           0
          53         158           5
          53         159           0
          53         160           0
          53         161           0
          53         162           0
          53         163           5
          53         164           0
          53         165           5
          53         166           5
          53         167           5
          53         168           0
          53         169           0
          53         170           0
          53         171           0
          53         172           0
          53         173           0
          53         174           0
          53         175           0
          53         176           0
          53         177           5
          53         178           0
          53         179           0
          53         180           0
          53         181           5
          53         182           5
          53         183           0
          53         184           0
          53         185           0
          53         186           0
          53         187           5
          53         188           0
          53         189           5
          53         190           0
          53         191           5
          53         192           0
          53         193           0
          53         194           0
          53         195           0
          53         196           3
          54           1           3
          54           2           3
          54           3           3
          54           4           3
          54           5           3
          54           6           4
          54           7           4
          54           8           4
          54           9           4
          54          10           4
          54          11           4
          54          12           0
          54          13           0
          54          14           0
          54          15           0
          54          16           0
          54          17           0
          54          18           1
          54          19           1
          54          20           0
          54          21           0
          54          22           0
          54          23           0
          54          24           0
          54          25           1
          54          26           0
          54          27           0
          54          28           0
          54          29           0
          54          30           0
          54          31           0
          54          32           0
          54          33           0
          54          34           0
          54          35           0
          54          36           1
          54          37           0
          54          38           0
          54          39           0
          54          40           0
          54          41           0
          54          42           0
          54          43           0
          54          44           0
          54          45           0
          54          46           0
          54          47           0
          54          48           0
          54          49           0
          54          50           0
          54          51           0
          54          52           0
          54          53           0
          54          54           0
          54          55           0
          54          56           0
          54          57           0
          54          58           0
          54          59           0
          54          60           0
          54          61           0
          54          62           0
          54          63           0
          54          64           0
          54          65           0
          54          66           0
          54          67           0
          54          68           0
          54          69           0
          54          70           0
          54          71           0
          54          72           0
          54          73           0
          54          74           0
          54          75           0
          54          76           0
          54          77           0
          54          78           0
          54          79           0
          54          80           0
          54          81           0
          54          82           0
          54          83           0
          54          84           0
          54          85           0
          54          86           1
          54          87           0
          54          88           0
          54          89           0
          54          90           0
          54          91           0
          54          92           0
          54          93           0
          54          94           0
          54          95           0
          54          96           0
          54          97           0
          54          98           0
          54          99           0
          54         100           0
          54         101           0
          54         102           0
          54         103           0
          54         104           0
          54         105           0
          54         106           0
          54         107           0
          54         108           0
          54         109           0
          54         110           0
          54         111           0
          54         112           0
          54         113           0
          54         114           0
          54         115           0
          54         116           0
          54         117           0
          54         118           0
          54         119           0
          54         120           0
          54         121           0
          54         122           0
          54         123           0
          54         124           0
          54         125           0
          54         126           0
          54         127           0
          54         128           0
          54         129           0
          54         130           0
          54         131           0
          54         132           0
          54         133           2
          54         134           2
          54         135           2
          54         136           0
          54         137           0
          54         138           5
          54         139           0
          54         140           0
          54         141           0
          54         142           0
          54         143           0
          54         144           0
          54         145           0
          54         146           0
          54         147           0
          54         148           0
          54         149           5
          54         150           0
          54         151           0
          54         152           5
          54         153           5
          54         154           0
          54         155           0
          54         156           0
          54         157           5
          54         158           0
          54         159           5
          54         160           5
          54         161           5
          54         162           5
          54         163           5
          54         164           0
          54         165           0
          54         166           5
          54         167           0
          54         168           0
          54         169           0
          54         170           0
          54         171           0
          54         172           0
          54         173           5
          54         174           0
          54         175           0
          54         176           0
          54         177           0
          54         178           5
          54         179           5
          54         180           5
          54         181           0
          54         182           0
          54         183           0
          54         184           0
          54         185           0
          54         186           0
          54         187           0
          54         188           0
          54         189           0
          54         190           5
          54         191           0
          54         192           0
          54         193           0
          54         194           5
          54         195           5
          54         196           3
          55           1           3
          55           2           3
          55           3           3
          55           4           3
          55           5           3
          55           6           4
          55           7           4
          55           8           0
          55           9           4
          55          10           4
          55          11           4
          55          12           0
          55          13           4
          55          14           0
          55          15           0
          55          16           0
          55          17           0
          55          18           0
          55          19           0
          55          20           0
          55          21           0
          55          22           0
          55          23           0
          55          24           0
          55          25           0
          55          26           0
          55          27           0
          55          28           0
          55          29           0
          55          30           0
          55          31           1
          55          32           0
          55          33           1
          55          34           0
          55          35           0
          55          36           0
          55          37           0
          55          38           0
          55          39           0
          55          40           0
          55          41           1
          55          42           0
          55          43           0
          55          44           1
          55          45           0
          55          46           0
          55          47           0
          55          48           0
          55          49           1
          55          50           0
          55          51           0
          55          52           1
          55          53           0
          55          54           0
          55          55           0
          55          56           0
          55          57           0
          55          58           0
          55          59           0
          55          60           0
          55          61           0
          55          62           0
          55          63           0
          55          64           0
          55          65           0
          55          66           0
          55          67           0
          55          68           0
          55          69           0
          55          70           0
          55          71           0
          55          72           0
          55          73           0
          55          74           0
          55          75           0
          55          76           0
          55          77           0
          55          78           0
          55          79           1
          55          80           0
          55          81           0
          55          82           0
          55          83           0
          55          84           0
          55          85           0
          55          86           0
          55          87           0
          55          88           0
          55          89           0
          55          90           0
          55          91           0
          55          92           1
          55          93           0
          55          94           0
          55          95           0
          55          96           0
          55          97           0
          55          98           0
          55          99           1
          55         100           0
          55         101           1
          55         102           0
          55         103           0
          55         104           0
          55         105           0
          55         106           0
          55         107           0
          55         108           0
          55         109           0
          55         110           0
          55         111           0
          55         112           0
          55         113           0
          55         114           0
          55         115           1
          55         116           1
          55         117           0
          55         118           0
          55         119           0
          55         120           0
          55         121           0
          55         122           0
          55         123           1
          55         124           0
          55         125           0
          55         126           0
          55         127           0
          55         128           0
          55         129           0
          55         130           0
          55         131           0
          55         132           0
          55         133           2
          55         134           2
          55         135           2
          55         136           0
          55         137           0
          55         138           5
          55         139           5
          55         140           5
          55         141           0
          55         142           5
          55         143           0
          55         144           0
          55         145           0
          55         146           5
          55         147           0
          55         148           0
          55         149           0
          55         150           0
          55         151           5
          55         152           5
          55         153           5
          55         154           0
          55         155           5
          55         156           0
          55         157           0
          55         158           5
          55         159           5
          55         160           5
          55         161           0
          55         162           5
          55         163           0
          55         164           0
          55         165           0
          55         166           5
          55         167           0
          55         168           0
          55         169           0
          55         170           0
          55         171           0
          55         172           0
          55         173           5
          55         174           0
          55         175           5
          55         176           0
          55         177           0
          55         178           0
          55         179           0
          55         180           0
          55         181           5
          55         182           5
          55         183           0
          55         184           5
          55         185           0
          55         186           0
          55         187           0
          55         188           0
          55         189           5
          55         190           0
          55         191           0
          55         192           0
          55         193           0
          55         194           0
          55         195           0
          55         196           3
          56           1           3
          56           2           3
          56           3           3
          56           4           3
          56           5           3
          56           6           4
          56           7           4
          56           8           4
          56           9           4
          56          10           4
          56          11           4
          56          12           0
          56          13           4
          56          14           0
          56          15           0
          56          16           0
          56          17           0
          56          18           0
          56          19           0
          56          20           1
          56          21           0
          56          22           0
          56          23           0
          56          24           0
          56          25           0
          56          26           0
          56          27           0
          56          28           0
          56          29           0
          56          30           0
[truncated: 745,847 more chars]
