# Supplementary material for: A Cellular Automata-Based Mathematical Model for Thymocyte Development
Source: PLoS One. 2009 Dec 9;4(12):e8233. doi: 10.1371/journal.pone.0008233 (PMC2784945; doi:10.1371/journal.pone.0008233)
Supplement: File S1 — FORTRAN90 PROGRAM (2.21 MB GZ) [file pone.0008233.s004.gz › f90/S1P_JCM_human.dat]

   1   1    0.00000000
   1   2    0.00000000
   1   3    0.00000000
   1   4    0.00000000
   1   5    0.00000000
   1   6    0.00000000
   1   7    0.00000000
   1   8    0.00000000
   1   9    0.00000000
   1  10    0.00000000
   1  11    0.00000000
   1  12    0.00000000
   1  13    0.00000000
   1  14    0.00000000
   1  15    0.00000000
   1  16    0.00000000
   1  17    0.00000000
   1  18    0.00000000
   1  19    0.00000000
   1  20    0.00000000
   1  21    0.00000000
   1  22    0.00000000
   1  23    0.00000000
   1  24    0.00000000
   1  25    0.00000000
   1  26    0.00000000
   1  27    0.00000000
   1  28    0.00000000
   1  29    0.00000000
   1  30    0.00000000
   1  31    0.00000000
   1  32    0.00000000
   1  33    0.00000000
   1  34    0.00000000
   1  35    0.00000000
   1  36    0.00000000
   1  37    0.00000000
   1  38    0.00000000
   1  39    0.00000000
   1  40    0.00000000
   1  41    0.00000000
   1  42    0.00000000
   1  43    0.00000000
   1  44    0.00000000
   1  45    0.00000000
   1  46    0.00000000
   1  47    0.00000000
   1  48    0.00000000
   1  49    0.00000000
   1  50    0.00000000
   1  51    0.00000000
   1  52    0.00000000
   1  53    0.00000000
   1  54    0.00000000
   1  55    0.00000000
   1  56    0.00000000
   1  57    0.00000000
   1  58    0.00000000
   1  59    0.00000000
   1  60    0.00000000
   1  61    0.00000000
   1  62    0.00000000
   1  63    0.00000000
   1  64    0.00000000
   1  65    0.00000000
   1  66    0.00000000
   1  67    0.00000000
   1  68    0.00000000
   1  69    0.00000000
   1  70    0.00000000
   1  71    0.00000000
   1  72    0.00000000
   1  73    0.00000000
   1  74    0.00000000
   1  75    0.00000000
   1  76    0.00000000
   1  77    0.00000000
   1  78    0.00000000
   1  79    0.00000000
   1  80    0.00000000
   1  81    0.00000000
   1  82    0.00000000
   1  83    0.00000000
   1  84    0.00000000
   1  85    0.00000000
   1  86    0.00000000
   1  87    0.00000000
   1  88    0.00000000
   1  89    0.00000000
   1  90    0.00000000
   1  91    0.00000000
   1  92    0.00000000
   1  93    0.00000000
   1  94    0.00000000
   1  95    0.00000000
   1  96    0.00000000
   1  97    0.00000000
   1  98    0.00000000
   1  99    0.00000000
   1 100    0.00000000
   1 101    0.00000000
   1 102    0.00000000
   1 103    0.00000000
   1 104    0.00000000
   1 105    0.00000000
   1 106    0.00000000
   1 107    0.00000000
   1 108    0.00000000
   1 109    0.00000000
   1 110    0.00000000
   1 111    0.00000000
   1 112    0.00000000
   1 113    0.00000000
   1 114    0.00000000
   1 115    0.00000000
   1 116    0.00000000
   1 117    0.00000000
   1 118    0.00000000
   1 119    0.00000000
   1 120    0.00000000
   1 121    0.00000000
   1 122    0.00000000
   1 123    0.00000000
   1 124    0.00000000
   1 125    0.00000000
   1 126    0.00000000
   1 127    0.00000000
   1 128    0.00000000
   1 129    0.00000000
   1 130    0.00000000
   1 131    0.00000000
   1 132    0.00000000
   1 133    0.00000000
   1 134    0.00000000
   1 135    0.00000000
   1 136    0.00000000
   1 137    0.00000000
   1 138    0.00000000
   1 139    0.00000000
   1 140    0.00000000
   1 141    0.00000000
   1 142    0.00000000
   1 143    0.00000000
   1 144    0.00000000
   1 145    0.00000000
   1 146    0.00000000
   1 147    0.00000000
   1 148    0.00000000
   1 149    0.00000000
   1 150    0.00000000
   1 151    0.00000000
   1 152    0.00000000
   1 153    0.00000000
   1 154    0.00000000
   1 155    0.00000000
   1 156    0.00000000
   1 157    0.00000000
   1 158    0.00000000
   1 159    0.00000000
   1 160    0.00000000
   1 161    0.00000000
   1 162    0.00000000
   1 163    0.00000000
   1 164    0.00000000
   1 165    0.00000000
   1 166    0.00000000
   1 167    0.00000000
   1 168    0.00000000
   1 169    0.00000000
   1 170    0.00000000
   1 171    0.00000000
   1 172    0.00000000
   1 173    0.00000000
   1 174    0.00000000
   1 175    0.00000000
   1 176    0.00000000
   1 177    0.00000000
   1 178    0.00000000
   1 179    0.00000000
   1 180    0.00000000
   1 181    0.00000000
   1 182    0.00000000
   1 183    0.00000000
   1 184    0.00000000
   1 185    0.00000000
   1 186    0.00000000
   1 187    0.00000000
   1 188    0.00000000
   1 189    0.00000000
   1 190    0.00000000
   1 191    0.00000000
   1 192    0.00000000
   1 193    0.00000000
   1 194    0.00000000
   1 195    0.00000000
   1 196    0.00000000
   2   1    0.00000000
   2   2    0.00001831
   2   3    0.00004678
   2   4    0.00008112
   2   5    0.00011845
   2   6    0.00015762
   2   7    0.00019827
   2   8    0.00024038
   2   9    0.00028407
   2  10    0.00032949
   2  11    0.00037683
   2  12    0.00042628
   2  13    0.00047806
   2  14    0.00053236
   2  15    0.00058941
   2  16    0.00064944
   2  17    0.00071269
   2  18    0.00077943
   2  19    0.00084992
   2  20    0.00092447
   2  21    0.00100338
   2  22    0.00108699
   2  23    0.00117567
   2  24    0.00126979
   2  25    0.00136975
   2  26    0.00147601
   2  27    0.00158902
   2  28    0.00170928
   2  29    0.00183733
   2  30    0.00197373
   2  31    0.00211909
   2  32    0.00227406
   2  33    0.00243934
   2  34    0.00261565
   2  35    0.00280380
   2  36    0.00300462
   2  37    0.00321903
   2  38    0.00344798
   2  39    0.00369251
   2  40    0.00395371
   2  41    0.00423278
   2  42    0.00453095
   2  43    0.00484959
   2  44    0.00519013
   2  45    0.00555410
   2  46    0.00594316
   2  47    0.00635906
   2  48    0.00680369
   2  49    0.00727905
   2  50    0.00778729
   2  51    0.00833072
   2  52    0.00891180
   2  53    0.00953316
   2  54    0.01019761
   2  55    0.01090818
   2  56    0.01166808
   2  57    0.01248076
   2  58    0.01334990
   2  59    0.01427947
   2  60    0.01527368
   2  61    0.01633704
   2  62    0.01747441
   2  63    0.01869095
   2  64    0.01999221
   2  65    0.02138412
   2  66    0.02287301
   2  67    0.02446570
   2  68    0.02616945
   2  69    0.02799206
   2  70    0.02994186
   2  71    0.03202778
   2  72    0.03425938
   2  73    0.03664692
   2  74    0.03920135
   2  75    0.04193443
   2  76    0.04485876
   2  77    0.04798782
   2  78    0.05133607
   2  79    0.05491900
   2  80    0.05875323
   2  81    0.06285656
   2  82    0.06724808
   2  83    0.07194827
   2  84    0.07697909
   2  85    0.08236410
   2  86    0.08812860
   2  87    0.09429972
   2  88    0.10090660
   2  89    0.10798053
   2  90    0.11555512
   2  91    0.12366649
   2  92    0.13235344
   2  93    0.14165771
   2  94    0.15162419
   2  95    0.16230116
   2  96    0.17374060
   2  97    0.18599850
   2  98    0.19913516
   2  99    0.21321557
   2 100    0.22830984
   2 101    0.24449359
   2 102    0.26184849
   2 103    0.28046276
   2 104    0.30043178
   2 105    0.32185873
   2 106    0.34485535
   2 107    0.36954270
   2 108    0.39605209
   2 109    0.42452609
   2 110    0.45511963
   2 111    0.48800128
   2 112    0.52335467
   2 113    0.56138009
   2 114    0.60229629
   2 115    0.64634257
   2 116    0.69378115
   2 117    0.74489982
   2 118    0.80001508
   2 119    0.85947574
   2 120    0.92366707
   2 121    0.99301568
   2 122    1.06799526
   2 123    1.14913332
   2 124    1.23701926
   2 125    1.33231404
   2 126    1.43576180
   2 127    1.54820413
   2 128    1.67059753
   2 129    1.80403519
   2 130    1.94977428
   2 131    2.10927082
   2 132    2.28422458
   2 133    2.47663795
   2 134    2.68889452
   2 135    2.92386578
   2 136    3.18505950
   2 137    3.47683091
   2 138    3.80469188
   2 139    4.17577672
   2 140    4.59956502
   2 141    5.08903086
   2 142    5.66249603
   2 143    6.34662332
   2 144    7.18133109
   2 145    8.22936251
   2 146    9.60746810
   2 147   10.65057413
   2 148   10.88750445
   2 149    9.76565388
   2 150    8.06180527
   2 151    6.41102362
   2 152    5.29156708
   2 153    4.47422418
   2 154    3.84580944
   2 155    3.34470256
   2 156    2.93447555
   2 157    2.59205462
   2 158    2.30196941
   2 159    2.05335627
   2 160    1.83829528
   2 161    1.65083413
   2 162    1.48638623
   2 163    1.34134351
   2 164    1.21281805
   2 165    1.09846403
   2 166    0.99635181
   2 167    0.90487670
   2 168    0.82269139
   2 169    0.74865515
   2 170    0.68179495
   2 171    0.62127520
   2 172    0.56637402
   2 173    0.51646434
   2 174    0.47099868
   2 175    0.42949686
   2 176    0.39153584
   2 177    0.35674142
   2 178    0.32478127
   2 179    0.29535913
   2 180    0.26820987
   2 181    0.24309538
   2 182    0.21980095
   2 183    0.19813224
   2 184    0.17791265
   2 185    0.15898096
   2 186    0.14118940
   2 187    0.12440178
   2 188    0.10849201
   2 189    0.09334262
   2 190    0.07884353
   2 191    0.06489090
   2 192    0.05138608
   2 193    0.03823460
   2 194    0.02534532
   2 195    0.01262949
   2 196    0.00000000
   3   1    0.00000000
   3   2    0.00002652
   3   3    0.00008789
   3   4    0.00015955
   3   5    0.00023555
   3   6    0.00031440
   3   7    0.00039588
   3   8    0.00048016
   3   9    0.00056754
   3  10    0.00065837
   3  11    0.00075305
   3  12    0.00085196
   3  13    0.00095550
   3  14    0.00106410
   3  15    0.00117820
   3  16    0.00129826
   3  17    0.00142475
   3  18    0.00155822
   3  19    0.00169919
   3  20    0.00184827
   3  21    0.00200607
   3  22    0.00217328
   3  23    0.00235060
   3  24    0.00253880
   3  25    0.00273870
   3  26    0.00295118
   3  27    0.00317715
   3  28    0.00341763
   3  29    0.00367367
   3  30    0.00394641
   3  31    0.00423706
   3  32    0.00454693
   3  33    0.00487740
   3  34    0.00522994
   3  35    0.00560615
   3  36    0.00600770
   3  37    0.00643640
   3  38    0.00689419
   3  39    0.00738312
   3  40    0.00790540
   3  41    0.00846339
   3  42    0.00905959
   3  43    0.00969670
   3  44    0.01037760
   3  45    0.01110536
   3  46    0.01188328
   3  47    0.01271487
   3  48    0.01360388
   3  49    0.01455435
   3  50    0.01557057
   3  51    0.01665715
   3  52    0.01781900
   3  53    0.01906139
   3  54    0.02038995
   3  55    0.02181070
   3  56    0.02333009
   3  57    0.02495502
   3  58    0.02669284
   3  59    0.02855147
   3  60    0.03053935
   3  61    0.03266550
   3  62    0.03493961
   3  63    0.03737203
   3  64    0.03997382
   3  65    0.04275686
   3  66    0.04573382
   3  67    0.04891830
   3  68    0.05232484
   3  69    0.05596900
   3  70    0.05986748
   3  71    0.06403810
   3  72    0.06850001
   3  73    0.07327367
   3  74    0.07838101
   3  75    0.08384553
   3  76    0.08969240
   3  77    0.09594859
   3  78    0.10264300
   3  79    0.10980661
   3  80    0.11747261
   3  81    0.12567660
   3  82    0.13445675
   3  83    0.14385398
   3  84    0.15391220
   3  85    0.16467851
   3  86    0.17620345
   3  87    0.18854126
   3  88    0.20175019
   3  89    0.21589276
   3  90    0.23103616
   3  91    0.24725255
   3  92    0.26461951
   3  93    0.28322042
   3  94    0.30314498
   3  95    0.32448969
   3  96    0.34735841
   3  97    0.37186299
   3  98    0.39812390
   3  99    0.42627101
   3 100    0.45644434
   3 101    0.48879498
   3 102    0.52348604
   3 103    0.56069374
   3 104    0.60060855
   3 105    0.64343653
   3 106    0.68940077
   3 107    0.73874301
   3 108    0.79172537
   3 109    0.84863244
   3 110    0.90977345
   3 111    0.97548479
   3 112    1.04613284
   3 113    1.12211716
   3 114    1.20387408
   3 115    1.29188081
   3 116    1.38666011
   3 117    1.48878562
   3 118    1.59888802
   3 119    1.71766215
   3 120    1.84587522
   3 121    1.98437644
   3 122    2.13410829
   3 123    2.29611988
   3 124    2.47158272
   3 125    2.66180967
   3 126    2.86827782
   3 127    3.09265619
   3 128    3.33683989
   3 129    3.60299230
   3 130    3.89359801
   3 131    4.21152996
   3 132    4.56013558
   3 133    4.94334917
   3 134    5.36584068
   3 135    5.83321627
   3 136    6.35229429
   3 137    6.93149352
   3 138    7.58139388
   3 139    8.31556980
   3 140    9.15186917
   3 141   10.11443888
   3 142   11.23700262
   3 143   12.56807806
   3 144   14.17809260
   3 145   16.16160126
   3 146   18.58840410
   3 147   20.14996892
   3 148   20.17738338
   3 149   18.15240752
   3 150   15.10282310
   3 151   12.31639188
   3 152   10.30220799
   3 153    8.77743500
   3 154    7.57970964
   3 155    6.61191747
   3 156    5.81289467
   3 157    5.14215214
   3 158    4.57168384
   3 159    4.08138202
   3 160    3.65635128
   3 161    3.28526497
   3 162    2.95931876
   3 163    2.67154052
   3 164    2.41632079
   3 165    2.18908450
   3 166    1.98605593
   3 167    1.80408673
   3 168    1.64052775
   3 169    1.49313189
   3 170    1.35997937
   3 171    1.23941943
   3 172    1.13002431
   3 173    1.03055257
   3 174    0.93991940
   3 175    0.85717261
   3 176    0.78147279
   3 177    0.71207696
   3 178    0.64832497
   3 179    0.58962798
   3 180    0.53545889
   3 181    0.48534405
   3 182    0.43885626
   3 183    0.39560870
   3 184    0.35524975
   3 185    0.31745837
   3 186    0.28194017
   3 187    0.24842383
   3 188    0.21665804
   3 189    0.18640867
   3 190    0.15745628
   3 191    0.12959383
   3 192    0.10262456
   3 193    0.07636011
   3 194    0.05061866
   3 195    0.02522322
   3 196    0.00000000
   4   1    0.00000000
   4   2    0.00000000
   4   3    0.00011906
   4   4    0.00023429
   4   5    0.00035072
   4   6    0.00046981
   4   7    0.00059228
   4   8    0.00071875
   4   9    0.00084982
   4  10    0.00098605
   4  11    0.00112805
   4  12    0.00127640
   4  13    0.00143171
   4  14    0.00159461
   4  15    0.00176575
   4  16    0.00194583
   4  17    0.00213556
   4  18    0.00233573
   4  19    0.00254716
   4  20    0.00277074
   4  21    0.00300740
   4  22    0.00325815
   4  23    0.00352407
   4  24    0.00380629
   4  25    0.00410605
   4  26    0.00442465
   4  27    0.00476350
   4  28    0.00512409
   4  29    0.00550801
   4  30    0.00591697
   4  31    0.00635279
   4  32    0.00681741
   4  33    0.00731291
   4  34    0.00784152
   4  35    0.00840559
   4  36    0.00900767
   4  37    0.00965047
   4  38    0.01033686
   4  39    0.01106995
   4  40    0.01185304
   4  41    0.01268966
   4  42    0.01358359
   4  43    0.01453885
   4  44    0.01555976
   4  45    0.01665094
   4  46    0.01781731
   4  47    0.01906415
   4  48    0.02039710
   4  49    0.02182218
   4  50    0.02334585
   4  51    0.02497500
   4  52    0.02671701
   4  53    0.02857978
   4  54    0.03057174
   4  55    0.03270192
   4  56    0.03497999
   4  57    0.03741629
   4  58    0.04002186
   4  59    0.04280855
   4  60    0.04578901
   4  61    0.04897680
   4  62    0.05238641
   4  63    0.05603336
   4  64    0.05993426
   4  65    0.06410687
   4  66    0.06857023
   4  67    0.07334471
   4  68    0.07845210
   4  69    0.08391575
   4  70    0.08976065
   4  71    0.09601357
   4  72    0.10270316
   4  73    0.10986012
   4  74    0.11751733
   4  75    0.12570999
   4  76    0.13447585
   4  77    0.14385532
   4  78    0.15389173
   4  79    0.16463149
   4  80    0.17612436
   4  81    0.18842370
   4  82    0.20158670
   4  83    0.21567470
   4  84    0.23075350
   4  85    0.24689366
   4  86    0.26417094
   4  87    0.28266661
   4  88    0.30246793
   4  89    0.32366860
   4  90    0.34636927
   4  91    0.37067805
   4  92    0.39671115
   4  93    0.42459349
   4  94    0.45445942
   4  95    0.48645347
   4  96    0.52073120
   4  97    0.55746008
   4  98    0.59682054
   4  99    0.63900701
   4 100    0.68422913
   4 101    0.73271308
   4 102    0.78470301
   4 103    0.84046262
   4 104    0.90027698
   4 105    0.96445438
   4 106    1.03332858
   4 107    1.10726111
   4 108    1.18664402
   4 109    1.27190279
   4 110    1.36349968
   4 111    1.46193742
   4 112    1.56776345
   4 113    1.68157458
   4 114    1.80402238
   4 115    1.93581919
   4 116    2.07774506
   4 117    2.23065563
   4 118    2.39549120
   4 119    2.57328716
   4 120    2.76518611
   4 121    2.97245200
   4 122    3.19648657
   4 123    3.43884888
   4 124    3.70127829
   4 125    3.98572202
   4 126    4.29436821
   4 127    4.62968595
   4 128    4.99447427
   4 129    5.39192250
   4 130    5.82568550
   4 131    6.29997841
   4 132    6.81969741
   4 133    7.39057568
   4 134    8.01938761
   4 135    8.71422057
   4 136    9.48484247
   4 137   10.34320873
   4 138   11.30417626
   4 139   12.38653501
   4 140   13.61454710
   4 141   15.02035113
   4 142   16.64799052
   4 143   18.56091632
   4 144   20.85812915
   4 145   23.71525695
   4 146   26.50900617
   4 147   28.26419462
   4 148   27.60044298
   4 149   24.63645205
   4 150   20.94115948
   4 151   17.49882771
   4 152   14.86468809
   4 153   12.78874306
   4 154   11.11402587
   4 155    9.73683713
   4 156    8.58630837
   4 157    7.61256462
   4 158    6.77953683
   4 159    6.06047856
   4 160    5.43510289
   4 161    4.88770991
   4 162    4.40593245
   4 163    3.97987589
   4 164    3.60151503
   4 165    3.26426235
   4 166    2.96265285
   4 167    2.69211011
   4 168    2.44876967
   4 169    2.22934380
   4 170    2.03101657
   4 171    1.85136146
   4 172    1.68827586
   4 173    1.53992856
   4 174    1.40471720
   4 175    1.28123353
   4 176    1.16823477
   4 177    1.06461984
   4 178    0.96940954
   4 179    0.88172982
   4 180    0.80079765
   4 181    0.72590900
   4 182    0.65642851
   4 183    0.59178058
   4 184    0.53144170
   4 185    0.47493372
   4 186    0.42181796
   4 187    0.37169001
   4 188    0.32417514
   4 189    0.27892413
   4 190    0.23560956
   4 191    0.19392245
   4 192    0.15356913
   4 193    0.11426836
   4 194    0.07574866
   4 195    0.03774572
   4 196    0.00000000
   5   1    0.00000000
   5   2    0.00000000
   5   3    0.00015454
   5   4    0.00030877
   5   5    0.00046466
   5   6    0.00062370
   5   7    0.00078705
   5   8    0.00095564
   5   9    0.00113033
   5  10    0.00131192
   5  11    0.00150122
   5  12    0.00169900
   5  13    0.00190607
   5  14    0.00212326
   5  15    0.00235144
   5  16    0.00259153
   5  17    0.00284448
   5  18    0.00311133
   5  19    0.00339319
   5  20    0.00369122
   5  21    0.00400668
   5  22    0.00434091
   5  23    0.00469533
   5  24    0.00507148
   5  25    0.00547099
   5  26    0.00589561
   5  27    0.00634719
   5  28    0.00682774
   5  29    0.00733937
   5  30    0.00788436
   5  31    0.00846514
   5  32    0.00908430
   5  33    0.00974461
   5  34    0.01044902
   5  35    0.01120069
   5  36    0.01200300
   5  37    0.01285957
   5  38    0.01377423
   5  39    0.01475111
   5  40    0.01579462
   5  41    0.01690945
   5  42    0.01810064
   5  43    0.01937356
   5  44    0.02073396
   5  45    0.02218799
   5  46    0.02374221
   5  47    0.02540366
   5  48    0.02717984
   5  49    0.02907879
   5  50    0.03110911
   5  51    0.03327998
   5  52    0.03560124
   5  53    0.03808340
   5  54    0.04073770
   5  55    0.04357619
   5  56    0.04661173
   5  57    0.04985809
   5  58    0.05333001
   5  59    0.05704326
   5  60    0.06101470
   5  61    0.06526238
   5  62    0.06980563
   5  63    0.07466511
   5  64    0.07986294
   5  65    0.08542282
   5  66    0.09137009
   5  67    0.09773187
   5  68    0.10453722
   5  69    0.11181724
   5  70    0.11960521
   5  71    0.12793679
   5  72    0.13685016
   5  73    0.14638621
   5  74    0.15658872
   5  75    0.16750461
   5  76    0.17918413
   5  77    0.19168112
   5  78    0.20505328
   5  79    0.21936243
   5  80    0.23467485
   5  81    0.25106159
   5  82    0.26859881
   5  83    0.28736819
   5  84    0.30745735
   5  85    0.32896027
   5  86    0.35197777
   5  87    0.37661810
   5  88    0.40299740
   5  89    0.43124043
   5  90    0.46148113
   5  91    0.49386343
   5  92    0.52854199
   5  93    0.56568305
   5  94    0.60546539
   5  95    0.64808133
   5  96    0.69373782
   5  97    0.74265767
   5  98    0.79508085
   5  99    0.85126595
   5 100    0.91149176
   5 101    0.97605899
   5 102    1.04529223
   5 103    1.11954199
   5 104    1.19918708
   5 105    1.28463713
   5 106    1.37633549
   5 107    1.47476231
   5 108    1.58043813
   5 109    1.69392773
   5 110    1.81584450
   5 111    1.94685538
   5 112    2.08768629
   5 113    2.23912838
   5 114    2.40204498
   5 115    2.57737953
   5 116    2.76616460
   5 117    2.96953220
   5 118    3.18872554
   5 119    3.42511261
   5 120    3.68020190
   5 121    3.95566059
   5 122    4.25333587
   5 123    4.57527993
   5 124    4.92377946
   5 125    5.30139076
   5 126    5.71098171
   5 127    6.15578241
   5 128    6.63944663
   5 129    7.16612720
   5 130    7.74056914
   5 131    8.36822591
   5 132    9.05540608
   5 133    9.80946040
   5 134   10.63902318
   5 135   11.55432770
   5 136   12.56762366
   5 137   13.69373691
   5 138   14.95082938
   5 139   16.36144264
   5 140   17.95394579
   5 141   19.76456955
   5 142   21.84035064
   5 143   24.24378554
   5 144   27.06176677
   5 145   30.42724720
   5 146   33.57431118
   5 147   34.91053035
   5 148   33.43425415
   5 149   29.95044267
   5 150   25.61038356
   5 151   21.94313675
   5 152   18.92849188
   5 153   16.45002946
   5 154   14.39531424
   5 155   12.67408317
   5 156   11.21731667
   5 157    9.97274188
   5 158    8.90056560
   5 159    7.97015870
   5 160    7.15763397
   5 161    6.44410975
   5 162    5.81446662
   5 163    5.25645099
   5 164    4.76002160
   5 165    4.31686713
   5 166    3.92004548
   5 167    3.56371041
   5 168    3.24290190
   5 169    2.95338336
   5 170    2.69151386
   5 171    2.45414685
   5 172    2.23854897
   5 173    2.04233448
   5 174    1.86341179
   5 175    1.69993960
   5 176    1.55029053
   5 177    1.41302083
   5 178    1.28684505
   5 179    1.17061454
   5 180    1.06329928
   5 181    0.96397234
   5 182    0.87179654
   5 183    0.78601289
   5 184    0.70593064
   5 185    0.63091847
   5 186    0.56039689
   5 187    0.49383138
   5 188    0.43072639
   5 189    0.37061996
   5 190    0.31307877
   5 191    0.25769376
   5 192    0.20407604
   5 193    0.15185308
   5 194    0.10066519
   5 195    0.05016216
   5 196    0.00000000
   6   1    0.00000000
   6   2    0.00000000
   6   3    0.00019093
   6   4    0.00038284
   6   5    0.00057729
   6   6    0.00077580
   6   7    0.00097972
   6   8    0.00119025
   6   9    0.00140845
   6  10    0.00163535
   6  11    0.00187191
   6  12    0.00211911
   6  13    0.00237794
   6  14    0.00264943
   6  15    0.00293465
   6  16    0.00323473
   6  17    0.00355088
   6  18    0.00388439
   6  19    0.00423663
   6  20    0.00460906
   6  21    0.00500324
   6  22    0.00542085
   6  23    0.00586367
   6  24    0.00633362
   6  25    0.00683273
   6  26    0.00736319
   6  27    0.00792733
   6  28    0.00852763
   6  29    0.00916675
   6  30    0.00984754
   6  31    0.01057301
   6  32    0.01134642
   6  33    0.01217121
   6  34    0.01305109
   6  35    0.01398999
   6  36    0.01499215
   6  37    0.01606205
   6  38    0.01720453
   6  39    0.01842471
   6  40    0.01972810
   6  41    0.02112058
   6  42    0.02260843
   6  43    0.02419836
   6  44    0.02589755
   6  45    0.02771368
   6  46    0.02965495
   6  47    0.03173015
   6  48    0.03394864
   6  49    0.03632048
   6  50    0.03885639
   6  51    0.04156784
   6  52    0.04446712
   6  53    0.04756736
   6  54    0.05088261
   6  55    0.05442789
   6  56    0.05821927
   6  57    0.06227397
   6  58    0.06661038
   6  59    0.07124818
   6  60    0.07620844
   6  61    0.08151371
   6  62    0.08718811
   6  63    0.09325745
   6  64    0.09974936
   6  65    0.10669342
   6  66    0.11412127
   6  67    0.12206679
   6  68    0.13056625
   6  69    0.13965848
   6  70    0.14938506
   6  71    0.15979049
   6  72    0.17092244
   6  73    0.18283196
   6  74    0.19557373
   6  75    0.20920629
   6  76    0.22379239
   6  77    0.23939924
   6  78    0.25609886
   6  79    0.27396843
   6  80    0.29309067
   6  81    0.31355424
   6  82    0.33545422
   6  83    0.35889253
   6  84    0.38397851
   6  85    0.41082944
   6  86    0.43957112
   6  87    0.47033858
   6  88    0.50327676
   6  89    0.53854126
   6  90    0.57629916
   6  91    0.61672999
   6  92    0.66002660
   6  93    0.70639632
   6  94    0.75606206
   6  95    0.80926357
   6  96    0.86625883
   6  97    0.92732553
   6  98    0.99276274
   6  99    1.06289266
   6 100    1.13806257
   6 101    1.21864705
   6 102    1.30505029
   6 103    1.39770868
   6 104    1.49709376
   6 105    1.60371527
   6 106    1.71812478
   6 107    1.84091948
   6 108    1.97274656
   6 109    2.11430798
   6 110    2.26636587
   6 111    2.42974851
   6 112    2.60535706
   6 113    2.79417315
   6 114    2.99726742
   6 115    3.21580917
   6 116    3.45107735
   6 117    3.70447306
   6 118    3.97753381
   6 119    4.27195002
   6 120    4.58958382
   6 121    4.93249106
   6 122    5.30294677
   6 123    5.70347496
   6 124    6.13688371
   6 125    6.60630664
   6 126    7.11525227
   6 127    7.66766311
   6 128    8.26798700
   6 129    8.92126375
   6 130    9.63323123
   6 131   10.41045642
   6 132   11.26049848
   6 133   12.19211379
   6 134   13.21551570
   6 135   14.34270696
   6 136   15.58790837
   6 137   16.96811566
   6 138   18.50382489
   6 139   20.21997165
   6 140   22.14711153
   6 141   24.32276807
   6 142   26.79250582
   6 143   29.60918064
   6 144   32.82626060
   6 145   36.47948474
   6 146   39.58489268
   6 147   40.50914338
   6 148   38.40947149
   6 149   34.24060262
   6 150   29.70933942
   6 151   25.82270427
   6 152   22.53190298
   6 153   19.75343464
   6 154   17.40075737
   6 155   15.39761173
   6 156   13.68104743
   6 157   12.20045153
   6 158   10.91546289
   6 159    9.79386921
   6 160    8.80982375
   6 161    7.94243073
   6 162    7.17465444
   6 163    6.49248671
   6 164    5.88431238
   6 165    5.34042384
   6 166    4.85264740
   6 167    4.41405327
   6 168    4.01872877
   6 169    3.66159923
   6 170    3.33828549
   6 171    3.04498953
   6 172    2.77840186
   6 173    2.53562610
   6 174    2.31411700
   6 175    2.11162913
   6 176    1.92617427
   6 177    1.75598565
   6 178    1.59948783
   6 179    1.45527116
   6 180    1.32207005
   6 181    1.19874430
   6 182    1.08426309
   6 183    0.97769101
   6 184    0.87817603
   6 185    0.78493885
   6 186    0.69726358
   6 187    0.61448951
   6 188    0.53600373
   6 189    0.46123450
   6 190    0.38964536
   6 191    0.32072959
   6 192    0.25400531
   6 193    0.18901074
   6 194    0.12529993
   6 195    0.06243856
   6 196    0.00000000
   7   1    0.00000000
   7   2    0.00000000
   7   3    0.00022712
   7   4    0.00045592
   7   5    0.00068816
   7   6    0.00092558
   7   7    0.00116971
   7   8    0.00142194
   7   9    0.00168353
   7  10    0.00195566
   7  11    0.00223946
   7  12    0.00253608
   7  13    0.00284668
   7  14    0.00317247
   7  15    0.00351473
   7  16    0.00387481
   7  17    0.00425415
   7  18    0.00465428
   7  19    0.00507684
   7  20    0.00552359
   7  21    0.00599640
   7  22    0.00649728
   7  23    0.00702836
   7  24    0.00759195
   7  25    0.00819049
   7  26    0.00882659
   7  27    0.00950305
   7  28    0.01022285
   7  29    0.01098918
   7  30    0.01180545
   7  31    0.01267529
   7  32    0.01360258
   7  33    0.01459147
   7  34    0.01564639
   7  35    0.01677207
   7  36    0.01797357
   7  37    0.01925629
   7  38    0.02062600
   7  39    0.02208887
   7  40    0.02365149
   7  41    0.02532091
   7  42    0.02710466
   7  43    0.02901079
   7  44    0.03104790
   7  45    0.03322519
   7  46    0.03555252
   7  47    0.03804038
   7  48    0.04070004
   7  49    0.04354352
   7  50    0.04658369
   7  51    0.04983431
   7  52    0.05331009
   7  53    0.05702678
   7  54    0.06100121
   7  55    0.06525140
   7  56    0.06979662
   7  57    0.07465749
   7  58    0.07985605
   7  59    0.08541591
   7  60    0.09136232
   7  61    0.09772229
   7  62    0.10452475
   7  63    0.11180063
   7  64    0.11958304
   7  65    0.12790742
   7  66    0.13681171
   7  67    0.14633652
   7  68    0.15652530
   7  69    0.16742458
   7  70    0.17908419
   7  71    0.19155747
   7  72    0.20490153
   7  73    0.21917754
   7  74    0.23445100
   7  75    0.25079209
   7  76    0.26827597
   7  77    0.28698315
   7  78    0.30699993
   7  79    0.32841874
   7  80    0.35133868
   7  81    0.37586597
   7  82    0.40211445
   7  83    0.43020621
   7  84    0.46027219
   7  85    0.49245281
   7  86    0.52689872
   7  87    0.56377160
   7  88    0.60324493
   7  89    0.64550499
   7  90    0.69075179
   7  91    0.73920014
   7  92    0.79108086
   7  93    0.84664200
   7  94    0.90615023
   7  95    0.96989234
   7  96    1.03817688
   7  97    1.11133591
   7  98    1.18972696
   7  99    1.27373518
   7 100    1.36377562
   7 101    1.46029583
   7 102    1.56377860
   7 103    1.67474514
   7 104    1.79375836
   7 105    1.92142670
   7 106    2.05840825
   7 107    2.20541532
   7 108    2.36321952
   7 109    2.53265746
   7 110    2.71463703
   7 111    2.91014445
   7 112    3.12025215
   7 113    3.34612763
   7 114    3.58904346
   7 115    3.85038851
   7 116    4.13168071
   7 117    4.43458158
   7 118    4.76091271
   7 119    5.11267473
   7 120    5.49206901
   7 121    5.90152279
   7 122    6.34371820
   7 123    6.82162615
   7 124    7.33854588
   7 125    7.89815151
   7 126    8.50454712
   7 127    9.16233212
   7 128    9.87667958
   7 129   10.65343034
   7 130   11.49920712
   7 131   12.42155355
   7 132   13.42910472
   7 133   14.53179784
   7 134   15.74113386
   7 135   17.07050432
   7 136   18.53560125
   7 137   20.15493288
   7 138   21.95047227
   7 139   23.94846840
   7 140   26.18043775
   7 141   28.68427384
   7 142   31.50500122
   7 143   34.69272590
   7 144   38.28604675
   7 145   42.22560248
   7 146   44.93512950
   7 147   45.29387779
   7 148   42.60767749
   7 149   38.03025640
   7 150   33.28262356
   7 151   29.20983216
   7 152   25.71319897
   7 153   22.71014159
   7 154   20.12634157
   7 155   17.89621103
   7 156   15.96358877
   7 157   14.28140460
   7 158   12.81067077
   7 159   11.51924619
   7 160   10.38063566
   7 161    9.37293650
   7 162    8.47796104
   7 163    7.68052499
   7 164    6.96787817
   7 165    6.32925155
   7 166    5.75549702
   7 167    5.23880040
   7 168    4.77245169
   7 169    4.35066035
   7 170    3.96840586
   7 171    3.62131605
   7 172    3.30556756
   7 173    3.01780374
   7 174    2.75506670
   7 175    2.51474061
   7 176    2.29450419
   7 177    2.09229066
   7 178    1.90625382
   7 179    1.73473914
   7 180    1.57625902
   7 181    1.42947150
   7 182    1.29316188
   7 183    1.16622672
   7 184    1.04765986
   7 185    0.93654021
   7 186    0.83202093
   7 187    0.73331979
   7 188    0.63971065
   7 189    0.55051575
   7 190    0.46509870
   7 191    0.38285815
   7 192    0.30322189
   7 193    0.22564145
   7 194    0.14958693
   7 195    0.07454215
   7 196    0.00000000
   8   1    0.00000000
   8   2    0.00000000
   8   3    0.00026254
   8   4    0.00052736
   8   5    0.00079663
   8   6    0.00107235
   8   7    0.00135629
   8   8    0.00164997
   8   9    0.00195482
   8  10    0.00227212
   8  11    0.00260316
   8  12    0.00294922
   8  13    0.00331162
   8  14    0.00369175
   8  15    0.00409107
   8  16    0.00451116
   8  17    0.00495366
   8  18    0.00542037
   8  19    0.00591320
   8  20    0.00643418
   8  21    0.00698551
   8  22    0.00756951
   8  23    0.00818870
   8  24    0.00884573
   8  25    0.00954347
   8  26    0.01028496
   8  27    0.01107347
   8  28    0.01191247
   8  29    0.01280568
   8  30    0.01375706
   8  31    0.01477086
   8  32    0.01585160
   8  33    0.01700412
   8  34    0.01823357
   8  35    0.01954548
   8  36    0.02094573
   8  37    0.02244063
   8  38    0.02403690
   8  39    0.02574172
   8  40    0.02756279
   8  41    0.02950830
   8  42    0.03158704
   8  43    0.03380839
   8  44    0.03618237
   8  45    0.03871972
   8  46    0.04143189
   8  47    0.04433114
   8  48    0.04743058
   8  49    0.05074422
   8  50    0.05428707
   8  51    0.05807515
   8  52    0.06212560
   8  53    0.06645678
   8  54    0.07108831
   8  55    0.07604116
   8  56    0.08133779
   8  57    0.08700223
   8  58    0.09306017
   8  59    0.09953910
   8  60    0.10646844
   8  61    0.11387968
   8  62    0.12180649
   8  63    0.13028492
   8  64    0.13935355
   8  65    0.14905366
   8  66    0.15942945
   8  67    0.17052820
   8  68    0.18240056
   8  69    0.19510072
   8  70    0.20868671
   8  71    0.22322066
   8  72    0.23876909
   8  73    0.25540324
   8  74    0.27319940
   8  75    0.29223928
   8  76    0.31261041
   8  77    0.33440656
   8  78    0.35772817
   8  79    0.38268291
   8  80    0.40938612
   8  81    0.43796146
   8  82    0.46854146
   8  83    0.50126823
   8  84    0.53629416
   8  85    0.57378266
   8  86    0.61390908
   8  87    0.65686149
   8  88    0.70284177
   8  89    0.75206660
   8  90    0.80476862
   8  91    0.86119768
   8  92    0.92162219
   8  93    0.98633054
   8  94    1.05563275
   8  95    1.12986215
   8  96    1.20937731
   8  97    1.29456405
   8  98    1.38583769
   8  99    1.48364553
   8 100    1.58846948
   8 101    1.70082905
   8 102    1.82128454
   8 103    1.95044059
   8 104    2.08895005
   8 105    2.23751833
   8 106    2.39690809
   8 107    2.56794451
   8 108    2.75152108
   8 109    2.94860608
   8 110    3.16024977
   8 111    3.38759235
   8 112    3.63187295
   8 113    3.89443967
   8 114    4.17676082
   8 115    4.48043766
   8 116    4.80721868
   8 117    5.15901592
   8 118    5.53792344
   8 119    5.94623834
   8 120    6.38648498
   8 121    6.86144260
   8 122    7.37417738
   8 123    7.92807940
   8 124    8.52690570
   8 125    9.17483063
   8 126    9.87650480
   8 127   10.63712470
   8 128   11.46251512
   8 129   12.35922728
   8 130   13.33465625
   8 131   14.39718190
   8 132   15.55633921
   8 133   16.82302436
   8 134   18.20974516
   8 135   19.73092559
   8 136   21.40327605
   8 137   23.24624278
   8 138   25.28255269
   8 139   27.53888171
   8 140   30.04672380
   8 141   32.84374027
   8 142   35.97664549
   8 143   39.50958481
   8 144   43.55289550
   8 145   47.37082042
   8 146   49.81606549
   8 147   49.30491765
   8 148   45.86770561
   8 149   41.14239525
   8 150   36.31433001
   8 151   32.13775812
   8 152   28.50387490
   8 153   25.33852267
   8 154   22.57884225
   8 155   20.16895857
   8 156   18.05961030
   8 157   16.20809012
   8 158   14.57786338
   8 159   13.13793223
   8 160   11.86210030
   8 161   10.72824787
   8 162    9.71767403
   8 163    8.81452688
   8 164    8.00532319
   8 165    7.27854951
   8 166    6.62433378
   8 167    6.03417579
   8 168    5.50072614
   8 169    5.01760469
   8 170    4.57925105
   8 171    4.18080103
   8 172    3.81798410
   8 173    3.48703790
   8 174    3.18463676
   8 175    2.90783146
   8 176    2.65399841
   8 177    2.42079650
   8 178    2.20613029
   8 179    2.00811846
   8 180    1.82506673
   8 181    1.65544442
   8 182    1.49786406
   8 183    1.35106369
   8 184    1.21389130
   8 185    1.08529113
   8 186    0.96429154
   8 187    0.84999427
   8 188    0.74156475
   8 189    0.63822342
   8 190    0.53923781
   8 191    0.44391537
   8 192    0.35159677
   8 193    0.26164971
   8 194    0.17346312
   8 195    0.08644158
   8 196    0.00000000
   9   1    0.00000000
   9   2    0.00000000
   9   3    0.00029674
   9   4    0.00059645
   9   5    0.00090183
   9   6    0.00121521
   9   7    0.00153854
   9   8    0.00187346
   9   9    0.00222146
   9  10    0.00258394
   9  11    0.00296226
   9  12    0.00335782
   9  13    0.00377209
   9  14    0.00420661
   9  15    0.00466304
   9  16    0.00514314
   9  17    0.00564880
   9  18    0.00618205
   9  19    0.00674507
   9  20    0.00734019
   9  21    0.00796990
   9  22    0.00863688
   9  23    0.00934397
   9  24    0.01009422
   9  25    0.01089091
   9  26    0.01173751
   9  27    0.01263774
   9  28    0.01359558
   9  29    0.01461527
   9  30    0.01570135
   9  31    0.01685864
   9  32    0.01809232
   9  33    0.01940792
   9  34    0.02081131
   9  35    0.02230880
   9  36    0.02390712
   9  37    0.02561346
   9  38    0.02743548
   9  39    0.02938140
   9  40    0.03145999
   9  41    0.03368061
   9  42    0.03605329
   9  43    0.03858872
   9  44    0.04129837
   9  45    0.04419445
   9  46    0.04729007
   9  47    0.05059920
   9  48    0.05413682
   9  49    0.05791891
   9  50    0.06196258
   9  51    0.06628614
   9  52    0.07090915
   9  53    0.07585254
   9  54    0.08113871
   9  55    0.08679160
   9  56    0.09283684
   9  57    0.09930183
   9  58    0.10621590
   9  59    0.11361043
   9  60    0.12151897
   9  61    0.12997746
   9  62    0.13902432
   9  63    0.14870067
   9  64    0.15905055
   9  65    0.17012104
   9  66    0.18196256
   9  67    0.19462908
   9  68    0.20817836
   9  69    0.22267222
   9  70    0.23817686
   9  71    0.25476315
   9  72    0.27250697
   9  73    0.29148957
   9  74    0.31179797
   9  75    0.33352535
   9  76    0.35677154
   9  77    0.38164345
   9  78    0.40825565
   9  79    0.43673087
   9  80    0.46720062
   9  81    0.49980589
   9  82    0.53469774
   9  83    0.57203818
   9  84    0.61200086
   9  85    0.65477205
   9  86    0.70055152
   9  87    0.74955359
   9  88    0.80200824
   9  89    0.85816229
   9  90    0.91828071
   9  91    0.98264803
   9  92    1.05156985
   9  93    1.12537449
   9  94    1.20441482
   9  95    1.28907018
   9  96    1.37974852
   9  97    1.47688873
   9  98    1.58096313
   9  99    1.69248027
   9 100    1.81198795
   9 101    1.94007649
   9 102    2.07738236
   9 103    2.22459219
   9 104    2.38244710
   9 105    2.55174752
   9 106    2.73335851
   9 107    2.92821560
   9 108    3.13733130
   9 109    3.36180226
   9 110    3.60281727
   9 111    3.86166615
   9 112    4.13974967
   9 113    4.43859063
   9 114    4.75984628
   9 115    5.10532231
   9 116    5.47698854
   9 117    5.87699672
   9 118    6.30770064
   9 119    6.77167899
   9 120    7.27176146
   9 121    7.81105851
   9 122    8.39299556
   9 123    9.02135241
   9 124    9.70030868
   9 125   10.43449658
   9 126   11.22906233
   9 127   12.08973785
   9 128   13.02292486
   9 129   14.03579383
   9 130   15.13640070
   9 131   16.33382497
   9 132   17.63833350
   9 133   19.06157468
   9 134   20.61680873
   9 135   22.31917952
   9 136   24.18603340
   9 137   26.23728755
   9 138   28.49584546
   9 139   30.98804774
   9 140   33.74414268
   9 141   36.79882443
   9 142   40.19230629
   9 143   43.97426890
   9 144   48.21951599
   9 145   52.07839118
   9 146   53.85285812
   9 147   52.43943882
   9 148   48.59948655
   9 149   43.52202329
   9 150   38.83994582
   9 151   34.65167515
   9 152   30.94014949
   9 153   27.66268748
   9 154   24.77195195
   9 155   22.22192731
   9 156   19.97011449
   9 157   17.97837944
   9 158   16.21313025
   9 159   14.64512338
   9 160   13.24908133
   9 161   12.00323659
   9 162   10.88886993
   9 163    9.88987873
   9 164    8.99239153
   9 165    8.18443286
   9 166    7.45563666
   9 167    6.79700371
   9 168    6.20069733
   9 169    5.65987173
   9 170    5.16852797
   9 171    4.72139288
   9 172    4.31381712
   9 173    3.94168912
   9 174    3.60136228
   9 175    3.28959302
   9 176    3.00348812
   9 177    2.74045954
   9 178    2.49818573
   9 179    2.27457818
   9 180    2.06775261
   9 181    1.87600378
   9 182    1.69778369
   9 183    1.53168236
   9 184    1.37641096
   9 185    1.23078696
   9 186    1.09372086
   9 187    0.96420439
   9 188    0.84129990
   9 189    0.72413081
   9 190    0.61187287
   9 191    0.50374619
   9 192    0.39900789
   9 193    0.29694516
   9 194    0.19686882
   9 195    0.09810717
   9 196    0.00000000
  10   1    0.00000000
  10   2    0.00000000
  10   3    0.00032916
  10   4    0.00066226
  10   5    0.00100265
  10   6    0.00135300
  10   7    0.00171535
  10   8    0.00209137
  10   9    0.00248254
  10  10    0.00289027
  10  11    0.00331598
  10  12    0.00376117
  10  13    0.00422741
  10  14    0.00471642
  10  15    0.00523001
  10  16    0.00577015
  10  17    0.00633896
  10  18    0.00693872
  10  19    0.00757186
  10  20    0.00824100
  10  21    0.00894895
  10  22    0.00969871
  10  23    0.01049348
  10  24    0.01133670
  10  25    0.01223204
  10  26    0.01318342
  10  27    0.01419501
  10  28    0.01527128
  10  29    0.01641700
  10  30    0.01763727
  10  31    0.01893753
  10  32    0.02032358
  10  33    0.02180162
  10  34    0.02337828
  10  35    0.02506063
  10  36    0.02685623
  10  37    0.02877315
  10  38    0.03082002
  10  39    0.03300607
  10  40    0.03534112
  10  41    0.03783573
  10  42    0.04050113
  10  43    0.04334936
  10  44    0.04639327
  10  45    0.04964661
  10  46    0.05312408
  10  47    0.05684139
  10  48    0.06081535
  10  49    0.06506391
  10  50    0.06960631
  10  51    0.07446309
  10  52    0.07965623
  10  53    0.08520924
  10  54    0.09114727
  10  55    0.09749721
  10  56    0.10428785
  10  57    0.11154996
  10  58    0.11931648
  10  59    0.12762264
  10  60    0.13650613
  10  61    0.14600730
  10  62    0.15616930
  10  63    0.16703831
  10  64    0.17866377
  10  65    0.19109855
  10  66    0.20439927
  10  67    0.21862650
  10  68    0.23384512
  10  69    0.25012452
  10  70    0.26753902
  10  71    0.28616818
  10  72    0.30609718
  10  73    0.32741723
  10  74    0.35022598
  10  75    0.37462805
  10  76    0.40073545
  10  77    0.42866817
  10  78    0.45855476
  10  79    0.49053295
  10  80    0.52475030
  10  81    0.56136494
  10  82    0.60054638
  10  83    0.64247631
  10  84    0.68734951
  10  85    0.73537486
  10  86    0.78677637
  10  87    0.84179433
  10  88    0.90068656
  10  89    0.96372970
  10  90    1.03122071
  10  91    1.10347841
  10  92    1.18084517
  10  93    1.26368876
  10  94    1.35240435
  10  95    1.44741667
  10  96    1.54918239
  10  97    1.65819267
  10  98    1.77497600
  10  99    1.90010119
  10 100    2.03418078
  10 101    2.17787466
  10 102    2.33189407
  10 103    2.49700599
  10 104    2.67403796
  10 105    2.86388334
  10 106    3.06750719
  10 107    3.28595268
  10 108    3.52034815
  10 109    3.77191505
  10 110    4.04197659
  10 111    4.33196744
  10 112    4.64344453
  10 113    4.97809902
  10 114    5.33776980
  10 115    5.72445849
  10 116    6.14034634
  10 117    6.58781330
  10 118    7.06945946
  10 119    7.58812936
  10 120    8.14693954
  10 121    8.74930991
  10 122    9.39899953
  10 123   10.10014753
  10 124   10.85732009
  10 125   11.67556445
  10 126   12.56047130
  10 127   13.51824686
  10 128   14.55579649
  10 129   15.68082187
  10 130   16.90193395
  10 131   18.22878449
  10 132   19.67221909
  10 133   21.24445478
  10 134   22.95928533
  10 135   24.83231645
  10 136   26.88123145
  10 137   29.12608277
  10 138   31.58959135
  10 139   34.29739737
  10 140   37.27808643
  10 141   40.56245115
  10 142   44.18041649
  10 143   48.15174165
  10 144   52.46557954
  10 145   56.07889227
  10 146   57.29316406
  10 147   55.21046068
  10 148   50.76337102
  10 149   45.68052792
  10 150   41.02727015
  10 151   36.82759260
  10 152   33.06624492
  10 153   29.71088734
  10 154   26.72353777
  10 155   24.06566092
  10 156   21.70050133
  10 157   19.59416842
  10 158   17.71607223
  10 159   16.03898886
  10 160   14.53891442
  10 161   13.19480826
  10 162   11.98828943
  10 163   10.90332569
  10 164    9.92593693
  10 165    9.04392423
  10 166    8.24662868
  10 167    7.52472031
  10 168    6.87001535
  10 169    6.27531907
  10 170    5.73429102
  10 171    5.24132987
  10 172    4.79147491
  10 173    4.38032174
  10 174    4.00395007
  10 175    3.65886177
  10 176    3.34192748
  10 177    3.05034063
  10 178    2.78157764
  10 179    2.53336336
  10 180    2.30364102
  10 181    2.09054594
  10 182    1.89238251
  10 183    1.70760394
  10 184    1.53479438
  10 185    1.37265298
  10 186    1.21997982
  10 187    1.07566319
  10 188    0.93866821
  10 189    0.80802646
  10 190    0.68282659
  10 191    0.56220565
  10 192    0.44534107
  10 193    0.33144317
  10 194    0.21974810
  10 195    0.10951109
  10 196    0.00000000
  11   1    0.00000000
  11   2    0.00000000
  11   3    0.00035897
  11   4    0.00072342
  11   5    0.00109754
  11   6    0.00148420
  11   7    0.00188535
  11   8    0.00230250
  11   9    0.00273699
  11  10    0.00319018
  11  11    0.00366350
  11  12    0.00415851
  11  13    0.00467690
  11  14    0.00522052
  11  15    0.00579136
  11  16    0.00639159
  11  17    0.00702356
  11  18    0.00768978
  11  19    0.00839296
  11  20    0.00913600
  11  21    0.00992202
  11  22    0.01075435
  11  23    0.01163656
  11  24    0.01257246
  11  25    0.01356612
  11  26    0.01462190
  11  27    0.01574442
  11  28    0.01693867
  11  29    0.01820992
  11  30    0.01956384
  11  31    0.02100645
  11  32    0.02254421
  11  33    0.02418400
  11  34    0.02593316
  11  35    0.02779954
  11  36    0.02979154
  11  37    0.03191810
  11  38    0.03418880
  11  39    0.03661386
  11  40    0.03920422
  11  41    0.04197154
  11  42    0.04492832
  11  43    0.04808789
  11  44    0.05146451
  11  45    0.05507343
  11  46    0.05893096
  11  47    0.06305453
  11  48    0.06746277
  11  49    0.07217561
  11  50    0.07721436
  11  51    0.08260183
  11  52    0.08836238
  11  53    0.09452209
  11  54    0.10110886
  11  55    0.10815251
  11  56    0.11568495
  11  57    0.12374033
  11  58    0.13235515
  11  59    0.14156851
  11  60    0.15142219
  11  61    0.16196092
  11  62    0.17323257
  11  63    0.18528834
  11  64    0.19818303
  11  65    0.21197528
  11  66    0.22672786
  11  67    0.24250794
  11  68    0.25938740
  11  69    0.27744321
  11  70    0.29675774
  11  71    0.31741919
  11  72    0.33952196
  11  73    0.36316715
  11  74    0.38846300
  11  75    0.41552543
  11  76    0.44447858
  11  77    0.47545540
  11  78    0.50859834
  11  79    0.54405997
  11  80    0.58200377
  11  81    0.62260491
  11  82    0.66605113
  11  83    0.71254365
  11  84    0.76229817
  11  85    0.81554596
  11  86    0.87253503
  11  87    0.93353136
  11  88    0.99882031
  11  89    1.06870801
  11  90    1.14352303
  11  91    1.22361806
  11  92    1.30937177
  11  93    1.40119084
  11  94    1.49951217
  11  95    1.60480522
  11  96    1.71757462
  11  97    1.83836300
  11  98    1.96775401
  11  99    2.10637571
  11 100    2.25490418
  11 101    2.41406752
  11 102    2.58465018
  11 103    2.76749777
  11 104    2.96352225
  11 105    3.17370769
  11 106    3.39911656
  11 107    3.64089673
  11 108    3.90028907
  11 109    4.17863597
  11 110    4.47739069
  11 111    4.79812772
  11 112    5.14255435
  11 113    5.51252347
  11 114    5.91004788
  11 115    6.33731625
  11 116    6.79671099
  11 117    7.29082830
  11 118    7.82250069
  11 119    8.39482235
  11 120    9.01117780
  11 121    9.67527434
  11 122   10.39117876
  11 123   11.16335914
  11 124   11.99673245
  11 125   12.89671885
  11 126   13.86930375
  11 127   14.92110890
  11 128   16.05947384
  11 129   17.29254928
  11 130   18.62940415
  11 131   20.08014809
  11 132   21.65607123
  11 133   23.36980291
  11 134   25.23549044
  11 135   27.26899819
  11 136   29.48812577
  11 137   31.91284168
  11 138   34.56552464
  11 139   37.47119090
  11 140   40.65761613
  11 141   44.15488947
  11 142   47.99206544
  11 143   52.17950145
  11 144   56.62224065
  11 145   59.70297444
  11 146   60.25984725
  11 147   57.56693173
  11 148   52.76626569
  11 149   47.59235224
  11 150   42.92528763
  11 151   38.71263803
  11 152   34.91874761
  11 153   31.51004171
  11 154   28.45265202
  11 155   25.71303626
  11 156   23.25895040
  11 157   21.06017582
  11 158   19.08893662
  11 159   17.32006557
  11 160   15.73099311
  11 161   14.30162465
  11 162   13.01415502
  11 163   11.85285464
  11 164   10.80384977
  11 165    9.85491037
  11 166    8.99525305
  11 167    8.21536249
  11 168    7.50683228
  11 169    6.86222458
  11 170    6.27494728
  11 171    5.73914698
  11 172    5.24961599
  11 173    4.80171166
  11 174    4.39128634
  11 175    4.01462662
  11 176    3.66840049
  11 177    3.34961144
  11 178    3.05555829
  11 179    2.78380021
  11 180    2.53212597
  11 181    2.29852699
  11 182    2.08117356
  11 183    1.87839379
  11 184    1.68865494
  11 185    1.51054686
  11 186    1.34276705
  11 187    1.18410732
  11 188    1.03344172
  11 189    0.88971558
  11 190    0.75193544
  11 191    0.61915983
  11 192    0.49049072
  11 193    0.36506545
  11 194    0.24204917
  11 195    0.12062760
  11 196    0.00000000
  12   1    0.00000000
  12   2    0.00000000
  12   3    0.00038475
  12   4    0.00077779
  12   5    0.00118428
  12   6    0.00160685
  12   7    0.00204691
  12   8    0.00250550
  12   9    0.00298370
  12  10    0.00348273
  12  11    0.00400400
  12  12    0.00454912
  12  13    0.00511989
  12  14    0.00571830
  12  15    0.00634651
  12  16    0.00700690
  12  17    0.00770203
  12  18    0.00843467
  12  19    0.00920780
  12  20    0.01002460
  12  21    0.01088850
  12  22    0.01180318
  12  23    0.01277255
  12  24    0.01380080
  12  25    0.01489241
  12  26    0.01605216
  12  27    0.01728517
  12  28    0.01859687
  12  29    0.01999309
  12  30    0.02148004
  12  31    0.02306434
  12  32    0.02475309
  12  33    0.02655384
  12  34    0.02847465
  12  35    0.03052416
  12  36    0.03271157
  12  37    0.03504671
  12  38    0.03754011
  12  39    0.04020298
  12  40    0.04304732
  12  41    0.04608596
  12  42    0.04933260
  12  43    0.05280190
  12  44    0.05650951
  12  45    0.06047216
  12  46    0.06470777
  12  47    0.06923547
  12  48    0.07407571
  12  49    0.07925038
  12  50    0.08478287
  12  51    0.09069822
  12  52    0.09702317
  12  53    0.10378637
  12  54    0.11101841
  12  55    0.11875205
  12  56    0.12702232
  12  57    0.13586670
  12  58    0.14532526
  12  59    0.15544089
  12  60    0.16625948
  12  61    0.17783013
  12  62    0.19020534
  12  63    0.20344134
  12  64    0.21759825
  12  65    0.23274044
  12  66    0.24893678
  12  67    0.26626098
  12  68    0.28479193
  12  69    0.30461406
  12  70    0.32581778
  12  71    0.34849982
  12  72    0.37276377
  12  73    0.39872054
  12  74    0.42648885
  12  75    0.45619586
  12  76    0.48797772
  12  77    0.52198026
  12  78    0.55835966
  12  79    0.59728324
  12  80    0.63893024
  12  81    0.68349271
  12  82    0.73117645
  12  83    0.78220201
  12  84    0.83680579
  12  85    0.89524123
  12  86    0.95778005
  12  87    1.02471365
  12  88    1.09635458
  12  89    1.17303811
  12  90    1.25512402
  12  91    1.34299840
  12  92    1.43707573
  12  93    1.53780105
  12  94    1.64565233
  12  95    1.76114306
  12  96    1.88482506
  12  97    2.01729150
  12  98    2.15918023
  12  99    2.31117740
  12 100    2.47402137
  12 101    2.64850699
  12 102    2.83549032
  12 103    3.03589374
  12 104    3.25071155
  12 105    3.48101614
  12 106    3.72796472
  12 107    3.99280677
  12 108    4.27689220
  12 109    4.58168036
  12 110    4.90874996
  12 111    5.25981011
  12 112    5.63671248
  12 113    6.04146479
  12 114    6.47624585
  12 115    6.94342229
  12 116    7.44556714
  12 117    7.98548074
  12 118    8.56621398
  12 119    9.19109444
  12 120    9.86375578
  12 121   10.58817073
  12 122   11.36868834
  12 123   12.21007594
  12 124   13.11756669
  12 125   14.09691326
  12 126   15.15444870
  12 127   16.29715535
  12 128   17.53274290
  12 129   18.86973671
  12 130   20.31757749
  12 131   21.88673347
  12 132   23.58882583
  12 133   25.43676799
  12 134   27.44491834
  12 135   29.62924527
  12 136   32.00750233
  12 137   34.59941271
  12 138   37.42687513
  12 139   40.51426027
  12 140   43.88909099
  12 141   47.58422152
  12 142   51.64561478
  12 143   56.16088502
  12 144   60.36762286
  12 145   63.08996853
  12 146   62.71759944
  12 147   59.26165154
  12 148   54.35368411
  12 149   49.18788771
  12 150   44.54076312
  12 151   40.33392982
  12 152   36.52588062
  12 153   33.08404619
  12 154   29.97791690
  12 155   27.17783679
  12 156   24.65521714
  12 157   22.38297285
  12 158   20.33586506
  12 159   18.49069330
  12 160   16.82635477
  12 161   15.32380598
  12 162   13.96596008
  12 163   12.73754695
  12 164   11.62495580
  12 165   10.61607354
  12 166    9.70012769
  12 167    8.86753867
  12 168    8.10978409
  12 169    7.41927608
  12 170    6.78925147
  12 171    6.21367434
  12 172    5.68714991
  12 173    5.20484866
  12 174    4.76243975
  12 175    4.35603243
  12 176    3.98212472
  12 177    3.63755820
  12 178    3.31947835
  12 179    3.02529955
  12 180    2.75267429
  12 181    2.49946582
  12 182    2.26372399
  12 183    2.04366379
  12 184    1.83764613
  12 185    1.64416072
  12 186    1.46181064
  12 187    1.28929848
  12 188    1.12541369
  12 189    0.96902112
  12 190    0.81905049
  12 191    0.67448663
  12 192    0.53436045
  12 193    0.39774046
  12 194    0.26372472
  12 195    0.13143311
  12 196    0.00000000
  13   1    0.00000000
  13   2    0.00000000
  13   3    0.00040378
  13   4    0.00082183
  13   5    0.00125969
  13   6    0.00171844
  13   7    0.00219812
  13   8    0.00269893
  13   9    0.00322154
  13  10    0.00376699
  13  11    0.00433669
  13  12    0.00493231
  13  13    0.00555575
  13  14    0.00620916
  13  15    0.00689489
  13  16    0.00761552
  13  17    0.00837384
  13  18    0.00917286
  13  19    0.01001583
  13  20    0.01090623
  13  21    0.01184782
  13  22    0.01284457
  13  23    0.01390079
  13  24    0.01502103
  13  25    0.01621018
  13  26    0.01747346
  13  27    0.01881642
  13  28    0.02024502
  13  29    0.02176558
  13  30    0.02338488
  13  31    0.02511015
  13  32    0.02694908
  13  33    0.02890992
  13  34    0.03100146
  13  35    0.03323309
  13  36    0.03561484
  13  37    0.03815741
  13  38    0.04087225
  13  39    0.04377158
  13  40    0.04686848
  13  41    0.05017690
  13  42    0.05371177
  13  43    0.05748902
  13  44    0.06152571
  13  45    0.06584007
  13  46    0.07045158
  13  47    0.07538107
  13  48    0.08065082
  13  49    0.08628464
  13  50    0.09230800
  13  51    0.09874815
  13  52    0.10563421
  13  53    0.11299735
  13  54    0.12087088
  13  55    0.12929045
  13  56    0.13829419
  13  57    0.14792289
  13  58    0.15822017
  13  59    0.16923270
  13  60    0.18101043
  13  61    0.19360679
  13  62    0.20707892
  13  63    0.22148800
  13  64    0.23689946
  13  65    0.25338334
  13  66    0.27101458
  13  67    0.28987338
  13  68    0.31004557
  13  69    0.33162302
  13  70    0.35470406
  13  71    0.37939393
  13  72    0.40580533
  13  73    0.43405886
  13  74    0.46428367
  13  75    0.49661805
  13  76    0.53121005
  13  77    0.56821825
  13  78    0.60781247
  13  79    0.65017461
  13  80    0.69549952
  13  81    0.74399596
  13  82    0.79588759
  13  83    0.85141409
  13  84    0.91083234
  13  85    0.97441767
  13  86    1.04246525
  13  87    1.11529158
  13  88    1.19323604
  13  89    1.27666269
  13  90    1.36596204
  13  91    1.46155316
  13  92    1.56388577
  13  93    1.67344266
  13  94    1.79074224
  13  95    1.91634127
  13  96    2.05083790
  13  97    2.19487494
  13  98    2.34914338
  13  99    2.51438626
  13 100    2.69140289
  13 101    2.88105338
  13 102    3.08426369
  13 103    3.30203105
  13 104    3.53542994
  13 105    3.78561860
  13 106    4.05384619
  13 107    4.34146065
  13 108    4.64991731
  13 109    4.98078836
  13 110    5.33577334
  13 111    5.71671060
  13 112    6.12559009
  13 113    6.56456740
  13 114    7.03597937
  13 115    7.54236139
  13 116    8.08646663
  13 117    8.67128745
  13 118    9.30007919
  13 119    9.97638683
  13 120   10.70407466
  13 121   11.48735956
  13 122   12.33084820
  13 123   13.23957879
  13 124   14.21906790
  13 125   15.27536290
  13 126   16.41510092
  13 127   17.64557476
  13 128   18.97480687
  13 129   20.41163167
  13 130   21.96578731
  13 131   23.64801704
  13 132   25.47018040
  13 133   27.44537381
  13 134   29.58805922
  13 135   31.91419786
  13 136   34.44138373
  13 137   37.18896790
  13 138   40.17816025
  13 139   43.43210333
  13 140   46.97599814
  13 141   50.83781827
  13 142   55.05207639
  13 143   59.67566939
  13 144   63.83910948
  13 145   65.82428987
  13 146   64.51005198
  13 147   60.64567479
  13 148   55.41656389
  13 149   50.46169987
  13 150   45.89428871
  13 151   41.71793475
  13 152   37.91304864
  13 153   34.45481419
  13 154   31.31716430
  13 155   28.47399704
  13 156   25.89982813
  13 157   23.57025488
  13 158   21.46228237
  13 159   19.55452461
  13 160   17.82729949
  13 161   16.26264101
  13 162   14.84425212
  13 163   13.55741849
  13 164   12.38889930
  13 165   11.32680710
  13 166   10.36048486
  13 167    9.48038606
  13 168    8.67796094
  13 169    7.94555098
  13 170    7.27629236
  13 171    6.66402860
  13 172    6.10323201
  13 173    5.58893356
  13 174    5.11666038
  13 175    4.68238022
  13 176    4.28245221
  13 177    3.91358309
  13 178    3.57278854
  13 179    3.25735868
  13 180    2.96482755
  13 181    2.69294587
  13 182    2.43965676
  13 183    2.20307410
  13 184    1.98146301
  13 185    1.77322246
  13 186    1.57686941
  13 187    1.39102462
  13 188    1.21439959
  13 189    1.04578470
  13 190    0.88403826
  13 191    0.72807639
  13 192    0.57686358
  13 193    0.42940379
  13 194    0.28473207
  13 195    0.14190640
  13 196    0.00000000
  14   1    0.00000000
  14   2    0.00000000
  14   3    0.00041017
  14   4    0.00084936
  14   5    0.00131924
  14   6    0.00181599
  14   7    0.00233700
  14   8    0.00288138
  14   9    0.00344942
  14  10    0.00404208
  14  11    0.00466082
  14  12    0.00530741
  14  13    0.00598389
  14  14    0.00669256
  14  15    0.00743599
  14  16    0.00821695
  14  17    0.00903847
  14  18    0.00990382
  14  19    0.01081652
  14  20    0.01178036
  14  21    0.01279939
  14  22    0.01387794
  14  23    0.01502066
  14  24    0.01623250
  14  25    0.01751874
  14  26    0.01888503
  14  27    0.02033739
  14  28    0.02188226
  14  29    0.02352649
  14  30    0.02527740
  14  31    0.02714281
  14  32    0.02913107
  14  33    0.03125107
  14  34    0.03351232
  14  35    0.03592498
  14  36    0.03849988
  14  37    0.04124861
  14  38    0.04418354
  14  39    0.04731789
  14  40    0.05066579
  14  41    0.05424231
  14  42    0.05806360
  14  43    0.06214689
  14  44    0.06651061
  14  45    0.07117446
  14  46    0.07615950
  14  47    0.08148825
  14  48    0.08718478
  14  49    0.09327484
  14  50    0.09978595
  14  51    0.10674756
  14  52    0.11419114
  14  53    0.12215038
  14  54    0.13066128
  14  55    0.13976237
  14  56    0.14949484
  14  57    0.15990278
  14  58    0.17103333
  14  59    0.18293693
  14  60    0.19566753
  14  61    0.20928287
  14  62    0.22384470
  14  63    0.23941911
  14  64    0.25607680
  14  65    0.27389344
  14  66    0.29294997
  14  67    0.31333305
  14  68    0.33513538
  14  69    0.35845621
  14  70    0.38340173
  14  71    0.41008563
  14  72    0.43862958
  14  73    0.46916386
  14  74    0.50182792
  14  75    0.53677106
  14  76    0.57415315
  14  77    0.61414537
  14  78    0.65693105
  14  79    0.70270651
  14  80    0.75168207
  14  81    0.80408298
  14  82    0.86015059
  14  83    0.92014349
  14  84    0.98433878
  14  85    1.05303342
  14  86    1.12654574
  14  87    1.20521699
  14  88    1.28941306
  14  89    1.37952632
  14  90    1.47597763
  14  91    1.57921849
  14  92    1.68973332
  14  93    1.80804206
  14  94    1.93470283
  14  95    2.07031490
  14  96    2.21552190
  14  97    2.37101528
  14  98    2.53753807
  14  99    2.71588900
  14 100    2.90692693
  14 101    3.11157570
  14 102    3.33082941
  14 103    3.56575818
  14 104    3.81751443
  14 105    4.08733975
  14 106    4.37657240
  14 107    4.68665556
  14 108    5.01914630
  14 109    5.37572554
  14 110    5.75820889
  14 111    6.16855860
  14 112    6.60889678
  14 113    7.08151992
  14 114    7.58891493
  14 115    8.13377692
  14 116    8.71902880
  14 117    9.34784310
  14 118   10.02366607
  14 119   10.75024453
  14 120   11.53165564
  14 121   12.37234007
  14 122   13.27713886
  14 123   14.25133447
  14 124   15.30069642
  14 125   16.43153216
  14 126   17.65074342
  14 127   18.96588888
  14 128   20.38525335
  14 129   21.91792404
  14 130   23.57387415
  14 131   25.36405375
  14 132   27.30048761
  14 133   29.39637901
  14 134   31.66621760
  14 135   34.12588778
  14 136   36.79277028
  14 137   39.68581971
  14 138   42.82556817
  14 139   46.23389697
  14 140   49.93307207
  14 141   53.94253186
  14 142   58.26963188
  14 143   62.88954831
  14 144   66.74446785
  14 145   68.12159022
  14 146   66.11094235
  14 147   61.63725726
  14 148   56.42708496
  14 149   51.55010801
  14 150   47.04051803
  14 151   42.89751063
  14 152   39.10536900
  14 153   35.64295487
  14 154   32.48732310
  14 155   29.61516896
  14 156   27.00354646
  14 157   24.63031158
  14 158   22.47442001
  14 159   20.51611967
  14 160   18.73705814
  14 161   17.12032214
  14 162   15.65042536
  14 163   14.31325953
  14 164   13.09602103
  14 165   11.98712327
  14 166   10.97610202
  14 167   10.05351928
  14 168    9.21086923
  14 169    8.44048856
  14 170    7.73547271
  14 171    7.08959848
  14 172    6.49725333
  14 173    5.95337130
  14 174    5.45337512
  14 175    4.99312415
  14 176    4.56886775
  14 177    4.17720343
  14 178    3.81503950
  14 179    3.47956156
  14 180    3.16820254
  14 181    2.87861590
  14 182    2.60865149
  14 183    2.35633394
  14 184    2.11984316
  14 185    1.89749667
  14 186    1.68773372
  14 187    1.48910068
  14 188    1.30023782
  14 189    1.11986715
  14 190    0.94678114
  14 191    0.77983231
  14 192    0.61792344
  14 193    0.45999841
  14 194    0.30503342
  14 195    0.15202863
  14 196    0.00000000
  15   1    0.00000000
  15   2    0.00000000
  15   3    0.00038918
  15   4    0.00084960
  15   5    0.00135719
  15   6    0.00189655
  15   7    0.00246187
  15   8    0.00305172
  15   9    0.00366647
  15  10    0.00430729
  15  11    0.00497577
  15  12    0.00567386
  15  13    0.00640378
  15  14    0.00716802
  15  15    0.00796932
  15  16    0.00881071
  15  17    0.00969545
  15  18    0.01062708
  15  19    0.01160939
  15  20    0.01264647
  15  21    0.01374269
  15  22    0.01490272
  15  23    0.01613156
  15  24    0.01743456
  15  25    0.01881739
  15  26    0.02028614
  15  27    0.02184729
  15  28    0.02350775
  15  29    0.02527491
  15  30    0.02715663
  15  31    0.02916132
  15  32    0.03129795
  15  33    0.03357609
  15  34    0.03600595
  15  35    0.03859846
  15  36    0.04136525
  15  37    0.04431878
  15  38    0.04747233
  15  39    0.05084012
  15  40    0.05443732
  15  41    0.05828014
  15  42    0.06238591
  15  43    0.06677316
  15  44    0.07146168
  15  45    0.07647264
  15  46    0.08182865
  15  47    0.08755392
  15  48    0.09367430
  15  49    0.10021746
  15  50    0.10721295
  15  51    0.11469240
  15  52    0.12268964
  15  53    0.13124083
  15  54    0.14038466
  15  55    0.15016250
  15  56    0.16061861
  15  57    0.17180032
  15  58    0.18375827
  15  59    0.19654663
  15  60    0.21022335
  15  61    0.22485042
  15  62    0.24049418
  15  63    0.25722557
  15  64    0.27512053
  15  65    0.29426030
  15  66    0.31473179
  15  67    0.33662804
  15  68    0.36004859
  15  69    0.38509996
  15  70    0.41189617
  15  71    0.44055924
  15  72    0.47121979
  15  73    0.50401763
  15  74    0.53910241
  15  75    0.57663437
  15  76    0.61678503
  15  77    0.65973808
  15  78    0.70569019
  15  79    0.75485197
  15  80    0.80744898
  15  81    0.86372284
  15  82    0.92393235
  15  83    0.98835477
  15  84    1.05728715
  15  85    1.13104785
  15  86    1.20997800
  15  87    1.29444328
  15  88    1.38483569
  15  89    1.48157553
  15  90    1.58511351
  15  91    1.69593303
  15  92    1.81455267
  15  93    1.94152885
  15  94    2.07745868
  15  95    2.22298316
  15  96    2.37879048
  15  97    2.54561975
  15  98    2.72426493
  15  99    2.91557916
  15 100    3.12047948
  15 101    3.33995184
  15 102    3.57505672
  15 103    3.82693514
  15 104    4.09681520
  15 105    4.38601930
  15 106    4.69597193
  15 107    5.02820826
  15 108    5.38438348
  15 109    5.76628305
  15 110    6.17583396
  15 111    6.61511705
  15 112    7.08638056
  15 113    7.59205499
  15 114    8.13476956
  15 115    8.71737022
  15 116    9.34293958
  15 117   10.01481888
  15 118   10.73663226
  15 119   11.51231359
  15 120   12.34613609
  15 121   13.24274513
  15 122   14.20719444
  15 123   15.24498619
  15 124   16.36211522
  15 125   17.56511781
  15 126   18.86112539
  15 127   20.25792350
  15 128   21.76401625
  15 129   23.38869644
  15 130   25.14212138
  15 131   27.03539397
  15 132   29.08064856
  15 133   31.29114024
  15 134   33.68133607
  15 135   36.26700558
  15 136   39.06530829
  15 137   42.09487468
  15 138   45.37586950
  15 139   48.92996502
  15 140   52.77979355
  15 141   56.94559133
  15 142   61.42768281
  15 143   66.12023412
  15 144   69.39486851
  15 145   70.07941994
  15 146   67.43957843
  15 147   62.61212278
  15 148   57.33034497
  15 149   52.47753603
  15 150   48.00851521
  15 151   43.89798254
  15 152   40.12453992
  15 153   36.66702772
  15 154   33.50408366
  15 155   30.61438849
  15 156   27.97699949
  15 157   25.57164483
  15 158   23.37895408
  15 159   21.38062255
  15 160   19.55951452
  15 161   17.89971387
  15 162   16.38653204
  15 163   15.00648358
  15 164   13.74723855
  15 165   12.59755942
  15 166   11.54722902
  15 167   10.58697415
  15 168    9.70838848
  15 169    8.90385707
  15 170    8.16648432
  15 171    7.49002605
  15 172    6.86882656
  15 173    6.29776052
  15 174    5.77217997
  15 175    5.28786600
  15 176    4.84098496
  15 177    4.42804892
  15 178    4.04587991
  15 179    3.69157769
  15 180    3.36249066
  15 181    3.05618968
  15 182    2.77044440
  15 183    2.50320180
  15 184    2.25256686
  15 185    2.01678495
  15 186    1.79422581
  15 187    1.58336890
  15 188    1.38279002
  15 189    1.19114890
  15 190    1.00717777
  15 191    0.82967071
  15 192    0.65747363
  15 193    0.48947481
  15 194    0.32459593
  15 195    0.16178341
  15 196    0.00000000
  16   1    0.00000000
  16   2    0.00000000
  16   3    0.00029851
  16   4    0.00080605
  16   5    0.00136882
  16   6    0.00195876
  16   7    0.00257206
  16   8    0.00320937
  16   9    0.00387215
  16  10    0.00456207
  16  11    0.00528104
  16  12    0.00603121
  16  13    0.00681500
  16  14    0.00763510
  16  15    0.00849449
  16  16    0.00939641
  16  17    0.01034438
  16  18    0.01134220
  16  19    0.01239397
  16  20    0.01350407
  16  21    0.01467719
  16  22    0.01591835
  16  23    0.01723291
  16  24    0.01862658
  16  25    0.02010547
  16  26    0.02167607
  16  27    0.02334534
  16  28    0.02512067
  16  29    0.02700996
  16  30    0.02902162
  16  31    0.03116466
  16  32    0.03344865
  16  33    0.03588382
  16  34    0.03848112
  16  35    0.04125219
  16  36    0.04420951
  16  37    0.04736637
  16  38    0.05073697
  16  39    0.05433651
  16  40    0.05818120
  16  41    0.06228837
  16  42    0.06667655
  16  43    0.07136552
  16  44    0.07637645
  16  45    0.08173195
  16  46    0.08745620
  16  47    0.09357505
  16  48    0.10011613
  16  49    0.10710900
  16  50    0.11458526
  16  51    0.12257869
  16  52    0.13112544
  16  53    0.14026414
  16  54    0.15003613
  16  55    0.16048562
  16  56    0.17165988
  16  57    0.18360950
  16  58    0.19638856
  16  59    0.21005494
  16  60    0.22467055
  16  61    0.24030160
  16  62    0.25701896
  16  63    0.27489840
  16  64    0.29402104
  16  65    0.31447365
  16  66    0.33634905
  16  67    0.35974660
  16  68    0.38477260
  16  69    0.41154081
  16  70    0.44017298
  16  71    0.47079938
  16  72    0.50355948
  16  73    0.53860253
  16  74    0.57608830
  16  75    0.61618781
  16  76    0.65908414
  16  77    0.70497333
  16  78    0.75406524
  16  79    0.80658461
  16  80    0.86277209
  16  81    0.92288541
  16  82    0.98720063
  16  83    1.05601344
  16  84    1.12964061
  16  85    1.20842154
  16  86    1.29271989
  16  87    1.38292540
  16  88    1.47945578
  16  89    1.58275884
  16  90    1.69331463
  16  91    1.81163797
  16  92    1.93828097
  16  93    2.07383585
  16  94    2.21893805
  16  95    2.37426940
  16  96    2.54056181
  16  97    2.71860098
  16  98    2.90923070
  16  99    3.11335725
  16 100    3.33195439
  16 101    3.56606863
  16 102    3.81682505
  16 103    4.08543352
  16 104    4.37319560
  16 105    4.68151196
  16 106    5.01189045
  16 107    5.36595505
  16 108    5.74545539
  16 109    6.15227743
  16 110    6.58845493
  16 111    7.05618206
  16 112    7.55782730
  16 113    8.09594854
  16 114    8.67330975
  16 115    9.29289922
  16 116    9.95794959
  16 117   10.67195995
  16 118   11.43872003
  16 119   12.26233684
  16 120   13.14726400
  16 121   14.09833392
  16 122   15.12079324
  16 123   16.22034163
  16 124   17.40317444
  16 125   18.67602927
  16 126   20.04623685
  16 127   21.52177629
  16 128   23.11133491
  16 129   24.82437255
  16 130   26.67119013
  16 131   28.66300204
  16 132   30.81201143
  16 133   33.13148720
  16 134   35.63584106
  16 135   38.34070343
  16 136   41.26300028
  16 137   44.42104928
  16 138   47.83475532
  16 139   51.52621584
  16 140   55.52187628
  16 141   59.86036750
  16 142   64.62123062
  16 143   69.03358256
  16 144   71.91320947
  16 145   71.64224090
  16 146   68.22585702
  16 147   63.29200964
  16 148   58.03418707
  16 149   53.23129619
  16 150   48.81025054
  16 151   44.73713212
  16 152   40.98843924
  16 153   37.54334737
  16 154   34.38174583
  16 155   31.48388200
  16 156   28.83043819
  16 157   26.40270315
  16 158   24.18273837
  16 159   22.15351002
  16 160   20.29897991
  16 161   18.60415733
  16 162   17.05511707
  16 163   15.63899024
  16 164   14.34393417
  16 165   13.15908752
  16 166   12.07451564
  16 167   11.08115012
  16 168   10.17072589
  16 169    9.33571802
  16 170    8.56928007
  16 171    7.86518495
  16 172    7.21776913
  16 173    6.62188051
  16 174    6.07283009
  16 175    5.56634755
  16 176    5.09854050
  16 177    4.66585731
  16 178    4.26505326
  16 179    3.89315971
  16 180    3.54745614
  16 181    3.22544478
  16 182    2.92482750
  16 183    2.64348482
  16 184    2.37945681
  16 185    2.13092567
  16 186    1.89619975
  16 187    1.67369893
  16 188    1.46194116
  16 189    1.25953002
  16 190    1.06514307
  16 191    0.87752114
  16 192    0.69545807
  16 193    0.51779113
  16 194    0.34339178
  16 195    0.17115687
  16 196    0.00000000
  17   1    0.00000000
  17   2    0.00000000
  17   3    0.00000000
  17   4    0.00071051
  17   5    0.00135877
  17   6    0.00200544
  17   7    0.00266852
  17   8    0.00335441
  17   9    0.00406618
  17  10    0.00480608
  17  11    0.00557626
  17  12    0.00637909
  17  13    0.00721719
  17  14    0.00809347
  17  15    0.00901113
  17  16    0.00997367
  17  17    0.01098487
  17  18    0.01204880
  17  19    0.01316986
  17  20    0.01435272
  17  21    0.01560243
  17  22    0.01692433
  17  23    0.01832414
  17  24    0.01980797
  17  25    0.02138233
  17  26    0.02305414
  17  27    0.02483081
  17  28    0.02672022
  17  29    0.02873078
  17  30    0.03087146
  17  31    0.03315182
  17  32    0.03558208
  17  33    0.03817312
  17  34    0.04093658
  17  35    0.04388487
  17  36    0.04703124
  17  37    0.05038986
  17  38    0.05397583
  17  39    0.05780531
  17  40    0.06189556
  17  41    0.06626501
  17  42    0.07093336
  17  43    0.07592168
  17  44    0.08125246
  17  45    0.08694977
  17  46    0.09303932
  17  47    0.09954861
  17  48    0.10650704
  17  49    0.11394603
  17  50    0.12189920
  17  51    0.13040248
  17  52    0.13949431
  17  53    0.14921578
  17  54    0.15961085
  17  55    0.17072654
  17  56    0.18261313
  17  57    0.19532440
  17  58    0.20891788
  17  59    0.22345509
  17  60    0.23900188
  17  61    0.25562865
  17  62    0.27341074
  17  63    0.29242874
  17  64    0.31276885
  17  65    0.33452334
  17  66    0.35779090
  17  67    0.38267714
  17  68    0.40929504
  17  69    0.43776553
  17  70    0.46821800
  17  71    0.50079092
  17  72    0.53563248
  17  73    0.57290129
  17  74    0.61276710
  17  75    0.65541163
  17  76    0.70102938
  17  77    0.74982857
  17  78    0.80203212
  17  79    0.85787871
  17  80    0.91762389
  17  81    0.98154133
  17  82    1.04992408
  17  83    1.12308603
  17  84    1.20136340
  17  85    1.28511633
  17  86    1.37473067
  17  87    1.47061987
  17  88    1.57322696
  17  89    1.68302677
  17  90    1.80052826
  17  91    1.92627707
  17  92    2.06085825
  17  93    2.20489921
  17  94    2.35907288
  17  95    2.52410119
  17  96    2.70075878
  17  97    2.88987697
  17  98    3.09234820
  17  99    3.30913064
  17 100    3.54125335
  17 101    3.78982182
  17 102    4.05602390
  17 103    4.34113638
  17 104    4.64653203
  17 105    4.97368726
  17 106    5.32419052
  17 107    5.69975138
  17 108    6.10221044
  17 109    6.53355011
  17 110    6.99590645
  17 111    7.49158194
  17 112    8.02305961
  17 113    8.59301834
  17 114    9.20434967
  17 115    9.86017611
  17 116   10.56387128
  17 117   11.31908188
  17 118   12.12975174
  17 119   13.00014818
  17 120   13.93489083
  17 121   14.93898311
  17 122   16.01784668
  17 123   17.17735896
  17 124   18.42389401
  17 125   19.76436688
  17 126   21.20628166
  17 127   22.75778317
  17 128   24.42771243
  17 129   26.22566560
  17 130   28.16205610
  17 131   30.24817941
  17 132   32.49627935
  17 133   34.91961467
  17 134   37.53252362
  17 135   40.35048312
  17 136   43.39015734
  17 137   46.66942890
  17 138   50.20741722
  17 139   54.02457793
  17 140   58.14343806
  17 141   62.59245294
  17 142   67.42203327
  17 143   71.75606679
  17 144   73.87008668
  17 145   72.63733301
  17 146   68.80277573
  17 147   63.54929316
  17 148   58.51546660
  17 149   53.81634947
  17 150   49.45949507
  17 151   45.43098382
  17 152   41.71285543
  17 153   38.28650040
  17 154   35.13333494
  17 155   32.23501708
  17 156   29.57360533
  17 157   27.13170774
  17 158   24.89261400
  17 159   22.84040200
  17 160   20.96001499
  17 161   19.23730957
  17 162   17.65907744
  17 163   16.21304473
  17 164   14.88785353
  17 165   13.67302990
  17 166   12.55894231
  17 167   11.53675378
  17 168   10.59837056
  17 169    9.73638930
  17 170    8.94404442
  17 171    8.21515678
  17 172    7.54408450
  17 173    6.92567634
  17 174    6.35522797
  17 175    5.82844128
  17 176    5.34138674
  17 177    4.89046869
  17 178    4.47239341
  17 179    4.08413997
  17 180    3.72293344
  17 181    3.38622050
  17 182    3.07164702
  17 183    2.77703769
  17 184    2.50037726
  17 185    2.23979341
  17 186    1.99354097
  17 187    1.75998739
  17 188    1.53759931
  17 189    1.32493009
  17 190    1.12060820
  17 191    0.92332631
  17 192    0.73183102
  17 193    0.54491309
  17 194    0.36139813
  17 195    0.18013759
  17 196    0.00000000
  18   1    0.00000000
  18   2    0.00000000
  18   3    0.00000000
  18   4    0.00068006
  18   5    0.00135573
  18   6    0.00204375
  18   7    0.00275287
  18   8    0.00348699
  18   9    0.00424838
  18  10    0.00503903
  18  11    0.00586116
  18  12    0.00671724
  18  13    0.00761010
  18  14    0.00854286
  18  15    0.00951898
  18  16    0.01054221
  18  17    0.01161660
  18  18    0.01274652
  18  19    0.01393665
  18  20    0.01519201
  18  21    0.01651794
  18  22    0.01792015
  18  23    0.01940472
  18  24    0.02097815
  18  25    0.02264734
  18  26    0.02441966
  18  27    0.02630296
  18  28    0.02830561
  18  29    0.03043652
  18  30    0.03270521
  18  31    0.03512183
  18  32    0.03769719
  18  33    0.04044285
  18  34    0.04337112
  18  35    0.04649517
  18  36    0.04982905
  18  37    0.05338775
  18  38    0.05718730
  18  39    0.06124480
  18  40    0.06557854
  18  41    0.07020806
  18  42    0.07515423
  18  43    0.08043935
  18  44    0.08608728
  18  45    0.09212349
  18  46    0.09857523
  18  47    0.10547164
  18  48    0.11284384
  18  49    0.12072513
  18  50    0.12915111
  18  51    0.13815985
  18  52    0.14779206
  18  53    0.15809127
  18  54    0.16910404
  18  55    0.18088016
  18  56    0.19347289
  18  57    0.20693918
  18  58    0.22133996
  18  59    0.23674039
  18  60    0.25321019
  18  61    0.27082393
  18  62    0.28966136
  18  63    0.30980783
  18  64    0.33135462
  18  65    0.35439941
  18  66    0.37904668
  18  67    0.40540824
  18  68    0.43360371
  18  69    0.46376108
  18  70    0.49601732
  18  71    0.53051898
  18  72    0.56742290
  18  73    0.60689694
  18  74    0.64912072
  18  75    0.69428651
  18  76    0.74260010
  18  77    0.79428176
  18  78    0.84956731
  18  79    0.90870917
  18  80    0.97197762
  18  81    1.03966202
  18  82    1.11207223
  18  83    1.18954006
  18  84    1.27242088
  18  85    1.36109531
  18  86    1.45597103
  18  87    1.55748482
  18  88    1.66610463
  18  89    1.78233186
  18  90    1.90670388
  18  91    2.03979662
  18  92    2.18222745
  18  93    2.33465827
  18  94    2.49779880
  18  95    2.67241022
  18  96    2.85930898
  18  97    3.05937102
  18  98    3.27353626
  18  99    3.50281352
  18 100    3.74828576
  18 101    4.01111584
  18 102    4.29255269
  18 103    4.59393801
  18 104    4.91671360
  18 105    5.26242919
  18 106    5.63275106
  18 107    6.02947135
  18 108    6.45451814
  18 109    6.90996650
  18 110    7.39805045
  18 111    7.92117596
  18 112    8.48193522
  18 113    9.08312204
  18 114    9.72774872
  18 115   10.41906445
  18 116   11.16057533
  18 117   11.95606619
  18 118   12.80962445
  18 119   13.72566597
  18 120   14.70896339
  18 121   15.76467676
  18 122   16.89838694
  18 123   18.11613175
  18 124   19.42444511
  18 125   20.83039920
  18 126   22.34164978
  18 127   23.96648457
  18 128   25.71387472
  18 129   27.59352898
  18 130   29.61595026
  18 131   31.79249398
  18 132   34.13542712
  18 133   36.65798680
  18 134   39.37443600
  18 135   42.30011160
  18 136   45.45145144
  18 137   48.84595633
  18 138   52.50193743
  18 139   56.43755525
  18 140   60.66765165
  18 141   65.19459338
  18 142   69.98834083
  18 143   73.98587625
  18 144   75.46951360
  18 145   73.52506893
  18 146   69.07410631
  18 147   63.84137232
  18 148   58.89633288
  18 149   54.27462090
  18 150   49.97843249
  18 151   45.99635850
  18 152   42.31251671
  18 153   38.90976317
  18 154   35.77075049
  18 155   32.87831518
  18 156   30.21567115
  18 157   27.76654395
  18 158   25.51527802
  18 159   23.44692207
  18 160   21.54729244
  18 161   19.80301479
  18 162   18.20154541
  18 163   16.73117481
  18 164   15.38101635
  18 165   14.14098312
  18 166   13.00175596
  18 167   11.95474534
  18 168   10.99204920
  18 169   10.10640876
  18 170    9.29116351
  18 171    8.54020676
  18 172    7.84794230
  18 173    7.20924282
  18 174    6.61941051
  18 175    6.07413996
  18 176    5.56948345
  18 177    5.10181874
  18 178    4.66781920
  18 179    4.26442622
  18 180    3.88882381
  18 181    3.53841519
  18 182    3.21080128
  18 183    2.90376092
  18 184    2.61523265
  18 185    2.34329789
  18 186    2.08616549
  18 187    1.84215735
  18 188    1.60969514
  18 189    1.38728786
  18 190    1.17352025
  18 191    0.96704189
  18 192    0.76655685
  18 193    0.57081392
  18 194    0.37859710
  18 195    0.18871662
  18 196    0.00000000
  19   1    0.00000000
  19   2    0.00000000
  19   3    0.00000000
  19   4    0.00065671
  19   5    0.00134578
  19   6    0.00206913
  19   7    0.00282325
  19   8    0.00360628
  19   9    0.00441831
  19  10    0.00526070
  19  11    0.00613556
  19  12    0.00704551
  19  13    0.00799356
  19  14    0.00898311
  19  15    0.01001784
  19  16    0.01110180
  19  17    0.01223932
  19  18    0.01343507
  19  19    0.01469403
  19  20    0.01602155
  19  21    0.01742331
  19  22    0.01890536
  19  23    0.02047415
  19  24    0.02213656
  19  25    0.02389991
  19  26    0.02577198
  19  27    0.02776109
  19  28    0.02987607
  19  29    0.03212635
  19  30    0.03452200
  19  31    0.03707372
  19  32    0.03979295
  19  33    0.04269188
  19  34    0.04578354
  19  35    0.04908182
  19  36    0.05260155
  19  37    0.05635857
  19  38    0.06036978
  19  39    0.06465327
  19  40    0.06922833
  19  41    0.07411558
  19  42    0.07933705
  19  43    0.08491631
  19  44    0.09087850
  19  45    0.09725054
  19  46    0.10406118
  19  47    0.11134117
  19  48    0.11912337
  19  49    0.12744291
  19  50    0.13633738
  19  51    0.14584695
  19  52    0.15601458
  19  53    0.16688621
  19  54    0.17851097
  19  55    0.19094142
  19  56    0.20423374
  19  57    0.21844805
  19  58    0.23364863
  19  59    0.24990424
  19  60    0.26728843
  19  61    0.28587988
  19  62    0.30576275
  19  63    0.32702707
  19  64    0.34976914
  19  65    0.37409200
  19  66    0.40010587
  19  67    0.42792869
  19  68    0.45768662
  19  69    0.48951467
  19  70    0.52355726
  19  71    0.55996897
  19  72    0.59891518
  19  73    0.64057286
  19  74    0.68513141
  19  75    0.73279352
  19  76    0.78377612
  19  77    0.83831139
  19  78    0.89664785
  19  79    0.95905152
  19  80    1.02580718
  19  81    1.09721971
  19  82    1.17361549
  19  83    1.25534403
  19  84    1.34277955
  19  85    1.43632282
  19  86    1.53640304
  19  87    1.64347993
  19  88    1.75804595
  19  89    1.88062864
  19  90    2.01179324
  19  91    2.15214544
  19  92    2.30233432
  19  93    2.46305559
  19  94    2.63505504
  19  95    2.81913225
  19  96    3.01614459
  19  97    3.22701159
  19  98    3.45271956
  19  99    3.69432670
  19 100    3.95296849
  19 101    4.22986363
  19 102    4.52632040
  19 103    4.84374353
  19 104    5.18364171
  19 105    5.54763562
  19 106    5.93746676
  19 107    6.35500684
  19 108    6.80226819
  19 109    7.28141484
  19 110    7.79477470
  19 111    8.34485267
  19 112    8.93434499
  19 113    9.56615473
  19 114   10.24340866
  19 115   10.96947562
  19 116   11.74798638
  19 117   12.58285526
  19 118   13.47830367
  19 119   14.43888550
  19 120   15.46951476
  19 121   16.57549544
  19 122   17.76255377
  19 123   19.03687305
  19 124   20.40513103
  19 125   21.87454005
  19 126   23.45288975
  19 127   25.14859252
  19 128   26.97073137
  19 129   28.92910993
  19 130   31.03430438
  19 131   33.29771641
  19 132   35.73162674
  19 133   38.34924815
  19 134   41.16477739
  19 135   44.19344567
  19 136   47.45156830
  19 137   50.95658697
  19 138   54.72703892
  19 139   58.78203019
  19 140   63.13793343
  19 141   67.79096754
  19 142   72.63109401
  19 143   76.02582355
  19 144   76.79920277
  19 145   74.21371750
  19 146   69.40378126
  19 147   64.10137805
  19 148   59.18969287
  19 149   54.62468457
  19 150   50.38336936
  19 151   46.44767058
  19 152   42.80050923
  19 153   39.42507994
  19 154   36.30481489
  19 155   33.42346692
  19 156   30.76520382
  19 157   28.31469625
  19 158   26.05719535
  19 159   23.97859739
  19 160   22.06549339
  19 161   20.30520308
  19 162   18.68579365
  19 163   17.19608444
  19 164   15.82563960
  19 165   14.56475082
  19 166   13.40441217
  19 167   12.33628926
  19 168   11.35268437
  19 169   10.44649911
  19 170    9.61119595
  19 171    8.84075949
  19 172    8.12965831
  19 173    7.47280797
  19 174    6.86553546
  19 175    6.30354548
  19 176    5.78288859
  19 177    5.29993133
  19 178    4.85132840
  19 179    4.43399670
  19 180    4.04509126
  19 181    3.68198299
  19 182    3.34223805
  19 183    3.02359875
  19 184    2.72396592
  19 185    2.44138258
  19 186    2.17401875
  19 187    1.92015740
  19 188    1.67818128
  19 189    1.44656066
  19 190    1.22384183
  19 191    1.00863617
  19 192    0.79960989
  19 193    0.59547416
  19 194    0.39497565
  19 195    0.19688743
  19 196    0.00000000
  20   1    0.00000000
  20   2    0.00000000
  20   3    0.00000000
  20   4    0.00060365
  20   5    0.00130694
  20   6    0.00207203
  20   7    0.00287603
  20   8    0.00371099
  20   9    0.00457557
  20  10    0.00547096
  20  11    0.00639944
  20  12    0.00736388
  20  13    0.00836755
  20  14    0.00941413
  20  15    0.01050759
  20  16    0.01165227
  20  17    0.01285281
  20  18    0.01411418
  20  19    0.01544170
  20  20    0.01684101
  20  21    0.01831815
  20  22    0.01987952
  20  23    0.02153194
  20  24    0.02328267
  20  25    0.02513944
  20  26    0.02711046
  20  27    0.02920449
  20  28    0.03143084
  20  29    0.03379946
  20  30    0.03632093
  20  31    0.03900654
  20  32    0.04186833
  20  33    0.04491914
  20  34    0.04817267
  20  35    0.05164354
  20  36    0.05534738
  20  37    0.05930084
  20  38    0.06352172
  20  39    0.06802904
  20  40    0.07284311
  20  41    0.07798563
  20  42    0.08347977
  20  43    0.08935032
  20  44    0.09562376
  20  45    0.10232838
  20  46    0.10949445
  20  47    0.11715431
  20  48    0.12534252
  20  49    0.13409606
  20  50    0.14345445
  20  51    0.15345996
  20  52    0.16415777
  20  53    0.17559622
  20  54    0.18782698
  20  55    0.20090533
  20  56    0.21489037
  20  57    0.22984532
  20  58    0.24583779
  20  59    0.26294011
  20  60    0.28122963
  20  61    0.30078908
  20  62    0.32170697
  20  63    0.34407797
  20  64    0.36800335
  20  65    0.39359144
  20  66    0.42095815
  20  67    0.45022746
  20  68    0.48153201
  20  69    0.51501372
  20  70    0.55082443
  20  71    0.58912659
  20  72    0.63009403
  20  73    0.67391276
  20  74    0.72078180
  20  75    0.77091414
  20  76    0.82453770
  20  77    0.88189642
  20  78    0.94325136
  20  79    1.00888193
  20  80    1.07908723
  20  81    1.15418740
  20  82    1.23452516
  20  83    1.32046741
  20  84    1.41240696
  20  85    1.51076441
  20  86    1.61599014
  20  87    1.72856643
  20  88    1.84900982
  20  89    1.97787355
  20  90    2.11575024
  20  91    2.26327477
  20  92    2.42112734
  20  93    2.59003682
  20  94    2.77078430
  20  95    2.96420696
  20  96    3.17120221
  20  97    3.39273214
  20  98    3.62982840
  20  99    3.88359732
  20 100    4.15522556
  20 101    4.44598619
  20 102    4.75724514
  20 103    5.09046837
  20 104    5.44722940
  20 105    5.82921760
  20 106    6.23824713
  20 107    6.67626655
  20 108    7.14536925
  20 109    7.64780480
  20 110    8.18599114
  20 111    8.76252785
  20 112    9.38021049
  20 113   10.04204614
  20 114   10.75127024
  20 115   11.51136483
  20 116   12.32607828
  20 117   13.19944661
  20 118   14.13581665
  20 119   15.13987095
  20 120   16.21665471
  20 121   17.37160481
  20 122   18.61058099
  20 123   19.93989936
  20 124   21.36636816
  20 125   22.89732595
  20 126   24.54068211
  20 127   26.30495948
  20 128   28.19933921
  20 129   30.23370729
  20 130   32.41870240
  20 131   34.76576473
  20 132   37.28718486
  20 133   39.99615224
  20 134   42.90680366
  20 135   46.03427613
  20 136   49.39478541
  20 137   53.00581471
  20 138   56.88672836
  20 139   61.06095667
  20 140   65.56388889
  20 141   70.47168467
  20 142   75.01005933
  20 143   77.99152889
  20 144   77.79526076
  20 145   74.42396906
  20 146   69.50381624
  20 147   64.22732792
  20 148   59.37337176
  20 149   54.86977260
  20 150   50.68442501
  20 151   46.79642190
  20 152   43.18814311
  20 153   39.84309066
  20 154   36.74532683
  20 155   33.87936150
  20 156   31.23016498
  20 157   28.78321402
  20 158   26.52454285
  20 159   24.44078916
  20 160   22.51923095
  20 161   20.74781262
  20 162   19.11515968
  20 163   17.61058289
  20 164   16.22407273
  20 165   14.94628570
  20 166   13.76852395
  20 167   12.68270972
  20 168   11.68135609
  20 169   10.75753520
  20 170    9.90484497
  20 171    9.11737537
  20 172    8.38967467
  20 173    7.71671643
  20 174    7.09386751
  20 175    6.51685734
  20 176    5.98174879
  20 177    5.48491053
  20 178    5.02299111
  20 179    4.59289464
  20 180    4.19175809
  20 181    3.81693015
  20 182    3.46595152
  20 183    3.13653660
  20 184    2.82655648
  20 185    2.53402306
  20 186    2.25707432
  20 187    1.99396053
  20 188    1.74303134
  20 189    1.50272372
  20 190    1.27155050
  20 191    1.04808967
  20 192    0.83097403
  20 193    0.61888145
  20 194    0.41052539
  20 195    0.20464577
  20 196    0.00000000
  21   1    0.00000000
  21   2    0.00000000
  21   3    0.00000000
  21   4    0.00045334
  21   5    0.00121155
  21   6    0.00204431
  21   7    0.00290935
  21   8    0.00380096
  21   9    0.00472035
  21  10    0.00567004
  21  11    0.00665300
  21  12    0.00767249
  21  13    0.00873215
  21  14    0.00983595
  21  15    0.01098820
  21  16    0.01219354
  21  17    0.01345694
  21  18    0.01478367
  21  19    0.01617939
  21  20    0.01765008
  21  21    0.01920210
  21  22    0.02084222
  21  23    0.02257763
  21  24    0.02441598
  21  25    0.02636538
  21  26    0.02843448
  21  27    0.03063249
  21  28    0.03296920
  21  29    0.03545505
  21  30    0.03810116
  21  31    0.04091937
  21  32    0.04392233
  21  33    0.04712353
  21  34    0.05053733
  21  35    0.05417909
  21  36    0.05806519
  21  37    0.06221312
  21  38    0.06664156
  21  39    0.07137046
  21  40    0.07642112
  21  41    0.08181630
  21  42    0.08758033
  21  43    0.09373921
  21  44    0.10032070
  21  45    0.10735451
  21  46    0.11487235
  21  47    0.12290817
  21  48    0.13149822
  21  49    0.14068127
  21  50    0.15049880
  21  51    0.16099511
  21  52    0.17221762
  21  53    0.18421700
  21  54    0.19704747
  21  55    0.21076697
  21  56    0.22543750
  21  57    0.24112536
  21  58    0.25790145
  21  59    0.27584161
  21  60    0.29502694
  21  61    0.31554420
  21  62    0.33748620
  21  63    0.36095218
  21  64    0.38604833
  21  65    0.41288822
  21  66    0.44159335
  21  67    0.47229369
  21  68    0.50512829
  21  69    0.54024589
  21  70    0.57780564
  21  71    0.61797779
  21  72    0.66094451
  21  73    0.70690070
  21  74    0.75605491
  21  75    0.80863028
  21  76    0.86486559
  21  77    0.92501635
  21  78    0.98935601
  21  79    1.05817718
  21  80    1.13179308
  21  81    1.21053888
  21  82    1.29477339
  21  83    1.38488065
  21  84    1.48127176
  21  85    1.58438685
  21  86    1.69469710
  21  87    1.81270701
  21  88    1.93895679
  21  89    2.07402490
  21  90    2.21853087
  21  91    2.37313822
  21  92    2.53855766
  21  93    2.71555057
  21  94    2.90493262
  21  95    3.10757779
  21  96    3.32442264
  21  97    3.55647090
  21  98    3.80479843
  21  99    4.07055855
  21 100    4.35498780
  21 101    4.65941215
  21 102    4.98525366
  21 103    5.33403767
  21 104    5.70740064
  21 105    6.10709847
  21 106    6.53501560
  21 107    6.99317476
  21 108    7.48374755
  21 109    8.00906581
  21 110    8.57163396
  21 111    9.17414231
  21 112    9.81948138
  21 113   10.51075748
  21 114   11.25130946
  21 115   12.04472675
  21 116   12.89486896
  21 117   13.80588689
  21 118   14.78224525
  21 119   15.82874705
  21 120   16.95055988
  21 121   18.15324407
  21 122   19.44278288
  21 123   20.82561468
  21 124   22.30866731
  21 125   23.89939450
  21 126   25.60581424
  21 127   27.43654923
  21 128   29.40086900
  21 129   31.50873349
  21 130   33.77083782
  21 131   36.19865753
  21 132   38.80449377
  21 133   41.60151704
  21 134   44.60380792
  21 135   47.82639120
  21 136   51.28525944
  21 137   54.99739359
  21 138   58.98087786
  21 139   63.25566754
  21 140   67.84749890
  21 141   72.80399182
  21 142   77.24627034
  21 143   79.44725032
  21 144   78.27783488
  21 145   74.48107561
  21 146   69.23848029
  21 147   64.18791210
  21 148   59.44442490
  21 149   55.01630786
  21 150   50.89107685
  21 151   47.05282196
  21 152   43.48547617
  21 153   40.17334465
  21 154   37.10116872
  21 155   34.25414038
  21 156   31.61792628
  21 157   29.17870012
  21 158   26.92317727
  21 159   24.83864645
  21 160   22.91299575
  21 161   21.13473110
  21 162   19.49298675
  21 163   17.97752756
  21 164   16.57874398
  21 165   15.28764030
  21 166   14.09581743
  21 167   12.99545120
  21 168   11.97926729
  21 169   11.04051383
  21 170   10.17293241
  21 171    9.37072835
  21 172    8.62854085
  21 173    7.94141335
  21 174    7.30476467
  21 175    6.71436111
  21 176    6.16628966
  21 177    5.65693251
  21 178    5.18294295
  21 179    4.74122263
  21 180    4.32890014
  21 181    3.94331101
  21 182    3.58197896
  21 183    3.24259837
  21 184    2.92301788
  21 185    2.62122510
  21 186    2.33533228
  21 187    2.06356288
  21 188    1.80423895
  21 189    1.55576927
  21 190    1.31663809
  21 191    1.08539452
  21 192    0.86064233
  21 193    0.64103023
  21 194    0.42524245
  21 195    0.21198966
  21 196    0.00000000
  22   1    0.00000000
  22   2    0.00000000
  22   3    0.00000000
  22   4    0.00000000
  22   5    0.00104645
  22   6    0.00199249
  22   7    0.00292774
  22   8    0.00387837
  22   9    0.00485372
  22  10    0.00585857
  22  11    0.00689665
  22  12    0.00797165
  22  13    0.00908756
  22  14    0.01024871
  22  15    0.01145972
  22  16    0.01272559
  22  17    0.01405160
  22  18    0.01544338
  22  19    0.01690689
  22  20    0.01844848
  22  21    0.02007484
  22  22    0.02179309
  22  23    0.02361080
  22  24    0.02553599
  22  25    0.02757718
  22  26    0.02974345
  22  27    0.03204445
  22  28    0.03449043
  22  29    0.03709234
  22  30    0.03986183
  22  31    0.04281129
  22  32    0.04595398
  22  33    0.04930399
  22  34    0.05287638
  22  35    0.05668723
  22  36    0.06075367
  22  37    0.06509401
  22  38    0.06972778
  22  39    0.07467588
  22  40    0.07996058
  22  41    0.08560572
  22  42    0.09163673
  22  43    0.09808081
  22  44    0.10496703
  22  45    0.11232643
  22  46    0.12019224
  22  47    0.12859992
  22  48    0.13758742
  22  49    0.14719531
  22  50    0.15746695
  22  51    0.16844870
  22  52    0.18019015
  22  53    0.19274432
  22  54    0.20616789
  22  55    0.22052149
  22  56    0.23586997
  22  57    0.25228265
  22  58    0.26983369
  22  59    0.28860240
  22  60    0.30867361
  22  61    0.33013804
  22  62    0.35309273
  22  63    0.37764148
  22  64    0.40389530
  22  65    0.43197296
  22  66    0.46200147
  22  67    0.49411673
  22  68    0.52846409
  22  69    0.56519906
  22  70    0.60448798
  22  71    0.64650881
  22  72    0.69145194
  22  73    0.73952107
  22  74    0.79093411
  22  75    0.84592425
  22  76    0.90474095
  22  77    0.96765116
  22  78    1.03494051
  22  79    1.10691467
  22  80    1.18390071
  22  81    1.26624867
  22  82    1.35433315
  22  83    1.44855509
  22  84    1.54934360
  22  85    1.65715801
  22  86    1.77248997
  22  87    1.89586582
  22  88    2.02784901
  22  89    2.16904281
  22  90    2.32009313
  22  91    2.48169162
  22  92    2.65457892
  22  93    2.83954825
  22  94    3.03744916
  22  95    3.24919169
  22  96    3.47575066
  22  97    3.71817051
  22  98    3.97757029
  22  99    4.25514918
  22 100    4.55219234
  22 101    4.87007728
  22 102    5.21028063
  22 103    5.57438552
  22 104    5.96408947
  22 105    6.38121288
  22 106    6.82770826
  22 107    7.30567005
  22 108    7.81734533
  22 109    8.36514526
  22 110    8.95165745
  22 111    9.57965933
  22 112   10.25213248
  22 113   10.97227808
  22 114   11.74353365
  22 115   12.56959088
  22 116   13.45441503
  22 117   14.40226558
  22 118   15.41771858
  22 119   16.50569049
  22 120   17.67146380
  22 121   18.92071440
  22 122   20.25954075
  22 123   21.69449500
  22 124   23.23261592
  22 125   24.88146376
  22 126   26.64915690
  22 127   28.54441027
  22 128   30.57657526
  22 129   32.75568096
  22 130   35.09247642
  22 131   37.59847340
  22 132   40.28598899
  22 133   43.16818688
  22 134   46.25911362
  22 135   49.57371837
  22 136   53.12781396
  22 137   56.93783215
  22 138   61.01988163
  22 139   65.38661270
  22 140   70.03810900
  22 141   74.94202088
  22 142   79.03307428
  22 143   80.59147430
  22 144   78.70117760
  22 145   74.28224077
  22 146   69.05834837
  22 147   64.09842398
  22 148   59.43812360
  22 149   55.08024262
  22 150   51.01452066
  22 151   47.22671262
  22 152   43.70171097
  22 153   40.42449731
  22 154   37.38041625
  22 155   34.55525876
  22 156   31.93529793
  22 157   29.50731455
  22 158   27.25862016
  22 159   25.17707767
  22 160   23.25111821
  22 161   21.46975285
  22 162   19.82257864
  22 163   18.29977871
  22 164   16.89211669
  22 165   15.59092587
  22 166   14.38809400
  22 167   13.27604419
  22 168   12.24771308
  22 169   11.29652669
  22 170   10.41637494
  22 171    9.60158523
  22 172    8.84689575
  22 173    8.14742889
  22 174    7.49866502
  22 175    6.89641711
  22 176    6.33680607
  22 177    5.81623727
  22 178    5.33137809
  22 179    4.87913666
  22 180    4.45664175
  22 181    4.06122382
  22 182    3.69039721
  22 183    3.34184341
  22 184    3.01339534
  22 185    2.70302258
  22 186    2.40881751
  22 187    2.12898228
  22 188    1.86181650
  22 189    1.60570562
  22 190    1.35910990
  22 191    1.12055392
  22 192    0.88861656
  22 193    0.66192136
  22 194    0.43912720
  22 195    0.21891922
  22 196    0.00000000
  23   1    0.00000000
  23   2    0.00000000
  23   3    0.00000000
  23   4    0.00000000
  23   5    0.00098593
  23   6    0.00195946
  23   7    0.00294249
  23   8    0.00394657
  23   9    0.00497702
  23  10    0.00603734
  23  11    0.00713098
  23  12    0.00826182
  23  13    0.00943414
  23  14    0.01065262
  23  15    0.01192228
  23  16    0.01324844
  23  17    0.01463675
  23  18    0.01609318
  23  19    0.01762403
  23  20    0.01923597
  23  21    0.02093605
  23  22    0.02273176
  23  23    0.02463102
  23  24    0.02664223
  23  25    0.02877433
  23  26    0.03103679
  23  27    0.03343972
  23  28    0.03599384
  23  29    0.03871059
  23  30    0.04160212
  23  31    0.04468141
  23  32    0.04796229
  23  33    0.05145948
  23  34    0.05518871
  23  35    0.05916675
  23  36    0.06341151
  23  37    0.06794208
  23  38    0.07277888
  23  39    0.07794369
  23  40    0.08345979
  23  41    0.08935202
  23  42    0.09564697
  23  43    0.10237300
  23  44    0.10956045
  23  45    0.11724173
  23  46    0.12545149
  23  47    0.13422676
  23  48    0.14360715
  23  49    0.15363497
  23  50    0.16435548
  23  51    0.17581706
  23  52    0.18807145
  23  53    0.20117398
  23  54    0.21518378
  23  55    0.23016412
  23  56    0.24618265
  23  57    0.26331171
  23  58    0.28162866
  23  59    0.30121625
  23  60    0.32216298
  23  61    0.34456348
  23  62    0.36851899
  23  63    0.39413778
  23  64    0.42153564
  23  65    0.45083646
  23  66    0.48217271
  23  67    0.51568612
  23  68    0.55152827
  23  69    0.58986134
  23  70    0.63085878
  23  71    0.67470615
  23  72    0.72160195
  23  73    0.77175855
  23  74    0.82540313
  23  75    0.88277873
  23  76    0.94414538
  23  77    1.00978130
  23  78    1.07998413
  23  79    1.15507236
  23  80    1.23538677
  23  81    1.32129199
  23  82    1.41317821
  23  83    1.51146298
  23  84    1.61659313
  23  85    1.72904688
  23  86    1.84933602
  23  87    1.97800833
  23  88    2.11565014
  23  89    2.26288905
  23  90    2.42039690
  23  91    2.58889291
  23  92    2.76914710
  23  93    2.96198390
  23  94    3.16828607
  23  95    3.38899891
  23  96    3.62513474
  23  97    3.87777776
  23  98    4.14808925
  23  99    4.43731316
  23 100    4.74678210
  23 101    5.07792379
  23 102    5.43226805
  23 103    5.81145419
  23 104    6.21723907
  23 105    6.65150574
  23 106    7.11627267
  23 107    7.61370379
  23 108    8.14611915
  23 109    8.71600651
  23 110    9.32603373
  23 111    9.97906210
  23 112   10.67816070
  23 113   11.42662178
  23 114   12.22797732
  23 115   13.08601680
  23 116   14.00480622
  23 117   14.98870855
  23 118   16.04240561
  23 119   17.17092138
  23 120   18.37964705
  23 121   19.67436758
  23 122   21.06129001
  23 123   22.54707351
  23 124   24.13886111
  23 125   25.84431320
  23 126   27.67164268
  23 127   29.62965164
  23 128   31.72776954
  23 129   33.97609255
  23 130   36.38542393
  23 131   38.96731509
  23 132   41.73410720
  23 133   44.69897346
  23 134   47.87596299
  23 135   51.28004807
  23 136   54.92716987
  23 137   58.83421875
  23 138   63.01852766
  23 139   67.49460089
  23 140   72.25673640
  23 141   77.19297658
  23 142   80.66898037
  23 143   81.50708359
  23 144   78.96828029
  23 145   74.18578789
  23 146   68.89075835
  23 147   63.96596219
  23 148   59.36739342
  23 149   55.07255987
  23 150   51.06431289
  23 151   47.32689285
  23 152   43.84513961
  23 153   40.60437723
  23 154   37.59041155
  23 155   34.78953987
  23 156   32.18856121
  23 157   29.77478742
  23 158   27.53605477
  23 159   25.46073499
  23 160   23.53774415
  23 161   21.75654843
  23 162   20.10716594
  23 163   18.58016436
  23 164   17.16665428
  23 165   15.85827864
  23 166   14.64719848
  23 167   13.52607583
  23 168   12.48805403
  23 169   11.52673625
  23 170   10.63616264
  23 171    9.81078665
  23 172    9.04545105
  23 173    8.33536376
  23 174    7.67607412
  23 175    7.06344952
  23 176    6.49365283
  23 177    5.96312064
  23 178    5.46854234
  23 179    5.00684026
  23 180    4.57515079
  23 181    4.17080645
  23 182    3.79131901
  23 183    3.43436348
  23 184    3.09776314
  23 185    2.77947527
  23 186    2.47757781
  23 187    2.19025668
  23 188    1.91579388
  23 189    1.65255607
  23 190    1.39898384
  23 191    1.15358139
  23 192    0.91490665
  23 193    0.68156180
  23 194    0.45218402
  23 195    0.22543658
  23 196    0.00000000
  24   1    0.00000000
  24   2    0.00000000
  24   3    0.00000000
  24   4    0.00000000
  24   5    0.00094177
  24   6    0.00192477
  24   7    0.00294795
  24   8    0.00400422
  24   9    0.00509038
  24  10    0.00620694
  24  11    0.00735668
  24  12    0.00854358
  24  13    0.00977233
  24  14    0.01104802
  24  15    0.01237607
  24  16    0.01376219
  24  17    0.01521239
  24  18    0.01673299
  24  19    0.01833064
  24  20    0.02001233
  24  21    0.02178548
  24  22    0.02365791
  24  23    0.02563791
  24  24    0.02773427
  24  25    0.02995631
  24  26    0.03231394
  24  27    0.03481769
  24  28    0.03747875
  24  29    0.04030903
  24  30    0.04332123
  24  31    0.04652886
  24  32    0.04994632
  24  33    0.05358897
  24  34    0.05747320
  24  35    0.06161646
  24  36    0.06603742
  24  37    0.07075597
  24  38    0.07579337
  24  39    0.08117231
  24  40    0.08691702
  24  41    0.09305339
  24  42    0.09960909
  24  43    0.10661367
  24  44    0.11409871
  24  45    0.12209797
  24  46    0.13064753
  24  47    0.13978594
  24  48    0.14955444
  24  49    0.15999709
  24  50    0.17116102
  24  51    0.18309659
  24  52    0.19585767
  24  53    0.20950185
  24  54    0.22409072
  24  55    0.23969014
  24  56    0.25637052
  24  57    0.27420717
  24  58    0.29328064
  24  59    0.31367705
  24  60    0.33548852
  24  61    0.35881356
  24  62    0.38375753
  24  63    0.41043313
  24  64    0.43896087
  24  65    0.46946967
  24  66    0.50209741
  24  67    0.53699156
  24  68    0.57430987
  24  69    0.61422106
  24  70    0.65690561
  24  71    0.70255658
  24  72    0.75138047
  24  73    0.80359818
  24  74    0.85944603
  24  75    0.91917680
  24  76    0.98306092
  24  77    1.05138769
  24  78    1.12446661
  24  79    1.20262880
  24  80    1.28622851
  24  81    1.37564477
  24  82    1.47128310
  24  83    1.57357739
  24  84    1.68299192
  24  85    1.80002347
  24  86    1.92520364
  24  87    2.05910131
  24  88    2.20232524
  24  89    2.35552697
  24  90    2.51940378
  24  91    2.69470197
  24  92    2.88222035
  24  93    3.08281397
  24  94    3.29739814
  24  95    3.52695270
  24  96    3.77252667
  24  97    4.03524317
  24  98    4.31630477
  24  99    4.61699915
  24 100    4.93870523
  24 101    5.28289978
  24 102    5.65116441
  24 103    6.04519319
  24 104    6.46680074
  24 105    6.91793098
  24 106    7.40066649
  24 107    7.91723859
  24 108    8.47003806
  24 109    9.06162683
  24 110    9.69475033
  24 111   10.37235084
  24 112   11.09758184
  24 113   11.87382325
  24 114   12.70469793
  24 115   13.59408923
  24 116   14.54615979
  24 117   15.56537167
  24 118   16.65650778
  24 119   17.82469482
  24 120   19.07542763
  24 121   20.41459511
  24 122   21.84850770
  24 123   23.38392649
  24 124   25.02809390
  24 125   26.78876600
  24 126   28.67424634
  24 127   30.69342132
  24 128   32.85579682
  24 129   35.17153618
  24 130   37.65149905
  24 131   40.30728113
  24 132   43.15125480
  24 133   46.19661164
  24 134   49.45741239
  24 135   52.94866656
  24 136   56.68652732
  24 137   60.68891778
  24 138   64.97773582
  24 139   69.58677548
  24 140   74.59057538
  24 141   79.21324969
  24 142   82.26578598
  24 143   82.12595409
  24 144   78.79526142
  24 145   73.89891237
  24 146   68.62877384
  24 147   63.76339300
  24 148   59.23063530
  24 149   54.99880130
  24 150   51.04773991
  24 151   47.36090336
  24 152   43.92313352
  24 153   40.72004054
  24 154   37.73782500
  24 155   34.96322542
  24 156   32.38350277
  24 157   29.98643750
  24 158   27.76033099
  24 159   25.69400825
  24 160   23.77682020
  24 161   21.99864408
  24 162   20.34988151
  24 163   18.82145355
  24 164   17.40479282
  24 165   16.09183253
  24 166   14.87499289
  24 167   13.74716507
  24 168   12.70169319
  24 169   11.73235476
  24 170   10.83333994
  24 171    9.99923013
  24 172    9.22497605
  24 173    8.50587583
  24 174    7.83755320
  24 175    7.21593609
  24 176    6.63723572
  24 177    6.09792649
  24 178    5.59472643
  24 179    5.12457867
  24 180    4.68463363
  24 181    4.27223213
  24 182    3.88488934
  24 183    3.52027958
  24 184    3.17622193
  24 185    2.85066659
  24 186    2.54168199
  24 187    2.24744256
  24 188    1.96621710
  24 189    1.69635778
  24 190    1.43628955
  24 191    1.18450010
  24 192    0.93953016
  24 193    0.69996414
  24 194    0.46442106
  24 195    0.23154573
  24 196    0.00000000
  25   1    0.00000000
  25   2    0.00000000
  25   3    0.00000000
  25   4    0.00000000
  25   5    0.00086014
  25   6    0.00185763
  25   7    0.00293211
  25   8    0.00404803
  25   9    0.00519372
  25  10    0.00636822
  25  11    0.00757466
  25  12    0.00881772
  25  13    0.01010271
  25  14    0.01143529
  25  15    0.01282133
  25  16    0.01426696
  25  17    0.01577855
  25  18    0.01736277
  25  19    0.01902659
  25  20    0.02077737
  25  21    0.02262285
  25  22    0.02457121
  25  23    0.02663110
  25  24    0.02881167
  25  25    0.03112266
  25  26    0.03357437
  25  27    0.03617776
  25  28    0.03894449
  25  29    0.04188696
  25  30    0.04501837
  25  31    0.04835277
  25  32    0.05190515
  25  33    0.05569147
  25  34    0.05972876
  25  35    0.06403520
  25  36    0.06863016
  25  37    0.07353433
  25  38    0.07876980
  25  39    0.08436016
  25  40    0.09033060
  25  41    0.09670802
  25  42    0.10352117
  25  43    0.11080076
  25  44    0.11857961
  25  45    0.12689280
  25  46    0.13577782
  25  47    0.14527474
  25  48    0.15542640
  25  49    0.16627857
  25  50    0.17788024
  25  51    0.19028372
  25  52    0.20354499
  25  53    0.21772388
  25  54    0.23288438
  25  55    0.24909491
  25  56    0.26642862
  25  57    0.28496375
  25  58    0.30478397
  25  59    0.32597875
  25  60    0.34864378
  25  61    0.37288139
  25  62    0.39880101
  25  63    0.42651970
  25  64    0.45616264
  25  65    0.48786371
  25  66    0.52176610
  25  67    0.55802297
  25  68    0.59679812
  25  69    0.63826676
  25  70    0.68261628
  25  71    0.73004712
  25  72    0.78077369
  25  73    0.83502529
  25  74    0.89304724
  25  75    0.95510192
  25  76    1.02146999
  25  77    1.09245169
  25  78    1.16836819
  25  79    1.24956304
  25  80    1.33640377
  25  81    1.42928357
  25  82    1.52862304
  25  83    1.63487217
  25  84    1.74851239
  25  85    1.87005874
  25  86    2.00006230
  25  87    2.13911266
  25  88    2.28784067
  25  89    2.44692135
  25  90    2.61707697
  25  91    2.79908042
  25  92    2.99375877
  25  93    3.20199710
  25  94    3.42474261
  25  95    3.66300902
  25  96    3.91788128
  25  97    4.19052063
  25  98    4.48217001
  25  99    4.79415990
  25 100    5.12791450
  25 101    5.48495844
  25 102    5.86692392
  25 103    6.27555840
  25 104    6.71273281
  25 105    7.18045037
  25 106    7.68085604
  25 107    8.21624665
  25 108    8.78908175
  25 109    9.40199522
  25 110   10.05780773
  25 111   10.75954005
  25 112   11.51042732
  25 113   12.31393428
  25 114   13.17377159
  25 115   14.09391320
  25 116   15.07861494
  25 117   16.13243435
  25 118   17.26025174
  25 119   18.46729263
  25 120   19.75915163
  25 121   21.14181765
  25 122   22.62170071
  25 123   24.20566019
  25 124   25.90103460
  25 125   27.71567288
  25 126   29.65796718
  25 127   31.73688705
  25 128   33.96201500
  25 129   36.34358330
  25 130   38.89251171
  25 131   41.62044610
  25 132   44.53979703
  25 133   47.66377735
  25 134   51.00643604
  25 135   54.58268516
  25 136   58.40832816
  25 137   62.50018791
  25 138   66.87689350
  25 139   71.56281557
  25 140   76.60420094
  25 141   81.12083100
  25 142   83.38435232
  25 143   82.26451803
  25 144   78.50339548
  25 145   73.28171789
  25 146   68.23682154
  25 147   63.48350957
  25 148   59.03011318
  25 149   54.86448556
  25 150   50.97133746
  25 151   47.33548040
  25 152   43.94231900
  25 153   40.77786960
  25 154   37.82872492
  25 155   35.08202694
  25 156   32.52545063
  25 157   30.14719466
  25 158   27.93597591
  25 159   25.88102576
  25 160   23.97208681
  25 161   22.19940886
  25 162   20.55374347
  25 163   19.02633670
  25 164   17.60891976
  25 165   16.29369753
  25 166   15.07333502
  25 167   13.94094208
  25 168   12.89005655
  25 169   11.91462604
  25 170   11.00898898
  25 171   10.16785482
  25 172    9.38628403
  25 173    8.65966787
  25 174    7.98370837
  25 175    7.35439854
  25 176    6.76800301
  25 177    6.22103928
  25 178    5.71025953
  25 179    5.23263319
  25 180    4.78533022
  25 181    4.36570513
  25 182    3.97128175
  25 183    3.59973878
  25 184    3.24889601
  25 185    2.91670125
  25 186    2.60121792
  25 187    2.30061323
  25 188    2.01314694
  25 189    1.73716062
  25 190    1.47106738
  25 191    1.21334204
  25 192    0.96251162
  25 193    0.71714619
  25 194    0.47584991
  25 195    0.23725237
  25 196    0.00000000
  26   1    0.00000000
  26   2    0.00000000
  26   3    0.00000000
  26   4    0.00000000
  26   5    0.00064462
  26   6    0.00172092
  26   7    0.00288657
  26   8    0.00407826
  26   9    0.00528906
  26  10    0.00652306
  26  11    0.00778635
  26  12    0.00908522
  26  13    0.01042596
  26  14    0.01181488
  26  15    0.01325835
  26  16    0.01476290
  26  17    0.01633526
  26  18    0.01798245
  26  19    0.01971177
  26  20    0.02153091
  26  21    0.02344793
  26  22    0.02547137
  26  23    0.02761022
  26  24    0.02987403
  26  25    0.03227289
  26  26    0.03481753
  26  27    0.03751935
  26  28    0.04039043
  26  29    0.04344367
  26  30    0.04669277
  26  31    0.05015231
  26  32    0.05383786
  26  33    0.05776598
  26  34    0.06195434
  26  35    0.06642180
  26  36    0.07118847
  26  37    0.07627581
  26  38    0.08170674
  26  39    0.08750572
  26  40    0.09369888
  26  41    0.10031414
  26  42    0.10738130
  26  43    0.11493223
  26  44    0.12300097
  26  45    0.13162389
  26  46    0.14083988
  26  47    0.15069049
  26  48    0.16122015
  26  49    0.17247635
  26  50    0.18450987
  26  51    0.19737496
  26  52    0.21112969
  26  53    0.22583608
  26  54    0.24156049
  26  55    0.25837387
  26  56    0.27635208
  26  57    0.29557624
  26  58    0.31613310
  26  59    0.33811543
  26  60    0.36162244
  26  61    0.38676022
  26  62    0.41364223
  26  63    0.44238982
  26  64    0.47313276
  26  65    0.50600983
  26  66    0.54116946
  26  67    0.57877042
  26  68    0.61898246
  26  69    0.66198719
  26  70    0.70797882
  26  71    0.75716506
  26  72    0.80976808
  26  73    0.86602551
  26  74    0.92619149
  26  75    0.99053787
  26  76    1.05935540
  26  77    1.13295508
  26  78    1.21166956
  26  79    1.29585465
  26  80    1.38589095
  26  81    1.48218555
  26  82    1.58517393
  26  83    1.69532191
  26  84    1.81312776
  26  85    1.93912453
  26  86    2.07388241
  26  87    2.21801137
  26  88    2.37216396
  26  89    2.53703827
  26  90    2.71338113
  26  91    2.90199151
  26  92    3.10372424
  26  93    3.31949386
  26  94    3.55027887
  26  95    3.79712620
  26  96    4.06115601
  26  97    4.34356690
  26  98    4.64564138
  26  99    4.96875178
  26 100    5.31436662
  26 101    5.68405735
  26 102    6.07950561
  26 103    6.50251104
  26 104    6.95499954
  26 105    7.43903220
  26 106    7.95681483
  26 107    8.51070812
  26 108    9.10323859
  26 109    9.73711020
  26 110   10.41521682
  26 111   11.14065555
  26 112   11.91674091
  26 113   12.74702002
  26 114   13.63528879
  26 115   14.58560912
  26 116   15.60232727
  26 117   16.69009340
  26 118   17.85388231
  26 119   19.09901547
  26 120   20.43118433
  26 121   21.85647507
  26 122   23.38139468
  26 123   25.01289852
  26 124   26.75841928
  26 125   28.62589742
  26 126   30.62381307
  26 127   32.76121932
  26 128   35.04777689
  26 129   37.49379014
  26 130   40.11024419
  26 131   42.90884298
  26 132   45.90204741
  26 133   49.10311064
  26 134   52.52609925
  26 135   56.18585916
  26 136   60.09777945
  26 137   64.27686322
  26 138   68.73461004
  26 139   73.46993018
  26 140   78.44930535
  26 141   82.60632918
  26 142   84.22014558
  26 143   82.37375770
  26 144   77.98641250
  26 145   72.78116248
  26 146   67.82650537
  26 147   63.15789879
  26 148   58.77817913
  26 149   54.67736793
  26 150   50.84173343
  26 151   47.25689326
  26 152   43.90873770
  26 153   40.78366871
  26 154   37.86864452
  26 155   35.15117536
  26 156   32.61931019
  26 157   30.26162411
  26 158   28.06720798
  26 159   26.02565979
  26 160   24.12707676
  26 161   22.36204760
  26 162   20.72164408
  26 163   19.19741155
  26 164   17.78135820
  26 165   16.46594284
  26 166   15.24406126
  26 167   14.10903130
  26 168   13.05457670
  26 169   12.07481010
  26 170   11.16421515
  26 171   10.31762829
  26 172    9.53022010
  26 173    8.79747659
  26 174    8.11518068
  26 175    7.47939373
  26 176    6.88643761
  26 177    6.33287715
  26 178    5.81550311
  26 179    5.33131583
  26 180    4.87750942
  26 181    4.45145672
  26 182    4.05069478
  26 183    3.67291115
  26 184    3.31593067
  26 185    2.97770296
  26 186    2.65629050
  26 187    2.34985717
  26 188    2.05665746
  26 189    1.77502597
  26 190    1.50336747
  26 191    1.24014728
  26 192    0.98388200
  26 193    0.73313054
  26 194    0.48648532
  26 195    0.24256381
  26 196    0.00000000
  27   1    0.00000000
  27   2    0.00000000
  27   3    0.00000000
  27   4    0.00000000
  27   5    0.00000000
  27   6    0.00150175
  27   7    0.00282654
  27   8    0.00410573
  27   9    0.00538237
  27  10    0.00667474
  27  11    0.00799363
  27  12    0.00934722
  27  13    0.01074279
  27  14    0.01218723
  27  15    0.01368738
  27  16    0.01525013
  27  17    0.01688256
  27  18    0.01859200
  27  19    0.02038606
  27  20    0.02227276
  27  21    0.02426048
  27  22    0.02635810
  27  23    0.02857495
  27  24    0.03092094
  27  25    0.03340657
  27  26    0.03604294
  27  27    0.03884188
  27  28    0.04181594
  27  29    0.04497847
  27  30    0.04834367
  27  31    0.05192667
  27  32    0.05574356
  27  33    0.05981154
  27  34    0.06414890
  27  35    0.06877516
  27  36    0.07371116
  27  37    0.07897912
  27  38    0.08460278
  27  39    0.09060747
  27  40    0.09702024
  27  41    0.10387000
  27  42    0.11118762
  27  43    0.11900608
  27  44    0.12736063
  27  45    0.13628893
  27  46    0.14583123
  27  47    0.15603055
  27  48    0.16693290
  27  49    0.17858742
  27  50    0.19104669
  27  51    0.20436688
  27  52    0.21860807
  27  53    0.23383450
  27  54    0.25011485
  27  55    0.26752254
  27  56    0.28613611
  27  57    0.30603952
  27  58    0.32732256
  27  59    0.35008125
  27  60    0.37441826
  27  61    0.40044340
  27  62    0.42827410
  27  63    0.45803592
  27  64    0.48986317
  27  65    0.52389945
  27  66    0.56029836
  27  67    0.59922417
  27  68    0.64085253
  27  69    0.68537133
  27  70    0.73298150
  27  71    0.78389791
  27  72    0.83835039
  27  73    0.89658474
  27  74    0.95886382
  27  75    1.02546878
  27  76    1.09670032
  27  77    1.17288002
  27  78    1.25435185
  27  79    1.34148367
  27  80    1.43466892
  27  81    1.53432843
  27  82    1.64091227
  27  83    1.75490184
  27  84    1.87681200
  27  85    2.00719347
  27  86    2.14663526
  27  87    2.29576738
  27  88    2.45526369
  27  89    2.62584496
  27  90    2.80828214
  27  91    3.00339985
  27  92    3.21208014
  27  93    3.43526651
  27  94    3.67396815
  27  95    3.92926459
  27  96    4.20231056
  27  97    4.49434126
  27  98    4.80667799
  27  99    5.14073413
  27 100    5.49802160
  27 101    5.88015770
  27 102    6.28887251
  27 103    6.72601670
  27 104    7.19356996
  27 105    7.69364999
  27 106    8.22852206
  27 107    8.80060932
  27 108    9.41250370
  27 109   10.06697759
  27 110   10.76699637
  27 111   11.51573164
  27 112   12.31657542
  27 113   13.17315523
  27 114   14.08935019
  27 115   15.06930805
  27 116   16.11746339
  27 117   17.23855687
  27 118   18.43765567
  27 119   19.72017514
  27 120   21.09190170
  27 121   22.55901703
  27 122   24.12812363
  27 123   25.80627169
  27 124   27.60098740
  27 125   29.52030267
  27 126   31.57278624
  27 127   33.76757632
  27 128   36.11441455
  27 129   38.62368149
  27 130   41.30643351
  27 131   44.17444139
  27 132   47.24023100
  27 133   50.51712760
  27 134   54.01930586
  27 135   57.76184122
  27 136   61.76069900
  27 137   66.03224031
  27 138   70.58996694
  27 139   75.42716367
  27 140   80.43087246
  27 141   83.96579088
  27 142   84.85336093
  27 143   82.35377957
  27 144   77.59959226
  27 145   72.32143023
  27 146   67.40171628
  27 147   62.79628557
  27 148   58.48268470
  27 149   54.44400201
  27 150   50.66490557
  27 151   47.13083829
  27 152   43.82788060
  27 153   40.74272100
  27 154   37.86263530
  27 155   35.17546524
  27 156   32.66959851
  27 157   30.33395126
  27 158   28.15795335
  27 159   26.13153550
  27 160   24.24511775
  27 161   22.48959844
  27 162   20.85634324
  27 163   19.33717373
  27 164   17.92435529
  27 165   16.61058408
  27 166   15.38897318
  27 167   14.25303775
  27 168   13.19667945
  27 169   12.21417008
  27 170   11.30013480
  27 171   10.44953493
  27 172    9.65765051
  27 173    8.92006287
  27 174    8.23263724
  27 175    7.59150561
  27 176    6.99304989
  27 177    6.43388547
  27 178    5.91084524
  27 179    5.42096419
  27 180    4.96146448
  27 181    4.52974118
  27 182    4.12334851
  27 183    3.73998673
  27 184    3.37748956
  27 185    3.03381217
  27 186    2.70701972
  27 187    2.39527634
  27 188    2.09683462
  27 189    1.81002554
  27 190    1.53324873
  27 191    1.26496316
  27 192    1.00367804
  27 193    0.74794409
  27 194    0.49634494
  27 195    0.24748876
  27 196    0.00000000
  28   1    0.00000000
  28   2    0.00000000
  28   3    0.00000000
  28   4    0.00000000
  28   5    0.00000000
  28   6    0.00146557
  28   7    0.00282341
  28   8    0.00415220
  28   9    0.00548148
  28  10    0.00682664
  28  11    0.00819820
  28  12    0.00960468
  28  13    0.01105375
  28  14    0.01255267
  28  15    0.01410860
  28  16    0.01572874
  28  17    0.01742046
  28  18    0.01919135
  28  19    0.02104936
  28  20    0.02300276
  28  21    0.02506029
  28  22    0.02723112
  28  23    0.02952495
  28  24    0.03195204
  28  25    0.03452325
  28  26    0.03725010
  28  27    0.04014483
  28  28    0.04322042
  28  29    0.04649070
  28  30    0.04997035
  28  31    0.05367503
  28  32    0.05762139
  28  33    0.06182720
  28  34    0.06631139
  28  35    0.07109415
  28  36    0.07619701
  28  37    0.08164296
  28  38    0.08745653
  28  39    0.09366392
  28  40    0.10029309
  28  41    0.10737391
  28  42    0.11493830
  28  43    0.12302035
  28  44    0.13165650
  28  45    0.14088566
  28  46    0.15074946
  28  47    0.16129235
  28  48    0.17256186
  28  49    0.18460882
  28  50    0.19748753
  28  51    0.21125607
  28  52    0.22597653
  28  53    0.24171528
  28  54    0.25854331
  28  55    0.27653649
  28  56    0.29577598
  28  57    0.31634855
  28  58    0.33834697
  28  59    0.36187046
  28  60    0.38702513
  28  61    0.41392441
  28  62    0.44268965
  28  63    0.47345058
  28  64    0.50634595
  28  65    0.54152413
  28  66    0.57914380
  28  67    0.61937465
  28  68    0.66239814
  28  69    0.70840834
  28  70    0.75761279
  28  71    0.81023342
  28  72    0.86650760
  28  73    0.92668916
  28  74    0.99104956
  28  75    1.05987910
  28  76    1.13348827
  28  77    1.21220906
  28  78    1.29639658
  28  79    1.38643055
  28  80    1.48271706
  28  81    1.58569043
  28  82    1.69581511
  28  83    1.81358780
  28  84    1.93953971
  28  85    2.07423890
  28  86    2.21829292
  28  87    2.37235146
  28  88    2.53710935
  28  89    2.71330964
  28  90    2.90174699
  28  91    3.10327122
  28  92    3.31879115
  28  93    3.54927869
  28  94    3.79577321
  28  95    4.05938624
  28  96    4.34130643
  28  97    4.64280495
  28  98    4.96524114
  28  99    5.31006867
  28 100    5.67884204
  28 101    6.07322354
  28 102    6.49499070
  28 103    6.94604429
  28 104    7.42841670
  28 105    7.94428113
  28 106    8.49596115
  28 107    9.08594109
  28 108    9.71687698
  28 109   10.39160832
  28 110   11.11317054
  28 111   11.88480827
  28 112   12.70998951
  28 113   13.59242067
  28 114   14.53606250
  28 115   15.54514707
  28 116   16.62419576
  28 117   17.77803827
  28 118   19.01183281
  28 119   20.33108738
  28 120   21.74168235
  28 121   23.24989413
  28 122   24.86242023
  28 123   26.58640563
  28 124   28.42947044
  28 125   30.39973902
  28 126   32.50587048
  28 127   34.75709069
  28 128   37.16322577
  28 129   39.73473713
  28 130   42.48275811
  28 131   45.41913272
  28 132   48.55645766
  28 133   51.90813371
  28 134   55.48844892
  28 135   59.31277951
  28 136   63.39822513
  28 137   67.76582544
  28 138   72.44849628
  28 139   77.51989578
  28 140   82.20327547
  28 141   85.30880033
  28 142   85.21348091
  28 143   81.91815227
  28 144   77.04745583
  28 145   71.79282522
  28 146   66.93252071
  28 147   62.39427911
  28 148   58.14643698
  28 149   54.16904386
  28 150   50.44591106
  28 151   46.96238579
  28 152   43.70471244
  28 153   40.65983342
  28 154   37.81531257
  28 155   35.15929452
  28 156   32.68047656
  28 157   30.36808635
  28 158   28.21186322
  28 159   26.20204190
  28 160   24.32933786
  28 161   22.58493361
  28 162   20.96046560
  28 163   19.44801098
  28 164   18.04007433
  28 165   16.72957385
  28 166   15.50982713
  28 167   14.37453632
  28 168   13.31777282
  28 169   12.33396155
  28 170   11.41786484
  28 171   10.56456610
  28 172    9.76945342
  28 173    9.02820309
  28 174    8.33676330
  28 175    7.69133800
  28 176    7.08837108
  28 177    6.52453090
  28 178    5.99669525
  28 179    5.50193677
  28 180    5.03750887
  28 181    4.60083212
  28 182    4.18948126
  28 183    3.80117262
  28 184    3.43375214
  28 185    3.08518384
  28 186    2.75353880
  28 187    2.43698454
  28 188    2.13377489
  28 189    1.84224019
  28 190    1.56077791
  28 191    1.28784350
  28 192    1.02194164
  28 193    0.76161761
  28 194    0.50544895
  28 195    0.25203723
  28 196    0.00000000
  29   1    0.00000000
  29   2    0.00000000
  29   3    0.00000000
  29   4    0.00000000
  29   5    0.00038537
  29   6    0.00154300
  29   7    0.00286063
  29   8    0.00421479
  29   9    0.00558667
  29  10    0.00697949
  29  11    0.00840067
  29  12    0.00985801
  29  13    0.01135911
  29  14    0.01291137
  29  15    0.01452211
  29  16    0.01619876
  29  17    0.01794892
  29  18    0.01978044
  29  19    0.02170152
  29  20    0.02372075
  29  21    0.02584713
  29  22    0.02809018
  29  23    0.03045991
  29  24    0.03296694
  29  25    0.03562251
  29  26    0.03843853
  29  27    0.04142764
  29  28    0.04460327
  29  29    0.04797969
  29  30    0.05157208
  29  31    0.05539661
  29  32    0.05947049
  29  33    0.06381205
  29  34    0.06844084
  29  35    0.07337770
  29  36    0.07864488
  29  37    0.08426609
  29  38    0.09026665
  29  39    0.09667362
  29  40    0.10351585
  29  41    0.11082417
  29  42    0.11863153
  29  43    0.12697311
  29  44    0.13588650
  29  45    0.14541188
  29  46    0.15559219
  29  47    0.16647332
  29  48    0.17810432
  29  49    0.19053763
  29  50    0.20382929
  29  51    0.21803922
  29  52    0.23323150
  29  53    0.24947462
  29  54    0.26684182
  29  55    0.28541139
  29  56    0.30526707
  29  57    0.32649838
  29  58    0.34920105
  29  59    0.37347744
  29  60    0.39943702
  29  61    0.42719683
  29  62    0.45688204
  29  63    0.48862650
  29  64    0.52257333
  29  65    0.55887559
  29  66    0.59769696
  29  67    0.63921248
  29  68    0.68360929
  29  69    0.73108758
  29  70    0.78186137
  29  71    0.83615956
  29  72    0.89422692
  29  73    0.95632521
  29  74    1.02273431
  29  75    1.09375357
  29  76    1.16970307
  29  77    1.25092508
  29  78    1.33778564
  29  79    1.43067615
  29  80    1.53001516
  29  81    1.63625024
  29  82    1.74985998
  29  83    1.87135617
  29  84    2.00128604
  29  85    2.14023478
  29  86    2.28882811
  29  87    2.44773510
  29  88    2.61767119
  29  89    2.79940136
  29  90    2.99374357
  29  91    3.20157241
  29  92    3.42382301
  29  93    3.66149522
  29  94    3.91565807
  29  95    4.18745452
  29  96    4.47810660
  29  97    4.78892077
  29  98    5.12129380
  29  99    5.47671892
  29 100    5.85679245
  29 101    6.26322091
  29 102    6.69782845
  29 103    7.16256502
  29 104    7.65951485
  29 105    8.19090561
  29 106    8.75911819
  29 107    9.36669704
  29 108   10.01636123
  29 109   10.71101623
  29 110   11.45376637
  29 111   12.24792820
  29 112   13.09704454
  29 113   14.00489954
  29 114   14.97553451
  29 115   16.01326482
  29 116   17.12269766
  29 117   18.30875099
  29 118   19.57667336
  29 119   20.93206500
  29 120   22.38089999
  29 121   23.92954957
  29 122   25.58480677
  29 123   27.35391224
  29 124   29.24458143
  29 125   31.26503317
  29 126   33.42401960
  29 127   35.73085772
  29 128   38.19546244
  29 129   40.82838119
  29 130   43.64083023
  29 131   46.64473210
  29 132   49.85275348
  29 133   53.27834106
  29 134   56.93575256
  29 135   60.84009138
  29 136   65.00744334
  29 137   69.45567469
  29 138   74.20838103
  29 139   79.31103767
  29 140   83.88267559
  29 141   86.19423084
  29 142   85.11480527
  29 143   81.38589338
  29 144   76.18775191
  29 145   71.15735290
  29 146   66.40926031
  29 147   61.95170015
  29 148   57.77255884
  29 149   53.85671848
  29 150   50.18929465
  29 151   46.75611897
  29 152   43.54374380
  29 153   40.53938981
  29 154   37.73089972
  29 155   35.10670167
  29 156   32.65577962
  29 157   30.36764829
  29 158   28.23233171
  29 159   26.24034412
  29 160   24.38267292
  29 161   22.65076273
  29 162   21.03650035
  29 163   19.53220018
  29 164   18.13058972
  29 165   16.82479515
  29 166   15.60832659
  29 167   14.47506328
  29 168   13.41923839
  29 169   12.43542370
  29 170   11.51851407
  29 171   10.66371178
  29 172    9.86651091
  29 173    9.12268175
  29 174    8.42825532
  29 175    7.77950816
  29 176    7.17294739
  29 177    6.60529604
  29 178    6.07347888
  29 179    5.57460857
  29 180    5.10597230
  29 181    4.66501893
  29 182    4.24934648
  29 183    3.85669025
  29 184    3.48491129
  29 185    3.13198535
  29 186    2.79599228
  29 187    2.47510583
  29 188    2.16758384
  29 189    1.87175876
  29 190    1.58602856
  29 191    1.30884783
  29 192    1.03871928
  29 193    0.77418529
  29 194    0.51381983
  29 195    0.25622036
  29 196    0.00000000
  30   1    0.00000000
  30   2    0.00000000
  30   3    0.00000000
  30   4    0.00000000
  30   5    0.00000000
  30   6    0.00146663
  30   7    0.00287276
  30   8    0.00427656
  30   9    0.00569327
  30  10    0.00713192
  30  11    0.00860060
  30  12    0.01010706
  30  13    0.01165881
  30  14    0.01326327
  30  15    0.01492786
  30  16    0.01666013
  30  17    0.01846788
  30  18    0.02035917
  30  19    0.02234245
  30  20    0.02442656
  30  21    0.02662081
  30  22    0.02893501
  30  23    0.03137953
  30  24    0.03396531
  30  25    0.03670397
  30  26    0.03960779
  30  27    0.04268982
  30  28    0.04596392
  30  29    0.04944482
  30  30    0.05314818
  30  31    0.05709066
  30  32    0.06129002
  30  33    0.06576516
  30  34    0.07053624
  30  35    0.07562475
  30  36    0.08105360
  30  37    0.08684725
  30  38    0.09303181
  30  39    0.09963514
  30  40    0.10668699
  30  41    0.11421914
  30  42    0.12226554
  30  43    0.13086244
  30  44    0.14004860
  30  45    0.14986540
  30  46    0.16035711
  30  47    0.17157099
  30  48    0.18355761
  30  49    0.19637100
  30  50    0.21006890
  30  51    0.22471306
  30  52    0.24036950
  30  53    0.25710879
  30  54    0.27500639
  30  55    0.29414298
  30  56    0.31460482
  30  57    0.33648415
  30  58    0.35987961
  30  59    0.38489664
  30  60    0.41164802
  30  61    0.44025434
  30  62    0.47084454
  30  63    0.50355650
  30  64    0.53853766
  30  65    0.57594568
  30  66    0.61594917
  30  67    0.65872840
  30  68    0.70447615
  30  69    0.75339858
  30  70    0.80571613
  30  71    0.86166452
  30  72    0.92149582
  30  73    0.98547956
  30  74    1.05390395
  30  75    1.12707720
  30  76    1.20532884
  30  77    1.28901126
  30  78    1.37850125
  30  79    1.47420169
  30  80    1.57654338
  30  81    1.68598693
  30  82    1.80302486
  30  83    1.92818376
  30  84    2.06202667
  30  85    2.20515558
  30  86    2.35821410
  30  87    2.52189038
  30  88    2.69692012
  30  89    2.88408986
  30  90    3.08424049
  30  91    3.29827095
  30  92    3.52714226
  30  93    3.77188175
  30  94    4.03358762
  30  95    4.31343378
  30  96    4.61267503
  30  97    4.93265260
  30  98    5.27480005
  30  99    5.64064954
  30 100    6.03183858
  30 101    6.45011714
  30 102    6.89735532
  30 103    7.37555145
  30 104    7.88684078
  30 105    8.43350469
  30 106    9.01798050
  30 107    9.64287194
  30 108   10.31096024
  30 109   11.02521594
  30 110   11.78881146
  30 111   12.60513437
  30 112   13.47780155
  30 113   14.41067412
  30 114   15.40787330
  30 115   16.47379719
  30 116   17.61313844
  30 117   18.83090297
  30 118   20.13242971
  30 119   21.52341135
  30 120   23.00991624
  30 121   24.59841141
  30 122   26.29578671
  30 123   28.10938030
  30 124   30.04700531
  30 125   32.11697795
  30 126   34.32814694
  30 127   36.68992467
  30 128   39.21231985
  30 129   41.90597197
  30 130   44.78218759
  30 131   47.85297770
  30 132   51.13109372
  30 133   54.63005118
  30 134   58.36409987
  30 135   62.34799410
  30 136   66.59607223
  30 137   71.11914975
  30 138   75.91544615
  30 139   80.95076002
  30 140   85.15802496
  30 141   86.81576423
  30 142   85.00641597
  30 143   80.64873352
  30 144   75.46536161
  30 145   70.52448849
  30 146   65.86137044
  30 147   61.47875718
  30 148   57.36670133
  30 149   53.51161907
  30 150   49.89938824
  30 151   46.51626335
  30 152   43.34910331
  30 153   40.38540220
  30 154   37.61326949
  30 155   35.02140022
  30 156   32.59904583
  30 157   30.33598770
  30 158   28.22251356
  30 159   26.24939640
  30 160   24.40787531
  30 161   22.68963778
  30 162   21.08680313
  30 163   19.59190666
  30 164   18.19788420
  30 165   16.89805698
  30 166   15.68611661
  30 167   14.55611002
  30 168   13.50242443
  30 169   12.51977229
  30 170   11.60317614
  30 171   10.74795358
  30 172    9.94970225
  30 173    9.20428493
  30 174    8.50781482
  30 175    7.85664113
  30 176    7.24733478
  30 177    6.67667462
  30 178    6.14163389
  30 179    5.63936706
  30 180    5.16719719
  30 181    4.72260356
  30 182    4.30320988
  30 183    3.90677283
  30 184    3.53117103
  30 185    3.17439447
  30 186    2.83453430
  30 187    2.50977300
  30 188    2.19837489
  30 189    1.89867699
  30 190    1.60908019
  30 191    1.32804063
  30 192    1.05406138
  30 193    0.78568429
  30 194    0.52148204
  30 195    0.26005030
  30 196    0.00000000
  31   1    0.00000000
  31   2    0.00000000
  31   3    0.00000000
  31   4    0.00000000
  31   5    0.00000000
  31   6    0.00145662
  31   7    0.00289872
  31   8    0.00434254
  31   9    0.00580074
  31  10    0.00728289
  31  11    0.00879719
  31  12    0.01035127
  31  13    0.01195249
  31  14    0.01360815
  31  15    0.01532569
  31  16    0.01711275
  31  17    0.01897724
  31  18    0.02092743
  31  19    0.02297199
  31  20    0.02512003
  31  21    0.02738112
  31  22    0.02976540
  31  23    0.03228353
  31  24    0.03494681
  31  25    0.03776722
  31  26    0.04075741
  31  27    0.04393086
  31  28    0.04730182
  31  29    0.05088547
  31  30    0.05469795
  31  31    0.05875643
  31  32    0.06307918
  31  33    0.06768567
  31  34    0.07259665
  31  35    0.07783425
  31  36    0.08342205
  31  37    0.08938525
  31  38    0.09575069
  31  39    0.10254707
  31  40    0.10980501
  31  41    0.11755720
  31  42    0.12583860
  31  43    0.13468651
  31  44    0.14414080
  31  45    0.15424409
  31  46    0.16504190
  31  47    0.17658290
  31  48    0.18891911
  31  49    0.20210612
  31  50    0.21620336
  31  51    0.23127437
  31  52    0.24738708
  31  53    0.26461411
  31  54    0.28303309
  31  55    0.30272706
  31  56    0.32378475
  31  57    0.34630109
  31  58    0.37037754
  31  59    0.39612262
  31  60    0.42365234
  31  61    0.45309076
  31  62    0.48457055
  31  63    0.51823354
  31  64    0.55423143
  31  65    0.59272641
  31  66    0.63389189
  31  67    0.67791334
  31  68    0.72498906
  31  69    0.77533108
  31  70    0.82916614
  31  71    0.88673669
  31  72    0.94830195
  31  73    1.01413911
  31  74    1.08454458
  31  75    1.15983525
  31  76    1.24034998
  31  77    1.32645108
  31  78    1.41852592
  31  79    1.51698869
  31  80    1.62228221
  31  81    1.73487995
  31  82    1.85528809
  31  83    1.98404781
  31  84    2.12173767
  31  85    2.26897620
  31  86    2.42642464
  31  87    2.59478987
  31  88    2.77482753
  31  89    2.96734539
  31  90    3.17320687
  31  91    3.39333492
  31  92    3.62871601
  31  93    3.88040454
  31  94    4.14952739
  31  95    4.43728894
  31  96    4.74497630
  31  97    5.07396491
  31  98    5.42572458
  31  99    5.80182582
  31 100    6.20394669
  31 101    6.63388006
  31 102    7.09354126
  31 103    7.58497641
  31 104    8.11037108
  31 105    8.67205966
  31 106    9.27253522
  31 107    9.91446008
  31 108   10.60067696
  31 109   11.33422085
  31 110   12.11833160
  31 111   12.95646728
  31 112   13.85231833
  31 113   14.80982247
  31 114   15.83318058
  31 115   16.92687337
  31 116   18.09567902
  31 117   19.34469177
  31 118   20.67934150
  31 119   22.10541428
  31 120   23.62907404
  31 121   25.25688525
  31 122   26.99583679
  31 123   28.85336701
  31 124   30.83738992
  31 125   32.95632287
  31 126   35.21911559
  31 127   37.63528080
  31 128   40.21492660
  31 129   42.96879096
  31 130   45.90827853
  31 131   49.04550089
  31 132   52.39332165
  31 133   55.96540903
  31 134   59.77629174
  31 135   63.84135455
  31 136   68.17635270
  31 137   72.79416730
  31 138   77.68745957
  31 139   82.74265847
  31 140   86.32387310
  31 141   87.25199585
  31 142   84.78672692
  31 143   80.06018099
  31 144   74.80263613
  31 145   69.89624938
  31 146   65.29668496
  31 147   60.98141802
  31 148   56.93356674
  31 149   53.13792899
  31 150   49.58017324
  31 151   46.24669419
  31 152   43.12457387
  31 153   40.20154952
  31 154   37.46597951
  31 155   34.90680971
  31 156   32.51354250
  31 157   30.27620852
  31 158   28.18534149
  31 159   26.23195532
  31 160   24.40752337
  31 161   22.70395935
  31 162   21.11359939
  31 163   19.62918521
  31 164   18.24384783
  31 165   16.95109187
  31 166   15.74478014
  31 167   14.61911849
  31 168   13.56864080
  31 169   12.58819410
  31 170   11.67292378
  31 171   10.81825901
  31 172   10.01989823
  31 173    9.27379487
  31 174    8.57614325
  31 175    7.92336476
  31 176    7.31209434
  31 177    6.73916723
  31 178    6.20160612
  31 179    5.69660866
  31 180    5.22153530
  31 181    4.77389756
  31 182    4.35134673
  31 183    3.95166289
  31 184    3.57274434
  31 185    3.21259749
  31 186    2.86932695
  31 187    2.54112612
  31 188    2.22626802
  31 189    1.92309644
  31 190    1.63001735
  31 191    1.34549060
  31 192    1.06802178
  31 193    0.79615434
  31 194    0.52846177
  31 195    0.26354004
  31 196    0.00000000
  32   1    0.00000000
  32   2    0.00000000
  32   3    0.00000000
  32   4    0.00000000
  32   5    0.00000000
  32   6    0.00146697
  32   7    0.00293455
  32   8    0.00441154
  32   9    0.00590748
  32  10    0.00743085
  32  11    0.00898924
  32  12    0.01058981
  32  13    0.01223956
  32  14    0.01394563
  32  15    0.01571537
  32  16    0.01755644
  32  17    0.01947688
  32  18    0.02148512
  32  19    0.02359005
  32  20    0.02580102
  32  21    0.02812790
  32  22    0.03058110
  32  23    0.03317163
  32  24    0.03591112
  32  25    0.03881189
  32  26    0.04188699
  32  27    0.04515027
  32  28    0.04861641
  32  29    0.05230104
  32  30    0.05622074
  32  31    0.06039319
  32  32    0.06483716
  32  33    0.06957269
  32  34    0.07462112
  32  35    0.08000519
  32  36    0.08574915
  32  37    0.09187889
  32  38    0.09842203
  32  39    0.10540804
  32  40    0.11286842
  32  41    0.12083677
  32  42    0.12934900
  32  43    0.13844347
  32  44    0.14816115
  32  45    0.15854584
  32  46    0.16964434
  32  47    0.18150665
  32  48    0.19418624
  32  49    0.20774024
  32  50    0.22222973
  32  51    0.23772001
  32  52    0.25428088
  32  53    0.27198698
  32  54    0.29091809
  32  55    0.31115952
  32  56    0.33280248
  32  57    0.35594450
  32  58    0.38068985
  32  59    0.40715003
  32  60    0.43544425
  32  61    0.46569999
  32  62    0.49805356
  32  63    0.53265071
  32  64    0.56964727
  32  65    0.60920989
  32  66    0.65151676
  32  67    0.69675839
  32  68    0.74513852
  32  69    0.79687497
  32  70    0.85220066
  32  71    0.91136463
  32  72    0.97463317
  32  73    1.04229099
  32  74    1.11464252
  32  75    1.19201323
  32  76    1.27475112
  32  77    1.36322827
  32  78    1.45784245
  32  79    1.55901896
  32  80    1.66721246
  32  81    1.78290903
  32  82    1.90662832
  32  83    2.03892584
  32  84    2.18039544
  32  85    2.33167191
  32  86    2.49343381
  32  87    2.66640648
  32  88    2.85136517
  32  89    3.04913854
  32  90    3.26061223
  32  91    3.48673278
  32  92    3.72851174
  32  93    3.98703015
  32  94    4.26344318
  32  95    4.55898523
  32  96    4.87497522
  32  97    5.21282235
  32  98    5.57403215
  32  99    5.96021298
  32 100    6.37308295
  32 101    6.81447721
  32 102    7.28635584
  32 103    7.79081213
  32 104    8.33008144
  32 105    8.90655060
  32 106    9.52276791
  32 107   10.18145375
  32 108   10.88551183
  32 109   11.63804116
  32 110   12.44234865
  32 111   13.30196259
  32 112   14.22064676
  32 113   15.20241546
  32 114   16.25154930
  32 115   17.37261195
  32 116   18.57046766
  32 117   19.85029982
  32 118   21.21763040
  32 119   22.67834041
  32 120   24.23869129
  32 121   25.90534742
  32 122   27.68539966
  32 123   29.58639003
  32 124   31.61633751
  32 125   33.78376529
  32 126   36.09772925
  32 127   38.56784814
  32 128   41.20433554
  32 129   44.01803394
  32 130   47.02045162
  32 131   50.22380406
  32 132   53.64106603
  32 133   57.28605729
  32 134   61.17364804
  32 135   65.32040070
  32 136   69.74679513
  32 137   74.48517531
  32 138   79.60862729
  32 139   84.33984315
  32 140   87.48845427
  32 141   87.43097649
  32 142   84.16780128
  32 143   79.32318868
  32 144   74.08826261
  32 145   69.24105282
  32 146   64.70915022
  32 147   60.46083306
  32 148   56.47618086
  32 149   52.73912141
  32 150   49.23520075
  32 151   45.95093826
  32 152   42.87361942
  32 153   39.99120969
  32 154   37.29230323
  32 155   34.76608365
  32 156   32.40229029
  32 157   30.19118848
  32 158   28.12354279
  32 159   26.19059286
  32 160   24.38403134
  32 161   22.69598359
  32 162   21.11898883
  32 163   19.64598231
  32 164   18.27027849
  32 165   16.98555475
  32 166   15.78583574
  32 167   14.66547801
  32 168   13.61915509
  32 169   12.64184270
  32 170   11.72880430
  32 171   10.87557680
  32 172   10.07795652
  32 173    9.33198540
  32 174    8.63393746
  32 175    7.98030552
  32 176    7.36778824
  32 177    6.79327747
  32 178    6.25384597
  32 179    5.74673541
  32 180    5.26934483
  32 181    4.81921937
  32 182    4.39403941
  32 183    3.99161011
  32 184    3.60985125
  32 185    3.24678744
  32 186    2.90053867
  32 187    2.56931119
  32 188    2.25138862
  32 189    1.94512347
  32 190    1.64892877
  32 191    1.36126998
  32 192    1.08065718
  32 193    0.80563731
  32 194    0.53478662
  32 195    0.26670329
  32 196    0.00000000
  33   1    0.00000000
  33   2    0.00000000
  33   3    0.00000000
  33   4    0.00000000
  33   5    0.00000000
  33   6    0.00148257
  33   7    0.00297273
  33   8    0.00447926
  33   9    0.00601044
  33  10    0.00757353
  33  11    0.00917511
  33  12    0.01082155
  33  13    0.01251934
  33  14    0.01427529
  33  15    0.01609665
  33  16    0.01799107
  33  17    0.01996670
  33  18    0.02203215
  33  19    0.02419651
  33  20    0.02646940
  33  21    0.02886097
  33  22    0.03138193
  33  23    0.03404359
  33  24    0.03685794
  33  25    0.03983764
  33  26    0.04299611
  33  27    0.04634760
  33  28    0.04990719
  33  29    0.05369094
  33  30    0.05771591
  33  31    0.06200022
  33  32    0.06656320
  33  33    0.07142540
  33  34    0.07660874
  33  35    0.08213657
  33  36    0.08803380
  33  37    0.09432702
  33  38    0.10104457
  33  39    0.10821672
  33  40    0.11587579
  33  41    0.12405629
  33  42    0.13279508
  33  43    0.14213154
  33  44    0.15210773
  33  45    0.16276861
  33  46    0.17416221
  33  47    0.18633987
  33  48    0.19935647
  33  49    0.21327066
  33  50    0.22814512
  33  51    0.24404689
  33  52    0.26104761
  33  53    0.27922388
  33  54    0.29865761
  33  55    0.31943634
  33  56    0.34165370
  33  57    0.36540978
  33  58    0.39081161
  33  59    0.41797362
  33  60    0.44701816
  33  61    0.47807606
  33  62    0.51128721
  33  63    0.54680119
  33  64    0.58477792
  33  65    0.62538842
  33  66    0.66881553
  33  67    0.71525478
  33  68    0.76491519
  33  69    0.81802031
  33  70    0.87480910
  33  71    0.93553711
  33  72    1.00047754
  33  73    1.06992250
  33  74    1.14418430
  33  75    1.22359685
  33  76    1.30851713
  33  77    1.39932679
  33  78    1.49643387
  33  79    1.60027455
  33  80    1.71131516
  33  81    1.83005417
  33  82    1.95702447
  33  83    2.09279567
  33  84    2.23797665
  33  85    2.39321820
  33  86    2.55921594
  33  87    2.73671335
  33  88    2.92650502
  33  89    3.12944015
  33  90    3.34642625
  33  91    3.57843310
  33  92    3.82649700
  33  93    4.09172521
  33  94    4.37530081
  33  95    4.67848777
  33  96    5.00263643
  33  97    5.34918928
  33  98    5.71968714
  33  99    6.11577574
  33 100    6.53921275
  33 101    6.99187519
  33 102    7.47576736
  33 103    7.99302928
  33 104    8.54594563
  33 105    9.13695526
  33 106    9.76866128
  33 107   10.44384176
  33 108   11.16546110
  33 109   11.93668206
  33 110   12.76087847
  33 111   13.64164877
  33 112   14.58283019
  33 113   15.58851382
  33 114   16.66306050
  33 115   17.81111748
  33 116   19.03763608
  33 117   20.34789013
  33 118   21.74749537
  33 119   23.24242983
  33 120   24.83905510
  33 121   26.54413860
  33 122   28.36487688
  33 123   30.30891995
  33 124   32.38439676
  33 125   34.59994186
  33 126   36.96472342
  33 127   39.48847280
  33 128   42.18151581
  33 129   45.05480604
  33 130   48.11996004
  33 131   51.38929404
  33 132   54.87586017
  33 133   58.59347966
  33 134   62.55678197
  33 135   66.78134823
  33 136   71.28451828
  33 137   76.08935049
  33 138   81.24078439
  33 139   85.85732965
  33 140   88.20942846
  33 141   87.16572858
  33 142   83.46732124
  33 143   78.29412023
  33 144   73.28282253
  33 145   68.54779053
  33 146   64.09712573
  33 147   59.91866855
  33 148   55.99733311
  33 149   52.31834269
  33 150   48.86770805
  33 151   45.63222643
  33 152   42.59942203
  33 153   39.75749154
  33 154   37.09525864
  33 155   34.60213491
  33 156   32.26808543
  33 157   30.08359795
  33 158   28.03965511
  33 159   26.12770924
  33 160   24.33965929
  33 161   22.66782967
  33 162   21.10495052
  33 163   19.64413931
  33 164   18.27888333
  33 165   17.00302315
  33 166   15.81073660
  33 167   14.69652337
  33 168   13.65519000
  33 169   12.68183531
  33 170   11.77183611
  33 171   10.92083321
  33 172   10.12471781
  33 173    9.37961806
  33 174    8.68188600
  33 175    8.02808480
  33 176    7.41497628
  33 177    6.83950876
  33 178    6.29880529
  33 179    5.79015214
  33 180    5.31098773
  33 181    4.85889184
  33 182    4.43157518
  33 183    4.02686933
  33 184    3.64271698
  33 185    3.27716251
  33 186    2.92834289
  33 187    2.59447886
  33 188    2.27386638
  33 189    1.96486836
  33 190    1.66590658
  33 191    1.37545391
  33 192    1.09202661
  33 193    0.81417686
  33 194    0.54048542
  33 195    0.26955438
  33 196    0.00000000
  34   1    0.00000000
  34   2    0.00000000
  34   3    0.00000000
  34   4    0.00000000
  34   5    0.00000000
  34   6    0.00149654
  34   7    0.00300643
  34   8    0.00454025
  34   9    0.00610556
  34  10    0.00770806
  34  11    0.00935287
  34  12    0.01104527
  34  13    0.01279107
  34  14    0.01459671
  34  15    0.01646930
  34  16    0.01841653
  34  17    0.02044665
  34  18    0.02256847
  34  19    0.02479133
  34  20    0.02712510
  34  21    0.02958021
  34  22    0.03216769
  34  23    0.03489918
  34  24    0.03778698
  34  25    0.04084412
  34  26    0.04408438
  34  27    0.04752239
  34  28    0.05117364
  34  29    0.05505461
  34  30    0.05918281
  34  31    0.06357684
  34  32    0.06825653
  34  33    0.07324295
  34  34    0.07855860
  34  35    0.08422742
  34  36    0.09027497
  34  37    0.09672850
  34  38    0.10361708
  34  39    0.11097177
  34  40    0.11882569
  34  41    0.12721424
  34  42    0.13617520
  34  43    0.14574897
  34  44    0.15597866
  34  45    0.16691038
  34  46    0.17859337
  34  47    0.19108027
  34  48    0.20442735
  34  49    0.21869473
  34  50    0.23394670
  34  51    0.25025198
  34  52    0.26768401
  34  53    0.28632135
  34  54    0.30624794
  34  55    0.32755356
  34  56    0.35033418
  34  57    0.37469243
  34  58    0.40073801
  34  59    0.42858825
  34  60    0.45836857
  34  61    0.49021310
  34  62    0.52426523
  34  63    0.56067830
  34  64    0.59961625
  34  65    0.64125438
  34  66    0.68578012
  34  67    0.73339386
  34  68    0.78430990
  34  69    0.83875732
  34  70    0.89698108
  34  71    0.95924307
  34  72    1.02582330
  34  73    1.09702115
  34  74    1.17315666
  34  75    1.25457202
  34  76    1.34163305
  34  77    1.43473082
  34  78    1.53428340
  34  79    1.64073773
  34  80    1.75457156
  34  81    1.87629557
  34  82    2.00645566
  34  83    2.14563530
  34  84    2.29445814
  34  85    2.45359075
  34  86    2.62374552
  34  87    2.80568377
  34  88    3.00021914
  34  89    3.20822107
  34  90    3.43061860
  34  91    3.66840445
  34  92    3.92263925
  34  93    4.19445617
  34  94    4.48506579
  34  95    4.79576130
  34  96    5.12792404
  34  97    5.48302938
  34  98    5.86265303
  34  99    6.26847769
  34 100    6.70230017
  34 101    7.16603893
  34 102    7.66174212
  34 103    8.19159611
  34 104    8.75793454
  34 105    9.36324794
  34 106   10.01019395
  34 107   10.70160809
  34 108   11.44051531
  34 109   12.23014202
  34 110   13.07392903
  34 111   13.97554506
  34 112   14.93890112
  34 113   15.96816562
  34 114   17.06778034
  34 115   18.24247719
  34 116   19.49729584
  34 117   20.83760227
  34 118   22.26910818
  34 119   23.79789124
  34 120   25.43041637
  34 121   27.17355784
  34 122   29.03462238
  34 123   31.02137317
  34 124   33.14205498
  34 125   35.40542029
  34 126   37.82075670
  34 127   40.39791582
  34 128   43.14734383
  34 129   46.08011399
  34 130   49.20796098
  34 131   52.54331485
  34 132   56.09932412
  34 133   59.88982776
  34 134   63.92912957
  34 135   68.23108477
  34 136   72.80600277
  34 137   77.65158606
  34 138   82.73311858
  34 139   86.98303571
  34 140   88.67939228
  34 141   86.90420006
  34 142   82.57583838
  34 143   77.41663845
  34 144   72.49454147
  34 145   67.84462670
  34 146   63.46953878
  34 147   59.35929691
  34 148   55.50035390
  34 149   51.87869105
  34 150   48.48072883
  34 151   45.29354899
  34 152   42.30491899
  34 153   39.50326498
  34 154   36.87763443
  34 155   34.41765901
  34 156   32.11352012
  34 157   29.95591763
  34 158   27.93604137
  34 159   26.04554515
  34 160   24.27652301
  34 161   22.62148735
  34 162   21.07334861
  34 163   19.62539628
  34 164   18.27128111
  34 165   17.00499810
  34 166   15.82087041
  34 167   14.71353379
  34 168   13.67792166
  34 169   12.70925056
  34 170   11.80300608
  34 171   10.95492920
  34 172   10.16100288
  34 173    9.41743905
  34 174    8.72066599
  34 175    8.06731589
  34 176    7.45421291
  34 177    6.87836143
  34 178    6.33693473
  34 179    5.82726392
  34 180    5.34682733
  34 181    4.89324011
  34 182    4.46424419
  34 183    4.05769865
  34 184    3.67157027
  34 185    3.30392449
  34 186    2.95291662
  34 187    2.61678329
  34 188    2.29383426
  34 189    1.98244433
  34 190    1.68104558
  34 191    1.38811979
  34 192    1.10219096
  34 193    0.82181807
  34 194    0.54558792
  34 195    0.27210810
  34 196    0.00000000
  35   1    0.00000000
  35   2    0.00000000
  35   3    0.00000000
  35   4    0.00000000
  35   5    0.00000000
  35   6    0.00150315
  35   7    0.00302824
  35   8    0.00458795
  35   9    0.00618792
  35  10    0.00783114
  35  11    0.00952048
  35  12    0.01125981
  35  13    0.01305416
  35  14    0.01490964
  35  15    0.01683327
  35  16    0.01883283
  35  17    0.02091677
  35  18    0.02309413
  35  19    0.02537450
  35  20    0.02776806
  35  21    0.03028553
  35  22    0.03293826
  35  23    0.03573820
  35  24    0.03869799
  35  25    0.04183102
  35  26    0.04515142
  35  27    0.04867420
  35  28    0.05241527
  35  29    0.05639150
  35  30    0.06062084
  35  31    0.06512238
  35  32    0.06991641
  35  33    0.07502455
  35  34    0.08046983
  35  35    0.08627680
  35  36    0.09247162
  35  37    0.09908222
  35  38    0.10613839
  35  39    0.11367191
  35  40    0.12171675
  35  41    0.13030913
  35  42    0.13948778
  35  43    0.14929404
  35  44    0.15977211
  35  45    0.17096918
  35  46    0.18293570
  35  47    0.19572558
  35  48    0.20939644
  35  49    0.22400987
  35  50    0.23963171
  35  51    0.25633231
  35  52    0.27418693
  35  53    0.29327598
  35  54    0.31368546
  35  55    0.33550729
  35  56    0.35883978
  35  57    0.38378800
  35  58    0.41046431
  35  59    0.43898886
  35  60    0.46949009
  35  61    0.50210535
  35  62    0.53698148
  35  63    0.57427549
  35  64    0.61415527
  35  65    0.65680032
  35  66    0.70240256
  35  67    0.75116718
  35  68    0.80331360
  35  69    0.85907638
  35  70    0.91870633
  35  71    0.98247160
  35  72    1.05065886
  35  73    1.12357460
  35  74    1.20154649
  35  75    1.28492484
  35  76    1.37408413
  35  77    1.46942469
  35  78    1.57137447
  35  79    1.68039094
  35  80    1.79696309
  35  81    1.92161360
  35  82    2.05490114
  35  83    2.19742285
  35  84    2.34981690
  35  85    2.51276534
  35  86    2.68699709
  35  87    2.87329105
  35  88    3.07247960
  35  89    3.28545211
  35  90    3.51315887
  35  91    3.75661515
  35  92    4.01690564
  35  93    4.29518905
  35  94    4.59270311
  35  95    4.91076985
  35  96    5.25080126
  35  97    5.61430523
  35  98    6.00289199
  35  99    6.41828082
  35 100    6.86230734
  35 101    7.33693109
  35 102    7.84424374
  35 103    8.38647769
  35 104    8.96601528
  35 105    9.58539850
  35 106   10.24733932
  35 107   10.95473065
  35 108   11.71065789
  35 109   12.51841123
  35 110   13.38149863
  35 111   14.30365945
  35 112   15.28887902
  35 113   16.34140381
  35 114   17.46575753
  35 115   18.66675804
  35 116   19.94953506
  35 117   21.31954880
  35 118   22.78260943
  35 119   24.34489743
  35 120   26.01298478
  35 121   27.79385707
  35 122   29.69493637
  35 123   31.72410509
  35 124   33.88973064
  35 125   36.20069106
  35 126   38.66640173
  35 127   41.29684339
  35 128   44.10259185
  35 129   47.09485008
  35 130   50.28548394
  35 131   53.68706389
  35 132   57.31291564
  35 133   61.17717681
  35 134   65.29479627
  35 135   69.68105605
  35 136   74.34833754
  35 137   79.28878965
  35 138   84.38833191
  35 139   88.01058276
  35 140   88.97597755
  35 141   86.54380580
  35 142   81.84582775
  35 143   76.61203029
  35 144   71.72434663
  35 145   67.13828619
  35 146   62.83123809
  35 147   58.78630129
  35 148   54.98831816
  35 149   51.42306129
  35 150   48.07708428
  35 151   44.93767729
  35 152   41.99282902
  35 153   39.23118618
  35 154   36.64201332
  35 155   34.21515502
  35 156   31.94100108
  35 157   29.81045472
  35 158   27.81490362
  35 159   25.94619344
  35 160   24.19660355
  35 161   22.55882465
  35 162   21.02593805
  35 163   19.59139628
  35 164   18.24900500
  35 165   16.99290581
  35 166   15.81755997
  35 167   14.71773279
  35 168   13.68847875
  35 169   12.72512706
  35 170   11.82326775
  35 171   10.97873822
  35 172   10.18761013
  35 173    9.44617675
  35 174    8.75094058
  35 175    8.09860143
  35 176    7.48604475
  35 177    6.91033032
  35 178    6.36868137
  35 179    5.85847387
  35 180    5.37722629
  35 181    4.92258961
  35 182    4.49233768
  35 183    4.08435785
  35 184    3.69664194
  35 185    3.32727750
  35 186    2.97443928
  35 187    2.63638104
  35 188    2.31142755
  35 189    1.99796682
  35 190    1.69444255
  35 191    1.39934675
  35 192    1.11121255
  35 193    0.82860710
  35 194    0.55012463
  35 195    0.27437963
  35 196    0.00000000
  36   1    0.00000000
  36   2    0.00000000
  36   3    0.00000000
  36   4    0.00000000
  36   5    0.00000000
  36   6    0.00149383
  36   7    0.00302757
  36   8    0.00461373
  36   9    0.00625183
  36  10    0.00793945
  36  11    0.00967623
  36  12    0.01146442
  36  13    0.01330839
  36  14    0.01521411
  36  15    0.01718870
  36  16    0.01924016
  36  17    0.02137723
  36  18    0.02360923
  36  19    0.02594609
  36  20    0.02839828
  36  21    0.03097686
  36  22    0.03369349
  36  23    0.03656045
  36  24    0.03959072
  36  25    0.04279803
  36  26    0.04619687
  36  27    0.04980263
  36  28    0.05363160
  36  29    0.05770107
  36  30    0.06202941
  36  31    0.06663617
  36  32    0.07154213
  36  33    0.07676941
  36  34    0.08234158
  36  35    0.08828377
  36  36    0.09462275
  36  37    0.10138710
  36  38    0.10860731
  36  39    0.11631590
  36  40    0.12454760
  36  41    0.13333952
  36  42    0.14273124
  36  43    0.15276510
  36  44    0.16348628
  36  45    0.17494310
  36  46    0.18718715
  36  47    0.20027360
  36  48    0.21426140
  36  49    0.22921355
  36  50    0.24519742
  36  51    0.26228500
  36  52    0.28055325
  36  53    0.30008447
  36  54    0.32096662
  36  55    0.34329376
  36  56    0.36716643
  36  57    0.39269216
  36  58    0.41998588
  36  59    0.44917050
  36  60    0.48037743
  36  61    0.51374716
  36  62    0.54942991
  36  63    0.58758632
  36  64    0.62838811
  36  65    0.67201891
  36  66    0.71867503
  36  67    0.76856638
  36  68    0.82191740
  36  69    0.87896802
  36  70    0.93997478
  36  71    1.00521196
  36  72    1.07497277
  36  73    1.14957069
  36  74    1.22934087
  36  75    1.31464157
  36  76    1.40585578
  36  77    1.50339293
  36  78    1.60769065
  36  79    1.71921676
  36  80    1.83847130
  36  81    1.96598873
  36  82    2.10234031
  36  83    2.24813654
  36  84    2.40402993
  36  85    2.57071776
  36  86    2.74894518
  36  87    2.93950843
  36  88    3.14325832
  36  89    3.36110387
  36  90    3.59401630
  36  91    3.84303316
  36  92    4.10926283
  36  93    4.39388924
  36  94    4.69817694
  36  95    5.02347649
  36  96    5.37123015
  36  97    5.74297802
  36  98    6.14036448
  36  99    6.56514511
  36 100    7.01919398
  36 101    7.50451145
  36 102    8.02323244
  36 103    8.57763513
  36 104    9.17015036
  36 105    9.80337144
  36 106   10.48006459
  36 107   11.20318007
  36 108   11.97586388
  36 109   12.80147017
  36 110   13.68357436
  36 111   14.62598702
  36 112   15.63276844
  36 113   16.70824411
  36 114   17.85702091
  36 115   19.08400416
  36 116   20.39441558
  36 117   21.79381199
  36 118   23.28810498
  36 119   24.88358134
  36 120   26.58692437
  36 121   28.40523599
  36 122   30.34605958
  36 123   32.41740363
  36 124   34.62776606
  36 125   36.98615930
  36 126   39.50213620
  36 127   42.18581689
  36 128   45.04791706
  36 129   48.09977850
  36 130   51.35340412
  36 131   54.82150434
  36 132   58.51757890
  36 133   62.45612123
  36 134   66.65326331
  36 135   71.12900885
  36 136   75.91519272
  36 137   81.08437576
  36 138   85.85872789
  36 139   89.04738061
  36 140   89.02638956
  36 141   85.79573959
  36 142   80.97934758
  36 143   75.76806323
  36 144   70.93971314
  36 145   66.42175533
  36 146   62.18240263
  36 147   58.20173258
  36 148   54.46372962
  36 149   50.95404983
  36 150   47.65937054
  36 151   44.56717752
  36 152   41.66567310
  36 153   38.94371924
  36 154   36.39079242
  36 155   33.99694430
  36 156   31.75276635
  36 157   29.64935772
  36 158   27.67829593
  36 159   25.83161011
  36 160   24.10175641
  36 161   22.48159530
  36 162   20.96437059
  36 163   19.54368981
  36 164   18.21350590
  36 165   16.96809986
  36 166   15.80206443
  36 167   14.71028851
  36 168   13.68794222
  36 169   12.73046264
  36 170   11.83354006
  36 171   10.99310471
  36 172   10.20531392
  36 173    9.46653976
  36 174    8.77335697
  36 175    8.12253134
  36 176    7.51100847
  36 177    6.93590273
  36 178    6.39448679
  36 179    5.88418126
  36 180    5.40254479
  36 181    4.94726445
  36 182    4.51614641
  36 183    4.10710690
  36 184    3.71816352
  36 185    3.34742671
  36 186    2.99309163
  36 187    2.65343013
  36 188    2.32678306
  36 189    2.01155273
  36 190    1.70619560
  36 191    1.40921511
  36 192    1.11915469
  36 193    0.83459088
  36 194    0.55412659
  36 195    0.27638440
  36 196    0.00000000
  37   1    0.00000000
  37   2    0.00000000
  37   3    0.00000000
  37   4    0.00000000
  37   5    0.00000000
  37   6    0.00145058
  37   7    0.00298659
  37   8    0.00460607
  37   9    0.00629124
  37  10    0.00803038
  37  11    0.00981932
  37  12    0.01165915
  37  13    0.01355417
  37  14    0.01551063
  37  15    0.01753607
  37  16    0.01963893
  37  17    0.02182834
  37  18    0.02411401
  37  19    0.02650623
  37  20    0.02901583
  37  21    0.03165418
  37  22    0.03443329
  37  23    0.03736577
  37  24    0.04046494
  37  25    0.04374486
  37  26    0.04722039
  37  27    0.05090726
  37  28    0.05482217
  37  29    0.05898279
  37  30    0.06340794
  37  31    0.06811758
  37  32    0.07313298
  37  33    0.07847676
  37  34    0.08417301
  37  35    0.09024743
  37  36    0.09672738
  37  37    0.10364209
  37  38    0.11102271
  37  39    0.11890249
  37  40    0.12731695
  37  41    0.13630398
  37  42    0.14590408
  37  43    0.15616049
  37  44    0.16711943
  37  45    0.17883024
  37  46    0.19134570
  37  47    0.20472216
  37  48    0.21901989
  37  49    0.23430329
  37  50    0.25064120
  37  51    0.26810719
  37  52    0.28677995
  37  53    0.30674357
  37  54    0.32808795
  37  55    0.35090923
  37  56    0.37531018
  37  57    0.40140067
  37  58    0.42929818
  37  59    0.45912832
  37  60    0.49102539
  37  61    0.52513298
  37  62    0.56160462
  37  63    0.60060446
  37  64    0.64230801
  37  65    0.68690293
  37  66    0.73458984
  37  67    0.78558327
  37  68    0.84011255
  37  69    0.89842291
  37  70    0.96077648
  37  71    1.02745355
  37  72    1.09875375
  37  73    1.17499743
  37  74    1.25652702
  37  75    1.34370861
  37  76    1.43693356
  37  77    1.53662017
  37  78    1.64321563
  37  79    1.75719790
  37  80    1.87907787
  37  81    2.00940156
  37  82    2.14875258
  37  83    2.29775464
  37  84    2.45707426
  37  85    2.62742374
  37  86    2.80956422
  37  87    3.00430898
  37  88    3.21252698
  37  89    3.43514663
  37  90    3.67315975
  37  91    3.92762588
  37  92    4.19967678
  37  93    4.49052128
  37  94    4.80145045
  37  95    5.13384303
  37  96    5.48917126
  37  97    5.86900711
  37  98    6.27502884
  37  99    6.70902801
  37 100    7.17291690
  37 101    7.66873641
  37 102    8.19866447
  37 103    8.76502492
  37 104    9.37029692
  37 105   10.01712504
  37 106   10.70832975
  37 107   11.44691875
  37 108   12.23609881
  37 109   13.07928835
  37 110   13.98013073
  37 111   14.94250833
  37 112   15.97055728
  37 113   17.06868317
  37 114   18.24157741
  37 115   19.49423455
  37 116   20.83197043
  37 117   22.26044112
  37 118   23.78566283
  37 119   25.41403254
  37 120   27.15234954
  37 121   29.00783763
  37 122   30.98816809
  37 123   33.10148321
  37 124   35.35642037
  37 125   37.76213662
  37 126   40.32833361
  37 127   43.06528310
  37 128   45.98385305
  37 129   49.09553446
  37 130   52.41246892
  37 131   55.94747600
  37 132   59.71407903
  37 133   63.72654047
  37 134   68.00000684
  37 135   72.55132418
  37 136   77.40301348
  37 137   82.59945496
  37 138   87.25860200
  37 139   89.65036831
  37 140   88.64292251
  37 141   84.97694193
  37 142   79.83200138
  37 143   74.84453754
  37 144   70.12873029
  37 145   65.69257234
  37 146   61.52386311
  37 147   57.60753679
  37 148   53.92889090
  37 149   50.47405809
  37 150   47.22999886
  37 151   44.18443631
  37 152   41.32579615
  37 153   38.64315608
  37 154   36.12620169
  37 155   33.76518731
  37 156   31.55090053
  37 157   29.47463004
  37 158   27.52813629
  37 159   25.70362454
  37 160   23.99372020
  37 161   22.39144594
  37 162   20.89020062
  37 163   19.48373951
  37 164   18.16615587
  37 165   16.93186362
  37 166   15.77558093
  37 167   14.69231466
  37 168   13.67734556
  37 169   12.72621405
  37 170   11.83470669
  37 171   10.99884307
  37 172   10.21486321
  37 173    9.47921546
  37 174    8.78854473
  37 175    8.13968116
  37 176    7.52962915
  37 177    6.95555674
  37 178    6.41478536
  37 179    5.90477987
  37 180    5.42313896
  37 181    4.96758585
  37 182    4.53595926
  37 183    4.12620471
  37 184    3.73636605
  37 185    3.36457732
  37 186    3.00905475
  37 187    2.66808914
  37 188    2.34003827
  37 189    2.02331970
  37 190    1.71640362
  37 191    1.41780590
  37 192    1.12608132
  37 193    0.83981686
  37 194    0.55762516
  37 195    0.27813803
  37 196    0.00000000
  38   1    0.00000000
  38   2    0.00000000
  38   3    0.00000000
  38   4    0.00000000
  38   5    0.00000000
  38   6    0.00132772
  38   7    0.00287408
  38   8    0.00455116
  38   9    0.00630188
  38  10    0.00810365
  38  11    0.00995084
  38  12    0.01184539
  38  13    0.01379277
  38  14    0.01580027
  38  15    0.01787624
  38  16    0.02002979
  38  17    0.02227058
  38  18    0.02460880
  38  19    0.02705514
  38  20    0.02962079
  38  21    0.03231750
  38  22    0.03515759
  38  23    0.03815402
  38  24    0.04132043
  38  25    0.04467123
  38  26    0.04822162
  38  27    0.05198770
  38  28    0.05598652
  38  29    0.06023617
  38  30    0.06475585
  38  31    0.06956598
  38  32    0.07468828
  38  33    0.08014585
  38  34    0.08596331
  38  35    0.09216689
  38  36    0.09878456
  38  37    0.10584615
  38  38    0.11338348
  38  39    0.12143050
  38  40    0.13002349
  38  41    0.13920114
  38  42    0.14900480
  38  43    0.15947864
  38  44    0.17066983
  38  45    0.18262879
  38  46    0.19540938
  38  47    0.20906917
  38  48    0.22366968
  38  49    0.23927668
  38  50    0.25596045
  38  51    0.27379613
  38  52    0.29286405
  38  53    0.31325009
  38  54    0.33504605
  38  55    0.35835008
  38  56    0.38326712
  38  57    0.40990936
  38  58    0.43839675
  38  59    0.46885756
  38  60    0.50142890
  38  61    0.53625739
  38  62    0.57349979
  38  63    0.61332372
  38  64    0.65590836
  38  65    0.70144531
  38  66    0.75013945
  38  67    0.80220977
  38  68    0.85789046
  38  69    0.91743186
  38  70    0.98110163
  38  71    1.04918594
  38  72    1.12199069
  38  73    1.19984293
  38  74    1.28309230
  38  75    1.37211252
  38  76    1.46730314
  38  77    1.56909121
  38  78    1.67793325
  38  79    1.79431718
  38  80    1.91876453
  38  81    2.05183271
  38  82    2.19411744
  38  83    2.34625538
  38  84    2.50892687
  38  85    2.68285896
  38  86    2.86882849
  38  87    3.06766555
  38  88    3.28025698
  38  89    3.50755025
  38  90    3.75055754
  38  91    4.01036005
  38  92    4.28811264
  38  93    4.58504873
  38  94    4.90248559
  38  95    5.24182983
  38  96    5.60458341
  38  97    5.99234985
  38  98    6.40684102
  38  99    6.84988418
  38 100    7.32342958
  38 101    7.82955847
  38 102    8.37049161
  38 103    8.94859833
  38 104    9.56640609
  38 105   10.22661064
  38 106   10.93208681
  38 107   11.68589988
  38 108   12.49131764
  38 109   13.35182319
  38 110   14.27112840
  38 111   15.25318814
  38 112   16.30221537
  38 113   17.42269695
  38 114   18.61941035
  38 115   19.89744121
  38 116   21.26220176
  38 117   22.71945014
  38 118   24.27531056
  38 119   25.93629435
  38 120   27.70932173
  38 121   29.60174440
  38 122   31.62136869
  38 123   33.77647922
  38 124   36.07586287
  38 125   38.52883295
  38 126   41.14525332
  38 127   43.93556244
  38 128   46.91079713
  38 129   50.08261608
  38 130   53.46332087
  38 131   57.06586561
  38 132   60.90381618
  38 133   64.99111612
  38 134   69.34117172
  38 135   73.96376335
  38 136   78.85600405
  38 137   83.98255718
  38 138   88.27524063
  38 139   90.01152859
  38 140   88.27291686
  38 141   83.97735228
  38 142   78.84682616
  38 143   73.94903310
  38 144   69.31889388
  38 145   64.95897396
  38 146   60.85928251
  38 147   57.00632137
  38 148   53.38617062
  38 149   49.98539111
  38 150   46.79123962
  38 151   43.79168737
  38 152   40.97538778
  38 153   38.33163458
  38 154   35.85032043
  38 155   33.52189868
  38 156   31.33734834
  38 157   29.28814217
  38 158   27.36621741
  38 159   25.56394899
  38 160   23.87412485
  38 161   22.28992310
  38 162   20.80489090
  38 163   19.41292470
  38 164   18.10825182
  38 165   16.88541308
  38 166   15.73924650
  38 167   14.66487174
  38 168   13.65767544
  38 169   12.71329713
  38 170   11.82761581
  38 171   10.99673707
  38 172   10.21698075
  38 173    9.48486897
  38 174    8.79711471
  38 175    8.15061074
  38 176    7.54241890
  38 177    6.96975980
  38 178    6.43000286
  38 179    5.92065666
  38 180    5.43935961
  38 181    4.98387098
  38 182    4.55206209
  38 183    4.14190796
  38 184    3.75147909
  38 185    3.37893353
  38 186    3.02250920
  38 187    2.68051643
  38 188    2.35133070
  38 189    2.03338557
  38 190    1.72516576
  38 191    1.42520046
  38 192    1.13205665
  38 193    0.84433270
  38 194    0.56065191
  38 195    0.27965622
  38 196    0.00000000
  39   1    0.00000000
  39   2    0.00000000
  39   3    0.00000000
  39   4    0.00000000
  39   5    0.00000000
  39   6    0.00099153
  39   7    0.00264237
  39   8    0.00444082
  39   9    0.00628671
  39  10    0.00816396
  39  11    0.01007484
  39  12    0.01202622
  39  13    0.01402647
  39  14    0.01608469
  39  15    0.01821042
  39  16    0.02041360
  39  17    0.02270456
  39  18    0.02509400
  39  19    0.02759305
  39  20    0.03021329
  39  21    0.03296683
  39  22    0.03586632
  39  23    0.03892505
  39  24    0.04215699
  39  25    0.04557688
  39  26    0.04920025
  39  27    0.05304356
  39  28    0.05712422
  39  29    0.06146069
  39  30    0.06607259
  39  31    0.07098076
  39  32    0.07620735
  39  33    0.08177595
  39  34    0.08771168
  39  35    0.09404131
  39  36    0.10079336
  39  37    0.10799828
  39  38    0.11568854
  39  39    0.12389877
  39  40    0.13266597
  39  41    0.14202964
  39  42    0.15203196
  39  43    0.16271798
  39  44    0.17413584
  39  45    0.18633696
  39  46    0.19937629
  39  47    0.21331257
  39  48    0.22820856
  39  49    0.24413135
  39  50    0.26115265
  39  51    0.27934911
  39  52    0.29880267
  39  53    0.31960096
  39  54    0.34183761
  39  55    0.36561276
  39  56    0.39103346
  39  57    0.41821417
  39  58    0.44727726
  39  59    0.47835357
  39  60    0.51158298
  39  61    0.54711507
  39  62    0.58510975
  39  63    0.62573800
  39  64    0.66918264
  39  65    0.71563912
  39  66    0.76531642
  39  67    0.81843797
  39  68    0.87524264
  39  69    0.93598584
  39  70    1.00094060
  39  71    1.07039882
  39  72    1.14467258
  39  73    1.22409550
  39  74    1.30902422
  39  75    1.39983999
  39  76    1.49695035
  39  77    1.60079095
  39  78    1.71182742
  39  79    1.83055749
  39  80    1.95751311
  39  81    2.09326286
  39  82    2.23841436
  39  83    2.39361698
  39  84    2.55956465
  39  85    2.73699889
  39  86    2.92671205
  39  87    3.12955069
  39  88    3.34641929
  39  89    3.57828411
  39  90    3.82617737
  39  91    4.09120165
  39  92    4.37453461
  39  93    4.67743398
  39  94    5.00124291
  39  95    5.34739562
  39  96    5.71742346
  39  97    6.11296126
  39  98    6.53575422
  39  99    6.98766507
  39 100    7.47068182
  39 101    7.98692586
  39 102    8.53866066
  39 103    9.12830094
  39 104    9.75842239
  39 105   10.43177203
  39 106   11.15127910
  39 107   11.92006670
  39 108   12.74146398
  39 109   13.61901915
  39 110   14.55651318
  39 111   15.55797430
  39 112   16.62769325
  39 113   17.77023947
  39 114   18.99047804
  39 115   20.29358762
  39 116   21.68507921
  39 117   23.17081589
  39 118   24.75703338
  39 119   26.45036159
  39 120   28.25784686
  39 121   30.18697506
  39 122   32.24569516
  39 123   34.44244328
  39 124   36.78616684
  39 125   39.28634859
  39 126   41.95303007
  39 127   44.79683436
  39 128   47.82898800
  39 129   51.06134285
  39 130   54.50640025
  39 131   58.17734135
  39 132   62.08806309
  39 133   66.25316082
  39 134   70.68744291
  39 135   75.40270466
  39 136   80.39042196
  39 137   85.53579558
  39 138   89.20172917
  39 139   90.20799510
  39 140   87.81330921
  39 141   83.14896983
  39 142   77.94462090
  39 143   73.08196705
  39 144   68.51639133
  39 145   64.22524310
  39 146   60.19165241
  39 147   56.40054910
  39 148   52.83783756
  39 149   49.49023780
  39 150   46.34523348
  39 151   43.39102786
  39 152   40.61649865
  39 153   38.01115406
  39 154   35.56509161
  39 155   33.26896045
  39 156   31.11392687
  39 157   29.09164274
  39 158   27.19421664
  39 159   25.41418733
  39 160   23.74449920
  39 161   22.17847966
  39 162   20.70981805
  39 163   19.33254601
  39 164   18.04101913
  39 165   16.82989965
  39 166   15.69414024
  39 167   14.62896857
  39 168   13.62987273
  39 169   12.69258731
  39 170   11.81308015
  39 171   10.98753964
  39 172   10.21236257
  39 173    9.48414240
  39 174    8.79965810
  39 175    8.15586327
  39 176    7.54987578
  39 177    6.97896764
  39 178    6.44055537
  39 179    5.93219062
  39 180    5.45155108
  39 181    4.99643178
  39 182    4.56473663
  39 183    4.15447018
  39 184    3.76372976
  39 185    3.39069777
  39 186    3.03363422
  39 187    2.69086948
  39 188    2.36079728
  39 189    2.04186779
  39 190    1.73258098
  39 191    1.43148002
  39 192    1.13714490
  39 193    0.84818610
  39 194    0.56323840
  39 195    0.28095470
  39 196    0.00000000
  40   1    0.00000000
  40   2    0.00000000
  40   3    0.00000000
  40   4    0.00000000
  40   5    0.00000000
  40   6    0.00000000
  40   7    0.00227365
  40   8    0.00430081
  40   9    0.00626536
  40  10    0.00822333
  40  11    0.01019867
  40  12    0.01220632
  40  13    0.01425838
  40  14    0.01636601
  40  15    0.01854006
  40  16    0.02079138
  40  17    0.02313097
  40  18    0.02557008
  40  19    0.02812025
  40  20    0.03079348
  40  21    0.03360221
  40  22    0.03655942
  40  23    0.03967872
  40  24    0.04297441
  40  25    0.04646153
  40  26    0.05015595
  40  27    0.05407445
  40  28    0.05823482
  40  29    0.06265588
  40  30    0.06735763
  40  31    0.07236132
  40  32    0.07768955
  40  33    0.08336636
  40  34    0.08941736
  40  35    0.09586983
  40  36    0.10275288
  40  37    0.11009751
  40  38    0.11793683
  40  39    0.12630615
  40  40    0.13524319
  40  41    0.14478819
  40  42    0.15498416
  40  43    0.16587702
  40  44    0.17751582
  40  45    0.18995300
  40  46    0.20324456
  40  47    0.21745037
  40  48    0.23263439
  40  49    0.24886502
  40  50    0.26621534
  40  51    0.28476349
  40  52    0.30459299
  40  53    0.32579313
  40  54    0.34845939
  40  55    0.37269380
  40  56    0.39860550
  40  57    0.42631114
  40  58    0.45593546
  40  59    0.48761180
  40  60    0.52148277
  40  61    0.55770080
  40  62    0.59642891
  40  63    0.63784136
  40  64    0.68212449
  40  65    0.72947753
  40  66    0.78011347
  40  67    0.83426007
  40  68    0.89216079
  40  69    0.95407595
  40  70    1.02028386
  40  71    1.09108205
  40  72    1.16678860
  40  73    1.24774355
  40  74    1.33431043
  40  75    1.42687783
  40  76    1.52586113
  40  77    1.63170437
  40  78    1.74488216
  40  79    1.86590179
  40  80    1.99530547
  40  81    2.13367269
  40  82    2.28162278
  40  83    2.43981757
  40  84    2.60896435
  40  85    2.78981887
  40  86    2.98318869
  40  87    3.18993661
  40  88    3.41098445
  40  89    3.64731699
  40  90    3.89998620
  40  91    4.17011576
  40  92    4.45890583
  40  93    4.76763813
  40  94    5.09768144
  40  95    5.45049729
  40  96    5.82764612
  40  97    6.23079384
  40  98    6.66171871
  40  99    7.12231871
  40 100    7.61461941
  40 101    8.14078218
  40 102    8.70311307
  40 103    9.30407212
  40 104    9.94628327
  40 105   10.63254483
  40 106   11.36584064
  40 107   12.14935184
  40 108   12.98646930
  40 109   13.88080685
  40 110   14.83621523
  40 111   15.85679681
  40 112   16.94692122
  40 113   18.11124174
  40 114   19.35471267
  40 115   20.68260762
  40 116   22.10053873
  40 117   23.61447686
  40 118   25.23077276
  40 119   26.95617912
  40 120   28.79787361
  40 121   30.76348260
  40 122   32.86110551
  40 123   35.09933957
  40 124   37.48730459
  40 125   40.03466719
  40 126   42.75166412
  40 127   45.64912366
  40 128   48.73848510
  40 129   52.03181691
  40 130   55.54183977
  40 131   59.28197878
  40 132   63.26653487
  40 133   67.51129911
  40 134   72.03576724
  40 135   76.87110316
  40 136   82.08906713
  40 137   86.91095972
  40 138   90.14504948
  40 139   90.16660660
  40 140   86.97495991
  40 141   82.19352575
  40 142   77.01281114
  40 143   72.21044337
  40 144   67.71380119
  40 145   63.49111286
  40 146   59.52254257
  40 147   55.79221310
  40 148   52.28595562
  40 149   48.99064819
  40 150   45.89399515
  40 151   42.98442978
  40 152   40.25105355
  40 153   37.68358821
  40 154   35.27233426
  40 155   33.00813371
  40 156   30.88233623
  40 157   28.88676832
  40 158   27.01370485
  40 159   25.25584299
  40 160   23.60627804
  40 161   22.05848102
  40 162   20.60627782
  40 163   19.24382976
  40 164   17.96561535
  40 165   16.76641315
  40 166   15.64128565
  40 167   14.58556403
  40 168   13.59483367
  40 169   12.66492041
  40 170   11.79187747
  40 171   10.97197294
  40 172   10.20167782
  40 173    9.47765451
  40 174    8.79674587
  40 175    8.15596459
  40 176    7.55248303
  40 177    6.98362342
  40 178    6.44684839
  40 179    5.93975188
  40 180    5.46005034
  40 181    5.00557419
  40 182    4.57425968
  40 183    4.16414087
  40 184    3.77334199
  40 185    3.40006995
  40 186    3.04260711
  40 187    2.69930426
  40 188    2.36857379
  40 189    2.04888299
  40 190    1.73874760
  40 191    1.43672539
  40 192    1.14140995
  40 193    0.85142455
  40 194    0.56541608
  40 195    0.28204913
  40 196    0.00000000
  41   1    0.00000000
  41   2    0.00000000
  41   3    0.00000000
  41   4    0.00000000
  41   5    0.00000000
  41   6    0.00000000
  41   7    0.00216050
  41   8    0.00424063
  41   9    0.00627569
  41  10    0.00829826
  41  11    0.01033103
  41  12    0.01239088
  41  13    0.01449182
  41  14    0.01664643
  41  15    0.01886666
  41  16    0.02116414
  41  17    0.02355049
  41  18    0.02603745
  41  19    0.02863700
  41  20    0.03136147
  41  21    0.03422364
  41  22    0.03723681
  41  23    0.04041489
  41  24    0.04377247
  41  25    0.04732490
  41  26    0.05108838
  41  27    0.05508001
  41  28    0.05931790
  41  29    0.06382124
  41  30    0.06861042
  41  31    0.07370708
  41  32    0.07913423
  41  33    0.08491637
  41  34    0.09107958
  41  35    0.09765166
  41  36    0.10466223
  41  37    0.11214288
  41  38    0.12012733
  41  39    0.12865155
  41  40    0.13775394
  41  41    0.14747550
  41  42    0.15786002
  41  43    0.16895427
  41  44    0.18080821
  41  45    0.19347523
  41  46    0.20701238
  41  47    0.22148061
  41  48    0.23694509
  41  49    0.25347545
  41  50    0.27114614
  41  51    0.29003671
  41  52    0.31023225
  41  53    0.33182368
  41  54    0.35490823
  41  55    0.37958983
  41  56    0.40597962
  41  57    0.43419639
  41  58    0.46436719
  41  59    0.49662782
  41  60    0.53112351
  41  61    0.56800951
  41  62    0.60745182
  41  63    0.64962795
  41  64    0.69472766
  41  65    0.74295385
  41  66    0.79452346
  41  67    0.84966842
  41  68    0.90863670
  41  69    0.97169344
  41  70    1.03912207
  41  71    1.11122561
  41  72    1.18832803
  41  73    1.27077565
  41  74    1.35893871
  41  75    1.45321298
  41  76    1.55402153
  41  77    1.66181659
  41  78    1.77708157
  41  79    1.90033312
  41  80    2.03212350
  41  81    2.17304290
  41  82    2.32372211
  41  83    2.48483523
  41  84    2.65710261
  41  85    2.84129401
  41  86    3.03823192
  41  87    3.24879513
  41  88    3.47392250
  41  89    3.71461706
  41  90    3.97195025
  41  91    4.24706653
  41  92    4.54118827
  41  93    4.85562093
  41  94    5.19175858
  41  95    5.55108978
  41  96    5.93520383
  41  97    6.34579740
  41  98    6.78468161
  41  99    7.25378946
  41 100    7.75518388
  41 101    8.29106610
  41 102    8.86378462
  41 103    9.47584476
  41 104   10.12991869
  41 105   10.82885613
  41 106   11.57569568
  41 107   12.37367677
  41 108   13.22625240
  41 109   14.13710253
  41 110   15.11014833
  41 111   16.14956719
  41 112   17.25980863
  41 113   18.44561108
  41 114   19.71201962
  41 115   21.06440471
  41 116   22.50848188
  41 117   24.05033254
  41 118   25.69642578
  41 119   27.45364117
  41 120   29.32929268
  41 121   31.33115333
  41 122   33.46748070
  41 123   35.74704282
  41 124   38.17914407
  41 125   40.77365047
  41 126   43.54101338
  41 127   46.49229033
  41 128   49.63916094
  41 129   52.99393555
  41 130   56.56955289
  41 131   60.37956442
  41 132   64.43811799
  41 133   68.76004901
  41 134   73.36165532
  41 135   78.26466584
  41 136   83.51246864
  41 137   88.22191852
  41 138   90.66184357
  41 139   89.69944940
  41 140   86.07464619
  41 141   80.96646532
  41 142   76.01101418
  41 143   71.32232502
  41 144   66.90838354
  41 145   62.75708327
  41 146   58.85352041
  41 147   55.18319736
  41 148   51.73247683
  41 149   48.48856297
  41 150   45.43942888
  41 151   42.57375239
  41 152   39.88086295
  41 153   37.35069622
  41 154   34.97375410
  41 155   32.74106858
  41 156   30.64416905
  41 157   28.67505221
  41 158   26.82615443
  41 159   25.09032625
  41 160   23.46080859
  41 161   21.93121080
  41 162   20.49549007
  41 163   19.14793225
  41 164   17.88313376
  41 165   16.69598472
  41 166   15.58165296
  41 167   14.53556889
  41 168   13.55341127
  41 169   12.63109357
  41 170   11.76475110
  41 171   10.95072867
  41 172   10.18556881
  41 173    9.46600052
  41 174    8.78892849
  41 175    8.15142270
  41 176    7.55070852
  41 177    6.98415708
  41 178    6.44927610
  41 179    5.94370098
  41 180    5.46518625
  41 181    5.01159730
  41 182    4.58090238
  41 183    4.17116488
  41 184    3.78053587
  41 185    3.40724682
  41 186    3.04960261
  41 187    2.70597468
  41 188    2.37479439
  41 189    2.05454653
  41 190    1.74376300
  41 191    1.44101665
  41 192    1.14491518
  41 193    0.85409516
  41 194    0.56721619
  41 195    0.28295506
  41 196    0.00000000
  42   1    0.00000000
  42   2    0.00000000
  42   3    0.00000000
  42   4    0.00000000
  42   5    0.00000000
  42   6    0.00000000
  42   7    0.00213640
  42   8    0.00424249
  42   9    0.00632362
  42  10    0.00839621
  42  11    0.01047767
  42  12    0.01258398
  42  13    0.01472960
  42  14    0.01692790
  42  15    0.01919154
  42  16    0.02153277
  42  17    0.02396370
  42  18    0.02649650
  42  19    0.02914349
  42  20    0.03191733
  42  21    0.03483110
  42  22    0.03789838
  42  23    0.04113337
  42  24    0.04455093
  42  25    0.04816672
  42  26    0.05199721
  42  27    0.05605984
  42  28    0.06037303
  42  29    0.06495632
  42  30    0.06983046
  42  31    0.07501747
  42  32    0.08054078
  42  33    0.08642532
  42  34    0.09269762
  42  35    0.09938599
  42  36    0.10652056
  42  37    0.11413348
  42  38    0.12225906
  42  39    0.13093391
  42  40    0.14019710
  42  41    0.15009035
  42  42    0.16065823
  42  43    0.17194832
  42  44    0.18401147
  42  45    0.19690201
  42  46    0.21067798
  42  47    0.22540142
  42  48    0.24113863
  42  49    0.25796048
  42  50    0.27594271
  42  51    0.29516629
  42  52    0.31571779
  42  53    0.33768974
  42  54    0.36118107
  42  55    0.38629756
  42  56    0.41315228
  42  57    0.44186614
  42  58    0.47256841
  42  59    0.50539728
  42  60    0.54050055
  42  61    0.57803620
  42  62    0.61817317
  42  63    0.66109208
  42  64    0.70698605
  42  65    0.75606155
  42  66    0.80853936
  42  67    0.86465551
  42  68    0.92466236
  42  69    0.98882970
  42  70    1.05744600
  42  71    1.13081965
  42  72    1.20928033
  42  73    1.29318051
  42  74    1.38289698
  42  75    1.47883252
  42  76    1.58141772
  42  77    1.69111283
  42  78    1.80840984
  42  79    1.93383458
  42  80    2.06794912
  42  81    2.21135417
  42  82    2.36469173
  42  83    2.52864791
  42  84    2.70395590
  42  85    2.89139919
  42  86    3.09181495
  42  87    3.30609766
  42  88    3.53520298
  42  89    3.78015185
  42  90    4.04203491
  42  91    4.32201711
  42  92    4.62134274
  42  93    4.94134066
  42  94    5.28342999
  42  95    5.64912600
  42  96    6.04004659
  42  97    6.45791893
  42  98    6.90458674
  42  99    7.38201785
  42 100    7.89231235
  42 101    8.43771117
  42 102    9.02060519
  42 103    9.64354493
  42 104   10.30925084
  42 105   11.02062412
  42 106   11.78075830
  42 107   12.59295142
  42 108   13.46071896
  42 109   14.38780755
  42 110   15.37820946
  42 111   16.43617792
  42 112   17.56624338
  42 113   18.77323064
  42 114   20.06227704
  42 115   21.43885167
  42 116   22.90877559
  42 117   24.47824329
  42 118   26.15384524
  42 119   27.94259161
  42 120   29.85193721
  42 121   31.88980740
  42 122   34.06462508
  42 123   36.38533825
  42 124   38.86144785
  42 125   41.50303508
  42 126   44.32078702
  42 127   47.32601866
  42 128   50.53068819
  42 129   53.94739939
  42 130   57.58937655
  42 131   61.47036806
  42 132   65.60433413
  42 133   70.00443914
  42 134   74.67987956
  42 135   79.62680829
  42 136   84.80860733
  42 137   89.15564310
  42 138   90.94396729
  42 139   89.25385821
  42 140   85.00235336
  42 141   79.91086525
  42 142   75.04680367
  42 143   70.44503386
  42 144   66.10822613
  42 145   62.02659591
  42 146   58.18690819
  42 147   54.57553287
  42 148   51.17932840
  42 149   47.98584637
  42 150   44.98334469
  42 151   42.16075345
  42 152   39.50763276
  42 153   37.01413199
  42 154   34.67095238
  42 155   32.46931285
  42 156   30.40091855
  42 157   28.45793205
  42 158   26.63294647
  42 159   24.91896075
  42 160   23.30935644
  42 161   21.79787617
  42 162   20.37860346
  42 163   19.04594379
  42 164   17.79460686
  42 165   16.61958982
  42 166   15.51616157
  42 167   14.47984779
  42 168   13.50641686
  42 169   12.59186646
  42 170   11.73241082
  42 171   10.92446859
  42 172   10.16465129
  42 173    9.44975219
  42 174    8.77673577
  42 175    8.14272755
  42 176    7.54500433
  42 177    6.98098487
  42 178    6.44822087
  42 179    5.94438829
  42 180    5.46727902
  42 181    5.01479284
  42 182    4.58492961
  42 183    4.17578177
  42 184    3.78552705
  42 185    3.41242148
  42 186    3.05479246
  42 187    2.71103221
  42 188    2.37959125
  42 189    2.05897213
  42 190    1.74772325
  42 191    1.44443287
  42 192    1.14772319
  42 193    0.85624452
  42 194    0.56866959
  42 195    0.28368788
  42 196    0.00000000
  43   1    0.00000000
  43   2    0.00000000
  43   3    0.00000000
  43   4    0.00000000
  43   5    0.00000000
  43   6    0.00000000
  43   7    0.00215114
  43   8    0.00428631
  43   9    0.00640541
  43  10    0.00851892
  43  11    0.01064143
  43  12    0.01278814
  43  13    0.01497367
  43  14    0.01721181
  43  15    0.01951566
  43  16    0.02189791
  43  17    0.02437101
  43  18    0.02694744
  43  19    0.02963982
  43  20    0.03246106
  43  21    0.03542451
  43  22    0.03854400
  43  23    0.04183397
  43  24    0.04530957
  43  25    0.04898669
  43  26    0.05288212
  43  27    0.05701357
  43  28    0.06139978
  43  29    0.06606064
  43  30    0.07101722
  43  31    0.07629193
  43  32    0.08190859
  43  33    0.08789254
  43  34    0.09427078
  43  35    0.10107206
  43  36    0.10832704
  43  37    0.11606841
  43  38    0.12433105
  43  39    0.13315218
  43  40    0.14257154
  43  41    0.15263154
  43  42    0.16337750
  43  43    0.17485780
  43  44    0.18712414
  43  45    0.20023176
  43  46    0.21423968
  43  47    0.22921097
  43  48    0.24521306
  43  49    0.26231800
  43  50    0.28060280
  43  51    0.30014979
  43  52    0.32104700
  43  53    0.34338852
  43  54    0.36727493
  43  55    0.39281379
  43  56    0.42012007
  43  57    0.44931672
  43  58    0.48053518
  43  59    0.51391597
  43  60    0.54960938
  43  61    0.58777604
  43  62    0.62858775
  43  63    0.67222817
  43  64    0.71889367
  43  65    0.76879423
  43  66    0.82215433
  43  67    0.87921400
  43  68    0.94022986
  43  69    1.00547629
  43  70    1.07524662
  43  71    1.14985446
  43  72    1.22963510
  43  73    1.31494698
  43  74    1.40617329
  43  75    1.50372366
  43  76    1.60803600
  43  77    1.71957841
  43  78    1.83885124
  43  79    1.96638933
  43  80    2.10276432
  43  81    2.24858720
  43  82    2.40451097
  43  83    2.57123349
  43  84    2.74950054
  43  85    2.94010908
  43  86    3.14391067
  43  87    3.36181522
  43  88    3.59479487
  43  89    3.84388821
  43  90    4.11020475
  43  91    4.39492964
  43  92    4.69932878
  43  93    5.02475415
  43  94    5.37264957
  43  95    5.74455679
  43  96    6.14212196
  43  97    6.56710254
  43  98    7.02137456
  43  99    7.50694048
  43 100    8.02593737
  43 101    8.58064567
  43 102    9.17349856
  43 103    9.80709173
  43 104   10.48419389
  43 105   11.20775784
  43 106   11.98093219
  43 107   12.80707388
  43 108   13.68976125
  43 109   14.63280811
  43 110   15.64027846
  43 111   16.71650219
  43 112   17.86609163
  43 113   19.09395914
  43 114   20.40533569
  43 115   21.80579059
  43 116   23.30125235
  43 117   24.89803078
  43 118   26.60284037
  43 119   28.42282508
  43 120   30.36558442
  43 121   32.43920091
  43 122   34.65226887
  43 123   37.01392430
  43 124   39.53387541
  43 125   42.22243332
  43 126   45.09054158
  43 127   48.14980268
  43 128   51.41249886
  43 129   54.89160290
  43 130   58.60077394
  43 131   62.55432475
  43 132   66.76709138
  43 133   71.25379194
  43 134   76.02563404
  43 135   81.07290651
  43 136   86.27908333
  43 137   90.00505881
  43 138   91.06866432
  43 139   88.72703561
  43 140   84.11039357
  43 141   78.94780207
  43 142   74.12078911
  43 143   69.58484284
  43 144   65.31758882
  43 145   61.30252078
  43 146   57.52496419
  43 147   53.97121819
  43 148   50.62837979
  43 149   47.48428496
  43 150   44.52746355
  43 151   41.74709580
  43 152   39.13297137
  43 153   36.67545132
  43 154   34.36543324
  43 155   32.19431913
  43 156   30.15398568
  43 157   28.23675664
  43 158   26.43537709
  43 159   24.74298946
  43 160   23.15311100
  43 161   21.65961277
  43 162   20.25669982
  43 163   18.93889265
  43 164   17.70100974
  43 165   16.53815105
  43 166   15.44568249
  43 167   14.41922120
  43 168   13.45462167
  43 169   12.54796247
  43 170   11.69553373
  43 171   10.89382521
  43 172   10.13951487
  43 173    9.42945802
  43 174    8.76067694
  43 175    8.13035090
  43 176    7.53580661
  43 177    6.97450910
  43 178    6.44405292
  43 179    5.94215363
  43 180    5.46663972
  43 181    5.01544469
  43 182    4.58659953
  43 183    4.17822537
  43 184    3.78852637
  43 185    3.41578292
  43 186    3.05834494
  43 187    2.71462543
  43 188    2.38309417
  43 189    2.06227162
  43 190    1.75072290
  43 191    1.44705192
  43 192    1.14989567
  43 193    0.85791854
  43 194    0.56980673
  43 195    0.28426276
  43 196    0.00000000
  44   1    0.00000000
  44   2    0.00000000
  44   3    0.00000000
  44   4    0.00000000
  44   5    0.00000000
  44   6    0.00000000
  44   7    0.00219048
  44   8    0.00436335
  44   9    0.00651842
  44  10    0.00866675
  44  11    0.01082359
  44  12    0.01300469
  44  13    0.01522509
  44  14    0.01749892
  44  15    0.01983954
  44  16    0.02225987
  44  17    0.02477257
  44  18    0.02739032
  44  19    0.03012595
  44  20    0.03299257
  44  21    0.03600372
  44  22    0.03917346
  44  23    0.04251646
  44  24    0.04604808
  44  25    0.04978450
  44  26    0.05374274
  44  27    0.05794081
  44  28    0.06239775
  44  29    0.06713374
  44  30    0.07217021
  44  31    0.07752992
  44  32    0.08323706
  44  33    0.08931740
  44  34    0.09579834
  44  35    0.10270912
  44  36    0.11008087
  44  37    0.11794680
  44  38    0.12634237
  44  39    0.13530537
  44  40    0.14487619
  44  41    0.15509792
  44  42    0.16601658
  44  43    0.17768136
  44  44    0.19014477
  44  45    0.20346293
  44  46    0.21769581
  44  47    0.23290749
  44  48    0.24916648
  44  49    0.26654597
  44  50    0.28512423
  44  51    0.30498489
  44  52    0.32621739
  44  53    0.34891733
  44  54    0.37318692
  44  55    0.39913542
  44  56    0.42687966
  44  57    0.45654456
  44  58    0.48826367
  44  59    0.52217978
  44  60    0.55844557
  44  61    0.59722429
  44  62    0.63869048
  44  63    0.68303077
  44  64    0.73044469
  44  65    0.78114561
  44  66    0.83536163
  44  67    0.89333667
  44  68    0.95533149
  44  69    1.02162490
  44  70    1.09251501
  44  71    1.16832049
  44  72    1.24938209
  44  73    1.33606407
  44  74    1.42875585
  44  75    1.52787375
  44  76    1.63386280
  44  77    1.74719876
  44  78    1.86839016
  44  79    1.99798060
  44  80    2.13655110
  44  81    2.28472269
  44  82    2.44315912
  44  83    2.61256976
  44  84    2.79371272
  44  85    2.98739812
  44  86    3.19449168
  44  87    3.41591840
  44  88    3.65266663
  44  89    3.90579231
  44  90    4.17642350
  44  91    4.46576525
  44  92    4.77510473
  44  93    5.10581672
  44  94    5.45936947
  44  95    5.83733085
  44  96    6.24137502
  44  97    6.67328939
  44  98    7.13498211
  44  99    7.62848997
  44 100    8.15598684
  44 101    8.71979254
  44 102    9.32238238
  44 103    9.96639718
  44 104   10.65465392
  44 105   11.39015705
  44 106   12.17611047
  44 107   13.01593022
  44 108   13.91325791
  44 109   14.87197499
  44 110   15.89621783
  44 111   16.99039369
  44 112   18.15919772
  44 113   19.40763089
  44 114   20.74101903
  44 115   22.16503314
  44 116   23.68571076
  44 117   25.30947891
  44 118   27.04317827
  44 119   28.89408905
  44 120   30.86995841
  44 121   32.97902963
  44 122   35.23007303
  44 123   37.63241856
  44 124   40.19598997
  44 125   42.93134002
  44 126   45.84968599
  44 127   48.96294365
  44 128   52.28375750
  44 129   55.82552563
  44 130   59.60242932
  44 131   63.62953340
  44 132   67.92325041
  44 133   72.50330366
  44 134   77.40036511
  44 135   82.68471664
  44 136   87.57522248
  44 137   90.87722513
  44 138   90.96323487
  44 139   87.83048977
  44 140   83.10116160
  44 141   77.96526769
  44 142   73.20048782
  44 143   68.73457756
  44 144   64.53629744
  44 145   60.58638976
  44 146   56.86953979
  44 147   53.37209689
  44 148   50.08140384
  44 149   46.98557742
  44 150   44.07341688
  44 151   41.33435039
  44 152   38.75839419
  44 153   36.33611734
  44 154   34.05860946
  44 155   31.91745095
  44 156   29.90468509
  44 157   28.01279182
  44 158   26.23466315
  44 159   24.56358002
  44 160   22.99319050
  44 161   21.51748927
  44 162   20.13079830
  44 163   18.82774866
  44 164   17.60326332
  44 165   16.45254097
  44 166   15.37104070
  44 167   14.35446749
  44 168   13.39875852
  44 169   12.50007011
  44 170   11.65476540
  44 171   10.85940257
  44 172   10.11072361
  44 173    9.40564368
  44 174    8.74124087
  44 175    8.11474645
  44 176    7.52353550
  44 177    6.96511798
  44 178    6.43713009
  44 179    5.93732601
  44 180    5.46356997
  44 181    5.01382853
  44 182    4.58616323
  44 183    4.17872343
  44 184    3.78973942
  44 185    3.41751571
  44 186    3.06042458
  44 187    2.71689976
  44 188    2.38543031
  44 189    2.06455464
  44 190    1.75285470
  44 191    1.44895024
  44 192    1.15149324
  44 193    0.85916235
  44 194    0.57065753
  44 195    0.28469461
  44 196    0.00000000
  45   1    0.00000000
  45   2    0.00000000
  45   3    0.00000000
  45   4    0.00000000
  45   5    0.00000000
  45   6    0.00000000
  45   7    0.00225620
  45   8    0.00447568
  45   9    0.00666427
  45  10    0.00884079
  45  11    0.01102481
  45  12    0.01323400
  45  13    0.01548406
  45  14    0.01778930
  45  15    0.02016316
  45  16    0.02261857
  45  17    0.02516827
  45  18    0.02782501
  45  19    0.03060172
  45  20    0.03351165
  45  21    0.03656851
  45  22    0.03978652
  45  23    0.04318055
  45  24    0.04676619
  45  25    0.05055982
  45  26    0.05457873
  45  27    0.05884118
  45  28    0.06336649
  45  29    0.06817516
  45  30    0.07328893
  45  31    0.07873090
  45  32    0.08452563
  45  33    0.09069927
  45  34    0.09727966
  45  35    0.10429645
  45  36    0.11178127
  45  37    0.11976784
  45  38    0.12829212
  45  39    0.13739252
  45  40    0.14711001
  45  41    0.15748836
  45  42    0.16857429
  45  43    0.18041773
  45  44    0.19307199
  45  45    0.20659405
  45  46    0.22104479
  45  47    0.23648928
  45  48    0.25299705
  45  49    0.27064244
  45  50    0.28950488
  45  51    0.30966931
  45  52    0.33122652
  45  53    0.35427357
  45  54    0.37891423
  45  55    0.40525944
  45  56    0.43342782
  45  57    0.46354620
  45  58    0.49575017
  45  59    0.53018472
  45  60    0.56700487
  45  61    0.60637637
  45  62    0.64847644
  45  63    0.69349459
  45  64    0.74163343
  45  65    0.79310959
  45  66    0.84815472
  45  67    0.90701648
  45  68    0.96995967
  45  69    1.03726742
  45  70    1.10924244
  45  71    1.18620838
  45  72    1.26851124
  45  73    1.35652097
  45  74    1.45063305
  45  75    1.55127029
  45  76    1.65888470
  45  77    1.77395945
  45  78    1.89701108
  45  79    2.02859172
  45  80    2.16929155
  45  81    2.31974139
  45  82    2.48061549
  45  83    2.65263447
  45  84    2.83656848
  45  85    3.03324057
  45  86    3.24353027
  45  87    3.46837742
  45  88    3.70878625
  45  89    3.96582971
  45  90    4.24065412
  45  91    4.53448407
  45  92    4.84862770
  45  93    5.18448226
  45  94    5.54354006
  45  95    5.92739482
  45  96    6.33774836
  45  97    6.77641777
  45  98    7.24534301
  45  99    7.74659497
  45 100    8.28238407
  45 101    8.85506935
  45 102    9.46716810
  45 103   10.12136618
  45 104   10.82052883
  45 105   11.56771220
  45 106   12.36617561
  45 107   13.21939445
  45 108   14.13107393
  45 109   15.10516357
  45 110   16.14587269
  45 111   17.25768663
  45 112   18.44538419
  45 113   19.71405588
  45 114   21.06912355
  45 115   22.51636104
  45 116   24.06191634
  45 117   25.71233509
  45 118   27.47458575
  45 119   29.35608649
  45 120   31.36473397
  45 121   33.50893435
  45 122   35.79763642
  45 123   38.24036732
  45 124   40.84727078
  45 125   43.62914807
  45 126   46.59750105
  45 127   49.76457627
  45 128   53.14340625
  45 129   56.74783844
  45 130   60.59253268
  45 131   64.69290204
  45 132   69.06503817
  45 133   73.72611074
  45 134   78.69771747
  45 135   84.02144241
  45 136   88.81051636
  45 137   91.32925717
  45 138   90.44077743
  45 139   86.88220065
  45 140   81.83123276
  45 141   76.92379251
  45 142   72.27441200
  45 143   67.89189566
  45 144   63.76503723
  45 145   59.87978919
  45 146   56.22241421
  45 147   52.77992783
  45 148   49.54008741
  45 149   46.49133445
  45 150   43.62274633
  45 151   40.92399758
  45 152   38.38532645
  45 153   35.99750435
  45 154   33.75180712
  45 155   31.63998774
  45 156   29.65425039
  45 157   27.78722573
  45 158   26.03194737
  45 159   24.38182966
  45 160   22.83064655
  45 161   21.37251163
  45 162   20.00185926
  45 163   18.71342674
  45 164   17.50223744
  45 165   16.36358486
  45 166   15.29301756
  45 167   14.28632490
  45 168   13.33952348
  45 169   12.44884438
  45 170   11.61072093
  45 171   10.82177714
  45 172   10.07881670
  45 173    9.37881245
  45 174    8.71889638
  45 175    8.09635000
  45 176    7.50859524
  45 177    6.95318559
  45 178    6.42779773
  45 179    5.93022344
  45 180    5.45836178
  45 181    5.01021162
  45 182    4.58386444
  45 183    4.17749733
  45 184    3.78936629
  45 185    3.41779967
  45 186    3.06119187
  45 187    2.71799720
  45 188    2.38672393
  45 189    2.06592841
  45 190    1.75420945
  45 191    1.45020271
  45 192    1.15257526
  45 193    0.86002019
  45 194    0.57125135
  45 195    0.28499807
  45 196    0.00000000
  46   1    0.00000000
  46   2    0.00000000
  46   3    0.00000000
  46   4    0.00000000
  46   5    0.00000000
  46   6    0.00000000
  46   7    0.00236768
  46   8    0.00463680
  46   9    0.00684889
  46  10    0.00904270
  46  11    0.01124502
  46  12    0.01347543
  46  13    0.01574984
  46  14    0.01808230
  46  15    0.02048596
  46  16    0.02297356
  46  17    0.02555771
  46  18    0.02825113
  46  19    0.03106678
  46  20    0.03401799
  46  21    0.03711856
  46  22    0.04038286
  46  23    0.04382594
  46  24    0.04746355
  46  25    0.05131230
  46  26    0.05538971
  46  27    0.05971428
  46  28    0.06430561
  46  29    0.06918446
  46  30    0.07437290
  46  31    0.07989435
  46  32    0.08577374
  46  33    0.09203756
  46  34    0.09871408
  46  35    0.10583336
  46  36    0.11342750
  46  37    0.12153070
  46  38    0.13017944
  46  39    0.13941269
  46  40    0.14927202
  46  41    0.15980181
  46  42    0.17104948
  46  43    0.18306566
  46  44    0.19590446
  46  45    0.20962368
  46  46    0.22428509
  46  47    0.23995468
  46  48    0.25670302
  46  49    0.27460550
  46  50    0.29374273
  46  51    0.31420087
  46  52    0.33607204
  46  53    0.35945471
  46  54    0.38445416
  46  55    0.41118295
  46  56    0.43976144
  46  57    0.47031828
  46  58    0.50299108
  46  59    0.53792692
  46  60    0.57528310
  46  61    0.61522779
  46  62    0.65794083
  46  63    0.70361448
  46  64    0.75245434
  46  65    0.80468022
  46  66    0.86052719
  46  67    0.92024655
  46  68    0.98410701
  46  69    1.05239589
  46  70    1.12542038
  46  71    1.20350892
  46  72    1.28701265
  46  73    1.37630702
  46  74    1.47179342
  46  75    1.57390097
  46  76    1.68308842
  46  77    1.79984621
  46  78    1.92469864
  46  79    2.05820615
  46  80    2.20096784
  46  81    2.35362408
  46  82    2.51685937
  46  83    2.69140530
  46  84    2.87804379
  46  85    3.07761051
  46  86    3.29099851
  46  87    3.51916216
  46  88    3.76312122
  46  89    4.02396536
  46  90    4.30285878
  46  91    4.60104530
  46  92    4.91985366
  46  93    5.26070323
  46  94    5.62511006
  46  95    6.01469333
  46  96    6.43118221
  46  97    6.87642313
  46  98    7.35238757
  46  99    7.86118023
  46 100    8.40504784
  46 101    8.98638841
  46 102    9.60776108
  46 103   10.27189661
  46 104   10.98170845
  46 105   11.74030449
  46 106   12.55099955
  46 107   13.41732857
  46 108   14.34306065
  46 109   15.33221383
  46 110   16.38907085
  46 111   17.51819582
  46 112   18.72445191
  46 113   20.01302008
  46 114   21.38941910
  46 115   22.85952674
  46 116   24.42960248
  46 117   26.10631166
  46 118   27.89675152
  46 119   29.80847906
  46 120   31.84954117
  46 121   34.02850730
  46 122   36.35450487
  46 123   38.83725808
  46 124   41.48713043
  46 125   44.31517173
  46 126   47.33317045
  46 127   50.55371171
  46 128   53.99023920
  46 129   57.65710779
  46 130   61.56957369
  46 131   65.74353455
  46 132   70.19442619
  46 133   74.93358331
  46 134   79.95805761
  46 135   85.22924138
  46 136   89.67174106
  46 137   91.55419249
  46 138   89.95054227
  46 139   85.77417934
  46 140   80.74542889
  46 141   75.93226079
  46 142   71.37085906
  46 143   67.06539529
  46 144   63.00748211
  46 145   59.18507447
  46 146   55.58551480
  46 147   52.19644388
  46 148   49.00604225
  46 149   46.00307814
  46 150   43.17690206
  46 151   40.51742700
  46 152   38.01510469
  46 153   35.66090066
  46 154   33.44626930
  46 155   31.36312913
  46 156   29.40383876
  46 157   27.56117350
  46 158   25.82830297
  46 159   24.19876965
  46 160   22.66646841
  46 161   21.22562705
  46 162   19.87078789
  46 163   18.59679025
  46 164   17.39875388
  46 165   16.27206333
  46 166   15.21235310
  46 167   14.21549355
  46 168   13.27757764
  46 169   12.39490823
  46 170   11.56398617
  46 171   10.78149881
  46 172   10.04430922
  46 173    9.34944586
  46 174    8.69409269
  46 175    8.07557977
  46 176    7.49137430
  46 177    6.93907198
  46 178    6.41638875
  46 179    5.92115288
  46 180    5.45129738
  46 181    5.00485264
  46 182    4.57993939
  46 183    4.17476189
  46 184    3.78760139
  46 185    3.41680969
  46 186    3.06080304
  46 187    2.71805613
  46 188    2.38709624
  46 189    2.06649761
  46 190    1.75487585
  46 191    1.45088251
  46 192    1.15319981
  46 193    0.86053533
  46 194    0.57161690
  46 195    0.28518746
  46 196    0.00000000
  47   1    0.00000000
  47   2    0.00000000
  47   3    0.00000000
  47   4    0.00000000
  47   5    0.00000000
  47   6    0.00000000
  47   7    0.00258719
  47   8    0.00487351
  47   9    0.00707921
  47  10    0.00927232
  47  11    0.01148217
  47  12    0.01372682
  47  13    0.01602062
  47  14    0.01837649
  47  15    0.02080685
  47  16    0.02332398
  47  17    0.02594022
  47  18    0.02866815
  47  19    0.03152068
  47  20    0.03451117
  47  21    0.03765349
  47  22    0.04096213
  47  23    0.04445226
  47  24    0.04813981
  47  25    0.05204159
  47  26    0.05617531
  47  27    0.06055972
  47  28    0.06521467
  47  29    0.07016119
  47  30    0.07542165
  47  31    0.08101978
  47  32    0.08698083
  47  33    0.09333169
  47  34    0.10010097
  47  35    0.10731918
  47  36    0.11501884
  47  37    0.12323461
  47  38    0.13200350
  47  39    0.14136500
  47  40    0.15136123
  47  41    0.16203722
  47  42    0.17344103
  47  43    0.18562398
  47  44    0.19864093
  47  45    0.21255047
  47  46    0.22741523
  47  47    0.24330212
  47  48    0.26028267
  47  49    0.27843333
  47  50    0.29783581
  47  51    0.31857747
  47  52    0.34075169
  47  53    0.36445832
  47  54    0.38980410
  47  55    0.41690315
  47  56    0.44587749
  47  57    0.47685758
  47  58    0.50998291
  47  59    0.54540264
  47  60    0.58327625
  47  61    0.62377426
  47  62    0.66707900
  47  63    0.71338544
  47  64    0.76290204
  47  65    0.81585172
  47  66    0.87247282
  47  67    0.93302018
  47  68    0.99776631
  47  69    1.06700256
  47  70    1.14104046
  47  71    1.22021310
  47  72    1.30487663
  47  73    1.39541180
  47  74    1.49222572
  47  75    1.59575364
  47  76    1.70646089
  47  77    1.82484494
  47  78    1.95143762
  47  79    2.08680747
  47  80    2.23156225
  47  81    2.38635165
  47  82    2.55187013
  47  83    2.72885997
  47  84    2.91811458
  47  85    3.12048193
  47  86    3.33686830
  47  87    3.56824221
  47  88    3.81563868
  47  89    4.08016370
  47  90    4.36299902
  47  91    4.66540731
  47  92    4.98873754
  47  93    5.33443082
  47  94    5.70402658
  47  95    6.09916909
  47  96    6.52161449
  47  97    6.97323821
  47  98    7.45604289
  47  99    7.97216674
  47 100    8.52389250
  47 101    9.11365690
  47 102    9.74406072
  47 103   10.41787946
  47 104   11.13807468
  47 105   11.90780598
  47 106   12.73044376
  47 107   13.60958268
  47 108   14.54905594
  47 109   15.55295048
  47 110   16.62562297
  47 111   17.77171683
  47 112   18.99618032
  47 113   20.30428564
  47 114   21.70164934
  47 115   23.19425400
  47 116   24.78847140
  47 117   26.49108735
  47 118   28.30932833
  47 119   30.25089033
  47 120   32.32397006
  47 121   34.53729909
  47 122   36.90018128
  47 123   39.42253427
  47 124   42.11493575
  47 125   44.98867611
  47 126   48.05581951
  47 127   51.32927821
  47 128   54.82290818
  47 129   58.55163912
  47 130   62.53164455
  47 131   66.78047368
  47 132   71.31660752
  47 133   76.15577310
  47 134   81.29184066
  47 135   86.60698269
  47 136   90.45206004
  47 137   91.63181282
  47 138   89.39318219
  47 139   84.86198571
  47 140   79.76734772
  47 141   74.99299578
  47 142   70.49713736
  47 143   66.25987448
  47 144   62.26670366
  47 145   58.50448907
  47 146   54.96069129
  47 147   51.62328541
  47 148   48.48077996
  47 149   45.52223031
  47 150   42.73723725
  47 151   40.11593564
  47 152   37.64897728
  47 153   35.32751069
  47 154   33.14315928
  47 155   31.08799884
  47 156   29.15453511
  47 157   27.33568159
  47 158   25.62473799
  47 159   24.01536954
  47 160   22.50158701
  47 161   21.07772779
  47 162   19.73843774
  47 163   18.47865410
  47 164   17.29358917
  47 165   16.17871490
  47 166   15.12974827
  47 167   14.14263747
  47 168   13.21354876
  47 169   12.33885402
  47 170   11.51511895
  47 171   10.73909186
  47 172   10.00769298
  47 173    9.31800430
  47 174    8.66725992
  47 175    8.05283674
  47 176    7.47224572
  47 177    6.92312336
  47 178    6.40322364
  47 179    5.91041028
  47 180    5.44264925
  47 181    4.99800162
  47 182    4.57461667
  47 183    4.17072523
  47 184    3.78463324
  47 185    3.41471557
  47 186    3.05940994
  47 187    2.71721113
  47 188    2.38666525
  47 189    2.06636422
  47 190    1.75494034
  47 191    1.45106102
  47 192    1.15342355
  47 193    0.86075001
  47 194    0.57178222
  47 195    0.28527675
  47 196    0.00000000
  48   1    0.00000000
  48   2    0.00000000
  48   3    0.00000000
  48   4    0.00000000
  48   5    0.00000000
  48   6    0.00118516
  48   7    0.00311795
  48   8    0.00521035
  48   9    0.00735045
  48  10    0.00952234
  48  11    0.01173049
  48  12    0.01398403
  48  13    0.01629346
  48  14    0.01866977
  48  15    0.02112429
  48  16    0.02366867
  48  17    0.02631490
  48  18    0.02907534
  48  19    0.03196283
  48  20    0.03499070
  48  21    0.03817288
  48  22    0.04152393
  48  23    0.04505914
  48  24    0.04879461
  48  25    0.05274731
  48  26    0.05693515
  48  27    0.06137711
  48  28    0.06609326
  48  29    0.07110492
  48  30    0.07643471
  48  31    0.08210668
  48  32    0.08814639
  48  33    0.09458108
  48  34    0.10143974
  48  35    0.10875327
  48  36    0.11655459
  48  37    0.12487885
  48  38    0.13376351
  48  39    0.14324858
  48  40    0.15337675
  48  41    0.16419362
  48  42    0.17574788
  48  43    0.18809154
  48  44    0.20128016
  48  45    0.21537310
  48  46    0.23043381
  48  47    0.24653009
  48  48    0.26373440
  48  49    0.28212419
  48  50    0.30178224
  48  51    0.32279708
  48  52    0.34526331
  48  53    0.36928208
  48  54    0.39496155
  48  55    0.42241735
  48  56    0.45177309
  48  57    0.48316097
  48  58    0.51672233
  48  59    0.55260829
  48  60    0.59098044
  48  61    0.63201158
  48  62    0.67588645
  48  63    0.72280263
  48  64    0.77297134
  48  65    0.82661848
  48  66    0.88398557
  48  67    0.94533087
  48  68    1.01093054
  48  69    1.08107985
  48  70    1.15609453
  48  71    1.23631215
  48  72    1.32209368
  48  73    1.41382505
  48  74    1.51191889
  48  75    1.61681639
  48  76    1.72898923
  48  77    1.84894172
  48  78    1.97721299
  48  79    2.11437943
  48  80    2.26105724
  48  81    2.41790511
  48  82    2.58562722
  48  83    2.76497625
  48  84    2.95675677
  48  85    3.16182876
  48  86    3.38111137
  48  87    3.61558697
  48  88    3.86630543
  48  89    4.13438872
  48  90    4.42103576
  48  91    4.72752767
  48  92    5.05523328
  48  93    5.40561503
  48  94    5.78023529
  48  95    6.18076305
  48  96    6.60898101
  48  97    7.06679321
  48  98    7.55623306
  48  99    8.07947193
  48 100    8.63882822
  48 101    9.23677709
  48 102    9.87596069
  48 103   10.55919906
  48 104   11.28950172
  48 105   12.07007991
  48 106   12.90435960
  48 107   13.79599526
  48 108   14.74888445
  48 109   15.76718327
  48 110   16.85532277
  48 111   18.01802625
  48 112   19.26032769
  48 113   20.58759127
  48 114   22.00553211
  48 115   23.52023839
  48 116   25.13819491
  48 117   26.86630841
  48 118   28.71193479
  48 119   30.68290855
  48 120   32.78757495
  48 121   35.03482520
  48 122   37.43413538
  48 123   39.99560994
  48 124   42.73003059
  48 125   45.64891228
  48 126   48.76456898
  48 127   52.09019607
  48 128   55.63998736
  48 129   59.42933698
  48 130   63.47526868
  48 131   67.79749740
  48 132   72.42130908
  48 133   77.38598894
  48 134   82.77204212
  48 135   87.80156339
  48 136   91.25987403
  48 137   91.49471073
  48 138   88.48631862
  48 139   83.85302136
  48 140   78.78836928
  48 141   74.07550953
  48 142   69.64709095
  48 143   65.47556641
  48 144   61.54428513
  48 145   57.83973907
  48 146   54.34953873
  48 147   51.06192636
  48 148   47.96567913
  48 149   45.05009710
  48 150   42.30500108
  48 151   39.72072539
  48 152   37.28810476
  48 153   34.99845706
  48 154   32.84356362
  48 155   30.81564832
  48 156   28.90735615
  48 157   27.11173193
  48 158   25.42219943
  48 159   23.83254113
  48 160   22.33687876
  48 161   20.92965465
  48 162   19.60561396
  48 163   18.35978786
  48 164   17.18747741
  48 165   16.08423846
  48 166   15.04586719
  48 167   14.06838649
  48 168   13.14803301
  48 169   12.28124495
  48 170   11.46465034
  48 171   10.69505607
  48 172    9.96943737
  48 173    9.28492779
  48 174    8.63880968
  48 175    8.02850515
  48 176    7.45156738
  48 177    6.90567230
  48 178    6.38861072
  48 179    5.89828066
  48 180    5.43268011
  48 181    4.98989994
  48 182    4.56811723
  48 183    4.16558871
  48 184    3.78064448
  48 185    3.41168194
  48 186    3.05715993
  48 187    2.71559293
  48 188    2.38554563
  48 189    2.06562740
  48 190    1.75448706
  48 191    1.45080773
  48 192    1.15330167
  48 193    0.86070539
  48 194    0.57177463
  48 195    0.28527959
  48 196    0.00000000
  49   1    0.00000000
  49   2    0.00000000
  49   3    0.00000000
  49   4    0.00000000
  49   5    0.00000000
  49   6    0.00162743
  49   7    0.00350158
  49   8    0.00552035
  49   9    0.00761932
  49  10    0.00977425
  49  11    0.01198037
  49  12    0.01424136
  49  13    0.01656467
  49  14    0.01895959
  49  15    0.02143645
  49  16    0.02400629
  49  17    0.02668072
  49  18    0.02947191
  49  19    0.03239258
  49  20    0.03545604
  49  21    0.03867624
  49  22    0.04206781
  49  23    0.04564618
  49  24    0.04942755
  49  25    0.05342908
  49  26    0.05766885
  49  27    0.06216605
  49  28    0.06694099
  49  29    0.07201523
  49  30    0.07741164
  49  31    0.08315458
  49  32    0.08926992
  49  33    0.09578522
  49  34    0.10272982
  49  35    0.11013500
  49  36    0.11803410
  49  37    0.12646269
  49  38    0.13545870
  49  39    0.14506262
  49  40    0.15531769
  49  41    0.16627007
  49  42    0.17796904
  49  43    0.19046726
  49  44    0.20382098
  49  45    0.21809032
  49  46    0.23333949
  49  47    0.24963714
  49  48    0.26705664
  49  49    0.28567640
  49  50    0.30558024
  49  51    0.32685778
  49  52    0.34960481
  49  53    0.37392376
  49  54    0.39992411
  49  55    0.42772295
  49  56    0.45744545
  49  57    0.48922547
  49  58    0.52320610
  49  59    0.55954038
  49  60    0.59839194
  49  61    0.63993574
  49  62    0.68435886
  49  63    0.73186138
  49  64    0.78265720
  49  65    0.83697507
  49  66    0.89505959
  49  67    0.95717231
  49  68    1.02359291
  49  69    1.09462043
  49  70    1.17057465
  49  71    1.25179750
  49  72    1.33865457
  49  73    1.43153679
  49  74    1.53086214
  49  75    1.63707753
  49  76    1.75066082
  49  77    1.87212288
  49  78    2.00200995
  49  79    2.14090602
  49  80    2.28943543
  49  81    2.44826565
  49  82    2.61811024
  49  83    2.79973200
  49  84    2.99394636
  49  85    3.20162494
  49  86    3.42369943
  49  87    3.66116568
  49  88    3.91508805
  49  89    4.18660409
  49  90    4.47692948
  49  91    4.78736339
  49  92    5.11929405
  49  93    5.47420483
  49  94    5.85368060
  49  95    6.25941460
  49  96    6.69321568
  49  97    7.15701603
  49  98    7.65287942
  49  99    8.18300993
  49 100    8.74976127
  49 101    9.35564665
  49 102   10.00334927
  49 103   10.69573344
  49 104   11.43585644
  49 105   12.22698098
  49 106   13.07258858
  49 107   13.97639354
  49 108   14.94235791
  49 109   15.97470726
  49 110   17.07794738
  49 111   18.25688195
  49 112   19.51663134
  49 113   20.86265243
  49 114   22.30075970
  49 115   23.83714768
  49 116   25.47841489
  49 117   27.23158942
  49 118   29.10415656
  49 119   31.10408863
  49 120   33.23987760
  49 121   35.52057096
  49 122   37.95581153
  49 123   40.55588210
  49 124   43.33175562
  49 125   46.29515189
  49 126   49.45860159
  49 127   52.83551911
  49 128   56.44029095
  49 129   60.28840807
  49 130   64.39675103
  49 131   68.78439963
  49 132   73.47511769
  49 133   78.50468530
  49 134   83.94019507
  49 135   88.91891257
  49 136   91.65656687
  49 137   90.96718264
  49 138   87.55865980
  49 139   82.61115967
  49 140   77.77306746
  49 141   73.17018076
  49 142   68.81901775
  49 143   64.71317952
  49 144   60.84155496
  49 145   57.19223392
  49 146   53.75341396
  49 147   50.51365433
  49 148   47.46196787
  49 149   44.58785865
  49 150   41.88133398
  49 151   39.33290205
  49 152   36.93356104
  49 153   34.67478312
  49 154   32.54849560
  49 155   30.54706066
  49 156   28.66325441
  49 157   26.89024603
  49 158   25.22157726
  49 159   23.65114240
  49 160   22.17316922
  49 161   20.78220050
  49 162   19.47307657
  49 163   18.24091861
  49 164   17.08111289
  49 165   15.98929570
  49 166   14.96133926
  49 167   13.99333815
  49 168   13.08159664
  49 169   12.22261657
  49 170   11.41308589
  49 171   10.64986778
  49 172    9.92999033
  49 173    9.25063668
  49 174    8.60913569
  49 175    8.00295298
  49 176    7.42968244
  49 177    6.88703809
  49 178    6.37284630
  49 179    5.88503829
  49 180    5.42164304
  49 181    4.98078038
  49 182    4.56065436
  49 183    4.15954693
  49 184    3.77581173
  49 185    3.40786819
  49 186    3.05419576
  49 187    2.71332829
  49 188    2.38384867
  49 189    2.06438346
  49 190    1.75359777
  49 191    1.45019019
  49 192    1.15288785
  49 193    0.86044150
  49 194    0.57162073
  49 195    0.28520922
  49 196    0.00000000
  50   1    0.00000000
  50   2    0.00000000
  50   3    0.00000000
  50   4    0.00000000
  50   5    0.00000000
  50   6    0.00182950
  50   7    0.00375462
  50   8    0.00577227
  50   9    0.00786273
  50  10    0.01001409
  50  11    0.01222334
  50  12    0.01449338
  50  13    0.01683060
  50  14    0.01924339
  50  15    0.02174147
  50  16    0.02433543
  50  17    0.02703661
  50  18    0.02985701
  50  19    0.03280924
  50  20    0.03590660
  50  21    0.03916307
  50  22    0.04259336
  50  23    0.04621297
  50  24    0.05003826
  50  25    0.05408652
  50  26    0.05837604
  50  27    0.06292617
  50  28    0.06775746
  50  29    0.07289169
  50  30    0.07835201
  50  31    0.08416303
  50  32    0.09035093
  50  33    0.09694357
  50  34    0.10397064
  50  35    0.11146379
  50  36    0.11945673
  50  37    0.12798546
  50  38    0.13708834
  50  39    0.14680635
  50  40    0.15718323
  50  41    0.16826566
  50  42    0.18010353
  50  43    0.19275010
  50  44    0.20626230
  50  45    0.22070093
  50  46    0.23613098
  50  47    0.25262189
  50  48    0.27024791
  50  49    0.28908837
  50  50    0.30922809
  50  51    0.33075773
  50  52    0.35377423
  50  53    0.37838121
  50  54    0.40468948
  50  55    0.43281749
  50  56    0.46289192
  50  57    0.49504820
  50  58    0.52943115
  50  59    0.56619561
  50  60    0.60550716
  50  61    0.64754287
  50  62    0.69249207
  50  63    0.74055720
  50  64    0.79195476
  50  65    0.84691625
  50  66    0.90568923
  50  67    0.96853839
  50  68    1.03574681
  50  69    1.10761717
  50  70    1.18447314
  50  71    1.26666082
  50  72    1.35455029
  50  73    1.44853728
  50  74    1.54904492
  50  75    1.65652566
  50  76    1.77146327
  50  77    1.89437502
  50  78    2.02581398
  50  79    2.16637147
  50  80    2.31667972
  50  81    2.47741468
  50  82    2.64929902
  50  83    2.83310531
  50  84    3.02965949
  50  85    3.23984452
  50  86    3.46460425
  50  87    3.70494760
  50  88    3.96195304
  50  89    4.23677328
  50  90    4.53064034
  50  91    4.84487097
  50  92    5.18087238
  50  93    5.54014837
  50  94    5.92430584
  50  95    6.33506181
  50  96    6.77425075
  50  97    7.24383253
  50  98    7.74590080
  50  99    8.28269190
  50 100    8.85659436
  50 101    9.47015903
  50 102   10.12610975
  50 103   10.82735477
  50 104   11.57699882
  50 105   12.37835589
  50 106   13.23496289
  50 107   14.15059394
  50 108   15.12927566
  50 109   16.17530328
  50 110   17.29325769
  50 111   18.48802347
  50 112   19.76480798
  50 113   21.12916156
  50 114   22.58699891
  50 115   24.14462179
  50 116   25.80874322
  50 117   27.58651322
  50 118   29.48554657
  50 119   31.51395271
  50 120   33.68036848
  50 121   35.99399401
  50 122   38.46463291
  50 123   41.10273724
  50 124   43.91945842
  50 125   46.92670406
  50 126   50.13719882
  50 127   53.56454146
  50 128   57.22323643
  50 129   61.12864836
  50 130   65.29677260
  50 131   69.74364542
  50 132   74.48427145
  50 133   79.53177256
  50 134   84.90123720
  50 135   89.63335664
  50 136   91.84729153
  50 137   90.52302615
  50 138   86.52056350
  50 139   81.59066549
  50 140   76.83396383
  50 141   72.30610201
  50 142   68.02117140
  50 143   63.97569082
  50 144   60.16013111
  50 145   56.56322562
  50 146   53.17345777
  50 147   49.97956601
  50 148   46.97071730
  50 149   44.13656563
  50 150   41.46726716
  50 151   38.95347689
  50 152   36.58633637
  50 153   34.35745675
  50 154   32.25889933
  50 155   30.28315486
  50 156   28.42312258
  50 157   26.67208920
  50 158   25.02370846
  50 159   23.47198127
  50 160   22.01123668
  50 161   20.63611359
  50 162   19.34154348
  50 163   18.12273386
  50 164   16.97515266
  50 165   15.89451342
  50 166   14.87676126
  50 167   13.91805961
  50 168   13.01477761
  50 169   12.16347822
  50 170   11.36090690
  50 171   10.60398093
  50 172    9.88977920
  50 173    9.21553251
  50 174    8.57861443
  50 175    7.97653249
  50 176    7.40691979
  50 177    6.86752707
  50 178    6.35621498
  50 179    5.87094687
  50 180    5.40978168
  50 181    4.97086724
  50 182    4.55243379
  50 183    4.15278776
  50 184    3.77030569
  50 185    3.40342846
  50 186    3.05065563
  50 187    2.71053999
  50 188    2.38168224
  50 189    2.06272580
  50 190    1.75235177
  50 191    1.44927400
  50 192    1.15223421
  50 193    0.85999724
  50 194    0.57134634
  50 195    0.28507854
  50 196    0.00000000
  51   1    0.00000000
  51   2    0.00000000
  51   3    0.00000000
  51   4    0.00000000
  51   5    0.00000000
  51   6    0.00194328
  51   7    0.00393016
  51   8    0.00597448
  51   9    0.00807674
  51  10    0.01023614
  51  11    0.01245446
  51  12    0.01473627
  51  13    0.01708833
  51  14    0.01951896
  51  15    0.02203765
  51  16    0.02465479
  51  17    0.02738155
  51  18    0.03022981
  51  19    0.03321214
  51  20    0.03634183
  51  21    0.03963290
  51  22    0.04310012
  51  23    0.04675911
  51  24    0.05062635
  51  25    0.05471927
  51  26    0.05905634
  51  27    0.06365710
  51  28    0.06854229
  51  29    0.07373393
  51  30    0.07925541
  51  31    0.08513159
  51  32    0.09138895
  51  33    0.09805565
  51  34    0.10516170
  51  35    0.11273908
  51  36    0.12082190
  51  37    0.12944652
  51  38    0.13865176
  51  39    0.14847904
  51  40    0.15897256
  51  41    0.17017956
  51  42    0.18215045
  51  43    0.19493910
  51  44    0.20860305
  51  45    0.22320380
  51  46    0.23880706
  51  47    0.25548305
  51  48    0.27330682
  51  49    0.29235860
  51  50    0.31272416
  51  51    0.33449518
  51  52    0.35776967
  51  53    0.38265242
  51  54    0.40925547
  51  55    0.43769863
  51  56    0.46810996
  51  57    0.50062645
  51  58    0.53539452
  51  59    0.57257078
  51  60    0.61232268
  51  61    0.65482929
  51  62    0.70028207
  51  63    0.74888579
  51  64    0.80085939
  51  65    0.85643702
  51  66    0.91586906
  51  67    0.97942325
  51  68    1.04738591
  51  69    1.12006321
  51  70    1.19778256
  51  71    1.28089407
  51  72    1.36977213
  51  73    1.46481706
  51  74    1.56645698
  51  75    1.67514964
  51  76    1.79138453
  51  77    1.91568505
  51  78    2.04861083
  51  79    2.19076031
  51  80    2.34277330
  51  81    2.50533393
  51  82    2.67917364
  51  83    2.86507448
  51  84    3.06387256
  51  85    3.27646176
  51  86    3.50379772
  51  87    3.74690207
  51  88    4.00686691
  51  89    4.28485970
  51  90    4.58212833
  51  91    4.90000667
  51  92    5.23992038
  51  93    5.60339319
  51  94    5.99205354
  51  95    6.40764165
  51  96    6.85201710
  51  97    7.32716689
  51  98    7.83521399
  51  99    8.37842644
  51 100    8.95922709
  51 101    9.58020391
  51 102   10.24412092
  51 103   10.95392985
  51 104   11.71278251
  51 105   12.52404388
  51 106   13.39130600
  51 107   14.31840270
  51 108   15.30942519
  51 109   16.36873850
  51 110   17.50099891
  51 111   18.71117238
  51 112   20.00455393
  51 113   21.38678818
  51 114   22.86389101
  51 115   24.44227253
  51 116   26.12876129
  51 117   27.93063020
  51 118   29.85562403
  51 119   31.91198918
  51 120   34.10850591
  51 121   36.45452381
  51 122   38.96000141
  51 123   41.63555106
  51 124   44.49249045
  51 125   47.54290183
  51 126   50.79969774
  51 127   54.27668415
  51 128   57.98858701
  51 129   61.95093569
  51 130   66.17949417
  51 131   70.68839182
  51 132   75.48478547
  51 133   80.55534185
  51 134   85.83956944
  51 135   90.22487759
  51 136   91.94397341
  51 137   90.11952149
  51 138   85.75633126
  51 139   80.72366434
  51 140   75.97366386
  51 141   71.48860599
  51 142   67.25623206
  51 143   63.26444019
  51 144   59.50093445
  51 145   55.95355909
  51 146   52.61053225
  51 147   49.46055302
  51 148   46.49284063
  51 149   43.69714240
  51 150   41.06372726
  51 151   38.58337186
  51 152   36.24734264
  51 153   34.04737560
  51 154   31.97565485
  51 155   30.02479076
  51 156   28.18779815
  51 157   26.45807488
  51 158   24.82938114
  51 159   23.29581947
  51 160   21.85181571
  51 161   20.49210080
  51 162   19.21169353
  51 163   18.00588419
  51 164   16.87021905
  51 165   15.80048575
  51 166   14.79269937
  51 167   13.84308938
  51 168   12.94808718
  51 169   12.10431440
  51 170   11.30857169
  51 171   10.55782825
  51 172    9.84921173
  51 173    9.17999875
  51 174    8.54760585
  51 175    7.94958082
  51 176    7.38359452
  51 177    6.84743300
  51 178    6.33899001
  51 179    5.85625983
  51 180    5.39733034
  51 181    4.96037647
  51 182    4.54365378
  51 183    4.14549241
  51 184    3.76429113
  51 185    3.39851166
  51 186    3.04667315
  51 187    2.70734682
  51 188    2.37915076
  51 189    2.06074488
  51 190    1.75082594
  51 191    1.44812272
  51 192    1.15139129
  51 193    0.85941033
  51 194    0.57097654
  51 195    0.28490006
  51 196    0.00000000
  52   1    0.00000000
  52   2    0.00000000
  52   3    0.00000000
  52   4    0.00000000
  52   5    0.00000000
  52   6    0.00202122
  52   7    0.00406402
  52   8    0.00614267
  52   9    0.00826593
  52  10    0.01044027
  52  11    0.01267197
  52  12    0.01496792
  52  13    0.01733591
  52  14    0.01978463
  52  15    0.02232363
  52  16    0.02496326
  52  17    0.02771463
  52  18    0.03058957
  52  19    0.03360066
  52  20    0.03676120
  52  21    0.04008526
  52  22    0.04358770
  52  23    0.04728423
  52  24    0.05119146
  52  25    0.05532698
  52  26    0.05970941
  52  27    0.06435847
  52  28    0.06929511
  52  29    0.07454156
  52  30    0.08012143
  52  31    0.08605986
  52  32    0.09238356
  52  33    0.09912099
  52  34    0.10630248
  52  35    0.11396034
  52  36    0.12212902
  52  37    0.13084528
  52  38    0.14014831
  52  39    0.15007998
  52  40    0.16068496
  52  41    0.17201096
  52  42    0.18410894
  52  43    0.19703332
  52  44    0.21084226
  52  45    0.22559789
  52  46    0.24136660
  52  47    0.25821937
  52  48    0.27623203
  52  49    0.29548566
  52  50    0.31606693
  52  51    0.33806847
  52  52    0.36158935
  52  53    0.38673547
  52  54    0.41362003
  52  55    0.44236412
  52  56    0.47309718
  52  57    0.50595761
  52  58    0.54109342
  52  59    0.57866289
  52  60    0.61883525
  52  61    0.66179147
  52  62    0.70772508
  52  63    0.75684303
  52  64    0.80936663
  52  65    0.86553255
  52  66    0.92559388
  52  67    0.98982125
  52  68    1.05850410
  52  69    1.13195194
  52  70    1.21049575
  52  71    1.29448948
  52  72    1.38431164
  52  73    1.48036700
  52  74    1.58308840
  52  75    1.69293871
  52  76    1.81041288
  52  77    1.93604020
  52  78    2.07038666
  52  79    2.21405744
  52  80    2.36769971
  52  81    2.53200545
  52  82    2.70771456
  52  83    2.89561819
  52  84    3.09656225
  52  85    3.31145120
  52  86    3.54125204
  52  87    3.78699864
  52  88    4.04979636
  52  89    4.33082687
  52  90    4.63135347
  52  91    4.95272663
  52  92    5.29638994
  52  93    5.66388650
  52  94    6.05686568
  52  95    6.47709036
  52  96    6.92644462
  52  97    7.40694195
  52  98    7.92073404
  52  99    8.47012002
  52 100    9.05755644
  52 101    9.68566778
  52 102   10.35725767
  52 103   11.07532079
  52 104   11.84305553
  52 105   12.66387743
  52 106   13.54143336
  52 107   14.47961663
  52 108   15.48258290
  52 109   16.55476710
  52 110   17.70090116
  52 111   18.92603283
  52 112   20.23554550
  52 113   21.63517899
  52 114   23.13105155
  52 115   24.72968297
  52 116   26.43801890
  52 117   28.26345660
  52 118   30.21387221
  52 119   32.29764981
  52 120   34.52371277
  52 121   36.90155797
  52 122   39.44129387
  52 123   42.15368406
  52 124   45.05019861
  52 125   48.14307704
  52 126   51.44540835
  52 127   54.97123444
  52 128   58.73567833
  52 129   62.75506502
  52 130   67.04685953
  52 131   71.62867886
  52 132   76.51337816
  52 133   81.68778385
  52 134   87.02052310
  52 135   90.84387167
  52 136   91.95234708
  52 137   89.61559408
  52 138   85.00494442
  52 139   79.89721465
  52 140   75.15262017
  52 141   70.70466668
  52 142   66.52000492
  52 143   62.57821450
  52 144   58.86384939
  52 145   55.36358233
  52 146   52.06521190
  52 147   48.95731346
  52 148   46.02910733
  52 149   43.27039963
  52 150   40.67154696
  52 151   38.22342864
  52 152   35.91742125
  52 153   33.74537399
  52 154   31.69958437
  52 155   29.77277458
  52 156   27.95806844
  52 157   26.24896928
  52 158   24.63933869
  52 159   23.12337632
  52 160   21.69560065
  52 161   20.35083081
  52 162   19.08416935
  52 163   17.89098594
  52 164   16.76690205
  52 165   15.70777636
  52 166   14.70969112
  52 167   13.76893914
  52 168   12.88201155
  52 169   12.04558623
  52 170   11.25651679
  52 171   10.51182223
  52 172    9.80867700
  52 173    9.14440168
  52 174    8.51645405
  52 175    7.92242058
  52 176    7.36000840
  52 177    6.82703755
  52 178    6.32143358
  52 179    5.84122058
  52 180    5.38451433
  52 181    4.94951588
  52 182    4.53450526
  52 183    4.13783554
  52 184    3.75792700
  52 185    3.39326156
  52 186    3.04237739
  52 187    2.70386361
  52 188    2.37635524
  52 189    2.05852826
  52 190    1.74909469
  52 191    1.44679794
  52 192    1.15040808
  52 193    0.85871735
  52 194    0.57053561
  52 195    0.28468589
  52 196    0.00000000
  53   1    0.00000000
  53   2    0.00000000
  53   3    0.00000000
  53   4    0.00000000
  53   5    0.00000000
  53   6    0.00208567
  53   7    0.00417828
  53   8    0.00629087
  53   9    0.00843713
  53  10    0.01062884
  53  11    0.01287595
  53  12    0.01518745
  53  13    0.01757216
  53  14    0.02003923
  53  15    0.02259835
  53  16    0.02525994
  53  17    0.02803509
  53  18    0.03093567
  53  19    0.03397427
  53  20    0.03716425
  53  21    0.04051974
  53  22    0.04405570
  53  23    0.04778796
  53  24    0.05173326
  53  25    0.05590932
  53  26    0.06033492
  53  27    0.06502996
  53  28    0.07001559
  53  29    0.07531422
  53  30    0.08094972
  53  31    0.08694742
  53  32    0.09333433
  53  33    0.10013916
  53  34    0.10739254
  53  35    0.11512708
  53  36    0.12337759
  53  37    0.13218115
  53  38    0.14157738
  53  39    0.15160853
  53  40    0.16231972
  53  41    0.17375912
  53  42    0.18597820
  53  43    0.19903191
  53  44    0.21297899
  53  45    0.22788218
  53  46    0.24380853
  53  47    0.26082971
  53  48    0.27902231
  53  49    0.29846821
  53  50    0.31925494
  53  51    0.34147607
  53  52    0.36523162
  53  53    0.39062855
  53  54    0.41778121
  53  55    0.44681188
  53  56    0.47785129
  53  57    0.51103924
  53  58    0.54652522
  53  59    0.58446908
  53  60    0.62504177
  53  61    0.66842607
  53  62    0.71481747
  53  63    0.76442502
  53  64    0.81747226
  53  65    0.87419828
  53  66    0.93485873
  53  67    0.99972702
  53  68    1.06909556
  53  69    1.14327703
  53  70    1.22260584
  53  71    1.30743960
  53  72    1.39816076
  53  73    1.49517830
  53  74    1.59892961
  53  75    1.70988244
  53  76    1.82853698
  53  77    1.95542815
  53  78    2.09112798
  53  79    2.23624819
  53  80    2.39144295
  53  81    2.55741176
  53  82    2.73490265
  53  83    2.92471553
  53  84    3.12770572
  53  85    3.34478781
  53  86    3.57693977
  53  87    3.82520727
  53  88    4.09070840
  53  89    4.37463861
  53  90    4.67827602
  53  91    5.00298717
  53  92    5.35023301
  53  93    5.72157541
  53  94    6.11868404
  53  95    6.54334380
  53  96    6.99746257
  53  97    7.48307969
  53  98    8.00237485
  53  99    8.55767756
  53 100    9.15147737
  53 101    9.78643456
  53 102   10.46539169
  53 103   11.19138572
  53 104   11.96766105
  53 105   12.79768317
  53 106   13.68515335
  53 107   14.63402398
  53 108   15.64851502
  53 109   16.73313120
  53 110   17.89268026
  53 111   19.13229220
  53 112   20.45743945
  53 113   21.87395807
  53 114   23.38807007
  53 115   25.00640666
  53 116   26.73603267
  53 117   28.58447210
  53 118   30.55973487
  53 119   32.67034500
  53 120   34.92537049
  53 121   37.33445543
  53 122   39.90785516
  53 123   42.65647623
  53 124   45.59192406
  53 125   48.72656447
  53 126   52.07361182
  53 127   55.64727199
  53 128   59.46300476
  53 129   63.53805808
  53 130   67.89265597
  53 131   72.55288746
  53 132   77.55862433
  53 133   82.98897054
  53 134   88.05929798
  53 135   91.54147815
  53 136   91.77412674
  53 137   88.74438455
  53 138   84.09099786
  53 139   79.02753843
  53 140   74.33584689
  53 141   69.94053744
  53 142   65.80725282
  53 143   61.91512693
  53 144   58.24835739
  53 145   54.79338494
  53 146   51.53788890
  53 147   48.47040688
  53 148   45.58017633
  53 149   42.85705669
  53 150   40.29148136
  53 151   37.87442124
  53 152   35.59735325
  53 153   33.45223134
  53 154   31.43145933
  53 155   29.52786506
  53 156   27.73467598
  53 157   26.04549609
  53 158   24.45428404
  53 159   22.95533255
  53 160   21.54324903
  53 161   20.21293726
  53 162   18.95958021
  53 163   17.77862377
  53 164   16.66576158
  53 165   15.61692053
  53 166   14.62824728
  53 167   13.69609539
  53 168   12.81701328
  53 169   11.98773274
  53 170   11.20515816
  53 171   10.46635626
  53 172    9.76854635
  53 173    9.10909115
  53 174    8.48548799
  53 175    7.89536046
  53 176    7.33645047
  53 177    6.80661068
  53 178    6.30379724
  53 179    5.82606286
  53 180    5.37155015
  53 181    4.93848533
  53 182    4.52517201
  53 183    4.12998539
  53 184    3.75136651
  53 185    3.38781684
  53 186    3.03789292
  53 187    2.70020125
  53 188    2.37339328
  53 189    2.05616058
  53 190    1.74723002
  53 191    1.44535924
  53 192    1.14933198
  53 193    0.85795369
  53 194    0.57004709
  53 195    0.28444779
  53 196    0.00000000
  54   1    0.00000000
  54   2    0.00000000
  54   3    0.00000000
  54   4    0.00000000
  54   5    0.00000000
  54   6    0.00215152
  54   7    0.00428932
  54   8    0.00643057
  54   9    0.00859665
  54  10    0.01080457
  54  11    0.01306711
  54  12    0.01539459
  54  13    0.01779643
  54  14    0.02028200
  54  15    0.02286111
  54  16    0.02554418
  54  17    0.02834239
  54  18    0.03126762
  54  19    0.03433254
  54  20    0.03755059
  54  21    0.04093599
  54  22    0.04450381
  54  23    0.04827000
  54  24    0.05225143
  54  25    0.05646597
  54  26    0.06093255
  54  27    0.06567126
  54  28    0.07070339
  54  29    0.07605159
  54  30    0.08173991
  54  31    0.08779393
  54  32    0.09424088
  54  33    0.10110975
  54  34    0.10843143
  54  35    0.11623884
  54  36    0.12456709
  54  37    0.13345362
  54  38    0.14293841
  54  39    0.15306408
  54  40    0.16387619
  54  41    0.17542334
  54  42    0.18775748
  54  43    0.20093407
  54  44    0.21501238
  54  45    0.23005574
  54  46    0.24613184
  54  47    0.26331298
  54  48    0.28167649
  54  49    0.30130501
  54  50    0.32228686
  54  51    0.34471650
  54  52    0.36869489
  54  53    0.39432997
  54  54    0.42173718
  54  55    0.45103993
  54  56    0.48237018
  54  57    0.51586905
  54  58    0.55168742
  54  59    0.58998667
  54  60    0.63093934
  54  61    0.67472995
  54  62    0.72155585
  54  63    0.77162807
  54  64    0.82517229
  54  65    0.88242987
  54  66    0.94365891
  54  67    1.00913547
  54  68    1.07915475
  54  69    1.15403248
  54  70    1.23410630
  54  71    1.31973732
  54  72    1.41131172
  54  73    1.50924253
  54  74    1.61397143
  54  75    1.72597083
  54  76    1.84574591
  54  77    1.97383697
  54  78    2.11082180
  54  79    2.25731835
  54  80    2.41398746
  54  81    2.58153586
  54  82    2.76071934
  54  83    2.95234614
  54  84    3.15728062
  54  85    3.37644710
  54  86    3.61083403
  54  87    3.86149843
  54  88    4.12957059
  54  89    4.41625920
  54  90    4.72285667
  54  91    5.05074501
  54  92    5.40140188
  54  93    5.77640728
  54  94    6.17745053
  54  95    6.60633778
  54  96    7.06500004
  54  97    7.55550169
  54  98    8.08004963
  54  99    8.64100299
  54 100    9.24088346
  54 101    9.88238633
  54 102   10.56839226
  54 103   11.30197973
  54 104   12.08643832
  54 105   12.92528285
  54 106   13.82226828
  54 107   14.78140563
  54 108   15.80697873
  54 109   16.90356193
  54 110   18.07603886
  54 111   19.32962206
  54 112   20.66987369
  54 113   22.10272720
  54 114   23.63450992
  54 115   25.27196667
  54 116   27.02228421
  54 117   28.89311661
  54 118   30.89261148
  54 119   33.02943702
  54 120   35.31281010
  54 121   37.75252540
  54 122   40.35898632
  54 123   43.14323834
  54 124   46.11700720
  54 125   49.29274634
  54 126   52.68370541
  54 127   56.30404885
  54 128   60.16910074
  54 129   64.29591323
  54 130   68.70466129
  54 131   73.42209273
  54 132   78.48980622
  54 133   83.98246420
  54 134   89.03880991
  54 135   91.85514868
  54 136   91.22576117
  54 137   87.85215240
  54 138   82.92382475
  54 139   78.10252091
  54 140   73.52033256
  54 141   69.19442559
  54 142   65.11683448
  54 143   61.27459146
  54 144   57.65429495
  54 145   54.24310408
  54 146   51.02890981
  54 147   48.00032453
  54 148   45.14663763
  54 149   42.45776928
  54 150   39.92422780
  54 151   37.53707106
  54 152   35.28787110
  54 153   33.16868169
  54 154   31.17200825
  54 155   29.29078003
  54 156   27.51832410
  54 157   25.84834135
  54 158   24.27488388
  54 159   22.79233407
  54 160   21.39538492
  54 161   20.07902169
  54 162   18.83850468
  54 163   17.66935305
  54 164   16.56732974
  54 165   15.52842712
  54 166   14.54885363
  54 167   13.62502110
  54 168   12.75353280
  54 169   11.93117223
  54 170   11.15489236
  54 171   10.42180562
  54 172    9.72917429
  54 173    9.07440143
  54 174    8.45502224
  54 175    7.86869585
  54 176    7.31319752
  54 177    6.78641118
  54 178    6.28632228
  54 179    5.81101102
  54 180    5.35864580
  54 181    4.92747699
  54 182    4.51583089
  54 183    4.12210397
  54 184    3.74475731
  54 185    3.38231120
  54 186    3.03333994
  54 187    2.69646680
  54 188    2.37035914
  54 189    2.05372361
  54 190    1.74530151
  54 191    1.44386424
  54 192    1.14820884
  54 193    0.85715360
  54 194    0.56953373
  54 195    0.28419710
  54 196    0.00000000
  55   1    0.00000000
  55   2    0.00000000
  55   3    0.00000000
  55   4    0.00000000
  55   5    0.00000000
  55   6    0.00223969
  55   7    0.00441406
  55   8    0.00657121
  55   9    0.00874875
  55  10    0.01096895
  55  11    0.01324563
  55  12    0.01558901
  55  13    0.01800823
  55  14    0.02051245
  55  15    0.02311142
  55  16    0.02581558
  55  17    0.02863614
  55  18    0.03158507
  55  19    0.03467515
  55  20    0.03791992
  55  21    0.04133372
  55  22    0.04493175
  55  23    0.04873008
  55  24    0.05274571
  55  25    0.05699667
  55  26    0.06150204
  55  27    0.06628207
  55  28    0.07135823
  55  29    0.07675335
  55  30    0.08249169
  55  31    0.08859904
  55  32    0.09510285
  55  33    0.10203237
  55  34    0.10941874
  55  35    0.11729517
  55  36    0.12569707
  55  37    0.13466220
  55  38    0.14423086
  55  39    0.15444608
  55  40    0.16535377
  55  41    0.17700298
  55  42    0.18944608
  55  43    0.20273904
  55  44    0.21694163
  55  45    0.23211773
  55  46    0.24833560
  55  47    0.26566820
  55  48    0.28419351
  55  49    0.30399489
  55  50    0.32516144
  55  51    0.34778843
  55  52    0.37197771
  55  53    0.39783818
  55  54    0.42548626
  55  55    0.45504645
  55  56    0.48665187
  55  57    0.52044489
  55  58    0.55657772
  55  59    0.59521314
  55  60    0.63652524
  55  61    0.68070017
  55  62    0.72793703
  55  63    0.77844873
  55  64    0.83246296
  55  65    0.89022323
  55  66    0.95199000
  55  67    1.01804177
  55  68    1.08867644
  55  69    1.16421258
  55  70    1.24499093
  55  71    1.33137588
  55  72    1.42375718
  55  73    1.52255166
  55  74    1.62820511
  55  75    1.74119433
  55  76    1.86202925
  55  77    1.99125526
  55  78    2.12945565
  55  79    2.27725427
  55  80    2.43531831
  55  81    2.60436137
  55  82    2.78514662
  55  83    2.97849028
  55  84    3.18526529
  55  85    3.40640525
  55  86    3.64290863
  55  87    3.89584326
  55  88    4.16635116
  55  89    4.45565363
  55  90    4.76505681
  55  91    5.09595750
  55  92    5.44984945
  55  93    5.82833007
  55  94    6.23310756
  55  95    6.66600858
  55  96    7.12898640
  55  97    7.62412965
  55  98    8.15367156
  55  99    8.71999992
  55 100    9.32566767
  55 101    9.97340417
  55 102   10.66612720
  55 103   11.40695579
  55 104   12.19922382
  55 105   13.04649450
  55 106   13.95257571
  55 107   14.92153635
  55 108   15.95772353
  55 109   17.06578088
  55 110   18.25066771
  55 111   19.51767936
  55 112   20.87246832
  55 113   22.32106653
  55 114   23.86990843
  55 115   25.52585496
  55 116   27.29621822
  55 117   29.18878682
  55 118   31.21185156
  55 119   33.37423152
  55 120   35.68530011
  55 121   38.15501103
  55 122   40.79392392
  55 123   43.61322934
  55 124   46.62477273
  55 125   49.84107663
  55 126   53.27536041
  55 127   56.94155892
  55 128   60.85435345
  55 129   65.02927392
  55 130   69.48307699
  55 131   74.23499833
  55 132   79.31031712
  55 133   84.74853628
  55 134   89.61484054
  55 135   91.98233390
  55 136   90.78688519
  55 137   86.86639952
  55 138   81.98165519
  55 139   77.25111071
  55 140   72.74291256
  55 141   68.47705266
  55 142   64.45179613
  55 143   60.65745319
  55 144   57.08197493
  55 145   53.71301622
  55 146   50.53864171
  55 147   47.54753730
  55 148   44.72904772
  55 149   42.07315608
  55 150   39.57044630
  55 151   37.21206268
  55 152   34.98967118
  55 153   32.89542359
  55 154   30.92192483
  55 155   29.06220309
  55 156   27.30968254
  55 157   25.65815818
  55 158   24.10177279
  55 159   22.63499552
  55 160   21.25260211
  55 161   19.94965640
  55 162   18.72149320
  55 163   17.56370218
  55 164   16.47211286
  55 165   15.44278048
  55 166   14.47197271
  55 167   13.55615720
  55 168   12.69198982
  55 169   11.87630347
  55 170   11.10609766
  55 171   10.37852852
  55 172    9.69089942
  55 173    9.04065198
  55 174    8.42535762
  55 175    7.84270946
  55 176    7.29051465
  55 177    6.76668704
  55 178    6.26924013
  55 179    5.79628045
  55 180    5.34600109
  55 181    4.91667558
  55 182    4.50665199
  55 183    4.11434722
  55 184    3.73824159
  55 185    3.37687349
  55 186    3.02883433
  55 187    2.69276355
  55 188    2.36734380
  55 189    2.05129633
  55 190    1.74337635
  55 191    1.44236860
  55 192    1.14708297
  55 193    0.85635017
  55 194    0.56901755
  55 195    0.28394483
  55 196    0.00000000
  56   1    0.00000000
  56   2    0.00000000
  56   3    0.00000000
  56   4    0.00000000
  56   5    0.00000000
  56   6    0.00240216
  56   7    0.00457371
  56   8    0.00671777
  56   9    0.00889323
  56  10    0.01112077
  56  11    0.01341049
  56  12    0.01577002
  56  13    0.01820711
  56  14    0.02073029
  56  15    0.02334909
  56  16    0.02607395
  56  17    0.02891616
  56  18    0.03188785
  56  19    0.03500191
  56  20    0.03827204
  56  21    0.04171273
  56  22    0.04533930
  56  23    0.04916796
  56  24    0.05321587
  56  25    0.05750118
  56  26    0.06204313
  56  27    0.06686213
  56  28    0.07197983
  56  29    0.07741922
  56  30    0.08320476
  56  31    0.08936243
  56  32    0.09591991
  56  33    0.10290667
  56  34    0.11035411
  56  35    0.11829569
  56  36    0.12676711
  56  37    0.13580642
  56  38    0.14545427
  56  39    0.15575400
  56  40    0.16675191
  56  41    0.17849744
  56  42    0.19104338
  56  43    0.20444615
  56  44    0.21876601
  56  45    0.23406734
  56  46    0.25041897
  56  47    0.26789444
  56  48    0.28657237
  56  49    0.30653679
  56  50    0.32787753
  56  51    0.35069062
  56  52    0.37507876
  56  53    0.40115171
  56  54    0.42902686
  56  55    0.45882973
  56  56    0.49069453
  56  57    0.52476478
  56  58    0.56119396
  56  59    0.60014617
  56  60    0.64179695
  56  61    0.68633400
  56  62    0.73395804
  56  63    0.78488376
  56  64    0.83934076
  56  65    0.89757458
  56  66    0.95984784
  56  67    1.02644142
  56  68    1.09765571
  56  69    1.17381199
  56  70    1.25525389
  56  71    1.34234893
  56  72    1.43549020
  56  73    1.53509812
  56  74    1.64162236
  56  75    1.75554388
  56  76    1.87737708
  56  77    2.00767217
  56  78    2.14701763
  56  79    2.29604289
  56  80    2.45542118
  56  81    2.62587256
  56  82    2.80816723
  56  83    3.00312895
  56  84    3.21163882
  56  85    3.43463924
  56  86    3.67313820
  56  87    3.92821382
  56  88    4.20101923
  56  89    4.49278782
  56  90    4.80483875
  56  91    5.13858297
  56  92    5.49552959
  56  93    5.87729264
  56  94    6.28559844
  56  95    6.72229328
  56  96    7.18935184
  56  97    7.68888600
  56  98    8.22315437
  56  99    8.79457238
  56 100    9.40572316
  56 101   10.05936902
  56 102   10.75846378
  56 103   11.50616590
  56 104   12.30585241
  56 105   13.16113383
  56 106   14.07586990
  56 107   15.05418642
  56 108   16.10049297
  56 109   17.21950178
  56 110   18.41624752
  56 111   19.69610821
  56 112   21.06482716
  56 113   22.52853581
  56 114   24.09377753
  56 115   25.76753214
  56 116   27.55724108
  56 117   29.47083290
  56 118   31.51674881
  56 119   33.70396796
  56 120   36.04203188
  56 121   38.54106752
  56 122   41.21180804
  56 123   44.06560992
  56 124   47.11446354
  56 125   50.37099093
  56 126   53.84841545
  56 127   57.56046722
  56 128   61.52114129
  56 129   65.74412951
  56 130   70.24158494
  56 131   75.02174372
  56 132   80.08548651
  56 133   85.42585674
  56 134   90.04850026
  56 135   92.04075885
  56 136   90.43655724
  56 137   86.19271872
  56 138   81.21354067
  56 139   76.48666794
  56 140   72.01441726
  56 141   67.79325874
  56 142   63.81390946
  56 143   60.06432295
  56 144   56.53169183
  56 145   53.20341130
  56 146   50.06746044
  56 147   47.11251577
  56 148   44.32795517
  56 149   41.70382211
  56 150   39.23077885
  56 151   36.90005945
  56 152   34.70342615
  56 153   32.63313008
  56 154   30.68187589
  56 155   28.84279016
  56 156   27.10939286
  56 157   25.47557142
  56 158   23.93555717
  56 159   22.48390375
  56 160   21.11546710
  56 161   19.82538711
  56 162   18.60907048
  56 163   17.46217475
  56 164   16.38059346
  56 165   15.36044217
  56 166   14.39804535
  56 167   13.48992411
  56 168   12.63278457
  56 169   11.82350693
  56 170   11.05913514
  56 171   10.33686707
  56 172    9.65404529
  56 173    9.00814826
  56 174    8.39678196
  56 175    7.81767196
  56 176    7.26865585
  56 177    6.74767604
  56 178    6.25277283
  56 179    5.78207790
  56 180    5.33380794
  56 181    4.90625865
  56 182    4.49779890
  56 183    4.10686520
  56 184    3.73195626
  56 185    3.37162787
  56 186    3.02448782
  56 187    2.68919108
  56 188    2.36443505
  56 189    2.04895497
  56 190    1.74151946
  56 191    1.44092611
  56 192    1.14599718
  56 193    0.85557541
  56 194    0.56851981
  56 195    0.28370157
  56 196    0.00000000
  57   1    0.00000000
  57   2    0.00000000
  57   3    0.00000000
  57   4    0.00000000
  57   5    0.00103981
  57   6    0.00280487
  57   7    0.00477915
  57   8    0.00685981
  57   9    0.00902124
  57  10    0.01125495
  57  11    0.01355922
  57  12    0.01593662
  57  13    0.01839279
  57  14    0.02093553
  57  15    0.02357420
  57  16    0.02631936
  57  17    0.02918249
  57  18    0.03217593
  57  19    0.03531276
  57  20    0.03860686
  57  21    0.04207287
  57  22    0.04572629
  57  23    0.04958347
  57  24    0.05366169
  57  25    0.05797928
  57  26    0.06255560
  57  27    0.06741122
  57  28    0.07256794
  57  29    0.07804894
  57  30    0.08387883
  57  31    0.09008381
  57  32    0.09669175
  57  33    0.10373234
  57  34    0.11123719
  57  35    0.11924004
  57  36    0.12777682
  57  37    0.13688589
  57  38    0.14660818
  57  39    0.15698737
  57  40    0.16807011
  57  41    0.17990618
  57  42    0.19254880
  57  43    0.20605478
  57  44    0.22048484
  57  45    0.23590386
  57  46    0.25238118
  57  47    0.26999088
  57  48    0.28881218
  57  49    0.30892975
  57  50    0.33043408
  57  51    0.35342194
  57  52    0.37799680
  57  53    0.40426925
  57  54    0.43235758
  57  55    0.46238825
  57  56    0.49449649
  57  57    0.52882691
  57  58    0.56553417
  57  59    0.60478363
  57  60    0.64675216
  57  61    0.69162890
  57  62    0.73961613
  57  63    0.79093019
  57  64    0.84580245
  57  65    0.90448037
  57  66    0.96722861
  57  67    1.03433024
  57  68    1.10608800
  57  69    1.18282573
  57  70    1.26488976
  57  71    1.35265053
  57  72    1.44650428
  57  73    1.54687480
  57  74    1.65421541
  57  75    1.76901095
  57  76    1.89178004
  57  77    2.02307743
  57  78    2.16349647
  57  79    2.31367184
  57  80    2.47428245
  57  81    2.64605448
  57  82    2.82976471
  57  83    3.02624402
  57  84    3.23638121
  57  85    3.46112700
  57  86    3.70149836
  57  87    3.95858315
  57  88    4.23354504
  57  89    4.52762880
  57  90    4.84216598
  57  91    5.17858096
  57  92    5.53839740
  57  93    5.92324519
  57  94    6.33486782
  57  95    6.77513036
  57  96    7.24602787
  57  97    7.74969448
  57  98    8.28841306
  57  99    8.86462558
  57 100    9.48094412
  57 101   10.14016272
  57 102   10.84526995
  57 103   11.59946235
  57 104   12.40615879
  57 105   13.26901574
  57 106   14.19194348
  57 107   15.17912347
  57 108   16.23502660
  57 109   17.36443272
  57 110   18.57245109
  57 111   19.86454211
  57 112   21.24653996
  57 113   22.72467638
  57 114   24.30560531
  57 115   25.99642829
  57 116   27.80472037
  57 117   29.73855622
  57 118   31.80653601
  57 119   34.01781045
  57 120   36.38210437
  57 121   38.90973772
  57 122   41.61164306
  57 123   44.49937765
  57 124   47.58512708
  57 125   50.88169376
  57 126   54.40245252
  57 127   58.16122557
  57 128   62.17194590
  57 129   66.44775766
  57 130   70.99863713
  57 131   75.82529248
  57 132   80.90469106
  57 133   86.16294941
  57 134   90.47309949
  57 135   92.06417556
  57 136   90.08797457
  57 137   85.59949344
  57 138   80.51830020
  57 139   75.77385606
  57 140   71.32317584
  57 141   67.13910007
  57 142   63.20177118
  57 143   59.49473510
  57 144   56.00341128
  57 145   52.71450340
  57 146   49.61574330
  57 147   46.69574889
  57 148   43.94392441
  57 149   41.35038062
  57 150   38.90586775
  57 151   36.60171809
  57 152   34.42979657
  57 153   32.38245787
  57 154   30.45250884
  57 155   28.63317547
  57 156   26.91807344
  57 157   25.30118175
  57 158   23.77681881
  57 159   22.33962084
  57 160   20.98452184
  57 161   19.70673540
  57 162   18.50173764
  57 163   17.36525150
  57 164   16.29323204
  57 165   15.28185266
  57 166   14.32749225
  57 167   13.42672302
  57 168   12.57629914
  57 169   11.77314593
  57 170   11.01434972
  57 171   10.29714818
  57 172    9.61892126
  57 173    8.97718248
  57 174    8.36957076
  57 175    7.79384257
  57 176    7.24786449
  57 177    6.72960614
  57 178    6.23713338
  57 179    5.76860184
  57 180    5.32225072
  57 181    4.89639685
  57 182    4.48942898
  57 183    4.09980231
  57 184    3.72603316
  57 185    3.36669392
  57 186    3.02040807
  57 187    2.68584544
  57 188    2.36171754
  57 189    2.04677306
  57 190    1.73979346
  57 191    1.43958866
  57 192    1.14499282
  57 193    0.85486020
  57 194    0.56806105
  57 195    0.28347760
  57 196    0.00000000
  58   1    0.00000000
  58   2    0.00000000
  58   3    0.00000000
  58   4    0.00000000
  58   5    0.00135853
  58   6    0.00300960
  58   7    0.00489733
  58   8    0.00694857
  58   9    0.00911308
  58  10    0.01136363
  58  11    0.01368911
  58  12    0.01608827
  58  13    0.01856555
  58  14    0.02112865
  58  15    0.02378721
  58  16    0.02655217
  58  17    0.02943537
  58  18    0.03244944
  58  19    0.03560773
  58  20    0.03892433
  58  21    0.04241408
  58  22    0.04609262
  58  23    0.04997645
  58  24    0.05408303
  58  25    0.05843078
  58  26    0.06303924
  58  27    0.06792911
  58  28    0.07312234
  58  29    0.07864227
  58  30    0.08451368
  58  31    0.09076294
  58  32    0.09741811
  58  33    0.10450908
  58  34    0.11206769
  58  35    0.12012788
  58  36    0.12872586
  58  37    0.13790024
  58  38    0.14769222
  58  39    0.15814579
  58  40    0.16930791
  58  41    0.18122873
  58  42    0.19396181
  58  43    0.20756437
  58  44    0.22209754
  58  45    0.23762666
  58  46    0.25422153
  58  47    0.27195677
  58  48    0.29091214
  58  49    0.31117289
  58  50    0.33283015
  58  51    0.35598138
  58  52    0.38073074
  58  53    0.40718962
  58  54    0.43547712
  58  55    0.46572059
  58  56    0.49805622
  58  57    0.53262964
  58  58    0.56959658
  58  59    0.60912358
  58  60    0.65138876
  58  61    0.69658261
  58  62    0.74490883
  58  63    0.79658532
  58  64    0.85184509
  58  65    0.91093739
  58  66    0.97412878
  58  67    1.04170437
  58  68    1.11396912
  58  69    1.19124921
  58  70    1.27389350
  58  71    1.36227518
  58  72    1.45679339
  58  73    1.55787510
  58  74    1.66597699
  58  75    1.78158758
  58  76    1.90522941
  58  77    2.03746145
  58  78    2.17888162
  58  79    2.33012952
  58  80    2.49188935
  58  81    2.66489302
  58  82    2.84992348
  58  83    3.04781830
  58  84    3.25947349
  58  85    3.48584756
  58  86    3.72796592
  58  87    3.98692558
  58  88    4.26390010
  58  89    4.56014500
  58  90    4.87700347
  58  91    5.21591255
  58  92    5.57840964
  58  93    5.96613958
  58  94    6.38086215
  58  95    6.82446013
  58  96    7.29894793
  58  97    7.80648080
  58  98    8.34936467
  58  99    8.93006675
  58 100    9.55122676
  58 101   10.21566905
  58 102   10.92641544
  58 103   11.68669905
  58 104   12.49997899
  58 105   13.36995604
  58 106   14.30058943
  58 107   15.29611464
  58 108   16.36106236
  58 109   17.50027865
  58 110   18.71894620
  58 111   20.02260688
  58 112   21.41718541
  58 113   22.90901413
  58 114   24.50485880
  58 115   26.21194516
  58 116   28.03798611
  58 117   29.99120891
  58 118   32.08038205
  58 119   34.31484094
  58 120   36.70451153
  58 121   39.25993068
  58 122   41.99226204
  58 123   44.91330623
  58 124   48.03550441
  58 125   51.37193501
  58 126   54.93630297
  58 127   58.74291442
  58 128   62.80659579
  58 129   67.14237520
  58 130   71.76419230
  58 131   76.67970279
  58 132   81.86897859
  58 133   87.19314714
  58 134   90.97902741
  58 135   92.02349468
  58 136   89.61238466
  58 137   84.94172101
  58 138   79.80870625
  58 139   75.07067909
  58 140   70.65090825
  58 141   66.50701978
  58 142   62.61240023
  58 143   58.94765217
  58 144   55.49695269
  58 145   52.24651681
  58 146   49.18392211
  58 147   46.29778205
  58 148   43.57756460
  58 149   41.01347532
  58 150   38.59637270
  58 151   36.31770202
  58 152   34.16944123
  58 153   32.14405548
  58 154   30.23445810
  58 155   28.43397679
  58 156   26.73632378
  58 157   25.13556934
  58 158   23.62611799
  58 159   22.20268687
  58 160   20.86028615
  58 161   19.59420086
  58 162   18.39997422
  58 163   17.27339212
  58 164   16.21046870
  58 165   15.20743279
  58 166   14.26071530
  58 167   13.36693724
  58 168   12.52289860
  58 169   11.72556767
  58 170   10.97207112
  58 171   10.25968450
  58 172    9.58582327
  58 173    8.94803432
  58 174    8.34398782
  58 175    7.77146963
  58 176    7.22837388
  58 177    6.71269603
  58 178    6.22252622
  58 179    5.75604286
  58 180    5.31150656
  58 181    4.88725424
  58 182    4.48169357
  58 183    4.09329752
  58 184    3.72059921
  58 185    3.36218682
  58 186    3.01669882
  58 187    2.68281920
  58 188    2.35927294
  58 189    2.04482156
  58 190    1.73825879
  58 191    1.43840636
  58 192    1.14410980
  58 193    0.85423438
  58 194    0.56766113
  58 195    0.28328281
  58 196    0.00000000
  59   1    0.00000000
  59   2    0.00000000
  59   3    0.00000000
  59   4    0.00000000
  59   5    0.00139016
  59   6    0.00298971
  59   7    0.00487163
  59   8    0.00695187
  59   9    0.00915536
  59  10    0.01144288
  59  11    0.01380014
  59  12    0.01622622
  59  13    0.01872682
  59  14    0.02131089
  59  15    0.02398908
  59  16    0.02677306
  59  17    0.02967524
  59  18    0.03270865
  59  19    0.03588697
  59  20    0.03922451
  59  21    0.04273632
  59  22    0.04643820
  59  23    0.05034681
  59  24    0.05447973
  59  25    0.05885554
  59  26    0.06349389
  59  27    0.06841562
  59  28    0.07364283
  59  29    0.07919900
  59  30    0.08510906
  59  31    0.09139956
  59  32    0.09809872
  59  33    0.10523663
  59  34    0.11284531
  59  35    0.12095894
  59  36    0.12961392
  59  37    0.13884913
  59  38    0.14870603
  59  39    0.15922888
  59  40    0.17046493
  59  41    0.18246466
  59  42    0.19528196
  59  43    0.20897443
  59  44    0.22360358
  59  45    0.23923515
  59  46    0.25593941
  59  47    0.27379145
  59  48    0.29287153
  59  49    0.31326544
  59  50    0.33506492
  59  51    0.35836803
  59  52    0.38327960
  59  53    0.40991175
  59  54    0.43838433
  59  55    0.46882553
  59  56    0.50137239
  59  57    0.53617150
  59  58    0.57337959
  59  59    0.61316429
  59  60    0.65570486
  59  61    0.70119304
  59  62    0.74983388
  59  63    0.80184668
  59  64    0.85746600
  59  65    0.91694271
  59  66    0.98054516
  59  67    1.04856034
  59  68    1.12129525
  59  69    1.19907824
  59  70    1.28226053
  59  71    1.37121784
  59  72    1.46635202
  59  73    1.56809295
  59  74    1.67690047
  59  75    1.79326646
  59  76    1.91771712
  59  77    2.05081535
  59  78    2.19316329
  59  79    2.34540511
  59  80    2.50822994
  59  81    2.68237500
  59  82    2.86862900
  59  83    3.06783570
  59  84    3.28089783
  59  85    3.50878116
  59  86    3.75251898
  59  87    4.01321681
  59  88    4.29205745
  59  89    4.59030645
  59  90    4.90931791
  59  91    5.25054067
  59  92    5.61552501
  59  93    6.00592979
  59  94    6.42353005
  59  95    6.87022524
  59  96    7.34804795
  59  97    7.85917329
  59  98    8.40592897
  59  99    8.99080600
  59 100    9.61647028
  59 101   10.28577485
  59 102   11.00177313
  59 103   11.76773303
  59 104   12.58715204
  59 105   13.46377336
  59 106   14.40160317
  59 107   15.40492900
  59 108   16.47833933
  59 109   17.62674451
  59 110   18.85539892
  59 111   20.16992442
  59 112   21.57633518
  59 113   23.08106373
  59 114   24.69098813
  59 115   26.41346019
  59 116   28.25633422
  59 117   30.22799618
  59 118   32.33739231
  59 119   34.59405649
  59 120   37.00813515
  59 121   39.59040836
  59 122   42.35230538
  59 123   45.30591387
  59 124   48.46398368
  59 125   51.83993236
  59 126   55.44787510
  59 127   59.30274024
  59 128   63.42062553
  59 129   67.81979340
  59 130   72.52339821
  59 131   77.56737363
  59 132   83.02617710
  59 133   88.11075488
  59 134   91.59064874
  59 135   91.80685356
  59 136   88.75515672
  59 137   84.08640671
  59 138   79.02367909
  59 139   74.34982912
  59 140   69.98564482
  59 141   65.89196496
  59 142   62.04385810
  59 143   58.42254732
  59 144   55.01244051
  59 145   51.79988434
  59 146   48.77257889
  59 147   45.91926912
  59 148   43.22956139
  59 149   40.69380148
  59 150   38.30298574
  59 151   36.04869228
  59 152   33.92302545
  59 153   31.91856965
  59 154   30.02835020
  59 155   28.24579957
  59 156   26.56472790
  59 157   24.97929679
  59 158   23.48399599
  59 159   22.07362217
  59 160   20.74325971
  59 161   19.48826293
  59 162   18.30423982
  59 163   17.18703680
  59 164   16.13272462
  59 165   15.13758514
  59 166   14.19809887
  59 167   13.31093333
  59 168   12.47293207
  59 169   11.68110425
  59 170   10.93261481
  59 171   10.22477525
  59 172    9.55503470
  59 173    8.92097165
  59 174    8.32028595
  59 175    7.75079125
  59 176    7.21040779
  59 177    6.69715555
  59 178    6.20914763
  59 179    5.74458406
  59 180    5.30174570
  59 181    4.87898857
  59 182    4.47473824
  59 183    4.08748459
  59 184    3.71577662
  59 185    3.35821756
  59 186    3.01346007
  59 187    2.68020162
  59 188    2.35717999
  59 189    2.04316891
  59 190    1.73697380
  59 191    1.43742759
  59 192    1.14338664
  59 193    0.85372676
  59 194    0.56733919
  59 195    0.28312677
  59 196    0.00000000
  60   1    0.00000000
  60   2    0.00000000
  60   3    0.00000000
  60   4    0.00000000
  60   5    0.00121797
  60   6    0.00269943
  60   7    0.00466710
  60   8    0.00685976
  60   9    0.00915027
  60  10    0.01149821
  60  11    0.01389760
  60  12    0.01635463
  60  13    0.01887961
  60  14    0.02148434
  60  15    0.02418121
  60  16    0.02698296
  60  17    0.02990269
  60  18    0.03295393
  60  19    0.03615067
  60  20    0.03950748
  60  21    0.04303959
  60  22    0.04676298
  60  23    0.05069445
  60  24    0.05485169
  60  25    0.05925340
  60  26    0.06391938
  60  27    0.06887058
  60  28    0.07412924
  60  29    0.07971895
  60  30    0.08566480
  60  31    0.09199348
  60  32    0.09873339
  60  33    0.10591476
  60  34    0.11356983
  60  35    0.12173295
  60  36    0.13044074
  60  37    0.13973229
  60  38    0.14964931
  60  39    0.16023631
  60  40    0.17154082
  60  41    0.18361360
  60  42    0.19650887
  60  43    0.21028454
  60  44    0.22500250
  60  45    0.24072886
  60  46    0.25753431
  60  47    0.27549435
  60  48    0.29468974
  60  49    0.31520676
  60  50    0.33713767
  60  51    0.36058112
  60  52    0.38564255
  60  53    0.41243473
  60  54    0.44107823
  60  55    0.47170197
  60  56    0.50444382
  60  57    0.53945120
  60  58    0.57688180
  60  59    0.61690422
  60  60    0.65969881
  60  61    0.70545841
  60  62    0.75438931
  60  63    0.80671212
  60  64    0.86266280
  60  65    0.92249375
  60  66    0.98647491
  60  67    1.05489503
  60  68    1.12806296
  60  69    1.20630907
  60  70    1.28998674
  60  71    1.37947399
  60  72    1.47517518
  60  73    1.57752287
  60  74    1.68697978
  60  75    1.80404091
  60  76    1.92923582
  60  77    2.06313100
  60  78    2.20633251
  60  79    2.35948871
  60  80    2.52329326
  60  81    2.69848830
  60  82    2.88586781
  60  83    3.08628131
  60  84    3.30063769
  60  85    3.52990945
  60  86    3.77513714
  60  87    4.03743416
  60  88    4.31799186
  60  89    4.61808507
  60  90    4.93907797
  60  91    5.28243038
  60  92    5.64970453
  60  93    6.04257227
  60  94    6.46282287
  60  95    6.91237124
  60  96    7.39326694
  60  97    7.90770361
  60  98    8.45802928
  60  99    9.04675725
  60 100    9.67657790
  60 101   10.35037122
  60 102   11.07122034
  60 103   11.84242595
  60 104   12.66752178
  60 105   13.55029121
  60 106   14.49478499
  60 107   15.50534025
  60 108   16.58660078
  60 109   17.74353871
  60 110   18.98147764
  60 111   20.30611714
  60 112   21.72355889
  60 113   23.24033414
  60 114   24.86343265
  60 115   26.60033283
  60 116   28.45903287
  60 117   30.44808232
  60 118   32.57661359
  60 119   34.85437229
  60 120   37.29174496
  60 121   39.89978239
  60 122   42.69021605
  60 123   45.67546527
  60 124   48.86863409
  60 125   52.28350294
  60 126   55.93453837
  60 127   59.83699433
  60 128   64.00730912
  60 129   68.46432540
  60 130   73.23261749
  60 131   78.35079652
  60 132   83.89003848
  60 133   88.98584235
  60 134   91.83268847
  60 135   91.22570913
  60 136   87.87035797
  60 137   82.96175235
  60 138   78.16618540
  60 139   73.61701051
  60 140   69.33009975
  60 141   65.29516885
  60 142   61.49694375
  60 143   57.92016263
  60 144   54.55064772
  60 145   51.37540809
  60 146   48.38252562
  60 147   45.56101508
  60 148   42.90070170
  60 149   40.39212163
  60 150   38.02644180
  60 151   35.79539503
  60 152   33.69122657
  60 153   31.70664956
  60 154   29.83480711
  60 155   28.06923971
  60 156   26.40385672
  60 157   24.83291114
  60 158   23.35097702
  60 159   21.95292900
  60 160   20.63392367
  60 161   19.38938243
  60 162   18.21497558
  60 163   17.10660760
  60 164   16.06040336
  60 165   15.07269523
  60 166   14.14001094
  60 167   13.25906218
  60 168   12.42673379
  60 169   11.64007362
  60 170   10.89628288
  60 171   10.19270702
  60 172    9.52682703
  60 173    8.89625125
  60 174    8.29870754
  60 175    7.73203583
  60 176    7.19418101
  60 177    6.68318617
  60 178    6.19718616
  60 179    5.73440136
  60 180    5.29313183
  60 181    4.87175157
  60 182    4.46870312
  60 183    4.08249227
  60 184    3.71168311
  60 185    3.35489304
  60 186    3.01078819
  60 187    2.67807876
  60 188    2.35551465
  60 189    2.04188116
  60 190    1.73599476
  60 191    1.43669901
  60 192    1.14286055
  60 193    0.85336514
  60 194    0.56711374
  60 195    0.28301872
  60 196    0.00000000
  61   1    0.00000000
  61   2    0.00000000
  61   3    0.00000000
  61   4    0.00000000
  61   5    0.00078715
  61   6    0.00193377
  61   7    0.00425625
  61   8    0.00669728
  61   9    0.00912439
  61  10    0.01154812
  61  11    0.01399308
  61  12    0.01648056
  61  13    0.01902825
  61  14    0.02165169
  61  15    0.02436527
  61  16    0.02718290
  61  17    0.03011838
  61  18    0.03318566
  61  19    0.03639905
  61  20    0.03977334
  61  21    0.04332393
  61  22    0.04706694
  61  23    0.05101929
  61  24    0.05519879
  61  25    0.05962426
  61  26    0.06431559
  61  27    0.06929385
  61  28    0.07458139
  61  29    0.08020194
  61  30    0.08618071
  61  31    0.09254452
  61  32    0.09932191
  61  33    0.10654329
  61  34    0.11424104
  61  35    0.12244970
  61  36    0.13120608
  61  37    0.14054947
  61  38    0.15052180
  61  39    0.16116781
  61  40    0.17253528
  61  41    0.18467525
  61  42    0.19764219
  61  43    0.21149435
  61  44    0.22629392
  61  45    0.24210738
  61  46    0.25900576
  61  47    0.27706500
  61  48    0.29636625
  61  49    0.31699626
  61  50    0.33904779
  61  51    0.36261999
  61  52    0.38781887
  61  53    0.41475779
  61  54    0.44355797
  61  55    0.47434900
  61  56    0.50726949
  61  57    0.54246767
  61  58    0.58010203
  61  59    0.62034209
  61  60    0.66336916
  61  61    0.70937714
  61  62    0.75857340
  61  63    0.81117976
  61  64    0.86743345
  61  65    0.92758825
  61  66    0.99191556
  61  67    1.06070571
  61  68    1.13426926
  61  69    1.21293840
  61  70    1.29706848
  61  71    1.38703962
  61  72    1.48325844
  61  73    1.58615996
  61  74    1.69620953
  61  75    1.81390498
  61  76    1.93977891
  61  77    2.07440112
  61  78    2.21838119
  61  79    2.37237135
  61  80    2.53706938
  61  81    2.71322188
  61  82    2.90162768
  61  83    3.10314151
  61  84    3.31867793
  61  85    3.54921558
  61  86    3.79580164
  61  87    4.05955672
  61  88    4.34168001
  61  89    4.64345483
  61  90    4.96625461
  61  91    5.31154923
  61  92    5.68091189
  61  93    6.07602640
  61  94    6.49869507
  61  95    6.95084710
  61  96    7.43454763
  61  97    7.95200743
  61  98    8.50559326
  61  99    9.09783907
  61 100    9.73145790
  61 101   10.40935473
  61 102   11.13464028
  61 103   11.91064576
  61 104   12.74093873
  61 105   13.62934012
  61 106   14.57994251
  61 107   15.59712967
  61 108   16.68559764
  61 109   17.85037713
  61 110   19.09685770
  61 111   20.43081341
  61 112   21.85843033
  61 113   23.38633569
  61 114   25.02162877
  61 115   26.77191347
  61 116   28.64533220
  61 117   30.65060087
  61 118   32.79704434
  61 119   35.09463118
  61 120   37.55400632
  61 121   40.18651908
  61 122   43.00424298
  61 123   46.01998181
  61 124   49.24725467
  61 125   52.70025032
  61 126   56.39374324
  61 127   60.34297714
  61 128   64.56357678
  61 129   69.07171301
  61 130   73.88517355
  61 131   79.02687339
  61 132   84.53323401
  61 133   89.46618726
  61 134   91.89625212
  61 135   90.75820463
  61 136   86.89064698
  61 137   82.05623853
  61 138   77.37527740
  61 139   72.91669059
  61 140   68.70017284
  61 141   64.72310908
  61 142   60.97481942
  61 143   57.44242432
  61 144   54.11300068
  61 145   50.97428202
  61 146   48.01482425
  61 147   45.22399037
  61 148   42.59188331
  61 149   40.10927177
  61 150   37.76752285
  61 151   35.55854436
  61 152   33.47473606
  61 153   31.50894847
  61 154   29.65444767
  61 155   27.90488479
  61 156   26.25426929
  61 157   24.69694511
  61 158   23.22756935
  61 159   21.84109274
  61 160   20.53274187
  61 161   19.29800271
  61 162   18.13260531
  61 163   17.03250958
  61 164   15.99389191
  61 165   15.01313262
  61 166   14.08680417
  61 167   13.21165999
  61 168   12.38462397
  61 169   11.60278046
  61 170   10.86336484
  61 171   10.16375455
  61 172    9.50146059
  61 173    8.87411940
  61 174    8.27948520
  61 175    7.71542263
  61 176    7.17989976
  61 177    6.67098147
  61 178    6.18682302
  61 179    5.72566398
  61 180    5.28582242
  61 181    4.86568930
  61 182    4.46372308
  61 183    4.07844460
  61 184    3.70843208
  61 185    3.35231633
  61 186    3.00877610
  61 187    2.67653361
  61 188    2.35435019
  61 189    2.04102202
  61 190    1.73537599
  61 191    1.43626569
  61 192    1.14256744
  61 193    0.85317638
  61 194    0.56700264
  61 195    0.28296758
  61 196    0.00000000
  62   1    0.00000000
  62   2    0.00000000
  62   3    0.00000000
  62   4    0.00000000
  62   5    0.00000000
  62   6    0.00000000
  62   7    0.00374388
  62   8    0.00657555
  62   9    0.00913842
  62  10    0.01162304
  62  11    0.01410207
  62  12    0.01661226
  62  13    0.01917732
  62  14    0.02181558
  62  15    0.02454285
  62  16    0.02737384
  62  17    0.03032285
  62  18    0.03340415
  62  19    0.03663226
  62  20    0.04002214
  62  21    0.04358932
  62  22    0.04735001
  62  23    0.05132125
  62  24    0.05552094
  62  25    0.05996799
  62  26    0.06468239
  62  27    0.06968530
  62  28    0.07499917
  62  29    0.08064784
  62  30    0.08665665
  62  31    0.09305252
  62  32    0.09986414
  62  33    0.10712204
  62  34    0.11485877
  62  35    0.12310901
  62  36    0.13190976
  62  37    0.14130048
  62  38    0.15132330
  62  39    0.16202317
  62  40    0.17344810
  62  41    0.18564934
  62  42    0.19868167
  62  43    0.21260356
  62  44    0.22747753
  62  45    0.24337036
  62  46    0.26035342
  62  47    0.27850300
  62  48    0.29790064
  62  49    0.31863351
  62  50    0.34079479
  62  51    0.36448410
  62  52    0.38980797
  62  53    0.41688029
  62  54    0.44582285
  62  55    0.47676586
  62  56    0.50984860
  62  57    0.54521998
  62  58    0.58303928
  62  59    0.62347681
  62  60    0.66671475
  62  61    0.71294793
  62  62    0.76238473
  62  63    0.81524803
  62  64    0.87177622
  62  65    0.93222429
  62  66    0.99686499
  62  67    1.06599006
  62  68    1.13991159
  62  69    1.21896341
  62  70    1.30350263
  62  71    1.39391126
  62  72    1.49059799
  62  73    1.59400001
  62  74    1.70458504
  62  75    1.82285346
  62  76    1.94934062
  62  77    2.08461927
  62  78    2.22930221
  62  79    2.38404510
  62  80    2.54954946
  62  81    2.72656591
  62  82    2.91589764
  62  83    3.11840410
  62  84    3.33500496
  62  85    3.56668437
  62  86    3.81449554
  62  87    4.07956557
  62  88    4.36310073
  62  89    4.66639205
  62  90    4.99082131
  62  91    5.33786751
  62  92    5.70911379
  62  93    6.10625481
  62  94    6.53110471
  62  95    6.98560566
  62  96    7.47183701
  62  97    7.99202507
  62  98    8.54855371
  62  99    9.14397566
  62 100    9.78102468
  62 101   10.46262862
  62 102   11.19192344
  62 103   11.97226837
  62 104   12.80726203
  62 105   13.70075998
  62 106   14.65689339
  62 107   15.68008927
  62 108   16.77509217
  62 109   17.94698746
  62 110   19.20122651
  62 111   20.54365353
  62 112   21.98053458
  62 113   23.51858849
  62 114   25.16501999
  62 115   26.92755495
  62 116   28.81447761
  62 117   30.83466977
  62 118   32.99765123
  62 119   35.31362082
  62 120   37.79349644
  62 121   40.44895163
  62 122   43.29244414
  62 123   46.33722855
  62 124   49.59733865
  62 125   53.08751247
  62 126   56.82300790
  62 127   60.81920776
  62 128   65.09082069
  62 129   69.65033975
  62 130   74.50532686
  62 131   79.65471342
  62 132   85.08830833
  62 133   89.80764353
  62 134   91.89588113
  62 135   90.38360651
  62 136   86.22569729
  62 137   81.32583090
  62 138   76.67180603
  62 139   72.26626033
  62 140   68.10586771
  62 141   64.18142681
  62 142   60.48094398
  62 143   56.99171424
  62 144   53.70131736
  62 145   50.59799630
  62 146   47.67075054
  62 147   44.90931589
  62 148   42.30410747
  62 149   39.84615696
  62 150   37.52705480
  62 151   35.33890008
  62 152   33.27425782
  62 153   31.32612255
  62 154   29.48788683
  62 155   27.75331377
  62 156   26.11651272
  62 157   24.57191735
  62 158   23.11426582
  62 159   21.73858258
  62 160   20.44016156
  62 161   19.21455050
  62 162   18.05753640
  62 163   16.96513175
  62 164   15.93356168
  62 165   14.95925181
  62 166   14.03881674
  62 167   13.16904919
  62 168   12.34690973
  62 169   11.56951699
  62 170   10.83413842
  62 171   10.13818148
  62 172    9.47918527
  62 173    8.85481258
  62 174    8.26284233
  62 175    7.70116229
  62 176    7.16776230
  62 177    6.66072758
  62 178    6.17823253
  62 179    5.71853470
  62 180    5.27996903
  62 181    4.86094235
  62 182    4.45992807
  62 183    4.07546108
  62 184    3.70613286
  62 185    3.35058677
  62 186    3.00751341
  62 187    2.67564626
  62 188    2.35375732
  62 189    2.04065299
  62 190    1.73516993
  62 191    1.43617114
  62 192    1.14254198
  62 193    0.85318641
  62 194    0.56702315
  62 195    0.28298197
  62 196    0.00000000
  63   1    0.00000000
  63   2    0.00000000
  63   3    0.00000000
  63   4    0.00000000
  63   5    0.00000000
  63   6    0.00158372
  63   7    0.00415871
  63   8    0.00674893
  63   9    0.00926729
  63  10    0.01175009
  63  11    0.01423638
  63  12    0.01675559
  63  13    0.01933000
  63  14    0.02197780
  63  15    0.02471497
  63  16    0.02755638
  63  17    0.03051645
  63  18    0.03360959
  63  19    0.03685039
  63  20    0.04025390
  63  21    0.04383571
  63  22    0.04761214
  63  23    0.05160025
  63  24    0.05581804
  63  25    0.06028449
  63  26    0.06501966
  63  27    0.07004480
  63  28    0.07538245
  63  29    0.08105653
  63  30    0.08709249
  63  31    0.09351736
  63  32    0.10035994
  63  33    0.10765089
  63  34    0.11542288
  63  35    0.12371074
  63  36    0.13255163
  63  37    0.14198517
  63  38    0.15205365
  63  39    0.16280221
  63  40    0.17427908
  63  41    0.18653571
  63  42    0.19962709
  63  43    0.21361197
  63  44    0.22855311
  63  45    0.24451757
  63  46    0.26157702
  63  47    0.27980807
  63  48    0.29929261
  63  49    0.32011815
  63  50    0.34237829
  63  51    0.36617305
  63  52    0.39160942
  63  53    0.41880175
  63  54    0.44787235
  63  55    0.47895198
  63  56    0.51218050
  63  57    0.54770745
  63  58    0.58569278
  63  59    0.62630752
  63  60    0.66973463
  63  61    0.71616975
  63  62    0.76582215
  63  63    0.81891566
  63  64    0.87568970
  63  65    0.93640033
  63  66    1.00132150
  63  67    1.07074619
  63  68    1.14498785
  63  69    1.22438176
  63  70    1.30928659
  63  71    1.40008605
  63  72    1.49719061
  63  73    1.60103943
  63  74    1.71210231
  63  75    1.83088191
  63  76    1.95791599
  63  77    2.09377996
  63  78    2.23908942
  63  79    2.39450311
  63  80    2.56072585
  63  81    2.73851185
  63  82    2.92866815
  63  83    3.13205840
  63  84    3.34960679
  63  85    3.58230242
  63  86    3.83120382
  63  87    4.09744388
  63  88    4.38223518
  63  89    4.68687558
  63  90    5.01275433
  63  91    5.36135856
  63  92    5.73428027
  63  93    6.13322379
  63  94    6.56001387
  63  95    7.01660424
  63  96    7.50508694
  63  97    8.02770223
  63  98    8.58684929
  63  99    9.18509770
  63 100    9.82519982
  63 101   10.51010402
  63 102   11.24296902
  63 103   12.02717924
  63 104   12.86636139
  63 105   13.76440227
  63 106   14.72546806
  63 107   15.75402501
  63 108   16.85486183
  63 109   18.03311386
  63 110   19.29428913
  63 111   20.64429650
  63 112   22.08947611
  63 113   23.63663223
  63 114   25.29306861
  63 115   27.06662675
  63 116   28.96572681
  63 117   30.99941152
  63 118   33.17739273
  63 119   35.51010031
  63 120   38.00873230
  63 121   40.68530464
  63 122   43.55269652
  63 123   46.62468404
  63 124   49.91594688
  63 125   53.44201563
  63 126   57.21908770
  63 127   61.26354567
  63 128   65.59078237
  63 129   70.21237869
  63 130   75.12940034
  63 131   80.31728292
  63 132   85.69833628
  63 133   90.13978761
  63 134   91.86397383
  63 135   90.01653933
  63 136   85.64795283
  63 137   80.67521072
  63 138   76.02684971
  63 139   71.66003140
  63 140   67.54830706
  63 141   63.67276919
  63 142   60.01798139
  63 143   56.57036635
  63 144   53.31757852
  63 145   50.24822987
  63 146   47.35173962
  63 147   44.61823226
  63 148   42.03845954
  63 149   39.60373799
  63 150   37.30589780
  63 151   35.13724042
  63 152   33.09050286
  63 153   31.15882701
  63 154   29.33573294
  63 155   27.61509514
  63 156   25.99112111
  63 157   24.45833181
  63 158   23.01154361
  63 159   21.64585158
  63 160   20.35661376
  63 161   19.13943649
  63 162   17.99016049
  63 163   16.90484778
  63 164   15.87976930
  63 165   14.91139311
  63 166   13.99637326
  63 167   13.13153923
  63 168   12.31388584
  63 169   11.54056375
  63 170   10.80887032
  63 171   10.11624100
  63 172    9.46024112
  63 173    8.83855804
  63 174    8.24899368
  63 175    7.68945742
  63 176    7.15795931
  63 177    6.65260359
  63 178    6.17158249
  63 179    5.71317029
  63 180    5.27571767
  63 181    4.85764625
  63 182    4.45744333
  63 183    4.07365694
  63 184    3.70489090
  63 185    3.34980024
  63 186    3.00708662
  63 187    2.67549398
  63 188    2.35380429
  63 189    2.04083346
  63 190    1.73542725
  63 191    1.43645738
  63 192    1.14281769
  63 193    0.85342029
  63 194    0.56719193
  63 195    0.28307021
  63 196    0.00000000
  64   1    0.00000000
  64   2    0.00000000
  64   3    0.00000000
  64   4    0.00000000
  64   5    0.00000000
  64   6    0.00218251
  64   7    0.00457495
  64   8    0.00702121
  64   9    0.00946884
  64  10    0.01192067
  64  11    0.01439479
  64  12    0.01691080
  64  13    0.01948668
  64  14    0.02213865
  64  15    0.02488180
  64  16    0.02773058
  64  17    0.03069919
  64  18    0.03380192
  64  19    0.03705335
  64  20    0.04046852
  64  21    0.04406303
  64  22    0.04785321
  64  23    0.05185618
  64  24    0.05608999
  64  25    0.06057365
  64  26    0.06532730
  64  27    0.07037225
  64  28    0.07573112
  64  29    0.08142790
  64  30    0.08748813
  64  31    0.09393893
  64  32    0.10080921
  64  33    0.10812972
  64  34    0.11593327
  64  35    0.12425480
  64  36    0.13313159
  64  37    0.14260341
  64  38    0.15271272
  64  39    0.16350483
  64  40    0.17502810
  64  41    0.18733420
  64  42    0.20047833
  64  43    0.21451943
  64  44    0.22952049
  64  45    0.24554883
  64  46    0.26267638
  64  47    0.28098002
  64  48    0.30054193
  64  49    0.32144996
  64  50    0.34379804
  64  51    0.36768657
  64  52    0.39322290
  64  53    0.42052183
  64  54    0.44970609
  64  55    0.48090694
  64  56    0.51426474
  64  57    0.54992957
  64  58    0.58806197
  64  59    0.62883362
  64  60    0.67242811
  64  61    0.71904183
  64  62    0.76888481
  64  63    0.82218171
  64  64    0.87917283
  64  65    0.94011521
  64  66    1.00528377
  64  67    1.07497263
  64  68    1.14949639
  64  69    1.22919161
  64  70    1.31441831
  64  71    1.40556167
  64  72    1.50303374
  64  73    1.60727534
  64  74    1.71875814
  64  75    1.83798673
  64  76    1.96550100
  64  77    2.10187864
  64  78    2.24773773
  64  79    2.40373966
  64  80    2.57059215
  64  81    2.74905249
  64  82    2.93993112
  64  83    3.14409531
  64  84    3.36247324
  64  85    3.59605827
  64  86    3.84591358
  64  87    4.11317714
  64  88    4.39906700
  64  89    4.70488702
  64  90    5.03203296
  64  91    5.38199904
  64  92    5.75638502
  64  93    6.15690369
  64  94    6.58538905
  64  95    7.04380500
  64  96    7.53425468
  64  97    8.05899058
  64  98    8.62042529
  64  99    9.22114321
  64 100    9.86391301
  64 101   10.55170112
  64 102   11.28768626
  64 103   12.07527507
  64 104   12.91811897
  64 105   13.82013239
  64 106   14.78551242
  64 107   15.81876005
  64 108   16.92470323
  64 109   18.10852170
  64 110   19.37577406
  64 111   20.73242706
  64 112   22.18488751
  64 113   23.74003686
  64 114   25.40526903
  64 115   27.18853151
  64 116   29.09837024
  64 117   31.14397853
  64 118   33.33525030
  64 119   35.68283798
  64 120   38.19821494
  64 121   40.89374225
  64 122   43.78273845
  64 123   46.87954963
  64 124   50.19961285
  64 125   53.75949753
  64 126   57.57688706
  64 127   61.67040436
  64 128   66.05901019
  64 129   70.76012297
  64 130   75.78343133
  64 131   81.10827238
  64 132   86.59110276
  64 133   90.55011689
  64 134   91.77151098
  64 135   89.53105077
  64 136   85.01729873
  64 137   80.02323333
  64 138   75.40476253
  64 139   71.08563557
  64 140   67.02502363
  64 141   63.19830752
  64 142   59.58815829
  64 143   56.18069925
  64 144   52.96388431
  64 145   49.92679915
  64 146   47.05934238
  64 147   44.35206559
  64 148   41.79608262
  64 149   39.38301119
  64 150   37.10493095
  64 151   34.95435062
  64 152   32.92418070
  64 153   31.00770976
  64 154   29.19858318
  64 155   27.49078370
  64 156   25.87861333
  64 157   24.35667642
  64 158   22.91986356
  64 159   21.56333644
  64 160   20.28251339
  64 161   19.07305558
  64 162   17.93085395
  64 163   16.85201668
  64 164   15.83285731
  64 165   14.86988335
  64 166   13.95978551
  64 167   13.09942736
  64 168   12.28583552
  64 169   11.51619031
  64 170   10.78781685
  64 171   10.09817655
  64 172    9.44485903
  64 173    8.82557440
  64 174    8.23814593
  64 175    7.68050300
  64 176    7.15067442
  64 177    6.64678203
  64 178    6.16703458
  64 179    5.70972186
  64 180    5.27320912
  64 181    4.85593167
  64 182    4.45638971
  64 183    4.07314338
  64 184    3.70480797
  64 185    3.35004929
  64 186    3.00757923
  64 187    2.67615142
  64 188    2.35455706
  64 189    2.04162082
  64 190    1.73619688
  64 191    1.43716504
  64 192    1.14342693
  64 193    0.85390225
  64 194    0.56752510
  64 195    0.28324035
  64 196    0.00000000
  65   1    0.00000000
  65   2    0.00000000
  65   3    0.00000000
  65   4    0.00000000
  65   5    0.00000000
  65   6    0.00258010
  65   7    0.00495570
  65   8    0.00732024
  65   9    0.00970410
  65  10    0.01211669
  65  11    0.01456894
  65  12    0.01707388
  65  13    0.01964528
  65  14    0.02229697
  65  15    0.02504265
  65  16    0.02789597
  65  17    0.03087072
  65  18    0.03398090
  65  19    0.03724095
  65  20    0.04066583
  65  21    0.04427110
  65  22    0.04807308
  65  23    0.05208892
  65  24    0.05633665
  65  25    0.06083536
  65  26    0.06560521
  65  27    0.07066756
  65  28    0.07604509
  65  29    0.08176187
  65  30    0.08784349
  65  31    0.09431717
  65  32    0.10121188
  65  33    0.10855848
  65  34    0.11638987
  65  35    0.12474110
  65  36    0.13364957
  65  37    0.14315517
  65  38    0.15330048
  65  39    0.16413094
  65  40    0.17569510
  65  41    0.18804477
  65  42    0.20123531
  65  43    0.21532586
  65  44    0.23037960
  65  45    0.24646406
  65  46    0.26365140
  65  47    0.28201873
  65  48    0.30164850
  65  49    0.32262882
  65  50    0.34505391
  65  51    0.36902450
  65  52    0.39464826
  65  53    0.42204034
  65  54    0.45132388
  65  55    0.48263051
  65  56    0.51610105
  65  57    0.55188605
  65  58    0.59014653
  65  59    0.63105471
  65  60    0.67479477
  65  61    0.72156369
  65  62    0.77157217
  65  63    0.82504557
  65  64    0.88222493
  65  65    0.94336811
  65  66    1.00875091
  65  67    1.07866836
  65  68    1.15343606
  65  69    1.23339166
  65  70    1.31889632
  65  71    1.41033646
  65  72    1.50812547
  65  73    1.61270561
  65  74    1.72455009
  65  75    1.84416516
  65  76    1.97209253
  65  77    2.10891180
  65  78    2.25524316
  65  79    2.41175025
  65  80    2.57914324
  65  81    2.75818206
  65  82    2.94968001
  65  83    3.15450747
  65  84    3.37359595
  65  85    3.60794246
  65  86    3.85861415
  65  87    4.12675328
  65  88    4.41358256
  65  89    4.72041094
  65  90    5.04863973
  65  91    5.39976918
  65  92    5.77540565
  65  93    6.17726916
  65  94    6.60720158
  65  95    7.06717545
  65  96    7.55930341
  65  97    8.08584834
  65  98    8.64923431
  65  99    9.25205834
  65 100    9.89710304
  65 101   10.58735025
  65 102   11.32599578
  65 103   12.11646525
  65 104   12.96243123
  65 105   13.86783177
  65 106   14.83689041
  65 107   15.87413794
  65 108   16.98443592
  65 109   18.17300224
  65 110   19.44543901
  65 111   20.80776292
  65 112   22.26643838
  65 113   23.82841389
  65 114   25.50116195
  65 115   27.29272303
  65 116   29.21175413
  65 117   31.26758267
  65 118   33.47026643
  65 119   35.83066059
  65 120   38.36049306
  65 121   41.07244966
  65 122   43.98027167
  65 123   47.09886909
  65 124   50.44445684
  65 125   54.03472782
  65 126   57.88909675
  65 127   62.02910308
  65 128   66.47923160
  65 129   71.26899550
  65 130   76.43936682
  65 131   82.06603037
  65 132   87.35439664
  65 133   91.06062925
  65 134   91.50835596
  65 135   88.67733673
  65 136   84.20736762
  65 137   79.31607468
  65 138   74.78525251
  65 139   70.53735189
  65 140   66.53621284
  65 141   62.76032526
  65 142   59.19423624
  65 143   55.82533580
  65 144   52.64252793
  65 145   49.63564715
  65 146   46.79519098
  65 147   44.11219095
  65 148   41.57814583
  65 149   39.18498295
  65 150   36.92503249
  65 151   34.79100777
  65 152   32.77598811
  65 153   30.87340314
  65 154   29.07701756
  65 155   27.38091635
  65 156   25.77949019
  65 157   24.26742121
  65 158   22.83966899
  65 159   21.49145693
  65 160   20.21825904
  65 161   19.01578710
  65 162   17.87997827
  65 163   16.80698323
  65 164   15.79315472
  65 165   14.83503655
  65 166   13.92935311
  65 167   13.07299934
  65 168   12.26303109
  65 169   11.49665600
  65 170   10.77122470
  65 171   10.08422246
  65 172    9.43326129
  65 173    8.81607225
  65 174    8.23049822
  65 175    7.67448700
  65 176    7.14608468
  65 177    6.64342929
  65 178    6.16474477
  65 179    5.70833520
  65 180    5.27257923
  65 181    4.85592476
  65 182    4.45688385
  65 183    4.07402778
  65 184    3.70598237
  65 185    3.35142333
  65 186    3.00907195
  65 187    2.67769075
  65 188    2.35607937
  65 189    2.04307054
  65 190    1.73752615
  65 191    1.43833339
  65 192    1.14440103
  65 193    0.85465571
  65 194    0.56803826
  65 195    0.28350017
  65 196    0.00000000
  66   1    0.00000000
  66   2    0.00000000
  66   3    0.00000000
  66   4    0.00000000
  66   5    0.00121778
  66   6    0.00319254
  66   7    0.00536733
  66   8    0.00762926
  66   9    0.00994947
  66  10    0.01232159
  66  11    0.01474874
  66  12    0.01723884
  66  13    0.01980225
  66  14    0.02245057
  66  15    0.02519611
  66  16    0.02805165
  66  17    0.03103041
  66  18    0.03414607
  66  19    0.03741285
  66  20    0.04084556
  66  21    0.04445972
  66  22    0.04827160
  66  23    0.05229831
  66  24    0.05655792
  66  25    0.06106952
  66  26    0.06585329
  66  27    0.07093065
  66  28    0.07632430
  66  29    0.08205838
  66  30    0.08815852
  66  31    0.09465202
  66  32    0.10156791
  66  33    0.10893713
  66  34    0.11679266
  66  35    0.12516963
  66  36    0.13410555
  66  37    0.14364040
  66  38    0.15381688
  66  39    0.16468055
  66  40    0.17628007
  66  41    0.18866740
  66  42    0.20189803
  66  43    0.21603126
  66  44    0.23113044
  66  45    0.24726327
  66  46    0.26450208
  66  47    0.28292421
  66  48    0.30261231
  66  49    0.32365472
  66  50    0.34614590
  66  51    0.37018682
  66  52    0.39588546
  66  53    0.42335726
  66  54    0.45272565
  66  55    0.48412264
  66  56    0.51768937
  66  57    0.55357679
  66  58    0.59194634
  66  59    0.63297068
  66  60    0.67683444
  66  61    0.72373514
  66  62    0.77388399
  66  63    0.82750694
  66  64    0.88484566
  66  65    0.94615865
  66  66    1.01172244
  66  67    1.08183282
  66  68    1.15680621
  66  69    1.23698114
  66  70    1.32271972
  66  71    1.41440938
  66  72    1.51246461
  66  73    1.61732884
  66  74    1.72947654
  66  75    1.84941534
  66  76    1.97768842
  66  77    2.11487695
  66  78    2.26160286
  66  79    2.41853162
  66  80    2.58637539
  66  81    2.76589629
  66  82    2.95790994
  66  83    3.16328926
  66  84    3.38296851
  66  85    3.61794770
  66  86    3.86929720
  66  87    4.13816278
  66  88    4.42577102
  66  89    4.73343500
  66  90    5.06256059
  66  91    5.41465301
  66  92    5.79132400
  66  93    6.19429952
  66  94    6.62542791
  66  95    7.08668881
  66  96    7.58020264
  66  97    8.10824082
  66  98    8.67323685
  66  99    9.27779809
  66 100    9.92471859
  66 101   10.61699286
  66 102   11.35783070
  66 103   12.15067330
  66 104   12.99921057
  66 105   13.90739989
  66 106   14.87948649
  66 107   15.92002551
  66 108   17.03390601
  66 109   18.22637709
  66 110   19.50307646
  66 111   20.87006160
  66 112   22.33384411
  66 113   23.90142743
  66 114   25.58034861
  66 115   27.37872469
  66 116   29.30530456
  66 117   31.36952712
  66 118   33.58158725
  66 119   35.95251103
  66 120   38.49424260
  66 121   41.21974595
  66 122   44.14312666
  66 123   47.27978229
  66 124   50.64659740
  66 125   54.26221544
  66 126   58.14745723
  66 127   62.32604440
  66 128   66.82600075
  66 129   71.68262198
  66 130   76.94507361
  66 131   82.69067837
  66 132   88.04959154
  66 133   91.19425465
  66 134   90.89034671
  66 135   87.81763699
  66 136   83.15592699
  66 137   78.56602717
  66 138   74.18226140
  66 139   70.02473848
  66 140   66.08856187
  66 141   62.36383705
  66 142   58.84013958
  66 143   55.50740467
  66 144   52.35602535
  66 145   49.37681188
  66 146   46.56095156
  66 147   43.89998681
  66 148   41.38580589
  66 149   39.01063910
  66 150   36.76705629
  66 151   34.64796318
  66 152   32.64659604
  66 153   30.75651438
  66 154   28.97159209
  66 155   27.28600725
  66 156   25.69423105
  66 157   24.19101609
  66 158   22.77138438
  66 159   21.43061514
  66 160   20.16423275
  66 161   18.96799479
  66 162   17.83788030
  66 163   16.77007849
  66 164   15.76097765
  66 165   14.80715455
  66 166   13.90536423
  66 167   13.05253013
  66 168   12.24573475
  66 169   11.48221057
  66 170   10.75933149
  66 171   10.07460459
  66 172    9.42566225
  66 173    8.81025466
  66 174    8.22624264
  66 175    7.67159079
  66 176    7.14436097
  66 177    6.64270599
  66 178    6.16486368
  66 179    5.70915115
  66 180    5.27395927
  66 181    4.85774744
  66 182    4.45903852
  66 183    4.07641397
  66 184    3.70850915
  66 185    3.35400883
  66 186    3.01164283
  66 187    2.68018174
  66 188    2.35843288
  66 189    2.04523629
  66 190    1.73946084
  66 191    1.44000043
  66 192    1.14577030
  66 193    0.85570333
  66 194    0.56874647
  66 195    0.28385721
  66 196    0.00000000
  67   1    0.00000000
  67   2    0.00000000
  67   3    0.00000000
  67   4    0.00000000
  67   5    0.00168348
  67   6    0.00361772
  67   7    0.00571333
  67   8    0.00791055
  67   9    0.01018276
  67  10    0.01252078
  67  11    0.01492464
  67  12    0.01739952
  67  13    0.01995360
  67  14    0.02259686
  67  15    0.02534047
  67  16    0.02819643
  67  17    0.03117745
  67  18    0.03429684
  67  19    0.03756860
  67  20    0.04100740
  67  21    0.04462865
  67  22    0.04844855
  67  23    0.05248421
  67  24    0.05675367
  67  25    0.06127602
  67  26    0.06607147
  67  27    0.07116144
  67  28    0.07656869
  67  29    0.08231738
  67  30    0.08843319
  67  31    0.09494346
  67  32    0.10187728
  67  33    0.10926566
  67  34    0.11714163
  67  35    0.12554040
  67  36    0.13449955
  67  37    0.14405915
  67  38    0.15426198
  67  39    0.16515370
  67  40    0.17678306
  67  41    0.18920214
  67  42    0.20246655
  67  43    0.21663570
  67  44    0.23177308
  67  45    0.24794652
  67  46    0.26522852
  67  47    0.28369656
  67  48    0.30343346
  67  49    0.32452776
  67  50    0.34707410
  67  51    0.37117366
  67  52    0.39693464
  67  53    0.42447271
  67  54    0.45391156
  67  55    0.48538345
  67  56    0.51902982
  67  57    0.55500193
  67  58    0.59346153
  67  59    0.63458163
  67  60    0.67854724
  67  61    0.72555626
  67  62    0.77582034
  67  63    0.82956588
  67  64    0.88703503
  67  65    0.94848682
  67  66    1.01419832
  67  67    1.08446592
  67  68    1.15960670
  67  69    1.23995984
  67  70    1.32588822
  67  71    1.41778004
  67  72    1.51605065
  67  73    1.62114439
  67  74    1.73353672
  67  75    1.85373632
  67  76    1.98228751
  67  77    2.11977272
  67  78    2.26681516
  67  79    2.42408178
  67  80    2.59228626
  67  81    2.77219242
  67  82    2.96461768
  67  83    3.17043693
  67  84    3.39058657
  67  85    3.62606891
  67  86    3.87795684
  67  87    4.14739887
  67  88    4.43562453
  67  89    4.74395016
  67  90    5.07378514
  67  91    5.42663854
  67  92    5.80412632
  67  93    6.20797900
  67  94    6.64004998
  67  95    7.10232438
  67  96    7.59692867
  67  97    8.12614090
  67  98    8.69240185
  67  99    9.29832692
  67 100    9.94671900
  67 101   10.64058237
  67 102   11.38313766
  67 103   12.17783804
  67 104   13.02838675
  67 105   13.93875602
  67 106   14.91320767
  67 107   15.95631544
  67 108   17.07298934
  67 109   18.26850217
  67 110   19.54851853
  67 111   20.91912672
  67 112   22.38687384
  67 113   23.95880453
  67 114   25.64250418
  67 115   27.44614711
  67 116   29.37855085
  67 117   31.44923772
  67 118   33.66850524
  67 119   36.04750767
  67 120   38.59835147
  67 121   41.33420891
  67 122   44.26945600
  67 123   47.41984447
  67 124   50.80272423
  67 125   54.43734544
  67 126   58.34529500
  67 127   62.55117029
  67 128   67.08367662
  67 129   71.97743556
  67 130   77.27571566
  67 131   83.03311178
  67 132   88.31158745
  67 133   91.14159328
  67 134   90.40506458
  67 135   86.89855973
  67 136   82.36563287
  67 137   77.92442430
  67 138   73.65005353
  67 139   69.57115811
  67 140   65.69407798
  67 141   62.01602657
  67 142   58.53067650
  67 143   55.23036984
  67 144   52.10699067
  67 145   49.15232844
  67 146   46.35824682
  67 147   43.71677458
  67 148   41.22016073
  67 149   38.86091006
  67 150   36.63180584
  67 151   34.52592323
  67 152   32.53663559
  67 153   30.65761546
  67 154   28.88283153
  67 155   27.20654279
  67 156   25.62329047
  67 157   24.12788867
  67 158   22.71541401
  67 159   21.38119477
  67 160   20.12079972
  67 161   18.93002692
  67 162   17.80489261
  67 163   16.74162024
  67 164   15.73662985
  67 165   14.78652770
  67 166   13.88809626
  67 167   13.03828461
  67 168   12.23419917
  67 169   11.47309485
  67 170   10.75236652
  67 171   10.06954091
  67 172    9.42226885
  67 173    8.80831780
  67 174    8.22556480
  67 175    7.67198965
  67 176    7.14566845
  67 177    6.64476743
  67 178    6.16753695
  67 179    5.71230590
  67 180    5.27747621
  67 181    4.86151765
  67 182    4.46296284
  67 183    4.08040240
  67 184    3.71248031
  67 185    3.35788950
  67 186    3.01536742
  67 187    2.68369195
  67 188    2.36167729
  67 189    2.04817003
  67 190    1.74204529
  67 191    1.44220297
  67 192    1.14756407
  67 193    0.85706706
  67 194    0.56966436
  67 195    0.28431877
  67 196    0.00000000
  68   1    0.00000000
  68   2    0.00000000
  68   3    0.00000000
  68   4    0.00000000
  68   5    0.00190514
  68   6    0.00389601
  68   7    0.00598059
  68   8    0.00814854
  68   9    0.01039101
  68  10    0.01270427
  68  11    0.01508929
  68  12    0.01755068
  68  13    0.02009565
  68  14    0.02273327
  68  15    0.02547393
  68  16    0.02832906
  68  17    0.03131093
  68  18    0.03443257
  68  19    0.03770775
  68  20    0.04115099
  68  21    0.04477760
  68  22    0.04860374
  68  23    0.05264645
  68  24    0.05692377
  68  25    0.06145477
  68  26    0.06625966
  68  27    0.07135990
  68  28    0.07677823
  68  29    0.08253886
  68  30    0.08866749
  68  31    0.09519150
  68  32    0.10214002
  68  33    0.10954410
  68  34    0.11743683
  68  35    0.12585346
  68  36    0.13483163
  68  37    0.14441148
  68  38    0.15463585
  68  39    0.16555047
  68  40    0.17720418
  68  41    0.18964912
  68  42    0.20294100
  68  43    0.21713933
  68  44    0.23230768
  68  45    0.24851400
  68  46    0.26583089
  68  47    0.28433597
  68  48    0.30411217
  68  49    0.32524817
  68  50    0.34783876
  68  51    0.37198527
  68  52    0.39779606
  68  53    0.42538697
  68  54    0.45488188
  68  55    0.48641326
  68  56    0.52012274
  68  57    0.55616180
  68  58    0.59469245
  68  59    0.63588793
  68  60    0.67993354
  68  61    0.72702745
  68  62    0.77738163
  68  63    0.83122280
  68  64    0.88879346
  68  65    0.95035302
  68  66    1.01617894
  68  67    1.08656805
  68  68    1.16183788
  68  69    1.24232811
  68  70    1.32840213
  68  71    1.42044872
  68  72    1.51888382
  68  73    1.62415243
  68  74    1.73673070
  68  75    1.85712808
  68  76    1.98588969
  68  77    2.12359882
  68  78    2.27087964
  68  79    2.42840010
  68  80    2.59687500
  68  81    2.77706931
  68  82    2.96980177
  68  83    3.17594865
  68  84    3.39644785
  68  85    3.63230332
  68  86    3.88458973
  68  87    4.15445752
  68  88    4.44313833
  68  89    4.75195077
  68  90    5.08230672
  68  91    5.43571798
  68  92    5.81380348
  68  93    6.21829697
  68  94    6.65105541
  68  95    7.11406781
  68  96    7.60946488
  68  97    8.13952936
  68  98    8.70670715
  68  99    9.31361927
  68 100    9.96307481
  68 101   10.65808489
  68 102   11.40187765
  68 103   12.19791458
  68 104   13.04990809
  68 105   13.96184061
  68 106   14.93798526
  68 107   15.98292840
  68 108   17.10159408
  68 109   18.29927086
  68 110   19.58164110
  68 111   20.95481320
  68 112   22.42535713
  68 113   24.00034383
  68 114   25.68738917
  68 115   27.49470320
  68 116   29.43114586
  68 117   31.50629054
  68 118   33.73049715
  68 119   36.11499732
  68 120   38.67199467
  68 121   41.41478457
  68 122   44.35789903
  68 123   47.51728462
  68 124   50.91052391
  68 125   54.55711444
  68 126   58.47882184
  68 127   62.70012029
  68 128   67.24870318
  68 129   72.15592595
  68 130   77.45665399
  68 131   83.18693057
  68 132   88.37565315
  68 133   91.02039778
  68 134   90.05174084
  68 135   86.35384668
  68 136   81.81341281
  68 137   77.42799334
  68 138   73.21726545
  68 139   69.19432565
  68 140   65.36360474
  68 141   61.72382716
  68 142   58.27052711
  68 143   54.99755014
  68 144   51.89787568
  68 145   48.96407050
  68 146   46.18855130
  68 147   43.56374612
  68 148   41.08219810
  68 149   38.73663380
  68 150   36.52000767
  68 151   34.42553025
  68 152   32.44668447
  68 153   30.57723354
  68 154   28.81122278
  68 155   27.14297703
  68 156   25.56709514
  68 157   24.07844227
  68 158   22.67214084
  68 159   21.34356060
  68 160   20.08830819
  68 161   18.90221648
  68 162   17.78133383
  68 163   16.72191353
  68 164   15.72040336
  68 165   14.77343545
  68 166   13.87781649
  68 167   13.03051821
  68 168   12.22866826
  68 169   11.46954145
  68 170   10.75055133
  68 171   10.06924218
  68 172    9.42328124
  68 173    8.81045144
  68 174    8.22864430
  68 175    7.67585322
  68 176    7.15016706
  68 177    6.64976400
  68 178    6.17290565
  68 179    5.71793139
  68 180    5.28325305
  68 181    4.86734966
  68 182    4.46876252
  68 183    4.08609041
  68 184    3.71798500
  68 185    3.36314642
  68 186    3.02031894
  68 187    2.68828686
  68 188    2.36587047
  68 189    2.05192214
  68 190    1.74532248
  68 191    1.44497667
  68 192    1.14981079
  68 193    0.85876820
  68 194    0.57080609
  68 195    0.28489191
  68 196    0.00000000
  69   1    0.00000000
  69   2    0.00000000
  69   3    0.00000000
  69   4    0.00000000
  69   5    0.00204870
  69   6    0.00409620
  69   7    0.00618843
  69   8    0.00834463
  69   9    0.01057008
  69  10    0.01286685
  69  11    0.01523798
  69  12    0.01768852
  69  13    0.02022552
  69  14    0.02285766
  69  15    0.02559493
  69  16    0.02844839
  69  17    0.03143002
  69  18    0.03455263
  69  19    0.03782981
  69  20    0.04127597
  69  21    0.04490633
  69  22    0.04873696
  69  23    0.05278489
  69  24    0.05706811
  69  25    0.06160568
  69  26    0.06641782
  69  27    0.07152597
  69  28    0.07695290
  69  29    0.08272281
  69  30    0.08886144
  69  31    0.09539617
  69  32    0.10235617
  69  33    0.10977252
  69  34    0.11767833
  69  35    0.12610890
  69  36    0.13510191
  69  37    0.14469752
  69  38    0.15493864
  69  39    0.16587103
  69  40    0.17754359
  69  41    0.19000852
  69  42    0.20332158
  69  43    0.21754235
  69  44    0.23273447
  69  45    0.24896595
  69  46    0.26630948
  69  47    0.28484273
  69  48    0.30464875
  69  49    0.32581629
  69  50    0.34844024
  69  51    0.37262203
  69  52    0.39847012
  69  53    0.42610048
  69  54    0.45563710
  69  55    0.48721255
  69  56    0.52096864
  69  57    0.55705697
  69  58    0.59563969
  69  59    0.63689021
  69  60    0.68099399
  69  61    0.72814939
  69  62    0.77856857
  69  63    0.83247845
  69  64    0.89012174
  69  65    0.95175807
  69  66    1.01766516
  69  67    1.08814010
  69  68    1.16350068
  69  69    1.24408688
  69  70    1.33026241
  69  71    1.42241638
  69  72    1.52096508
  69  73    1.62635393
  69  74    1.73905946
  69  75    1.85959157
  69  76    1.98849585
  69  77    2.12635612
  69  78    2.27379709
  69  79    2.43148731
  69  80    2.60014221
  69  81    2.78052746
  69  82    2.97346255
  69  83    3.17982455
  69  84    3.40055225
  69  85    3.63665056
  69  86    3.88919516
  69  87    4.15933763
  69  88    4.44831082
  69  89    4.75743470
  69  90    5.08812258
  69  91    5.44188783
  69  92    5.82035112
  69  93    6.22524809
  69  94    6.65843773
  69  95    7.12191132
  69  96    7.61780201
  69  97    8.14839523
  69  98    8.71613980
  69  99    9.32365996
  69 100    9.97376830
  69 101   10.66947975
  69 102   11.41402664
  69 103   12.21087503
  69 104   13.06374230
  69 105   13.97661632
  69 106   14.95377614
  69 107   15.99981453
  69 108   17.11966258
  69 109   18.31861645
  69 110   19.60236680
  69 111   20.97703102
  69 112   22.44918887
  69 113   24.02592197
  69 114   25.71485789
  69 115   27.52421956
  69 116   29.46288130
  69 117   31.54043274
  69 118   33.76725255
  69 119   36.15459438
  69 120   38.71468815
  69 121   41.46086064
  69 122   44.40768015
  69 123   47.57113048
  69 124   50.96881832
  69 125   54.62021349
  69 126   58.54690707
  69 127   62.77283741
  69 128   67.32435396
  69 129   72.22982370
  69 130   77.51818055
  69 131   83.21538418
  69 132   88.33755329
  69 133   90.87704990
  69 134   89.78822186
  69 135   85.99743450
  69 136   81.43375958
  69 137   77.06689282
  69 138   72.88985152
  69 139   68.90232865
  69 140   65.10390433
  69 141   61.49229269
  69 142   58.06337007
  69 143   54.81163835
  69 144   51.73069072
  69 145   48.81357891
  69 146   46.05308093
  69 147   43.44188990
  69 148   40.97274507
  69 149   38.63852100
  69 150   36.43228706
  69 151   34.34734559
  69 152   32.37725515
  69 153   30.51584284
  69 154   28.75720926
  69 155   27.09572800
  69 156   25.52604155
  69 157   24.04305461
  69 158   22.64192582
  69 159   21.31805830
  69 160   20.06708964
  69 161   18.88488152
  69 162   17.76750924
  69 163   16.71125131
  69 164   15.71257915
  69 165   14.76814715
  69 166   13.87478289
  69 167   13.02947774
  69 168   12.22937786
  69 169   11.47177545
  69 170   10.75410045
  69 171   10.07391250
  69 172    9.42889335
  69 173    8.81683951
  69 174    8.23565526
  69 175    7.68334601
  69 176    7.15801187
  69 177    6.65784156
  69 178    6.18110658
  69 179    5.72615560
  69 180    5.29140912
  69 181    4.87535431
  69 182    4.47654010
  69 183    4.09357244
  69 184    3.72510970
  69 185    3.36985829
  69 186    3.02656843
  69 187    2.69403001
  69 188    2.37106856
  69 189    2.05654146
  69 190    1.74933409
  69 191    1.44835615
  69 192    1.15253805
  69 193    0.86082738
  69 194    0.57218538
  69 195    0.28558351
  69 196    0.00000000
  70   1    0.00000000
  70   2    0.00000000
  70   3    0.00000000
  70   4    0.00000000
  70   5    0.00220164
  70   6    0.00426807
  70   7    0.00635709
  70   8    0.00850487
  70   9    0.01072015
  70  10    0.01300661
  70  11    0.01536827
  70  12    0.01781073
  70  13    0.02034124
  70  14    0.02296844
  70  15    0.02570221
  70  16    0.02855345
  70  17    0.03153398
  70  18    0.03465646
  70  19    0.03793437
  70  20    0.04138203
  70  21    0.04501457
  70  22    0.04884803
  70  23    0.05289939
  70  24    0.05718659
  70  25    0.06172870
  70  26    0.06654591
  70  27    0.07165966
  70  28    0.07709271
  70  29    0.08286927
  70  30    0.08901508
  70  31    0.09555753
  70  32    0.10252582
  70  33    0.10995101
  70  34    0.11786625
  70  35    0.12630686
  70  36    0.13531051
  70  37    0.14491743
  70  38    0.15517051
  70  39    0.16611557
  70  40    0.17780152
  70  41    0.19028058
  70  42    0.20360856
  70  43    0.21784506
  70  44    0.23305376
  70  45    0.24930271
  70  46    0.26666463
  70  47    0.28521725
  70  48    0.30504363
  70  49    0.32623258
  70  50    0.34887903
  70  51    0.37308447
  70  52    0.39895740
  70  53    0.42661385
  70  54    0.45617784
  70  55    0.48778203
  70  56    0.52156826
  70  57    0.55768820
  70  58    0.59630406
  70  59    0.63758933
  70  60    0.68172952
  70  61    0.72892307
  70  62    0.77938221
  70  63    0.83333392
  70  64    0.89102102
  70  65    0.95270320
  70  66    1.01865827
  70  67    1.08918341
  70  68    1.16459651
  70  69    1.24523764
  70  70    1.33147062
  70  71    1.42368465
  70  72    1.52229616
  70  73    1.62775066
  70  74    1.74052483
  70  75    1.86112869
  70  76    1.99010798
  70  77    2.12804666
  70  78    2.27556960
  70  79    2.43334552
  70  80    2.60209004
  70  81    2.78256903
  70  82    2.97560217
  70  83    3.18206678
  70  84    3.40290189
  70  85    3.63911265
  70  86    3.89177507
  70  87    4.16204102
  70  88    4.45114369
  70  89    4.76040342
  70  90    5.09123392
  70  91    5.44514900
  70  92    5.82376979
  70  93    6.22883245
  70  94    6.66219653
  70  95    7.12585389
  70  96    7.62193833
  70  97    8.15273596
  70  98    8.72069633
  70  99    9.32844444
  70 100    9.97879368
  70 101   10.67475980
  70 102   11.41957595
  70 103   12.21670898
  70 104   13.06987705
  70 105   13.98306868
  70 106   14.96056342
  70 107   16.00695433
  70 108   17.12717244
  70 109   18.32651338
  70 110   19.61066658
  70 111   20.98574732
  70 112   22.45833199
  70 113   24.03549720
  70 114   25.72486326
  70 115   27.53464293
  70 116   29.47369653
  70 117   31.55159460
  70 118   33.77869016
  70 119   36.16620266
  70 120   38.72631669
  70 121   41.47229914
  70 122   44.41863899
  70 123   47.58121384
  70 124   50.97748477
  70 125   54.62671368
  70 126   58.55017761
  70 127   62.77131101
  70 128   67.31561855
  70 129   72.21004285
  70 130   77.48124343
  70 131   83.15206708
  70 132   88.23582985
  70 133   90.72589875
  70 134   89.58617462
  70 135   85.75824397
  70 136   81.18335933
  70 137   76.82454298
  70 138   72.66477044
  70 139   68.69711833
  70 140   64.91806752
  70 141   61.32428462
  70 142   57.91150810
  70 143   54.67440849
  70 144   51.60679983
  70 145   48.70192329
  70 146   45.95270032
  70 147   43.35192899
  70 148   40.89242631
  70 149   38.56712689
  70 150   36.36914899
  70 151   34.29183684
  70 152   32.32878635
  70 153   30.47385898
  70 154   28.72118741
  70 155   27.06517558
  70 156   25.50049481
  70 157   24.02207730
  70 158   22.62510790
  70 159   21.30501474
  70 160   20.05745926
  70 161   18.87832587
  70 162   17.76371150
  70 163   16.70991522
  70 164   15.71342803
  70 165   14.77092285
  70 166   13.87924485
  70 167   13.03540208
  70 168   12.23655646
  70 169   11.48001509
  70 170   10.76322197
  70 171   10.08375002
  70 172    9.43929349
  70 173    8.82766064
  70 174    8.24676683
  70 175    7.69462785
  70 176    7.16935355
  70 177    6.66914181
  70 178    6.19227268
  70 179    5.73710285
  70 180    5.30206033
  70 181    4.88563929
  70 182    4.48639523
  70 183    4.10294023
  70 184    3.73393840
  70 185    3.37810154
  70 186    3.03418489
  70 187    2.70098307
  70 188    2.37732607
  70 189    2.06207547
  70 190    1.75412062
  70 191    1.45237500
  70 192    1.15577266
  70 193    0.86326465
  70 194    0.57381559
  70 195    0.28640021
  70 196    0.00000000
  71   1    0.00000000
  71   2    0.00000000
  71   3    0.00000000
  71   4    0.00083414
  71   5    0.00249863
  71   6    0.00443444
  71   7    0.00649243
  71   8    0.00863166
  71   9    0.01084198
  71  10    0.01312323
  71  11    0.01547928
  71  12    0.01791622
  71  13    0.02044170
  71  14    0.02306462
  71  15    0.02579494
  71  16    0.02864355
  71  17    0.03162224
  71  18    0.03474361
  71  19    0.03802108
  71  20    0.04146889
  71  21    0.04510214
  71  22    0.04893681
  71  23    0.05298983
  71  24    0.05727915
  71  25    0.06182379
  71  26    0.06664392
  71  27    0.07176097
  71  28    0.07719769
  71  29    0.08297828
  71  30    0.08912848
  71  31    0.09567569
  71  32    0.10264907
  71  33    0.11007971
  71  34    0.11800074
  71  35    0.12644749
  71  36    0.13545765
  71  37    0.14507142
  71  38    0.15533172
  71  39    0.16628435
  71  40    0.17797824
  71  41    0.19046561
  71  42    0.20380227
  71  43    0.21804783
  71  44    0.23326596
  71  45    0.24952471
  71  46    0.26689682
  71  47    0.28546000
  71  48    0.30529733
  71  49    0.32649760
  71  50    0.34915575
  71  51    0.37337325
  71  52    0.39925860
  71  53    0.42692782
  71  54    0.45650492
  71  55    0.48812255
  71  56    0.52192252
  71  57    0.55805649
  71  58    0.59668665
  71  59    0.63798643
  71  60    0.68214135
  71  61    0.72934978
  71  62    0.77982391
  71  63    0.83379069
  71  64    0.89149286
  71  65    0.95319006
  71  66    1.01916003
  71  67    1.08969987
  71  68    1.16512736
  71  69    1.24578250
  71  70    1.33202898
  71  71    1.42425590
  71  72    1.52287953
  71  73    1.62834526
  71  74    1.74112958
  71  75    1.86174236
  71  76    1.99072913
  71  77    2.12867363
  71  78    2.27620052
  71  79    2.43397826
  71  80    2.60272218
  71  81    2.78319786
  71  82    2.97622465
  71  83    3.18267951
  71  84    3.40350109
  71  85    3.63969412
  71  86    3.89233414
  71  87    4.16257252
  71  88    4.45164191
  71  89    4.76086204
  71  90    5.09164599
  71  91    5.44550686
  71  92    5.82406498
  71  93    6.22905566
  71  94    6.66233750
  71  95    7.12590132
  71  96    7.62187973
  71  97    8.15255754
  71  98    8.72038283
  71  99    9.32797893
  71 100    9.97815733
  71 101   10.67393160
  71 102   11.41853240
  71 103   12.21542365
  71 104   13.06832009
  71 105   13.98120618
  71 106   14.95835667
  71 107   16.00435886
  71 108   17.12413675
  71 109   18.32297748
  71 110   19.60656001
  71 111   20.98098670
  71 112   22.45281783
  71 113   24.02910981
  71 114   25.71745746
  71 115   27.52604122
  71 116   29.46368009
  71 117   31.53989168
  71 118   33.76496085
  71 119   36.15001903
  71 120   38.70713714
  71 121   41.44943549
  71 122   44.39121525
  71 123   47.54811649
  71 124   50.93730730
  71 125   54.57770445
  71 126   58.49021383
  71 127   62.69794705
  71 128   67.22629841
  71 129   72.10261505
  71 130   77.35491846
  71 131   83.00875208
  71 132   88.08109691
  71 133   90.56780752
  71 134   89.43103733
  71 135   85.60938380
  71 136   81.04194929
  71 137   76.69075513
  71 138   72.53851895
  71 139   68.57837028
  71 140   64.80689501
  71 141   61.22081285
  71 142   57.81584715
  71 143   54.58660426
  71 144   51.52681064
  71 145   48.62961682
  71 146   45.88786289
  71 147   43.29428073
  71 148   40.84163772
  71 149   38.52283422
  71 150   36.33096740
  71 151   34.25937108
  71 152   32.30163904
  71 153   30.45163677
  71 154   28.70350557
  71 155   27.05166116
  71 156   25.49078890
  71 157   24.01583639
  71 158   22.62200477
  71 159   21.30473887
  71 160   20.05971695
  71 161   18.88284010
  71 162   17.77022163
  71 163   16.71817662
  71 164   15.72321152
  71 165   14.78201420
  71 166   13.89144413
  71 167   13.04852308
  71 168   12.25042603
  71 169   11.49447251
  71 170   10.77811830
  71 171   10.09894751
  71 172    9.45466491
  71 173    8.84308872
  71 174    8.26214366
  71 175    7.70985431
  71 176    7.18433880
  71 177    6.68380272
  71 178    6.20653337
  71 179    5.75089420
  71 180    5.31531952
  71 181    4.89830941
  71 182    4.49842486
  71 183    4.11428304
  71 184    3.74455285
  71 185    3.38795051
  71 186    3.04323542
  71 187    2.70920604
  71 188    2.38469602
  71 189    2.06857029
  71 190    1.75972141
  71 191    1.45706589
  71 192    1.15954065
  71 193    0.86609949
  71 194    0.57570966
  71 195    0.28734850
  71 196    0.00000000
  72   1    0.00000000
  72   2    0.00000000
  72   3    0.00000000
  72   4    0.00084126
  72   5    0.00253429
  72   6    0.00449637
  72   7    0.00657254
  72   8    0.00872192
  72   9    0.01093630
  72  10    0.01321760
  72  11    0.01557138
  72  12    0.01800491
  72  13    0.02052658
  72  14    0.02314576
  72  15    0.02587264
  72  16    0.02871826
  72  17    0.03169444
  72  18    0.03481378
  72  19    0.03808969
  72  20    0.04153636
  72  21    0.04516887
  72  22    0.04900317
  72  23    0.05305616
  72  24    0.05734574
  72  25    0.06189092
  72  26    0.06671185
  72  27    0.07182993
  72  28    0.07726790
  72  29    0.08304994
  72  30    0.08920176
  72  31    0.09575075
  72  32    0.10272606
  72  33    0.11015876
  72  34    0.11808198
  72  35    0.12653102
  72  36    0.13554354
  72  37    0.14515975
  72  38    0.15542254
  72  39    0.16637769
  72  40    0.17807410
  72  41    0.19056398
  72  42    0.20390312
  72  43    0.21815108
  72  44    0.23337152
  72  45    0.24963247
  72  46    0.26700660
  72  47    0.28557160
  72  48    0.30541050
  72  49    0.32661205
  72  50    0.34927113
  72  51    0.37348916
  72  52    0.39937458
  72  53    0.42704332
  72  54    0.45661933
  72  55    0.48823517
  72  56    0.52203256
  72  57    0.55816306
  72  58    0.59678873
  72  59    0.63808291
  72  60    0.68223096
  72  61    0.72943111
  72  62    0.77989539
  72  63    0.83385057
  72  64    0.89153921
  72  65    0.95322074
  72  66    1.01917266
  72  67    1.08969182
  72  68    1.16509575
  72  69    1.24572413
  72  70    1.33194035
  72  71    1.42413315
  72  72    1.52271843
  72  73    1.62814115
  72  74    1.74087737
  72  75    1.86143646
  72  76    1.99036342
  72  77    2.12824143
  72  78    2.27569452
  72  79    2.43339046
  72  80    2.60204387
  72  81    2.78241951
  72  82    2.97533588
  72  83    3.18166900
  72  84    3.40235648
  72  85    3.63840196
  72  86    3.89087976
  72  87    4.16093996
  72  88    4.44981377
  72  89    4.75881937
  72  90    5.08936813
  72  91    5.44297130
  72  92    5.82124719
  72  93    6.22592888
  72  94    6.65887254
  72  95    7.12206628
  72  96    7.61763977
  72  97    8.14787452
  72  98    8.71521497
  72  99    9.32228037
  72 100    9.97187768
  72 101   10.66701535
  72 102   11.41091825
  72 103   12.20704375
  72 104   13.05909907
  72 105   13.97106009
  72 106   14.94719157
  72 107   15.99206919
  72 108   17.11060334
  72 109   18.30806504
  72 110   19.59011405
  72 111   20.96282960
  72 112   22.43274400
  72 113   24.00687940
  72 114   25.69278838
  72 115   27.49859878
  72 116   29.43306362
  72 117   31.50561705
  72 118   33.72643756
  72 119   36.10652030
  72 120   38.65776090
  72 121   41.39305415
  72 122   44.32641263
  72 123   47.47311243
  72 124   50.84987668
  72 125   54.47511237
  72 126   58.36922125
  72 127   62.55500780
  72 128   67.05818737
  72 129   71.90789966
  72 130   77.13679268
  72 131   82.77929328
  72 132   87.86467527
  72 133   90.39583096
  72 134   89.31886563
  72 135   85.54908493
  72 136   81.00879119
  72 137   76.66507942
  72 138   72.51062450
  72 139   68.54553691
  72 140   64.76981647
  72 141   61.18135302
  72 142   57.77595827
  72 143   54.54791574
  72 144   51.49053523
  72 145   48.59658365
  72 146   45.85858887
  72 147   43.26904382
  72 148   40.82053971
  72 149   38.50585045
  72 150   36.31798463
  72 151   34.25021573
  72 152   32.29609785
  72 153   30.44947199
  72 154   28.70446587
  72 155   27.05548959
  72 156   25.49722845
  72 157   24.02463410
  72 158   22.63291451
  72 159   21.31752329
  72 160   20.07414876
  72 161   18.89870290
  72 162   17.78731036
  72 163   16.73629775
  72 164   15.74218306
  72 165   14.80166553
  72 166   13.91161580
  72 167   13.06906643
  72 168   12.27120282
  72 169   11.51535452
  72 170   10.79898686
  72 171   10.11969303
  72 172    9.47518643
  72 173    8.86329343
  72 174    8.28194643
  72 175    7.72917724
  72 176    7.20311074
  72 177    6.70195888
  72 178    6.22401486
  72 179    5.76764765
  72 180    5.33129670
  72 181    4.91346683
  72 182    4.51272345
  72 183    4.12768783
  72 184    3.75703264
  72 185    3.39947761
  72 186    3.05378535
  72 187    2.71875735
  72 188    2.39322999
  72 189    2.07607082
  72 190    1.76617477
  72 191    1.46246061
  72 192    1.16386737
  72 193    0.86935084
  72 194    0.57788022
  72 195    0.28843467
  72 196    0.00000000
  73   1    0.00000000
  73   2    0.00000000
  73   3    0.00000000
  73   4    0.00000000
  73   5    0.00231104
  73   6    0.00446224
  73   7    0.00660574
  73   8    0.00878209
  73   9    0.01100748
  73  10    0.01329242
  73  11    0.01564609
  73  12    0.01807753
  73  13    0.02059615
  73  14    0.02321186
  73  15    0.02593521
  73  16    0.02877741
  73  17    0.03175038
  73  18    0.03486679
  73  19    0.03814003
  73  20    0.04158431
  73  21    0.04521467
  73  22    0.04904705
  73  23    0.05309832
  73  24    0.05738635
  73  25    0.06193012
  73  26    0.06674975
  73  27    0.07186661
  73  28    0.07730343
  73  29    0.08308433
  73  30    0.08923503
  73  31    0.09578287
  73  32    0.10275698
  73  33    0.11018839
  73  34    0.11811020
  73  35    0.12655768
  73  36    0.13556848
  73  37    0.14518273
  73  38    0.15544330
  73  39    0.16639594
  73  40    0.17808949
  73  41    0.19057613
  73  42    0.20391156
  73  43    0.21815533
  73  44    0.23337101
  73  45    0.24962656
  73  46    0.26699459
  73  47    0.28555272
  73  48    0.30538388
  73  49    0.32657673
  73  50    0.34922604
  73  51    0.37343314
  73  52    0.39930633
  73  53    0.42696142
  73  54    0.45652223
  73  55    0.48812114
  73  56    0.52189972
  73  57    0.55800933
  73  58    0.59661186
  73  59    0.63788041
  73  60    0.68200011
  73  61    0.72916895
  73  62    0.77959867
  73  63    0.83351574
  73  64    0.89116240
  73  65    0.95279771
  73  66    1.01869881
  73  67    1.08916213
  73  68    1.16450473
  73  69    1.24506582
  73  70    1.33120823
  73  71    1.42332016
  73  72    1.52181686
  73  73    1.62714262
  73  74    1.73977277
  73  75    1.86021588
  73  76    1.98901609
  73  77    2.12675565
  73  78    2.27405756
  73  79    2.43158851
  73  80    2.60006191
  73  81    2.78024126
  73  82    2.97294363
  73  83    3.17904352
  73  84    3.39947692
  73  85    3.63524565
  73  86    3.88742210
  73  87    4.15715421
  73  88    4.44567091
  73  89    4.75428786
  73  90    5.08441370
  73  91    5.43755669
  73  92    5.81533188
  73  93    6.21946879
  73  94    6.65181965
  73  95    7.11436828
  73  96    7.60923961
  73  97    8.13870994
  73  98    8.70521790
  73  99    9.31137636
  73 100    9.95998512
  73 101   10.65404465
  73 102   11.39677087
  73 103   12.19161107
  73 104   13.04226106
  73 105   13.95268372
  73 106   14.92712894
  73 107   15.97015530
  73 108   17.08665333
  73 109   18.28187087
  73 110   19.56144043
  73 111   20.93140892
  73 112   22.39826997
  73 113   23.96899906
  73 114   25.65109190
  73 115   27.45260639
  73 116   29.38220868
  73 117   31.44922397
  73 118   33.66369283
  73 119   36.03643438
  73 120   38.57911784
  73 121   41.30434554
  73 122   44.22575184
  73 123   47.35812645
  73 124   50.71757775
  73 125   54.32176566
  73 126   58.19026162
  73 127   62.34514605
  73 128   66.81204486
  73 129   71.62192307
  73 130   76.81391538
  73 131   82.43840171
  73 132   87.55429045
  73 133   90.19392072
  73 134   89.25714240
  73 135   85.60183801
  73 136   81.10341068
  73 137   76.75711414
  73 138   72.58369556
  73 139   68.59779300
  73 140   64.80481956
  73 141   61.20379488
  73 142   57.79005235
  73 143   54.55697529
  73 144   51.49699920
  73 145   48.60217462
  73 146   45.86448308
  73 147   43.27601542
  73 148   40.82907245
  73 149   38.51622082
  73 150   36.33032233
  73 151   34.26454735
  73 152   32.31237834
  73 153   30.46760728
  73 154   28.72432916
  73 155   27.07693316
  73 156   25.52009221
  73 157   24.04875179
  73 158   22.65811816
  73 159   21.34364647
  73 160   20.10102888
  73 161   18.92618285
  73 162   17.81523964
  73 163   16.76453316
  73 164   15.77058920
  73 165   14.83011500
  73 166   13.93998928
  73 167   13.09725261
  73 168   12.29909826
  73 169   11.54286341
  73 170   10.82602078
  73 171   10.14617061
  73 172    9.50103304
  73 173    8.88844081
  73 174    8.30633235
  73 175    7.75274513
  73 176    7.22580934
  73 177    6.72374186
  73 178    6.24484052
  73 179    5.78747855
  73 180    5.35009932
  73 181    4.93121131
  73 182    4.52938325
  73 183    4.14323948
  73 184    3.77145545
  73 185    3.41275345
  73 186    3.06589841
  73 187    2.72969392
  73 188    2.40297829
  73 189    2.08462081
  73 190    1.77351801
  73 191    1.46859012
  73 192    1.16877749
  73 193    0.87303719
  73 194    0.58033955
  73 195    0.28966486
  73 196    0.00000000
  74   1    0.00000000
  74   2    0.00000000
  74   3    0.00000000
  74   4    0.00000000
  74   5    0.00225689
  74   6    0.00445366
  74   7    0.00663254
  74   8    0.00882839
  74   9    0.01106320
  74  10    0.01335175
  74  11    0.01570566
  74  12    0.01813536
  74  13    0.02065109
  74  14    0.02326327
  74  15    0.02598276
  74  16    0.02882100
  74  17    0.03179003
  74  18    0.03490256
  74  19    0.03817204
  74  20    0.04161268
  74  21    0.04523950
  74  22    0.04906843
  74  23    0.05311631
  74  24    0.05740100
  74  25    0.06194142
  74  26    0.06675768
  74  27    0.07187110
  74  28    0.07730438
  74  29    0.08308161
  74  30    0.08922846
  74  31    0.09577224
  74  32    0.10274202
  74  33    0.11016882
  74  34    0.11808566
  74  35    0.12652778
  74  36    0.13553276
  74  37    0.14514070
  74  38    0.15539439
  74  39    0.16633952
  74  40    0.17802487
  74  41    0.19050253
  74  42    0.20382815
  74  43    0.21806115
  74  44    0.23326504
  74  45    0.24950767
  74  46    0.26686155
  74  47    0.28540416
  74  48    0.30521832
  74  49    0.32639255
  74  50    0.34902148
  74  51    0.37320625
  74  52    0.39905501
  74  53    0.42668337
  74  54    0.45621494
  74  55    0.48778188
  74  56    0.52152552
  74  57    0.55759696
  74  58    0.59615780
  74  59    0.63738084
  74  60    0.68145086
  74  61    0.72856550
  74  62    0.77893611
  74  63    0.83278873
  74  64    0.89036514
  74  65    0.95192391
  74  66    1.01774164
  74  67    1.08811415
  74  68    1.16335791
  74  69    1.24381141
  74  70    1.32983678
  74  71    1.42182137
  74  72    1.52017959
  74  73    1.62535479
  74  74    1.73782127
  74  75    1.85808651
  74  76    1.98669345
  74  77    2.12422304
  74  78    2.27129690
  74  79    2.42858018
  74  80    2.59678467
  74  81    2.77667207
  74  82    2.96905753
  74  83    3.17481345
  74  84    3.39487354
  74  85    3.63023716
  74  86    3.88197402
  74  87    4.15122914
  74  88    4.43922828
  74  89    4.74728366
  74  90    5.07680014
  74  91    5.42928189
  74  92    5.80633948
  74  93    6.20969753
  74  94    6.64120290
  74  95    7.10283353
  74  96    7.59670789
  74  97    8.12509514
  74  98    8.69042607
  74  99    9.29530484
  74 100    9.94252160
  74 101   10.63506609
  74 102   11.37614223
  74 103   12.16918385
  74 104   13.01787165
  74 105   13.92615137
  74 106   14.89825348
  74 107   15.93871430
  74 108   17.05239883
  74 109   18.24452536
  74 110   19.52069196
  74 111   20.88690514
  74 112   22.34961067
  74 113   23.91572694
  74 114   25.59268085
  74 115   27.38844655
  74 116   29.31158724
  74 117   31.37130013
  74 118   33.57746499
  74 119   35.94069656
  74 120   38.47240149
  74 121   41.18484112
  74 122   44.09120283
  74 123   47.20568591
  74 124   50.54361560
  74 125   54.12161548
  74 126   57.95790758
  74 127   62.07290014
  74 128   66.49043867
  74 129   71.24060687
  74 130   76.36610728
  74 131   81.93619144
  74 132   87.07073185
  74 133   89.92955591
  74 134   89.27133122
  74 135   85.84046414
  74 136   81.37063778
  74 137   76.98360671
  74 138   72.75987602
  74 139   68.73178583
  74 140   64.90735267
  74 141   61.28401483
  74 142   57.85487258
  74 143   54.61138024
  74 144   51.54450585
  74 145   48.64523586
  74 146   45.90479500
  74 147   43.31473966
  74 148   40.86699364
  74 149   38.55385716
  74 150   36.36800328
  74 151   34.30246839
  74 152   32.35063980
  74 153   30.50624204
  74 154   28.76332266
  74 155   27.11623782
  74 156   25.55963801
  74 157   24.08845401
  74 158   22.69788308
  74 159   21.38337560
  74 160   20.14062206
  74 161   18.96554051
  74 162   17.85426447
  74 163   16.80313131
  74 164   15.80867107
  74 165   14.86759584
  74 166   13.97678948
  74 167   13.13329792
  74 168   12.33431983
  74 169   11.57719777
  74 170   10.85940968
  74 171   10.17856091
  74 172    9.53237648
  74 173    8.91869377
  74 174    8.33545562
  74 175    7.78070361
  74 176    7.25257178
  74 177    6.74928060
  74 178    6.26913118
  74 179    5.81049978
  74 180    5.37183253
  74 181    4.95164042
  74 182    4.54849444
  74 183    4.16102093
  74 184    3.78789716
  74 185    3.42784700
  74 186    3.07963679
  74 187    2.74207133
  74 188    2.41398999
  74 189    2.09426295
  74 190    1.78178753
  74 191    1.47548460
  74 192    1.17429508
  74 193    0.87717650
  74 194    0.58309961
  74 195    0.29104505
  74 196    0.00000000
  75   1    0.00000000
  75   2    0.00000000
  75   3    0.00000000
  75   4    0.00000000
  75   5    0.00227191
  75   6    0.00448081
  75   7    0.00666892
  75   8    0.00887109
  75   9    0.01110946
  75  10    0.01339917
  75  11    0.01575231
  75  12    0.01817979
  75  13    0.02069227
  75  14    0.02330050
  75  15    0.02601561
  75  16    0.02884921
  75  17    0.03181346
  75  18    0.03492114
  75  19    0.03818573
  75  20    0.04162147
  75  21    0.04524337
  75  22    0.04906733
  75  23    0.05311018
  75  24    0.05738974
  75  25    0.06192490
  75  26    0.06673573
  75  27    0.07184352
  75  28    0.07727090
  75  29    0.08304194
  75  30    0.08918224
  75  31    0.09571906
  75  32    0.10268144
  75  33    0.11010032
  75  34    0.11800866
  75  35    0.12644164
  75  36    0.13543676
  75  37    0.14503406
  75  38    0.15527624
  75  39    0.16620891
  75  40    0.17788075
  75  41    0.19034376
  75  42    0.20365347
  75  43    0.21786920
  75  44    0.23305433
  75  45    0.24927657
  75  46    0.26660829
  75  47    0.28512681
  75  48    0.30491479
  75  49    0.32606056
  75  50    0.34865855
  75  51    0.37280970
  75  52    0.39862191
  75  53    0.42621055
  75  54    0.45569896
  75  55    0.48721901
  75  56    0.52091171
  75  57    0.55692782
  75  58    0.59542857
  75  59    0.63658635
  75  60    0.68058553
  75  61    0.72762326
  75  62    0.77791040
  75  63    0.83167243
  75  64    0.88915054
  75  65    0.95060267
  75  66    1.01630471
  75  67    1.08655175
  75  68    1.16165943
  75  69    1.24196538
  75  70    1.32783077
  75  71    1.41964193
  75  72    1.51781216
  75  73    1.62278360
  75  74    1.73502927
  75  75    1.85505522
  75  76    1.98340289
  75  77    2.12065157
  75  78    2.26742110
  75  79    2.42437470
  75  80    2.59222207
  75  81    2.77172263
  75  82    2.96368909
  75  83    3.16899118
  75  84    3.38855972
  75  85    3.62339093
  75  86    3.87455111
  75  87    4.14318159
  75  88    4.43050411
  75  89    4.73782648
  75  90    5.06654884
  75  91    5.41817012
  75  92    5.79429523
  75  93    6.19664259
  75  94    6.62705229
  75  95    7.08749483
  75  96    7.58008052
  75  97    8.10706958
  75  98    8.67088290
  75  99    9.27411376
  75 100    9.91954026
  75 101   10.61013873
  75 102   11.34909822
  75 103   12.13983593
  75 104   12.98601393
  75 105   13.89155702
  75 106   14.86067197
  75 107   15.89786826
  75 108   17.00798021
  75 109   18.19619093
  75 110   19.46805786
  75 111   20.82954026
  75 112   22.28702857
  75 113   23.84737586
  75 114   25.51793120
  75 115   27.30657519
  75 116   29.22175732
  75 117   31.27253514
  75 118   33.46861476
  75 119   35.82039209
  75 120   38.33899409
  75 121   41.03631890
  75 122   43.92507380
  75 123   47.01881053
  75 124   50.33196012
  75 125   53.87987626
  75 126   57.67891676
  75 127   61.74664842
  75 128   66.10243080
  75 129   70.76920613
  75 130   75.77948567
  75 131   81.19759778
  75 132   86.21152118
  75 133   89.54231817
  75 134   89.41560521
  75 135   86.46175512
  75 136   81.88087796
  75 137   77.35504159
  75 138   73.03174684
  75 139   68.93732397
  75 140   65.06867977
  75 141   61.41542064
  75 142   57.96569407
  75 143   54.70783141
  75 144   51.63079253
  75 145   48.72424370
  75 146   45.97852439
  75 147   43.38458699
  75 148   40.93393692
  75 149   38.61858070
  75 150   36.43098288
  75 151   34.36403036
  75 152   32.41100252
  75 153   30.56554556
  75 154   28.82165009
  75 155   27.17363097
  75 156   25.61610890
  75 157   24.14399341
  75 158   22.75246696
  75 159   21.43696991
  75 160   20.19318637
  75 161   19.01703076
  75 162   17.90463498
  75 163   16.85233633
  75 164   15.85666593
  75 165   14.91433772
  75 166   14.02223801
  75 167   13.17741554
  75 168   12.37707206
  75 169   11.61855328
  75 170   10.89934038
  75 171   10.21704188
  75 172    9.56938586
  75 173    8.95421268
  75 174    8.36946795
  75 175    7.81319587
  75 176    7.28353291
  75 177    6.77870174
  75 178    6.29700546
  75 179    5.83682212
  75 180    5.39659946
  75 181    4.97484981
  75 182    4.57014534
  75 183    4.18111339
  75 184    3.80643201
  75 185    3.44482571
  75 186    3.09506130
  75 187    2.75594388
  75 188    2.42631300
  75 189    2.10503890
  75 190    1.79101884
  75 191    1.48317352
  75 192    1.18044362
  75 193    0.88178635
  75 194    0.58617209
  75 195    0.29258105
  75 196    0.00000000
  76   1    0.00000000
  76   2    0.00000000
  76   3    0.00000000
  76   4    0.00000000
  76   5    0.00235901
  76   6    0.00454670
  76   7    0.00671793
  76   8    0.00891312
  76   9    0.01114885
  76  10    0.01343682
  76  11    0.01578769
  76  12    0.01821203
  76  13    0.02072054
  76  14    0.02332414
  76  15    0.02603415
  76  16    0.02886229
  76  17    0.03182083
  76  18    0.03492263
  76  19    0.03818118
  76  20    0.04161075
  76  21    0.04522633
  76  22    0.04904381
  76  23    0.05307999
  76  24    0.05735266
  76  25    0.06188067
  76  26    0.06668404
  76  27    0.07178400
  76  28    0.07720315
  76  29    0.08296550
  76  30    0.08909658
  76  31    0.09562359
  76  32    0.10257551
  76  33    0.10998318
  76  34    0.11787953
  76  35    0.12629962
  76  36    0.13528088
  76  37    0.14486325
  76  38    0.15508933
  76  39    0.16600463
  76  40    0.17765770
  76  41    0.19010043
  76  42    0.20338820
  76  43    0.21758020
  76  44    0.23273965
  76  45    0.24893410
  76  46    0.26623572
  76  47    0.28472166
  76  48    0.30447435
  76  49    0.32558190
  76  50    0.34813849
  76  51    0.37224481
  76  52    0.39800846
  76  53    0.42554451
  76  54    0.45497596
  76  55    0.48643432
  76  56    0.52006021
  76  57    0.55600398
  76  58    0.59442640
  76  59    0.63549936
  76  60    0.67940671
  76  61    0.72634503
  76  62    0.77652454
  76  63    0.83017007
  76  64    0.88752209
  76  65    0.94883774
  76  66    1.01439207
  76  67    1.08447926
  76  68    1.15941397
  76  69    1.23953275
  76  70    1.32519562
  76  71    1.41678767
  76  72    1.51472084
  76  73    1.61943582
  76  74    1.73140404
  76  75    1.85112986
  76  76    1.97915286
  76  77    2.11605035
  76  78    2.26243998
  76  79    2.41898266
  76  80    2.58638553
  76  81    2.76540528
  76  82    2.95685164
  76  83    3.16159112
  76  84    3.38055102
  76  85    3.61472380
  76  86    3.86517162
  76  87    4.13303134
  76  88    4.41951982
  76  89    4.72593962
  76  90    5.05368508
  76  91    5.40424890
  76  92    5.77922912
  76  93    6.18033670
  76  94    6.60940358
  76  95    7.06839133
  76  96    7.55940047
  76  97    8.08468048
  76  98    8.64664046
  76  99    9.24786065
  76 100    9.89110481
  76 101   10.57933339
  76 102   11.31571781
  76 103   12.10365568
  76 104   12.94678719
  76 105   13.84901265
  76 106   14.81451133
  76 107   15.84776168
  76 108   16.95356285
  76 109   18.13705791
  76 110   19.40375847
  76 111   20.75957101
  76 112   22.21082486
  76 113   23.76430172
  76 114   25.42726682
  76 115   27.20750132
  76 116   29.11333573
  76 117   31.15368372
  76 118   33.33807529
  76 119   35.67668795
  76 120   38.18037338
  76 121   40.86067619
  76 122   43.72983910
  76 123   46.80078582
  76 124   50.08706747
  76 125   53.60274793
  76 126   57.36218141
  76 127   61.37957983
  76 128   65.66810438
  76 129   70.23766138
  76 130   75.08845286
  76 131   80.18830834
  76 132   85.38062821
  76 133   88.97111819
  76 134   89.74503679
  76 135   87.05626640
  76 136   82.66392873
  76 137   77.83366474
  76 138   73.36716522
  76 139   69.19310878
  76 140   65.27515707
  76 141   61.58920149
  76 142   58.11674653
  76 143   54.84250919
  76 144   51.75331907
  76 145   48.83751409
  76 146   46.08457007
  76 147   43.48485906
  76 148   41.02948599
  76 149   38.71017479
  76 150   36.51918698
  76 151   34.44926139
  76 152   32.49356814
  76 153   30.64567215
  76 154   28.89950319
  76 155   27.24933041
  76 156   25.68974021
  76 157   24.21561644
  76 158   22.82212242
  76 159   21.50468443
  76 160   20.25897638
  76 161   19.08090543
  76 162   17.96659858
  76 163   16.91238994
  76 164   15.91480877
  76 165   14.97056817
  76 166   14.07655439
  76 167   13.22981661
  76 168   12.42755742
  76 169   11.66712365
  76 170   10.94599771
  76 171   10.26178943
  76 172    9.61222826
  76 173    8.99515584
  76 174    8.40851901
  76 175    7.85036309
  76 176    7.31882555
  76 177    6.81212992
  76 178    6.32858002
  76 179    5.86655446
  76 180    5.42450137
  76 181    5.00093333
  76 182    4.59442260
  76 183    4.20359646
  76 184    3.82713276
  76 185    3.46375565
  76 186    3.11223146
  76 187    2.77136470
  76 188    2.43999421
  76 189    2.11698941
  76 190    1.80124665
  76 191    1.49168565
  76 192    1.18724602
  76 193    0.88688385
  76 194    0.58956837
  76 195    0.29427858
  76 196    0.00000000
  77   1    0.00000000
  77   2    0.00000000
  77   3    0.00000000
  77   4    0.00087512
  77   5    0.00262689
  77   6    0.00464725
  77   7    0.00676990
  77   8    0.00895028
  77   9    0.01118067
  77  10    0.01346535
  77  11    0.01581281
  77  12    0.01823303
  77  13    0.02073667
  77  14    0.02333478
  77  15    0.02603878
  77  16    0.02886053
  77  17    0.03181236
  77  18    0.03490718
  77  19    0.03815851
  77  20    0.04158061
  77  21    0.04518848
  77  22    0.04899797
  77  23    0.05302586
  77  24    0.05728988
  77  25    0.06180885
  77  26    0.06660274
  77  27    0.07169273
  77  28    0.07710134
  77  29    0.08285251
  77  30    0.08897172
  77  31    0.09548610
  77  32    0.10242452
  77  33    0.10981776
  77  34    0.11769864
  77  35    0.12610213
  77  36    0.13506557
  77  37    0.14462876
  77  38    0.15483419
  77  39    0.16572725
  77  40    0.17735634
  77  41    0.18977321
  77  42    0.20303307
  77  43    0.21719495
  77  44    0.23232187
  77  45    0.24848118
  77  46    0.26574485
  77  47    0.28418978
  77  48    0.30389816
  77  49    0.32495783
  77  50    0.34746267
  77  51    0.37151305
  77  52    0.39721624
  77  53    0.42468695
  77  54    0.45404777
  77  55    0.48542979
  77  56    0.51897316
  77  57    0.55482775
  77  58    0.59315376
  77  59    0.63412254
  77  60    0.67791728
  77  61    0.72473388
  77  62    0.77478186
  77  63    0.82828525
  77  64    0.88548364
  77  65    0.94663327
  77  66    1.01200820
  77  67    1.08190152
  77  68    1.15662673
  77  69    1.23651913
  77  70    1.32193738
  77  71    1.41326510
  77  72    1.51091266
  77  73    1.61531902
  77  74    1.72695377
  77  75    1.84631925
  77  76    1.97395289
  77  77    2.11042965
  77  78    2.25636465
  77  79    2.41241604
  77  80    2.57928801
  77  81    2.75773403
  77  82    2.94856033
  77  83    3.15262964
  77  84    3.37086520
  77  85    3.60425500
  77  86    3.85385638
  77  87    4.12080099
  77  88    4.40630000
  77  89    4.71164977
  77  90    5.03823795
  77  91    5.38754990
  77  92    5.76117570
  77  93    6.16081762
  77  94    6.58829808
  77  95    7.04556830
  77  96    7.53471743
  77  97    8.05798251
  77  98    8.61775897
  77  99    9.21661206
  77 100    9.85728896
  77 101   10.54273191
  77 102   11.27609214
  77 103   12.06074488
  77 104   12.90030548
  77 105   13.79864655
  77 106   14.75991641
  77 107   15.78855877
  77 108   16.88933375
  77 109   18.06734025
  77 110   19.32803983
  77 111   20.67728188
  77 112   22.12133036
  77 113   23.66689170
  77 114   25.32114392
  77 115   27.09176648
  77 116   28.98697049
  77 117   31.01552819
  77 118   33.18680054
  77 119   35.51076064
  77 120   37.99800965
  77 121   40.65977970
  77 122   43.50791505
  77 123   46.55481673
  77 124   49.81332483
  77 125   53.29649221
  77 126   57.01715955
  77 127   60.98714920
  77 128   65.21568087
  77 129   69.70611406
  77 130   74.44901052
  77 131   79.40762884
  77 132   84.49342951
  77 133   88.57273032
  77 134   89.89649687
  77 135   87.70291861
  77 136   83.21589255
  77 137   78.26016974
  77 138   73.70390294
  77 139   69.46983837
  77 140   65.51100023
  77 141   61.79608515
  77 142   58.30228104
  77 143   55.01172941
  77 144   51.90968096
  77 145   48.98346915
  77 146   46.22190554
  77 147   43.61490677
  77 148   41.15325541
  77 149   38.82844120
  77 150   36.63255184
  77 151   34.55819506
  77 152   32.59844087
  77 153   30.74677712
  77 154   28.99707383
  77 155   27.34355370
  77 156   25.78076692
  77 157   24.30356914
  77 158   22.90710171
  77 159   21.58677386
  77 160   20.33824630
  77 161   19.15741604
  77 162   18.04040232
  77 163   16.98353335
  77 164   15.98333398
  77 165   15.03651404
  77 166   14.13995733
  77 167   13.29071134
  77 168   12.48597737
  77 169   11.72310139
  77 170   10.99956518
  77 171   10.31297813
  77 172    9.66106931
  77 173    9.04168005
  77 174    8.45275689
  77 175    7.89234482
  77 176    7.35858089
  77 177    6.84968817
  77 178    6.36396991
  77 179    5.89980405
  77 180    5.45563794
  77 181    5.02998330
  77 182    4.62141137
  77 183    4.22854831
  77 184    3.85007076
  77 185    3.48470155
  77 186    3.13120557
  77 187    2.78838580
  77 188    2.45507948
  77 189    2.13015432
  77 190    1.81250491
  77 191    1.50104912
  77 192    1.19472469
  77 193    0.89248577
  77 194    0.59329960
  77 195    0.29614317
  77 196    0.00000000
  78   1    0.00000000
  78   2    0.00000000
  78   3    0.00000000
  78   4    0.00087708
  78   5    0.00263671
  78   6    0.00466413
  78   7    0.00679123
  78   8    0.00897328
  78   9    0.01120295
  78  10    0.01348504
  78  11    0.01582848
  78  12    0.01824361
  78  13    0.02074136
  78  14    0.02333295
  78  15    0.02602993
  78  16    0.02884425
  78  17    0.03178829
  78  18    0.03487498
  78  19    0.03811787
  78  20    0.04153119
  78  21    0.04512993
  78  22    0.04892993
  78  23    0.05294789
  78  24    0.05720153
  78  25    0.06170961
  78  26    0.06649202
  78  27    0.07156989
  78  28    0.07696567
  78  29    0.08270323
  78  30    0.08880796
  78  31    0.09530689
  78  32    0.10222881
  78  33    0.10960442
  78  34    0.11746640
  78  35    0.12584962
  78  36    0.13479130
  78  37    0.14433110
  78  38    0.15451140
  78  39    0.16537739
  78  40    0.17697735
  78  41    0.18936283
  78  42    0.20258888
  78  43    0.21671430
  78  44    0.23180191
  78  45    0.24791883
  78  46    0.26513677
  78  47    0.28353236
  78  48    0.30318749
  78  49    0.32418971
  78  50    0.34663255
  78  51    0.37061601
  78  52    0.39624698
  78  53    0.42363972
  78  54    0.45291638
  78  55    0.48420756
  78  56    0.51765288
  78  57    0.55340161
  78  58    0.59161335
  78  59    0.63245878
  78  60    0.67612035
  78  61    0.72279321
  78  62    0.77268601
  78  63    0.82602187
  78  64    0.88303942
  78  65    0.94399383
  78  66    1.00915801
  78  67    1.07882383
  78  68    1.15330343
  78  69    1.23293070
  78  70    1.31806271
  78  71    1.40908142
  78  72    1.50639538
  78  73    1.61044158
  78  74    1.72168748
  78  75    1.84063315
  78  76    1.96781352
  78  77    2.10380087
  78  78    2.24920742
  78  79    2.40468818
  78  80    2.57094393
  78  81    2.74872446
  78  82    2.93883204
  78  83    3.14212507
  78  84    3.35952210
  78  85    3.59200605
  78  86    3.84062878
  78  87    4.10651595
  78  88    4.39087224
  78  89    4.69498700
  78  90    5.02024017
  78  91    5.36810882
  78  92    5.74017395
  78  93    6.13812792
  78  94    6.56378241
  78  95    7.01907683
  78  96    7.50608749
  78  97    8.02703734
  78  98    8.58430640
  78  99    9.18044299
  78 100    9.81817570
  78 101   10.50042631
  78 102   11.23032347
  78 103   12.01121751
  78 104   12.84669618
  78 105   13.74060149
  78 106   14.69704774
  78 107   15.72044070
  78 108   16.81549808
  78 109   17.98727123
  78 110   19.24116826
  78 111   20.58297825
  78 112   22.01889691
  78 113   23.55555315
  78 114   25.20003663
  78 115   26.95992575
  78 116   28.84331551
  78 117   30.85884431
  78 118   33.01571812
  78 119   35.32372967
  78 120   37.79326908
  78 121   40.43531982
  78 122   43.26143057
  78 123   46.28364687
  78 124   49.51437570
  78 125   52.96613589
  78 126   56.65111231
  78 127   60.58036936
  78 128   64.76247969
  78 129   69.20120705
  78 130   73.89194046
  78 131   78.81771549
  78 132   83.95104273
  78 133   88.28452228
  78 134   89.92524772
  78 135   87.99418149
  78 136   83.56974990
  78 137   78.60057277
  78 138   74.01354918
  78 139   69.74949903
  78 140   65.76522666
  78 141   62.02928963
  78 142   58.51800567
  78 143   55.21271365
  78 144   52.09805278
  78 145   49.16090602
  78 146   46.38974888
  78 147   43.77424132
  78 148   41.30496548
  78 149   38.97325201
  78 150   36.77106102
  78 151   34.69089728
  78 152   32.72574747
  78 153   30.86903186
  78 154   29.11456571
  78 155   27.45652733
  78 156   25.88943094
  78 157   24.40810308
  78 158   23.00766155
  78 159   21.68349654
  78 160   20.43125333
  78 161   19.24681650
  78 162   18.12629515
  78 163   17.06600930
  78 164   16.06247712
  78 165   15.11240293
  78 166   14.21266602
  78 167   13.36031009
  78 168   12.55253325
  78 169   11.78667870
  78 170   11.06022582
  78 171   10.37078180
  78 172    9.71607374
  78 173    9.09394110
  78 174    8.50232857
  78 175    7.93927938
  78 176    7.40292882
  78 177    6.89149813
  78 178    6.40328875
  78 179    5.93667673
  78 180    5.49010746
  78 181    5.06209063
  78 182    4.65119541
  78 183    4.25604578
  78 184    3.87531614
  78 185    3.50772698
  78 186    3.15204082
  78 187    2.80705817
  78 188    2.47161373
  78 189    2.14457263
  78 190    1.82482681
  78 191    1.51129145
  78 192    1.20290154
  78 193    0.89860846
  78 194    0.59737665
  78 195    0.29818027
  78 196    0.00000000
  79   1    0.00000000
  79   2    0.00000000
  79   3    0.00000000
  79   4    0.00000000
  79   5    0.00238928
  79   6    0.00460001
  79   7    0.00678479
  79   8    0.00898459
  79   9    0.01121766
  79  10    0.01349737
  79  11    0.01583583
  79  12    0.01824464
  79  13    0.02073525
  79  14    0.02331914
  79  15    0.02600798
  79  16    0.02881374
  79  17    0.03174884
  79  18    0.03482622
  79  19    0.03805941
  79  20    0.04146263
  79  21    0.04505084
  79  22    0.04883983
  79  23    0.05284626
  79  24    0.05708779
  79  25    0.06158312
  79  26    0.06635207
  79  27    0.07141571
  79  28    0.07679640
  79  29    0.08251792
  79  30    0.08860557
  79  31    0.09508629
  79  32    0.10198876
  79  33    0.10934355
  79  34    0.11718324
  79  35    0.12554257
  79  36    0.13445860
  79  37    0.14397087
  79  38    0.15412157
  79  39    0.16495574
  79  40    0.17652147
  79  41    0.18887010
  79  42    0.20205648
  79  43    0.21613919
  79  44    0.23118078
  79  45    0.24724812
  79  46    0.26441263
  79  47    0.28275064
  79  48    0.30234372
  79  49    0.32327902
  79  50    0.34564972
  79  51    0.36955541
  79  52    0.39510251
  79  53    0.42240482
  79  54    0.45158396
  79  55    0.48276997
  79  56    0.51610187
  79  57    0.55172827
  79  58    0.58980809
  79  59    0.63051123
  79  60    0.67401934
  79  61    0.72052667
  79  62    0.77024092
  79  63    0.82338421
  79  64    0.88019404
  79  65    0.94092438
  79  66    1.00584687
  79  67    1.07525196
  79  68    1.14945031
  79  69    1.22877417
  79  70    1.31357887
  79  71    1.40424447
  79  72    1.50117746
  79  73    1.60481264
  79  74    1.71561508
  79  75    1.83408226
  79  76    1.96074631
  79  77    2.09617651
  79  78    2.24098181
  79  79    2.39581370
  79  80    2.56136913
  79  81    2.73839377
  79  82    2.92768539
  79  83    3.13009758
  79  84    3.34654362
  79  85    3.57800074
  79  86    3.82551465
  79  87    4.09020429
  79  88    4.37326710
  79  89    4.67598454
  79  90    4.99972799
  79  91    5.34596519
  79  92    5.71626702
  79  93    6.11231481
  79  94    6.53590821
  79  95    6.98897353
  79  96    7.47357278
  79  97    7.99191326
  79  98    8.54635791
  79  99    9.13943632
  79 100    9.77385657
  79 101   10.45251789
  79 102   11.17852417
  79 103   11.95519847
  79 104   12.78609846
  79 105   13.67503293
  79 106   14.62607941
  79 107   15.64360294
  79 108   16.73227595
  79 109   17.89709946
  79 110   19.14342543
  79 111   20.47698029
  79 112   21.90388963
  79 113   23.43070389
  79 114   25.06442476
  79 115   26.81253202
  79 116   28.68301024
  79 117   30.68437438
  79 118   32.82569302
  79 119   35.11660720
  79 120   37.56734158
  79 121   40.18870313
  79 122   42.99205947
  79 123   45.98928442
  79 124   49.19265097
  79 125   52.61463996
  79 126   56.26761576
  79 127   60.16330028
  79 128   64.31197072
  79 129   68.72137592
  79 130   73.39569241
  79 131   78.33583639
  79 132   83.54464396
  79 133   88.04255995
  79 134   89.88585130
  79 135   88.13113879
  79 136   83.80296641
  79 137   78.87353930
  79 138   74.29657254
  79 139   70.02865920
  79 140   66.03444200
  79 141   62.28620656
  79 142   58.76204469
  79 143   55.44413867
  79 144   52.31751132
  79 145   49.36919373
  79 146   46.58768740
  79 147   43.96261641
  79 148   41.48449844
  79 149   39.14458942
  79 150   36.93477444
  79 151   34.84748807
  79 152   32.87565389
  79 153   31.01263689
  79 154   29.25220468
  79 155   27.58849501
  79 156   26.01598783
  79 157   24.52948084
  79 158   23.12406765
  79 159   21.79511821
  79 160   20.53826083
  79 161   19.34936580
  79 162   18.22453023
  79 163   17.16006397
  79 164   16.15247648
  79 165   15.19846465
  79 166   14.29490131
  79 167   13.43882448
  79 168   12.62742724
  79 169   11.85804825
  79 170   11.12816277
  79 171   10.43537418
  79 172    9.77740597
  79 173    9.15209419
  79 174    8.55738028
  79 175    7.99130424
  79 176    7.45199822
  79 177    6.93768038
  79 178    6.44664903
  79 179    5.97727713
  79 180    5.52800694
  79 181    5.09734499
  79 182    4.68385726
  79 183    4.28616449
  79 184    3.90293781
  79 185    3.53289438
  79 186    3.17479334
  79 187    2.82743180
  79 188    2.48964099
  79 189    2.16028255
  79 190    1.83824485
  79 191    1.52243954
  79 192    1.21179798
  79 193    0.90526792
  79 194    0.60181015
  79 195    0.30039518
  79 196    0.00000000
  80   1    0.00000000
  80   2    0.00000000
  80   3    0.00000000
  80   4    0.00000000
  80   5    0.00232996
  80   6    0.00458026
  80   7    0.00679051
  80   8    0.00899861
  80   9    0.01123063
  80  10    0.01350501
  80  11    0.01583623
  80  12    0.01823692
  80  13    0.02071890
  80  14    0.02329377
  80  15    0.02597323
  80  16    0.02876925
  80  17    0.03169424
  80  18    0.03476109
  80  19    0.03798332
  80  20    0.04137511
  80  21    0.04495136
  80  22    0.04872783
  80  23    0.05272112
  80  24    0.05694883
  80  25    0.06142958
  80  26    0.06618312
  80  27    0.07123043
  80  28    0.07659379
  80  29    0.08229688
  80  30    0.08836489
  80  31    0.09482466
  80  32    0.10170475
  80  33    0.10903560
  80  34    0.11684965
  80  35    0.12518149
  80  36    0.13406804
  80  37    0.14354866
  80  38    0.15366537
  80  39    0.16446301
  80  40    0.17598947
  80  41    0.18829586
  80  42    0.20143680
  80  43    0.21547060
  80  44    0.23045956
  80  45    0.24647023
  80  46    0.26357371
  80  47    0.28184600
  80  48    0.30136829
  80  49    0.32222735
  80  50    0.34451590
  80  51    0.36833309
  80  52    0.39378483
  80  53    0.42098439
  80  54    0.45005282
  80  55    0.48111951
  80  56    0.51432282
  80  57    0.54981065
  80  58    0.58774111
  80  59    0.62828327
  80  60    0.67161787
  80  61    0.71793819
  80  62    0.76745086
  80  63    0.82037685
  80  64    0.87695243
  80  65    0.93743026
  80  66    1.00208052
  80  67    1.07119214
  80  68    1.14507409
  80  69    1.22405682
  80  70    1.30849372
  80  71    1.39876273
  80  72    1.49526808
  80  73    1.59844213
  80  74    1.70874728
  80  75    1.82667815
  80  76    1.95276380
  80  77    2.08757014
  80  78    2.23170252
  80  79    2.38580852
  80  80    2.55058086
  80  81    2.72676062
  80  82    2.91514065
  80  83    3.11656916
  80  84    3.33195362
  80  85    3.56226499
  80  86    3.80854214
  80  87    4.07189665
  80  88    4.35351793
  80  89    4.65467872
  80  90    4.97674099
  80  91    5.32116220
  80  92    5.68950208
  80  93    6.08342983
  80  94    6.50473188
  80  95    6.95532018
  80  96    7.43724104
  80  97    7.95268467
  80  98    8.50399532
  80  99    9.09368216
  80 100    9.72443094
  80 101   10.39911643
  80 102   11.12081572
  80 103   11.89282241
  80 104   12.71866184
  80 105   13.60210723
  80 106   14.54719693
  80 107   15.55825273
  80 108   16.63989941
  80 109   17.79708529
  80 110   19.03510406
  80 111   20.35961775
  80 112   21.77668071
  80 113   23.29276466
  80 114   24.91478455
  80 115   26.65012483
  80 116   28.50666595
  80 117   30.49281030
  80 118   32.61750660
  80 119   34.89027156
  80 120   37.32120669
  80 121   39.92100740
  80 122   42.70096015
  80 123   45.67292165
  80 124   48.84927138
  80 125   52.24282647
  80 126   55.86670624
  80 127   59.73413939
  80 128   63.85823238
  80 129   68.25179417
  80 130   72.92749355
  80 131   77.89895070
  80 132   83.18364987
  80 133   87.80774506
  80 134   89.80436205
  80 135   88.19443342
  80 136   83.97298508
  80 137   79.10985544
  80 138   74.56802627
  80 139   70.31451828
  80 140   66.32207778
  80 141   62.56844413
  80 142   59.03511135
  80 143   55.70628358
  80 144   52.56813962
  80 145   49.60834466
  80 146   46.81572787
  80 147   44.18006499
  80 148   41.69192654
  80 149   39.34256787
  80 150   37.12384623
  80 151   35.02815615
  80 152   33.04837739
  80 153   31.17783184
  80 154   29.41024706
  80 155   27.73972465
  80 156   26.16071267
  80 157   24.66798092
  80 158   23.25659888
  80 159   21.92191557
  80 160   20.65954125
  80 161   19.46533059
  80 162   18.33536711
  80 163   17.26594882
  80 164   16.25357476
  80 165   15.29493261
  80 166   14.38688695
  80 167   13.52646838
  80 168   12.71086324
  80 169   11.93740397
  80 170   11.20356006
  80 171   10.50692946
  80 172    9.84523054
  80 173    9.21629445
  80 174    8.61805789
  80 175    8.04855628
  80 176    7.50591728
  80 177    6.98835462
  80 178    6.49416228
  80 179    6.02170886
  80 180    5.56943233
  80 181    5.13583493
  80 182    4.71947832
  80 183    4.31897894
  80 184    3.93300360
  80 185    3.56026511
  80 186    3.19951825
  80 187    2.84955575
  80 188    2.50920443
  80 189    2.17732149
  80 190    1.85279087
  80 191    1.53451973
  80 192    1.22143495
  80 193    0.91247979
  80 194    0.60661051
  80 195    0.30279310
  80 196    0.00000000
  81   1    0.00000000
  81   2    0.00000000
  81   3    0.00000000
  81   4    0.00000000
  81   5    0.00235963
  81   6    0.00461890
  81   7    0.00682556
  81   8    0.00902475
  81   9    0.01124622
  81  10    0.01350987
  81  11    0.01583057
  81  12    0.01822092
  81  13    0.02069261
  81  14    0.02325708
  81  15    0.02592591
  81  16    0.02871100
  81  17    0.03162467
  81  18    0.03467977
  81  19    0.03788976
  81  20    0.04126877
  81  21    0.04483166
  81  22    0.04859411
  81  23    0.05257267
  81  24    0.05678485
  81  25    0.06124920
  81  26    0.06598540
  81  27    0.07101432
  81  28    0.07635813
  81  29    0.08204043
  81  30    0.08808628
  81  31    0.09452240
  81  32    0.10137721
  81  33    0.10868102
  81  34    0.11646612
  81  35    0.12476694
  81  36    0.13362022
  81  37    0.14306514
  81  38    0.15314351
  81  39    0.16389998
  81  40    0.17538219
  81  41    0.18764102
  81  42    0.20073081
  81  43    0.21470961
  81  44    0.22963938
  81  45    0.24558638
  81  46    0.26262134
  81  47    0.28081988
  81  48    0.30026278
  81  49    0.32103637
  81  50    0.34323291
  81  51    0.36695101
  81  52    0.39229606
  81  53    0.41938072
  81  54    0.44832541
  81  55    0.47925884
  81  56    0.51231861
  81  57    0.54765183
  81  58    0.58541576
  81  59    0.62577852
  81  60    0.66891986
  81  61    0.71503198
  81  62    0.76432035
  81  63    0.81700468
  81  64    0.87331990
  81  65    0.93351719
  81  66    0.99786516
  81  67    1.06665104
  81  68    1.14018198
  81  69    1.21878643
  81  70    1.30281565
  81  71    1.39264529
  81  72    1.48867708
  81  73    1.59134067
  81  74    1.70109558
  81  75    1.81843330
  81  76    1.94387948
  81  77    2.07799637
  81  78    2.22138538
  81  79    2.37468978
  81  80    2.53859769
  81  81    2.71384518
  81  82    2.90121968
  81  83    3.10156353
  81  84    3.31577787
  81  85    3.54482679
  81  86    3.78974170
  81  87    4.05162613
  81  88    4.33166074
  81  89    4.63110879
  81  90    4.95132194
  81  91    5.29374651
  81  92    5.65993006
  81  93    6.05152862
  81  94    6.47031429
  81  95    6.91818340
  81  96    7.39716528
  81  97    7.90943164
  81  98    8.45730656
  81  99    9.04327719
  81 100    9.67000527
  81 101   10.34033929
  81 102   11.05732764
  81 103   11.82423252
  81 104   12.64454485
  81 105   13.52200013
  81 106   14.46059536
  81 107   15.46460697
  81 108   16.53860991
  81 109   17.68749783
  81 110   18.91650443
  81 111   20.23122593
  81 112   21.63764470
  81 113   23.14215384
  81 114   24.75158285
  81 115   26.47322399
  81 116   28.31485926
  81 117   30.28478762
  81 118   32.39185216
  81 119   34.64546656
  81 120   37.05564050
  81 121   39.63300350
  81 122   42.38882692
  81 123   45.33504521
  81 124   48.48427911
  81 125   51.84986880
  81 126   55.44593388
  81 127   59.28749442
  81 128   63.39071386
  81 129   67.77335532
  81 130   72.45553890
  81 131   77.46073072
  81 132   82.81632746
  81 133   87.55199094
  81 134   89.68899547
  81 135   88.22237865
  81 136   84.12091323
  81 137   79.34162731
  81 138   74.84972952
  81 139   70.62084949
  81 140   66.63646058
  81 141   62.88090516
  81 142   59.34004982
  81 143   56.00079286
  81 144   52.85090198
  81 145   49.87894944
  81 146   47.07426481
  81 147   44.42688628
  81 148   41.92750953
  81 149   39.56743711
  81 150   37.33853050
  81 151   35.23316579
  81 152   33.24419351
  81 153   31.36490222
  81 154   29.58898580
  81 155   27.91051384
  81 156   26.32390486
  81 157   24.82390201
  81 158   23.40555090
  81 159   22.06417937
  81 160   20.79537890
  81 161   19.59498745
  81 162   18.45907371
  81 163   17.38392236
  81 164   16.36602052
  81 165   15.40204504
  81 166   14.48885066
  81 167   13.62345890
  81 168   12.80304772
  81 169   12.02494175
  81 170   11.28660312
  81 171   10.58562284
  81 172    9.91971263
  81 173    9.28669726
  81 174    8.68450729
  81 175    8.11117217
  81 176    7.56481372
  81 177    7.04363996
  81 178    6.54593925
  81 179    6.07007465
  81 180    5.61447864
  81 181    5.17764799
  81 182    4.75813895
  81 183    4.35456258
  81 184    3.96558029
  81 185    3.58989952
  81 186    3.22626969
  81 187    2.87347815
  81 188    2.53034634
  81 189    2.19572610
  81 190    1.86849600
  81 191    1.54755778
  81 192    1.23183295
  81 193    0.92025936
  81 194    0.61178787
  81 195    0.30537907
  81 196    0.00000000
  82   1    0.00000000
  82   2    0.00000000
  82   3    0.00000000
  82   4    0.00000000
  82   5    0.00249913
  82   6    0.00472864
  82   7    0.00689541
  82   8    0.00906473
  82   9    0.01126466
  82  10    0.01351176
  82  11    0.01581865
  82  12    0.01819655
  82  13    0.02065638
  82  14    0.02320914
  82  15    0.02586615
  82  16    0.02863912
  82  17    0.03154029
  82  18    0.03458242
  82  19    0.03777890
  82  20    0.04114380
  82  21    0.04469192
  82  22    0.04843885
  82  23    0.05240109
  82  24    0.05659606
  82  25    0.06104222
  82  26    0.06575916
  82  27    0.07076764
  82  28    0.07608973
  82  29    0.08174890
  82  30    0.08777010
  82  31    0.09417990
  82  32    0.10100659
  82  33    0.10828031
  82  34    0.11603320
  82  35    0.12429951
  82  36    0.13311578
  82  37    0.14252099
  82  38    0.15255675
  82  39    0.16326746
  82  40    0.17470051
  82  41    0.18690653
  82  42    0.19993956
  82  43    0.21385732
  82  44    0.22872147
  82  45    0.24459789
  82  46    0.26155694
  82  47    0.27967380
  82  48    0.29902883
  82  49    0.31970786
  82  50    0.34180265
  82  51    0.36541125
  82  52    0.39063844
  82  53    0.41759624
  82  54    0.44640436
  82  55    0.47719078
  82  56    0.51009228
  82  57    0.54525511
  82  58    0.58283557
  82  59    0.62300079
  82  60    0.66592944
  82  61    0.71181251
  82  62    0.76085423
  82  63    0.81327293
  82  64    0.86930206
  82  65    0.92919124
  82  66    0.99320735
  82  67    1.06163577
  82  68    1.13478165
  82  69    1.21297130
  82  70    1.29655366
  82  71    1.38590186
  82  72    1.48141493
  82  73    1.58351962
  82  74    1.69267228
  82  75    1.80936099
  82  76    1.93410774
  82  77    2.06747079
  82  78    2.21004727
  82  79    2.36247580
  82  80    2.52543949
  82  81    2.69966899
  82  82    2.88594585
  82  83    3.08510607
  82  84    3.29804394
  82  85    3.52571608
  82  86    3.76914589
  82  87    4.02942815
  82  88    4.30773409
  82  89    4.60531672
  82  90    4.92351661
  82  91    5.26376800
  82  92    5.62760541
  82  93    6.01667066
  82  94    6.43272042
  82  95    6.87763428
  82  96    7.35342333
  82  97    7.86223946
  82  98    8.40638516
  82  99    8.98832410
  82 100    9.61069238
  82 101   10.27631058
  82 102   10.98819663
  82 103   11.74957946
  82 104   12.56391371
  82 105   13.43489523
  82 106   14.36647770
  82 107   15.36289023
  82 108   16.42865609
  82 109   17.56861250
  82 110   18.78793165
  82 111   20.09214277
  82 112   21.48715553
  82 113   22.97928443
  82 114   24.57527447
  82 115   26.28232793
  82 116   28.10813227
  82 117   30.06088918
  82 118   32.14934497
  82 119   34.38282259
  82 120   36.77125620
  82 121   39.32522988
  82 122   42.05602387
  82 123   44.97567487
  82 124   48.09706231
  82 125   51.43404282
  82 126   55.00167182
  82 127   58.81657791
  82 128   62.89759000
  82 129   67.26673916
  82 130   71.95068828
  82 131   76.98225892
  82 132   82.40053522
  82 133   87.24545431
  82 134   89.53636537
  82 135   88.23841523
  82 136   84.28348239
  82 137   79.60369526
  82 138   75.16811363
  82 139   70.96545576
  82 140   66.98882256
  82 141   63.23044152
  82 142   59.68098774
  82 143   56.33016347
  82 144   53.16734124
  82 145   50.18200181
  82 146   47.36398121
  82 147   44.70359124
  82 148   42.19166609
  82 149   39.81956874
  82 150   37.57917650
  82 151   35.46285677
  82 152   33.46343852
  82 153   31.57418292
  82 154   29.78875451
  82 155   28.10119387
  82 156   26.50589196
  82 157   24.99756636
  82 158   23.57123926
  82 159   22.22221719
  82 160   20.94607230
  82 161   19.73862504
  82 162   18.59592811
  82 163   17.51425168
  82 164   16.49006954
  82 165   15.52004624
  82 166   14.60102516
  82 167   13.73001721
  82 168   12.90419044
  82 169   12.12086011
  82 170   11.37747946
  82 171   10.67163103
  82 172   10.00101844
  82 173    9.36345865
  82 174    8.75687465
  82 175    8.17928855
  82 176    7.62881500
  82 177    7.10365503
  82 178    6.60209008
  82 179    6.12247647
  82 180    5.66323996
  82 181    5.22287075
  82 182    4.79991852
  82 183    4.39298784
  82 184    4.00073364
  82 185    3.62185698
  82 186    3.25510084
  82 187    2.89924622
  82 188    2.55310821
  82 189    2.21553229
  82 190    1.88539070
  82 191    1.56157886
  82 192    1.24301196
  82 193    0.92862154
  82 194    0.61735215
  82 195    0.30815806
  82 196    0.00000000
  83   1    0.00000000
  83   2    0.00000000
  83   3    0.00000000
  83   4    0.00109295
  83   5    0.00291823
  83   6    0.00492006
  83   7    0.00699032
  83   8    0.00911041
  83   9    0.01128103
  83  10    0.01350798
  83  11    0.01579904
  83  12    0.01816312
  83  13    0.02060994
  83  14    0.02314990
  83  15    0.02579398
  83  16    0.02855372
  83  17    0.03144123
  83  18    0.03446918
  83  19    0.03765089
  83  20    0.04100035
  83  21    0.04453229
  83  22    0.04826224
  83  23    0.05220659
  83  24    0.05638269
  83  25    0.06080889
  83  26    0.06550468
  83  27    0.07049070
  83  28    0.07578893
  83  29    0.08142267
  83  30    0.08741676
  83  31    0.09379761
  83  32    0.10059337
  83  33    0.10783400
  83  34    0.11555145
  83  35    0.12377980
  83  36    0.13255538
  83  37    0.14191695
  83  38    0.15190588
  83  39    0.16256631
  83  40    0.17394538
  83  41    0.18609340
  83  42    0.19906412
  83  43    0.21291492
  83  44    0.22770710
  83  45    0.24350614
  83  46    0.26038199
  83  47    0.27840938
  83  48    0.29766818
  83  49    0.31824372
  83  50    0.34022717
  83  51    0.36371600
  83  52    0.38881433
  83  53    0.41563348
  83  54    0.44429242
  83  55    0.47491830
  83  56    0.50764705
  83  57    0.54262395
  83  58    0.58000431
  83  59    0.61995415
  83  60    0.66265097
  83  61    0.70828449
  83  62    0.75705758
  83  63    0.80918709
  83  64    0.86490488
  83  65    0.92445884
  83  66    0.98811403
  83  67    1.05615382
  83  68    1.12888121
  83  69    1.20662021
  83  70    1.28971722
  83  71    1.37854271
  83  72    1.47349278
  83  73    1.57499102
  83  74    1.68349040
  83  75    1.79947534
  83  76    1.92346386
  83  77    2.05600996
  83  78    2.19770613
  83  79    2.34918603
  83  80    2.51112735
  83  81    2.68425492
  83  82    2.86934399
  83  83    3.06722375
  83  84    3.27878110
  83  85    3.50496470
  83  86    3.74678931
  83  87    4.00534035
  83  88    4.28177893
  83  89    4.57734711
  83  90    4.89337355
  83  91    5.23127963
  83  92    5.59258587
  83  93    5.97891896
  83  94    6.39201910
  83  95    6.83374803
  83  96    7.30609745
  83  97    7.81119815
  83  98    8.35132974
  83  99    8.92893096
  83 100    9.54661082
  83 101   10.20716043
  83 102   10.91356560
  83 103   11.66902036
  83 104   12.47694127
  83 105   13.34098276
  83 106   14.26505341
  83 107   15.25333325
  83 108   16.31029212
  83 109   17.44070924
  83 110   18.64969383
  83 111   19.94270701
  83 112   21.32558489
  83 113   22.80456302
  83 114   24.38630216
  83 115   26.07791554
  83 116   27.88699780
  83 117   29.82165580
  83 118   31.89054205
  83 119   34.10289160
  83 120   36.46856410
  83 121   38.99809433
  83 122   41.70275631
  83 123   44.59465087
  83 124   47.68683328
  83 125   50.99351047
  83 126   54.53035959
  83 127   58.31505723
  83 128   62.36817130
  83 129   66.71465934
  83 130   71.38630699
  83 131   76.42531875
  83 132   81.88803227
  83 133   86.84225687
  83 134   89.33110045
  83 135   88.26474149
  83 136   84.50837725
  83 137   79.94029124
  83 138   75.55454743
  83 139   71.36818333
  83 140   67.39115590
  83 141   63.62422557
  83 142   60.06225906
  83 143   56.69707825
  83 144   53.51917997
  83 145   50.51866430
  83 146   47.68571255
  83 147   45.01082474
  83 148   42.48493049
  83 149   40.09943295
  83 150   37.84621717
  83 151   35.71763968
  83 152   33.70650863
  83 153   31.80605958
  83 154   30.00992975
  83 155   28.31213247
  83 156   26.70703246
  83 157   25.18932256
  83 158   23.75400192
  83 159   22.39635568
  83 160   21.11193625
  83 161   19.89654581
  83 162   18.74622019
  83 163   17.65721386
  83 164   16.62598601
  83 165   15.64918757
  83 166   14.72364908
  83 167   13.84636941
  83 168   13.01450517
  83 169   12.22536075
  83 170   11.47637904
  83 171   10.76513263
  83 172   10.08931557
  83 173    9.44673558
  83 174    8.83530669
  83 175    8.25304228
  83 176    7.69804852
  83 177    7.16851812
  83 178    6.66272438
  83 179    6.17901559
  83 180    5.71580964
  83 181    5.27158893
  83 182    4.84489545
  83 183    4.43432615
  83 184    4.03852843
  83 185    3.65619583
  83 186    3.28606392
  83 187    2.92690628
  83 188    2.57753064
  83 189    2.23677516
  83 190    1.90350475
  83 191    1.57660757
  83 192    1.25499153
  83 193    0.93758090
  83 194    0.62331301
  83 195    0.31113487
  83 196    0.00000000
  84   1    0.00000000
  84   2    0.00000000
  84   3    0.00000000
  84   4    0.00145794
  84   5    0.00317248
  84   6    0.00506276
  84   7    0.00706339
  84   8    0.00914203
  84   9    0.01128624
  84  10    0.01349418
  84  11    0.01576968
  84  12    0.01811966
  84  13    0.02055288
  84  14    0.02307923
  84  15    0.02570943
  84  16    0.02845489
  84  17    0.03132761
  84  18    0.03434019
  84  19    0.03750588
  84  20    0.04083859
  84  21    0.04435297
  84  22    0.04806447
  84  23    0.05198938
  84  24    0.05614496
  84  25    0.06054946
  84  26    0.06522223
  84  27    0.07018382
  84  28    0.07545605
  84  29    0.08106211
  84  30    0.08702667
  84  31    0.09337599
  84  32    0.10013804
  84  33    0.10734262
  84  34    0.11502148
  84  35    0.12320849
  84  36    0.13193975
  84  37    0.14125379
  84  38    0.15119173
  84  39    0.16179744
  84  40    0.17311777
  84  41    0.18520271
  84  42    0.19810566
  84  43    0.21188366
  84  44    0.22659761
  84  45    0.24231258
  84  46    0.25909806
  84  47    0.27702831
  84  48    0.29618267
  84  49    0.31664590
  84  50    0.33850860
  84  51    0.36186755
  84  52    0.38682621
  84  53    0.41349514
  84  54    0.44199248
  84  55    0.47244454
  84  56    0.50498628
  84  57    0.53976199
  84  58    0.57692589
  84  59    0.61664284
  84  60    0.65908904
  84  61    0.70445289
  84  62    0.75293577
  84  63    0.80475295
  84  64    0.86013460
  84  65    0.91932677
  84  66    0.98259252
  84  67    1.05021311
  84  68    1.12248923
  84  69    1.19974240
  84  70    1.28231636
  84  71    1.37057866
  84  72    1.46492231
  84  73    1.56576754
  84  74    1.67356368
  84  75    1.78879122
  84  76    1.91196396
  84  77    2.04363134
  84  78    2.18438090
  84  79    2.33484098
  84  80    2.49568352
  84  81    2.66762713
  84  82    2.85144032
  84  83    3.04794501
  84  84    3.25802026
  84  85    3.48260622
  84  86    3.72270844
  84  87    3.97940240
  84  88    4.25383844
  84  89    4.54724694
  84  90    4.86094395
  84  91    5.19633714
  84  92    5.55493223
  84  93    5.93833982
  84  94    6.34828268
  84  95    6.78660364
  84  96    7.25527391
  84  97    7.75640204
  84  98    8.29224344
  84  99    8.86521065
  84 100    9.47788419
  84 101   10.13302422
  84 102   10.83358296
  84 103   11.58271790
  84 104   12.38380596
  84 105   13.24045848
  84 106   14.15653728
  84 107   15.13617163
  84 108   16.18377638
  84 109   17.30407118
  84 110   18.50210089
  84 111   19.78325723
  84 112   21.15330173
  84 113   22.61839016
  84 114   24.18509846
  84 115   25.86045037
  84 116   27.65194724
  84 117   29.56760019
  84 118   31.61596571
  84 119   33.80618576
  84 120   36.14803457
  84 121   38.65197556
  84 122   41.32923418
  84 123   44.19189621
  84 124   47.25304774
  84 125   50.52698442
  84 126   54.02953863
  84 127   57.77861384
  84 128   61.79510104
  84 129   66.10454570
  84 130   70.74039267
  84 131   75.75068412
  84 132   81.21189825
  84 133   86.25215723
  84 134   89.03872016
  84 135   88.33448544
  84 136   84.88336575
  84 137   80.41462630
  84 138   76.04412223
  84 139   71.84733275
  84 140   67.85322661
  84 141   64.06779747
  84 142   60.48723422
  84 143   57.10372585
  84 144   53.90792711
  84 145   50.89003982
  84 146   48.04031375
  84 147   45.34928820
  84 148   42.80790800
  84 149   40.40757372
  84 150   38.14015597
  84 151   35.99798973
  84 152   33.97385775
  84 153   32.06096861
  84 154   30.25293234
  84 155   28.54373569
  84 156   26.92771792
  84 157   25.39954767
  84 158   23.95420128
  84 159   22.58694247
  84 160   21.29330349
  84 161   20.06906762
  84 162   18.91025292
  84 163   17.81309711
  84 164   16.77404360
  84 165   15.78972835
  84 166   14.85696772
  84 167   13.97274710
  84 168   13.13421020
  84 169   12.33864908
  84 170   11.58349479
  84 171   10.86630852
  84 172   10.18477330
  84 173    9.53668618
  84 174    8.91995084
  84 175    8.33257057
  84 176    7.77264171
  84 177    7.23834733
  84 178    6.72795131
  84 179    6.23979267
  84 180    5.77228021
  84 181    5.32388733
  84 182    4.89314718
  84 183    4.47864795
  84 184    4.07902837
  84 185    3.69297342
  84 186    3.31921014
  84 187    2.95650367
  84 188    2.60365336
  84 189    2.25948901
  84 190    1.92286722
  84 191    1.59266789
  84 192    1.26779067
  84 193    0.94715162
  84 194    0.62967985
  84 195    0.31431420
  84 196    0.00000000
  85   1    0.00000000
  85   2    0.00000000
  85   3    0.00000000
  85   4    0.00157217
  85   5    0.00326368
  85   6    0.00511537
  85   7    0.00708673
  85   8    0.00914469
  85   9    0.01127290
  85  10    0.01346685
  85  11    0.01572897
  85  12    0.01806552
  85  13    0.02048497
  85  14    0.02299710
  85  15    0.02561258
  85  16    0.02834274
  85  17    0.03119957
  85  18    0.03419560
  85  19    0.03734402
  85  20    0.04065868
  85  21    0.04415413
  85  22    0.04784573
  85  23    0.05174968
  85  24    0.05588312
  85  25    0.06026419
  85  26    0.06491212
  85  27    0.06984732
  85  28    0.07509147
  85  29    0.08066762
  85  30    0.08660027
  85  31    0.09291552
  85  32    0.09964115
  85  33    0.10680676
  85  34    0.11444391
  85  35    0.12258624
  85  36    0.13126962
  85  37    0.14053232
  85  38    0.15041519
  85  39    0.16096181
  85  40    0.17221870
  85  41    0.18423554
  85  42    0.19706537
  85  43    0.21076483
  85  44    0.22539441
  85  45    0.24101872
  85  46    0.25770679
  85  47    0.27553235
  85  48    0.29457419
  85  49    0.31491648
  85  50    0.33664915
  85  51    0.35986832
  85  52    0.38467669
  85  53    0.41118401
  85  54    0.43950758
  85  55    0.46977275
  85  56    0.50211351
  85  57    0.53667306
  85  58    0.57360445
  85  59    0.61307130
  85  60    0.65524847
  85  61    0.70032290
  85  62    0.74849441
  85  63    0.79997658
  85  64    0.85499778
  85  65    0.91380209
  85  66    0.97665048
  85  67    1.04382192
  85  68    1.11561466
  85  69    1.19234757
  85  70    1.27436154
  85  71    1.36202107
  85  72    1.45571583
  85  73    1.55586248
  85  74    1.66290651
  85  75    1.77732422
  85  76    1.89962493
  85  77    2.03035323
  85  78    2.17009143
  85  79    2.31946219
  85  80    2.47913136
  85  81    2.64981094
  85  82    2.83226232
  85  83    3.02729971
  85  84    3.23579384
  85  85    3.45867585
  85  86    3.69694156
  85  87    3.95165593
  85  88    4.22395788
  85  89    4.51506547
  85  90    4.82628141
  85  91    5.15899892
  85  92    5.51470808
  85  93    5.89500253
  85  94    6.30158670
  85  95    6.73628354
  85  96    7.20104268
  85  97    7.69794930
  85  98    8.22923351
  85  99    8.79728034
  85 100    9.40464055
  85 101   10.05404199
  85 102   10.74840182
  85 103   11.49083958
  85 104   12.28469099
  85 105   13.13352279
  85 106   14.04114843
  85 107   15.01164490
  85 108   16.04937049
  85 109   17.15898379
  85 110   18.34546382
  85 111   19.61413152
  85 112   20.97067255
  85 113   22.42116158
  85 114   23.97208837
  85 115   25.63038561
  85 116   27.40345911
  85 117   29.29922080
  85 118   31.32612529
  85 119   33.49321128
  85 120   35.81014974
  85 121   38.28730184
  85 122   40.93579106
  85 123   43.76759658
  85 124   46.79567845
  85 125   50.03415111
  85 126   53.49853118
  85 127   57.20610427
  85 128   61.17650116
  85 129   65.43271263
  85 130   70.00327868
  85 131   74.92843288
  85 132   80.28189217
  85 133   85.26110763
  85 134   88.59364894
  85 135   88.50480602
  85 136   85.61584737
  85 137   81.11270649
  85 138   76.66446342
  85 139   72.41147584
  85 140   68.37830494
  85 141   64.56303120
  85 142   60.95734563
  85 143   57.55130739
  85 144   54.33461035
  85 145   51.29701806
  85 146   48.42856804
  85 147   45.71968507
  85 148   43.16124264
  85 149   40.74459004
  85 150   38.46155662
  85 151   36.30444162
  85 152   34.26599551
  85 153   32.33939701
  85 154   30.51822816
  85 155   28.79644928
  85 156   27.16837455
  85 157   25.62864883
  85 158   24.17222580
  85 159   22.79434764
  85 160   21.49052610
  85 161   20.25652490
  85 162   19.08834348
  85 163   17.98220180
  85 164   16.93452627
  85 165   15.94193664
  85 166   15.00123373
  85 167   14.10938801
  85 168   13.26352887
  85 169   12.46093459
  85 170   11.69902289
  85 171   10.97534210
  85 172   10.28756280
  85 173    9.63346994
  85 174    9.01095543
  85 175    8.41801110
  85 176    7.85272210
  85 177    7.31326055
  85 178    6.79787960
  85 179    6.30490774
  85 180    5.83274342
  85 181    5.37984987
  85 182    4.94475017
  85 183    4.52602262
  85 184    4.12229614
  85 185    3.73224601
  85 186    3.35458968
  85 187    2.98808277
  85 188    2.63151517
  85 189    2.28370729
  85 190    1.94350641
  85 191    1.60978313
  85 192    1.28142787
  85 193    0.95734746
  85 194    0.63646181
  85 195    0.31770061
  85 196    0.00000000
  86   1    0.00000000
  86   2    0.00000000
  86   3    0.00039294
  86   4    0.00157334
  86   5    0.00320779
  86   6    0.00506879
  86   7    0.00705187
  86   8    0.00911370
  86   9    0.01123894
  86  10    0.01342529
  86  11    0.01567681
  86  12    0.01800082
  86  13    0.02040642
  86  14    0.02290372
  86  15    0.02550357
  86  16    0.02821742
  86  17    0.03105723
  86  18    0.03403554
  86  19    0.03716546
  86  20    0.04046077
  86  21    0.04393593
  86  22    0.04760621
  86  23    0.05148769
  86  24    0.05559740
  86  25    0.05995335
  86  26    0.06457464
  86  27    0.06948154
  86  28    0.07469557
  86  29    0.08023962
  86  30    0.08613802
  86  31    0.09241670
  86  32    0.09910323
  86  33    0.10622702
  86  34    0.11381941
  86  35    0.12191378
  86  36    0.13054577
  86  37    0.13975338
  86  38    0.14957716
  86  39    0.16006038
  86  40    0.17124925
  86  41    0.18319307
  86  42    0.19594451
  86  43    0.20955978
  86  44    0.22409895
  86  45    0.23962614
  86  46    0.25620988
  86  47    0.27392335
  86  48    0.29284474
  86  49    0.31305759
  86  50    0.33465116
  86  51    0.35772081
  86  52    0.38236846
  86  53    0.40870302
  86  54    0.43684086
  86  55    0.46690635
  86  56    0.49903242
  86  57    0.53336111
  86  58    0.57004427
  86  59    0.60924418
  86  60    0.65113426
  86  61    0.69589993
  86  62    0.74373934
  86  63    0.79486431
  86  64    0.84950126
  86  65    0.90789222
  86  66    0.97029590
  86  67    1.03698889
  86  68    1.10826685
  86  69    1.18444583
  86  70    1.26586373
  86  71    1.35288178
  86  72    1.44588616
  86  73    1.54528974
  86  74    1.65153392
  86  75    1.76509063
  86  76    1.88646443
  86  77    2.01619477
  86  78    2.15485844
  86  79    2.30307213
  86  80    2.46149523
  86  81    2.63083280
  86  82    2.81183869
  86  83    3.00531900
  86  84    3.21213566
  86  85    3.43321034
  86  86    3.66952860
  86  87    3.92214431
  86  88    4.19218441
  86  89    4.48085400
  86  90    4.78944174
  86  91    5.11932571
  86  92    5.47197954
  86  93    5.84897912
  86  94    6.25200965
  86  95    6.68287323
  86  96    7.14349697
  86  97    7.63594162
  86  98    8.16241082
  86  99    8.72526101
  86 100    9.32701191
  86 101    9.97035777
  86 102   10.65817941
  86 103   11.39355698
  86 104   12.17978360
  86 105   13.02037991
  86 106   13.91910958
  86 107   14.87999575
  86 108   15.90733865
  86 109   17.00573430
  86 110   18.18009439
  86 111   19.43566756
  86 112   20.77806201
  86 113   22.21326967
  86 114   23.74769218
  86 115   25.38816874
  86 116   27.14200635
  86 117   29.01701283
  86 118   31.02153332
  86 119   33.16449128
  86 120   35.45543526
  86 121   37.90459351
  86 122   40.52293873
  86 123   43.32226623
  86 124   46.31528845
  86 125   49.51574735
  86 126   52.93853903
  86 127   56.59982440
  86 128   60.51703768
  86 129   64.70851783
  86 130   69.19186997
  86 131   73.97789030
  86 132   79.04757894
  86 133   84.25811802
  86 134   87.92469130
  86 135   88.82961593
  86 136   86.30531743
  86 137   82.08066448
  86 138   77.39651398
  86 139   73.04573808
  86 140   68.95927313
  86 141   65.10718740
  86 142   61.47188317
  86 143   58.03998340
  86 144   54.79974484
  86 145   51.74024750
  86 146   48.85116347
  86 147   46.12270320
  86 148   43.54560524
  86 149   41.11112868
  86 150   38.81103908
  86 151   36.63758774
  86 152   34.58348686
  86 153   32.64188285
  86 154   30.80632913
  86 155   29.07075981
  86 156   27.42946446
  86 157   25.87706450
  86 158   24.40849113
  86 159   23.01896486
  86 160   21.70397651
  86 161   20.45926962
  86 162   19.28082411
  86 163   18.16484113
  86 164   17.10772895
  86 165   16.10608978
  86 166   15.15670755
  86 167   14.25653639
  86 168   13.40268992
  86 169   12.59243114
  86 170   11.82316301
  86 171   11.09241952
  86 172   10.39785731
  86 173    9.73724781
  86 174    9.10846974
  86 175    8.50950207
  86 176    7.93841738
  86 177    7.39337549
  86 178    6.87261753
  86 179    6.37446016
  86 180    5.89729021
  86 181    5.43955948
  86 182    4.99977983
  86 183    4.57651842
  86 184    4.16839324
  86 185    3.77406872
  86 186    3.39225160
  86 187    3.02168685
  86 188    2.66115385
  86 189    2.30946254
  86 190    1.96544982
  86 191    1.62797594
  86 192    1.29592106
  86 193    0.96818175
  86 194    0.64366773
  86 195    0.32129849
  86 196    0.00000000
  87   1    0.00000000
  87   2    0.00000000
  87   3    0.00000000
  87   4    0.00112675
  87   5    0.00293818
  87   6    0.00492043
  87   7    0.00696647
  87   8    0.00905581
  87   9    0.01118889
  87  10    0.01337230
  87  11    0.01561492
  87  12    0.01792662
  87  13    0.02031786
  87  14    0.02279948
  87  15    0.02538270
  87  16    0.02807912
  87  17    0.03090076
  87  18    0.03386014
  87  19    0.03697032
  87  20    0.04024500
  87  21    0.04369854
  87  22    0.04734610
  87  23    0.05120364
  87  24    0.05528806
  87  25    0.05961723
  87  26    0.06421012
  87  27    0.06908683
  87  28    0.07426873
  87  29    0.07977853
  87  30    0.08564040
  87  31    0.09188005
  87  32    0.09852487
  87  33    0.10560403
  87  34    0.11314864
  87  35    0.12119184
  87  36    0.12976900
  87  37    0.13891783
  87  38    0.14867859
  87  39    0.15909420
  87  40    0.17021053
  87  41    0.18207650
  87  42    0.19474437
  87  43    0.20826992
  87  44    0.22271275
  87  45    0.23813649
  87  46    0.25460911
  87  47    0.27220322
  87  48    0.29099639
  87  49    0.31107147
  87  50    0.33251702
  87  51    0.35542762
  87  52    0.37990434
  87  53    0.40605520
  87  54    0.43399560
  87  55    0.46384887
  87  56    0.49574682
  87  57    0.52983029
  87  58    0.56624982
  87  59    0.60516628
  87  60    0.64675162
  87  61    0.69118961
  87  62    0.73867665
  87  63    0.78942270
  87  64    0.84365214
  87  65    0.90160481
  87  66    0.96353709
  87  67    1.02972302
  87  68    1.10045551
  87  69    1.17604770
  87  70    1.25683429
  87  71    1.34317311
  87  72    1.43544662
  87  73    1.53406374
  87  74    1.63946157
  87  75    1.75210740
  87  76    1.87250079
  87  77    2.00117583
  87  78    2.13870348
  87  79    2.28569416
  87  80    2.44280049
  87  81    2.61072020
  87  82    2.79019926
  87  83    2.98203524
  87  84    3.18708086
  87  85    3.40624785
  87  86    3.64051100
  87  87    3.89091258
  87  88    4.15856698
  87  89    4.44466572
  87  90    4.75048280
  87  91    5.07738043
  87  92    5.42681508
  87  93    5.80034411
  87  94    6.19963262
  87  95    6.62646103
  87  96    7.08273294
  87  97    7.57048371
  87  98    8.09188949
  87  99    8.64927697
  87 100    9.24513369
  87 101    9.88211913
  87 102   10.56307647
  87 103   11.29104517
  87 104   12.06927441
  87 105   12.90123735
  87 106   13.79064639
  87 107   14.74146943
  87 108   15.75794712
  87 109   16.84461139
  87 110   18.00630506
  87 111   19.24820283
  87 112   20.57583370
  87 113   21.99510494
  87 114   23.51232780
  87 115   25.13424516
  87 116   26.86806143
  87 117   28.72147508
  87 118   30.70271423
  87 119   32.82057601
  87 120   35.08447024
  87 121   37.50446836
  87 122   40.09135814
  87 123   42.85670369
  87 124   45.81290840
  87 125   48.97327206
  87 126   52.35201932
  87 127   55.96424256
  87 128   59.82561781
  87 129   63.95154420
  87 130   68.35483762
  87 131   73.03988718
  87 132   77.98892214
  87 133   83.13646405
  87 134   87.36943314
  87 135   88.93932313
  87 136   87.04070880
  87 137   82.83677135
  87 138   78.10508588
  87 139   73.70816484
  87 140   69.58197531
  87 141   65.69525156
  87 142   62.02914995
  87 143   58.56939052
  87 144   55.30355654
  87 145   52.22023180
  87 146   49.30873540
  87 147   46.55903454
  87 148   43.96170321
  87 149   41.50788951
  87 150   39.18928286
  87 151   36.99808044
  87 152   34.92695378
  87 153   32.96901662
  87 154   31.11779438
  87 155   29.36719581
  87 156   27.71148667
  87 157   26.14526545
  87 158   24.66344107
  87 159   23.26121219
  87 160   21.93404828
  87 161   20.67767195
  87 162   19.48804271
  87 163   18.36134178
  87 164   17.29395803
  87 165   16.28247485
  87 166   15.32365782
  87 167   14.41444332
  87 168   13.55192769
  87 169   12.73335719
  87 170   11.95611849
  87 171   11.21772973
  87 172   10.51583218
  87 173    9.84818223
  87 174    9.21264399
  87 175    8.60718214
  87 176    8.02985530
  87 177    7.47880963
  87 178    6.95227285
  87 179    6.44854852
  87 180    5.96601054
  87 181    5.50309804
  87 182    5.05831038
  87 183    4.63020241
  87 184    4.21737995
  87 185    3.81849543
  87 186    3.43224372
  87 187    3.05735804
  87 188    2.69260610
  87 189    2.33678630
  87 190    1.98872404
  87 191    1.64726819
  87 192    1.31128753
  87 193    0.97966737
  87 194    0.65130613
  87 195    0.32511208
  87 196    0.00000000
  88   1    0.00000000
  88   2    0.00000000
  88   3    0.00000000
  88   4    0.00000000
  88   5    0.00250952
  88   6    0.00472799
  88   7    0.00686567
  88   8    0.00899044
  88   9    0.01113329
  88  10    0.01331365
  88  11    0.01554647
  88  12    0.01784467
  88  13    0.02022027
  88  14    0.02268493
  88  15    0.02525026
  88  16    0.02792802
  88  17    0.03073027
  88  18    0.03366951
  88  19    0.03675872
  88  20    0.04001150
  88  21    0.04344211
  88  22    0.04706558
  88  23    0.05089773
  88  24    0.05495533
  88  25    0.05925611
  88  26    0.06381887
  88  27    0.06866355
  88  28    0.07381136
  88  29    0.07928482
  88  30    0.08510790
  88  31    0.09130612
  88  32    0.09790665
  88  33    0.10493843
  88  34    0.11243232
  88  35    0.12042120
  88  36    0.12894016
  88  37    0.13802660
  88  38    0.14772046
  88  39    0.15806433
  88  40    0.16910368
  88  41    0.18088706
  88  42    0.19346629
  88  43    0.20689670
  88  44    0.22123739
  88  45    0.23655145
  88  46    0.25290630
  88  47    0.27037394
  88  48    0.28903126
  88  49    0.30896043
  88  50    0.33024923
  88  51    0.35299143
  88  52    0.37728722
  88  53    0.40324368
  88  54    0.43097518
  88  55    0.46060397
  88  56    0.49226067
  88  57    0.52608485
  88  58    0.56222569
  88  59    0.60084260
  88  60    0.64210593
  88  61    0.68619774
  88  62    0.73331263
  88  63    0.78365855
  88  64    0.83745777
  88  65    0.89494783
  88  66    0.95638264
  88  67    1.02203358
  88  68    1.09219071
  88  69    1.16716406
  88  70    1.24728501
  88  71    1.33290779
  88  72    1.42441102
  88  73    1.52219943
  88  74    1.62670561
  88  75    1.73839203
  88  76    1.85775302
  88  77    1.98531701
  88  78    2.12164887
  88  79    2.26735248
  88  80    2.42307335
  88  81    2.58950158
  88  82    2.76737489
  88  83    2.95748192
  88  84    3.16066578
  88  85    3.37782782
  88  86    3.60993160
  88  87    3.85800727
  88  88    4.12315613
  88  89    4.40655556
  88  90    4.70946428
  88  91    5.03322796
  88  92    5.37928526
  88  93    5.74917420
  88  94    6.14453906
  88  95    6.56713770
  88  96    7.01884935
  88  97    7.50168303
  88  98    8.01778641
  88  99    8.56945541
  88 100    9.15914431
  88 101    9.78947664
  88 102   10.46325676
  88 103   11.18348223
  88 104   11.95335695
  88 105   12.77630529
  88 106   13.65598703
  88 107   14.59631334
  88 108   15.60146390
  88 109   16.67590499
  88 110   17.82440895
  88 111   19.05207487
  88 112   20.36435074
  88 113   21.76705708
  88 114   23.26641239
  88 115   24.86906029
  88 116   26.58209896
  88 117   28.41311272
  88 118   30.37020632
  88 119   32.46204203
  88 120   34.69787967
  88 121   37.08761961
  88 122   39.64184774
  88 123   42.37188040
  88 124   45.28980450
  88 125   48.40850234
  88 126   51.74164134
  88 127   55.30358976
  88 128   59.10918884
  88 129   63.17326577
  88 130   67.50974221
  88 131   72.13035067
  88 132   77.04402635
  88 133   82.26226164
  88 134   86.82708166
  88 135   88.87364806
  88 136   87.42993464
  88 137   83.45230502
  88 138   78.79162645
  88 139   74.39498788
  88 140   70.24381825
  88 141   66.32573764
  88 142   62.62843952
  88 143   59.13938426
  88 144   55.84629470
  88 145   52.73747777
  88 146   49.80194417
  88 147   47.02941891
  88 148   44.41030639
  88 149   41.93564105
  88 150   39.59703647
  88 151   37.38663784
  88 152   35.29707889
  88 153   33.32144355
  88 154   31.45323174
  88 155   29.68632876
  88 156   28.01497786
  88 157   26.43375534
  88 158   24.93754802
  88 159   23.52153255
  88 160   22.18115648
  88 161   20.91212069
  88 162   19.71036320
  88 163   18.57204413
  88 164   17.49353164
  88 165   16.47138884
  88 166   15.50236156
  88 167   14.58336687
  88 168   13.71148232
  88 169   12.88393587
  88 170   12.09809636
  88 171   11.35146459
  88 172   10.64166487
  88 173    9.96643712
  88 174    9.32362931
  88 175    8.71119040
  88 176    8.12716361
  88 177    7.56968005
  88 178    7.03695267
  88 179    6.52727053
  88 180    6.03899333
  88 181    5.57054620
  88 182    5.12041473
  88 183    4.68714022
  88 184    4.26931511
  88 185    3.86557862
  88 186    3.47461254
  88 187    3.09513717
  88 188    2.72590743
  88 189    2.36570901
  88 190    2.01335473
  88 191    1.66768092
  88 192    1.32754392
  88 193    0.99181664
  88 194    0.65938518
  88 195    0.32914547
  88 196    0.00000000
  89   1    0.00000000
  89   2    0.00000000
  89   3    0.00000000
  89   4    0.00000000
  89   5    0.00238194
  89   6    0.00463527
  89   7    0.00680529
  89   8    0.00894297
  89   9    0.01108476
  89  10    0.01325587
  89  11    0.01547488
  89  12    0.01775675
  89  13    0.02011459
  89  14    0.02256055
  89  15    0.02510650
  89  16    0.02776425
  89  17    0.03054585
  89  18    0.03346371
  89  19    0.03653073
  89  20    0.03976037
  89  21    0.04316677
  89  22    0.04676481
  89  23    0.05057018
  89  24    0.05459947
  89  25    0.05887028
  89  26    0.06340122
  89  27    0.06821208
  89  28    0.07332387
  89  29    0.07875894
  89  30    0.08454104
  89  31    0.09069548
  89  32    0.09724920
  89  33    0.10423091
  89  34    0.11167119
  89  35    0.11960266
  89  36    0.12806010
  89  37    0.13708062
  89  38    0.14670379
  89  39    0.15697186
  89  40    0.16792991
  89  41    0.17962605
  89  42    0.19211167
  89  43    0.20544162
  89  44    0.21967448
  89  45    0.23487279
  89  46    0.25110335
  89  47    0.26843754
  89  48    0.28695156
  89  49    0.30672684
  89  50    0.32785035
  89  51    0.35041502
  89  52    0.37452011
  89  53    0.40027169
  89  54    0.42778310
  89  55    0.45717542
  89  56    0.48857804
  89  57    0.52212920
  89  58    0.55797666
  89  59    0.59627827
  89  60    0.63720274
  89  61    0.68093035
  89  62    0.72765377
  89  63    0.77757888
  89  64    0.83092573
  89  65    0.88792947
  89  66    0.94884143
  89  67    1.01393019
  89  68    1.08348282
  89  69    1.15780614
  89  70    1.23722804
  89  71    1.32209900
  89  72    1.41279360
  89  73    1.50971222
  89  74    1.61328276
  89  75    1.72396263
  89  76    1.84224070
  89  77    1.96863951
  89  78    2.10371761
  89  79    2.24807201
  89  80    2.40234086
  89  81    2.56720627
  89  82    2.74339736
  89  83    2.93169353
  89  84    3.13292786
  89  85    3.34799087
  89  86    3.57783448
  89  87    3.82347624
  89  88    4.08600385
  89  89    4.36657998
  89  90    4.66644750
  89  91    4.98693495
  89  92    5.32946246
  89  93    5.69554808
  89  94    6.08681449
  89  95    6.50499619
  89  96    6.95194724
  89  97    7.42964941
  89  98    7.94022098
  89  99    8.48592610
  89 100    9.06918475
  89 101    9.69258347
  89 102   10.35888664
  89 103   11.07104873
  89 104   11.83222717
  89 105   12.64579622
  89 106   13.51536170
  89 107   14.44477673
  89 108   15.43815847
  89 109   16.49990610
  89 110   17.63471988
  89 111   18.84762156
  89 112   20.14397624
  89 113   21.52951566
  89 114   23.01036318
  89 115   24.59306048
  89 116   26.28459623
  89 117   28.09243674
  89 118   30.02455874
  89 119   32.08948425
  89 120   34.29631727
  89 121   36.65478167
  89 122   39.17525891
  89 123   41.86882288
  89 124   44.74726740
  89 125   47.82311932
  89 126   51.10962768
  89 127   54.62072210
  89 128   58.37095544
  89 129   62.37553387
  89 130   66.65082405
  89 131   71.21655717
  89 132   76.10305554
  89 133   81.37085296
  89 134   86.15063981
  89 135   88.65410327
  89 136   87.70314652
  89 137   84.08503102
  89 138   79.52960902
  89 139   75.13421984
  89 140   70.95382869
  89 141   67.00100977
  89 142   63.27025075
  89 143   59.75020666
[truncated: 312,272 more chars]
