# Supplementary material for: A Cellular Automata-Based Mathematical Model for Thymocyte Development
Source: PLoS One. 2009 Dec 9;4(12):e8233. doi: 10.1371/journal.pone.0008233 (PMC2784945; doi:10.1371/journal.pone.0008233)
Supplement: File S1 — FORTRAN90 PROGRAM (2.21 MB GZ) [file pone.0008233.s004.gz › f90/thymus.f90]

module main
  !Any question, please contact hallan.silva@ufv.br

  !general parameters
  integer   a,b,count,H,i,j,L,mod_resul,mod_out,N,seed,t,time
  integer*1 flag_vector(8),out
  integer*1,allocatable::flag(:),move(:)
  character*3  file
  real*8    nprob,z

  !define regions of the thymus
  integer   capsule,scz,cortex,jcm,medulla
  integer*1,allocatable:: region_scz(:),region_cortex(:),region_jcm(:),&
                          region_medulla(:),thymus(:)

  !cells
  integer   N_cell(20),DN,DP,N_div_max,CD4,CD8,SP_OUT_CD4,SP_OUT_CD8,S,ts,t_apoptosis,t_entr
  integer*1,allocatable::cell(:),N_div(:)
  integer,  allocatable::N_int(:),time_apoptosis(:),time_stop(:)
  real*8    T_DIV_DN,T_DP,T_DIV_DP,P_MOV,LIG

  !interaction TCR + MHC + peptides
  integer   int_max,int_max_2,theta1,theta1_2,theta2,theta2_2
  real*8,   allocatable::delta(:),MHC(:),TCR(:)
  integer, allocatable:: last_int(:),last_int_tot(:)

  !signal
  real*8,   allocatable::chemok(:),chemok2(:),chemok3(:)

  !neighborhood
  integer   iminus,jminus,iplus,jplus
  integer*1 neighbor_newman(4)
  integer,  allocatable::neighbor(:,:)

end module main

!------------------------------------------------------------------------------
program thymocyte
  use main

  call data_entry

  open(2,file="out/n_cell.dat")
  open(3,file="out/n_cell_perc.dat")

  do t=1,time

    if(mod(t,t_entr)==0) call thymocytes_entry
    if(mod(t,S)==0)      call cell_move
    call division
    call interaction

    if(mod(t,mod_resul)==0) call results
    if(mod(t,mod_out)==0)   call out_files

  end do
  close(2)
  close(3)

end program thymocyte

!------------------------------------------------------------------------------
subroutine thymocytes_entry
  use main
  do
    i=ran1(seed)*N+1
    if((thymus(i)==jcm).and.(cell(i)==0)) then
      N_cell(DN)=N_cell(DN)+1
      cell(i)=DN
      N_div(i)=0
      time_stop(i)=0
      exit
    end if
  end do
end subroutine thymocytes_entry

!------------------------------------------------------------------------------
subroutine cell_move
  use main

  do i=1,N
    if (time_stop(i)>0) time_stop(i)=time_stop(i)-1
  end do

  move=0; count=0
  do

    !verifies that all the cells moved
    if (count==(N_cell(DN)+N_cell(DP)+N_cell(CD4)+N_cell(CD8)+N_cell(SP_OUT_CD4)+N_cell(SP_OUT_CD8))) exit

    z=ran1(seed); i=N*z+1
    !choose a cell to move
    if((cell(i)/=0).and.(cell(i)/=capsule).and.(move(i)==0)) then

      count=count+1

      if (time_stop(i)==0) then
        !variable for the normalization of probability
        z=ran1(seed)
        nprob=0.
        if (cell(i)==DP) then
          do a=1,8
            nprob=nprob+chemok2(neighbor(i,a))
          end do
        else if ((cell(i)==CD4).or.(cell(i)==CD8)) then
          do a=1,8
            nprob=nprob+chemok2(neighbor(i,a))
          end do
        else if(cell(i)==DN) then
          do a=1,8
            nprob=nprob+chemok(neighbor(i,a))
          end do
        else if ((cell(i)==SP_OUT_CD4).or.(cell(i)==SP_OUT_CD8)) then
          do a=1,8
            nprob=nprob+chemok3(neighbor(i,a))
          end do
        end if

        !choice of movement direction
        z=ran1(seed);prob=0.
        flag_vector=0
        do b=1,8
          do
            a=ran1(seed)*8+1
            if(flag_vector(a)==0) then
              flag_vector(a)=1;exit
            end if
          end do

          if (cell(i)==DP) then
            prob=prob+chemok2(neighbor(i,a))/nprob
          else if ((cell(i)==CD4).or.(cell(i)==CD8)) then
            prob=prob+chemok2(neighbor(i,a))/nprob
          else if(cell(i)==DN) then
            prob=prob+chemok(neighbor(i,a))/nprob
          else if ((cell(i)==SP_OUT_CD4).or.(cell(i)==SP_OUT_CD8)) then
            prob=prob+chemok3(neighbor(i,a))/nprob
          end if

          if(z<prob) exit
        end do

        if(cell(neighbor(i,a))==0) then
          !without epithelial profile
          if(thymus(neighbor(i,a))==0) then
            cell(neighbor(i,a))=cell(i);cell(i)=0
            delta(neighbor(i,a))=delta(i)
            last_int(neighbor(i,a))=last_int(i)
            last_int_tot(neighbor(i,a))=last_int_tot(i)
            move(neighbor(i,a))=1
            N_div(neighbor(i,a))=N_div(i)
            N_int(neighbor(i,a))=N_int(i)
            TCR(neighbor(i,a))=TCR(i)
            time_apoptosis(neighbor(i,a))=time_apoptosis(i)
            time_stop(neighbor(i,a))=time_stop(i)
          !with epithelial profile
          else
            z=ran1(seed)
            if(z<P_MOV) then
  	          cell(neighbor(i,a))=cell(i);cell(i)=0
  	          delta(neighbor(i,a))=delta(i)
              last_int(neighbor(i,a))=last_int(i)
              last_int_tot(neighbor(i,a))=last_int_tot(i)
  	          move(neighbor(i,a))=1
  	          N_div(neighbor(i,a))=N_div(i)
  	          N_int(neighbor(i,a))=N_int(i)
  	          time_apoptosis(neighbor(i,a))=time_apoptosis(i)
  	          time_stop(neighbor(i,a))=time_stop(i)
  	          TCR(neighbor(i,a))=TCR(i)
            else
              move(i)=1
            end if
          end if
        else
          move(i)=1
        end if
      else
        move(i)=1
      end if
    end if
  end do

end subroutine cell_move

!------------------------------------------------------------------------------
subroutine division
  use main

  flag=0
  do i=1,N
    !subcapsular zone
    if ((region_scz(i)==1).and.(cell(i)==DN)) then
      if ((ran1(seed)<=T_DIV_DN).and.(flag(i)==0).and.(N_div(i)<N_div_max)) then
        flag(i)=1
        !DN cell division
        if((cell(neighbor(i,2))==0).or.(cell(neighbor(i,4))==0).or.(cell(neighbor(i,5))==0).or.&
          (cell(neighbor(i,7))==0)) then
          N_cell(DN)=N_cell(DN)+1
          N_div(i)=N_div(i)+1
          do
            j=ran1(seed)*4+1
            if(cell(neighbor(i,neighbor_newman(j)))==0) then
              cell(neighbor(i,neighbor_newman(j)))=DN
              N_div(neighbor(i,neighbor_newman(j)))=N_div(i)
              flag(neighbor(i,neighbor_newman(j)))=1
              time_stop(neighbor(i,neighbor_newman(j)))=0
              exit
            end if
          end do
        end if
      end if
    else if((region_scz(i)==1).and.(cell(i)==DP)) then
      !DP cell division
      if ((flag(i)==0).and.(ran1(seed)<=T_DIV_DP).and.(N_div(i)<N_div_max)) then
        flag(i)=1
        !site empty and without edge
        if((cell(neighbor(i,2))==0).or.(cell(neighbor(i,4))==0).or.(cell(neighbor(i,5))==0).or.&
          (cell(neighbor(i,7))==0))  then
          N_cell(DP)=N_cell(DP)+1
          N_div(i)=N_div(i)+1
          do
            j=ran1(seed)*4+1
            if(cell(neighbor(i,neighbor_newman(j)))==0) then
              cell(neighbor(i,neighbor_newman(j)))=DP
              delta(neighbor(i,neighbor_newman(j)))=delta(i)              
              flag(neighbor(i,neighbor_newman(j)))=1
              last_int(neighbor(i,neighbor_newman(j)))=last_int(i)
              last_int_tot(neighbor(i,neighbor_newman(j)))=last_int_tot(i)              
              N_div(neighbor(i,neighbor_newman(j)))=N_div(i)
              N_int(neighbor(i,neighbor_newman(j)))=N_int(i)
              time_apoptosis(neighbor(i,neighbor_newman(j)))=time_apoptosis(i)
              time_stop(neighbor(i,neighbor_newman(j)))=time_stop(i)
              TCR(neighbor(i,neighbor_newman(j)))=TCR(i)
              exit
            end if
          end do
        end if
      end if
    end if
  end do
end subroutine division

!------------------------------------------------------------------------------
subroutine interaction
  use main

  do i=1,N

    !DN cell in the subcapsular zone
    if(cell(i)==DN) then
      !DN => DP differentiation
      if((N_div(i)>0).and.(ran1(seed)<T_DP)) then
        N_cell(DN)=N_cell(DN)-1
        cell(i)=DP;N_cell(DP)=N_cell(DP)+1
        delta(i)=0
        last_int(i)=0
        last_int_tot(i)=0
        N_int(i)=0
        time_apoptosis(i)=t
        time_stop(i)=0
        TCR(i)=ran1(seed)
      end if
    else if (cell(i)==DP) then

      !SP differentiation or apoptosis
      if (N_int(i)>=int_max) then
        if ((theta1>delta(i)).or.(delta(i)>theta2)) then
          N_cell(DP)=N_cell(DP)-1
          cell(i)=0
        else
          N_cell(DP)=N_cell(DP)-1
          if (last_int_tot(i)<(int_max*LIG)) then
            N_cell(CD8)=N_cell(CD8)+1
            cell(i)=CD8
          else
            N_cell(CD4)=N_cell(CD4)+1
            cell(i)=CD4
          end if
          delta(i)=0; N_int(i)=0; time_stop(i)=0
        end if
      !apoptosis triggered by lack of stimulus
      else if ((t-time_apoptosis(i))>=t_apoptosis) then
        N_cell(DP)=N_cell(DP)-1
        cell(i)=0
      end if
    else  if (cell(i)==CD4) then
      !selected CD4
      if (N_int(i)>=int_max_2) then
        if ((theta1_2>delta(i)).or.(delta(i)>theta2_2)) then
          N_cell(CD4)=N_cell(CD4)-1
          cell(i)=0
        else
          N_cell(CD4)=N_cell(CD4)-1
          cell(i)=SP_OUT_CD4
          N_cell(SP_OUT_CD4)=N_cell(SP_OUT_CD4)+1
          time_stop(i)=0
        end if
      end if
    else  if (cell(i)==CD8) then
      !selected CD8
      if (N_int(i)>=int_max_2) then
        if ((theta1_2>delta(i)).or.(delta(i)>theta2_2)) then
          N_cell(CD8)=N_cell(CD8)-1
          cell(i)=0
        else
          N_cell(CD8)=N_cell(CD8)-1
          cell(i)=SP_OUT_CD8
          N_cell(SP_OUT_CD8)=N_cell(SP_OUT_CD8)+1
          time_stop(i)=0
        end if
      end if
    else  if ((cell(i)==SP_OUT_CD4).and.(region_jcm(i)==1)) then
      cell(i)=0;N_cell(SP_OUT_CD4)=N_cell(SP_OUT_CD4)-1
    else  if ((cell(i)==SP_OUT_CD8).and.(region_jcm(i)==1)) then
      cell(i)=0;N_cell(SP_OUT_CD8)=N_cell(SP_OUT_CD8)-1
    end if

  end do

  do i=1,N
    !DP interaction with epithelial cell
    if((cell(i)==DP).and.(time_stop(i)==0)) then
      if((region_cortex(i)==1).or.(region_medulla(i)==1)) then

!        out=0            
!        do j=1,4
!         if(neighbor(i,neighbor_newman(j))==last_int(i)) then
!            N_int(i)=N_int(i)+1
!            delta(i)=delta(i)+abs(MHC(neighbor(i,neighbor_newman(j)))-TCR(i))
!            time_stop(i)=ts
!            last_int_tot(i)=last_int_tot(i)+1
!            out=1
!            exit
!          end if  
!        end do

!        if(out==0) then
          flag_vector=0;count=0
          do

            do
              j=ran1(seed)*4+1
              if(flag_vector(j)==0) then
                flag_vector(j)=1;count=count+1;exit
              end if
            end do

            if(((thymus(neighbor(i,neighbor_newman(j)))==cortex).or.(thymus(neighbor(i,neighbor_newman(j)))&
              ==medulla))) then
              N_int(i)=N_int(i)+1
              delta(i)=delta(i)+abs(MHC(neighbor(i,neighbor_newman(j)))-TCR(i))
              time_stop(i)=ts
              
              if (neighbor(i,neighbor_newman(j))==last_int(i)) then
                last_int_tot(i)=last_int_tot(i)+1
              else
                last_int(i)=neighbor(i,neighbor_newman(j))
              end if
             
              exit
            end if
            if (count==4) exit 
          end do
!        end if        
      end if
    !SP interaction with epithelial cell
    else if(((cell(i)==CD4).or.(cell(i)==CD8)).and.(region_medulla(i)==1).and.&
      (time_stop(i)==0)) then
      flag_vector=0;count=0
      do
        do 
          j=ran1(seed)*4+1
          if(flag_vector(j)==0) then
            flag_vector(j)=1;count=count+1;exit
          end if
        end do

        if(thymus(neighbor(i,neighbor_newman(j)))==medulla) then
          N_int(i)=N_int(i)+1
          delta(i)=delta(i)+abs(MHC(neighbor(i,neighbor_newman(j)))-TCR(i))
          time_stop(i)=ts
          exit
        end if
        if (count==4) exit 
      end do
    end if

  end do

end subroutine interaction

!------------------------------------------------------------------------------
subroutine out_files
  use main
  write(2,*) t*1.61/(60*24.),N_cell(DN),N_cell(DP),N_cell(CD4),N_cell(CD8),N_cell(SP_OUT_CD4)+N_cell(SP_OUT_CD8)
  write(*,*) t*1.61/(60*24.),N_cell(DN),N_cell(DP),N_cell(CD4),N_cell(CD8),N_cell(SP_OUT_CD4)+N_cell(SP_OUT_CD8)
  a=N_cell(DN)+N_cell(DP)+N_cell(CD4)+N_cell(CD8)+N_cell(SP_OUT_CD4)+N_cell(SP_OUT_CD8)
  write(3,300) t*1.61/(60*24.),N_cell(DN)/(a*1.),N_cell(DP)/(a*1.),N_cell(CD4)/(a*1.),&
              N_cell(CD8)/(a*1.),(N_cell(SP_OUT_CD4)+N_cell(SP_OUT_CD8))/(a*1.)
300  format(f8.3, f6.3,f6.3,f6.3,f6.3,f6.3)
end subroutine out_files

!------------------------------------------------------------------------------
subroutine results
  use main
  call int2char(int((t*1.61)/(60*24.)),file)
  open(1,file="out/fig/"//file//".dat")
    write(1,*) file
    write(1,100) L,H
    do i=1,L
      do j=1,H
        a=(j-1)*L+i
        if ((thymus(a)/=0).and.(thymus(a)/=capsule)) then
          write(1,100) i,j,1
        else if ((cell(a)/=0).and.(cell(a)/=capsule)) then
          if(cell(a)==DN) write(1,100) i,j,2
          if(cell(a)==DP) write(1,100) i,j,8
          if(cell(a)==CD4) write(1,100) i,j,4
          if(cell(a)==CD8) write(1,100) i,j,13
          if(cell(a)==SP_out_CD4) write(1,100) i,j,4
          if(cell(a)==SP_out_CD8) write(1,100) i,j,13
        end if
      end do
    end do
  close(1)
100 format(I4,I4,I3)

end subroutine

!------------------------------------------------------------------------------
subroutine data_entry
  use main

  capsule=3;scz=4;cortex=1;jcm=2;medulla=5

  open(1,file="mice_prophile.dat", status="old")
    read(1,*) L,H
    N=L*H;allocate(cell(0:N),MHC(N),thymus(N));cell=0;MHC=0;thymus=0
    do while(.not.eof(1))
      read(1,*) i,j,a
      thymus((j-1)*L+i)=a
      if(a==capsule) cell((j-1)*L+i)=capsule
      if((a==cortex).or.(a==medulla)) then
        MHC((j-1)*L+i)=ran1(seed)
      end if
    end do
  close(1)

  allocate(delta(N),flag(N),last_int(N),last_int_tot(N),move(N),N_div(N),&
          N_int(N),TCR(N),time_stop(N),neighbor(N,0:8))
  delta=0.;last_int=0;last_int_tot=0;N_div=0;N_int=0;TCR=0;time_stop=0

  !apoptosis
  allocate(time_apoptosis(N))
  time_apoptosis=0

  !signal
  allocate(chemok(N),chemok2(N),chemok3(N))
  chemok=0.000000001;chemok2=0.000000001;chemok3=0.000000001
  open(1,file="CXCL12_SCZ.dat",status="old")
    do while(.not.eof(1))
      read(1,*) i,j,z
      if(z/=0.) chemok((j-1)*L+i)=z
    end do
  close(1)
  open(1,file="CCL19_CCL21_medulla.dat",status="old")
    do while(.not.eof(1))
      read(1,*) i,j,z
      if(z/=0.) chemok2((j-1)*L+i)=z
    end do
  close(1)
  open(1,file="S1P_JCM.dat",status="old")
    do while(.not.eof(1))
      read(1,*) i,j,z
      if(z/=0.) chemok3((j-1)*L+i)=z
    end do
  close(1)

  time=300000           !lattice updates to end simulation
  S=1                   !thymocyte speed in sites/lattice update
  t_entr=150            !entry of thymocytes with lattice updates interval t_entr
  N_div_max=10          !maximum number of cells generated by division
  T_DIV_DN=0.3          !rate of replication to DN cell / lattice update
  T_DP=0.003            !rate of differentiation DN -> DP
  T_DIV_DP=0.1          !rate of replication to DP cell
  P_MOV=0.66            !additional probability of motion for a site occupied by a network epithelial
  int_max=150           !number of interaction of DP cell before positive selection or apoptose (avidity)
  theta1=32             !low affinity threshold of TCR DP cell
  theta2=87             !high affinity threshold of TCR DP cell
  LIG=0.53              !CD4 fate threshold
  t_apoptosis=5000      !time (lattice updates) to apoptosis due to lack of stimuli
  int_max_2=100         !number of interaction of SP cell before positive selection or apoptose (avidity)
  theta1_2=30           !low affinity threshold of TCR SP cell
  theta2_2=60           !high affinity threshold of TCR SP cell
  ts=15                 !Interaction time between a thymocyte and the epithelial network

  mod_resul=894        !interval of time (lattice update) to write out files (picture)
  mod_out=100           !interval of time (lattice update) to write out files (date)
  seed=-252932          !seed of number generator
   
  !cells
  DN=10
  DP=11
  CD4=12
  CD8=13
  SP_OUT_CD4=14
  SP_OUT_CD8=15
 
  !define neighborhoods
  do i=1,L
    do j=1,H
      iminus=i-1;iplus=i+1
      jminus=j-1;jplus=j+1

      if((i-1)==0) iminus=L
      if((i+1)==(L+1)) iplus=1
      if((j-1)==0) jminus=H
      if((j+1)==(H+1)) jplus=1

      a=(j-1)*L+i
      neighbor(a,0)=a
      neighbor(a,1)=(jminus -1)*L +iminus
      neighbor(a,2)=(jminus -1)*L +i
      neighbor(a,3)=(jminus -1)*L +iplus
      neighbor(a,4)=(j      -1)*L +iminus
      neighbor(a,5)=(j      -1)*L +iplus
      neighbor(a,6)=(jplus  -1)*L +iminus
      neighbor(a,7)=(jplus  -1)*L +i
      neighbor(a,8)=(jplus  -1)*L +iplus
    end do
  end do

  neighbor_newman(1)=2;neighbor_newman(2)=4;neighbor_newman(3)=5;neighbor_newman(4)=7

 !subcapsular zone
  allocate(region_scz(N)); region_scz=0
  do i=1,N
    if((thymus(neighbor(i,0))==scz).or.(thymus(neighbor(i,2))==scz).or.(thymus(neighbor(i,4))==scz)&
      .or.(thymus(neighbor(i,5))==scz).or.(thymus(neighbor(i,7))==scz)) region_scz(i)=1
  end do

 !cortex
  allocate(region_cortex(N)); region_cortex=0
  do i=1,N
    if((thymus(neighbor(i,0))==cortex).or.(thymus(neighbor(i,2))==cortex).or.(thymus(neighbor(i,4))==&
    cortex).or.(thymus(neighbor(i,5))==cortex).or.(thymus(neighbor(i,7))==cortex)) &
     region_cortex(i)=1
  end do

 !cortex-medulla
  allocate(region_jcm(N)); region_jcm=0
  do i=1,N
    if((thymus(neighbor(i,0))==jcm).or.(thymus(neighbor(i,2))==jcm).or.(thymus(neighbor(i,4))==jcm)&
      .or.(thymus(neighbor(i,5))==jcm).or.(thymus(neighbor(i,7))==jcm)) region_jcm(i)=1
  end do

 !medulla
  allocate(region_medulla(N)); region_medulla=0
  do i=1,N
    if((thymus(neighbor(i,0))==medulla).or.(thymus(neighbor(i,2))==medulla).or.(thymus(neighbor(i,4))==&
      medulla).or.(thymus(neighbor(i,5))==medulla).or.(thymus(neighbor(i,7))==medulla))&
       region_medulla(i)=1
  end do

  N_cell=0; t=0
  call results
  call thymocytes_entry

end subroutine data_entry

!------------------------------------------------------------------------------
subroutine int2char(x,string)
  !change integer to character + zeros
  !author: Hallan Souza e Silva
  !date:  20/04/2006

  !input
  !x      => integer

  !output
  !string => character*3

  !Example

  !character string*3
  !integer*2 t
  !
  !t=1
  !call int2char(t,string) 
  !open(1,file="file"//string//".dat")
  !close(1)
  !end
  !
  !it creates a file called file001.dat

  implicit none
  character aux*3,string*3,xchar*3
  integer*2 pos_char,x

  aux="000";pos_char=0

  write(xchar,'(I3)') x
  pos_char=scan(xchar," ",back=.true.)
  string=aux(1:pos_char)//xchar((pos_char+1):3)
end subroutine

!------------------------------------------------------------------------------
function ran1(idum)
  integer idum,ia,im,iq,ir,ntab,ndiv
  real ran1,am,eps,rnmx
  parameter (ia=16807,im=2147483647,am=1./im,iq=127773,ir=2836,&
            ntab=32,ndiv=1+(im-1)/ntab,eps=1.2e-7,rnmx=1.-eps)
  integer j,k,iv(ntab),iy
  save iv,iy
  data iv /ntab*0/, iy /0/
  if (idum.le.0.or.iy.eq.0) then
    idum=max(-idum,1)
    do 11 j=ntab+8,1,-1
      k=idum/iq
      idum=ia*(idum-k*iq)-ir*k
      if (idum.lt.0) idum=idum+im
      if (j.le.ntab) iv(j)=idum
11  continue
    iy=iv(1)
  endif
  k=idum/iq
  idum=ia*(idum-k*iq)-ir*k
  if (idum.lt.0) idum=idum+im
  j=1+iy/ndiv
  iy=iv(j)
  iv(j)=idum
  ran1=min(am*iy,rnmx)
  return
end
