# Supplementary material for: A Cellular Automata-Based Mathematical Model for Thymocyte Development
Source: PLoS One. 2009 Dec 9;4(12):e8233. doi: 10.1371/journal.pone.0008233 (PMC2784945; doi:10.1371/journal.pone.0008233)
Supplement: File S1 — FORTRAN90 PROGRAM (2.21 MB GZ) [file pone.0008233.s004.gz › f90/readme.txt]

The file thymus.f90 provides the basic program for the simulation of the migration process and
development of thymocytes. There are other secondary programs that are available in several sites
on the Internet, but if necessary you can contact the authors, such as routines for the solution
of Laplace equation and assembly movies.

The following files are specified:


Program file:

      thymus.f90

* Input files

  In the files with chemokine concentration the columns represents the coordinates x, y and the concentration

  S1P chemokine concentration:

      S1P_JCM.dat                       (produced by mice epithelial network)
      S1P_JCM_human.dat                 (produced by human epithelial network)
      S1P_JCM_random.dat                (produced by random epithelial network)


  CCL19/CCL21 chemokine concentration:

      CCL19_CCL21_medulla.dat           (produced by mice epithelial network)
      CCL19_CCL21_medulla_human.dat     (produced by human epithelial network)
      CCL19_CCL21_medulla_random.dat    (produced by random epithelial network)

  CXCL12 chemokine concentration:

      CXCL12_SCZ.dat                    (produced by mice epithelial network)
      CXCL12_SCZ_human.dat              (produced by human epithelial network)
      CXCL12_SCZ_random.dat             (produced by random epithelial network)


  Epithelial Networks:

  In the files of epithelial networks, the first line contains the lattice dimension and the others the information of the prophile:
  the first two columns are the coordinates X and Y and the third the type of epithelia: capsule=3;subcapsular zone=4;cortex=1;
  cortex-medulla junction=2 and medulla=5

      mice_prophile.dat                 (mice)
      human_prophile.dat                (human)
      random_prophile.dat               (random)
